# Supplementary material for: Integrative analysis reveals generalizable human neurodegenerative disease-associated glial states
Source: bioRxiv. 2025 Sep 25:2025.09.25.678630. Preprint. [Version 1] doi: 10.1101/2025.09.25.678630 (PMC12485690; doi:10.1101/2025.09.25.678630)
Supplement: Supplement 8 [file media-8.zip › oligodendrocytes_diffexp/Pineda_2024_C9ALS_M1.csv]

gene	nebula_logFC	nebula_SE	nebula_pval	DESeq_basemean	DESeq_logFC	DESeq_lfcSE	DESeq_stat	DESeq_pval	DESeq_padj	nebula_zscore	DESeq_zscore
ENSG00000241860	-0.101574158534679	0.127256225886863	0.424762466506618	19.441453868294	-0.0706817665553672	0.213227251803447	-0.331485614327204	0.740277705452967	0.826056180834801	0.037215383495812	0.0521975001628028
ENSG00000291215	-0.0740270264781303	0.110797038525546	0.50404945483696	47.6505808684962	-0.0379433395943906	0.177663383069682	-0.213568710326251	0.830883401947019	0.889504377787748	0.116032926359022	0.117655384643132
ENSG00000290784	0.371105652992967	0.121363345399627	0.00222963335012267	26.8840772191784	0.59583095358853	0.196318437873355	3.03502289465496	0.00240517428339127	0.00979763556561251	1.38964151733714	1.38483674675376
LINC00115	0.118452955689629	0.0792069252957875	0.134787296005635	56.9338928811472	0.243446562374345	0.133088040676095	1.82921441429015	0.0673674939214392	0.141285134227552	0.66675447565406	0.68027214442074
LINC01128	-0.177384687241545	0.106290171484138	0.0951427568880404	51.1089235506589	-0.201664688195919	0.17540129575247	-1.14973317232794	0.250253787126425	0.382074712032526	-0.179692844321525	-0.209692448424618
NOC2L	-0.462215793922974	0.0487644509051472	2.57865854208301e-21	116.142758132988	-0.595686040499191	0.0868865788659022	-6.85590396439193	7.08629723758502e-12	4.47492131939412e-10	-0.994648387190912	-0.997506847466871
AGRN	-0.174660019835111	0.12077147905904	0.148120401375465	137.869403546536	-0.180096912030189	0.18088399202205	-0.995648702889279	0.319420862299451	0.457725530757421	-0.171897056736313	-0.166569392987754
C1orf159	-0.218950396047738	0.0600540457144095	0.0002664687903757	264.057973572738	-0.237900898234759	0.0926930965455931	-2.56654386465277	0.0102717632604908	0.03180324781675	-0.298620180522864	-0.282143872360002
ENSG00000285812	-0.0285426186364782	0.169064199355285	0.86593264089342	35.3300465328099	0.029116821754711	0.265513378738268	0.109662352583043	0.912677158572485	0.943118796268761	0.24617239994589	0.251736851051216
SDF4	-0.307453111231137	0.0557815113905629	3.55306282135851e-08	217.183035841769	-0.378418563944444	0.0866168603815656	-4.36887878731034	1.24886055196167e-05	0.000119708444909172	-0.551843148821657	-0.563097784422844
B3GALT6	-0.066340131765748	0.135852378596873	0.625319557277886	29.1370271836521	-0.0555416837741339	0.2216971263605	-0.250529561144685	0.80217784693982	0.870771651568058	0.13802658262184	0.0824688931927086
UBE2J2	-0.244442419303975	0.0442099942150696	3.21838815982211e-08	214.567897584355	-0.27531049614622	0.0778204781118796	-3.53776413131793	0.000403530357419805	0.00220566869396313	-0.371557669316394	-0.356941392151127
LINC01786	0.247911546848164	0.0917983638972662	0.00692125193688987	18.0353298220266	0.405886119121663	0.185043758327044	2.19346019985341	0.0282742391115594	0.0716757274368879	1.03715993335117	1.00505713648147
SCNN1D	-0.305243120853851	0.101223132616005	0.00256516121767258	47.8221384009278	-0.365934917357045	0.165295847365884	-2.21381797055702	0.0268413033574689	0.0686767141077307	-0.54551994933463	-0.538137724576804
ACAP3	-0.341934333156833	0.0480490340063241	1.10812793746236e-12	579.748206010647	-0.417665178711905	0.0786761991051991	-5.30865984201192	1.104342131236e-07	2.02326385525213e-06	-0.650500431239497	-0.641568273513679
PUSL1	-0.497817217835334	0.145353478446896	0.00061508665386782	16.6006907884899	-0.661771396050394	0.250617985993475	-2.64055827209314	0.00827695574233556	0.0267079850437616	-1.09651077887087	-1.12963926710537
INTS11	-0.354034496729994	0.0373664623503626	2.67632867766828e-21	335.408220332984	-0.441115358056874	0.0593639210656372	-7.43069780665506	1.08026255881986e-13	1.22374781472417e-11	-0.685121282481713	-0.688455044598792
CPTP	-0.365957305589715	0.0657182973385935	2.56830225170697e-08	24.6389253527597	-0.512738848377961	0.169822214416798	-3.01926841631883	0.00253385928938283	0.0102236193187714	-0.719234688422554	-0.831660524846944
DVL1	-0.226324166483371	0.0522484804651696	1.47969872672898e-05	162.677221512416	-0.26323905367506	0.0790829153018649	-3.3286463033167	0.000872691556432336	0.0042485255326562	-0.319717929144426	-0.332805501696465
AURKAIP1	-1.13792764882749	0.125477359118254	1.20347487565223e-19	97.3155960940207	-1.56775839289012	0.21633440003994	-7.24692139854172	4.26351216855323e-13	4.08196906976322e-11	-2.92798750858433	-2.94108830986188
CCNL2	-0.221639914251574	0.0435408549239748	3.57328603363575e-07	662.010114527237	-0.249200058532824	0.0639540453621479	-3.89654879721364	9.75731554282342e-05	0.000674108764690408	-0.306315399606907	-0.304735645947568
MRPL20-AS1	-0.429943516494166	0.0839528238377613	3.03514684015844e-07	21.7275833863727	-0.553752106381804	0.156506450716639	-3.53820627741661	0.000402855207523735	0.00220278971247319	-0.902311311798927	-0.913663276774441
MRPL20	-0.302641528579416	0.0775572730121865	9.53348499820255e-05	163.089333158063	-0.359202944512511	0.126152566866872	-2.84736928810632	0.00440821930279075	0.0160416808370316	-0.538076302925924	-0.524677679556696
MRPL20-DT	-0.228821038440009	0.0880059479751702	0.0093206556813388	21.4448054876172	-0.271201539813021	0.162987187962677	-1.6639439161017	0.096123637708538	0.185726519202662	-0.326861950963548	-0.348725860314064
ANKRD65	-0.242077984186202	0.0722993118614117	0.000813162557761198	193.683926919313	-0.285514487439068	0.112108553537918	-2.54676809599991	0.0108725659770942	0.0333158949205199	-0.364792574283641	-0.377343462295844
TMEM88B	0.0270175869850295	0.056708623492316	0.633769353622741	1370.00651283039	0.0951556321203652	0.0907583879281261	1.04845000327376	0.294431325815767	0.430182226553706	0.40514063224944	0.38377620728803
VWA1	-0.203450985413513	0.0606063471107938	0.000788143774324564	798.174535630673	-0.240545388168692	0.0999292789448292	-2.4071562479851	0.0160772897134949	0.0453156655932126	-0.25427344201267	-0.287431319946018
ATAD3C	-0.183181525272054	0.135649644854335	0.176887132151342	107.729466275773	-0.181023305289657	0.206642849558909	-0.876020175273721	0.381019065913055	0.519794349894258	-0.196278691770283	-0.168421642731881
ATAD3B	-0.353172371239504	0.0647481206599637	4.90948444217523e-08	108.691792038731	-0.431057510342268	0.110252463392511	-3.9097313300625	9.2398832484111e-05	0.000645624515742695	-0.682654578773295	-0.668345176931412
ATAD3A	-0.469203426110598	0.0805641672777795	5.74653289157283e-09	58.9673535389478	-0.610112114087301	0.150101524529018	-4.06466300726581	4.81019113411377e-05	0.000375701244369728	-1.01464132142196	-1.02635063582484
TMEM240	-1.36192524961695	0.224932699940411	1.40581599425263e-09	16.1364889781609	-1.93902183686971	0.378079621113329	-5.12860712026711	2.91893790112241e-07	4.71863163972294e-06	-3.56888691202271	-3.68340007874291
SSU72	-0.486620168439401	0.0644162583569839	4.21097024882002e-14	144.446819672412	-0.652674234045478	0.11606904798343	-5.62315488396747	1.87501146557218e-08	4.25461317264391e-07	-1.06447390770426	-1.11145021421268
ENSG00000215014	-0.306554148726836	0.0850930809373872	0.00031508126698033	34.5684505436712	-0.380512892000127	0.157827787202491	-2.41093725474294	0.0159115855626107	0.0449458756038262	-0.549271047465708	-0.567285227029547
ENSG00000272106	-0.155318642876439	0.0760081673524301	0.0410082331784154	48.1988226641408	-0.177086537182303	0.12962433463915	-1.36615194728119	0.171891276310498	0.289607917852837	-0.116557727605996	-0.160550387576458
MIB2	-0.471861449003236	0.0775071093479571	1.14346754113827e-09	138.922066600757	-0.609354961018231	0.121638453897587	-5.00955858524207	5.45550181105597e-07	8.04767861591159e-06	-1.0222464264776	-1.02483676839962
CDK11B	-0.257402008281163	0.0416811080133822	6.59511438355705e-10	149.140516234737	-0.286462548871668	0.0832056712027925	-3.44282480665878	0.000575672109808	0.0029776835516036	-0.408637498810163	-0.379239035831169
SLC35E2B	-0.087850816005072	0.0468141822563143	0.0605749250985163	415.528563343311	-0.0620662113607497	0.0815644237466303	-0.760947095679246	0.446688667127675	0.582910641942904	0.076480456020727	0.0694236184896056
CDK11A	-0.13333611879188	0.070685749163821	0.0592515095983035	176.798948517164	-0.125475165048012	0.113178661213476	-1.1086468394545	0.267582563403821	0.401346800173105	-0.053661578173104	-0.0573575481934106
ENSG00000290854	-0.154605567154155	0.0773091826592205	0.0455181427468227	162.310044836136	-0.155092532667455	0.124584683690424	-1.24487640112198	0.213177186681011	0.339618835249189	-0.114517483409598	-0.116575122408439
NADK	-0.242501564679016	0.0663689543361118	0.000258346920771049	112.937039132203	-0.286955918728912	0.111372260037278	-2.5765475050328	0.00997924918404097	0.0310822290501072	-0.366004518001771	-0.38022548967515
GNB1	-0.0592273264021063	0.0415922311544917	0.154446546970706	1626.86027735338	-0.0176004207947797	0.0762058250536952	-0.230958995357353	0.817346657788462	0.880577032984343	0.158377660929218	0.158329435059936
PRKCZ	-0.0634700342387202	0.0601879149541616	0.291639783545322	703.141927253798	-0.0160416344491271	0.0971331335301181	-0.165151003227473	0.868825129357896	0.915266907054105	0.146238473224235	0.161446104552483
ENSG00000271806	-0.130681866225256	0.0942596410185113	0.165623825421977	14.1405191199519	-0.096701653159089	0.201263051740613	-0.480473948510517	0.630890423151393	0.742224027236933	-0.0460672607316298	0.000172803511132433
FAAP20	-0.368464366106821	0.0529701983604714	3.4989800571545e-12	77.0266345948846	-0.467896598951489	0.0985774220781312	-4.74648848679204	2.06978500187054e-06	2.54478951348457e-05	-0.726407861635723	-0.742002008685037
SKI	-0.0934831435867003	0.0624659663807584	0.134511632367331	268.629261316998	-0.0750861358453057	0.107250527268505	-0.700100388852406	0.483864613020949	0.617392490710081	0.0603653040087738	0.0433913135817203
MORN1	-0.888773311049943	0.201486442817898	1.02855142659352e-05	13.1113166215869	-1.2170437235507	0.332658267864889	-3.65854043358696	0.000253655726532919	0.00149256581354025	-2.215109933633	-2.23986218380087
RER1	-0.257149084423424	0.0351188458759221	2.43841356257923e-13	279.255103064008	-0.312039349324102	0.0572076618544983	-5.45450275730095	4.91100731582273e-08	1.00018257711946e-06	-0.407913835927305	-0.430377816915166
PEX10	-0.315409396656759	0.0529861033923834	2.63784361958808e-09	66.5511244754942	-0.421088056408037	0.107089210558973	-3.93212401333512	8.41986076525413e-05	0.000596708375149815	-0.574607582748159	-0.648412045607273
PLCH2	-0.313597546693484	0.118301253161724	0.00802921636214027	365.433712016856	-0.394683963777512	0.182147531285508	-2.16683674487392	0.030247304551813	0.0755927921099536	-0.569423538113351	-0.595619159520323
PANK4	-0.332534838762282	0.141226564910376	0.0185416755127862	37.1293302186865	-0.422407625263696	0.227225800923353	-1.8589773852582	0.0630303439575024	0.134353677726133	-0.623606704124304	-0.651050418728271
ARHGEF16	-0.116141758283367	0.139108278614943	0.403772976636851	17.7855767420704	-0.0912806580590955	0.236833181026213	-0.38542174565055	0.699924974002547	0.795564232092356	-0.00446526824134067	0.01101165265458
ENSG00000238260	-0.43742778658414	0.099676012553599	1.14137211514569e-05	35.9522911982403	-0.5518096248599	0.169212229989973	-3.26105048608247	0.00111000274871864	0.00518001282735366	-0.923725220782465	-0.909779439251718
TPRG1L	-1.00879561758918	0.170836505215467	3.52570951156116e-09	41.6842024480137	-1.43719454157411	0.272573340410653	-5.27268932247323	1.34439035934324e-07	2.40660469633941e-06	-2.55851640043973	-2.68003625910399
WRAP73	-0.230326549977486	0.0594539283696198	0.000107048393781972	92.1846228427702	-0.256589910491711	0.100528335590422	-2.55241379442631	0.010697937950031	0.0328572555084154	-0.331169503557139	-0.319511068005205
LRRC47	-0.310924038210847	0.0607179391412553	3.04252406043016e-07	125.031042234539	-0.385729215436012	0.0981992345366922	-3.92802670261023	8.56457035358524e-05	0.000605806596983818	-0.561774125862635	-0.577714851436522
CEP104	0.0693057677390654	0.0365825171475253	0.058157989251855	413.103754702466	0.162492749604532	0.0668575331864646	2.43043291997242	0.0150807973662872	0.0431295110648876	0.526135097021539	0.518411425491118
DFFB	0.197030741317129	0.0546524606322729	0.000311963388634901	190.723509691461	0.34053489690591	0.101553427606689	3.35325852540186	0.000798660696796144	0.00394807619602091	0.891580347693228	0.874392558139148
C1orf174	-0.00685137514916279	0.0873827132268138	0.937504680946048	85.3616196708063	0.0616883041529003	0.143893989613868	0.428706607679986	0.668136751362422	0.770750133223459	0.308235140626418	0.316860943137714
AJAP1	-0.210756879871888	0.10338994590444	0.0415033609264278	199.808903479837	-0.226670685070973	0.168294740563141	-1.34686731333669	0.178022970489037	0.29743986512692	-0.275176984655332	-0.259689953091346
NPHP4	-0.0748444585720537	0.0692829284263434	0.280020747310863	157.225983361439	-0.0275168181659408	0.114095455620308	-0.24117365600881	0.80942052780542	0.875623314815019	0.113694098891672	0.138502386119674
RPL22	-0.536014814236886	0.0803396186562609	2.52578766050706e-11	236.687515052369	-0.699834811900639	0.136553381754886	-5.12499070258725	2.97552429027993e-07	4.78405028485006e-06	-1.20580130993127	-1.20574404393603
ICMT	-0.178531882011992	0.0950207156806505	0.0602618005596728	52.678280273221	-0.199069588800326	0.169152237697501	-1.17686642228362	0.239248825970973	0.369338664039243	-0.182975185031497	-0.204503753297201
ACOT7	-0.745355072245685	0.156109523803753	1.8009608786808e-06	163.96286061546	-1.00659041845465	0.244792493609018	-4.11201505248103	3.92220719900784e-05	0.000315477261968977	-1.80476328988379	-1.8190775153774
NOL9	-0.0790436911835802	0.0445629282356628	0.0761037795386289	230.789344382251	-0.0451961277655658	0.0691246369053401	-0.653835300827081	0.513217920795186	0.643490827493656	0.10167930200929	0.103154010742823
ZBTB48	-0.604512226872877	0.0737356352009443	2.43662683551965e-16	51.9123863179211	-0.793903250509447	0.132144808543644	-6.00782777060242	1.88025419122733e-09	5.96217354654135e-08	-1.40178533270989	-1.39382641561015
KLHL21	-0.220854676499023	0.0446586410994639	7.59891311645683e-07	272.026100846813	-0.263595450451112	0.0742872740530686	-3.54832579080513	0.000387688363785011	0.00213006120643079	-0.304068686225187	-0.3335180887436
PHF13	-0.139451140053902	0.0731463106506079	0.0565894436257552	65.3024587110402	-0.150222423657846	0.121349299154102	-1.23793400295685	0.215740533018297	0.342819307205432	-0.071157807887308	-0.106837726248949
THAP3	-0.307464651289519	0.052041072401994	3.46043991348240e-09	80.6421155588671	-0.379781610930338	0.096555307255487	-3.9333064305355	8.37853148289278e-05	0.000594723643828939	-0.55187616710626	-0.565823088612025
DNAJC11	0.0683923143424299	0.0354801530633524	0.0539021928940214	312.15047979903	0.171453770405316	0.0601927864309798	2.84841059155674	0.00439381972423764	0.0160128400559152	0.523521534488239	0.53632827485907
CAMTA1	-0.0437296656829438	0.024297561930768	0.0718992861074659	2874.94546113682	0.013762240563959	0.0498105431632074	0.276291718379103	0.782324016229367	0.855856129807874	0.202719392602215	0.221036585487873
CAMTA1-AS3	-0.0796137965559796	0.132273081038113	0.547247603694356	12.6558126399069	-0.013046071113616	0.263910144937477	-0.0494337613156432	0.960573623402195	0.973496726851641	0.100048122961925	0.167435495521179
ENSG00000270171	-0.280229713636827	0.169995771545323	0.0992601409578615	14.3643053069503	-0.337587531798017	0.27910910014471	-1.20951818347373	0.226463829570968	0.355030977269507	-0.473951871342496	-0.48145937862408
ENSG00000269978	-0.178680491567555	0.135737872567496	0.188051793871793	18.4974205606402	-0.201297585102404	0.231305411219073	-0.870267513593757	0.384154228020733	0.522534256996121	-0.183400385012077	-0.208958454946058
PER3	-0.0461158849073076	0.0617697448811589	0.455318798483509	1390.35425933052	0.001404191272882	0.102006509553223	0.0137657025912582	0.989016905307724	0.992964675919533	0.195891969129919	0.196327647460345
ENSG00000236266	0.222194486261551	0.104364410013151	0.0332521538457665	25.7212154646865	0.36798820112701	0.189972047375201	1.93706498514606	0.0527374001369633	0.117001497687627	0.963578570291662	0.92928325946851
PARK7	-0.797639819434265	0.150317336291199	1.1182815409617e-07	164.876571475697	-1.07798306555967	0.234500262869491	-4.59693755720699	4.2874604172505e-06	4.75529989476811e-05	-1.95435981754296	-1.96182144294961
ENSG00000284747	0.0167098390237357	0.0914372816471536	0.854996964115078	17.1641545963946	0.132509585514974	0.186509854964297	0.710469618564335	0.477412964604283	0.61163996885766	0.375648220295459	0.458462470287239
ERRFI1	-0.173284521463415	0.0936149739354361	0.0641646284078192	299.580900455445	-0.189671546578124	0.147497660022368	-1.28592919066892	0.198467775112652	0.322238707075684	-0.167961496343062	-0.185713114307264
ERRFI1-DT	0.0680741294253336	0.148847249887043	0.647425098764905	37.0415659518986	0.203877427996511	0.237245647554861	0.859351604961965	0.390146561156725	0.527782585922133	0.522611147400023	0.601156802984872
SLC45A1	-0.419185678986503	0.0737174829304343	1.29759887887967e-08	35.2932864514841	-0.561400761983413	0.156670811266471	-3.58331432284833	0.000339261950450402	0.0019063412891647	-0.871531108722429	-0.928956156160391
RERE	0.0388565578882782	0.0240570546656104	0.106270961440289	8028.94354722945	0.125628098712943	0.054025396333839	2.32535265334565	0.0200531109765487	0.054195623181931	0.439014161976876	0.444703483984166
RERE-AS1	-0.346259013066652	0.0601741958276497	8.70131929419871e-09	29.4398132563731	-0.413359259657579	0.144072946618187	-2.86909700509588	0.00411645528628837	0.0151960687682884	-0.662874156513768	-0.632958930359359
ENO1	-1.35597845809132	0.159212229439257	1.64024690423832e-17	121.433338592938	-1.8898202484	0.247175286547028	-7.64566828181036	2.07862904745998e-14	3.02420147689276e-12	-3.5518720193287	-3.58502541040169
MIR34AHG	-1.18583305384233	0.455477577203607	0.00922789333903352	20.8596638816453	-1.60785472041479	0.664069754740029	-2.42121359832783	0.0154687849906942	0.0439511333068928	-3.06505391191756	-3.02125773212286
H6PD	0.0118563445702708	0.0498970844049154	0.812178955826613	245.242430684282	0.0764205198600014	0.0821966890067445	0.929727471793065	0.352512206874256	0.490647265992681	0.361761456826324	0.346316838347468
SPSB1	-0.109102094211049	0.0584998523895583	0.0621817168847959	438.091130674465	-0.0866144486230951	0.104553500734907	-0.82842227198785	0.407431397610164	0.544170816356298	0.0156765390300507	0.0203413678112309
LINC02606	0.0869106777543382	0.0744138644731226	0.242832329196234	20.3427290217425	0.155353347128897	0.139931259266511	1.1102118850586	0.26690773249196	0.400658582862704	0.576506066561429	0.504136757283456
SLC25A33	-0.193327136571353	0.0813928521987945	0.0175377891096911	144.437028061569	-0.204761197391356	0.139776996355441	-1.4649134173027	0.142944541669837	0.252355103304827	-0.225307200139665	-0.215883672622677
TMEM201	-0.264907001139064	0.0703191624924503	0.000165082611183901	67.0551542431113	-0.328619977470122	0.118663747805506	-2.76933759086002	0.00561704005728042	0.0195260891192414	-0.430110699543052	-0.463529465987591
CLSTN1	-0.644886372592293	0.0681090361373245	2.84052012633104e-21	364.532002191858	-0.885657452415019	0.117510159863816	-7.53685854432859	4.81428059406882e-14	5.95366033466511e-12	-1.51730338207608	-1.57728165480288
CTNNBIP1	-0.0997473329431442	0.0395061868720603	0.0115746539885768	295.609664538782	-0.0748394806043647	0.0681586174610142	-1.09801934652169	0.272196041449771	0.406753109289176	0.0424422762289213	0.0438844811455508
LZIC	-0.0174400836624643	0.0385754054226394	0.651194275664972	323.588208687629	0.0328267924960754	0.0716369677637148	0.458238162792572	0.646781344970304	0.754341021640939	0.277938847516849	0.259154642886575
NMNAT1	-0.00467480889872135	0.0324422552402244	0.885424427500203	129.128511872994	0.0395263252381775	0.0772132013540267	0.51191149369584	0.608712953711284	0.723648180171069	0.314462707379524	0.272549826498403
RBP7	-0.0722614782173363	0.0784503721959622	0.356992627961684	141.257731421269	-0.01672193481915	0.135891324282962	-0.123053733616802	0.902064547975462	0.936783617351705	0.121084493086061	0.160085897995034
UBE4B	0.0319347341346356	0.0235865957079737	0.175756890444268	3094.31626833122	0.113680920805891	0.05080779451536	2.23747009470218	0.0252556317533005	0.0653633720298186	0.419209518093281	0.420816050655805
KIF1B	0.0414847411084733	0.0201709353867462	0.0397190132990804	6882.42023858871	0.128418653888261	0.0408568027687265	3.1431400693585	0.0016714583637658	0.0072442880018354	0.446533890099022	0.450282977419196
ENSG00000284735	-0.00759708720261867	0.117299726967166	0.948359952321857	34.8914777142873	0.0697819845225245	0.191841824532909	0.363747502362572	0.716046567914781	0.807334072926254	0.306101517728171	0.333043614201509
ENSG00000284642	-0.0115091149743784	0.108936756978374	0.91586044139071	78.0933169249495	0.0542446316427031	0.16862396516996	0.32168993053881	0.747687606965101	0.830888429486453	0.294908468086931	0.301977911162394
PGD	-0.209742053650857	0.0704125014205994	0.00289415883321063	127.311409474832	-0.238148846554109	0.117876353529645	-2.02032756717586	0.0433494211639837	0.100375317533706	-0.27227337534273	-0.282639625331409
DFFA	-0.0626795150687219	0.0426708062438687	0.141857576575036	230.497799955223	-0.0201014684175695	0.0758444464412658	-0.265035468788557	0.790982138385278	0.862276862825059	0.148500297737859	0.153328788982239
PEX14	-0.00958463135757762	0.0273274528902959	0.725788890410992	325.145465122259	0.0623167381749734	0.0564303806907072	1.10431185138603	0.269457883588332	0.403669997218942	0.300414778858062	0.318117447051888
TARDBP	-0.0972982663096061	0.0477723658762176	0.0416795085085905	687.349392569604	-0.0757435007606374	0.076588995961147	-0.988960617776756	0.322682410370798	0.460620139467358	0.0494495179979556	0.0420769646442929
SRM	-0.924022766396191	0.0975445827468123	2.72375625383469e-21	66.0613022279401	-1.27533193624838	0.152289203456742	-8.37440808212408	5.55021218356131e-17	1.66924422660294e-14	-2.31596527683005	-2.35640483558672
EXOSC10	-0.106681122662136	0.0607112800490584	0.0788857983353992	252.133505489758	-0.0871567082152026	0.0969780612119008	-0.898726032733959	0.368798607124206	0.507696783833322	0.0226033954605244	0.0192571628254254
ENSG00000226849	-0.329278449973717	0.0796509209416735	3.56473411690367e-05	37.0222128121427	-0.394832861117171	0.144123457307164	-2.73954613977711	0.00615240784927999	0.0209119863681436	-0.614289561330814	-0.595916867924897
MTOR	0.0934605498651899	0.0223176376176743	2.81741228528249e-05	520.785176583738	0.203128852104577	0.0417318411550121	4.86747879994222	1.13030952480059e-06	1.52766788233523e-05	0.595246486608999	0.599660084944101
UBIAD1	-0.0213358778847811	0.0449309844596871	0.634887547309622	145.214799106147	0.0351666636515563	0.0709990517027895	0.495311737384439	0.620380086945939	0.733639372880527	0.266792245123781	0.263833029419223
ENSG00000284708	0.323942105436039	0.111491903317059	0.00366641835170585	17.2346721442155	0.506932365399783	0.201828471794048	2.51169897335929	0.0120151530867307	0.0361526504069514	1.25469770817696	1.20709108038257
FBXO2	-0.339896291045271	0.278325612123305	0.222003431384108	32.3241435916849	-0.386988723424846	0.432063276654783	-0.895676037132979	0.370425812209576	0.5094170191076	-0.644669208186754	-0.580233137624598
FBXO44	-0.422891326012332	0.130170537847698	0.001159139557862	66.9713569044078	-0.557895879434204	0.198907500761829	-2.80480060981826	0.00503477145115739	0.0178490225358757	-0.882133664106221	-0.92194842187625
MAD2L2	-0.0178834887130168	0.0939637695773771	0.849055846553574	116.384342169451	0.0348420373775531	0.148027226326864	0.235375871332056	0.813917011936001	0.877927638983156	0.276670181998205	0.263183964967583
FBXO6	-0.392567863053967	0.119758734071357	0.00104549314740665	14.2556985440362	-0.482681362655247	0.224455929988862	-2.15045048121116	0.0315195989324882	0.0778158123703419	-0.795372514648788	-0.771562969440517
AGTRAP	0.0320402520094077	0.125627086976625	0.798690239171924	81.6902765259393	0.113588746823073	0.196473950308719	0.578136422892663	0.563172018141945	0.684814220683912	0.419511424643865	0.420631756098019
MTHFR	-0.00424310323260044	0.0483285311651842	0.930037969882386	151.229802943991	0.0487915118900961	0.0774728747327332	0.629788323441173	0.528833086230875	0.655903301267546	0.315697898751676	0.291074831327525
CLCN6	0.00138603466771092	0.0519823224923283	0.97872806399727	319.92187718751	0.0570792964058245	0.08318840435227	0.686144864182227	0.492621762122066	0.6255246812605	0.331803924483499	0.307645598214861
KIAA2013	-0.248759052853907	0.0430632100450129	7.62240111425482e-09	241.265311002657	-0.29769981430043	0.0649762552480468	-4.58167084520279	4.61275535395524e-06	5.05563437612229e-05	-0.38390837243671	-0.401707055543524
PLOD1	-0.081474890834728	0.0916567984154568	0.374050007223438	181.319936044338	-0.0508561008474892	0.148433087748211	-0.342619705747528	0.731884575389347	0.819648864144436	0.0947231810483131	0.091837344105176
MIIP	-0.45881957901274	0.0939876281446055	1.05174186822588e-06	66.2444409939169	-0.584262867399073	0.153603760858345	-3.80370157692875	0.00014254989431519	0.000923773114252148	-0.984931175478618	-0.974667120131236
VPS13D	0.0754003796163363	0.0234731394655868	0.00131723401748208	1366.57285931067	0.180937044285776	0.0382820174619619	4.72642395259236	2.28508313711524e-06	2.77274192598447e-05	0.543572931634789	0.555289327780226
PRDM2	0.0523613746244588	0.0278550488716614	0.0601380141528419	1301.82423331588	0.146176957636586	0.0559222809152317	2.61393053438153	0.00895072328285542	0.0284125633192673	0.477653990971731	0.485789295322312
ENSG00000289380	-0.491509173298099	0.0838015300370483	4.48706540648429e-09	39.5027054246178	-0.640449921706022	0.151062889346877	-4.23962446683641	2.23894024664453e-05	0.000197537890964357	-1.07846227314346	-1.08700867259795
KAZN	0.00817534437621593	0.128371435042177	0.949220989618036	2747.5702944922	0.0746300939612409	0.184079020011969	0.405424224642158	0.685165707394606	0.784375460752599	0.35122942067901	0.342737023966302
ENSG00000287756	0.0372973880111161	0.145177265287911	0.797248799583091	13.929566140962	0.153637656757375	0.253774266684204	0.605410701269256	0.544906142387014	0.669293755423215	0.434553082748302	0.500706370653184
CASP9	-0.204961536885975	0.0593292520268623	0.000551016693057153	126.545471432473	-0.236864674889947	0.105888711596618	-2.23692092687161	0.0252915085558478	0.0654334007965101	-0.258595414811271	-0.280072026083411
DNAJC16	0.0388873929964	0.0325210437940565	0.231789873430808	385.259386276705	0.135085778819668	0.0581014275651011	2.32499930691562	0.0200719972609367	0.0542367879374183	0.439102387039692	0.463613364187507
DDI2	0.0471108876078125	0.0278394170787366	0.0906008220467556	544.009189027174	0.141091868427817	0.0516273092810261	2.73289215325562	0.00627808853329963	0.021246712390916	0.462631356868197	0.475622063329264
PLEKHM2	-0.177907279812498	0.0321441517364541	3.11814452799675e-08	231.705742487403	-0.186423580341951	0.0620295717752275	-3.00539847377122	0.00265233125367912	0.0106236425923342	-0.181188080278448	-0.17921906378563
UQCRHL	0.00913399523124419	0.089533639551357	0.918742809756682	21.0654379871274	0.103084060579794	0.182146090775711	0.565941657824151	0.57143344167871	0.691573338322627	0.353972301669377	0.399628470282416
SPEN-AS1	0.126049738530221	0.0543665706864133	0.0204213198532347	136.755171675792	0.240061758528625	0.0904389471547326	2.65440682450562	0.00794479775186104	0.0258327779661739	0.688490304847884	0.673504497967053
SPEN	-0.124915543221136	0.0304774671646693	4.15621522442109e-05	1336.21147048123	-0.101753432592904	0.0591711931341236	-1.71964476636898	0.0854970335353275	0.169192689380485	-0.0295687225314497	-0.00992782823250392
ZBTB17	-0.0563518566892278	0.0375464361941266	0.133392379071737	242.024331573878	-0.00960272432764767	0.0623986515774503	-0.153893138471568	0.877693994362204	0.920158248578161	0.166604922369045	0.174320193934157
FAM131C	0.20673719979709	0.236623088572362	0.382282554962364	38.1079849992185	0.309907311556527	0.365113857306646	0.848796355861803	0.395994618281039	0.53345680240474	0.919352356979851	0.813155133808988
FBXO42	0.0130067702451686	0.0242514112811097	0.59173019180201	745.059240723004	0.101227227875522	0.0453928637123683	2.23002515366619	0.0257457730264396	0.0664118323852534	0.365053041763589	0.395915880767947
SZRD1	0.0202529263516793	0.045869138152217	0.658824207311924	166.66952354812	0.0838636206956967	0.0752484140247327	1.11449020929707	0.265068942389859	0.398704956929405	0.385785661709144	0.361198727305026
SPATA21	0.0989951736129429	0.108339111597596	0.360846718870638	24.0504322708681	0.218767843019306	0.186969579746347	1.17007185509054	0.241972053622875	0.372279366690557	0.611082089515856	0.630929005161479
NECAP2	-0.0650504674092599	0.0522232712415637	0.212903118341118	108.681777974737	-0.0389452294979028	0.0856854158958691	-0.454514097769354	0.649458847380626	0.755741338910726	0.141716555700997	0.115652185355509
CROCCP3	-0.309393690889353	0.0588018938578532	1.42785436454162e-07	306.616477500908	-0.366344533038481	0.0991351421002741	-3.69540533535452	0.000219536267445218	0.00132220706529506	-0.557395513404544	-0.538956718598378
ENSG00000261135	-0.361774673618251	0.128600261393369	0.00490553812676172	25.9671055743352	-0.453353358999031	0.215337992707499	-2.10531060171457	0.0352642798646077	0.0849272822445275	-0.707267389103874	-0.712923955487416
NBPF1	0.242338185256096	0.109973836110219	0.0275525896998285	395.044072030785	0.418880301556637	0.174683244667672	2.39794207139638	0.0164874724697905	0.0461997906819657	1.02121349416203	1.03103797220577
CROCCP2	-0.152938823784307	0.0592869634474081	0.00989043190820346	299.44518488944	-0.15756691350327	0.0948619004405636	-1.66101367115236	0.0967107010421567	0.186654545905268	-0.1097486161197	-0.121522450363572
CROCC	-0.109179315201466	0.0756628502297491	0.14902857908271	240.535063472012	-0.0809942242154228	0.123085211171419	-0.658033759251735	0.510516438579347	0.641061427358056	0.0154555952051309	0.031578560131725
ENSG00000290851	0.034457786600447	0.128609669675553	0.788756805252178	20.782068949601	0.121185056082202	0.219361190908525	0.552445287064188	0.580643310230768	0.699127523231205	0.426428447289322	0.435819973129754
ENSG00000226526	-0.21706168056432	0.110135745346965	0.0487403636665807	25.6824859997285	-0.231422298906358	0.192268389041157	-1.20364195102722	0.228727997633164	0.357749102537537	-0.293216209130667	-0.269190427561378
ATP13A2	-0.622366949136403	0.10357797254092	1.87039244252323e-09	125.331944798172	-0.830609429781909	0.161332574180253	-5.14842978240643	2.62676081300221e-07	4.30730723369645e-06	-1.45287106223074	-1.46721750570116
SDHB	-0.178956157771316	0.0346459946022876	2.4008315633363e-07	290.074861576643	-0.168512453932433	0.0682000430415894	-2.47085553640592	0.0134790257653544	0.0395783028013176	-0.184189118038305	-0.143407189109297
PADI2	-0.00268981057894651	0.0464120968770813	0.953784515869232	1446.71821695606	0.0463149134391781	0.0750109724573782	0.617441847797594	0.536943326774345	0.662737707889196	0.320142162134781	0.286123069427127
RCC2	-0.00538671446651675	0.0790334966582266	0.945660369964309	160.438407743467	0.0479900746638211	0.128480519915451	0.373520240230985	0.708761284067491	0.801983793790435	0.31242581121592	0.289472421247216
ARHGEF10L	-0.357379673261772	0.0637736642474765	2.09611320986475e-08	87.7346274247061	-0.44888814355294	0.11716179044219	-3.83135271199555	0.000127440656660031	0.000841289744143618	-0.69469246376248	-0.703996111849774
ALDH4A1	-0.381533159133896	0.174377712440248	0.0286718061771973	15.3463415671132	-0.499060045069755	0.31310316491447	-1.59391568336935	0.110954921208871	0.207952896026729	-0.763800144522646	-0.804310844062188
IFFO2	-0.20808189358434	0.100937642283371	0.0392563605276922	120.592652751598	-0.243324843294738	0.169087631064468	-1.43904578805038	0.150137550166201	0.261507188317655	-0.267523344125911	-0.292988619714142
EMC1-AS1	-0.0137332684166344	0.0649862433502053	0.832633069400625	248.417190934053	0.0526384152509441	0.100114392222212	0.525782697997194	0.599039197318919	0.715472168065413	0.288544745398504	0.298766409059758
EMC1	-0.021697049198059	0.0499382507166736	0.663941688441815	137.471895545891	0.0321689713174022	0.0851609051227679	0.377743417252641	0.705621211007294	0.799760752493898	0.265758865844703	0.257839381686835
MRTO4	-0.283309063756045	0.0975098622806337	0.00366737040210653	38.3446169444203	-0.336200182345287	0.170790173700441	-1.96849839227267	0.0490107209151179	0.110383836451715	-0.482762473096395	-0.478685483582669
AKR7A2	-0.444787438619993	0.0505236261629647	1.32551114480847e-18	53.475793115004	-0.556806911198996	0.112066373602043	-4.96854581175495	6.74568645829132e-07	9.73793648259175e-06	-0.944782573998159	-0.919771116380541
SLC66A1	-0.248083502575689	0.0727417415989143	0.000648510995126587	42.1147407193817	-0.289272618023866	0.134543636106208	-2.15002824656467	0.0315529805444095	0.0778723151969128	-0.381975495616705	-0.384857545913085
CAPZB	-0.139028806080902	0.0381633351119721	0.000269484978179469	914.025524075415	-0.130577589348355	0.0709550528705231	-1.84028598479983	0.065726261898649	0.138587343929519	-0.0699494306975828	-0.0675594403252343
MICOS10	-1.20397278627899	0.126617604562274	1.9300183241291e-21	76.0819862258819	-1.6948494484639	0.202422058904473	-8.37284956805884	5.62413822979428e-17	1.66924422660294e-14	-3.11695510932421	-3.19519678135771
OTUD3	-0.118568422714097	0.0997364759353992	0.234511668714153	147.062428513601	-0.100540718580666	0.15404059687242	-0.652689749468683	0.513956312159831	0.643964173628157	-0.0114084130809221	-0.00750310288405145
CAMK2N1	-0.159988367438467	0.104305054635924	0.125066418937004	1749.31929764543	-0.158621195284558	0.16343843258995	-0.970525676066178	0.331784532908181	0.470175942356514	-0.129918690738983	-0.123630403049617
MUL1	-0.115478111305172	0.0637870854408803	0.0702387066750163	69.8774188514381	-0.123456044522272	0.110305703087234	-1.11921723960763	0.263047472488443	0.396427794427592	-0.00256644900881394	-0.0533204770695205
PINK1	-1.93461389139591	0.370657276188812	1.79489835822428e-07	37.6198853323745	-2.72694808693915	0.496666649553181	-5.49049969308873	4.00798187333015e-08	8.40091115822309e-07	-5.20745718053661	-5.25879603522979
PINK1-AS	0.00993376489702751	0.0869685552505715	0.909061424463345	20.6671713571328	0.100403527005223	0.159921064258978	0.627831783576858	0.530114142626977	0.657080563909696	0.356260593596978	0.394268956299686
DDOST	-0.267538299052998	0.0758502938805386	0.000419997328757727	77.0464356435344	-0.328070674158551	0.124307045723512	-2.63919613123343	0.00831028868547614	0.0267862629485649	-0.437639339391717	-0.462431177644161
HP1BP3	0.0989086887251735	0.0488205312874335	0.0427683692058486	2350.54056889445	0.213022507632718	0.0782800333681863	2.72128790020792	0.00650280999976478	0.0218973679138891	0.610834639932546	0.6194416633755
EIF4G3	0.0442070537449128	0.0318293025553247	0.164869510580743	4985.8363566138	0.131912976315356	0.0621388255049265	2.12287527553764	0.0337643048004047	0.0820606425217829	0.454322940242942	0.457269597577899
ECE1	-0.152182802113312	0.0529995283924616	0.00408659122819727	476.157880858383	-0.134840737568725	0.0826304647300875	-1.63185258620029	0.102710544317271	0.195739627285001	-0.107585495460285	-0.0760832665941062
NBPF3	-0.0285306763999729	0.137752625153957	0.835919812835978	85.1186534103279	0.0231406506120948	0.215109418041568	0.107576185286425	0.914331888729557	0.94403988233122	0.246206568937991	0.239787971505038
RAP1GAP	-0.431104419265957	0.198788155576601	0.0301083160569261	86.8142671360107	-0.559989167122841	0.30741946488078	-1.82158005948	0.0685187288364481	0.143069370611391	-0.905632873687398	-0.926133784351675
USP48	0.154688057745583	0.0246015372202547	3.22121800315934e-10	1569.99637949861	0.291591519960966	0.0503777455257391	5.78810180800937	7.11862638359932e-09	1.87367883926306e-07	0.770429940075736	0.776534163233429
HSPG2	-0.208135485667095	0.0552264458927139	0.000164057378623419	60.7193889843714	-0.244875980052068	0.0991389638526955	-2.47002763127436	0.0135102616179249	0.0396386481633068	-0.267676681187314	-0.2960899944624
LINC00339	-0.109361772008566	0.0619069012867511	0.0773032539551048	57.3466872705849	-0.0962879387073162	0.112818626176527	-0.853475547172985	0.393395642361807	0.530822998058667	0.0149335518510441	0.00099999269845254
CDC42-AS1	-0.125831215648238	0.113596278235521	0.267989048140137	17.6325731443327	-0.123568619308262	0.207343585152832	-0.595960657365792	0.551201509687039	0.674254798421992	-0.0321886341296379	-0.0535455614129285
CDC42	-0.0327294123057	0.0418995877401928	0.434720602485092	740.855589626341	0.0167721422186457	0.0741849777051384	0.226085425075002	0.821134980235989	0.88307515804068	0.234193193224628	0.22705464478695
CDC42-IT1	0.136210097073916	0.0902507695066064	0.131237388805748	24.3084827652177	0.258176166120041	0.161522364752082	1.59839268398721	0.109955611802155	0.206471122250282	0.717561007866235	0.709722817221118
ZBTB40	-0.0175704017008123	0.0344567191371514	0.610102802970764	254.484320333657	0.0439186122972148	0.0634452340366481	0.692228706601444	0.488793713794413	0.622314577274287	0.277565983018568	0.281331855618422
EPHB2	0.0779362020896164	0.0651385161554131	0.231513667951277	621.228915818508	0.159684151890093	0.114342773660949	1.3965390796238	0.162552220928033	0.277592055071577	0.550828398231854	0.512795857432134
TEX46	-0.0263798434934102	0.0821482350822423	0.748115743923511	41.8948671987241	0.0263620664494413	0.135457679861822	0.194614779142333	0.845694532201452	0.899391347131256	0.252360507738466	0.246228936612967
KDM1A	-0.0058402037201048	0.0358509356261107	0.87059527533937	292.53640147393	0.0706792461322798	0.0632591971257915	1.11729597186846	0.263867797236187	0.397462252434532	0.311128292889536	0.334837617525798
ENSG00000240553	-0.0333073991463444	0.0600942290765076	0.579405797572372	33.2167834764106	0.0187146634552171	0.12915833113035	0.144897067741839	0.884792141607095	0.924344623826067	0.232539463809408	0.230938561715996
LINC01355	0.0445421493946524	0.0517575801179678	0.389462899962907	176.602411162675	0.137493003911266	0.0869930885288796	1.58050491408432	0.113991282418219	0.212313380676968	0.455281712128248	0.46842641956588
ENSG00000284726	0.0585131669496794	0.0631828510512829	0.354397891046239	27.209885029081	0.166346278629228	0.135157204103556	1.23076146575047	0.218412091655434	0.3458424498684	0.495255429636319	0.526116250711975
HNRNPR	0.0388645438314519	0.02155561225497	0.0713898544592052	915.061202216938	0.125083573921823	0.0393613634253529	3.17782624982081	0.00148383643674062	0.00657771211074138	0.439037011267216	0.443614749912847
ZNF436	-0.00836913866123187	0.105471176209036	0.936754231142215	35.1386897546672	0.0327638109813685	0.172908864422017	0.189486010973979	0.849711918119087	0.901531769849664	0.303892532821614	0.259028716350184
ZNF436-AS1	-0.372551279584507	0.0497879094972287	7.2774359162252e-14	51.8980084164101	-0.477846306666624	0.117274098166601	-4.07461079758456	4.60913654345394e-05	0.000362094157251755	-0.738101292281951	-0.761895659012424
ASAP3	0.145488406642818	0.124576359919465	0.242861107210531	51.4796037228561	0.291963236618639	0.19735129655874	1.47940875844076	0.139031100705831	0.246914975403845	0.744108002328086	0.777277381167093
MDS2	0.464613853027192	0.120676889584196	0.000118086545707861	42.9846693116518	0.70298160592416	0.207136041542311	3.39381597084622	0.00068925993751284	0.00347439452197369	1.65718612231199	1.59907596572839
RPL11	-0.589456797029193	0.0641720055965708	4.09332912112704e-20	528.964074909869	-0.786975759331982	0.101279643775688	-7.77032511167753	7.82849320861364e-15	1.26756345810863e-12	-1.35870890701908	-1.37997544721226
ELOA-AS1	-0.0634652225575291	0.0375096898324903	0.0906519344915433	464.292066564919	-0.0219447353382582	0.0546749043016232	-0.401367603996092	0.688149497128198	0.786668242316708	0.146252240352071	0.149643323174592
ELOA	-0.0919200535198243	0.046453410165223	0.0478432677300134	156.266992575703	-0.058389762649798	0.0854887260143677	-0.683011262093024	0.494599726131832	0.627338456050973	0.0648375996398455	0.0767743856876196
PITHD1	-0.559657753095515	0.0634546444836829	1.14656600712583e-18	180.828361053684	-0.751254228685969	0.116275017389139	-6.46101153588079	1.04005389524654e-10	4.69130693175033e-09	-1.27344821934735	-1.30855308384476
LYPLA2	-0.84555454138375	0.090642130094849	1.07386115996373e-20	40.0826212026415	-1.14878520307983	0.162550550487214	-7.06724892432891	1.5803532243244e-12	1.27458923092251e-10	-2.09145287838428	-2.10338469350772
HMGCL	0.0225877587251982	0.0554042232873865	0.683501135121574	233.950455103861	0.0892529262827538	0.0920343598304448	0.969778313742658	0.332157004698811	0.47061389628894	0.39246605770465	0.371974215784276
FUCA1	-0.313445012150031	0.116020706565605	0.0069000516884224	44.603241706243	-0.387946705557473	0.192497033791928	-2.01533861543451	0.0438691814596797	0.101294329058915	-0.568987108001785	-0.582148546811681
PNRC2	-0.0972938718749745	0.064196928539765	0.129632323597697	118.403113900261	-0.0874232898857768	0.101867927064731	-0.858202305719092	0.390780763073848	0.528418147420081	0.0494620913046513	0.018724153948187
SRSF10	-0.0376202727953954	0.0427359403335191	0.378699036456522	692.678386537222	0.0105756885933183	0.0662353042924227	0.159668453346688	0.873142252613962	0.917340249825925	0.220199518474994	0.214665327912383
STPG1	0.0902930650225353	0.0472973791680694	0.0562556328441005	260.678733905123	0.194735913267569	0.0748651291957791	2.60115644438837	0.00929100733998733	0.0293171484000451	0.586183714780628	0.582879070343179
NIPAL3	-0.0635453227386582	0.0459884717894365	0.167043454753091	1278.20680679818	-0.0356015150458188	0.082595508749566	-0.431034514888267	0.66644327441018	0.769822549555152	0.14602305861923	0.122337676830118
ENSG00000288982	-0.0608536723210891	0.0920585351697042	0.508591550328585	36.1519937051777	-0.0320425184111409	0.153936614293885	-0.208153976609928	0.835108742792317	0.892418358395477	0.153724378369106	0.129453607930177
RCAN3AS	-0.0738883039574194	0.0590437466231321	0.210782651811437	41.3958141996346	-0.0312513819397862	0.114935510745112	-0.271903624364547	0.785696124357723	0.858722233426765	0.11642983766724	0.131035422469154
RCAN3	0.0326887524152236	0.0534018813034967	0.540453499430716	304.559518366424	0.111137324771773	0.0817324181767219	1.35977042220227	0.173902585034123	0.292134294986007	0.421366906674709	0.415730332409038
NCMAP	0.17736327064305	0.168584854220882	0.292766882303271	26.5545027261454	0.330018703526705	0.279641293495843	1.18015011088343	0.237940517160872	0.367854700975866	0.835308002910362	0.853366264719207
SRRM1	0.0312013310145161	0.0590356687869058	0.597140827810382	2136.78447250946	0.113604370536884	0.0819421523555724	1.38639719937938	0.165625651160335	0.281673695074418	0.417111113375964	0.42066299447288
CLIC4	0.0697810870658839	0.0584008378893555	0.232139980868063	3185.3955795981	0.164346137812148	0.0967499384312112	1.69866917206358	0.0893815351058977	0.17542943803353	0.527495075306695	0.5221171280081
SYF2	-0.234997497402057	0.0446313657262297	1.39961170131347e-07	123.854062914692	-0.283768244005418	0.0801549238818761	-3.54024718960006	0.000399752423291529	0.00218905017034918	-0.344533965530608	-0.373851987244504
ENSG00000284602	0.280381226883746	0.0755770390441552	0.000207363129927559	42.6410942966395	0.464747157601904	0.129685455677123	3.5836490312297	0.000338827295209969	0.00190462009883179	1.13006181485033	1.12274510792324
RSRP1	-0.0586037877188139	0.0625859840838501	0.349081486581288	1872.09456154859	-0.0232863355496865	0.0968488886051031	-0.240439884082051	0.809989261857638	0.875919306708981	0.16016172276173	0.14696090010756
RHD	-0.68463572450889	0.258979530579143	0.0082031928599688	44.819243511383	-0.907986255664836	0.380917502972226	-2.38368215842011	0.0171403991951467	0.0477677979447844	-1.63103377847597	-1.62192632345029
TMEM50A	-0.211263435828607	0.0363493165413482	6.17185829153837e-09	342.346191756728	-0.235178101419361	0.0668787940988197	-3.51648238561036	0.000437305674358734	0.00235728885124722	-0.276626336832878	-0.27669985638397
RHCE	-0.103055372213648	0.0948011353141761	0.277006331505161	63.7358059370715	-0.0985332585717402	0.154324287658941	-0.638481862229619	0.523160057241552	0.651863580979398	0.0329773516603346	-0.00348934603740201
MACO1	-0.0328906478752557	0.030809079283024	0.285717464848106	734.767739518287	0.0364065915250504	0.060064581050184	0.606124123210527	0.544432333246514	0.668858545776051	0.233731867835529	0.266312166721814
LDLRAP1	-0.0972712984481311	0.084922542718603	0.252038534871428	623.682481147969	-0.0848766684245019	0.134516706549817	-0.630974922011408	0.528056921898908	0.655543309434481	0.0495266781383786	0.0238159212962626
ENSG00000225643	0.309708972270009	0.0987666783763951	0.00171407207899099	20.6464947734094	0.543296304306467	0.190592790798465	2.85056062210114	0.00436422301340578	0.015916704231738	1.21397402844549	1.27979788804443
MAN1C1	-0.128162115557327	0.0645302444371285	0.0470246348650541	212.076074237592	-0.126123792414924	0.120880331180479	-1.04337729044286	0.296773587090235	0.433050150680343	-0.0388577786023691	-0.0586544270967469
ENSG00000233478	-0.651138193211166	0.110694464039231	4.04600852090527e-09	21.3922751882172	-0.855405257266776	0.210794908923182	-4.05799770799257	4.94952535468893e-05	0.000385024535072659	-1.53519102056381	-1.51679479336477
SELENON	0.000182299463877591	0.08379067473104	0.998264081135672	65.3450552863286	0.0385425079929633	0.151577725774847	0.254275539469527	0.799282695576614	0.868645565899447	0.328359810924624	0.270582762055638
MTFR1L	-0.331855737196375	0.0570547769818863	6.01137898511059e-09	104.36543034995	-0.425433790411704	0.0933599083960839	-4.55692167784463	5.19087691177197e-06	5.60644929917729e-05	-0.621663666400106	-0.657100995590526
PAQR7	-0.114538004763996	0.0944229812416227	0.225117962870569	43.8674061971621	-0.100895026446732	0.153998889018939	-0.655167235877425	0.512360086682556	0.642778230312717	0.000123373200373844	-0.00821151332158066
STMN1	-0.359789195839742	0.0574472334454401	3.77759870518874e-10	1230.44263484679	-0.466852775917141	0.101921608621244	-4.58050831646539	4.63847170547485e-06	5.08006790474146e-05	-0.701586562526706	-0.739914967432819
PAFAH2	0.152288249767038	0.0492844151895071	0.00200164606297871	148.350470367192	0.28563062655431	0.0834891836520745	3.42116923486306	0.00062352519211083	0.0031863339707041	0.763563636613579	0.764615830306878
PDIK1L	-0.0742232059808139	0.0564027576475661	0.188190842696219	102.480680818455	-0.0356633413303056	0.0908590015238759	-0.392513022729333	0.694679191062086	0.791602487549824	0.115471619783444	0.122214060084799
CNKSR1	-0.273426581313523	0.068558954946951	6.65775195304679e-05	52.9506788094505	-0.321948555241757	0.123582557688067	-2.60512940713189	0.00918395656240335	0.0290534886774815	-0.454486826037764	-0.450190487115321
CEP85	0.0688952810601469	0.0779017584444087	0.376487486333675	519.699712160746	0.167510726283459	0.116074081566315	1.44313634898551	0.148982065624321	0.260031096624815	0.524960617175724	0.528444471311116
SH3BGRL3	-0.712287714886356	0.101976959099064	2.85280970098919e-12	119.812334292509	-0.968362398903577	0.168068916447454	-5.76169835191583	8.327172544881e-09	2.12328592037859e-07	-1.71015134078173	-1.74264362652048
DHDDS	0.0259035823142979	0.0546728843715144	0.635648147586359	121.055689970547	0.105972754948123	0.0998250213220329	1.06158509704954	0.288424082220094	0.42420350645651	0.401953254677613	0.405404185239228
DHDDS-AS1	-0.0237787758085633	0.0816226942759882	0.770802353034853	34.961697450076	0.0435291754393784	0.148740720762647	0.292651368207635	0.769788645639414	0.847767235717173	0.259802653197372	0.280553207551945
HMGN2	-0.331943857943185	0.0772741340000055	1.74169772087234e-05	334.347571176851	-0.409455900351968	0.126047149316685	-3.2484344356193	0.00116041948319004	0.00537973766020079	-0.62191579648481	-0.62515447344955
RPS6KA1	0.12243634669422	0.0449292799410129	0.00642838954128821	177.286485380948	0.243050622513611	0.0866369246790048	2.80539300551271	0.00502552629725324	0.0178247634443686	0.678151708970426	0.679480494116467
ARID1A	0.0116516166139503	0.0303862574125194	0.701385984953147	1460.70798472877	0.0860100720507544	0.0498240439224063	1.72627641756062	0.0842976958498436	0.167349207800884	0.361175691511827	0.365490386308969
PIGV	0.0402837936055995	0.0632269989835578	0.524040418744979	58.4595057162586	0.104956095192957	0.11324925161255	0.926770761823968	0.354045568611232	0.492089185931506	0.443097752678622	0.40337145480631
ZDHHC18	-0.20682328251355	0.0526396283962257	8.52851352545128e-05	86.3338208106639	-0.237200842320477	0.0858343783115495	-2.76347131518235	0.00571901189071703	0.0197970927124424	-0.263922220356782	-0.280744166160878
GPN2	-0.102159715155368	0.050399487591357	0.0426625064066666	97.2306505674954	-0.0815640449014576	0.0932092519668705	-0.87506382875434	0.381539176811544	0.52036038818889	0.0355399955114931	0.0304392489276335
GPATCH3	-0.153092018531545	0.0641727626458704	0.0170502196793894	32.9452252091704	-0.187643192584037	0.128054854966384	-1.46533446649326	0.142829687384341	0.252182339177111	-0.110186935198873	-0.181657581596776
NUDC	-0.506898701874687	0.0835595576061304	1.30877306233537e-09	248.050398866618	-0.658926209151395	0.142125059862905	-4.63624226288455	3.54800104958741e-06	4.01926225770055e-05	-1.12249461835238	-1.12395054187793
SLC9A1	-0.144960174087868	0.109044646065283	0.183727463665713	34.3425821113607	-0.139248231640965	0.187221588197294	-0.74376161948923	0.457020703410409	0.593367212476856	-0.0869201937943287	-0.0848957009292171
TMEM222	-0.0636356875075105	0.0455827368906677	0.162700048877707	203.961359835408	-0.0332499444052408	0.0728931355629575	-0.456146441615521	0.648284676040318	0.75513410097297	0.145764507964022	0.127039455553994
WASF2	-0.0155614546704962	0.0326984897667365	0.634140319019941	1052.60955032661	0.0444669591034479	0.0601587137375249	0.739160735674289	0.459809400043371	0.595945108877172	0.283313959553723	0.282428231505398
ENSG00000241169	-0.0340347386330308	0.0930795024282274	0.714624507831059	13.3284510558866	0.0531420726408361	0.199059726175619	0.26696546640455	0.78949575019118	0.861542534953829	0.230458408291529	0.299773432008189
AHDC1	-0.481972803367026	0.119305569531847	5.34926642764185e-05	76.0136037899198	-0.646150883070241	0.194776261168692	-3.31740058666914	0.00090859243433281	0.00439918816492623	-1.05117691929033	-1.09840729205058
FAM76A	-0.005994101151858	0.0375381466906083	0.873132948901204	175.466039121984	0.0554253853502732	0.0678650305506344	0.816700219547091	0.414099765835128	0.55094499955113	0.310687963297372	0.30433873442009
STX12	-0.113695005069484	0.0208482340870706	4.93991365075502e-08	644.387985714679	-0.0850744323579518	0.036346562895418	-2.34064587077302	0.0192504167375316	0.052475419615167	0.00253535439752507	0.0234205080186007
PPP1R8	-0.0200270328269034	0.0360516365828975	0.578546096116589	171.560163565737	0.0272765354698947	0.0691114090991993	0.394674856516719	0.69308286109285	0.790329618765783	0.270537097808946	0.24805734478826
THEMIS2	0.00939684111532572	0.0750586840747426	0.900370555487755	144.438757868517	0.0820328798214581	0.124945809716631	0.656547666604455	0.511471808507243	0.642043786013153	0.354724353341852	0.357538306332382
RPA2	0.00974015872264171	0.03725189206115	0.793732016792359	176.24077321657	0.079523848036963	0.0731056784213665	1.08779303816324	0.276686483605357	0.411608586051728	0.355706649799239	0.352521696557492
XKR8	-0.142890751390023	0.0834571801159594	0.0868700435188729	30.0013446571721	-0.158261147983777	0.146374064553048	-1.08121031186109	0.279603572062108	0.414558598201786	-0.0809991849628236	-0.122910517068227
EYA3	0.111938654640394	0.0365380570053342	0.00218677834655127	933.307443743562	0.22892344043537	0.0654130385760913	3.49966070096372	0.000465850710626757	0.00248409074585019	0.648115831125912	0.651234315593219
PTAFR	0.0608749130391997	0.0983286121418597	0.535852699056074	52.6371417290628	0.158324531378079	0.178928136152362	0.884849832914271	0.376237628284812	0.514747354619546	0.502012830851831	0.510077404205332
DNAJC8	-0.241022788720489	0.0394320698574929	9.81718170137831e-10	192.155177507454	-0.277298198897394	0.0725909864013401	-3.82000869039403	0.000133446972164416	0.000876262418991119	-0.361773460944468	-0.36091564593011
ATP5IF1	-1.35065547495493	0.163238703183905	1.29415393231862e-16	137.233464304347	-1.87300197800548	0.255098138090191	-7.34228008102228	2.09985385269088e-13	2.16401605374533e-11	-3.53664196014679	-3.55139861452799
ENSG00000270605	-0.035309566207872	0.200177336870629	0.859986438924338	21.4527617080481	0.0350169975717005	0.322422144956536	0.108606056126886	0.913514957077424	0.943787382555623	0.226810886044314	0.263533783979682
SESN2	-0.0814590500944288	0.196312351067427	0.678181340141318	21.5151890789948	-0.0656666934798729	0.334861823954588	-0.19610086543869	0.844531218889536	0.898718709207309	0.0947685043954024	0.0622247404583556
PHACTR4	-0.0877105737666123	0.0497445625576506	0.0778635065046005	1888.20954673155	-0.0571280450358614	0.0782099808981338	-0.730444431514042	0.465118567768979	0.600570742686126	0.0768817155281903	0.0792970898455898
RCC1	-0.115483690164195	0.109742807107816	0.292656355442906	51.2037139273486	-0.0956640213519062	0.180785858672822	-0.529156550485703	0.596696854891829	0.713593466564167	-0.00258241117718988	0.0022474658963669
SNHG3	-0.379651346459077	0.0931525130985503	4.58980470722011e-05	82.5689081410089	-0.484768340309683	0.158341174768294	-3.06154315843027	0.00220199244951325	0.00910024714885907	-0.758415923368385	-0.775735715503726
TRNAU1AP	-0.0742988357561092	0.0505534872200052	0.141641009674783	401.220064815128	-0.0347521586006537	0.0747508140389033	-0.464906757839015	0.641998230863481	0.751182980841603	0.115255228725245	0.124035897582646
SNHG12	-0.250654627732334	0.0802406725677048	0.00178540725390112	73.0955072819169	-0.291568320344443	0.128222878689852	-2.27391806613306	0.0229709132574501	0.0606315077292085	-0.389331969852375	-0.389447620368423
TAF12	-0.0366937346170907	0.0419912494896911	0.382204081416633	153.176583512203	0.0292947541390883	0.0699556438531197	0.418761840011024	0.675390195943674	0.776673403453337	0.222850519037703	0.252092612721615
TAF12-DT	-0.11374393884077	0.0800801940029078	0.155498416082547	32.7236750167493	-0.0796615747328177	0.139363394653996	-0.571610464359005	0.567585904515968	0.688398340501125	0.00239534564424318	0.0342430869273805
YTHDF2	-0.168440752686496	0.040884459981606	3.79002025189446e-05	269.315950016946	-0.172077264568521	0.0695033906934164	-2.4758110770101	0.0132933899812405	0.0391649607547368	-0.154102559869726	-0.150534744843402
EPB41	1.0916471881597	0.535000492795653	0.0413045157745822	18.7662178519991	1.69740051404589	0.808499688354696	2.09944485878543	0.0357777038133535	0.0859684463390813	3.45124681316783	3.58733759144656
SRSF4	-0.00785574682900361	0.0455820994114643	0.863168034959061	672.737513612889	0.0618738016647166	0.0745042723824256	0.830473202222851	0.406271292884517	0.543091372502567	0.305361443728899	0.317231830679572
MECR	-0.0522740083752615	0.0463506662094686	0.259406881180828	129.808314057228	-0.00302794080960272	0.0772071797247266	-0.0392183838394111	0.968716276727073	0.979007732677048	0.178272415871306	0.187465951380608
PTPRU	-0.325602908146011	0.0999549560428881	0.0011239968934308	61.7871675456802	-0.427701225797827	0.176436974707846	-2.4241020143654	0.0153462938797458	0.0437202920283024	-0.603773142599597	-0.661634552555507
MATN1-AS1	0.0868675925241263	0.0916005646129408	0.342961321352773	95.7872135665119	0.190881904340927	0.142909449088384	1.33568427811148	0.181652490273397	0.301719243482408	0.576382791587758	0.575173285596498
SDC3	-0.813123085095573	0.220536698180348	0.000226896063461427	33.0844821193212	-1.10408970930984	0.344064587853909	-3.20896060881057	0.00133215741701698	0.00601985872976003	-1.99866036223913	-2.01401960362496
PUM1	0.0152973423986719	0.0186457293782443	0.411976317416273	1373.89607995649	0.0948007185885266	0.0343217856614087	2.76211498794832	0.00574282489712248	0.0198560379430512	0.371606800917879	0.383066585869894
NKAIN1	0.179667597628448	0.266784928829428	0.500657979300319	473.489268148493	0.32670492932909	0.427437226821506	0.764334290109736	0.444668055985599	0.580886791445977	0.841901117234192	0.846740636405425
SNRNP40	0.0282077093469103	0.0352606041814922	0.423723515198063	536.402607914512	0.109173516256817	0.0635956731233559	1.71668151141438	0.0860373800705421	0.170125878780392	0.408545796898793	0.41180385325759
ZCCHC17	-0.0792647676397571	0.050975036543495	0.119952676729725	389.194821345627	-0.0285180436874125	0.0989454265364708	-0.288219927748766	0.773178395585826	0.850112424278999	0.101046760551798	0.136500515211173
ENSG00000229044	0.10711436891748	0.113937441632094	0.347158255964043	67.919195500962	0.205184307362793	0.19492933474231	1.05260866782334	0.29252038292451	0.428386408738329	0.634312639346471	0.603769804479714
FABP3	-0.414740459870621	0.310528088365862	0.181680950531493	38.4247068999442	-0.565819717673507	0.472049844588768	-1.19864400795731	0.23066639846828	0.359794970913315	-0.858812498034276	-0.937791507090069
PEF1	-0.225260356348356	0.0507808570264958	9.16753917717598e-06	139.405928486399	-0.27058235634787	0.0902745431437389	-2.99732734085441	0.00272358090110426	0.0108621178641191	-0.316674167610818	-0.347487852153737
COL16A1	-0.246988907859166	0.0892354223873982	0.00564300509386508	1165.63361426145	-0.29544634079816	0.131953060073079	-2.23902606453033	0.0251542202902301	0.0651598096660938	-0.378843653586462	-0.397201414256393
ADGRB2	-0.727150896938017	0.162939107506814	8.0927433698953e-06	87.3448156803992	-0.990365446647892	0.256055830741641	-3.86777150818786	0.000109834506992524	0.00074223318933017	-1.75267770926305	-1.78663697290756
SPOCD1	0.0506563113915441	0.0850435795462874	0.551408255831547	23.776295996491	0.141295340843771	0.161207150414336	0.876483087013279	0.380767466902212	0.519594410007249	0.472775483322773	0.476028890264301
ENSG00000269967	0.0680075657681144	0.0517945359365695	0.189174230000913	80.9205089781984	0.173053927187569	0.104323152266246	1.65882571057587	0.0971509178949436	0.187357975511496	0.522420696216385	0.53952766125378
PTP4A2	-0.131655040347446	0.035297190947033	0.000191554750702511	1513.76801700112	-0.12209174933896	0.0573272258063535	-2.12973412931886	0.03319356961707	0.0809652487043588	-0.0488516955298385	-0.0505926772087406
KHDRBS1	-0.0774810905044905	0.0333203752280103	0.0200539647413398	876.903911045049	-0.0386917142488632	0.0658674215024972	-0.587418079625241	0.5569229542658	0.679777647746708	0.10615019740956	0.116159068960681
TMEM39B	-0.0196039188706751	0.0334227448165093	0.557509832807828	153.613070146157	0.0308774887812918	0.0639573027743417	0.482782847960861	0.629249930650223	0.740954763824597	0.271747706677869	0.255257164931037
KPNA6	-0.0375658396205223	0.0202029693500493	0.0629673882689425	682.965429405713	0.0145607896527201	0.0407302066551067	0.35749363552258	0.72072228996064	0.81083327861011	0.220355262059659	0.222633220966612
TXLNA	-0.103452247062225	0.0651844033009091	0.112496666074156	173.145022228853	-0.0855840451282244	0.104175395617965	-0.821537990045947	0.411339893988059	0.547960864163627	0.0318418178296321	0.0224015777601014
TMEM234	-0.41237748252844	0.119262422879264	0.000544743214977468	17.2251818762767	-0.528946641086299	0.218355522444234	-2.42241018301421	0.0154179365628768	0.0438402334916826	-0.85205157397257	-0.864066719073931
EIF3I	-0.487505351537043	0.0630234662203478	1.03160412053705e-14	94.358739460243	-0.641771801989455	0.117626201233798	-5.4560276133873	4.86904243521743e-08	9.93900821714259e-07	-1.06700658357763	-1.0896516672352
ENSG00000291132	-0.0625193175036493	0.0589204276880183	0.288653314064449	75.5739780019545	-0.0169618501996494	0.113733581428716	-0.149136692844588	0.881445772935646	0.922147005313006	0.148958653200263	0.159606206246847
HDAC1	0.044582235767749	0.0433168822697699	0.303380273553189	267.758527608898	0.114278686686052	0.0821463520282719	1.39115960556254	0.16417703338906	0.279658766700374	0.455396406805838	0.422011236056023
MARCKSL1	-0.285245290251804	0.066733501274044	1.91657693264374e-05	3046.64843005596	-0.397805506058589	0.109913917963453	-3.61924598294152	0.000295462681783003	0.00169619582114497	-0.488302382460064	-0.601860435384883
TSSK3	0.0138429917292325	0.0644601056741402	0.829960011469628	89.4038455364567	0.0905628034331156	0.104995641392392	0.862538694293629	0.388391149612503	0.526175338711845	0.367445629221625	0.374593211110289
FAM229A	-0.259798312231777	0.0793240682504235	0.00105605459078729	35.7155680949303	-0.312512583300904	0.145096332779302	-2.15382826922476	0.0312536418985845	0.0773063189020455	-0.415493776587214	-0.431324010665484
BSDC1	0.0473647694691578	0.0335180127129202	0.157622238575884	541.202231991024	0.128698812485422	0.0625729869518146	2.05677911116068	0.0397074782914819	0.093548019978662	0.463357760780144	0.450843132282806
ZBTB8OS	0.00926936790460198	0.0422638939851668	0.826399849435246	780.924909907372	0.0833662031781556	0.0648713301816689	1.28510087498889	0.198757035869461	0.322602473181976	0.354359628432213	0.360204180485764
RBBP4	-0.0103815701922177	0.0262244233831112	0.692197903430931	647.592251346704	0.052025353665787	0.0524893606187156	0.991159980852137	0.321607468321512	0.459527713257389	0.29813458647253	0.297540641112252
SYNC	0.356366601741638	0.0833711763471704	1.91602714111462e-05	137.124738353099	0.563711645547	0.138292550577407	4.07622567660629	4.5772597282479e-05	0.000359780372707621	1.34747031049862	1.32061674137975
YARS1	-0.11683444218992	0.0810628441482097	0.149504946617019	330.818035456096	-0.0937434691367047	0.125754066293685	-0.745450798527478	0.455999244381356	0.592196445840494	-0.00644716760506859	0.00608745751205903
S100PBP	0.175372031720031	0.0345740269294824	3.92904985149983e-07	963.655066632837	0.320840136378251	0.055128762341069	5.81983202150063	5.89067982779981e-09	1.59521329643338e-07	0.829610692611645	0.835014448707565
TMEM54	-0.664729255261982	0.249668029818796	0.00775735310977743	18.2743853932057	-0.953328389194571	0.389887136135043	-2.44513937711546	0.0144796173160942	0.041756222497248	-1.57407761367803	-1.71258431817371
RNF19B	-0.202412550358865	0.0972335908256556	0.0373685794020002	60.0180972839631	-0.21553911164968	0.173693062686374	-1.24091951812068	0.214635481656375	0.341428936411255	-0.251302283372186	-0.237433256153407
AK2	0.0737818538976099	0.0354454507713136	0.0373826230908962	276.202778580408	0.174281531725256	0.0541428549595632	3.21892024082251	0.00128674270606354	0.00584831470813806	0.538942024143255	0.541982159025197
AZIN2	-0.18820307305706	0.058064979369756	0.0011900706386082	547.283285548359	-0.212126428954388	0.104619027331748	-2.02760849880331	0.042600220923633	0.0990113200480365	-0.210646287532046	-0.230609868154261
TRIM62	0.113933926535654	0.0573909830945924	0.0471196143326965	464.190681351372	0.222629636489277	0.100513749486733	2.21491723894612	0.0267657456247286	0.0685374393694532	0.65382468051922	0.638650354484267
ENSG00000284721	-0.302202836712387	0.0865197662731737	0.000477847898733858	24.1777242044658	-0.38513091382977	0.16809312700559	-2.29117585406667	0.0219532448921443	0.0583840357405215	-0.536821122714702	-0.576518594894556
ZNF362	-0.125711689640949	0.0386560886641616	0.0011457423249731	184.412601654904	-0.116400520744883	0.0753446951860976	-1.54490665145541	0.122368844360129	0.223970603145574	-0.0318466476686363	-0.039213517656991
ENSG00000225313	0.119483242228113	0.0847194329866072	0.158439183507999	121.759368724421	0.243229747971126	0.136308994121219	1.78439984492015	0.0743587162629282	0.152393778392743	0.669702319852202	0.679838641241845
PHC2	-0.0411142961339699	0.0577221943734766	0.476292140719476	1539.72291614669	0.00651360357458916	0.0943460294755677	0.0690395092490453	0.944958170677153	0.964011949610745	0.210202458393101	0.206543511545879
PHC2-AS1	-0.09554380598851	0.0745207997716966	0.199804327930727	41.8887404795002	-0.0583898104541187	0.135069107091674	-0.432295820349862	0.6655264245503	0.769190976660939	0.0544693600372623	0.0767742901066774
ZSCAN20	0.204649364524057	0.0796344765380272	0.0101739958353865	54.1352374671453	0.355595148714809	0.127878339781219	2.78073010115068	0.00542368080154717	0.0189293092885607	0.913378666296342	0.904504335480395
CSMD2	0.0638068132184445	0.109570658115486	0.560341152855976	956.378554501539	0.169534179904464	0.169508201892162	1.00015325519363	0.317236347005642	0.455518857238871	0.510401550504168	0.532490206114837
C1orf94	0.245419254059452	0.160800340334005	0.126951122847763	17.0011878761719	0.397387130225632	0.281472505268235	1.41181508953045	0.158004414237212	0.271670201283771	1.03002901339556	0.988064083210493
SMIM12	0.0201602219826011	0.0804572252231085	0.802146049276977	190.761359199982	0.102287209211467	0.123113682087591	0.83083543174912	0.406066603545589	0.542885441136625	0.385520417016214	0.398035229260844
TMEM35B	-0.257421662524971	0.0633069878568495	4.7776904085543e-05	27.2453028173039	-0.34607757461281	0.125709586578945	-2.75299270350775	0.00590532123710918	0.0203235081536874	-0.408693733310387	-0.498434544916163
ZMYM6	0.0647167208736161	0.0339369563415343	0.0565246127211149	449.664792520934	0.166488392411969	0.0565088009035817	2.94623828058288	0.00321664501821944	0.0123954848274153	0.51300496800207	0.526400395933271
ZMYM1	0.0437720152786772	0.0475454110291144	0.357240519508899	223.249003305916	0.134845001396509	0.0797826792631197	1.69015383591965	0.0909985275662295	0.177853887190159	0.453078213100774	0.46313194885349
SFPQ	-0.0722039298020528	0.0382933471255791	0.0593559406579301	2144.68477969591	-0.0373821349189788	0.064256189717806	-0.581767065292076	0.560723590910012	0.682732038817245	0.121249149961376	0.118777468818303
ZMYM4	-0.0309307709904709	0.0241316127841239	0.199929249453214	1151.73502765052	0.0381172159953016	0.0561494141717431	0.678853315881681	0.497230808012517	0.629380332814359	0.239339445424951	0.269732424484852
ZMYM4-AS1	-0.0782238554374769	0.0810983197369031	0.334767342271382	42.772928110839	-0.0568407049901688	0.154499036647631	-0.367903297156516	0.712945341631084	0.805122050818453	0.104025006779088	0.0798716034451569
KIAA0319L	-0.0442582544387577	0.0232310397654247	0.0567625947694153	1085.91554023595	0.0108642763966084	0.035163270734185	0.308966605488333	0.757346929759936	0.838108011755216	0.201207000428944	0.215242336304164
NCDN	-2.10486352661672	0.436560874572576	1.4250682812682e-06	29.2978256915367	-3.10333666084786	0.518790439074162	-5.98186941607116	2.20591092992551e-09	6.84847661089844e-08	-5.69457351242613	-6.01135509434401
TFAP2E-AS1	-0.0955646438931165	0.0840537341416338	0.255560427470645	16.4080301076736	-0.0536533253284167	0.167282913664834	-0.320734043620951	0.748411946071827	0.831444323978583	0.0544097388601419	0.0862445159232858
TFAP2E	-0.0854198737905133	0.0601667495101275	0.155689522119978	205.306746607988	-0.0467131515293112	0.0939756934637009	-0.497076954769742	0.619134785056217	0.732633778026812	0.0834358404070454	0.100120842215834
PSMB2	-0.0894883862929275	0.0361878896429732	0.0134028333034053	267.310610979257	-0.0679937933654816	0.0704559347707862	-0.965054165936274	0.334517682268031	0.473100391199616	0.0717950584232706	0.057571889065467
C1orf216	-1.46779358958871	0.223910916910027	5.55461573436661e-11	25.5415243038591	-2.05948238542025	0.344967190792107	-5.97008191037329	2.37134504267818e-09	7.31616641025868e-08	-3.87179620967488	-3.92425137806945
AGO4	-0.0806782694541399	0.0416925099735572	0.0529806934507115	582.896703858061	-0.0377405841744496	0.0720082871416538	-0.524114455051636	0.600198935186661	0.716333535689794	0.0970024651379003	0.118060778001587
AGO1	0.0675709102693493	0.0494011936244771	0.171374956262197	301.554280386251	0.168017093769448	0.0839174880973248	2.00217019811874	0.0452664297257741	0.103698753368979	0.521171342439022	0.529456912881446
AGO3	0.0686205991984327	0.0276931501363096	0.0132161623977302	2473.72139788043	0.168230776070388	0.0525928494781961	3.19873856882641	0.00138030275639935	0.00619778907865849	0.524174700537833	0.529884153670598
ENSG00000271554	0.0895119327959196	0.057133452332241	0.117180930030284	82.2245372140468	0.190849257523355	0.110277354607289	1.73062963110598	0.0835178432825954	0.166296094769048	0.583948748083306	0.575108010877714
ADPRS	-0.404217953408632	0.068806688106193	4.23635687090323e-09	133.493229072251	-0.517723436675068	0.114654315190147	-4.51551636601253	6.31626681166961e-06	6.63834273974341e-05	-0.828705621485613	-0.841626813249343
TRAPPC3	-0.305532668464481	0.0351836440852176	3.82289141004665e-18	110.582457520744	-0.386982134966864	0.0680165577165237	-5.68952837307219	1.27390722472612e-08	3.04915858305414e-07	-0.546348399685287	-0.580219964526147
MAP7D1	-0.196175851904949	0.0422144264518406	3.36587989309899e-06	801.521216920969	-0.229349087505015	0.0719775205977994	-3.18639883119323	0.00144055859970662	0.00642444159489117	-0.233457912251905	-0.265045206027851
THRAP3	-0.00840043053442285	0.0261044432453108	0.7476036135835	647.910169909927	0.057804458983158	0.0452543487114035	1.27732385127868	0.201487936381623	0.325681404629483	0.303803000867746	0.309095503192676
STK40	-0.133738336670502	0.0645392624983135	0.0382466823166276	151.338462145898	-0.128383890422945	0.107018579113617	-1.199641141625	0.23027874103759	0.359265823906417	-0.0548123994209774	-0.0631733135569804
LSM10	-0.886898691444116	0.0770979617116203	1.26628927062636e-30	29.0219246623494	-1.17795794598331	0.167319676562522	-7.04016389574567	1.92013840539348e-12	1.52378898053686e-10	-2.20974629320643	-2.1617132759172
OSCP1	-1.08781775172394	0.141963162487734	1.82097993599169e-14	14.8067114117529	-1.60114659519332	0.273039293254295	-5.86416180656492	4.51407127534329e-09	1.26632925758212e-07	-2.7846136374052	-3.00784536853099
MRPS15	-0.677851639157744	0.130875324691612	2.22637331334281e-07	55.0857344149037	-0.908275731862929	0.204013477513417	-4.45203788952226	8.50591520039986e-06	8.54044530270189e-05	-1.61162323015268	-1.62250510811692
ENSG00000223944	-0.042354084317454	0.123814030713054	0.732292021167453	146.844923003901	-0.0353976437798338	0.194699870122312	-0.181806201296368	0.855734817701115	0.90597878966145	0.206655190456371	0.122745301234113
ZC3H12A-DT	-0.0905220256514532	0.0806294813807592	0.26156858005052	317.947067057898	-0.0678175234595121	0.124222470457085	-0.545936038866181	0.585109904401074	0.703478164247909	0.0688376211743235	0.0579243267423311
MEAF6	-0.0506909502755722	0.04249598218798	0.232931645927094	322.048640397718	-0.00965355608957272	0.0639272268607397	-0.151008522716029	0.879968992843708	0.920991596995601	0.182801843812156	0.174218559863467
SNIP1	0.0924839703704129	0.0497623488654262	0.0630962044571239	79.8045009295937	0.186319307084227	0.0953868634318969	1.9533015383953	0.0507838753238349	0.113498902079173	0.592452308397238	0.566050734763027
DNALI1	-0.352707931371684	0.125473659585431	0.00493859823802889	13.2192704850811	-0.468511291043767	0.238560001579765	-1.96391384951896	0.0495400834696836	0.111407006923792	-0.681325728673253	-0.743231036702029
C1orf109	-0.197479448941288	0.0815430440448676	0.0154446268511847	33.6973391007331	-0.233578881499555	0.145492807912069	-1.6054324942352	0.108398658148237	0.204219383892325	-0.237187749357164	-0.273502343171314
CDCA8	-0.0927086464092658	0.0862058325118103	0.282180657811719	24.5513187579606	-0.0910014290342009	0.162810138484831	-0.558942028310355	0.576201284955095	0.695754846927063	0.0625812865783774	0.0115699489122742
EPHA10	-0.699586584542854	0.353080978749733	0.0475489939242632	15.7447172234282	-0.995722363036403	0.508755769698809	-1.95717163782906	0.0503272921737075	0.112707944365922	-1.6738110102092	-1.79734770175681
YRDC	-0.312068619941854	0.0743241830003805	2.68393124032275e-05	31.2696578716112	-0.396157192567405	0.146764942071561	-2.69926310040884	0.00694932125875948	0.0231644041958649	-0.565048990173699	-0.598564763475482
C1orf122	-0.539077555709114	0.0595911437411647	1.47935828229352e-19	663.269594428841	-0.725985808596327	0.0915201668924933	-7.93252277882236	2.14738315070879e-15	4.36536519952307e-13	-1.21456439121213	-1.25803088480326
MTF1	0.122069095401476	0.044418359515922	0.00599293708560994	216.753826151835	0.228108883611201	0.0752666361409516	3.03067727358005	0.00244005901519482	0.00990846640575687	0.677100933722826	0.649605673918935
INPP5B	-0.0379239518413195	0.0369207160254893	0.30433914711866	450.582429883022	0.0234603919998589	0.067196541391444	0.349130945046617	0.726991005732049	0.815974206232043	0.21933063542141	0.240427269014622
SF3A3	-0.248619307821387	0.0553117934392329	6.96125402321545e-06	117.357265690441	-0.283271653008084	0.0936347600522957	-3.02528305567158	0.00248400536263486	0.0100690083533191	-0.383508535529262	-0.372859092986749
UTP11	-0.223266826528548	0.111420897146782	0.0450899184352621	45.7017929767723	-0.259170174158961	0.190091857214049	-1.36339440288138	0.17275824413381	0.290738528344947	-0.310970302624102	-0.324670100272117
RRAGC	-0.0163524994579976	0.0532429009231184	0.758744319486759	169.717364386656	0.0328284847435087	0.0841058003599481	0.390323670936041	0.696297221826542	0.792396743841511	0.281050631149241	0.259158026400912
RRAGC-DT	0.0491224446267085	0.0601440339049538	0.414073165043017	1013.35069385161	0.132717875935213	0.099169319863619	1.33829571603124	0.180800057778863	0.30094716283938	0.468386801073176	0.458878930439176
MYCBP	0.102403753049401	0.059165331754776	0.0834862451856604	112.099066469102	0.206935168436644	0.0979310549487733	2.11306994032577	0.0345947820652313	0.0835419206978272	0.620834678470823	0.607270512135885
GJA9	0.0963853198142937	0.0723664816309328	0.182891221185282	145.33541484334	0.198580454593775	0.117259685507969	1.69351003913685	0.090358425598571	0.176981125459533	0.603614805327452	0.590565925374749
RHBDL2	0.0316595516768269	0.0325133537415735	0.330185672365416	695.745547046411	0.10700395960785	0.0664169365935032	1.61109447523535	0.10715913235784	0.202489455493899	0.418422169155504	0.407465997053596
AKIRIN1	-0.0796604023649394	0.0689464782438832	0.247928790831788	664.63298319204	-0.0483474896152945	0.10966979879331	-0.440845977172011	0.659324505728249	0.763867254665252	0.0999147749481349	0.0968531130191432
NDUFS5	-1.46138480197721	0.202610657676842	5.48235275009021e-13	81.3914096407557	-2.03588802383108	0.305073377455778	-6.67343719340505	2.4988055118525e-11	1.40463158317769e-09	-3.85345945900212	-3.87707632603864
MACF1	-0.0570019449872534	0.0251693160856518	0.0235286683930887	5314.26387400636	-0.012108405709416	0.0452247161492497	-0.2677386778826	0.788900475686789	0.8611646949865	0.164744897078959	0.169310283023416
ENSG00000287422	-0.0609125287111353	0.0820531412560764	0.457872505119326	104.502392515653	-0.023146803467783	0.139689094673141	-0.165702294240967	0.868391240474677	0.915004686782462	0.153555979131185	0.147239883423082
ENSG00000226438	-0.229958167568507	0.0768113891313198	0.00275523775962478	20.4485717917163	-0.2508806443143	0.159621748780255	-1.57171968250817	0.116015575437532	0.215298144944687	-0.330115491972552	-0.308095843738203
BMP8A	-0.139439031655686	0.149183842679722	0.349953659970353	165.829733179591	-0.161315208600411	0.237052781417053	-0.680503336160418	0.496185810138617	0.628515222902028	-0.0711231634751999	-0.12901686870442
PPIEL	0.0878845696464106	0.0591888405265037	0.137592428118193	220.18681495513	0.189985963501644	0.0998928033008729	1.90189840732985	0.057184437458742	0.124613370321253	0.579292555034711	0.573381923047866
PABPC4	0.245053042714871	0.0690139862896179	0.000384100627322185	204.557126857542	0.408273831436383	0.107243181028909	3.80699106012461	0.000140667828198921	0.000914371690964517	1.02898121363589	1.00983117761227
PPIE	-0.00994591669603415	0.134207003586895	0.940923832645121	181.291965652398	0.0542718839057336	0.198839975398302	0.272942519717275	0.784897400954262	0.85797565042437	0.299381073331433	0.302032399897831
BMP8B	-0.0576240879249458	0.126832735783645	0.649590355936216	55.8020529622164	-0.00169277044669303	0.200490627387631	-0.00844314005472292	0.993263428943626	0.995342648762469	0.162964828737981	0.190135518476213
OXCT2	0.0366690090444172	0.178512397774802	0.83724840575564	12.5991254760061	0.143126690641937	0.300149204467526	0.476851807406414	0.633467651316491	0.744300571297844	0.432755171951619	0.479690528731973
TRIT1	0.0774204368196822	0.0504147937512685	0.124619577354794	372.872068991965	0.184084572249986	0.0819173561788065	2.24719865040777	0.0246273344044961	0.0640837528603756	0.549352696471433	0.561582559954315
CAP1	-0.201105266146825	0.0386390203490547	1.94289757767089e-07	302.442935356858	-0.232116301067472	0.0687062994746661	-3.37838455632528	0.00072913039363747	0.00364811026351317	-0.247561896561488	-0.270578029761856
PPT1	-0.457701884902231	0.0756020022874115	1.41207163651127e-09	129.134919024349	-0.591293178517505	0.133674598663593	-4.42337724914784	9.71698505902449e-06	9.65840979744966e-05	-0.981733241723402	-0.988723668834679
RLF	0.00899953929174252	0.02453588878804	0.713775039781356	1079.57285916516	0.0899579826457173	0.0534556436861929	1.68285285598296	0.0924035799032395	0.180003823282236	0.353587597855088	0.373383919983381
ZMPSTE24-DT	-0.364984231685807	0.0638026188242351	1.06197794571899e-08	81.4590904872256	-0.464978254756363	0.0992123785324735	-4.68669597115011	2.77650951156869e-06	3.26467602685647e-05	-0.716450540367762	-0.736167011254462
ZMPSTE24	-0.00892608960679524	0.0461770643435383	0.846722956738371	225.280938086588	0.0581641149219937	0.074530673824257	0.780405059253113	0.435152490887168	0.571322920000493	0.302298991071622	0.30981460667694
COL9A2	-0.27337176218544	0.0646278147345096	2.33753914700443e-05	884.607130251455	-0.337383797335614	0.102876723204348	-3.27949595231037	0.00103992701974186	0.0049257953951386	-0.454329978168138	-0.481052027747982
SMAP2	-0.411029011008966	0.115178748059121	0.000358868535348345	238.514289752706	-0.521163946359901	0.18103219806506	-2.87884670202481	0.00399132296192429	0.0148300532686421	-0.848193342503399	-0.848505839103936
ZFP69	-0.119433376218053	0.0656157235987002	0.0687293973370005	41.7338378913	-0.100333330982244	0.125392653720591	-0.800153182863601	0.42362205104178	0.560698469270425	-0.0138832082695021	-0.0070884478526307
EXO5-DT	-0.16259425482134	0.0516843000391287	0.00165569868183698	194.019545762985	-0.161439967839156	0.0844388617677726	-1.91191549079801	0.0558870344310722	0.122374896052168	-0.137374626263402	-0.129266314893371
ZNF684	0.0114047442123465	0.0477519359315623	0.811234981258071	153.697999654002	0.0876624927394765	0.0767316450348944	1.14245553708136	0.25326471768	0.385309013611571	0.360469342986862	0.368794270233637
ENSG00000237899	0.0218698938964795	0.118661250414522	0.853773979222978	13.8270565746588	0.117227231867585	0.216645484711346	0.54110166211761	0.588437512666361	0.705934736294972	0.390412110971052	0.427906617960225
NFYC-AS1	0.336899654828776	0.110056284656939	0.00220482856340465	37.1876281889125	0.55812110386834	0.176271830661983	3.16625238288122	0.0015441675230154	0.00679378773837784	1.29177170203475	1.30943889731838
NFYC	-0.0979883629210546	0.0199939760696597	9.54013877826878e-07	460.226691048905	-0.0652043552838286	0.049080038519351	-1.32853105357935	0.184002731847774	0.304822565374076	0.0474750213737356	0.0631491489604374
CITED4	-0.17854016122767	0.0957913815745047	0.0623436595827243	45.1619737424123	-0.198847991038915	0.159543883177763	-1.24635295993993	0.212634842799632	0.339058599480132	-0.182998873429811	-0.204060686173517
CTPS1	-0.0672252840709223	0.076338506971342	0.378523047129346	105.040385252608	-0.0247674991036684	0.120735223233121	-0.205138968069377	0.837463551663319	0.893712002494151	0.135493994851529	0.143999431221819
SLFNL1-AS1	0.128039258513733	0.101521407387822	0.207235168300474	38.9606814480165	0.274836582643903	0.175082198533445	1.56975743362853	0.11647155389039	0.215892812857031	0.694182696936314	0.743033996817895
SLFNL1	-0.862193913022072	0.140574331460501	8.60385540436807e-10	20.7401538242697	-1.15891135737006	0.239645415867916	-4.83594210710382	1.32516488949761e-06	1.74648729663806e-05	-2.13906126043393	-2.12363113474785
SCMH1	-0.183899517238891	0.0901053432425921	0.0412568817561003	770.908359191412	-0.176322277363793	0.141197154262171	-1.24876650868191	0.211750486896007	0.337987211005976	-0.198333002270028	-0.159022310770183
ENSG00000287400	0.382834459591614	0.684822946948328	0.576143351314751	13.2954528249522	0.603754148805666	1.0006467209367	0.603363940712756	0.546266605065455	0.670113220354543	1.42319984620149	1.40067854629583
FOXO6	0.196879484768167	0.0896475568424988	0.0280812065529144	26.0988117447249	0.313059401412307	0.173181539900299	1.80769498638559	0.0706539853397405	0.146377934167493	0.891147574165055	0.819457487122944
HIVEP3	-0.165225912204312	0.0601666262245356	0.00603012290554766	1245.51761799477	-0.173674475810369	0.0971700731468231	-1.78732474089989	0.0738850175183477	0.151569485757849	-0.144904294620816	-0.153728241864018
FOXJ3	-0.0762174782095294	0.0337377530430779	0.0238762060608906	1618.0899415031	-0.0335502171241016	0.0574049889158994	-0.584447758943983	0.558919102884673	0.681234418688767	0.109765630624753	0.126439084101596
ZMYND12	-0.0908040269507526	0.17212622159132	0.597816387923883	13.2413225743492	-0.0588700325702003	0.297034240776018	-0.198192748473708	0.842894260835469	0.898280131475645	0.0680307622443492	0.0758141241268995
PPCS	-0.0861850504404828	0.0941531516836775	0.35999697628622	73.2141740401547	-0.0526800627995348	0.151168494697143	-0.348485727168721	0.727475430944618	0.816436163897612	0.0812465256252709	0.0881904770490456
PPIH	-0.00918111629169034	0.0506605875044278	0.856188627891823	107.464884243772	0.0604067523323143	0.0889682245745767	0.678969965076452	0.49715689275748	0.629344731597799	0.301569311603476	0.314298582058867
ENSG00000285728	0.158226396238997	0.0623328315843252	0.0111356862648841	51.218329322415	0.293312196764571	0.112580284250314	2.60536024329459	0.00917777069915722	0.0290463035136475	0.780553794177744	0.779974519838606
YBX1	0.0326152218800837	0.0379081125623382	0.389581932821647	364.574748959797	0.111568988573332	0.0600404640861579	1.85822994994227	0.0631363665995504	0.134516004414147	0.421156521938714	0.416593409895639
P3H1	-0.245083478374405	0.0654224390796994	0.000179556031598959	85.5450844691468	-0.28078553762307	0.109532562206327	-2.56348917588683	0.0103625931972644	0.0320110081281023	-0.373391860282546	-0.367888302732502
C1orf50	0.0479060094709047	0.0457127924394685	0.294648655612566	95.762526577356	0.147907485615892	0.0942615259155824	1.56911830335054	0.11662037565396	0.216048981533231	0.464906350555275	0.489249348570882
TMEM269	-0.0971845554360592	0.0842610081223858	0.248756424233664	27.7059449287643	-0.0238253591035478	0.16371141959292	-0.145532664506796	0.88429032772552	0.92414566643991	0.0497748662640255	0.145883165323207
SVBP	-0.486802625535959	0.0994020318867682	9.71571984155203e-07	48.1130578214346	-0.646374384004933	0.166080283241765	-3.89193931626429	9.94461215551614e-05	0.000684499278236825	-1.06499595188654	-1.09885416441808
ERMAP	0.153612096435484	0.0802713942818119	0.0556637086554426	74.6670357287666	0.296255435656603	0.135947015304737	2.17919779255558	0.0293169778568754	0.0737021770957194	0.767351411737332	0.7858592922384
ZNF691-DT	0.0857417509508957	0.106012697071091	0.418637351006577	17.4489780281444	0.197595238737481	0.18989413262294	1.04055473441	0.298082248721349	0.434102715587996	0.573161546404298	0.588596064520213
ZNF691	-0.110107912524663	0.0759989720222135	0.147391231580868	35.031423467017	-0.0975412595098973	0.135817526303114	-0.718178737052003	0.472647086670231	0.607051715584099	0.0127987030403307	-0.00150592270212355
SLC2A1	0.0176776791055873	0.0436804210276784	0.685694462147277	148.568379552363	0.0829314028653358	0.075876702061827	1.09297584913167	0.274404403603906	0.409369713426904	0.378417393397744	0.359334831794011
SLC2A1-DT	-0.172586882039937	0.137322414656836	0.208825878006127	57.7909490482314	-0.198417413837285	0.222340873642345	-0.892401880890588	0.372177563329486	0.51097372928204	-0.165965418310324	-0.203199781257171
EBNA1BP2	-0.688508339027941	0.11395613249343	1.523365253682e-09	51.4465755035487	-0.947578264823539	0.19878941472303	-4.76674407509969	1.87226884980447e-06	2.33876007837529e-05	-1.64211405936406	-1.7010874011937
TMEM125	-0.319790262812209	0.0541373670369354	3.48361120035186e-09	432.672506195296	-0.406968055392629	0.101047164945376	-4.02750592372014	5.63716476211048e-05	0.000428563140726022	-0.587142067473333	-0.62018022504881
TIE1	-0.0534414976481028	0.0982563063069473	0.586511040855983	20.262728938394	-0.0108338910277861	0.172218048759847	-0.0629079884820529	0.94983977355775	0.966798507228895	0.174932008760482	0.17185857390184
MPL	-0.00456941632911401	0.106897400541348	0.965904159166218	15.0539856227275	0.0433599092956238	0.192162051045437	0.22564241513727	0.821479548969401	0.883260143943335	0.314764255408387	0.280214773341361
CDC20-DT	-0.0717498672144563	0.0817770047709637	0.380277890479286	77.0581551118977	-0.0173949506948011	0.13399442208413	-0.129818468741031	0.896710050623726	0.933509445896605	0.122548308704544	0.158740256205515
ELOVL1	-0.304478872311821	0.0496917384032857	8.93525226648372e-10	698.238422455342	-0.39531812122266	0.0825960606246847	-4.78616193354523	1.70000911516316e-06	2.15625087769412e-05	-0.543333290044803	-0.596887106964356
ENSG00000288772	0.311661159676977	0.0835126973167895	0.000190039821496048	68.9202753689373	0.525635453611251	0.14379994432549	3.65532445841201	0.00025685691594857	0.00150721891367212	1.2195596049879	1.24448641978085
MED8	-0.210426976093662	0.0603530918094932	0.00048920590001603	100.416481737217	-0.240200642118289	0.0966756262223003	-2.48460394314862	0.0129695638948338	0.0384168319759149	-0.274233067694115	-0.286742027599467
SZT2	-0.0210483141610661	0.0325858163264055	0.518321553188496	351.286980413218	0.0436288091606332	0.0508337327504071	0.858264911901119	0.390746199850376	0.528418147420081	0.267615019199619	0.280752417264251
HYI	-0.25577608744218	0.107540321036799	0.0173869930177606	74.6236019661417	-0.309496559977237	0.172119285518864	-1.79815154963165	0.0721529950545615	0.148777330361219	-0.403985432484141	-0.42529371157549
PTPRF	-0.153898448592258	0.0442987872097581	0.000512568589425756	923.026535787127	-0.151364740015173	0.074855863425863	-2.02208261434435	0.043167817789848	0.100048479775315	-0.112494283773161	-0.109121697077694
KDM4A	0.0158105056073193	0.0330720524360079	0.632605774489922	241.28090892145	0.0878707207708851	0.0670559785282378	1.31040844827702	0.190057697148186	0.312026224512568	0.373075057689958	0.369210605644063
KDM4A-AS1	0.229531544140272	0.0442035137121362	2.07367868540665e-07	61.2078442410143	0.385521419004215	0.11050790326325	3.48863210340562	0.000485498854395779	0.00257406323659641	0.984571277360363	0.964339536049622
ST3GAL3	-0.0490408195816833	0.0324678080308073	0.130930060514465	881.735009099396	0.00854716624352124	0.0605677517647533	0.141117442772495	0.88777716420415	0.926485955079799	0.18752317910138	0.210609458588024
ST3GAL3-AS1	-0.0110105008410053	0.0987190553318533	0.911193148872806	21.6529049497563	0.0706052522670023	0.189615317188617	0.372360489193859	0.709624467291574	0.802622115904233	0.29633509720929	0.33468967266909
LINC02918	-0.161360408277772	0.0622416398513948	0.00952858233695807	32.0266592725552	-0.189635039057084	0.141978979574582	-1.33565574020391	0.181661822137151	0.301719243482408	-0.133844358479639	-0.18564012041853
ENSG00000288573	-0.0239376093043975	0.0616391373675198	0.69775643647821	29.9929796669631	0.063832395077501	0.142751437415359	0.447157634509628	0.654761247885985	0.760108055897667	0.259348200594455	0.321147882648434
IPO13	-0.151266389811137	0.0477232012936894	0.00152616662422614	849.367064937329	-0.153063064961358	0.0726176800167334	-2.10779337657286	0.0350488660285497	0.0844496138762263	-0.104963466939901	-0.112517362919243
DPH2	-0.300338455781804	0.0990867943961872	0.00243693258686482	41.1712426426175	-0.373886739107327	0.155646091140355	-2.40215951694009	0.0162985994058017	0.0458002679761594	-0.531486777070013	-0.554036760598252
ATP6V0B	-0.752795601893478	0.0998760878611718	4.79817705733076e-14	354.096788931915	-1.01365769780865	0.163974048713952	-6.18181782885014	6.336762650273e-10	2.31050510393246e-08	-1.82605204920858	-1.83320797913168
B4GALT2	-0.122279333231982	0.0472609683428265	0.00967252148264788	149.07342913824	-0.128281143384789	0.0876378874964263	-1.46376352796066	0.143258570915805	0.252789202424559	-0.0220260283086878	-0.0629678790148022
CCDC24	-0.433863689946467	0.14372478009425	0.00253851889230731	15.7245293575867	-0.530879182009817	0.259009872253887	-2.04964844540535	0.0403987492922845	0.0949213195945911	-0.913527667769258	-0.867930681159708
SLC6A9	-0.193451515200333	0.0802574475701912	0.0159356031699425	283.905321734539	-0.231043479597895	0.127736905906792	-1.8087449195496	0.0704906409421893	0.146100713908113	-0.225663070866997	-0.268433008441582
ENSG00000230615	0.046509822441882	0.0583232629759679	0.425190363755791	155.062392266471	0.120456106169081	0.0972474783279435	1.23865531775407	0.215473172639957	0.342467803574698	0.460911596009533	0.434362495674838
DMAP1	-0.426744605378861	0.0604400125188108	1.65748611005256e-12	118.357306618524	-0.553920723766822	0.106050043481181	-5.22320128859843	1.75856046973743e-07	3.02399042536541e-06	-0.893158623474475	-0.914000413843459
ERI3	0.00473297977941306	0.0316952154810462	0.881294905756739	918.385399071429	0.0827620228582198	0.0539068587624024	1.5352781586291	0.124715516805528	0.227023547407666	0.341380166005153	0.358996169922679
RNF220	0.030407364128969	0.0352790376299038	0.388736908322563	26080.276931013	0.0886680866473583	0.0668965733071072	1.32545035214738	0.185021825946557	0.306077826539083	0.414839424297583	0.370804875383808
TMEM53	0.0571310457751691	0.0691840516862325	0.408926936662292	83.9901028642566	0.152480381787742	0.113976498188811	1.33782300922376	0.180954139414687	0.301065248767329	0.491300920154516	0.49839249126721
ENSG00000225721	0.0673764983831533	0.094608980923614	0.476367231319129	28.3567859834783	0.18823842336508	0.167012315682249	1.12709306853283	0.259703133665956	0.392487012849242	0.520615093347758	0.569887855342037
RPS8	-0.644931452565667	0.127149473920445	3.93179524073896e-07	269.508449450071	-0.873492871926591	0.194950349977502	-4.4805914532977	7.44364758648743e-06	7.62344583736877e-05	-1.51743236438634	-1.55295954228011
PLK3	-0.811797196881203	0.177711073364608	4.92228073404069e-06	22.7533307965504	-1.09135009118163	0.297448743145786	-3.66903581316105	0.0002434669746203	0.00144348777601489	-1.99486674586726	-1.98854774901345
PTCH2	-0.854148762364676	0.203123880003306	2.61009157715135e-05	14.3745577779105	-1.1492081214027	0.355460224782804	-3.23301467022055	0.00122491272260733	0.00562777238498227	-2.11604256631076	-2.10423028510428
EIF2B3	-0.0551156809477084	0.0426411492074878	0.196167849691451	422.685028132386	0.00255352648462409	0.0670917295466479	0.0380602274211557	0.96963966223787	0.979740763097297	0.170141854427658	0.198625651931026
HECTD3	-0.151714565057603	0.0590284099669922	0.0101641080832911	52.709460028353	-0.163357873703397	0.10501803318688	-1.55552212078378	0.119821770429727	0.22066953005425	-0.106245780889173	-0.133101015340502
UROD	-0.755214604311845	0.154054289041684	9.47389957102695e-07	43.1542250729057	-1.00609889322182	0.255506153743475	-3.93766990924192	8.22766704879467e-05	0.000585323964545124	-1.83297327158499	-1.81809474971343
ZSWIM5	0.0282971089663954	0.0411295772241539	0.491453396312216	1071.99408631051	0.12009310073373	0.0704813543970877	1.70389887880322	0.0883999805255466	0.173732712355862	0.408801586079541	0.433636695138324
MUTYH	-0.23588553386202	0.0478965465855288	8.44050243802436e-07	135.826113769849	-0.266091016773776	0.0796878913695855	-3.33916498730867	0.000840306398338335	0.00412372584369738	-0.347074805412001	-0.338507775397044
TOE1	-0.00905273950059078	0.0843012418038079	0.914483077333194	24.1525518288896	0.0233720523118388	0.171533590083499	0.136253501722093	0.891620881236093	0.929646686682069	0.301936621827072	0.240250640824748
TESK2	-0.00637227954556268	0.051342161408401	0.901225036225883	2376.04119204911	0.044980614823951	0.087155484979872	0.516096202486154	0.605787220119312	0.721094276615913	0.309605923552016	0.283455245321775
CCDC163	0.040310877741435	0.150186569916728	0.788387327602876	33.4269441649527	0.122900614153966	0.2403638272427	0.511310772356237	0.609133463108264	0.724090082707998	0.443175245501931	0.439250095237168
MMACHC	0.110769301774952	0.0644717658527145	0.0857773560907058	95.2835065885599	0.219393471078244	0.109712172189522	1.99971859730618	0.0455306588552159	0.104142259157122	0.644770091925002	0.632179898775226
PRDX1	-0.439075234717007	0.0879329079333893	5.9356788539467e-07	616.927515050587	-0.572210911725509	0.142938811730104	-4.00318783120956	6.24946457818969e-05	0.000467449870667011	-0.928438880758412	-0.950570191980639
AKR1A1	-0.189522402896611	0.0438510072360531	1.54647572749274e-05	130.028034673306	-0.20115902690735	0.0770668959499737	-2.61018722017724	0.00904926824443075	0.0286824307448425	-0.214421139156022	-0.208681418839942
NASP	0.0563927634293689	0.0480292665790097	0.240341619118345	2016.97194239122	0.148453969866963	0.071300064819238	2.08210147134266	0.0373332021872766	0.0890428673190589	0.489188555051832	0.490342000426744
CCDC17	-0.365621887183301	0.0991060672150726	0.000224962251874762	24.4876544855212	-0.414533426678581	0.173585546646357	-2.38806418326466	0.0169373835191278	0.0472730433371932	-0.718274993069498	-0.635306584060404
GPBP1L1	-0.0530889747272887	0.030308793515202	0.0798420902427306	1240.09013287406	-0.00874580578321801	0.0540986710957342	-0.16166396708232	0.871570481315549	0.916467508164299	0.175940643356798	0.176033534503549
TMEM69	-0.107330612264892	0.0405674979088376	0.00815150525852348	109.940220376492	-0.0878987986078353	0.073084441265972	-1.20270193060586	0.229091686559443	0.358053778677423	0.0207450831505784	0.0177734120254004
IPP	0.113520325163478	0.0540346793926032	0.0356515861172001	162.396752866585	0.24155486589532	0.0928402658380159	2.60183298394229	0.00927269981278505	0.0292780564301553	0.652641288948262	0.676489847557684
MAST2	-0.0307071855671442	0.0388050575008346	0.428757769500565	519.513047380443	0.0355454171773482	0.0704476993089954	0.504564627745188	0.613864659274172	0.728430476861403	0.239979165510892	0.264590317011793
PIK3R3	-0.476206596206785	0.208759125969471	0.0225407862252623	21.5047054642461	-0.692371674935755	0.349349794260762	-1.98188659707341	0.0474919343538255	0.107473300620219	-1.03467871254135	-1.19082209432952
POMGNT1	-0.185694181654452	0.0510118214946775	0.000272406668093546	343.317163723314	-0.203774346365415	0.0791919005233644	-2.57317156197424	0.0100771241201222	0.0313051124016357	-0.203467875809975	-0.213910542376304
LURAP1	0.121344285960484	0.0450196241769262	0.00703117195334363	243.866698051151	0.239136383630388	0.0793226252017767	3.01473108110184	0.00257207195486522	0.0103552761286489	0.675027117143091	0.671654284355325
RAD54L	0.00968931687574243	0.108839681335136	0.929063033134575	30.1151464777502	0.0783867224642577	0.177295438558741	0.442124868532851	0.658398849649462	0.763152302491448	0.355561181681578	0.350248104290323
LRRC41	-0.195950906041512	0.0259836262554321	4.6522889358741e-14	268.829638078441	-0.211159888787436	0.0544607258333948	-3.87728744992148	0.000105627535950525	0.000719042492433849	-0.232814299690098	-0.228677347857261
UQCRH	-2.50459808814783	0.323191887590458	9.22043942390547e-15	45.9585012234916	-3.51781486972786	0.450004016949685	-7.81729659564614	5.39698376249913e-15	9.7515111296323e-13	-6.83828952150867	-6.84007135333898
NSUN4	-0.0625958670296037	0.03854985957873	0.104426225672781	171.977232402686	-0.0121279975824898	0.0737305654962374	-0.164490771240711	0.869344811279715	0.915490740961551	0.148739630561874	0.169271110629276
FAAH	-0.205675355486235	0.0480199872723089	1.84290927132775e-05	425.661654360111	-0.228670125667319	0.0797193794352836	-2.86843835573198	0.00412503573402464	0.0152163883402748	-0.260637784521739	-0.263687675759478
ENSG00000291138	-0.212528939291603	0.124864322002936	0.0887405615350182	35.4128656983671	-0.239848759647978	0.202211589731021	-1.18612765948293	0.235571888928887	0.365258262637622	-0.280247181036675	-0.286038466548115
MKNK1	-0.464341833784786	0.174295167304537	0.00771918745229983	40.8501259267077	-0.619342395784001	0.285945753253409	-2.16594367546046	0.0303154912706365	0.0756999555332024	-1.00073138841199	-1.04480585096831
ATPAF1	-0.104495283628984	0.0349703753933963	0.00280709679999482	398.262852301575	-0.0714567058852112	0.0602774922017208	-1.18546248815526	0.235834637696487	0.36555107827615	0.0288574933947086	0.0506480705218291
EFCAB14	0.0462929240942576	0.0392340397484122	0.238033089757811	560.791564864113	0.126088250870984	0.0615067383058696	2.04999085212345	0.0403653235065042	0.0948719355141783	0.460291008909005	0.445623521676884
STIL	0.130621879611884	0.0891508558194446	0.142872338855051	32.8128774870979	0.265055226596693	0.158244340278471	1.67497444856644	0.0939392450446566	0.182277509997738	0.701572063229875	0.723476952279305
CMPK1	-0.0860422775357297	0.0501713140660233	0.0863508038751239	258.76080000534	-0.0551970863814548	0.084819090549043	-0.650762534992514	0.515199788254557	0.64519534664115	0.0816550258465276	0.0831578883099479
LINC01389	-0.186555688212258	0.12545696260435	0.137012316666837	13.5694713844284	-0.204547783765712	0.21943584066899	-0.932153029979567	0.351257445496564	0.489497651532445	-0.205932808635194	-0.21545696902844
TRABD2B	-0.0548580155034101	0.145721434175013	0.706576353178522	14.7274963987867	-0.130403573991293	0.271524666818773	-0.480264189324388	0.631039549148198	0.742340619053449	0.170879083884382	-0.0672115104398442
SLC5A9	-0.146666251332405	0.129216977168795	0.256359163575802	34.363612218214	-0.130489623856532	0.225652694822323	-0.578276381584002	0.563077537530626	0.684795738826443	-0.0918016027218793	-0.0673835603109365
SPATA6	0.128667531397365	0.0544668506713684	0.0181614974465471	3823.0303934476	0.262151978091254	0.0862754357522452	3.03854713459887	0.00237721913554819	0.00971308699656804	0.695980304209327	0.717672137481292
DMRTA2	-0.168827680689691	0.0994348788558816	0.0895319532432645	20.4984920612577	-0.17123182390892	0.197554339196063	-0.866758101116577	0.386074563522074	0.524137455188691	-0.155209633898855	-0.1488443533931
FAF1	0.0282399945870891	0.0228243132169066	0.21598431559417	4953.76851117289	0.111251109807713	0.0492319725741034	2.25973293351712	0.023837831018033	0.062335403049799	0.408638171063058	0.415957836551097
FAF1-AS1	0.408930401928349	0.110810309541145	0.000223933190406898	37.1920456540006	0.656416907555275	0.180521054674949	3.63623461394703	0.000276652380201443	0.00160246733887174	1.49786526144178	1.50597354971051
CDKN2C	0.0328572703444345	0.114212104984577	0.773586794482097	49.5440010841799	0.091213992091778	0.196419502382932	0.464383582002722	0.642372950715714	0.751319399327771	0.421849068268937	0.375895211113051
RNF11	-0.203289882312125	0.0676278498511939	0.00264701716398638	329.66306171458	-0.233520417700994	0.121112017091975	-1.92813581433174	0.0538382352848844	0.118971172504049	-0.253812495639998	-0.27338544944954
EPS15	0.108687092798929	0.0223779681767105	1.19250169674163e-06	4175.24994398965	0.226699970616213	0.0442875853028135	5.11881533089164	3.07460831370336e-07	4.91143028798255e-06	0.638812499138902	0.64678866428745
ENSG00000238140	0.392192391684435	0.110921353739266	0.000406588563078413	11.9752890759557	0.671162312642635	0.223495082786828	3.00302943704044	0.00267306574348461	0.0106893817389684	1.44997465572877	1.53545581603853
EPS15-AS1	0.177469609483796	0.100666110317861	0.0779084365729097	126.127211625164	0.31212208364407	0.155710264116902	2.00450551808029	0.0450159364105399	0.103267351419449	0.835612258399514	0.817583394691205
OSBPL9	0.106234245113198	0.0253495219399081	2.77998295480235e-05	3622.24056972628	0.224005457201591	0.0513376806708998	4.36337314569347	1.28072217554945e-05	0.000122303198746164	0.631794439066071	0.641401198724878
NRDC	-0.0442422986543256	0.0324277883918379	0.172462815006919	1613.64508410445	0.0115699062251682	0.0563268451976447	0.205406608244623	0.837254457721281	0.893617387268686	0.201252652939007	0.216653187102182
TXNDC12	-0.0963438002594002	0.041792694294234	0.0211509799999542	146.405955247514	-0.051922007915717	0.0747371764607243	-0.694727983776627	0.487225787421504	0.620744392628358	0.0521804254720676	0.0897061475812261
BTF3L4	0.0376616724033828	0.0341145447145488	0.26960311909777	446.318891836012	0.120624345533273	0.0570777097676352	2.11333541630066	0.0345720694564266	0.0835041521375929	0.435595369133794	0.434698876921239
ZFYVE9	-0.181712776290367	0.0464940107159084	9.29459082818076e-05	360.493469786358	-0.166064976337559	0.0864195537147091	-1.92161344509806	0.0546544155474732	0.120283483126873	-0.192076323785778	-0.138513652047652
CC2D1B	-0.039581939797078	0.0655373391499745	0.545870150682694	97.8936342544429	0.00661205703485729	0.101783682082518	0.0649618573387506	0.948204369511627	0.965837738956691	0.214586819023339	0.206740361420084
PRPF38A	-0.0921414711946583	0.0403858895537707	0.0225173192842002	164.255962711555	-0.0680655646556036	0.0780596035064346	-0.871969131254847	0.383225217842037	0.521700966221065	0.064204081891389	0.0574283880712558
TUT4	0.00152629446051876	0.0238653077958736	0.949006435212991	1977.08488965585	0.0759875208395436	0.0495735914964318	1.53282258851496	0.125319573435652	0.227714273268651	0.332205234217265	0.345451091196727
COA7	-0.18531648502801	0.166370115799313	0.26533030836492	24.154358391765	-0.210878651148996	0.278917209314472	-0.756061813709156	0.449612135548113	0.585952761178009	-0.202387214491666	-0.228115035536316
ZYG11B	-0.080276408232867	0.0486621178049892	0.0990105655583094	512.907058230114	-0.0472597228041485	0.0745303935930931	-0.634100003042627	0.526015560790577	0.653855770247988	0.0981522659217975	0.0990280163628623
ECHDC2	-0.437483863695741	0.19642260197739	0.0259300180837822	34.3835798101569	-0.556549947559241	0.318940138231159	-1.74499813866597	0.0809851929644862	0.162372103917976	-0.923885667980313	-0.919257337992021
SCP2	-0.0726634808010646	0.0524208444017155	0.165699199099581	442.178920757094	-0.028801266864257	0.0891963089022313	-0.322897519176788	0.746772855176314	0.830369336941143	0.119934287837504	0.135934232963888
CPT2	-0.0987476958676396	0.0456205624713927	0.0304226553035478	61.6585201003124	-0.0950281352742865	0.0871973167423346	-1.08980572825528	0.275798730126341	0.410728266898048	0.0453024265300309	0.00351886960373194
ENSG00000236723	-0.17073067895896	0.0722990941298171	0.0182036379418335	48.825353590146	-0.175301783181766	0.117054383185509	-1.4976097298633	0.134234677333559	0.240584856477055	-0.160654471036486	-0.156981913705302
CZIB	-0.378487495476095	0.0587206119184474	1.15170882801705e-10	264.801390197126	-0.475798456756769	0.087750536427943	-5.42217148891704	5.88793546022104e-08	1.17284513059973e-06	-0.755085926091382	-0.757801145766807
MAGOH	-0.161335135167788	0.0638000659723356	0.0114465859257237	144.565844656248	-0.164677490397323	0.10691554739942	-1.54025765571879	0.123497560994023	0.225452553223188	-0.133772047343026	-0.135739484110313
NDC1	0.119372398390095	0.0444095888096468	0.00718841903502217	232.266675335983	0.243234962037849	0.0684517362902004	3.55337899694257	0.000380316114633419	0.00209343143218099	0.669385174715779	0.679849066354134
YIPF1	-0.0195320452821518	0.0766007985230049	0.798734778727486	149.653197256028	0.0431448701905521	0.117406232360292	0.367483644804739	0.713258289314634	0.80523035476829	0.271953350576934	0.27978481973011
DIO1	-0.101371734640977	0.090764183321151	0.264050190365619	19.8964730463114	-0.0944657989745298	0.17162710437597	-0.550413055781625	0.5820360958794	0.700463519815935	0.0377945564523863	0.00464321637190271
IFT25	-0.0526446149347508	0.0531921822111198	0.322317905367388	251.538369261041	-0.00693008048329694	0.0892775483812022	-0.0776240007589198	0.938127150136706	0.960190834404353	0.177212040572419	0.179663933027947
LRRC42	-0.0723405234018539	0.0690935991006103	0.295102747958699	58.9529478006645	-0.0324166330803751	0.125644551631529	-0.258002696172944	0.796404826409606	0.866756462509935	0.1208583298976	0.128705595362856
TMEM59	-0.0999134732760142	0.0326957280830359	0.0022441817506286	1488.08736477945	-0.0849496257408076	0.0608180527403653	-1.39678305886347	0.162478818228236	0.277530578097033	0.0419669173864688	0.0236700489368965
TCEANC2	0.088992164082881	0.0390413722663084	0.0226413814555349	187.158000505438	0.203068089571788	0.0667002260712306	3.0444887751194	0.00233076127833206	0.00955219479990273	0.582461591716728	0.599538595085813
CYB5RL	0.160541190869473	0.071774248223986	0.0253025554945447	39.0452906192917	0.284066917400144	0.133894534858883	2.12157215900959	0.0338736824036944	0.0822575573607942	0.78717685840935	0.761489318049701
MRPL37	-0.243090383130307	0.0599993320748802	5.08791265550684e-05	68.6970678552358	-0.287373945771743	0.0979595347812915	-2.93359851507407	0.00335057304583931	0.0128581598138752	-0.367689238698938	-0.381061301545767
SSBP3	-0.0785854448541461	0.0596337693458774	0.187570250765906	912.332147536103	-0.047310832166935	0.105311409248612	-0.449246976225024	0.653253503279135	0.75902615006752	0.102990431227313	0.0989258272512984
ACOT11	-0.0735144878576656	0.172192336235853	0.669428563677388	38.2016717003842	-0.0537921466087372	0.27610685607725	-0.194823654048225	0.84553100384728	0.899359879306233	0.117499396066453	0.0859669537990745
MROH7	0.388651393743598	0.278527020788279	0.162900890156846	19.0593080806376	0.63169347630653	0.429729642830767	1.46997882702567	0.141567488478895	0.250430507691835	1.43984319244585	1.45654101257099
TTC4	0.234815535425339	0.144871830683691	0.105049769818252	177.299972884226	0.41366987834091	0.221579212598371	1.86691645615114	0.0619132554281903	0.13248633173098	0.99968977349799	1.02062014482037
DHCR24	-0.130808243850176	0.0901354582789187	0.146712852631694	995.366276694388	-0.19077156864812	0.145626499357727	-1.31000586767863	0.19019385060044	0.312151818503709	-0.0464288509635504	-0.187912521067688
ENSG00000287724	-0.391769868704195	0.166293559531297	0.0184782286849203	40.8750968951762	-0.519103617020903	0.26474582292429	-1.96076225598978	0.0499067629063199	0.112044835329771	-0.79308930223529	-0.844386374230919
USP24	0.0258234271204692	0.0265846929864253	0.331366797921211	1270.44364645492	0.114442375941341	0.0497603253351829	2.29987193955149	0.0214554762582147	0.0572969709684912	0.401723915543059	0.42233851972106
ENSG00000234810	0.124832708675034	0.133638900720644	0.350249951799082	36.7171736986913	0.279038001137348	0.2178662258583	1.28077677041523	0.200272085538313	0.324431331595626	0.685008152782829	0.751434399400625
ENSG00000260971	0.50324057288763	0.106511000592375	2.30369638037698e-06	513.339608092258	0.765065077464811	0.168258980204472	4.54694944980106	5.44290644100931e-06	5.83196617939193e-05	1.76770445656238	1.72320693613481
PLPP3	0.0607062172087478	0.0578108744274544	0.293679947956723	1049.29444486393	0.142000684869982	0.0903484724720028	1.57169989690733	0.116020166113387	0.215298144944687	0.501530160248583	0.47743916962322
PRKAA2	-0.558675737606755	0.142819869757013	9.16294398881271e-05	125.222283200518	-0.763249060166659	0.241641545555303	-3.15860030779342	0.00158528743808982	0.00694051097864176	-1.27063848773105	-1.33253579670876
DAB1	-0.378223431518183	0.373956776115408	0.311820481839353	349.465232659862	-0.425097304232914	0.586575780399406	-0.724709949571154	0.468629989940085	0.603424646482504	-0.754330389279832	-0.65642821820123
OMA1	-0.316433398704445	0.0644791362055507	9.22297972541628e-07	271.655514558074	-0.387125966521287	0.103316378451821	-3.74699512625497	0.000178965561973719	0.00111637197969314	-0.577537445832268	-0.580507544295488
MYSM1	0.105677741913996	0.0359275288526414	0.00326717386993852	1109.26331081918	0.225537022145986	0.0588658926833658	3.83137011714286	0.000127431640083078	0.000841289744143618	0.63020217840291	0.644463441187652
JUN	-0.983377776237442	0.252658487774396	9.93710598689967e-05	182.446778023062	-1.33825667941528	0.406090957220009	-3.29546042733044	0.000982605415480107	0.0046902104746622	-2.48579116007284	-2.48221786179238
LINC01135	0.122585444847779	0.0481005151822831	0.0108179020915194	1336.42925130431	0.242321858369262	0.0733053560177657	3.30565011253113	0.00094756331754214	0.00455075716256484	0.678578306922069	0.678023388091455
ENSG00000231740	0.231780711000408	0.10275026249628	0.0240851906924753	23.2381804441982	0.385885286168831	0.184349914752421	2.09322193984775	0.0363293471026474	0.0870965284334876	0.991006568157292	0.96506705954536
LINC02777	0.0672839798113777	0.100385402072361	0.502694218647152	33.0992507146484	0.170037386690113	0.173377998723869	0.980732203287939	0.326724818889191	0.464870212110795	0.520350380255971	0.533496328115872
LINC01358	0.194937757145562	0.0969298343931204	0.0443125340919575	216.67486023586	0.350936637826647	0.147267141184505	2.38299348384153	0.0171724982955432	0.047821331339062	0.885591925039433	0.895190012958695
CYP2J2	0.0972765712158376	0.0509583313330467	0.056269391154854	879.272998514325	0.208013356083403	0.0852087892251341	2.44121947952812	0.014637755585955	0.0420977311813124	0.606164843763355	0.60942626270123
LINC01748	-0.923884676315496	0.240446369644595	0.000121850390396018	18.2673120212997	-1.2038331196401	0.39375540781945	-3.05731196507681	0.00223331711211174	0.00920622942881616	-2.31557017505206	-2.21344863052521
NFIA	0.0893195284509487	0.032512343836406	0.00600973519146102	7295.48539472472	0.202832087641152	0.0649202531817309	3.12432681174803	0.00178212397822636	0.00766571589474759	0.583398242946304	0.599066727969806
TM2D1	-0.037372924276457	0.0239606791442145	0.118816455620121	563.513561980491	0.015485615292669	0.0462716779160826	0.334667251979784	0.737876107411167	0.82439658493984	0.220907229261495	0.224482336380019
PATJ-DT	-0.300935150005711	0.103608122553184	0.00367779440351484	26.1173381488013	-0.345088182347206	0.186163265348588	-1.85368569734224	0.0637841391146772	0.135435201668595	-0.533194031838766	-0.496456333662921
KANK4	-0.152862197362658	0.079658845396257	0.0549893018955637	383.586764032503	-0.2439754650924	0.126851986423015	-1.92330819541769	0.0544413559616623	0.119903491016781	-0.109529373468218	-0.294289486323356
USP1	-0.209252090518081	0.0410489319923029	3.43940035578947e-07	153.401916790753	-0.242208253847459	0.0766331575497728	-3.16061952282399	0.00157433998449135	0.00690198090689855	-0.270871498365495	-0.290756087798693
DOCK7	-0.345736866511819	0.0897393405492229	0.000116832543508889	267.742017571206	-0.429682634336959	0.146498188383799	-2.9330235348117	0.00335678445433716	0.012875337633074	-0.661380196693127	-0.665596221557424
ATG4C	0.116818957689488	0.0320911341393936	0.000272399607849799	4470.9016998195	0.23287786421171	0.0595938317188691	3.90775114629816	9.31591849945367e-05	0.000648748148906112	0.662079299045833	0.659140871856488
ALG6	-0.00477554431807493	0.04302770578376	0.911626133309041	183.234576646182	0.0654649673253726	0.0732691378284879	0.893486251723287	0.371596831371317	0.510503358036546	0.314174484336325	0.324412081192071
ITGB3BP	-0.12200288359242	0.0953746829549699	0.20082815241534	541.823674010431	-0.0981538054684138	0.153109736055601	-0.641068347428736	0.521478278045302	0.650229589677245	-0.021235053724804	-0.00273065969511539
EFCAB7	-0.163362102644068	0.0831617828735411	0.0494849819802909	171.693239353779	-0.152331117098454	0.141569574280003	-1.07601592978705	0.281920132162557	0.417217833692852	-0.13957158377448	-0.111053891301848
DLEU2L	0.0340591754185608	0.104813148928924	0.745217883739734	32.736882340411	0.108451583366274	0.187133177531847	0.579542253258739	0.562223344807988	0.683996920556693	0.425287945481382	0.410360405781996
PGM1	-0.184964007296924	0.119897934764531	0.122908717656108	54.3473764604185	-0.186343694184292	0.206452828088982	-0.902596955968932	0.366739842704957	0.505754043838079	-0.201378709191688	-0.179059337758297
ROR1	0.462702059673161	0.208630380275057	0.0265679482501305	1190.26004542749	0.721596974070752	0.323734331534102	2.22897883783679	0.0258153128641734	0.0665680700094409	1.65171612077725	1.63629591582406
ROR1-AS1	0.70768092577328	0.239257410883067	0.00309820585988354	28.4905201496257	1.09432772545757	0.359464106789624	3.04433100492568	0.00233198406495444	0.0095545675107465	2.35264688336227	2.38154144932591
JAK1	0.217526648203229	0.053793290737146	5.26028891115157e-05	2360.93853331768	0.381758241164811	0.0799848319354362	4.77288295702073	1.81607341633356e-06	2.28976461328717e-05	0.950223004801756	0.956815360847671
LINC01359	0.62023396967635	0.0920727811582963	1.62420978245027e-11	50.3133666305236	0.986189528860766	0.162937709872969	6.05255548043253	1.42565873460545e-09	4.73305942316439e-08	2.10244464102799	2.16532771403613
AK4	-0.723910565839525	0.168230418841748	1.68432693181147e-05	28.5455237760095	-1.08525734209542	0.300301259289897	-3.61389540843639	0.000301630779485451	0.00172893038530865	-1.74340651055089	-1.97636578112818
DNAJC6	0.116213892336669	0.036058481478133	0.00126887410141686	11627.5680265575	0.233146821039878	0.0612644994657272	3.8055778317475	0.000141473516063243	0.000918784649530024	0.660348092897658	0.65967862967269
ENSG00000229294	0.186391908611003	0.0784647808446832	0.0175259055190383	835.566677103565	0.318239674400664	0.129939958667083	2.44912864114433	0.0143202293027719	0.0414349490119198	0.861140639809725	0.829815031523371
ENSG00000290094	-0.574299379992272	0.0814958230341313	1.82843473772023e-12	154.1150668249	-0.751063765757471	0.134195482155785	-5.59678875690892	2.18358495891001e-08	4.88018084190129e-07	-1.3153406767238	-1.30817226834662
LEPROT	-0.00604683144524614	0.0464726161676949	0.896474642713358	224.636999558753	0.0556673017173916	0.0743353306185083	0.748867345503288	0.453937163771475	0.590241611352728	0.310537091977963	0.304822426982094
LEPR	-0.128926752287162	0.0820796267739618	0.116240224757272	233.246492088042	-0.0808278822995403	0.138321992123773	-0.584345851722653	0.558987649336107	0.681234418688767	-0.041045548570758	0.0319111475809341
PDE4B	0.0448278319320152	0.0456946959882036	0.326578332685192	39674.6127335367	0.127981650861802	0.0786948819495637	1.62630208841061	0.103885407734881	0.197547341207795	0.456099103774958	0.44940922457647
PDE4B-AS1	0.895836608533748	0.139504739249394	1.34894007046521e-10	61.281703825081	1.3679598782476	0.218532052403187	6.25976767803262	3.85551413027185e-10	1.49779658882812e-08	2.89099579607257	2.92864720577485
SGIP1	0.229890266829815	0.0452081184737875	3.67326941520425e-07	4821.90692044393	0.390162869037583	0.0754970480879161	5.16792217601991	2.36710829948024e-07	3.89876661090862e-06	0.985597650664888	0.973619746747208
ENSG00000248458	0.48599554441217	0.128663575829865	0.000158564336375852	76.2091656394015	0.77033859314701	0.205933822446573	3.74070943760034	0.000183501563065735	0.00113844615213023	1.71836317601631	1.73375091189583
MIER1	0.0226572109060896	0.0234147069776828	0.333219843617081	940.805148046778	0.103754801147496	0.0523940079187299	1.98027990735952	0.0476720852476695	0.107827121639295	0.392664773499568	0.400969562774405
SLC35D1	0.0259332238831629	0.0321401961691418	0.419736655169946	662.058694794009	0.108232769131516	0.0561283121310745	1.92830970720736	0.0538166151166089	0.11895123150588	0.402038064799398	0.409922904098774
SERBP1	0.0241528130577845	0.0330688419132999	0.465158082258089	420.711898380416	0.0986419118065009	0.056344485673109	1.75069326888148	0.0799987595140522	0.160712277133956	0.396943973470569	0.390746746624976
GNG12	1.53415326440538	0.354529758541948	1.50954795277888e-05	18.1949482033947	2.12825230712478	0.534486267434781	3.98186527287059	6.83765372249373e-05	0.000503827116394275	4.717340196687	4.44879153158599
LRRC7	0.0593715601851142	0.138037997299838	0.667115430242187	4666.97941946749	0.196419139698685	0.206227838771621	0.952437560654465	0.340875118081173	0.479078203648509	0.49771145465876	0.586244547903039
LRRC7-AS1	0.861778540672932	0.199004018634501	1.48799539478891e-05	14.7224886785459	1.30339776124065	0.346090756308605	3.76605771024532	0.000165845473463973	0.00104664195888911	2.79354923728207	2.79956038062337
SRSF11	0.0331845718153607	0.0414740893855025	0.423636756931891	2827.37256750621	0.114794476583045	0.0618678462606048	1.85547879102658	0.0635278851387283	0.135043051391294	0.422785539537923	0.423042516988786
ANKRD13C	0.0452384992371965	0.0268486669605026	0.0919993840103111	1277.73785233936	0.149830445721274	0.0516284751276783	2.90208930925696	0.00370682845846055	0.0139546763885222	0.457274100426596	0.493094154571746
HHLA3	-0.171134728342571	0.0748228666043529	0.0221842550741468	106.205894024102	-0.173253192549527	0.122464679536831	-1.41471968248136	0.157150701140455	0.270547146742963	-0.161810532565731	-0.152885919444112
CTH	-0.0948806966817814	0.106048103476619	0.370950209009409	50.7584921010408	-0.0525973237530526	0.186782612757493	-0.281596466483429	0.778252949947044	0.853163461417902	0.0563666408902666	0.0883559072009921
ZRANB2-AS1	0.715505067968693	0.147239738669088	1.17708590583908e-06	12.7331228374025	1.1155779755867	0.257701958531104	4.32894643853493	1.4982436305888e-05	0.000140277195444403	2.37503323057217	2.42402963667189
ZRANB2	-0.0241418169060805	0.0272374428810342	0.375430745247371	1797.64521987769	0.0336740170575874	0.0397445696279383	0.847260830166757	0.396849754217415	0.534188161098898	0.258763924112765	0.260848601107062
ZRANB2-DT	0.0599548200570654	0.0403198659282734	0.137020186192654	625.115782751111	0.165034345043015	0.0756820113687833	2.18062842223941	0.0292109111343266	0.0735601427512993	0.499380271211552	0.523493143705809
NEGR1	-0.0711826869807775	0.0793967072649152	0.369961985864713	2998.77818835457	-0.0413162484463975	0.124213274157643	-0.332623455315749	0.739418535829782	0.825283624527224	0.124171118378065	0.110911521284623
ENSG00000286863	-0.31603372159801	0.159619823559803	0.0477130534190403	188.952479643879	-0.393860066782906	0.246677350002749	-1.59666084777754	0.110341327465646	0.207090590564081	-0.576393894213054	-0.593971842917089
LRRIQ3	-0.23170706707345	0.10599220960995	0.0288100169230958	56.550420830826	-0.309288572932716	0.172016590743848	-1.79801594482989	0.0721744810393896	0.148780692501888	-0.335119423467535	-0.424877857999205
FPGT	-0.0638361461888304	0.0492460779926814	0.194882951288581	715.023730969872	-0.0195096416318298	0.0771763099784775	-0.252793138688161	0.800428070072549	0.869444631816471	0.145190957850899	0.154512099634871
TNNI3K	0.0801978646460272	0.0547976870003289	0.143323379920203	1027.23464136569	0.191708215203538	0.0846053459300982	2.26591136879139	0.0234568104021454	0.0615252232524729	0.55729944157372	0.576825428537087
ENSG00000237324	0.768238307047423	0.103911822277655	1.43363379045471e-13	16.6357606152495	1.16196486893409	0.207250171858035	5.60658096693898	2.06362460678367e-08	4.64002866131359e-07	2.52591297815793	2.51677654567135
CRYZ	-0.0215921269167207	0.111156156791395	0.845979827934634	73.0341497727506	0.040545768798652	0.185829627528298	0.218187860234923	0.827282743364038	0.886865268476654	0.266059068290087	0.274588122928934
TYW3	-0.0913147602354281	0.0658500334751935	0.165530857164805	196.321072583063	-0.0652545689288166	0.108159127351158	-0.603320038973282	0.546295804572053	0.670113220354543	0.0665694579432718	0.0630487507654699
ACADM	0.0492021635130368	0.0443318643212975	0.267059353844991	331.201117489808	0.146335286516697	0.0722786879517327	2.02459799234898	0.0429086605858737	0.0995411166319159	0.468614891849641	0.486105861342926
RABGGTB	-0.0655574684519562	0.0455024954551786	0.149656888075956	137.835992380769	-0.0249918644260868	0.0775067541897171	-0.322447568439171	0.747113652505948	0.830617151807476	0.140265930048484	0.143550830579713
MSH4	-0.226105293967786	0.0872761544658162	0.00957842623094412	115.820109359419	-0.258921138851537	0.1463071779429	-1.76970906343767	0.0767756192726221	0.155989177530553	-0.319091693576841	-0.324172173954389
ST6GALNAC3	0.237825257593666	0.0530203497580754	7.27271970830641e-06	6378.22005819254	0.375554150917159	0.0936500794756823	4.0101850742655	6.06711732035695e-05	0.000456340704683716	1.00830115654583	0.944410775153301
PIGK	0.0606809252839755	0.0355958897708798	0.088247181754753	822.32156794983	0.16619027424897	0.054673231983736	3.03970093259545	0.00236813176094561	0.00968395572676575	0.50145779527931	0.525804332344195
ENSG00000289212	0.283636706967188	0.100058980689442	0.00458694335609294	58.0514543474542	0.46956718264912	0.165310066281294	2.84052383023123	0.00450395077412232	0.0163007616707769	1.139376357667	1.13238236517781
ENSG00000287870	-0.364702896553857	0.0828370628980546	1.06934810724379e-05	47.2786469717844	-0.452989103881589	0.139800586921539	-3.24025180334773	0.00119424188150814	0.00550903000359985	-0.715645587468275	-0.712195656310815
AK5	-0.11654419333737	0.0553176238528326	0.0351333152118816	6506.89078028009	-0.0838292255183798	0.0977689355991225	-0.857421889730915	0.391211766025666	0.528789744769185	-0.00561671086895864	0.0259102001945863
ENSG00000287647	0.0944544012293926	0.100138501144923	0.34555937623455	14.156556967497	0.177709245209706	0.237939704898	0.74686671266524	0.455144020912992	0.591448097228441	0.59809008289833	0.548835599893455
ZZZ3	0.172187060457452	0.0338697414330115	3.69953528437688e-07	3037.2170515836	0.317963769569692	0.0556978837064402	5.70872263739038	1.13827210747032e-08	2.76464125611449e-07	0.820497888836243	0.829263381727404
USP33	-0.0633997717735916	0.0204651229423854	0.00194869309731227	1576.35779775527	-0.0108555371384568	0.0399801205506893	-0.271523371839099	0.7859885265139	0.85891529701519	0.146439507395254	0.171815294222782
MIGA1	0.0941337021365346	0.0217455406693891	1.49873753884984e-05	1671.72058631389	0.206985122315021	0.0431892463463928	4.7925152630571	1.64703237222052e-06	2.10163030126849e-05	0.597172502278843	0.607370390948144
NEXN-AS1	0.221047910627637	0.0924070773651211	0.016751812599232	12.7046525387856	0.432920730258274	0.187611624282547	2.30753681662222	0.0210249122426557	0.0563194400146229	0.960298001048142	1.05911069424282
NEXN	-0.00380211727852759	0.0882027849536964	0.965616602358551	78.5166919285697	0.0740594884362678	0.156965942784388	0.471818836128023	0.637056104895488	0.746872538840973	0.316959642778817	0.341596143539089
FUBP1	0.109617897484066	0.0212168496991772	2.38455476197378e-07	1243.30377348799	0.226856010935311	0.0442510069257471	5.12657285552787	2.95063907032176e-07	4.75950910908422e-06	0.641475706982733	0.647100654512085
DNAJB4	-0.0577748885507319	0.0909084397288354	0.525083898315091	294.606314827205	-0.0133262118370195	0.14587273147724	-0.0913550579471993	0.927210470925904	0.953015978830934	0.162533359692046	0.166875376394728
GIPC2	-0.122898564938759	0.0834040043953031	0.140607333203016	339.855118119027	-0.115030438058532	0.132557309947628	-0.867778910902603	0.385515377158512	0.523665738858793	-0.0237977670686782	-0.0364741461435533
IFI44	0.869579584357641	0.313067236473077	0.00547598180731291	17.1268499579883	1.37538383091239	0.480185907519091	2.86427362689254	0.00417966785335078	0.0153834997380272	2.81586949529424	2.94349080948552
LINC01725	0.131980609815942	0.0790689570057914	0.0950809904557345	432.676780771261	0.308502286817394	0.114326235099518	2.69843825915244	0.00696656591445895	0.0232062487476029	0.705459646731419	0.810345898436262
ENSG00000237076	0.12483057498151	0.162799893439189	0.443216447207126	16.1361321133762	0.242772524091378	0.28079000477973	0.864605292064527	0.387255466904926	0.525202159400047	0.685002047883038	0.678924458408998
TTLL7	0.108805118229511	0.0367032398374789	0.0030321917421601	18127.7603675792	0.22627257364478	0.0701577395118896	3.2251976078339	0.00125885744977116	0.0057569936994157	0.639150192166793	0.645934117988794
TTLL7-IT1	0.260374010574496	0.0772496099291095	0.000750171001423338	323.1749411992	0.448343873774951	0.127384690658129	3.51960562496636	0.000432188909084366	0.00233394592824308	1.07281739369641	1.08994804473134
PRKACB-DT	-0.306781956806295	0.0776680508196153	7.81799697667821e-05	161.419701313904	-0.370787133836513	0.118819672691977	-3.1205870664004	0.00180490933031346	0.00773681526916571	-0.549922849367646	-0.54783934604338
PRKACB	-0.00144168459117634	0.033175638551367	0.965337941155419	5159.93989914565	0.0683688283155127	0.0579949005874222	1.17887654988653	0.238447336707207	0.368369610320107	0.323713286102888	0.330218120604596
SAMD13	0.0832950385910858	0.0671118960620942	0.214555246385164	205.440215623955	0.196318743657823	0.106792346426404	1.83832222277386	0.0660149383601736	0.138998536501841	0.566161040656643	0.586043813993224
RPF1	-0.162866402917497	0.0785048306274033	0.0380232897480997	90.3989665918608	-0.166526018904895	0.136089425941301	-1.2236514170963	0.221083754255215	0.348893908311516	-0.138153293319921	-0.139435470043037
GNG5	-0.481641187450509	0.107835440964592	7.95296780459735e-06	70.6251373377705	-0.638785976532059	0.175814774961114	-3.63328950410079	0.000279830744974997	0.0016177203955703	-1.05022810357839	-1.08368174638037
SPATA1	-0.0555731383127613	0.112252423307688	0.620548627418905	102.013764302033	-0.0192085131600694	0.18068652896491	-0.106308496101554	0.915337590877939	0.944552524068466	0.168832982585605	0.155114182097224
CTBS	-0.025080511380088	0.12188113581078	0.836963974273821	227.570666251071	0.0255314385198264	0.187139928550193	0.136429669058993	0.891481620433425	0.929631596320148	0.256078142094198	0.244568162039782
ENSG00000289881	-0.0109952515559389	0.153695774754908	0.942968737218801	16.6243524976241	0.0777211592080869	0.253418913768221	0.306690444104623	0.759079003998402	0.83946139200658	0.296378728291353	0.348917363421536
SSX2IP	-0.282501973759446	0.204255318053028	0.166639544166378	131.895174365998	-0.339467905422217	0.300353274374746	-1.13022874855917	0.258379848904481	0.39118248911503	-0.480453236321008	-0.485219036338224
C1orf52	0.0648581024807781	0.0462432424251506	0.160753375392573	572.391208384706	0.163007913537993	0.0708074739624859	2.30212863721639	0.0213279188902133	0.0569973557231703	0.513409487458386	0.519441454859514
BCL10	-0.190682719910029	0.0810642221273605	0.0186605978952143	51.4248410298278	-0.214698728332448	0.133103741610868	-1.61301797931515	0.106740601719523	0.201864474259937	-0.217741025079255	-0.235752976457498
ZNHIT6	0.0655230840935324	0.0397255805907913	0.099067201746188	595.669095158169	0.169005088642919	0.0595736885814753	2.83690825038945	0.0045552700091498	0.0164517417706943	0.515312125332227	0.531432330160105
ODF2L	0.00483631933154044	0.0690136218478605	0.944131776163496	563.675786476512	0.0838191463243181	0.104015813324768	0.80583080250125	0.42034041475105	0.557498592805933	0.341675839963609	0.361109804331802
CLCA4	0.242066300083439	0.079147068719723	0.00222495075404682	334.988327892546	0.411730882814448	0.126166879371565	3.26338326560246	0.00110090527170584	0.00515213946140479	1.02043557937926	1.01674327726867
CLCA4-AS1	-0.130388208629838	0.11309164628906	0.248933829382729	81.9541814222068	-0.117758065249848	0.18441186763663	-0.638560125001727	0.523109128564972	0.651863580979398	-0.0452270509389564	-0.0419278200725855
SH3GLB1	0.0749845943339828	0.0319533912341921	0.0189411802910447	831.380617579515	0.17655498299133	0.0574707688867568	3.07208318961631	0.00212570474241437	0.00886357358174467	0.542383291484717	0.546527744264332
SELENOF	0.0236163863879726	0.0363127478505931	0.515459216173968	635.805318622593	0.102039601821629	0.058521468897445	1.7436268047278	0.0812241861479751	0.162777437195942	0.395409155546362	0.397540157950918
HS2ST1	-0.0360068189796046	0.0482869027004871	0.455857723216643	444.201655575635	0.0578720394568458	0.0782000448092838	0.740051231402559	0.459268908801787	0.595452612844533	0.224815914295178	0.30923062498228
LMO4	-1.53586464798865	0.35022839350762	1.1581376962728e-05	60.6860321946518	-2.24838708008944	0.51555504033591	-4.36109998774235	1.29410208242404e-05	0.000123342806057628	-4.06656035253257	-4.3019513114287
PKN2-AS1	-0.115404061146611	0.0801730774404504	0.150026863848112	190.967697457611	-0.0650506008603572	0.141366350598694	-0.460156186991207	0.645404116538851	0.753623187460583	-0.00235457753215894	0.0634565687183239
ENSG00000286758	-0.277433463892118	0.0997755918386531	0.00542628116675594	49.0473298368101	-0.328789144010341	0.16493959604484	-1.99339122863474	0.0462186236082493	0.105300697178939	-0.465951273180139	-0.463867701048817
PKN2	-0.026997088513894	0.0164011927509862	0.0997546554070024	1712.78510475003	0.0401302576223832	0.0294712000591439	1.36167707938083	0.173299817846032	0.291484676055209	0.250594453262842	0.273757341333688
GTF2B	0.0190248269368549	0.0336757211971923	0.572113262448497	276.59092568279	0.1183932051964	0.0646980410855012	1.82993492863158	0.067259669704629	0.141118831954856	0.38227183754518	0.430237889024522
KYAT3	0.0992403700304507	0.0512118759537126	0.0526428691033901	438.092580000313	0.21898639378773	0.0821802060641305	2.66470971874713	0.0077054803918092	0.0251870768754292	0.61178364273407	0.631365980064692
RBMXL1	-0.143349585959723	0.0436110787346385	0.00101261079788519	99.4409042872918	-0.13703268841082	0.0741566298262463	-1.84788182434796	0.0646194404313977	0.136661321932727	-0.0823119972472472	-0.0804658982086134
ENSG00000286548	0.549442380617846	0.172343041992943	0.0014322385079415	21.3193764440778	0.893008617843489	0.275485889999388	3.24157661158425	0.00118870478707257	0.00548519248761097	1.89989654660133	1.97901988328998
LRRC8B	0.152461469333423	0.0441861887090708	0.000559688745888024	2181.96971495863	0.292712889521151	0.0701633317150721	4.17187842090846	3.02098825749766e-05	0.000254290786961233	0.764059250478945	0.778776252604975
LRRC8C-DT	0.294875646095653	0.0765596253360801	0.000117357399475012	916.783411215018	0.488666470882999	0.11745192448672	4.16056589126601	3.17460007182772e-05	0.000264669657122324	1.17153308326284	1.17056987505298
LRRC8C	0.0420448430675363	0.04719436752319	0.372989856925925	614.885716919883	0.133539988666097	0.0771448796478626	1.73102854363967	0.0834466736531423	0.166243608137016	0.448136447493222	0.460522679548815
LRRC8D	0.0995366477309662	0.0348423426831079	0.00427972413363526	3502.33227089847	0.215932663351321	0.0599571731535383	3.60144836712633	0.000316449276691374	0.00180203655644666	0.612631349141832	0.625260288597634
ZNF326	0.0166901316308893	0.0300081268977695	0.578082989838045	851.644945061614	0.104630450194985	0.0473412882982087	2.21013102845669	0.0270960699884182	0.0691973289671529	0.375591833725808	0.402720353497005
LINC02609	-0.166016458052463	0.076560896018462	0.03012646744398	173.635617230954	-0.196568646572543	0.129940923406086	-1.51275396095374	0.130342167229131	0.234872658389972	-0.147166195465668	-0.199503317948449
LINC01763	-0.172799153718491	0.119972629057028	0.149776469199206	24.8403072174675	-0.170858097265108	0.208824862814342	-0.818188480827645	0.413249571650703	0.550159113958593	-0.166572767637603	-0.148097116651793
ZNF644	0.112414696076805	0.0286588381064046	8.76297695206251e-05	3486.78506865384	0.231238729658365	0.0502993905742465	4.59724714391987	4.28109695129372e-06	4.75179347473439e-05	0.64947787550287	0.655863552504265
HFM1	-0.131413118820366	0.558238057521658	0.813892891860484	66.732365586451	-0.158122610452078	0.802905126962506	-0.196938100333568	0.843875977739509	0.898718709207309	-0.0481595123910969	-0.122633522276848
CDC7	-0.381266858454739	0.277854349167884	0.170006650898785	17.8549762622616	-0.455404315517228	0.430474762626807	-1.05791176406788	0.290095671381873	0.426113012303968	-0.763038208029552	-0.717024680149671
BTBD8	-0.131881623109099	0.0574959370789217	0.0218045456239668	1203.9171096244	-0.111842420568316	0.0937823673585903	-1.1925740810175	0.233036221735971	0.362386881055987	-0.0494999915663183	-0.0300999583780711
ENSG00000273487	-0.120930590729634	0.194394039175609	0.533882680295912	17.4738602416813	-0.0961091100137479	0.314295289519008	-0.305792397209744	0.759762717519748	0.839967125679286	-0.0181670215063819	0.0013575464678902
GLMN	-0.273241352333324	0.0439918691038666	5.2588688208512e-10	256.263265541685	-0.323525990986489	0.0861486071413042	-3.75544076360781	0.000173036685332677	0.00108486033389815	-0.453956850973343	-0.45334444460011
RPAP2	0.0496913300867431	0.0250009773097409	0.0468586576785065	1127.24066172652	0.152843183243214	0.042932938122151	3.56004480309153	0.000370791527027516	0.0020531432182613	0.470014489721071	0.499117883962158
RPL5	-0.527668558460745	0.0560497818165931	4.76318074257627e-21	346.627135792347	-0.695293640483126	0.102847947175901	-6.76040367917084	1.37607788959909e-11	8.0082336790786e-10	-1.18192109724586	-1.19666433236628
DIPK1A	0.0628087498077195	0.0297550177723515	0.0347841361783407	2085.66432331841	0.171178414827169	0.0493681302048482	3.46738703930817	0.000525544578339994	0.00275099878044639	0.507545902754938	0.535777723250502
MTF2	-0.0331057045086122	0.0469611990683566	0.480835955994974	727.250978533062	0.0235520963524771	0.0715499046519835	0.329170198996543	0.742027046662436	0.827360189537099	0.233116550227047	0.240610624584124
TMED5	-0.0453775020630765	0.0373164048581209	0.223977227527816	358.096962720807	-0.00640067853026978	0.0599675403283251	-0.106735718944378	0.91499864483905	0.94453115535695	0.198004621777577	0.180722430185621
CCDC18	0.0470843882295079	0.0698687380205165	0.50037629646461	200.873260696587	0.11821046586415	0.116292642610132	1.01649135500727	0.309395462168396	0.446723940317084	0.462555537146526	0.42987251624364
CCDC18-AS1	-0.0521528242754697	0.0505729428753273	0.30242844785967	2096.11367655319	-0.0047261464182326	0.0781695733420568	-0.0604601792765555	0.951789130135948	0.968297161254368	0.178619146447835	0.184070524145022
DR1	0.106064248274287	0.0534356641609067	0.0471560180633906	165.152412143081	0.210360142759574	0.0886492472901932	2.37294900058159	0.0176467003157672	0.0489306862268284	0.631308046032129	0.614118476268238
BCAR3	-0.177984571530738	0.152966655279842	0.244605841613582	58.133613279225	-0.183426705533332	0.244650925898961	-0.749748666837607	0.453406090666084	0.589825545558554	-0.181409226469016	-0.173227050630617
DNTTIP2	-0.566037639803697	0.0696887534964868	4.57177945528088e-16	78.4210616631001	-0.749474018171195	0.122175445617609	-6.13440789499501	8.54769482184264e-10	3.00587182834466e-08	-1.29170227908222	-1.30499369431253
GCLM	-0.121898650651365	0.109663140322569	0.266321532719988	105.90833553182	-0.132621040128038	0.189513579386252	-0.699797030680003	0.484054069387394	0.617498701083893	-0.0209368236120464	-0.0716451578594701
ARHGAP29	-0.363750584874729	0.174029883241998	0.0366032827744894	21.4427374707758	-0.481555766022081	0.295429145636712	-1.63002118489097	0.103097019637944	0.196295982343033	-0.71292084405634	-0.769312428372276
ABCD3	0.0368802011811306	0.0248009807381908	0.13700264106908	947.954457321153	0.120366176211363	0.0494028320624075	2.43642259333052	0.0148333438282469	0.0425612572334077	0.433359432505989	0.434182687867009
SLC44A3	-0.184841029393986	0.174393589267284	0.289186797603102	27.4347055798242	-0.194832126079177	0.277216439356837	-0.702815917162785	0.482170476396445	0.616144727809524	-0.201026846205873	-0.196031283143968
CNN3	-0.219859411475791	0.0645989073441751	0.000665396093922495	290.543064990539	-0.250277059159948	0.114648917787036	-2.18298666913582	0.0290367917436976	0.0732957968151849	-0.301221045190622	-0.306889023161433
CNN3-DT	0.246057503275759	0.0759386974072852	0.00119440724846201	139.861897834206	0.426437978305214	0.121590005480576	3.50717953025619	0.000452883490093317	0.00242452777524705	1.03185516483885	1.04614894660101
ALG14	0.0187653836136611	0.0452237866336448	0.678182175034435	489.442609242966	0.0932528314957308	0.0770030041534479	1.21102848545884	0.225884487662126	0.354535565554792	0.381529521241456	0.379971708567769
RWDD3-DT	0.0140443418671759	0.0729221007269994	0.847277129004011	112.678365218951	0.0897822076561394	0.121047850736627	0.741708399692987	0.458264029494743	0.594667256757107	0.368021729960362	0.373032471852534
RWDD3	-0.113325881765805	0.0840071616186039	0.177336122088313	251.354350625123	-0.0938997337598724	0.128412163741859	-0.731237065272376	0.464634364010294	0.599997734242321	0.0035914858216557	0.00577501880925071
ENSG00000228852	0.300870980587711	0.153399819625707	0.0498380226679182	17.1584654349804	0.459960932253323	0.261666191275852	1.75781567351368	0.0787788776014236	0.158928567646156	1.18868686654369	1.11317543048157
PTBP2	0.0446080926374056	0.0287937712093945	0.121327120633727	6921.58928242276	0.133947029608317	0.0489484141953185	2.73649375184719	0.00620977742073539	0.0210683806409952	0.455470388189029	0.461336525583823
DPYD	0.0378864898525333	0.0512495885508838	0.459752461927229	20809.528095312	0.121667466780246	0.0821615662542531	1.48083188195001	0.138651378459023	0.246447054297748	0.436238614278096	0.436784515005338
DPYD-AS1	0.357452203870047	0.0667121121682188	8.40874903228472e-08	756.228329912604	0.569038935712005	0.114041828725894	4.98973878329961	6.04609951380642e-07	8.83981446156525e-06	1.3505764230374	1.33126823494814
DPYD-IT1	-0.458625074529495	0.106175224056955	1.56375139226526e-05	14.7409718842056	-0.574864976956389	0.198215555435948	-2.90020112544675	0.00372923288745085	0.0140247886593438	-0.984374661449724	-0.955876784612391
SNX7	-0.157546614649192	0.166507429929312	0.344054902978091	53.555788973934	-0.16265920806492	0.267216718728456	-0.608716433758072	0.542712412254959	0.667151441174916	-0.122932375258482	-0.131704088887427
AGL	-0.0443178586218135	0.0543788961790239	0.415082223428209	339.263758209594	0.0113735706509463	0.0911764805653305	0.124742374134488	0.900727509674978	0.935788031614161	0.201036461614117	0.21626062971535
SLC35A3	0.0727145607193036	0.0320422649171282	0.0232480992255004	521.814213495691	0.179197450827018	0.0584664782011255	3.06496057810385	0.00217698689985522	0.0090367791870913	0.535888296965555	0.551811148825512
ENSG00000288826	-0.0696836968891082	0.102629588867099	0.497148937542335	126.33634194992	-0.0350422017942369	0.167879683986999	-0.208734022855027	0.834655878721188	0.892096950203029	0.128460011884625	0.123455979253567
MFSD14A	0.0572845074361892	0.031563953101644	0.069543715136194	747.562031381896	0.141462766970049	0.0610598918353231	2.31678705477518	0.0205153345595689	0.0551905496125838	0.491740002924384	0.476363645506082
ENSG00000241073	0.123012382313291	0.0626111577157145	0.0494485246584431	41.9255105422612	0.229656075970163	0.133509816948368	1.72014374088295	0.0854063164631693	0.169058254810382	0.679799855572537	0.652699162155939
SASS6	0.167630993544829	0.0363456218203756	3.98549824162163e-06	191.228208512392	0.332573282635195	0.0709582152829322	4.68688905589188	2.77389237424581e-06	3.26443797254622e-05	0.807462121685015	0.858473942750859
TRMT13	-0.0153104934898958	0.0358681786171547	0.669485306969183	903.846616998094	0.0471657016448409	0.0612697531532755	0.769804009604035	0.441416160904449	0.577407799736875	0.284032006846936	0.287824152871053
LRRC39	0.373427849820968	0.0927182100034471	5.63594737189057e-05	120.717777322265	0.608239022099305	0.146519636631802	4.15124577211301	3.3067043737043e-05	0.000274602646366938	1.39628576065264	1.40964569423833
DBT	0.0935513737389728	0.045088031737028	0.0379994702872809	374.493478136862	0.204745604630173	0.0718226270917296	2.85071171747419	0.00436214988947521	0.0159130541690787	0.595506350850046	0.602892653209517
ENSG00000285530	0.175632800664625	0.0601705831298675	0.00351252304660859	92.3429208725492	0.334875929720052	0.111054124117798	3.01542993004781	0.00256615224047315	0.0103412330656168	0.830356801768334	0.863077902710792
RTCA-AS1	-0.185783698538927	0.0398530768391881	3.13584767520534e-06	188.303687565548	-0.18822598401739	0.0722496274928248	-2.60521736303876	0.00918159911341653	0.0290522240603628	-0.203724000507985	-0.182822826779936
RTCA	0.00712097812866317	0.0478441703722887	0.881682330823764	359.540920233581	0.08007653879355	0.0766544295251584	1.04464333358933	0.296187843830281	0.432450570881678	0.348212679889463	0.353626757828186
CDC14A	0.104890792064329	0.171872066212612	0.54167361682424	41.1751392417109	0.228644467069602	0.265742813422443	0.860397555534766	0.389569932848797	0.527326690061176	0.627950566388273	0.650676530505641
EXTL2	-0.0835924527447591	0.101098171510947	0.408325284268966	178.995752031482	-0.051994500930629	0.156088202697247	-0.333109742005799	0.739051445884866	0.824935950126469	0.0886644368470377	0.0895612035556198
ENSG00000273204	-0.30192915986238	0.11166780885346	0.00685483248050451	18.5523278371699	-0.368247763403349	0.197705949359355	-1.86260334904749	0.0625180928208839	0.133511080365796	-0.53603808160495	-0.542762076550104
SLC30A7	0.0364048111770609	0.0273698075786	0.183482555772589	652.630520884009	0.132553354688023	0.0428060605682602	3.09660251208234	0.00195752164821345	0.00828096387100559	0.43199925199988	0.458549983272413
DPH5	0.0736767303790428	0.0437121947316958	0.0918929114632603	282.548185279061	0.177706149454643	0.0682710634190842	2.60294977923206	0.00924254914685242	0.0291999032135103	0.538641245920187	0.548829410177084
DPH5-DT	0.0129917657181693	0.0620114042406805	0.834053195837508	86.1168970770227	0.104932134633946	0.106619045657355	0.984178145536677	0.325027929295698	0.46329982429624	0.365010110980541	0.403323547571618
OLFM3	-2.9383208258019	1.71825062609814	0.0872537928122475	33.7268846161807	-4.58146476057728	1.76600472732929	-2.59425396188252	0.00947964354262541	0.0298299215802717	-8.07925211593135	-8.96675483039565
ENSG00000233359	-0.575266842892104	0.55514270428888	0.300085344752197	207.829494446356	-0.809954481878453	0.773353585392779	-1.04732750604251	0.294948554126808	0.430768284936702	-1.31810877063715	-1.42591957787392
RNPC3-DT	-0.0850765978074793	0.147183791962831	0.563244092046513	30.2143928886934	-0.0194466401538893	0.246460881814022	-0.0789035566648812	0.937109334254713	0.959546161618709	0.0844180177695074	0.154638066086161
RNPC3	-0.0151372693343274	0.0419279745712635	0.718076794657813	1115.61531710024	0.0521480154438295	0.064579320783117	0.807503312383282	0.419376566914367	0.556545506466984	0.284527633842822	0.297785893595116
AMY2B	0.11146167699693	0.0509707225009148	0.0287587021747144	398.639881285376	0.239593124336518	0.0782375431970338	3.06238047037246	0.00219584153662793	0.00908708544438327	0.646751108083913	0.672567501120899
PRMT6	0.0492775602952956	0.0929324594855205	0.595937686005324	39.7188530453227	0.11832416401989	0.159594378976113	0.741405585704243	0.458447558730437	0.594749857304548	0.468830616270798	0.43009984667564
SLC25A24	-0.0294021271013066	0.103063606940297	0.775428583803929	129.2849275946	0.0419811322064369	0.164184471513928	0.255694901103211	0.798186432652106	0.867771916524341	0.243713184041714	0.27745801806
EEIG2	-1.02967564498051	0.189686816073216	5.68955336352026e-08	26.9206703941134	-1.4368457360456	0.30927910399194	-4.64578989495211	3.38777666029673e-06	3.873236181726e-05	-2.61825809879595	-2.67933885015338
HENMT1	-0.423828674316032	0.1340217288743	0.00156481047896927	21.8543520048515	-0.515229884550321	0.239849589937453	-2.14813744182211	0.0317028385862018	0.0780733695020303	-0.884815594477521	-0.836641153824659
ENSG00000285923	-0.132277066001851	0.133209722905086	0.320710645330323	15.3182510004696	-0.0764337780357163	0.234445767402283	-0.326019014472394	0.744409968949968	0.828984236771539	-0.0506314283011988	0.0406968100575938
ENSG00000290126	-0.102289831938835	0.0968417260364853	0.290850433898198	13.8196631977469	-0.0945831038533513	0.18640140055369	-0.507416272476493	0.611862770435923	0.726403481061528	0.0351677068414009	0.00440867458356238
PRPF38B	-0.0727938526166334	0.0447984551835106	0.104179859037226	643.477627231972	-0.0362112166266381	0.0655257475666701	-0.552625768821554	0.580519692919128	0.699077772085738	0.119561269472447	0.121118626944419
FNDC7	0.319203320321282	0.125115838903139	0.010733351844073	18.6191868067943	0.449179047453811	0.2369974629549	1.89529053118719	0.0580539219334579	0.126008512723785	1.24113914977113	1.09161790816909
STXBP3	0.0826447014285131	0.0240167139498219	0.000579284206716965	2314.88390643235	0.182850068119353	0.0480641254683507	3.80429408290715	0.000142209152400793	0.000922370551410736	0.564300303318129	0.559114266994798
AKNAD1	-0.0109369781098198	0.0588519330783151	0.85257110335404	51.0971506486909	0.0395330406617476	0.115479598061705	0.342337878943983	0.732096632471372	0.819824481276423	0.296545459616699	0.272563253454463
GPSM2	0.0191766095424959	0.0375055710393766	0.609140798371431	1629.5970955149	0.0881751812956133	0.073631082174058	1.19752662451944	0.231101356467281	0.360246232140173	0.382706116220776	0.369819350281679
CLCC1	0.0670203294252589	0.0261912493136953	0.0105009228647895	492.722575877928	0.16335546329305	0.0458047546153902	3.56634294113571	0.000361997594363717	0.0020104956213913	0.51959602675136	0.52013635299084
TAF13	-0.27279666249192	0.0615321158085193	9.27572800062966e-06	114.837732914237	-0.346736155310708	0.0960753327587774	-3.60900290797098	0.000307376164585677	0.00175508360232838	-0.452684509425635	-0.499751324714268
TMEM167B-DT	-0.0518012039543359	0.0861303667591816	0.547555033303326	19.115493972272	-0.00049417831461587	0.166615519489388	-0.0029659800967541	0.997633493742859	0.998224452059386	0.179625198536148	0.192532008246906
TMEM167B	-0.105262342384321	0.0413250040825053	0.0108596509233986	134.974330533419	-0.0929390250852802	0.070890086538299	-1.31102992849457	0.189847652452685	0.311756021068701	0.026662793554332	0.00769587950043989
ENSG00000270066	1.23094934165485	0.170370553288609	5.00623871448022e-13	11.0648591340595	1.78061331158268	0.321737895787679	5.53435990878036	3.12366976693497e-08	6.76719114471751e-07	3.84981656015649	3.75371497099937
ELAPOR1	0.406832334996561	0.110068968558084	0.000218886496117621	130.142232388232	0.661327400103913	0.173410283813263	3.81365733081935	0.000136925289013648	0.000895047086041477	1.4918622960519	1.51579168954885
SARS1	-0.224358285716439	0.0483363366375213	3.45709670123428e-06	308.890306658139	-0.240496155682686	0.0922097566808923	-2.60814217865214	0.00910351335274376	0.0288297349882026	-0.314093173315268	-0.287332883500507
CELSR2	-0.0290326936383055	0.0805297497528225	0.718457297828293	489.508630770506	0.0202627895076178	0.1202491497055	0.168506717571334	0.866184659378466	0.913198376326829	0.244770202890189	0.234033916798872
PSRC1	-0.364534368423257	0.0922633510232884	7.78187381987791e-05	592.551660190447	-0.464842910379652	0.143101372599037	-3.24834697205958	0.00116077627951233	0.00537973766020079	-0.715163396685948	-0.735896400922867
MYBPHL	0.110257062368097	0.130524395535844	0.398265072346856	34.8405103032022	0.231870612839978	0.207940793245728	1.1150799668537	0.264816155377432	0.398405489233687	0.643304478324171	0.657126952738992
SORT1	0.151114656945003	0.0338073768731875	7.82663174940437e-06	7482.52635347559	0.280606792680913	0.0656369646168538	4.27513359764447	1.91022713562688e-05	0.000172536644508235	0.760205766096792	0.75457107349174
PSMA5	-0.270819183656313	0.0520093201859897	1.91785878276028e-07	175.846726513553	-0.326182003334528	0.0850567814795195	-3.83487357105169	0.000125628898322529	0.000832291451386753	-0.447026569333484	-0.458654930337972
ATXN7L2	-0.372944903434294	0.11754832455609	0.00151031442444858	18.9520009438661	-0.494542155381087	0.20843522515855	-2.37264193230729	0.0176613761119334	0.0489530858238871	-0.739227524391661	-0.795277682460131
CYB561D1	-0.180386517500275	0.0443865658645126	4.82410905792026e-05	80.288618652108	-0.188902206492167	0.086400055508316	-2.18636672604898	0.0287887859435995	0.0728308188549294	-0.188281647126835	-0.184174879909727
GNAI3	-0.0263834460035143	0.0449208674014533	0.556981006025848	337.043385736653	0.0359409690471254	0.0701764144678858	0.512151686854459	0.608544852894708	0.723600666100404	0.252350200277277	0.265381191558964
AMPD2	-0.716186253136317	0.117214400529568	9.95977736994559e-10	57.5312921244681	-0.968254215794422	0.182002573737261	-5.32000287639994	1.03765611454868e-07	1.91766086424688e-06	-1.72130579435568	-1.7424273229861
GSTM4	-0.515046998449723	0.142199596839343	0.000292333654916405	22.4361936250956	-0.666330551821951	0.233257698910226	-2.85662833396296	0.00428166875647424	0.015666188720505	-1.1458084324092	-1.13875493696263
CSF1	-0.194844122349121	0.0790587649773802	0.0137186181348538	247.680223401749	-0.221897783390269	0.132804894481851	-1.67085546248894	0.094750230410198	0.183515194373184	-0.229647582699879	-0.250146915265371
AHCYL1	-0.168961721702772	0.0433024989095187	9.54433089545439e-05	512.201887920928	-0.180263495959206	0.0736542262491306	-2.44742909048392	0.014387943354945	0.0415645472819514	-0.15559315053036	-0.166902464323004
STRIP1	0.00750985238995617	0.0687408819670721	0.9130052298289	127.370295875603	0.0768448176271415	0.114757470267337	0.669628020277245	0.503094947241628	0.634264634870933	0.349325322530263	0.347165188033292
ENSG00000258634	0.0169493489971733	0.0781505165523863	0.828301216468225	35.7527181656938	0.0986743807911897	0.13679722807062	0.72131856897166	0.47071353480287	0.605109914802026	0.376333503524175	0.390811665781033
RBM15-AS1	0.185769261669278	0.0896388402204985	0.0382263558832272	52.8404018917301	0.327700857985448	0.142263831235355	2.30347274595266	0.0212522588703719	0.0568258597542917	0.859359129418105	0.84873191665283
RBM15	0.194466227826202	0.0521128656431878	0.000190240514200292	131.177518707248	0.347227669575611	0.085873491835838	4.04347910108741	5.266385244813e-05	0.00040472893336626	0.884242790680777	0.887774225523125
LAMTOR5-AS1	0.162992971158056	0.0408247977192544	6.53805609097334e-05	267.049886619546	0.308927707323356	0.0690099723347346	4.47656616676927	7.58531669096908e-06	7.73650169718084e-05	0.794191864457526	0.811196492949188
SLC16A4	-0.041597212824788	0.0891881575020302	0.640930365644801	56.7793573225898	-0.00172603155434717	0.157420222527493	-0.0109644842742216	0.991251782565777	0.993998003464838	0.208820742615946	0.190069015533201
SLC16A4-AS1	-0.263732163219916	0.0683746527640121	0.000114710791667935	64.1271291213411	-0.304776924141714	0.129720193855718	-2.34949482484358	0.0187989054349456	0.0514620469755752	-0.42674926656848	-0.415857174576352
LAMTOR5	-0.525155722842418	0.0792735857750412	3.48191922807739e-11	118.504951861746	-0.703400524196199	0.146810718350167	-4.79120688258247	1.65781077721339e-06	2.11356631734078e-05	-1.17473140037836	-1.21287340246664
LRIF1	-0.257659320247294	0.0655707830901202	8.51284634603095e-05	178.56492402141	-0.299759188438791	0.10683017999691	-2.80594105942218	0.00501698682984171	0.0177995699277408	-0.409373716899149	-0.405824610568732
OVGP1	-0.262660114702621	0.118585684658754	0.0267642187995126	29.9898157869268	-0.322443295317186	0.194199360718676	-1.66037258888966	0.0968395209834032	0.186854569157938	-0.423681933468619	-0.451179680601735
ENSG00000260948	-0.0192658431791075	0.143208855790198	0.892983734120816	20.7570765558082	0.0553889414543234	0.236322257484758	0.234378860644964	0.814690868399603	0.878506938457354	0.272715005025168	0.304265867744671
ENSG00000243960	-0.114762964857839	0.135526153656513	0.397109002527632	17.0265884899582	-0.0809227815628636	0.229200051873971	-0.353066157277137	0.724038843683256	0.813748594384999	-0.000520280077310028	0.0317214040412312
WDR77	-0.178437408023456	0.0988180919974971	0.0709627149548825	29.2428683390057	-0.222859594149598	0.180485393792845	-1.23477911129689	0.216912723558188	0.344276451080589	-0.182704877123376	-0.252069979487459
ATP5PB	-0.395056928157232	0.0930335851263382	2.17241914928738e-05	172.241349293446	-0.51144655721341	0.14749908544836	-3.46745578563245	0.000525410170121902	0.00275099878044639	-0.802494199587285	-0.829076691302802
C1orf162	-0.0624735837502669	0.0925714593060118	0.499759165040042	37.8388786302889	-0.00747726109223665	0.152108035072381	-0.0491575680974288	0.960793726111896	0.973653297971903	0.149089506098493	0.178569888859834
TMIGD3	0.458325038345931	0.193459469434896	0.0178313793372576	95.4875853595645	0.723890905392451	0.285793472223377	2.53291616411258	0.0113118003678371	0.0344342805043494	1.63919263683112	1.6408824493078
RAP1A	0.0155864400278144	0.0497480348962454	0.754046936789606	2656.34482009876	0.0851541542558571	0.0811178610124758	1.04975837864808	0.293829215710887	0.429640906606519	0.372433963786587	0.363779046658783
INKA2	0.221401730678066	0.0946150395480033	0.0192823548272729	127.147435241202	0.369877413338448	0.158043723588213	2.34034863859684	0.0192657459226526	0.052507560971931	0.961310346977049	0.933060589235837
DDX20	-0.589543172470819	0.118851416396453	7.03707019359848e-07	34.7795547674404	-0.796067548556061	0.200176763348133	-3.97682296007353	6.98421225598943e-05	0.000512590058748186	-1.35895604345632	-1.39815375765639
KCND3	-1.37058080670726	0.582495570982985	0.0186253229525999	77.3609979360017	-1.91703518594274	0.81287049715245	-2.35835252067613	0.0183562520180094	0.0505580512151557	-3.59365209413205	-3.6394395164898
WNT2B	-0.2103551235738	0.0806403090362742	0.00909239416608209	125.984352128374	-0.24063904442134	0.127442619810765	-1.88821482780765	0.058997116003095	0.127496315929217	-0.274027484076465	-0.287618578184601
CAPZA1	0.0196800248138849	0.0290612608986242	0.498284766709741	884.965269740197	0.0948908976466933	0.0439570650758233	2.15871777342305	0.0308720690452825	0.0766635717255677	0.384146482304957	0.383246891734286
MOV10	-0.0951370732673606	0.107486490481745	0.376098783241044	37.6637606869271	-0.0690014707313775	0.179713712783145	-0.383952174059413	0.701013895185659	0.796435936652517	0.0556330991015415	0.0555571182064736
RHOC	0.0861966417276893	0.239317860589345	0.718715233824772	14.5688324078687	0.175337580785468	0.367381214085196	0.477263327745461	0.633174621277472	0.744203340706296	0.574463074753035	0.544093645245086
SLC16A1	0.0959007370750237	0.0753494535711136	0.203108087710643	297.862056741329	0.191321170020921	0.120263028856148	1.59085607472741	0.111641969886064	0.209055751811885	0.602228322671298	0.576051562435255
SLC16A1-AS1	-0.0354068465089793	0.0488654580699061	0.468710826043976	1261.84007942157	0.0229725071404058	0.0793906600506675	0.289360324322088	0.772305653496846	0.849430519369389	0.226532548746386	0.239451781988081
ENSG00000287807	0.0212931604552993	0.0639340160313395	0.739097291659811	78.701111488504	0.111444778533842	0.117301095108156	0.950074493602002	0.342074402407848	0.480178249250845	0.388761967768212	0.416345061786979
LRIG2-DT	0.042998742983874	0.0435437467846575	0.323405538346621	253.196270531467	0.125746787029187	0.0784913888965411	1.60204563579494	0.10914551830511	0.205365727354866	0.45086573515151	0.444940791845753
LRIG2	0.160438606587311	0.0381984673058579	2.66759361156347e-05	714.92812328875	0.296876299020571	0.0650094396670035	4.56666448043936	4.95546228647541e-06	5.37959475722714e-05	0.786883345420782	0.787100659222988
MAGI3	-1.02310408545735	0.144590520708367	1.48511389074768e-12	72.3544491926053	-1.47482523285486	0.2672946838774	-5.51760031834874	3.43659916254973e-08	7.33800454276806e-07	-2.59945562696941	-2.75527583752682
PHTF1	-0.814884039384072	0.233345063274731	0.00047908699881617	35.6360754558702	-1.12266540700537	0.36384908487569	-3.08552488839962	0.00203193217762098	0.00853975460659739	-2.00369878474457	-2.05116023580454
RSBN1	0.0339806810057273	0.0396118485327193	0.390980082015792	382.981486424534	0.118902268848624	0.0646254381965876	1.83986789361379	0.0657876346931583	0.138618273299229	0.425063358154638	0.431255721365096
PTPN22	0.14948188775428	0.118453758892929	0.206969310103681	15.0539561217289	0.345533285087435	0.219864219160133	1.5715757953129	0.1160489635515	0.21532010122932	0.755534105344181	0.884386438314396
AP4B1-AS1	0.374258739304226	0.127882339417137	0.00342704093768049	18.588604291954	0.624670015209469	0.232610386246669	2.68547774365949	0.00724261982388831	0.0239566492965165	1.39866309225024	1.44249815994122
AP4B1	-0.115496919541193	0.0837554388021439	0.167901492707032	105.296216990388	-0.108126912039805	0.138881198874408	-0.778556873904768	0.436240791672997	0.572346684504224	-0.00262026292111805	-0.022671094177148
DCLRE1B	0.120707427809468	0.111728838047548	0.279981660438665	11.7051773158676	0.2153230792635	0.223872715424619	0.961810280699446	0.33614491286565	0.474813488190201	0.673204945800082	0.624041473629853
HIPK1-AS1	-0.278901133211322	0.0846701611593537	0.000987823666022018	36.9355038288784	-0.325542015000534	0.145802688425786	-2.23275728668224	0.0255649544110513	0.066060233930002	-0.470150552046553	-0.457375324494805
HIPK1	-0.00363457864409101	0.0450380106367524	0.935680339298522	327.556230143828	0.0574775734022243	0.0697365168452014	0.824210557143411	0.409819929477268	0.546621327395789	0.317439002425906	0.308441921436273
TRIM33	-0.00701389369351084	0.0275936180938491	0.799352361836965	1168.13552440356	0.0637902090621274	0.0501959497578528	1.27082382881196	0.203791329496032	0.328617117214073	0.307770144404346	0.321063535061291
BCAS2	-0.308309180168753	0.0674852989837477	4.91137085441524e-06	149.661827782641	-0.378803639205908	0.118637253316437	-3.19295692218647	0.001408239530262	0.00630340541361287	-0.554292523589451	-0.563867711823792
DENND2C	0.035454874795022	0.100943845565395	0.725413071146605	44.015735530303	0.134131217985328	0.171420916088597	0.782467046880113	0.433940144298575	0.570201179081481	0.429281304761127	0.461704795614615
NRAS	0.100193484220011	0.0730632548993941	0.170273596681114	107.201543967245	0.202256850788308	0.114605808746542	1.76480453303735	0.0775966225557177	0.15710581323269	0.614510682279784	0.597916587570355
CSDE1	-0.0492355336241067	0.0295171309237257	0.0953092757289182	941.196076123964	-0.00824871537088036	0.0462404569829541	-0.17838741026978	0.858418735880328	0.90778408326545	0.186966065484134	0.177027427301938
SIKE1	0.0253802976927067	0.0434107384772539	0.558779835635485	157.418002084522	0.0939122284230247	0.0740211380661687	1.26872175808855	0.204540319384394	0.329466877202258	0.400456038633226	0.381290120351723
CASQ2	-0.225191252180825	0.147861359874923	0.127761410837619	13.2843634387157	-0.242567194419542	0.256046956405183	-0.947354336193278	0.343458251543904	0.48154763569167	-0.316476447547795	-0.291473760963953
NHLH2	-0.145763667042393	0.0702939932492759	0.0381137743181336	66.8376660215326	-0.13971401381982	0.114535874180208	-1.21982754154386	0.22253025841426	0.350828538708978	-0.0892191387535922	-0.0858269954013921
LINC01649	0.273980470319288	0.128505146201322	0.0330020498035735	12.7966437791334	0.452316188011817	0.250496577402671	1.80567811625115	0.0709686328616134	0.14690675291761	1.11174804251859	1.09789037154949
SLC22A15	0.0493614498826136	0.0312129792580125	0.113777497169671	3133.52563796222	0.151508273417796	0.0516795133841389	2.9316892419559	0.00337123900010723	0.0129074269250752	0.469070640209793	0.496448837790574
ENSG00000237993	0.693283107415613	0.116721412643892	2.85649603214962e-09	16.1886350879644	1.09993923491703	0.224991907516342	4.88879465514612	1.014552551098e-06	1.38509290324695e-05	2.311452008222	2.39276121679963
MAB21L3	0.178696172331736	0.098770581738008	0.0704192523436908	20.9599897896128	0.314367202701115	0.183219506985415	1.71579548419012	0.0861994809894684	0.170378302861443	0.839121686155676	0.822072331928654
ATP1A1	-0.648957419533527	0.118877963936048	4.78764461349136e-08	384.908172643297	-0.882068425891536	0.185764369836897	-4.74831867201446	2.05114669420676e-06	2.52815755332461e-05	-1.52895141556756	-1.57010568132526
ATP1A1-AS1	0.0110930530809619	0.050274521752425	0.825365278049598	377.937399557624	0.0848581556595713	0.0764185051562667	1.11043987952979	0.266809521490044	0.400592199404315	0.359577535844923	0.363187220975004
TTF2	0.0758765588155162	0.0435140076666977	0.0812066698082002	298.35160108055	0.178525242886705	0.0699357347431666	2.55270418681271	0.010689023593848	0.0328416377086344	0.544935370177025	0.550467122438532
TRIM45	-0.0610049178818437	0.0940049548404516	0.516367927753059	26.2264312022073	-0.0181852085949279	0.16369159129123	-0.111094335704599	0.911541540391659	0.94285268981684	0.153291636280268	0.157160198299928
ENSG00000271427	0.0558398241725278	0.144428816153848	0.699033677403323	15.3159449634936	0.134389645618148	0.24010991566249	0.559700524017727	0.57568372486977	0.695291535908893	0.487606491500267	0.462221501140992
MAN1A2	0.0270763068129867	0.0222575678806396	0.223794930341953	1314.77787425193	0.127995344239385	0.0445034717606935	2.87607548749564	0.00402653404038602	0.0149384412898321	0.405308640757456	0.449436603397359
GDAP2	-0.0128562207171083	0.0397050429748832	0.746094646740315	360.791730553375	0.0621389131075312	0.0637840779227514	0.97420728073842	0.329953630358552	0.468317852750473	0.291054144362743	0.317761899953177
WDR3	-0.161552726346253	0.0804875139958717	0.0447307675120681	76.3104308963807	-0.158783027904354	0.132015412142671	-1.20276129375527	0.229068707102613	0.358053778677423	-0.134394616763325	-0.123953974519449
WARS2	0.0835740511472122	0.055620940196354	0.132951379154206	201.029769785159	0.203059868045745	0.0876489969364707	2.31673921143588	0.0205179421976162	0.0551905496125838	0.566959348228434	0.59952215679748
WARS2-AS1	0.0312730586621439	0.0630369051975741	0.61981882297424	664.226889994515	0.110382618811281	0.0990722386219304	1.11416296176078	0.265209281773097	0.398794785845857	0.417316339710588	0.41422135778306
ENSG00000227712	-0.00579072392033737	0.154892451586737	0.97017767421074	12.9955149852263	0.0473645879515202	0.276100211452739	0.171548539214458	0.863792467292336	0.911647835475305	0.31126986393334	0.288221810244843
PHGDH	0.0556018228383785	0.0662987028906847	0.401662224718732	330.433020986547	0.13726089938353	0.111540757548606	1.23058962840302	0.218476386269935	0.34590734794045	0.48692552477323	0.467962344997422
SEC22B	0.0278393782341916	0.0445887002357287	0.532391521584384	328.467422432077	0.109147368098948	0.0707989675239857	1.54165197482535	0.123158188140191	0.225012498587702	0.407491932082486	0.411751572092731
ENSG00000290569	-0.612351929983619	0.214379594653615	0.00428487193473524	108.165853189045	-0.786495425641828	0.322166536649817	-2.44126976631567	0.0146357172915889	0.0420977311813124	-1.42421620263483	-1.37901505814899
NBPF8	0.035973111802229	0.174202607089142	0.836399138756301	16.776991990262	0.144337167144729	0.289314933687428	0.49889290298671	0.617854834032831	0.731644249684585	0.430764078628294	0.482110780358001
ENSG00000290999	-0.0384702758192435	0.0898995595438012	0.668705670051671	91.5815660897824	0.013837107757455	0.148694928593422	0.0930570254705185	0.925858257940076	0.951834883812312	0.217767499431107	0.221186276494991
SRGAP2C	-0.0780400753992079	0.0548549762674133	0.154834239928586	377.934283078672	-0.041720372757206	0.0914001170654374	-0.456458635904553	0.648060209118232	0.75513410097297	0.104550836147239	0.11010350682247
SRGAP2-AS1	-0.381178294909901	0.124464589105858	0.00219464123958977	13.4718718803181	-0.432343354222494	0.251818740851088	-1.71688315476948	0.0860005233333585	0.17007566181597	-0.762784811016134	-0.670916119642615
LINC02798	-0.337975827635892	0.224558981884424	0.132307407992773	72.9871915518805	-0.398642250477001	0.332777275080167	-1.19792509984633	0.230946177262163	0.360079982199044	-0.639174399987658	-0.603533439391619
H3-7	0.0643075916651279	0.154112415159474	0.67647568912032	15.7397111046925	0.146567867157105	0.256271396199848	0.57192441033414	0.567373185831882	0.688287262138897	0.511834372135306	0.486570887860858
NBPF15	-0.199117956035507	0.143691720540353	0.165829304213992	41.0173590490496	-0.212676187170756	0.224820162278862	-0.945983603138569	0.344156949487461	0.482274705419634	-0.241875827334399	-0.231709066043701
SRGAP2B	-0.294023675986462	0.177284641096715	0.0972198879787127	55.7499583413043	-0.35506506932034	0.281425498172382	-1.26166630822788	0.207068885199789	0.332457238598384	-0.513419000498229	-0.516404326757982
NBPF20	-0.109704453442091	0.117846847436023	0.351901680991255	41.7536532779612	-0.100358254187635	0.18960582435253	-0.529299427010434	0.596597753022072	0.713532451228848	0.0139530756069164	-0.00713827982230143
GPR89A	-0.15383472263187	0.0694284418590856	0.0267099584004923	164.760823466448	-0.157488705637598	0.112971117452499	-1.3940616786748	0.163298979996289	0.278578786428891	-0.11231195177562	-0.121366079947771
PDZK1	0.0849233280555775	0.0816527168275063	0.298314282407412	17.8536985935151	0.186361900296405	0.195837401635279	0.951615466403497	0.341292034785701	0.479437125730766	0.570819884067196	0.566135896507839
RNF115	-0.0949448824908747	0.0427582181320402	0.0263844347580167	969.806031622679	-0.0578974071856762	0.0710995762190926	-0.814314378010721	0.41546487499805	0.552266100409447	0.0561829931788084	0.0777588113331205
POLR3C	-0.026686510690608	0.0476360152434191	0.57533135924464	138.319348585631	0.0394042605685799	0.0765206841709981	0.51494914081694	0.606588560399408	0.721758678345672	0.251483075020234	0.272305767886449
PIAS3	0.0501546318150185	0.0498506053149814	0.314368068769599	70.6291287945342	0.112669274064011	0.0957054940476322	1.17724980352681	0.239095815607189	0.369140855556667	0.471340083389116	0.418793343344796
PEX11B	-0.202370753688162	0.0549634918949365	0.000231491100685758	91.0682296731796	-0.228154713708	0.0928753403618633	-2.45656934143183	0.0140270728659852	0.0407760551089559	-0.251182695210416	-0.262657150483077
RBM8A	-0.120877881433387	0.0431895396307416	0.00512965824803652	150.344710572259	-0.124555587789776	0.0809183409826837	-1.5392751047186	0.123737148974653	0.225723330151671	-0.0180162102637556	-0.0555189265023894
LIX1L-AS1	-0.0230464877294288	0.06288117852281	0.713985655577527	52.8456170666615	0.0380753751074925	0.115347099918753	0.330093909030324	0.741329005427899	0.826794110968737	0.261897867572027	0.269648766952863
LIX1L	0.021842058457668	0.0450644679695512	0.627900016171706	115.46227460472	0.0866521070602262	0.0862786045898142	1.0043290277142	0.315220046551579	0.453281539808665	0.390332468528161	0.366774084317197
POLR3GL	-0.406083250703853	0.0924495749768949	1.12063036857827e-05	60.918477796424	-0.510155404668426	0.145382274317847	-3.50906193387153	0.000449690175166061	0.00240830104636029	-0.834042589022448	-0.826495134338055
TXNIP	-0.340924326528965	0.128487462393759	0.00796932914350328	1343.75878336052	-0.435382765435725	0.193855080574043	-2.24591877678146	0.0247092109458404	0.0642630021795078	-0.647610611692378	-0.676993180960223
LINC01719	0.168210108743448	0.0910912563760452	0.0648035503965354	41.1549234948444	0.317536361405017	0.155579640300014	2.04098917308647	0.0412519032725984	0.0965313396984727	0.809119079545317	0.82840881304875
ENSG00000290578	-0.212221332841058	0.107798680979994	0.0489896089458958	28.4451744731608	-0.224492814396472	0.17909037642204	-1.25351690515987	0.210017650714972	0.335885403697928	-0.279367060937384	-0.255335473653634
ENSG00000289321	-0.254847301426259	0.0936128669290055	0.00648187959435139	132.81262672677	-0.289070882808544	0.150355344660441	-1.92258468404549	0.0545322290105582	0.120067993845205	-0.401328000433852	-0.384454192372736
ENSG00000290557	0.117250965036775	0.0822543305800909	0.154021791958085	83.9553074264094	0.24980467462006	0.141287636631112	1.76805756382121	0.077051280813842	0.156442879638448	0.663315353584725	0.692984684867142
ENSG00000291243	-0.078537391523887	0.0893445916293012	0.379380063207682	34.0493094066693	-0.0193662914732937	0.163347833818867	-0.118558606015973	0.905625061586382	0.939166730534025	0.103127920872683	0.154798716891371
NBPF12	-0.128108411827549	0.05392317660217	0.0175129500194022	506.722144117309	-0.11569209509035	0.0945073992057278	-1.2241591247105	0.220892205510866	0.348690599912908	-0.0387041220977628	-0.0377970768269963
PRKAB2	0.0800551079396841	0.0351002110798063	0.0225627360096238	275.378136922152	0.193213086610252	0.0626384804235775	3.08457493386965	0.00203843253145084	0.00855806983926049	0.556890987699171	0.579834299391385
ENSG00000237188	-0.068310880271771	0.0601139755922325	0.255807578787051	504.715262569058	-0.0172022849138901	0.0936017968933621	-0.183781567072779	0.85418481717152	0.904789627896171	0.132387899272618	0.159125476132093
FMO5	0.0952982410674157	0.141866500960559	0.501745471968611	299.435391084504	0.177478273706051	0.212333833266696	0.835845474909008	0.403241839882456	0.540286487296505	0.6005044679046	0.548373790716657
CHD1L	0.0673665060305041	0.0987108665105675	0.494946282697303	45.3879112046615	0.160885781885099	0.160653400898569	1.001446474119	0.316611005353883	0.454752934519128	0.520586503341306	0.515198421168471
LINC00624	0.411879914838538	0.0865019522619518	1.92149729875874e-06	126.120374186374	0.668766561037531	0.150063354631969	4.45656144818088	8.32847360815087e-06	8.40779240441897e-05	1.50630437444081	1.53066570098513
BCL9	-0.0273194455001796	0.0404204532679799	0.499115744314232	240.624064575879	0.0512220614682282	0.0769453660257851	0.665693908728217	0.505606767726095	0.636249317882966	0.24967212909742	0.29593452216419
ENSG00000289419	-0.0271077608518248	0.0980051168103346	0.782090825695695	26.4422343111418	0.0230477134511316	0.172061823591073	0.133950187032235	0.893441964330885	0.931152380832245	0.250277798820531	0.239602151033165
ACP6	0.14163077770914	0.106679654519747	0.184301397478149	110.974007278268	0.281285471797336	0.162959014991856	1.72611175767964	0.0843273089742316	0.167368899983629	0.733070598027473	0.755928038481383
GPR89B	-0.105067115529674	0.0530116140830112	0.0474832597738632	270.096468522987	-0.100922798690487	0.0969024911210486	-1.04148817561786	0.297649038202676	0.433812439657495	0.0272213744241144	-0.00826704171717587
ENSG00000290705	-0.177970508065854	0.0987026920053201	0.0713730137009081	40.5885350371135	-0.197625666107871	0.17233665645699	-1.14674190721109	0.251488304935853	0.383446670630644	-0.181368988242255	-0.201616744556253
NBPF11	-0.192861842267803	0.0669192255053625	0.00395147845441504	245.072191708099	-0.200850851999369	0.113810457779015	-1.76478379859748	0.0776001085576563	0.15710581323269	-0.223975905337767	-0.208065247588023
ENSG00000227733	-0.100591039319845	0.0773012640622688	0.193160636754393	310.13660271656	-0.0751827322015633	0.121727342953233	-0.61763224578432	0.536817783665956	0.662704925513916	0.0400282730806785	0.0431981768394858
LINC01138	0.0977020738332459	0.112747563625647	0.386185349615244	425.245561138198	0.210765728296165	0.171954579021768	1.22570582007871	0.220309399242604	0.34810386336885	0.607382287042646	0.614929412335286
ENSG00000291232	0.180498774988296	0.116128501862088	0.120112371463955	45.6638734604976	0.323123502566474	0.192976825038162	1.67441609894128	0.0940488510181153	0.18244247700769	0.84427927250104	0.839579858046051
PDE4DIP	-0.129739327348051	0.076205867430118	0.088664534374094	672.621456911999	-0.114255453113411	0.130078805827951	-0.878355642844159	0.379750748188003	0.518397672993282	-0.0433704791500891	-0.0349246252984562
NBPF9	0.0415177355850408	0.0575416898945481	0.470586909208138	53.7822643219422	0.144591096338968	0.115080427559125	1.25643516804525	0.20895823773511	0.334669841767162	0.446628293522427	0.482618491613722
ENSG00000274265	-0.107963980367931	0.0406398654621363	0.00789323814843717	730.275119980237	-0.0882300913831246	0.0667392808438951	-1.32201141917452	0.186164348438478	0.307449471171335	0.0189328974933934	0.0171110184339213
ENSG00000291233	0.0738604169164147	0.0760625408736629	0.331524122965805	74.4450954181413	0.168150573653215	0.13974230069193	1.2032904340391	0.228863949547453	0.357886302558925	0.539166807764628	0.529723795307485
ENSG00000272755	-0.117379013523861	0.0912868343531994	0.198503685299592	57.4122212914283	-0.0894664913382143	0.149627614232306	-0.597927673960718	0.549888193536555	0.673295444891294	-0.00800528895021753	0.014638934923977
LINC00869	-0.00988168670004469	0.129381293498097	0.939119587791215	114.947563633289	0.0645878074834842	0.199012355001464	0.324541697338384	0.745527959147175	0.829668909917066	0.299564847469939	0.322658269756061
H2BC18	-0.433447328710293	0.180838532296198	0.0165355707045538	71.2676469313891	-0.547521716095874	0.273670516974553	-2.00066021780046	0.0454290193544897	0.103973881434397	-0.912336379706627	-0.901206106242397
ENSG00000290791	-0.284341831680295	0.0913884008385466	0.00186230399168616	98.1063433335564	-0.343449225561326	0.153582269446021	-2.23625570061026	0.0253350264539454	0.0655345638097525	-0.485717417007442	-0.493179369742624
ENSG00000290792	-0.148780819997368	0.0826976156393074	0.0720037439736209	74.9872108331927	-0.13410592961845	0.145730860040333	-0.920230139184895	0.357452507527796	0.496034712148166	-0.0978517826842	-0.0746140764591721
ENSG00000264207	-0.0164177660088732	0.119763372247851	0.890963581576869	23.4209764074158	0.0419430038146042	0.197335774958413	0.212546375959673	0.83168080138773	0.889652064628697	0.280863891231612	0.277381783368853
H2BC21	-0.459406846436301	0.0990540952619649	3.51900690770723e-06	157.088359293389	-0.597085326738045	0.160993230003178	-3.70876046605351	0.000208276341149173	0.00126556735831177	-0.986611458392775	-1.00030460916407
BOLA1	-0.479459930582928	0.108738553388597	1.037095659591e-05	35.15025287171	-0.620600835858935	0.176039199815391	-3.52535592362238	0.000422914155555565	0.00229303838817851	-1.04398711608454	-1.04732200194736
SV2A	-2.8100679703626	0.388114969509947	4.47700506588083e-13	21.7263537406345	-3.49241522627496	0.568358066939903	-6.14474471186531	8.00922237977694e-10	2.82992524085452e-08	-7.71229649564516	-6.78928678360497
SF3B4	-0.45216231170333	0.0892731251412657	4.08546075628732e-07	58.8114204232969	-0.592392812368201	0.149603416324341	-3.95975457595093	7.50268274728315e-05	0.000543606520836872	-0.965883477502866	-0.990922299381447
MTMR11	-0.516646936341954	0.079781704532393	9.43377296002829e-11	42.7077725421503	-0.675790641166195	0.138375421119385	-4.88374767498015	1.04088259424179e-06	1.4145327562773e-05	-1.15038615662167	-1.15766963424504
OTUD7B	-0.0701015764489353	0.0306623782513507	0.0222401822051227	2539.55232673682	-0.0315169966338929	0.0598024644825686	-0.527018357965491	0.598180840112755	0.714792146491126	0.127264379611518	0.130504346984561
ENSG00000285184	0.000765626306733677	0.0451898481864708	0.986482535125621	272.378802402981	0.0780338045113913	0.065921546525782	1.18373746709465	0.236517002680797	0.366226243716926	0.330028819093812	0.349542472873844
VPS45	-0.0249152383007528	0.0408830572866469	0.542241456484917	608.499255913656	0.0496609418217744	0.0642208381359151	0.773283925642226	0.439354366728997	0.575414244308385	0.25655101956064	0.292813187422013
ANP32E	-0.196783491643682	0.112980131158989	0.0815516597196771	54.8878124712781	-0.223556858689981	0.182579318547418	-1.22443692127112	0.220787448354617	0.348562312083246	-0.235196484203956	-0.253464104556174
CA14	-0.110292748638428	0.0829902246195326	0.183852978434612	133.740541920098	-0.102905382801592	0.130767042154886	-0.786936686078036	0.431318930461962	0.568332115992984	0.0122698520409079	-0.0122310611818847
APH1A	0.0555934426995646	0.0706613617640296	0.431423121264598	147.723485324761	0.139851690705514	0.109357452654652	1.27884919875705	0.200950164938055	0.325166333843717	0.486901547614779	0.473142426473822
MRPS21	-0.613774859102277	0.0921464751599761	2.72228090018468e-11	93.9037449692432	-0.826913501654212	0.156717079724964	-5.27647339463848	1.31693622503786e-07	2.36030598786978e-06	-1.42828747134516	-1.4598277909565
RPRD2	-0.00644750897304755	0.021975940733716	0.769224495198199	1449.81768845644	0.0701161074297483	0.0482091079686776	1.45441619611183	0.145830952312434	0.256049613383402	0.309390677964447	0.33371166641701
TARS2	-0.117105162714796	0.0443108063047218	0.00822204983395764	121.131571313585	-0.102880643322652	0.0792517009969481	-1.29815060154499	0.194235589004938	0.317287238862431	-0.00722175011077272	-0.0121815965586606
ECM1	-1.12931328835442	0.206570865208708	4.57836422376093e-08	17.9648776892194	-1.59200385456295	0.318434910167926	-4.99946395237699	5.7489918653781e-07	8.44703359229812e-06	-2.90334019777058	-2.98956518479676
FALEC	-0.266238190957367	0.0942027823244672	0.00471002725895107	25.7280430860637	-0.31860868517763	0.165619445407392	-1.92373959708605	0.054387232044504	0.119837642693458	-0.433919484804174	-0.443512682189094
MCL1	-0.154674136131	0.050496282188508	0.00219071716169338	131.087307279072	-0.160524847229899	0.0860003382057375	-1.86656065056253	0.0619629669498037	0.132573591340122	-0.114713672191083	-0.127436603918015
ENSA	-0.22364124908027	0.099051914166791	0.0239569743223621	296.123633183289	-0.262767353222061	0.153107677512986	-1.71622584504146	0.0861207145975208	0.170245291678062	-0.312041596196831	-0.331862374105192
ENSG00000288880	0.0475620531441554	0.0468665327063836	0.310181888389923	142.647888140273	0.134030757904721	0.0799886973168588	1.67562121150424	0.0938124113047278	0.182102836332526	0.463922226601065	0.461503933662416
GOLPH3L	0.10515054175933	0.070252198409773	0.134456231854778	120.772780772836	0.215533663439335	0.108574481088048	1.98512266675767	0.0471308255071201	0.106830830995213	0.628693759279546	0.624462519963925
CTSK	-0.184132989268643	0.149773151668531	0.218917174847013	17.2904474265309	-0.198924014864803	0.247743579433237	-0.802943169384574	0.422007582935124	0.559209976851258	-0.199001009802522	-0.204212689775237
ARNT	-0.0506313175925911	0.0275451619852815	0.0660447009384758	614.031783956025	0.000587652307229762	0.0494095287695259	0.0118935015545464	0.990510582457796	0.993642773443035	0.182972464170648	0.194695042651597
SETDB1	-0.0496921065689295	0.0414366139909028	0.230437812416295	320.692796439626	-0.00264000500388005	0.0657533938207399	-0.0401500949301166	0.967973463995037	0.978723595127502	0.185659724135246	0.188241598212603
CERS2	-0.0709047617672763	0.0513399594517927	0.167253342868731	574.468232878969	-0.0519222772934714	0.0798389228237043	-0.650337898572644	0.515473981784541	0.645382685514562	0.124966314857427	0.0897056089818014
MINDY1	0.182783915759277	0.0340883374163062	8.22754563216354e-08	218.546921450926	0.323204445942182	0.0684361911866544	4.72271235932267	2.32719883534765e-06	2.80762881192791e-05	0.850817491445049	0.839741697896904
PRUNE1	0.000837826995047599	0.0533302602775935	0.987465620394518	99.8598748069147	0.0751787285092388	0.0931042598964263	0.807468193108149	0.419396792373334	0.556545506466984	0.3302353988871	0.343833975170084
C1orf56	-0.250967037111359	0.0928435738612087	0.00686925747974973	154.187484034203	-0.306922347530281	0.144393704643391	-2.12559369044716	0.0335371054347021	0.081628775570113	-0.390225832036345	-0.420146778242942
CDC42SE1	0.0728688818637296	0.0576819238488188	0.206485699380833	394.188152234484	0.166478341241038	0.0873628411457809	1.90559669371602	0.0567025514318776	0.123836035798243	0.536329838879629	0.526380299415303
GABPB2	-0.0459044405284903	0.0425089370280229	0.280196777026914	627.441129599292	0.00538553843860355	0.0743473074242857	0.0724375720544837	0.942253685141084	0.962489309436515	0.196496951396545	0.204288034902311
SCNM1	-0.166588108125901	0.0675271878212557	0.0136258608543944	64.1165626691826	-0.170317345438477	0.112240064859348	-1.51743805255198	0.129156122661499	0.233115648296843	-0.148801794194183	-0.147015926323305
LYSMD1	-0.165546404107517	0.0688589526140103	0.0162106657225094	38.9331769316311	-0.186899294877618	0.125118652736418	-1.49377643372928	0.135234063072089	0.241996080548632	-0.145821282431607	-0.180170217216381
VPS72	-0.294436517574811	0.0570156495609963	2.41553183310434e-07	87.2364123331076	-0.370636557442297	0.105176238958626	-3.52395713244794	0.000425153025958174	0.00230314602116312	-0.51460021818429	-0.547538280502578
PIP5K1A	0.058469580286796	0.036685224541458	0.110976749292736	819.373488001191	0.158736363427989	0.0643737387750579	2.46585589789438	0.0136686311272521	0.0400083798675386	0.495130719969156	0.510900829679634
PSMD4	-0.463991920084391	0.0570524587239424	4.1974838454319e-16	198.6119679818	-0.589068490263113	0.101353304498961	-5.81203043329635	6.17196163406096e-09	1.65927374364972e-07	-0.999730219287647	-0.984275581364432
ZNF687	-0.225349624110897	0.0847539368229588	0.00784034172577484	35.269555150692	-0.280599516642147	0.161726471999468	-1.73502527553479	0.0827363283984779	0.165116610198146	-0.316929579523969	-0.367516368555741
PI4KB	-0.0760496329938154	0.031328762654156	0.0152045422447072	400.790247044732	-0.0424271426770332	0.0544225365685112	-0.779587747138958	0.435633570363797	0.571795166803019	0.110245867458728	0.108690376502514
PSMB4	-0.75768085358197	0.10845290892399	2.82298928820585e-12	136.038219639118	-1.03143998004633	0.171065949603197	-6.0294873552501	1.64480584543684e-09	5.35283305839534e-08	-1.84002967611961	-1.8687622401198
POGZ	-0.0864188247129947	0.0278276415878159	0.00189955687438333	4114.1505572889	-0.0581340160565876	0.0479635420410779	-1.21204593286291	0.225494798388375	0.35414782602217	0.0805776533192102	0.0772857306882381
CGN	-0.288197281064809	0.0821231266781782	0.000449234488342511	119.412695331842	-0.355517882152779	0.138585588958836	-2.56533081703307	0.0103077475678641	0.0318747601390089	-0.496748585206623	-0.51730969005208
SNX27	0.0287360094717369	0.0325013140148257	0.376615698801327	754.973879219789	0.10827019323624	0.0534503167995849	2.02562304059311	0.0428034285856097	0.0993435846434858	0.410057363244345	0.409997730623786
MRPL9	-0.495828027735447	0.0833645816358772	2.7192633031857e-09	44.8734589579794	-0.657282467320755	0.138653561125193	-4.74046581989539	2.13227422520402e-06	2.60650325387377e-05	-1.09081933064174	-1.12066401064068
TDRKH	0.0642081046207097	0.0676036737087333	0.34222790382923	91.1998336113464	0.157984763648316	0.114701091663162	1.37736059315167	0.168400790023919	0.285184037881429	0.511549720928361	0.5093980656155
TDRKH-AS1	-0.083410003162981	0.0699465809723182	0.23307250401823	35.4431332944976	-0.062929683281421	0.12536111234619	-0.501987275827914	0.615676471514345	0.729763485405182	0.0891864595281157	0.0676971749649156
ENSG00000269489	-0.271032274863223	0.0759029307409798	0.000355926773183024	26.6495575411739	-0.344578497392025	0.138410339822762	-2.48954303438072	0.0127907432568527	0.037963370456969	-0.447636263486034	-0.49543725907643
C2CD4D-AS1	0.524600505894189	0.0742573151410579	1.61043740812702e-12	21.6749338306549	0.778002463181912	0.160756937670878	4.83961982887941	1.30087736162892e-06	1.71879576135944e-05	1.82881925544031	1.74907421133275
THEM4	0.0465630304143693	0.0462155484940498	0.313685564790974	315.213543551079	0.144414881799267	0.0784793038919923	1.84016517269342	0.0657439914011086	0.138605033725309	0.461063834058982	0.482266164637314
ENSG00000285651	0.494868198739834	0.107281483870717	3.97277506204953e-06	51.6980854555746	0.775386008275538	0.17867758664416	4.33958182913973	1.42754103251719e-05	0.000134506088397175	1.74374951428722	1.74384281755768
FLG-AS1	-0.744586876777444	0.155768390918755	1.7521702449145e-06	43.6704214902482	-1.05800471392395	0.264438176430677	-4.000952994778	6.30878902529093e-05	0.000470701001183094	-1.8025653376933	-1.92187631562149
S100A6	-0.661755624735379	0.369132958514668	0.0730161521910898	83.9573363416432	-1.01722836786516	0.547422969421931	-1.85821279830353	0.0631388012642138	0.134516004414147	-1.56556949562753	-1.84034725031154
S100A16	-0.573327222404504	0.165744550013946	0.000541980611441104	16.3658069067622	-0.780798424391449	0.272311522695998	-2.86729851407395	0.00413992319024216	0.0152637168057624	-1.31255915042239	-1.36762435662945
S100A13	-0.472138081185604	0.153381548012889	0.00208259652498562	80.7792856376561	-0.641934075999334	0.230829463427212	-2.78098846857892	0.00541936621200206	0.0189248824793293	-1.0230379233509	-1.08997612122944
S100A1	-0.599358488440562	0.166174875776881	0.00031000398149131	174.738211181999	-0.879465925496911	0.241248804219161	-3.64547268262506	0.00026690076718865	0.00155364273663176	-1.38703951456225	-1.5649021884881
CHTOP	0.160367334834803	0.0526129045360045	0.00230323278751006	398.108091460753	0.294773277722291	0.0801719614256523	3.67676270457284	0.000236212582096258	0.00140609495319233	0.786679423488121	0.782895835168168
SNAPIN	-0.13100987805721	0.0821299135496179	0.110677753591174	94.8541704801738	-0.141371778262042	0.133794305113806	-1.05663524424146	0.290678089026299	0.426630683527868	-0.0470057644775595	-0.0891415637367599
ILF2	-0.450252539544092	0.092199963674159	1.04253470052506e-06	100.524655736823	-0.592432408617919	0.155580324567149	-3.80788772787412	0.00014015887686514	0.000911462634828518	-0.960419258987825	-0.991001468937853
INTS3	0.0287120635560526	0.0429977113632993	0.504288112795422	359.190786578492	0.113527173568141	0.0698867252246054	1.62444546089808	0.104280771349631	0.198045386079924	0.40998884946106	0.420508645265198
GATAD2B	-0.0237186455693476	0.0393643848058251	0.546814252842145	1878.13961226432	0.0417189975965814	0.070839202896085	0.588925282767221	0.555911396655162	0.678791483991926	0.259974697158139	0.276933900727464
ENSG00000284738	-0.0344307771986717	0.107489910510902	0.748728520195005	53.7748554983841	0.0114541406285332	0.180896812141687	0.0633186427827251	0.949512770756288	0.966646028344001	0.22932526722411	0.216421722986317
DENND4B	-0.180479446991065	0.0536549051219952	0.000769027923633744	277.699544982878	-0.192653560452564	0.0875903816960409	-2.1994830564972	0.0278435926096151	0.0707774776167674	-0.188547535935462	-0.191675414204707
SLC39A1	-0.0770323103937308	0.0637980363219379	0.227262681984034	70.7621132758174	-0.0754545062364129	0.112301258083367	-0.671893686003045	0.501651380286283	0.633090099791517	0.107434241989712	0.0426547862422789
CREB3L4	-0.0572231035218441	0.107618077168675	0.594917237435244	26.6142043357996	-8.59227566454904e-05	0.181513409862153	-0.000473368643731298	0.999622306481704	0.999622306481704	0.164112120779638	0.193348282809637
JTB	-0.576799155060039	0.0551248298097801	1.27061043060725e-25	130.307204448502	-0.782190884065982	0.0902054077082893	-8.67121943060741	4.27516929727476e-18	1.8126717820445e-15	-1.32249300489167	-1.37040846915348
JTB-DT	0.02165864768895	0.123459615696681	0.860740959311826	14.9657285251911	0.0776198323798162	0.216395749095655	0.358693887029663	0.719824101936717	0.810238901148429	0.389807695709875	0.348714768476225
RPS27	-0.455708582897671	0.0562424074081852	5.38059150058279e-16	618.965719852968	-0.597181445424132	0.0822834077310515	-7.25761683784484	3.9396964770717e-13	3.79643478699637e-11	-0.976030028559098	-1.00049679084273
NUP210L	0.104244355103013	0.0957569526095479	0.276314945113485	401.386795133291	0.192094756229011	0.153781845475344	1.24913806070698	0.211614581824177	0.337818458936186	0.626100988261507	0.577598286616754
TPM3	-0.359945669804589	0.0685733594916438	1.52877384757099e-07	177.114748397723	-0.457130101240988	0.110272186015392	-4.14547056478212	3.39116564050029e-05	0.000280361549331612	-0.702034264066233	-0.720475251634927
C1orf43	-0.296243498482384	0.0448351708207165	3.91152311763125e-11	385.144389397602	-0.364839572976021	0.0716107233255084	-5.09476173446306	3.49180124005611e-07	5.50673011715544e-06	-0.519770331531962	-0.535947670483958
HAX1	-0.641039547490322	0.0577199143327941	1.17247371808315e-28	95.9935505055419	-0.869905293817603	0.0979430626268661	-8.88174486774713	6.58196595659191e-19	3.96584809458818e-16	-1.50629688957663	-1.54578646479224
ATP8B2	-0.0771855387383592	0.145202391184481	0.595022398613409	57.3449021255158	-0.04499123633548	0.228588179585243	-0.196822234715345	0.843966650664656	0.898718709207309	0.106995826782067	0.103563674883911
IL6R	-0.371508372036143	0.229229899899582	0.105086230917127	52.464242739802	-0.443312966098033	0.343232011835603	-1.29158397472076	0.19650125668251	0.319958554830239	-0.735117336993	-0.692848987333508
UBE2Q1	-0.415359833891316	0.0591469570079278	2.17924343740962e-12	120.760815578276	-0.553487197700913	0.10419691585151	-5.31193455370296	1.08467560295473e-07	1.99462031571848e-06	-0.860584643981239	-0.913133612907199
ADAR	-0.0678245094116841	0.0333039495871289	0.0416971127182593	573.046102365931	-0.0398399437159518	0.0593430849470965	-0.671349387236416	0.501997979530188	0.633473640835713	0.133779498079841	0.113863275338612
KCNN3	0.149977151107135	0.173481093021427	0.387304588160528	65.9156056681321	0.307870692044945	0.277784284065664	1.10830853185405	0.267728592048774	0.401444104880652	0.756951147251196	0.809083074852751
PMVK	-0.309926713534119	0.0543745642229155	1.19914784982814e-08	108.335848174884	-0.400840943893208	0.10148057199155	-3.94992791257212	7.81747340161517e-05	0.000561254500628782	-0.558920591770768	-0.607929552247538
PYGO2	-0.102775845635488	0.0703251568953494	0.143895321605117	78.2275189720369	-0.101067646230636	0.112660104226521	-0.89710236755527	0.369664295498927	0.508699753820852	0.0337771299461577	-0.0085566528692816
ENSG00000271380	-0.128284028263623	0.131311729546111	0.328597548357449	14.2919415912179	-0.12999022303448	0.234730198377214	-0.553785682171087	0.579725528192716	0.698744921899679	-0.0392065938595904	-0.0663850480318268
SHC1	-0.126264856620361	0.0905616089337592	0.163244346038131	19.2521976549799	-0.162409160155509	0.171856611959301	-0.945027126416124	0.344645027325987	0.482730741436304	-0.0334293627774493	-0.131204137952452
CKS1B	0.00694609763487772	0.087051620705305	0.936402004472734	38.0075109824005	0.0622141838891744	0.154643939073874	0.402305995707044	0.687458842645372	0.786212178241162	0.347712313797393	0.31791239790274
FLAD1	-0.354014820429521	0.0559734374371002	2.53736168158881e-10	88.2261676357463	-0.43017797446412	0.0951397024318966	-4.52154004551414	6.13913427033533e-06	6.49356753897193e-05	-0.685064984873209	-0.666586614799616
ZBTB7B	-0.00379267052013333	0.0618881395889434	0.951134091104478	104.091860358115	0.0486873010839215	0.0987671719223488	0.492950239804372	0.622047747436506	0.734967242990267	0.316986671737154	0.290866470097454
DCST2	0.190512605909554	0.100057564290812	0.0569062748765358	13.6216038673962	0.362841010424898	0.205425903604989	1.76628654934677	0.0773477870339879	0.156787482527576	0.872930732342338	0.918991860471892
ADAM15	-0.403884222497969	0.089092239312934	5.80619200020776e-06	256.086176066896	-0.520783131556336	0.14084029197754	-3.69768568528234	0.000217574057769725	0.00131251992573281	-0.827750754376327	-0.847744430150174
EFNA1	-0.110179640368674	0.111375677355267	0.322535344093489	364.656562847867	-0.0934880485536844	0.170792450546297	-0.547378108661439	0.584118991810851	0.702514453235516	0.0125934761438174	0.00659815068119547
SLC50A1	-0.239295367951997	0.124440526017359	0.0544838482244162	18.1552311714518	-0.27456023921289	0.208648581558929	-1.31589794266272	0.188208299383576	0.309783846811475	-0.356830984167433	-0.355441313001601
DPM3	-0.704825030191667	0.101656029473131	4.10755330385954e-12	49.1379232132878	-0.975608071235119	0.183340741701499	-5.32128354113201	1.03037660600549e-07	1.90658214876826e-06	-1.68879919168719	-1.75713077286461
KRTCAP2	-0.530184380390414	0.0479035683716709	1.79873968484092e-28	159.749243692298	-0.699124731249377	0.0882444563026632	-7.92259095405949	2.32611819454179e-15	4.66481000094597e-13	-1.18911933851362	-1.20432429407152
TRIM46	0.0866423301829443	0.0760725197614499	0.254726565553778	90.350577996853	0.199169179982273	0.126600828487963	1.57320597630378	0.115671131954226	0.214811612839533	0.575738273523404	0.591743035029921
THBS3	-0.12322345300981	0.0970151665959954	0.20403252873095	27.5345608052685	-0.102018655481	0.167467843998289	-0.609183548586449	0.542402783594993	0.666991822054168	-0.0247273331452231	-0.0104581203320967
MTX1	-0.65228951050336	0.127571772013643	3.16884383654069e-07	22.9715498905297	-0.908947987277041	0.224593323596577	-4.04708373660175	5.18596932118741e-05	0.000399376153224811	-1.5384851565864	-1.623849229424
GBAP1	0.288150380529441	0.127194728108941	0.0234864845788971	17.0783252688487	0.471933934998131	0.226936620727956	2.0795847469848	0.037563637222681	0.0894745713615976	1.15229082944334	1.13711449852191
GBA1	-0.163309277915042	0.0823357943650482	0.0473167170581885	32.0989521966352	-0.160812154530227	0.145304455871575	-1.106725554737	0.26841260323715	0.402347781014071	-0.13942044225689	-0.128011052045828
ENTREP3	-0.171714656746801	0.0856469852796883	0.0449724703451663	54.3475619654511	-0.197125702950574	0.144646692553877	-1.36280822928011	0.172942956909411	0.290983387815835	-0.163469817160736	-0.200617107932485
SCAMP3	-0.297598974536884	0.0479583321049019	5.45699610352166e-10	180.396945743873	-0.374410892876824	0.0783288687688822	-4.77998595870909	1.75307437777636e-06	2.21787073880659e-05	-0.523648604297571	-0.55508476442979
CLK2	-0.0497190587703812	0.0566896519879247	0.380465234158333	101.942458854318	-0.000463505700785358	0.0946955779248959	-0.00489469213813732	0.996094616307308	0.997069854677813	0.185582608801104	0.192593335702108
FDPS	-0.409533886026434	0.0885248974847287	3.72435568402911e-06	306.722011967598	-0.534470385685217	0.145955239599358	-3.66187871810782	0.000250372391540655	0.00147617254289365	-0.843915507803412	-0.875111007679668
ASH1L	-0.0363145246525901	0.0279190345342394	0.19335826245836	3526.29542342625	0.0176922261336568	0.0472294898086007	0.374601254541501	0.707957039879172	0.801619839817766	0.22393551030176	0.228894279497951
ASH1L-AS1	0.0429425698812849	0.0699466190342316	0.539259297982238	22.4495291204853	0.136089645233141	0.142728232075572	0.953487920743556	0.340342913494461	0.47851149561893	0.45070501330533	0.465620515349814
MSTO1	-0.0646592303590823	0.0602998537170507	0.28358756140007	274.88719693602	-0.0179760610781695	0.0958852096819951	-0.187474805945436	0.851288375415014	0.902603580519944	0.142835958726646	0.157578372148282
ENSG00000287839	-0.201200180406425	0.119929721802623	0.0934153111527155	13.0520286551094	-0.213196887358236	0.218462980433222	-0.975894803483212	0.329116597543567	0.467407537150399	-0.247833464168199	-0.232750164712297
YY1AP1	-0.047996434586894	0.0390155427128524	0.218626883968797	664.942470672053	0.00337353948012537	0.0671342581447286	0.0502506406319806	0.959922657107993	0.973036354609468	0.190511361643342	0.200265202786535
DAP3	-0.0432107069207328	0.0394726965553756	0.273648688144118	533.652937666134	0.00702307170235344	0.0650983439605624	0.107884030146883	0.914087685274107	0.943880021880326	0.204204231546641	0.207562152603171
GON4L	-0.203921928360302	0.038271258030811	9.91193968773549e-08	411.245239496129	-0.221539505073367	0.0716007322605611	-3.09409552219614	0.00197413914543154	0.00834174969197152	-0.255620898648754	-0.249430566226746
SYT11	-0.0475659945449306	0.059369062805087	0.423020732161073	2027.21707434769	-0.0123393228258058	0.0931689497536276	-0.132440291088774	0.894636047663127	0.932063415557133	0.19174293182596	0.168848582589635
RIT1	-0.0459606021318948	0.0512972906710775	0.370271195221245	75.5297998219769	-0.00949222289086336	0.087898683215546	-0.107990501604972	0.914003226767281	0.943880021880326	0.196336262451703	0.174541132780503
KHDC4	-0.162218485450179	0.034127938530838	2.00176595057778e-06	324.724966965537	-0.163642863155651	0.0567219820775509	-2.88499902792389	0.00391414870410884	0.0145834714458888	-0.136299479186118	-0.133670829115181
ARHGEF2	-0.0878544867436393	0.0335137171931928	0.00875569664120791	1303.78515061333	-0.0625071168005939	0.0602823277819883	-1.03690615642202	0.299779594495092	0.435893511885868	0.0764699533450303	0.0685420630812632
ARHGEF2-AS2	-0.196465294945405	0.0996719923207688	0.0487103381082651	33.2256668882502	-0.215709344001722	0.168623431925887	-1.27923706413786	0.200813587562484	0.325051662241194	-0.234286063407559	-0.237773622220721
SSR2	-0.425896279972374	0.0602745060768286	1.59527832175708e-12	98.9531683030802	-0.559119726704382	0.104234293260312	-5.36406694203848	8.13687252893035e-08	1.54809215806829e-06	-0.890731404410416	-0.924395407289703
UBQLN4	-0.179842714015369	0.0723917225313409	0.0129806613796888	97.2140993446558	-0.198065459807248	0.113500468056817	-1.74506293408499	0.0809739146955868	0.162372103917976	-0.186725722742664	-0.20249607712783
LAMTOR2	-0.806761319916729	0.138464901304774	5.66127080377331e-09	46.5032309111639	-1.11480686423331	0.227023760379265	-4.91052946339591	9.08308066350541e-07	1.25739661423899e-05	-1.98045815161917	-2.03544770369143
LMNA	-0.223092597477341	0.0866307631512577	0.0100178607367611	373.430728523399	-0.249284094889079	0.1388871504717	-1.79486794885229	0.0726747415903316	0.149520749369267	-0.310471800432173	-0.304903669967367
SEMA4A	-0.331898806868388	0.310108452848915	0.284499197036542	13.0769875076709	-0.437358586576221	0.502505174472583	-0.870356383962139	0.384105674535623	0.522516106894183	-0.621786896858834	-0.680943678402344
SLC25A44	0.0319852490926568	0.0653994999045901	0.624788722559973	124.77548722033	0.106152921596227	0.103782572842354	1.02283956437921	0.306383708046804	0.443395406027859	0.419354050920179	0.405764414142495
PMF1	0.00697181780697149	0.0392959798447804	0.859179996587354	213.890250615884	0.0777806334007684	0.0716548726707074	1.08548979994999	0.277704778902722	0.412443846969214	0.347785904063062	0.349036277346103
BGLAP	-0.722945656557028	0.186185719195434	0.000103206330713269	17.3240194574682	-0.949171708404392	0.315480718066995	-3.00865204764377	0.00262409459577305	0.0105361373921191	-1.7406457230186	-1.7042733650754
PAQR6	-0.430418819076625	0.0539769956247381	1.53475464856303e-15	404.651833950506	-0.568763076385942	0.0817515883868954	-6.95721132284584	3.47074155664464e-12	2.54979231191121e-10	-0.903671242175311	-0.943676519061242
SMG5	-0.193839706506445	0.0384460382000436	4.6101823988943e-07	335.139529449595	-0.220608514353966	0.0677116953616175	-3.25805628076207	0.00112178155987838	0.00522215247132796	-0.226773759444152	-0.247569124226633
TMEM79	-0.0568658447147449	0.087484929027372	0.515687489931377	68.9006127853168	-0.0315890395395302	0.144423916105319	-0.218724435615597	0.82686471296771	0.886730679350988	0.165134305640261	0.1303603029167
GLMP	-0.208039346305563	0.0751492783732002	0.00563412786884874	49.0771727396701	-0.244755319450603	0.130002154004136	-1.88270203155877	0.0597407599819254	0.128653733584643	-0.267401608332802	-0.295848743173161
CCT3	-0.368626606506185	0.0718503843077153	2.89011814185253e-07	410.39022370284	-0.459258240357155	0.122865635462351	-3.73789008317044	0.000185571037772524	0.00115032339204021	-0.726872062032509	-0.724730296771646
TSACC	0.698365093882892	0.117054257476712	2.42893653413261e-09	13.5055667903301	1.05510138538388	0.223316605146293	4.72468845159406	2.30468407280335e-06	2.78995107309688e-05	2.32599253045832	2.30311149787497
MIR9-1HG	-0.667014111959511	0.172125626537826	0.000106555250296565	154.389943268377	-0.888498429186265	0.264602265034312	-3.3578640344256	0.000785472391917029	0.00389455739928123	-1.58061501983429	-1.58296196221426
MEF2D	-0.232409653885582	0.0513112265748175	5.9148234540732e-06	314.129015086956	-0.2683270250007	0.0864950022097656	-3.10222577195802	0.00192071410515894	0.00814615527881071	-0.33712965691277	-0.342978496253288
NAXE	-0.108569719729084	0.0604638621201709	0.0725560267016948	241.887692041349	-0.0835235855410164	0.0945415490310246	-0.883459033589638	0.376988307197046	0.515432695670183	0.0171997628801909	0.026521303054069
GPATCH4	0.085059174837674	0.137718851032992	0.536819834706872	40.4946519998983	0.185078694052201	0.221386005140913	0.835999971788631	0.403154918927071	0.540258172013521	0.571208567344597	0.56357022754037
HAPLN2	-0.472629396428021	0.0977951561190139	1.3459167197641e-06	2429.70612617013	-0.649464184029763	0.141245898876277	-4.59811002794959	4.26340834601007e-06	4.73570208493933e-05	-1.02444366896896	-1.10503197416238
NES	-0.379415418667381	0.119130966556638	0.00144824185045275	45.2665064573422	-0.521709697727764	0.201733152908259	-2.5861376288756	0.00970581670687345	0.0303869873270046	-0.757740889437576	-0.849597025618034
ISG20L2	-0.077948107915179	0.0550884230401413	0.157079197855266	65.7347186640667	-0.0459051926374074	0.0984607415041789	-0.466228386422004	0.64105203268478	0.750371680473429	0.104813972472995	0.101736291848589
METTL25B	-0.175471546251096	0.0514892029306629	0.000654579316776856	165.187850070593	-0.187887041370416	0.0815868972824272	-2.3029070552838	0.0212840731187917	0.0569006746681443	-0.1742189869447	-0.182145137877611
MRPL24	-0.437630709063013	0.0500074092630302	2.10876410278121e-18	79.7719507968114	-0.582563852874642	0.102099559748884	-5.70584098802649	1.15770039835102e-08	2.8026547979656e-07	-0.924305820285295	-0.971270075532754
HDGF	-0.198544769702312	0.0510612896458404	0.000100923096181088	178.890922321186	-0.2346653620764	0.0836626191060576	-2.80490097708892	0.00503320400000834	0.0178477293572578	-0.240235833076831	-0.275674674791705
PRCC	0.00454817701139326	0.0283946267775052	0.872741345016813	354.971079020009	0.0800310298035314	0.0479950479216708	1.66748515251291	0.0954179743224415	0.184663893967792	0.340851410414199	0.353535766217166
ARHGEF11	-0.206762439736473	0.041039778220133	4.70179795812211e-07	505.948407786824	-0.210778397330491	0.0707145584097512	-2.9806931142686	0.00287596841985933	0.0113478785830132	-0.263748137690744	-0.227914585988808
ETV3	0.0815594868081744	0.085785408341101	0.341737160569867	52.5009382783344	0.189541058562746	0.134604188732702	1.40813640606042	0.159090682635888	0.273158131472472	0.561195299513059	0.572492370958822
IFI16	-0.0687441371652239	0.111674091749151	0.538172938258814	493.781853419065	-0.00276420745597515	0.164402605344061	-0.0168136475099664	0.986585282297965	0.991193933335712	0.131148269546358	0.187993265274337
DUSP23	-0.678214788385255	0.16116336421633	2.57362683364799e-05	14.8322456140756	-0.953987450792189	0.274534924707507	-3.47492200421706	0.000511001904043641	0.00268719640538896	-1.6126622686176	-1.71390205949261
SNHG28	-0.0710295239642731	0.0793798901269851	0.370891327759775	33.256263727568	-0.00351392088391216	0.141224628307537	-0.0248817853233084	0.980149255943116	0.986798843839609	0.124609346669621	0.186494272820676
ENSG00000272668	0.103906363301015	0.15760313740165	0.509708785236544	17.3389487133234	0.222094549531032	0.264104149818917	0.840935478232022	0.400384081559189	0.53766172928589	0.625133929938097	0.637580490610188
TAGLN2	0.215866114675393	0.326616135306091	0.508665624978011	38.6345158811396	0.371151869702873	0.450475475826466	0.823911377244094	0.409989915373412	0.546702340204999	0.945471905041632	0.93560876351364
KCNJ10	-0.0407891323600314	0.0732961880678098	0.577870924772374	981.422364777737	-0.00366040382968092	0.106680808477536	-0.0343117368711326	0.97262856571164	0.981824904099092	0.211132813307629	0.186201391804923
PIGM	0.0417150881129279	0.0595132757092749	0.483342005578224	392.860222888713	0.121092246570397	0.087888278629681	1.37779745443214	0.168265832191146	0.284988010695801	0.447192956344457	0.435634407882235
ENSG00000225279	0.225796803765098	0.0793804150011204	0.00444825696241179	65.5326660506309	0.384991192151917	0.137873183052644	2.79235732161863	0.00523255381739982	0.0184018954493869	0.97388548041428	0.963279389571372
KCNJ9	-0.277457967489674	0.118722353656068	0.019437508041029	68.1019325952601	-0.327610281064784	0.193595411279582	-1.69224197463887	0.0905998463299203	0.177351499740934	-0.466021382596489	-0.461510658219593
IGSF8	-0.255736969027044	0.0632214148423675	5.23007101681126e-05	843.015196938523	-0.305473950899081	0.0946223042456114	-3.22835036976231	0.00124506375608558	0.00569918141280383	-0.403873507316926	-0.417250824216812
PEA15	-0.313341859729265	0.0896163429020063	0.000471437681307369	618.401881437403	-0.435739313700795	0.141861747132385	-3.0715772398754	0.00212931065773394	0.00887362262307546	-0.568691969461466	-0.677706070897617
DCAF8	0.0250716570382539	0.0212217496864306	0.237438582490948	1045.8978312165	0.108889777634485	0.0333521211415129	3.2648531459953	0.0010952084296455	0.00513318731184813	0.399572959481402	0.41123654041799
PEX19	-0.0194691583070596	0.05720480697398	0.733599519430322	89.9530595902585	0.0253677370662871	0.0890078034716463	0.285005764403208	0.775639725648351	0.851619823070549	0.27213328207923	0.244240853985311
COPA	-0.0313232375815258	0.0543389155357821	0.564316407512885	1873.41083216118	0.0244130430545321	0.0906288536307739	0.269373848134414	0.787642008780289	0.860146401282241	0.238216524450842	0.242332019134754
NCSTN	-0.0206809930808073	0.0527783858703642	0.695172092675017	267.012469471645	0.0210009060497638	0.0889005939198943	0.236229086036108	0.813254910722533	0.87785153295915	0.268665994122468	0.235509722200469
VANGL2	0.281190040895878	0.0994199982214146	0.00467952545778265	45.1433770097762	0.461190530686781	0.15552678319848	2.96534475414577	0.00302343900170158	0.0118135425974859	1.13237598435948	1.11563391488922
USF1	-0.406387039086565	0.0776360179882605	1.65417042175992e-07	48.9283754458999	-0.492096606082107	0.136953477247692	-3.59316620484275	0.000326684062362764	0.00184826209891857	-0.834911784909213	-0.790388000872973
ENSG00000289121	-0.226822901416044	0.0846285811882941	0.0073574604678228	41.0469339866682	-0.256569593167301	0.152799978765019	-1.67912060748295	0.093128540755787	0.181154482214691	-0.321144903896375	-0.319470445128737
ARHGAP30	-0.199776002114652	0.0837817917564684	0.0171032802536704	23.5699585536491	-0.205829228415169	0.179175538482028	-1.14875741498505	0.250656023624375	0.382456667600656	-0.243758621337874	-0.218019115827126
PFDN2	-0.312569799182153	0.0625230174480041	5.75460835745925e-07	294.916240577745	-0.390620038147388	0.104748943373669	-3.72910719255599	0.000192159401719247	0.00118597487124084	-0.566482958550998	-0.587493662997524
NIT1	-0.360929056430957	0.0454022665929548	1.87141372345502e-15	71.3443732825603	-0.466471587644	0.089700235162716	-5.20033851413903	1.9892588835745e-07	3.35080611035704e-06	-0.70484791876596	-0.739152811756304
DEDD	-0.0457140356013452	0.0712158077452665	0.520932565063009	103.873931720055	-0.00551081896510081	0.112563840121925	-0.048957275792401	0.960953344063125	0.973748557589401	0.197041735821865	0.182501633709663
UFC1	-0.501756856502163	0.0958684449776578	1.66054608387483e-07	69.3382507601605	-0.655651725766674	0.159051712580331	-4.12225505233418	3.75181465008212e-05	0.000303902545759246	-1.10778282849299	-1.11740347242388
USP21	0.136337753701722	0.0845333203897442	0.106781758635732	52.5970258551854	0.248102398090758	0.14165885616972	1.75140760556128	0.0798757238498792	0.16055204414631	0.717926257566757	0.689581118149001
PPOX	-0.343038723392339	0.051915480019563	3.90498859748651e-11	84.6971666825415	-0.435204086460145	0.0992056370844063	-4.38688868143514	1.14983599300027e-05	0.000111672553246885	-0.653660300097933	-0.676635926540011
B4GALT3	-0.412501661869391	0.071117238678658	6.61944831013705e-09	39.5444790337328	-0.536732756451202	0.121758018208791	-4.40819228455914	1.0423698412372e-05	0.000102646107790047	-0.852406874499246	-0.879634438338937
ADAMTS4	-0.124550496937778	0.065083872296294	0.0556594998649349	788.642338027271	-0.125090773971789	0.100496849261496	-1.24472334099051	0.213233463130783	0.339672025854532	-0.0285242562317797	-0.0565889887665123
TOMM40L	-0.543737588271572	0.0805569964976783	1.4812544620128e-11	19.3574308962432	-0.761947995368045	0.171051203456734	-4.45450239442936	8.40879907508321e-06	8.48311205127361e-05	-1.2278976237055	-1.32993442098015
MPZ	-0.308324346740241	0.157726042350856	0.0506055738628313	14.8283314511789	-0.370448552774578	0.267123018958711	-1.38680879775411	0.165500073701338	0.281589210470977	-0.554335918012358	-0.54716238010162
SDHC	0.000822423813649643	0.0288278811395627	0.977240427117742	283.947182775487	0.0702710201542903	0.0578447418616715	1.21482122475945	0.224434283850451	0.353105453177026	0.330191327478593	0.33402140210589
ENSG00000289106	0.16479022563888	0.108583221567308	0.129105211536636	17.6999745408004	0.271930049893938	0.203494225264343	1.33630352183555	0.181450085859876	0.301502550012379	0.799334148662925	0.737222615433803
ENSG00000288670	-0.022066987600863	0.0974534501813404	0.820862186111377	29.1162207015303	0.0389027284175271	0.187335568370574	0.207663332467503	0.83549184995096	0.892746241134941	0.264700402268172	0.271302994184282
ENSG00000283696	-0.295746355059703	0.0809530306712171	0.000258883379541319	21.0410633244155	-0.356326218198653	0.154999397952198	-2.29888775638047	0.021511313831933	0.0574254177488551	-0.518347910390411	-0.518925893774244
ENSG00000283360	-0.271439382611716	0.132968599010872	0.0412131126808302	16.0700740722873	-0.34948455177197	0.234325105065592	-1.49145159531303	0.135842970617816	0.242676018294017	-0.448801075574309	-0.505246525148971
ATF6-DT	0.20298580467525	0.0896740993991285	0.0235990619924007	16.9436417024938	0.328622922129398	0.173037379664303	1.89914411999844	0.0575455295197234	0.125253103266749	0.90861890766086	0.850575510674316
DUSP12	-0.15066770916077	0.0683404783910526	0.0274777666956599	121.249714822968	-0.152773737474436	0.111645744765155	-1.36837940215091	0.171193348263375	0.288742788822122	-0.103250528630213	-0.11193887558879
ATF6	0.0264174868484628	0.0269048927833578	0.326156942214041	1193.24409216274	0.112976495488566	0.038974449830167	2.89873227154884	0.00374674676307831	0.0140733010679474	0.403423632521884	0.419407608182334
OLFML2B	0.317975671629388	0.125436990536712	0.0112465494964725	39.1350228754679	0.452524717776057	0.217597831558153	2.0796379933369	0.0375587494035461	0.0894745713615976	1.23762661521051	1.09830731025075
NOS1AP	-0.163017967862482	0.0636177664795869	0.0103933625062275	670.603019953262	-0.152332702844383	0.109453210657122	-1.39176093537893	0.163994803068851	0.279387659925987	-0.138586949227308	-0.111057061874885
ENSG00000285636	0.294068032120589	0.148348086215833	0.0474474679882594	12.3895577943473	0.462561543981266	0.263977470310467	1.75227659935237	0.0797262577938869	0.160381546754808	1.16922234728619	1.11837514707971
C1orf226	-0.080996911461094	0.102344581856777	0.428702576600259	24.8178062819486	-0.0628561794793626	0.179361121877017	-0.35044483900174	0.726004880564376	0.815402439080855	0.0960907702293499	0.06784413997914
UHMK1	0.00192708039409167	0.0384505724978895	0.960028053220003	354.713058506962	0.0643607029335738	0.0693616877077036	0.927899897776358	0.353459497455551	0.491550833309004	0.333351958400149	0.322204192246146
UAP1	-0.39337463150586	0.159890800681878	0.0138832305647017	30.6551495221671	-0.542530756620286	0.26696034621285	-2.03225222141314	0.0421281286658154	0.0981216716687775	-0.797680831424094	-0.891227079174649
DDR2	0.166433952876423	0.162989872368818	0.307192547645006	64.3507565457048	0.324431026198008	0.254098906122363	1.27679032998976	0.201676280408862	0.325914842782044	0.804037162455231	0.842194147698094
HSD17B7	-0.121261055079775	0.101015652314603	0.22997685808631	228.474453309522	-0.120522436330093	0.161476511959882	-0.746377506346164	0.455439403280069	0.591676507456554	-0.0191125423696282	-0.0474549604891706
RGS5	-0.0802740111948039	0.0761855758515055	0.292036700731914	136.559563802832	-0.0575044709263614	0.132159567614978	-0.435113945695478	0.663479721339555	0.767465325393768	0.0981591243000089	0.0785444561749151
RGS5-AS1	-0.0312008744393314	0.100456316902588	0.756111217935507	18.6943751238198	0.0395749512594364	0.201688543781565	0.196218141682342	0.84443942905284	0.898718709207309	0.238566628490166	0.27264705036582
ENSG00000232995	0.0586853964684458	0.0758888909422373	0.439340824108098	31.7607150215809	0.137055156793945	0.136046286349272	1.00741564118908	0.313735077988325	0.451583759199489	0.49574821078863	0.467550979030518
NUF2	0.179649556224191	0.0810266594158756	0.0266117484586254	110.314558096414	0.321841691432917	0.127782653724344	2.51866495218672	0.011780069139024	0.0355606643659715	0.841849497372264	0.837016978491515
PBX1	0.132856830759957	0.0415041994125534	0.00136929907821931	2680.43133108695	0.291147356395839	0.0767526043997722	3.79332217678731	0.000148645091116067	0.000954518888863018	0.707966680192135	0.775646093462357
ENSG00000271917	-0.0752266312527543	0.10553932133403	0.47598006333227	13.2022205817371	-0.0767307077673803	0.228521925063252	-0.335769566732568	0.737044641351211	0.823749245191443	0.112600630737512	0.0401031226425813
RXRG	0.121074641771051	0.204645921850635	0.55409846199726	16.4286330150323	0.194994930979773	0.33056487740151	0.589883996486805	0.555268423985868	0.678260219931705	0.674255614236187	0.58339695568642
MGST3	-0.393694431906194	0.0664441404109121	3.1192863937694e-09	515.581669457387	-0.504229353687368	0.110222892356821	-4.57463366189888	4.77053972369689e-06	5.20550069850455e-05	-0.798595840714689	-0.81464646607415
ALDH9A1	-0.206302046349994	0.0862120195073432	0.0167129932222594	114.639557196735	-0.235710371190342	0.144622404761016	-1.6298330233123	0.103136792249446	0.196325038094122	-0.262430865337373	-0.277764087515867
TMCO1	-0.0957048481259463	0.0507647024734391	0.0593942515819911	274.671374351331	-0.0727134623445054	0.085300088325165	-0.852442990062575	0.393968268199064	0.531499009097646	0.0540085880939574	0.0481352857985299
TMCO1-AS1	-0.0161240966182302	0.0730951313878507	0.825411245092184	59.3990337592261	0.0357251637765535	0.124389149547816	0.287204823784252	0.773955493001582	0.850399786475898	0.281704134772649	0.264949706060648
POGK	-0.0307515062405917	0.0458731124926033	0.502628236129627	289.002208038999	0.0163130883729058	0.074794308034545	0.218106013700552	0.827346511942327	0.8868695635094	0.239852355701	0.226136803082444
TADA1	0.111103796863131	0.048007125914204	0.0206502380677628	194.304293420063	0.230042862851451	0.0763976544199671	3.01112468174583	0.00260281952468237	0.010462037309395	0.645727145490361	0.653472511804779
ILDR2	-0.0220286897179617	0.0849641810260454	0.795426684044614	164.569963851615	0.0591427584343409	0.137172920969288	0.431154764485786	0.66635584279783	0.769789872888043	0.264809979737832	0.311771326651758
MAEL	-0.142347137653669	0.119641844724639	0.234133977677094	30.1828148004078	-0.148021281474942	0.21143977164826	-0.700063570448717	0.483887605084161	0.617392490710081	-0.079443803485064	-0.102436717278511
POU2F1	0.078057107721263	0.0224980869321272	0.000521428489509222	2425.55591714056	0.190222754488784	0.0411537350786935	4.62224763135212	3.79604484334483e-06	4.28390155705227e-05	0.551174332058473	0.573855367819682
ENSG00000272033	0.417825783019237	0.11496950871564	0.000278810694059049	15.7036173211576	0.674250145971557	0.211559137856362	3.18705281560251	0.0014373052615774	0.00641299160607595	1.52331662527074	1.54162969353057
CREG1	-0.00713529893158636	0.0724012767476476	0.921493891768538	171.354594757979	0.0659314983181777	0.120918898196948	0.545253879263694	0.585578919684776	0.703756978305967	0.307422781109459	0.325344872858266
ADCY10	0.0424623128322522	0.0898125632398683	0.636364351332937	45.6584113912991	0.130904462826613	0.160055761266293	0.81786785924451	0.413432644683845	0.550304103247669	0.449330907265188	0.455253154957681
MPC2	-0.574352545733368	0.120942190849504	2.04440976668361e-06	71.0453666847441	-0.763602985188875	0.196415574724723	-3.88769060833933	0.000101202509249011	0.000693145084559569	-1.31549279394126	-1.33324344168041
DCAF6	-0.00936619929280011	0.0510663032020644	0.854474353951543	613.73598488643	0.0789096235872617	0.0884936440759396	0.891698205122466	0.372554715860417	0.511178501672829	0.301039754212773	0.35129360355469
TIPRL	-0.405853249167058	0.0482830185343497	4.2526601487998e-17	168.446541102162	-0.521910858852118	0.0905343298327371	-5.76478403072462	8.17624733451752e-09	2.09321566537749e-07	-0.833384511225175	-0.849999231309088
SFT2D2	0.172141750795354	0.0511552294286413	0.000765197806860159	433.010453687249	0.309959359860564	0.0796233582536855	3.89281947733242	9.90858851051355e-05	0.000682652987446709	0.820368249343202	0.813259200259007
TBX19	0.449234524573259	0.088670051326129	4.05491763160068e-07	78.5245647636905	0.701850642466859	0.151379844832612	4.63635461671222	3.54607400911322e-06	4.01926225770055e-05	1.61318296157871	1.59681469412155
ENSG00000285622	0.149783904799984	0.201481793131687	0.457232515630236	47.2899102544963	0.334955415229851	0.321704320529171	1.04119029137962	0.297787240688291	0.433846716259007	0.75639823310152	0.86323682767455
ATP1B1	-0.128310640852581	0.0409725981886479	0.00173844249612128	3994.80343204734	-0.127180600908352	0.0586981436515346	-2.16668863777649	0.0302586035494135	0.075595568463518	-0.0392827374983051	-0.0607674317430334
NME7	0.0853027598365115	0.0437114015728748	0.0509977058650338	621.970322778997	0.21069529085565	0.0673892742937971	3.12654043337937	0.00176876180296903	0.00761707056182832	0.571905509989925	0.614788578267423
BLZF1	-0.0435381914874178	0.0460296113332953	0.344213090041191	583.638670275558	0.00973012820047565	0.0688015959791786	0.141423001341717	0.887535784439081	0.926424947038484	0.203267236406139	0.212974697064975
CCDC181	-0.165884277966011	0.222513959312696	0.455969181724328	21.8804959466266	-0.192238397463246	0.344417469393638	-0.558155188242019	0.576738417756634	0.696290117109376	-0.146788003296401	-0.190845328781613
SLC19A2	0.185354874529099	0.0995178465927503	0.0625285627458341	41.611906668369	0.367193389435603	0.170877228947213	2.14887256598148	0.0316445030608418	0.0779939734819522	0.858173489616619	0.927694096618941
ENSG00000213062	-0.214924194863469	0.111291177865287	0.0534597989374287	13.8164563584012	-0.247818258337659	0.215121007111499	-1.15199469203494	0.249323254513471	0.381007066006046	-0.287100459204304	-0.301972846205912
C1orf112	0.105102740538767	0.0911034456430918	0.248638061013759	260.219062634702	0.237250575730306	0.133590091668587	1.77595937518243	0.0757396133168452	0.154543382381876	0.62855699096759	0.66788376123817
SELL	-0.10190201504863	0.221570573314155	0.645582465642358	27.3269311046071	-0.0469043688690903	0.321610775010533	-0.145842031777555	0.884046094065194	0.923955492353509	0.036277324143997	0.0997385183322575
METTL18	-0.0837571931979796	0.135615592834667	0.536834167836433	16.9514582208508	-0.0747798710956582	0.234593405170154	-0.31876373950674	0.749905676641469	0.832201732158454	0.0881930833244148	0.0440036656237632
SCYL3	0.235997261207637	0.0543273774720904	1.39921678912445e-05	181.983376327348	0.408278825589896	0.0873323747634793	4.67499969737031	2.93954053002636e-06	3.43071532315081e-05	1.00307091394875	1.00984116302556
KIFAP3	-0.262058812737664	0.0679754173099189	0.000115635166883758	473.397257532718	-0.308160142422925	0.119112430298058	-2.5871367215983	0.00967771836586549	0.0303374187894896	-0.421961495083256	-0.422621650819733
GORAB	-0.0552622222204745	0.0941589512329579	0.557268489164734	46.1472838101773	-0.00774363501404486	0.161699290874553	-0.0478891092976554	0.961804618954891	0.974208376413689	0.169722572194439	0.178037295359753
FMO4	0.17508103941256	0.0715515281013595	0.0144081842317907	200.39647078293	0.304497918731241	0.114701773750639	2.65469232754167	0.00793807737250117	0.0258165829953796	0.82877810871072	0.802339482492315
PRRC2C	-0.0203589090189847	0.0392328807482503	0.603813285466517	2112.13962560064	0.0445728536413695	0.0570684372645418	0.781042127275208	0.434777717923966	0.570982418937315	0.269587537399501	0.282639959223368
VAMP4	0.0415084511988463	0.0491197428177715	0.398085053924219	222.484875307042	0.12854241844709	0.0819577654877839	1.56839828028559	0.116788212211823	0.216236689859445	0.446601729141592	0.450530434824653
METTL13	-0.0751314153376315	0.0659657208964827	0.254725542556398	65.8349514275268	-0.0418457620269083	0.105361657752057	-0.397163094428357	0.691247195188732	0.788721234553344	0.112873061437596	0.109852800936661
DNM3	0.0555278552070194	0.0238299046075303	0.0197968876867193	23167.5118969837	0.149982796006341	0.0460058838503445	3.26007856938973	0.00111381354665909	0.00519289759108417	0.486713889422473	0.493398766866416
DNM3-IT1	0.191666922382565	0.142625801193478	0.178998621952039	27.8351255048831	0.3378907186075	0.240432742741405	1.40534402575491	0.15991900268716	0.274231338095385	0.876233449587186	0.869105733643609
DNM3OS	0.665097146707416	0.108997360422944	1.04777925885107e-09	45.4247290267085	1.03639172117139	0.182094598003939	5.6915017388323	1.25926873598967e-08	3.02387508771629e-07	2.23080665604164	2.26570301028494
PIGC	0.0580828842641027	0.0385899715155225	0.132290920992623	754.007356028603	0.151934691432586	0.0658031511181874	2.30892729072655	0.0209476163020488	0.0561732247781722	0.494024309680016	0.497301426743175
C1orf105	0.00393673102118983	0.141439129320328	0.977795031669109	34.4711580828351	0.0663483907939865	0.228816928304525	0.289962771922563	0.771844718320094	0.849086406217213	0.339101948058464	0.326178416252233
SUCO	-0.000412498395516153	0.0332699044284097	0.990107646097518	739.992676333792	0.0714621748144473	0.0612840068359858	1.16608196010586	0.243581309636666	0.374119916684756	0.326657982012581	0.336403021242194
TNFSF4	0.440820690040948	0.0756157476613614	5.55114211506915e-09	34.5693019579845	0.726707384806887	0.137210083401532	5.29631180734909	1.18164998231545e-07	2.1411093696656e-06	1.58910939332002	1.64651377619993
PRDX6-AS1	0.0164773239610752	0.0356228340243454	0.643687315664465	691.295707289971	0.100898750162793	0.0574787455236575	1.75540974743898	0.0791892459689706	0.159561223378075	0.374982950826392	0.395259115670472
PRDX6	-0.639515581447475	0.101155876379546	2.58065070116349e-10	85.2052183788803	-0.8794917021052	0.166228284653818	-5.29086673749177	1.2173804790217e-07	2.19780125409758e-06	-1.50193653516088	-1.56495372676908
KLHL20	-0.0449853425575297	0.0416922168461224	0.280593709207409	393.967793803085	0.00644561230698353	0.061650553306372	0.104550761693121	0.916732286959141	0.945400079115611	0.199126664122101	0.206407568406464
CENPL	0.0228036560577099	0.09015594265976	0.800317905115354	21.2623654975138	0.0593129022378176	0.171928433679855	0.344985997768485	0.730104897435675	0.818376989358765	0.393083780712052	0.312111515673249
DARS2	0.0430868777879031	0.0892588300217895	0.629295711233198	54.8359944584745	0.14078215565672	0.146574795721078	0.960479971772359	0.336813706226754	0.475398036355277	0.451117905456572	0.475002817242189
GAS5	-0.15033985725888	0.078412178139775	0.0551995253432909	156.180276835159	-0.155068524047751	0.126827239622733	-1.22267522741191	0.2214523871659	0.34935191086871	-0.102312482474376	-0.116527119080209
ZBTB37	0.126737953242325	0.0290385841368842	1.27432862136351e-05	918.832371631586	0.256662789133972	0.0553205468591828	4.63955625361588	3.49158086663943e-06	3.9674624855229e-05	0.69045941700297	0.706696940136449
RC3H1	0.0633876516932678	0.0228222501270737	0.00547873198348384	1186.23831448873	0.159055999020276	0.0440977193871994	3.60689852515246	0.000309878774576126	0.00176665425075286	0.509202250286294	0.511539915659565
RABGAP1L	0.0791686963466538	0.0240637608124381	0.00100203315493993	3810.18587012942	0.205783880922117	0.0526708853573416	3.90697592277008	9.34584623636208e-05	0.000650527008197061	0.554354796868681	0.604968604190845
RABGAP1L-AS1	0.243127055313635	0.0588845035236946	3.64534410558792e-05	45.6229024618336	0.416340272242752	0.109746567467593	3.79365188223945	0.000148447758294646	0.000953664386620148	1.02347060025373	1.02595938533282
ENSG00000289425	0.00987304406613238	0.105425676263191	0.925387721198835	30.7360551769449	0.0848971577208549	0.189018997693711	0.449146163913236	0.653326220654485	0.759051210718903	0.356086859841975	0.363265202498828
CACYBP	-0.533255180582993	0.223962346438757	0.0172655374759579	314.4618026399	-0.69316592770245	0.361307500014025	-1.91849305003506	0.0550485225278005	0.120917713782202	-1.19790547731406	-1.19241013965352
MRPS14	-0.222464663556136	0.0573409115487903	0.000104591907613138	103.830121743198	-0.237541004456859	0.101840021358519	-2.33249169911913	0.0196748390983635	0.0534067335320495	-0.308675162994627	-0.28142429333542
LINC02803	-0.481820200374476	0.194049761392287	0.0130291184829672	15.5859940434723	-0.68020963608199	0.341965907477945	-1.98911535099697	0.0466884723090707	0.106119915617493	-1.05074029333298	-1.1665050636034
COP1	0.0601269880192376	0.0238146792769262	0.011576849675699	1760.75756710795	0.167628149675834	0.0432410563410429	3.87659700895714	0.000105927587458163	0.000720424105352491	0.499872876238831	0.528679250057895
COP1-DT	0.113825124322515	0.0416726299479334	0.00630635671912533	588.5238837399	0.245660202101517	0.075514341918247	3.25315954375226	0.0011412939790659	0.00530044414202005	0.653513376856824	0.684698141238333
PAPPA2	0.17566683329779	0.0700820381021044	0.0121902524241668	278.66235380064	0.324537186014917	0.111310747607018	2.91559613956322	0.00355009711512146	0.013453381304495	0.83045417555366	0.84240640582033
ASTN1	0.181909006368985	0.185358065395823	0.326399246708093	132.401615829935	0.323381799878172	0.296485781039042	1.09071604966981	0.275397846173585	0.410372932745859	0.84831421058702	0.840096303005697
BRINP2	-0.0652585536888205	0.24900828780861	0.79326452864223	44.1000429134566	-0.0385566865873282	0.389716823891553	-0.098935135009869	0.921189772040794	0.948349373367005	0.141121181590006	0.116429046045437
SEC16B	0.135529525233825	0.179736862038095	0.450822725395971	25.3816641895852	0.244028795836363	0.288552748008366	0.845699088020082	0.397720632041182	0.534990875525924	0.715613763410161	0.681436273984533
RASAL2	-0.466829855567934	0.0831023944207986	1.93711110101313e-08	597.443513560902	-0.654229023950498	0.151153241038421	-4.32825005574444	1.50298770949622e-05	0.000140632645705699	-1.00785008821476	-1.1145588931396
FAM20B	-0.0153610792257727	0.0363691109853174	0.67275782471507	341.513504081753	0.0494279433439899	0.0588364528903943	0.840090469696883	0.400857663209161	0.538054244032557	0.283887271511237	0.292347325471434
TOR3A	-0.500480689854658	0.0838523541680025	2.39306205357882e-09	29.5519435297033	-0.661490551425105	0.159276859382151	-4.15308635536313	3.28020880767107e-05	0.000272554863974461	-1.1041314749062	-1.12907774058301
ABL2	0.0165030016038447	0.0350891864625419	0.638129353766714	678.346514241256	0.104020149414311	0.0527774116856046	1.97092176543176	0.0487328251297386	0.109857986468984	0.375056419407639	0.401500105558787
SOAT1	0.176640132275863	0.0438153945848631	5.54307767899936e-05	106.645926504264	0.332204965584501	0.0967445754658054	3.43383558184014	0.000595105052803679	0.00306325320277718	0.833238967588109	0.857737522061338
TOR1AIP2	0.120925486071517	0.0348044797058147	0.000511953204930965	423.510309171441	0.245592010256573	0.0545311893862301	4.5036980308115	6.67810797828296e-06	6.96592587010784e-05	0.673828851634652	0.68456179706046
ENSG00000272906	-0.446702599450099	0.083900715222254	1.01408856246812e-07	42.5597175323332	-0.594565093331157	0.142541101303068	-4.17118352458218	3.03021684956995e-05	0.000254778572507751	-0.950262210517378	-0.995265602634883
TOR1AIP1	0.152358376971315	0.0546249892704589	0.00528433319471879	343.603800654554	0.284485809786232	0.0845456215846945	3.3648792740999	0.000765771572601348	0.00381216039496948	0.763764283777777	0.762326860105429
CEP350	-0.0528372801687031	0.0249631557742846	0.034292909593614	2212.70415057743	-0.00363124087432373	0.0399096432263369	-0.090986553142811	0.927503275772076	0.953027404509132	0.176660788982813	0.186259700817911
QSOX1	-0.277057889733385	0.0511850687273279	6.20240988815472e-08	248.761490199089	-0.342973121501051	0.0878273195168678	-3.90508469787902	9.41923894212388e-05	0.000655021114813114	-0.464876684642445	-0.492227437488359
ACBD6	0.00521829450670563	0.0177119239887845	0.768283860357935	1520.41536959532	0.0861716496219787	0.0389396104416035	2.21295612988239	0.0269006703311051	0.0687693277715073	0.342768743017163	0.365813447829439
XPR1	-0.0789177853115967	0.030535837917905	0.0097539641530618	511.381509881827	-0.00548886288275575	0.0650345270886975	-0.0843992126715975	0.932739033251374	0.956721540879899	0.102039542467042	0.182545533152464
KIAA1614	0.192498891611783	0.113826191249938	0.0908052585873454	62.5635978707618	0.350474017677396	0.184801823334783	1.89648571292765	0.0578958474315495	0.125800190271858	0.878613870541721	0.89426504071357
ENSG00000243155	0.366040421125265	0.104769285753887	0.000476240340824378	55.7448094081296	0.610884769139464	0.169879815304074	3.59598206559161	0.000323170064979638	0.0018318730956065	1.37514893317175	1.4149356553084
STX6	-0.00770280885459092	0.0734040980195227	0.91642576662608	471.892086773438	0.0669312840204357	0.116972789410518	0.572195331561593	0.567189649892668	0.688120863669653	0.305799028132565	0.327343864962605
CACNA1E	-1.93642212135621	1.45620498047599	0.183593061780818	103.658707248232	-2.89826765075746	1.39523837529137	-2.07725626106881	0.0377779136751803	0.0898254779500139	-5.21263086765983	-5.60133589614023
LINC01344	0.251548261509026	0.132890901655828	0.058372096342137	96.8032353181181	0.395681903115018	0.197185561771383	2.00664744193478	0.0447872159828118	0.102838045054143	1.04756526023149	0.984654617039369
GLUL	0.0110032533095332	0.0936515558832712	0.906470651063675	3641.83640148573	0.0461226460249838	0.146105338433724	0.315680771965124	0.752244822703661	0.833829785548426	0.359320601753956	0.285738646003159
NPL	-0.173284698577402	0.0577229182417284	0.00268204574268306	165.405337374558	-0.191107929931692	0.100320615776439	-1.90497165963943	0.0567837551441703	0.123922195049925	-0.1679620030996	-0.188585048738915
DHX9-AS1	-0.277009853678632	0.0532856627488111	2.00815214617479e-07	103.207741478831	-0.316700861593129	0.100956496490965	-3.13700328954534	0.00170684212162545	0.00739332664475237	-0.46473924442556	-0.439698140459523
DHX9	-0.00686883446412531	0.0323198281234429	0.83169595567014	772.07299505738	0.0619302256341084	0.0527485350340586	1.17406531942776	0.240368863264001	0.370566583299166	0.308185186231797	0.317344645924934
SMG7	0.00156102154007922	0.0397760428380333	0.968694841189753	806.528618630746	0.0800649947848965	0.0609515728194913	1.31358373674802	0.188986324620923	0.310616575188226	0.332304594944768	0.353603676499759
ARPC5	0.0658829324350443	0.0379663194985481	0.0826877833723357	611.799414383499	0.14885745077971	0.0663467879020384	2.24362709163101	0.0248564046548397	0.0645666103759533	0.516341719339442	0.491148728465575
RGL1	0.037821374335294	0.0594393036689032	0.524579310750404	2359.43057852909	0.144448517875212	0.0903014899061681	1.59962496770882	0.109681806153184	0.206139564755983	0.436052306496199	0.482333417299644
ENSG00000289581	-0.268849902245328	0.0674086862677857	6.65325035030974e-05	81.7548366701858	-0.301653976517281	0.11170331582738	-2.70049258863039	0.00692368796260151	0.0230997143356579	-0.441392083620003	-0.409613088839368
COLGALT2	0.0596343599929888	0.0266423009471391	0.0251993021934699	4504.35555330245	0.14761849089049	0.0573419291064636	2.57435515670243	0.0100427125954718	0.031237446010648	0.498463374498513	0.488671526570658
TSEN15	0.151010995948702	0.0350340435892283	1.62954156155304e-05	1113.17276132816	0.289444685833299	0.058847919719429	4.91852026738231	8.72008897106202e-07	1.21166779335731e-05	0.7599091724259	0.772241738906054
ENSG00000286655	0.45646965410267	0.109032982485951	2.83253776105626e-05	17.0930765508857	0.738750361442844	0.217861503995223	3.39091738510646	0.000696590957863017	0.00350658406196987	1.6338840324065	1.67059275147799
EDEM3	0.0559786015638594	0.026911081936184	0.0375134310452012	673.417712362497	0.154789509154756	0.0442593553154174	3.49732859983245	0.000469942587255285	0.00250321177130956	0.488003559803685	0.503009408036624
RNF2	-0.14786879278464	0.066730786578238	0.0266983076055259	134.35102055765	-0.124337999143695	0.116151599127236	-1.07048030399902	0.284403169890677	0.419954531460463	-0.0952423007321766	-0.0550838752863878
TRMT1L	0.0569081078228934	0.0290914554177317	0.0504440161582013	474.897787798845	0.152278489530913	0.0527423392854868	2.88721531114976	0.00388668158282686	0.0145066284429453	0.490663052605427	0.497988823734841
SWT1	0.13593512119406	0.030577816229962	8.76684842072007e-06	574.613082848864	0.268170317653306	0.0574272687012415	4.66973832672471	3.01583639263389e-06	3.50195712571885e-05	0.716774249986962	0.729705329432933
IVNS1ABP	0.0754900521256564	0.0408403903414869	0.0645421109138768	888.25723486236	0.167996640253728	0.0704757833303643	2.38374988279622	0.0171372454086588	0.0477677979447844	0.543829501604849	0.52941601770127
TPR	-0.133425657025262	0.0286336065746693	3.16582451452496e-06	785.23530837126	-0.109484559763599	0.044080966598044	-2.48371504105034	0.0130019805302656	0.0384898047215521	-0.0539177639543676	-0.0253856029705915
ODR4	-0.0651945375696269	0.0262135667050948	0.0128806099650298	662.348732198752	-0.0211897366693981	0.0430897422758716	-0.491758259627918	0.622890247271096	0.7357869354058	0.141304343786642	0.151152883047702
PDC-AS1	0.155157968205584	0.0666902459902989	0.0199894069917039	795.129068260023	0.306991289154055	0.104730593559248	2.9312474867278	0.00337603705818846	0.012912471634927	0.771774442572292	0.807324778618416
PDC	0.0996457501024506	0.128248440283437	0.437173896387252	18.4384049109805	0.201050168345434	0.229858762540152	0.874668279441007	0.381754424370988	0.520544455230077	0.612943511613892	0.595503921865791
LINC01036	0.037352406620039	0.165144150900498	0.821060942222615	17.3957638011956	0.124962171444308	0.281060376698793	0.444609705971567	0.65660183204318	0.761664284180473	0.434710501370254	0.443372015301368
ENSG00000285280	0.261274249605211	0.1430440761785	0.0677705159042034	112.887614876456	0.45603751598048	0.215923425213563	2.11203353934122	0.0346835726639639	0.0836908044228891	1.07539314743531	1.10533087125879
UCHL5	0.0874236474976417	0.0336932158844623	0.00946746567671844	318.047516864113	0.205054691582258	0.0582435358531772	3.52064291047112	0.000430501938753845	0.0023273766014962	0.577973769792653	0.603510648021184
RO60	0.088550252901305	0.0371023781371035	0.0170028414942809	723.784732781228	0.186355993335302	0.0652727233052872	2.85503628313004	0.00430319125028384	0.0157289059493133	0.581197200439113	0.566124086008271
GLRX2	-0.299653693187741	0.0940891796823212	0.0014486220093747	63.0293630256546	-0.368632813420858	0.158513258678678	-2.32556453948192	0.020041793152289	0.0541749017085555	-0.529527542076043	-0.543531953477768
CDC73	0.0863344017590843	0.0262383190450644	0.00100047266691133	1309.50597381012	0.206388979798291	0.0499900878307108	4.12859806322441	3.64981775377418e-05	0.000296947891809259	0.574857232197702	0.606178451334172
B3GALT2	-0.850037204547365	0.199680294234938	2.07196743680495e-05	25.0477481542498	-1.21867343189108	0.317198835483132	-3.84198583211975	0.000122042882488775	0.000811432068160136	-2.10427862355856	-2.24312065618894
ZBTB41	0.239869239724046	0.043976790913242	4.91244503646324e-08	474.587570873954	0.417249224540937	0.0731393948932832	5.70484928334094	1.16446077910846e-08	2.81442963549994e-07	1.01414937511327	1.0277767632601
ENSG00000290127	0.0357026624670309	0.0977109651532601	0.714819900690109	45.5475629166874	0.11597020599888	0.16700488781877	0.694412046937983	0.487423840923835	0.620943411392369	0.429990272047429	0.425393294574208
CRB1	0.309668365623993	0.0815784124573875	0.00014707339387018	748.538368904414	0.529437514161121	0.129197825979796	4.09788253127351	4.169467673738e-05	0.000332555202514998	1.2138578451689	1.25208833787415
NEK7	0.0549418473351899	0.0230304829536614	0.0170506272769135	1842.20132087215	0.14852962631749	0.0455206488022891	3.26290661986393	0.0011027584919687	0.0051591853785673	0.485037210323491	0.490493269490609
MIR181A1HG	0.0325784914929647	0.0562661889165276	0.562584758760676	5495.99343469441	0.115668948586407	0.0917464764812825	1.26074540432084	0.207400589615298	0.332744231839927	0.421051429370268	0.424790954305141
LINC01222	-0.0544421733825575	0.109115995164882	0.617822694703188	113.063411335969	0.0238658988314362	0.166910014460222	0.142986620117536	0.886300748208216	0.925528653713848	0.172068886660125	0.241238047717246
LINC01221	0.372394135993708	0.0929630016751051	6.17996503097409e-05	76.5469711279748	0.605155377163747	0.182322774361398	3.31914309270116	0.000902941473909237	0.00437897106954676	1.39332811033459	1.40348019110616
ENSG00000286541	0.132110725943064	0.105685396053405	0.211285787886781	343.528756337522	0.289441188661469	0.154322035993986	1.87556616135332	0.0607148765992731	0.130343751136829	0.705831933523582	0.772234746588742
LINC00862	0.123603806118097	0.0445142003145968	0.00549091855466811	1654.36395435596	0.24041235459254	0.0727981102638653	3.3024532329361	0.000958430686533201	0.00459764035815459	0.681492030677731	0.674205486950989
ENSG00000230623	0.212349205166656	0.06714581327436	0.00156416169618178	276.039769789459	0.363563032085301	0.110808865686614	3.28099227288833	0.00103442578115547	0.00490756988246394	0.93540936330836	0.920435485435769
ZNF281	-0.15253902176516	0.0450988102023001	0.000718739621076841	627.684705651397	-0.156451246035085	0.0737925855264801	-2.12014858835571	0.0339935164837483	0.0824961217692273	-0.108604707101649	-0.119291761872096
DDX59	0.0441116308638719	0.0655040273659773	0.500681014254293	142.328864937516	0.142213945798672	0.106488751613141	1.33548326601964	0.181718228573314	0.301779153091762	0.454049917374313	0.477865567912027
DDX59-AS1	0.0497156981727691	0.138094157170385	0.71883737742988	21.1101754402635	0.169997367378782	0.234500624403369	0.724933538285024	0.46849280449401	0.60330034872363	0.470084211413366	0.533416312681374
CAMSAP2	-0.0417992765929309	0.0268233761482553	0.119158531370439	1521.91521058612	0.0184649824614309	0.0530594326096215	0.348005652402747	0.727835938517426	0.816655476152926	0.208242600046548	0.23043934439967
TMEM9	-0.655536170544376	0.157836399570539	3.27766823999537e-05	55.9227134019682	-0.913436043734925	0.248149101478601	-3.68099678093615	0.000232323938462825	0.00138835897539642	-1.54777446359737	-1.63282274185059
PHLDA3	-0.312094254883004	0.0806394734328554	0.000108727491212292	445.533670837415	-0.393589512174976	0.125751541999152	-3.12989809840764	0.00174866951685484	0.00754558307066094	-0.565122336577553	-0.593430890467154
CSRP1	-0.139401244870489	0.0699202667940309	0.046182958715721	1614.97063070553	-0.159773166688647	0.110647612001418	-1.44398205978995	0.148744021856826	0.259750680672546	-0.0710150483525141	-0.125933678377518
CSRP1-AS1	0.00188552142514718	0.0530657124828134	0.971655672479555	512.459231126088	0.0695161834193221	0.0889699949708601	0.781344131154446	0.434600120885385	0.570799698552006	0.333233050347964	0.332512166006735
NAV1	0.0442090956938521	0.0331429402096327	0.182239324071763	3591.90834984369	0.139923215741402	0.0528811019893062	2.64599659382473	0.00814506366156437	0.0263511542920461	0.454328782644166	0.473285435102252
IPO9-AS1	0.111513523790007	0.0554691017306831	0.0443918415742969	485.949131941411	0.226800061144418	0.0893932258587984	2.53710568072196	0.0111773206937004	0.034087841984076	0.646899451542218	0.646988787348971
IPO9	0.0120038045466057	0.029369585572326	0.682748465170091	615.182351564758	0.0922515662724	0.0525916211836596	1.75411147624144	0.0794114076036999	0.159922009613096	0.36218336764381	0.377969758278554
SHISA4	-0.159884796825966	0.0923422880319316	0.083373962884063	239.490565472869	-0.178285881659351	0.138790373886507	-1.28456950339467	0.198942761318091	0.322692160668978	-0.129622355673198	-0.162948381601164
ENSG00000223774	0.115296990349405	0.0959662359859756	0.229583331934457	75.2338720024719	0.235856410830276	0.158455584636989	1.48847016891583	0.136626943558911	0.243636606875059	0.657724663295833	0.665096239251194
LMOD1	0.779044187611446	0.146522038172812	1.05545435798433e-07	32.1343866946488	1.2125327360821	0.251207406278049	4.82681921702582	1.38730948030232e-06	1.81549141866724e-05	2.55683064148424	2.61788297971402
TIMM17A	-0.414111849213427	0.141497469504102	0.00342647623636529	75.8743916694579	-0.530701661995739	0.225254279716454	-2.35601144921099	0.0184723483421899	0.0507929682042056	-0.857013924327368	-0.867575743990969
RNPEP	0.141840696492533	0.0528817478896547	0.00731344586926408	99.8914764581084	0.279335340260954	0.091647284019449	3.04793909879178	0.00230416619389662	0.00945887311685364	0.733671215277716	0.752028905362309
GPR37L1	-0.142024022449657	0.0935506463257667	0.128976295942155	252.158956685536	-0.149695036888541	0.139013437273232	-1.07683861233008	0.281552371919755	0.416832127394732	-0.0785193099156559	-0.105783258291072
ARL8A	-0.0398771357136422	0.0383792868923805	0.298791932259997	924.418039133027	-0.000363579991376826	0.0610745847430421	-0.00595304893036127	0.995250182223411	0.996795080258853	0.213742207803591	0.192793129221536
PTPN7	-0.269681077095873	0.0842844892002006	0.00137593370951915	41.256544903034	-0.337055784265613	0.163681324436695	-2.05921955620522	0.0394732105821331	0.0931143609980694	-0.443770231707257	-0.480396191666738
PPP1R12B	-0.0676711377408846	0.0283403127722801	0.0169493368415045	6153.28962479471	-0.0289948790048288	0.0573451444289807	-0.505620472204715	0.613123107092639	0.727608709256679	0.134218323370708	0.135547120866332
SYT2	-0.28064434952841	0.224339285004403	0.210941138836313	37.9314135549626	-0.357495841095037	0.343602724301697	-1.04043366309617	0.298138468818925	0.434102715587996	-0.475138222868686	-0.521264461859031
ENSG00000226862	-0.27640398842097	0.0665689090321255	3.29368571407679e-05	25.6831752984198	-0.324520728444661	0.137811524368259	-2.35481560727446	0.018531899053442	0.0509131041105193	-0.46300574959869	-0.455333343141354
KDM5B	-0.0275563026923629	0.0441117724419089	0.532172758292424	367.351427838761	0.0369948067289712	0.0847522305047385	0.436505405328569	0.662470078304951	0.766728000439563	0.248994435976443	0.267488256303446
RABIF	-0.309599531080219	0.0714688412535916	1.47793718579816e-05	46.6960940450943	-0.398201855190008	0.124633102421391	-3.19499272226785	0.00139834366682866	0.00626363417317756	-0.557984461031952	-0.602652903993384
KLHL12	-0.0826558486620982	0.0404403824075708	0.0409640354079476	166.858477037478	-0.0543171837931434	0.0751942917904505	-0.722357808017039	0.470074520090732	0.604622897413492	0.0913442378615116	0.0849171836495891
ADIPOR1	-0.142933967034331	0.0426220034123445	0.000797891173093382	177.592787616038	-0.153794554403152	0.0700486346444513	-2.19553964447377	0.0281249103231885	0.0713581243282813	-0.0811228330758317	-0.113979917960039
CYB5R1	-0.347049617961291	0.111209503214032	0.00180432084735218	62.2910826672789	-0.451921261837783	0.182830271347012	-2.47180764163521	0.0134431829014676	0.0395037365624652	-0.665136226301765	-0.710060590956881
TMEM183A	-0.263633230307343	0.10485404937928	0.0119273142483235	77.0322636646305	-0.329837495082732	0.171835977705261	-1.91949031563391	0.0549223107399755	0.120694075430362	-0.426466200837306	-0.465963795753465
ADORA1	0.101814379220958	0.0520706228234044	0.050546107142607	653.981912850762	0.207339883223312	0.0887380398431261	2.33653891374944	0.0194631719461076	0.0529386861584013	0.619148368734826	0.60807970720762
ENSG00000234775	0.122736176396947	0.121557830983967	0.312642060692619	17.760579225769	0.237260146305021	0.214266831049695	1.10731159434561	0.268159233212778	0.402049203968238	0.679009578326764	0.667902896842175
BTG2	-0.364241231967154	0.0982632363974312	0.000209902431680175	215.050366019006	-0.454586128662626	0.160943931979471	-2.82449995518073	0.00473544549071127	0.0169784998990469	-0.714324677971193	-0.71538878051785
ATP2B4	-0.111546944794372	0.12647792725148	0.377804971743434	732.099898291433	-0.0776627079605338	0.185811412742301	-0.417965219758826	0.67597254655872	0.777196653817588	0.00868136017623602	0.0382396622798764
ZC3H11A	0.0980496463496396	0.0841246664120765	0.243805370800136	23.1717638328018	0.18340734000729	0.151600281883072	1.20980870041357	0.226352306920343	0.354968639405885	0.608376757597791	0.560228487873772
SNRPE	-0.427027213650932	0.0826834859802923	2.4095235643689e-07	61.8284313015805	-0.555878080430502	0.128294418667472	-4.33283135933831	1.47203867468275e-05	0.00013799781384897	-0.893967219068082	-0.917913993030714
SOX13	-0.176602018314184	0.068058258782299	0.00946279792627487	162.755958935816	-0.192514078693358	0.108528068946582	-1.77386440726329	0.076085581373489	0.154991081342838	-0.1774534808334	-0.191396531505422
PPP1R15B-AS1	0.195968658552421	0.069715013044489	0.0049388321200083	55.1350602704251	0.361883510059892	0.127409558266814	2.84031680968594	0.00450687500911034	0.0163007616707769	0.888541528492019	0.917077414540902
PPP1R15B	0.0913226754194466	0.0526607171942241	0.082887791227976	267.717189516402	0.192959888800575	0.0819435775889849	2.35478965500419	0.0185331932887483	0.0509131041105193	0.589129624410145	0.579328050481007
PIK3C2B	0.0666225944428607	0.0418404958208506	0.111317458165671	1895.89958881402	0.170299636627352	0.0787777411194381	2.16177354424461	0.0306356356420396	0.0761804549156786	0.518458031915491	0.534020676036351
MDM4	0.0434274037672751	0.0349958597546378	0.21463169862269	2066.44534890045	0.129664600307581	0.0519663326319964	2.49516549928221	0.0125898394827109	0.0375317834317857	0.452092214539641	0.452774148326146
ENSG00000287197	0.4741316252663	0.0991662786880642	1.74271009340326e-06	19.0636570882459	0.72373066142004	0.178974693219618	4.04375975396677	5.26008197543716e-05	0.000404453971582837	1.68441826465908	1.64056205421224
NFASC	0.138697653425937	0.044261043546713	0.00172659487520506	5154.46832531724	0.264177623132072	0.0797494213728207	3.31259611147606	0.000924343599196226	0.00446670759103614	0.724678375982729	0.721722253854876
CNTN2	-0.123190973236865	0.0425471939124062	0.00378680538282063	5295.16020989863	-0.125300488803376	0.0726897076487138	-1.72377208351027	0.0847489961451546	0.168003620464079	-0.0246344023860038	-0.0570082969158078
RBBP5	-0.0928399672945243	0.034056980090878	0.00641033510522656	233.530107279674	-0.0578208216733016	0.0601638784246075	-0.961055423741638	0.33652430121629	0.475123264204143	0.0622055527458518	0.0779119379823594
DSTYK	-0.0639524350437375	0.0243094429815016	0.00851928884558472	536.583199434503	-0.0313251234548472	0.0456363085073222	-0.686407916841504	0.492455913535786	0.625474645401495	0.144858233493702	0.130887982166661
TMCC2	-0.0443479791171836	0.0376455540183736	0.238780547099496	980.556480672628	-0.0048262395576962	0.0704722287491833	-0.0684842759106314	0.945400136692427	0.964044391432393	0.200950281193228	0.183870395862497
NUAK2	0.0472600179892198	0.0863389809573959	0.58411939047206	34.6136675212128	0.114923996188299	0.158421660653118	0.725431078771088	0.468187612555742	0.603146910732064	0.463058047029796	0.42330148115248
CDK18	-0.117672878998787	0.0531649045877743	0.0268730877290521	5242.02236273268	-0.13355023108301	0.0852644968163484	-1.56630527440588	0.117277166814409	0.21700662787105	-0.00884609352538886	-0.0735030013735513
MFSD4A	-1.49778644310716	0.283377167769777	1.25370518306444e-07	37.1337565055259	-2.13118397938432	0.405002575761504	-5.26214919837773	1.42381149958337e-07	2.52743572414081e-06	-3.95761142313984	-4.0676130203484
ELK4	0.0962650857400541	0.0334333488792216	0.00398542207069848	347.567338713165	0.206675680442717	0.0635381479081859	3.25278100238881	0.00114281537190273	0.00530477951799704	0.603270792953295	0.606751686501692
SLC45A3	0.0380677333188573	0.0570936108454486	0.504925476289909	481.320968758879	0.113797185297081	0.0926381619194283	1.22840504322674	0.219294955633983	0.346833330662721	0.43675718603527	0.421048512271709
NUCKS1	0.0487851525958389	0.0442908557460387	0.270691135624844	2293.46013364998	0.13455229102778	0.0743606431839453	1.80945571832857	0.0703802336602064	0.145933026060844	0.467421744927007	0.462546697719546
SLC41A1	-0.0105130019406966	0.0628100861914877	0.867072943409532	100.368011228429	0.0572928345708447	0.109984901028042	0.5209154532606	0.602425669813731	0.718220790578997	0.297758535439411	0.30807255081569
ENSG00000286619	-0.307315051699368	0.661842043537411	0.642409238447472	247.162081801283	-0.380728194544469	0.832565819762123	-0.457295009604464	0.647459016168163	0.754842236568971	-0.551448134449905	-0.567715707366694
SLC26A9	0.122481801889123	0.104384839512386	0.240648373299717	44.0977534883998	0.225118426638641	0.17240781192096	1.30573217147402	0.191643653442775	0.314010358517256	0.678281764860283	0.643626492717389
RAB7B	-0.238522326706691	0.151714885457884	0.115910007298371	67.730728039435	-0.30835645313141	0.253845306539196	-1.21474159729559	0.22446466191436	0.353105453177026	-0.354619167294379	-0.4230141584895
SRGAP2	-0.250907938908777	0.050582228053786	7.03492081694908e-07	766.883042665218	-0.293724205822389	0.0919969958291887	-3.19275866755202	0.00140920667264761	0.00630468104374151	-0.390056740927128	-0.393758142151783
EIF2D	0.176601610186689	0.04305230679088	4.09551184516033e-05	252.78516641434	0.321037947935128	0.0698901937855505	4.59346198009113	4.35952476328332e-06	4.82441070000928e-05	0.833128748621997	0.835409957204487
MAPKAPK2	0.00912793701277021	0.0482879461242398	0.850068223765934	253.614504794822	0.0689622547748428	0.0793558321961687	0.869025664104526	0.384833093578698	0.523122021499302	0.353954967963158	0.331404629677519
PFKFB2	0.0978939433808418	0.0804054893474799	0.22341280640395	91.4576660507123	0.211380830871113	0.126652966593602	1.66897654714541	0.0951220278254509	0.184187225069114	0.607931262023444	0.616159261079774
YOD1	0.221996187360351	0.0593963851861027	0.000185831749019434	169.733845161947	0.385857526060941	0.10023527834346	3.84951817800902	0.00011835040065586	0.000789726307333247	0.963011199717007	0.965011555414463
C4BPA	0.296508503115946	0.118165587315768	0.0120983465915157	16.2209564750954	0.499215381085308	0.214894661837222	2.32307018153598	0.0201753825408819	0.0544467497557169	1.17620499531242	1.19166158316221
LINC02942	-0.104799275083145	0.0908641751080825	0.248761884414485	87.3084523533662	-0.0922648382909325	0.145650721417885	-0.63346640094021	0.526429115255431	0.65406966429928	0.0279877164822077	0.00904386244889301
CD55	0.315895403794883	0.1227833510761	0.0100883286997065	1577.66084697082	0.522873672278481	0.17733695466627	2.9484755349638	0.00319345415093055	0.0123317355190761	1.23167457639659	1.23896445735866
CR2	0.722568162381324	0.264774731685751	0.00635282175635147	13.0827537812142	1.09800979539731	0.41553132508778	2.64242363717191	0.00823150249130487	0.0265902257228917	2.39524207646842	2.38890345572444
CR1	0.457875774376278	0.213019922331885	0.031598707519107	168.261115491253	0.749488655306521	0.290119080935309	2.58338284021258	0.00978366902829251	0.0305726781174691	1.63790720783937	1.69206311717645
CR1L	-0.052533189965963	0.199768191783376	0.792573128821632	24.8196866293944	0.0555087006574401	0.303283515495393	0.183025775623744	0.854777794192671	0.90515930254169	0.177530848433631	0.304505316759506
CD46	0.176511682754819	0.0488701531571136	0.000304019928747787	1389.16254534698	0.326148468724909	0.080897681725796	4.03161699775766	5.53944084047241e-05	0.000422649367982574	0.832871449270419	0.845628037623883
MIR29B2CHG	0.0565887528506127	0.06110510224132	0.354399816611624	523.35652439764	0.147090125927328	0.102828021238185	1.43044788916648	0.152588511968325	0.26481850671114	0.489749317768543	0.487615102791858
HSD11B1-AS1	0.0210224735423608	0.0475429189830113	0.658359785017607	128.313062949596	0.11057826078211	0.0842613455016494	1.31232488780927	0.189410538272618	0.311153922860949	0.387987481432602	0.414612528364997
HSD11B1	-0.192051194070666	0.104403076571649	0.0658392363049291	376.332189021393	-0.208761756346605	0.159442105910841	-1.30932638623918	0.190423815318465	0.31246013039872	-0.221656487879221	-0.22388247251192
TRAF3IP3	0.173695407157872	0.127309458619986	0.172455589838179	12.2970299802019	0.321907787650892	0.239761685599547	1.34261563454532	0.179396465171459	0.299162101713052	0.824813553365998	0.837149132629707
UTP25	0.0804209734609116	0.0587726426452859	0.171205592498607	123.454435516616	0.190093484241247	0.0958569292287621	1.98309590940046	0.0473567174487123	0.107228209786221	0.557937797992973	0.573596902226937
SYT14	0.116002880641253	0.235045237584229	0.621635128759069	1263.12520034104	0.253086871274094	0.375112769678226	0.674695429566936	0.499869288896734	0.631754407019888	0.659744348619888	0.69954717639056
SERTAD4-AS1	-0.312515519354907	0.12155772864918	0.0101427974578525	59.9814655695284	-0.38583277719445	0.191606142822345	-2.01367644852697	0.0440435142563978	0.101584592556694	-0.566327653722829	-0.577921914947194
SERTAD4	-0.0781691709017712	0.143929340200361	0.587055469674681	48.9825390234931	-0.035259902332302	0.23409577909631	-0.150621691977606	0.880274148889677	0.921181042911135	0.104181469554526	0.123020704318429
HHAT	0.0267072849741374	0.116074533384168	0.818023873130671	231.264425156676	0.124398427461336	0.177632637732796	0.700312898851747	0.48373191805337	0.617353084271759	0.404252799643352	0.442244853982413
RCOR3	0.118860001101211	0.0324268199707834	0.000246870909514369	1524.5319017347	0.24138458724066	0.0552871500966565	4.36601609630188	1.26533159381897e-05	0.000121067187957921	0.667919109384668	0.676149388911963
LINC00467	-0.0093188163441083	0.0593475606154619	0.875228257570069	213.400480182122	0.0437701236780769	0.0977651079156718	0.447707005200989	0.654364665333465	0.759846788096144	0.30117532576998	0.281034964418067
SLC30A1	-1.18932337978555	0.163927119947161	4.01080713255326e-13	15.4751183881583	-1.71687777025777	0.300312532012862	-5.71697011360231	1.08440180029727e-08	2.66216994979006e-07	-3.07504039305366	-3.23924066119949
LPGAT1	0.164839072259201	0.0341527622126388	1.38937764804738e-06	6632.16867156621	0.29717217379634	0.0637242501088307	4.66340793793285	3.11015355326353e-06	3.59460114722981e-05	0.799473908060853	0.787692237337478
INTS7	0.072404532628178	0.0392310769749464	0.064951577089588	502.642419803083	0.174751986801393	0.0643175270483072	2.71701968065628	0.0065872690568259	0.0221516140501465	0.535001248095607	0.542922796584347
LINC02608	-0.618901821344087	0.320750289916645	0.0536633539782428	64.7606360169305	-0.823223488246295	0.503142811071712	-1.63616267614517	0.101805545603569	0.194339374422043	-1.44295667775919	-1.45244990222427
PPP2R5A	0.0757308998812703	0.0317483458738465	0.0170629039310319	1365.57850958398	0.180995261159793	0.06045902580754	2.9936847103021	0.00275630612847074	0.0109631688411969	0.544518612480806	0.555405727795986
ENSG00000234915	0.2070799035115	0.0626249457322162	0.000944127202896084	244.897187754633	0.358381759482532	0.108220438269188	3.31159035404284	0.000927672774037428	0.00447699837239017	0.920332896973793	0.91007594238572
PACC1	-0.0386284174682982	0.0465813110741105	0.406952448645471	638.42855495139	-8.13226824049101e-05	0.0827860955367307	-0.000982322959884352	0.999216219802639	0.999350903212775	0.217315026332374	0.193357480292723
NENF	-0.225913506524462	0.03028049849417	8.60685078087201e-14	574.463190126823	-0.26122792393371	0.0531265528399789	-4.91708778321356	8.78411682350219e-07	1.21942276576962e-05	-0.31854295351186	-0.328784407511298
ENSG00000286213	-0.229397337972473	0.223650094076294	0.305034202402127	22.7923155693203	-0.270814644093434	0.344198881859019	-0.786796989667029	0.431400716006592	0.568332115992984	-0.328510852671676	-0.347952293051689
ENSG00000260805	-0.466938856468641	0.0821610807341834	1.32188084635116e-08	54.6012841744031	-0.605110207033036	0.138435171801171	-4.37107274950423	1.2363758660808e-05	0.000118910031449378	-1.00816196035978	-1.01634971994303
ATF3	-0.367180574548922	0.0883535197584383	3.24134971379748e-05	133.385304929042	-0.460727030637498	0.150143730935065	-3.0685732116032	0.00215083620110823	0.00894825041335749	-0.722734691741506	-0.727667026279484
NSL1	0.0164778567008146	0.0315695177774261	0.601701904135359	840.737391137879	0.0937870681953407	0.0529718409823455	1.77050799927075	0.0766425530084228	0.155740858091879	0.374984475095313	0.381039872417239
TATDN3	-0.223795366927447	0.067273094403634	0.000878904751912623	589.122829669498	-0.240901348705402	0.105317981098041	-2.28737150288844	0.02217414817129	0.0588743573258044	-0.312482556439114	-0.288143034767237
SPATA45	-0.0202950914996993	0.0905263789625677	0.822609613848587	26.4392628213203	0.0203818384795977	0.160840922214852	0.126720477593205	0.899161637721336	0.93461922699339	0.269770131364324	0.234271945762959
FLVCR1-DT	-0.193823410708386	0.0827229248379255	0.0191271532826784	42.4799920082228	-0.20555102434984	0.139171427907087	-1.47696281802231	0.13968560443801	0.24798832035651	-0.226727134090947	-0.217462868894677
FLVCR1	0.00252890527356046	0.0425961330698046	0.952657915029753	309.901302642763	0.0780768863050945	0.068603928481831	1.13808185672301	0.255086303366354	0.387538978496794	0.335073892942602	0.34962861149861
ANGEL2	0.126343221657193	0.0368013951497416	0.000596700918770496	611.622740004345	0.249073439797634	0.0589882641332384	4.22242362031616	2.41689313287721e-05	0.000210361842181219	0.689330015453412	0.691522638917548
RPS6KC1	-0.018813910514864	0.0257862131816234	0.465627860637167	1585.47356788835	0.0556514635293819	0.0496141766522157	1.12168471361495	0.261996518328895	0.395084679605812	0.274008069655714	0.304790759783106
PROX1-AS1	0.0351797683442846	0.0548079378032196	0.520955256812451	570.062567522603	0.110847998600545	0.106942120869654	1.03652328660708	0.29995808135125	0.436067586917373	0.428494173293923	0.415151847709209
LINC02775	0.0158771944399687	0.235777207286299	0.94631117791391	60.1628768758543	0.0775175009876312	0.35295263629323	0.219625788325973	0.82616260555861	0.886304710944102	0.373265867024122	0.348510164985155
SMYD2	-0.908824611128777	0.266602205355767	0.000652214805759497	32.4994537940918	-1.28085959844983	0.39781592469767	-3.21972932436844	0.00128311686942981	0.00583377890390269	-2.27248048677016	-2.36745695712758
KCTD3	0.0232906874815649	0.0397343439827698	0.557767924446326	1295.42154065109	0.114996691694719	0.0637882781649492	1.80278720484272	0.0714216404078145	0.14759556595523	0.394477269516862	0.423446830043773
ESRRG	0.139665252590069	0.116208197386004	0.22942021362482	1920.11092847386	0.269139711376412	0.169983684791373	1.58332672754292	0.113347014062044	0.211474690555788	0.727446859773957	0.731643555188822
GPATCH2	0.0868621445240797	0.0677756519582706	0.199978500265731	342.481280527051	0.203559933954573	0.119379605315637	1.70514832425827	0.0881667648869505	0.173366210536948	0.576367203831605	0.600521998864773
RRP15	0.189457498290155	0.0780023556676346	0.0151460066391058	118.624012952837	0.344224367329471	0.120493619079674	2.85678503109663	0.00427955569680567	0.0156656651555491	0.869911870348046	0.881769361217283
LYPLAL1-DT	-0.0621475324929629	0.056690182054171	0.272962280738957	170.660151976446	-0.00973180280271038	0.0958271335354288	-0.101555816642604	0.919109251264786	0.947077921543995	0.150022400270394	0.174062111775243
LYPLAL1	0.0142091342256289	0.0245433299956698	0.562629143210045	1198.68697022049	0.0949316265979885	0.0441510509792265	2.15015553406995	0.0315429140811412	0.077860419987381	0.368493231993649	0.38332832603753
ENSG00000277007	-0.105795898181889	0.0951462821654603	0.26616873383173	19.5794884823315	-0.0607599731290237	0.191073056736362	-0.317993411351863	0.750489934699674	0.832461107052425	0.0251361897373369	0.0720353380868247
ENSG00000287676	0.429583080661563	0.10842046209214	7.42636510411931e-05	13.6310967179196	0.63835074025216	0.22952397642249	2.78119414887242	0.00541593368331732	0.0189200696469937	1.55695647238722	1.46985168308145
LYPLAL1-AS1	0.564436348052845	0.11558205898775	1.04258672033687e-06	18.9818791061826	0.895489374887331	0.215611169432026	4.15326059983941	3.27771100044976e-05	0.000272499894939352	1.94279711674314	1.98397995996664
EPRS1	-0.112084791254228	0.0467354086432717	0.0164720801705805	535.527737356279	-0.0872188536789247	0.0719735256608383	-1.21181855242061	0.225581844965085	0.354247045426652	0.00714247996480393	0.0191329079065758
BPNT1	0.0510838692468097	0.0724997475251375	0.481054500692922	116.498580887013	0.137379326439492	0.112905269489526	1.21676629497117	0.223693147332234	0.352138146431563	0.47399880702539	0.468199130489826
IARS2	0.0572149243788496	0.0243134076171549	0.018611356832619	411.672856546016	0.150111967926015	0.0491786766365387	3.05237916496691	0.00227035118809005	0.00934591168689498	0.491540912667251	0.493657035860409
MARK1	0.0448126423986062	0.081641258821271	0.583076134102024	359.369528462395	0.137569063355904	0.132618645031742	1.03732822276217	0.299582917036432	0.435692913447732	0.456055643653662	0.468578494384462
HLX-AS1	-0.151873926157009	0.194406621492775	0.434674367002816	14.3127231687149	-0.128942699631437	0.339120291571372	-0.3802270251478	0.703776899893458	0.798596818658734	-0.106701743065465	-0.0642906081863042
LINC02817	0.0265543320480919	0.129581958074314	0.837632234161629	16.2692075348222	0.0845870475708747	0.235377361161217	0.359367813257701	0.719319949989018	0.809855705776271	0.403815172460242	0.362645161884238
DUSP10	0.380832927298946	0.0768196586594658	7.14085796776564e-07	748.674504058886	0.59847511780395	0.127835859846858	4.68159027146919	2.84657995429449e-06	3.32886103402129e-05	1.41747308462988	1.39012354309148
TAF1A	0.105253180554064	0.073752794649132	0.153548855671692	84.0469572491548	0.223423168929669	0.119792964599599	1.86507755005853	0.0621705348524478	0.132901888004299	0.628987428238869	0.640236959573034
MIA3	-0.167862663103152	0.0547754536150244	0.00217990457320123	261.663025458373	-0.168008437363761	0.0875930963908111	-1.91805569487079	0.0551039494802976	0.121003641652503	-0.152448536488255	-0.142399448011422
AIDA	-0.0903057218423721	0.0642177748307946	0.15965232385714	461.382947302948	-0.0578784075857736	0.0972590411545243	-0.595095395746468	0.5517797061564	0.674665142898655	0.0694565071878923	0.0777967995240949
BROX	-0.0834153212224212	0.0449679931379762	0.0635971984747943	351.954759646158	-0.0590297697209924	0.0769682084069782	-0.76693703728773	0.443118951457895	0.579271074668354	0.0891712435565577	0.0754947423809094
DISP1	-0.166822910267795	0.0893787204316737	0.0619753091636543	123.123384547066	-0.0888743868174046	0.151599059947444	-0.586246292346506	0.557710017074882	0.680244274530328	-0.149473607428503	0.0158228008858217
CAPN2	0.00593252097307227	0.0447994012223943	0.894648843153311	287.768765040759	0.0768625434838158	0.06691107886242	1.14872670999458	0.250668688464774	0.382456667600656	0.344812279709525	0.347200629475848
TP53BP2	0.167087362404132	0.0419656444881	6.8473832485321e-05	389.368146071132	0.308093927149549	0.0704449344466074	4.37354267655773	1.22246333478629e-05	0.00011787755612884	0.805906690410145	0.809529415714106
ENSG00000288999	-0.124000687472567	0.105416629003027	0.239478400561901	21.1154108034725	-0.135952524579137	0.196773813741724	-0.690907606017036	0.489623605980649	0.62289021112326	-0.0269511476046505	-0.0783061964184689
ENSG00000291068	-0.0370227041814104	0.0579452040946493	0.522870997682747	142.900109979072	0.0225722476037688	0.0966071506177238	0.233649864005281	0.815256813109676	0.878797930307808	0.221909275038755	0.238651494834927
ENSG00000290989	0.105341242505523	0.0592266499608967	0.0753033616708208	234.83946493477	0.221426367199645	0.0951803979842455	2.32638622961312	0.019997955574879	0.0540754843127305	0.629239390098983	0.636244513108523
FBXO28	-0.0135498756073807	0.0423263667256194	0.748870933942063	558.876853632839	0.0500551395376582	0.0661883634802064	0.756252865394188	0.449497602240219	0.585854946183458	0.289069466831373	0.293601354446027
DEGS1	-0.295003556715171	0.0488376144721053	1.53638427645866e-09	225.199438196199	-0.367613463008031	0.0873972854882301	-4.20623433501877	2.59660995355609e-05	0.00022377289030646	-0.516222624163202	-0.541493843288561
ENSG00000237101	-0.0531677688873513	0.101527998303369	0.600503960116687	20.5680884296549	-0.038491607925898	0.199583250571366	-0.192859910917897	0.847068682001633	0.900336573621561	0.175715198396671	0.116559165660136
NVL	0.0558086766642108	0.0313987527853644	0.0754996574416969	575.229540284374	0.149872573472932	0.0497745090206894	3.01103067456951	0.00260362548995909	0.0104624430736509	0.487517372601544	0.493178385665217
CNIH4	-0.0497211292105019	0.0530023473972091	0.348196636953708	172.7195919904	-0.0086521470534104	0.0864977993456377	-0.100027366232026	0.920322599284638	0.947916947069963	0.185576684881234	0.176220797695016
WDR26	0.104045413269333	0.0267105557299046	9.80805110455482e-05	750.189056131465	0.220921909639827	0.0475867350163986	4.64251034587046	3.44201397800616e-06	3.92617120934754e-05	0.625531778135705	0.635235890283878
CNIH3	0.106259994654678	0.0483360111783483	0.0279234012230711	310.485864054532	0.231066019869024	0.0788489533892385	2.93048937160098	0.00338428570538759	0.0129340200535544	0.631868113363098	0.655518232997839
DNAH14	-0.34343709861222	0.248173183152537	0.16640113257395	70.6006296594465	-0.471257166462133	0.3661426208217	-1.28708634194111	0.198064195395916	0.321873957897946	-0.654800126774052	-0.748721196511693
LBR	0.0397692062020485	0.0295219435154194	0.177945889201724	569.371812845403	0.127032798192276	0.0514802638216108	2.46760192668144	0.0136021490262485	0.0398621342760085	0.441625421016183	0.447512069025754
ENAH	0.00381373410689388	0.0482267045485958	0.936969546997437	2031.96488776509	0.0864374986909499	0.0801327827435074	1.07867836023645	0.280731135670016	0.415981033783628	0.338750030677567	0.366344991927959
SRP9	-0.270965112556282	0.0366669838250845	1.46946249586707e-13	359.042438272525	-0.32318111727046	0.062451266783026	-5.17493293439964	2.27992860690319e-07	3.7845794772308e-06	-0.447444099452579	-0.452654896996278
EPHX1	-0.0401478083098079	0.0675309559540144	0.55217125702807	280.28614577764	-0.00426433528081728	0.112658122841115	-0.0378520001334604	0.969805683941518	0.979841799407144	0.212967762430969	0.184993878835237
ENSG00000242861	-0.187252865144773	0.0684488957118217	0.0062255425976328	658.731889773688	-0.204455647319749	0.106238017812783	-1.92450547863241	0.0542912546719023	0.11969104403872	-0.207927563394016	-0.215272749522614
TMEM63A	-0.00819796178899148	0.0510399844013738	0.872393944080487	3429.14199014701	0.0445041780346276	0.0827514261029601	0.53780557182489	0.59071128490247	0.707975728311472	0.304382302153583	0.282502647802203
LEFTY1	-0.0363629751028116	0.179006192005016	0.839027104483352	15.3112510155814	0.0342874701419108	0.298478910872414	0.11487401251128	0.908544983721051	0.9409454643325	0.223796884421242	0.262075151826056
PYCR2	-0.225412781490105	0.0462357190067636	1.08645830958538e-06	218.343089131055	-0.255826263654609	0.0806360117596625	-3.17260561468621	0.00151077597953611	0.00667458039187731	-0.317110284703464	-0.31798421680657
SDE2	-0.0837703514849796	0.0497562681658107	0.0922562842608933	105.718960231438	-0.072418490632827	0.0875276063854173	-0.827378853637798	0.408022362400582	0.544833737211272	0.0881554349823841	0.0487250583080958
H3-3A-DT	0.140223750947737	0.068275094773392	0.0399945405682962	102.898230906703	0.267679348321335	0.106030855667895	2.52454199897952	0.0115849161161372	0.0350857459517297	0.729044828961971	0.728723675248575
H3-3A	-0.0552487715428142	0.0626790738509916	0.378071699325775	370.661766399184	-0.0184021020533642	0.107547884464017	-0.171106127703712	0.864140317719569	0.911900014508198	0.169761057121322	0.156726537056406
ACBD3	-0.0756511698179134	0.0392545479999667	0.0539553291029943	307.792547728693	-0.0325169897893343	0.0672070908166315	-0.483832723515052	0.628504589285893	0.740709029939855	0.11138594579362	0.128504940094058
LIN9	0.131463186077026	0.101882861372901	0.196933810572685	46.3453709971376	0.289563973596668	0.168064918898414	1.72292930312062	0.084901310470138	0.168260609959515	0.703979199778295	0.772480245314558
PARP1	-0.11018149054747	0.0373522802916136	0.00317987020801842	409.775819845801	-0.0998047939864659	0.0690967764129559	-1.44442040812416	0.148620753476545	0.259627072582923	0.0125881824331598	-0.00603168010827747
ITPKB	0.0616671362263443	0.0564229733074491	0.274418496208872	1265.06202422334	0.144178839083669	0.0893016721116265	1.61451443936511	0.106415887412921	0.201378700485558	0.504279530880052	0.481794215975015
ITPKB-AS1	-0.171055828143677	0.10306928204416	0.0969909490883016	31.1704897708505	-0.166172525958766	0.181232117273617	-0.916904401154713	0.359192737502533	0.497704969611353	-0.161584784208498	-0.138728688973198
PSEN2	-0.568040187462917	0.0971302921908594	4.96834384562298e-09	15.9453015189571	-0.857645149323822	0.249917432031961	-3.43171399590142	0.000599779722310862	0.00308197059525387	-1.29743194580913	-1.52127327963088
COQ8A	-0.162028881483765	0.0630656306120473	0.010193051454737	220.539805440029	-0.157125702879419	0.0981911845285415	-1.60020172517368	0.109553839571292	0.205975119692872	-0.135756986460588	-0.120640284764048
CDC42BPA	-0.00270849049471889	0.0303014325023153	0.928776023995172	9071.92876606036	0.0742799308710112	0.0457515810015794	1.62354894071195	0.104472110222109	0.198357998425806	0.32008871537092	0.342036900678862
ENSG00000287532	0.0145402508439996	0.0696832495564886	0.834712054896419	68.8416949841169	0.0874540990190167	0.122967805682942	0.711195085033127	0.476963353869984	0.611343597463342	0.369440619119379	0.368377603541112
ZNF678	0.173485044595673	0.0366722085014064	2.23752143072069e-06	651.854843893539	0.321388618571911	0.0566194146944337	5.67629708477906	1.37641651899791e-08	3.24222557808397e-07	0.824211666380853	0.836111095290948
SNAP47	-0.342867598702542	0.0960122189084017	0.000355508262700692	50.9317787572589	-0.445352391079791	0.16664909907506	-2.67239603185133	0.00753117079702937	0.0247090439109832	-0.65317068006978	-0.696926655604539
JMJD4	-0.248056981029008	0.077889049678529	0.00144880201939249	35.9678341506197	-0.298422882255145	0.149002533612868	-2.00280408003326	0.045198321771509	0.10360566807062	-0.381899612467126	-0.403152772489776
ARF1	-0.36813751013411	0.0439315182775004	5.30159384677118e-17	347.782832931714	-0.4787432009913	0.0692108780655807	-6.91716698836948	4.60764850152544e-12	3.16562517419618e-10	-0.725472665021194	-0.763688927979368
C1orf35	-0.467595395530333	0.0505550120258366	2.2609635259481e-20	158.945770308541	-0.599697377187856	0.0836794279673717	-7.16660464531007	7.68806381280298e-13	6.91459799890886e-11	-1.01004044250196	-1.00552719657806
MRPL55	-0.720953125120538	0.144101316412159	5.64160041197569e-07	40.9157588458392	-0.973387201319997	0.221661535013686	-4.39132211756946	1.12663486494167e-05	0.000109778472723141	-1.73494471459494	-1.75269031986047
GUK1	-0.5221837482208	0.0666752816370449	4.81147821622086e-15	391.646912985009	-0.693268401630506	0.0989351476989535	-7.00730142678949	2.42958475973725e-12	1.86813667536273e-10	-1.16622802018448	-1.19261502813374
GJC2	-0.0979244092727457	0.0676868635198781	0.147973414727195	398.206527966799	-0.101536115379112	0.107759793737587	-0.942244893548789	0.346067274229342	0.484128803691878	0.0476580048293816	-0.00949331972380381
IBA57	-0.143532346359501	0.0631898492202135	0.0231199770059031	46.5781579357187	-0.120595747827541	0.120985798370447	-0.99677606340447	0.318873219393576	0.457256810917608	-0.0828349092372734	-0.0476015410055997
TRIM11	-0.294065769259383	0.0744137762127768	7.75768463764088e-05	32.7245103952052	-0.391176517648602	0.143210676037716	-2.73147595187375	0.00630513422773542	0.021313938938404	-0.513539437294912	-0.588606299562183
ENSG00000231563	0.146219033891003	0.0702863444427875	0.0374949581117554	40.4704257433529	0.279756177589229	0.127133281872718	2.20049520840114	0.0277717795275362	0.0706433335942129	0.746198464752003	0.752870336175466
H2AC25	-0.869781573413407	0.125177293755441	3.69459237211496e-12	28.0847336259664	-1.18116559026012	0.213734513170233	-5.52632128868847	3.27015035497966e-08	7.03319293737654e-07	-2.16077098857905	-2.16812670588364
RNF187	-0.809526392104231	0.153119825563609	1.2441909571298e-07	125.109931975872	-1.09421403975037	0.249968456219788	-4.37740847904534	1.20098764828808e-05	0.000115882033163817	-1.98836954490726	-1.99427398670941
RHOU	0.0927378090466952	0.0337020924064615	0.00592880870569804	2100.48303599649	0.185950349456526	0.0588572492104528	3.15934488870917	0.00158124245873177	0.00692669024935579	0.59317858874857	0.565313033290657
LINC02814	0.503894178854183	0.379499289306119	0.184248521079501	154.135459917033	0.792849551993569	0.570203494579541	1.39046771815771	0.164386895474207	0.279919854140818	1.76957454656589	1.77875978619135
RAB4A-AS1	0.144085917569922	0.0625563006127825	0.0212619783040839	70.7317874615102	0.269766997449714	0.10962156992301	2.4608933956992	0.0138591539305877	0.0404384279060012	0.740095216445648	0.732897763870603
RAB4A	-0.0149499162942931	0.029386267874433	0.610935760027699	472.133526936678	0.0454329183252487	0.0521200340331502	0.871697787003588	0.383373267859274	0.521806777495334	0.285063686243237	0.28435959024871
CCSAP	-0.0204104780064229	0.0427943063763975	0.633402159659972	615.999549412463	0.0372071092503565	0.0721498958729384	0.515691794148686	0.606069686754314	0.721314792800868	0.269439988795549	0.267912738332967
NUP133	0.0143150978986704	0.0267539358060026	0.592604827440984	728.726845634397	0.0930556936817721	0.0458074098403557	2.03145504201356	0.0422088557299987	0.0982710102028837	0.368796414057203	0.3795775471663
ABCB10	0.099859294814932	0.0304944312387403	0.00105784293774438	355.765706185961	0.221524426091309	0.0514254940974257	4.30767715467412	1.64977949174068e-05	0.000152066631412619	0.613554503331457	0.636440574074142
URB2	0.149438764237908	0.0720772397733641	0.0381430486479806	81.4826819466794	0.283580990652257	0.114180664124532	2.48361658102608	0.0130055755926338	0.038492768606838	0.755410720826582	0.760517746111715
GALNT2	-0.0571638180403122	0.0495624851815398	0.248759091743058	561.309537133754	-0.00419173913421674	0.0842059781314905	-0.0497795907990189	0.960298030699144	0.973283893974546	0.164281747729268	0.185139029064463
PGBD5	0.18405404146967	0.0751323418831224	0.0142962898459827	505.014202388308	0.338565416967383	0.122658087672156	2.76023720402613	0.00577594069678803	0.0199615649604877	0.854451560770852	0.87045473942672
ENSG00000282564	0.0624067208049387	0.175612842649869	0.722315897247037	17.3895553900904	0.149523777405421	0.320515057844555	0.466510929037032	0.640849826538169	0.750253346941183	0.506395621916487	0.492480995631129
COG2	0.0800601471259023	0.0368499507296115	0.0298105500233305	308.022565693662	0.194313871230141	0.0632852852874738	3.07044315827082	0.0021374136687354	0.00890239091889794	0.556905405761818	0.582035230809755
AGT	-0.249841085398138	0.213086335504397	0.241001348993686	78.1067990243906	-0.293063562474578	0.316407994243568	-0.926220474217792	0.354331414450608	0.49243625359198	-0.387004271721589	-0.392437238249
ENSG00000244137	0.0901159211329986	0.139033749351719	0.516882371933838	65.7098982897622	0.203615588144655	0.215762547406447	0.943702188318581	0.345321855445311	0.483426042959374	0.585676872686219	0.600633274997546
CAPN9	0.146039513407119	0.0798420804325204	0.0673839459759196	87.6988247816925	0.269609433744387	0.127657654822248	2.11197232253557	0.0346888233157137	0.0836908044228891	0.74568482277271	0.732582727756195
C1orf198	0.0421545481893925	0.0402363862647382	0.294789604278903	1229.34662463138	0.121250479567191	0.0686059673776969	1.7673459642318	0.0771703064985518	0.156577433475323	0.448450334547833	0.435950782191771
ENSG00000223393	0.0519187436028533	0.0771299645483527	0.500862523096032	17.0530093976521	0.15464389778138	0.161790764059437	0.955826487873984	0.339159903725581	0.47730847237841	0.476387540095961	0.502718269660646
TTC13	0.0200046475177249	0.0290287784675769	0.490740478233018	644.553179171127	0.103078462638317	0.0516145084202116	1.99708310305155	0.0458161561492423	0.104619131913694	0.385075289115835	0.399617277643043
ARV1	-0.248669717796662	0.0419022597096769	2.94709857907039e-09	140.115759538049	-0.287650730361932	0.0729662116783736	-3.9422456469285	8.07222374421033e-05	0.000576476421386339	-0.383652767980714	-0.381614710350414
FAM89A	0.0910690529982491	0.134837596386047	0.499422888378137	16.3616648515362	0.186663385748503	0.232656207508214	0.802314228997792	0.422371213603322	0.559491994097412	0.588403962805417	0.566738692724025
C1orf131	0.0920634259168567	0.0628432237352148	0.14292915303799	168.760292211642	0.195613092515375	0.0958205094169085	2.04145327243331	0.0412057939444946	0.0964501549110882	0.591249051360316	0.584632920579779
GNPAT	-0.0267990918198731	0.0400236992207059	0.503125195909213	333.588105663809	0.032742976339074	0.0609220930920429	0.537456523196025	0.590952308856373	0.708150215070137	0.251160959165733	0.258987059137694
EXOC8	0.00739703241668463	0.071861058073788	0.918014400163996	62.7182452740025	0.0667308426805355	0.122949537862195	0.542749845512465	0.587302049646606	0.704932982893786	0.349002523297991	0.326943098423397
SPRTN	0.0983513967855533	0.0424524114770973	0.0205176462538279	101.860509859123	0.213624654506527	0.0775129719605126	2.75598585763625	0.00585155269856155	0.0201778142397394	0.609240122534213	0.620645608224561
EGLN1	0.0455066721962687	0.0355952557975133	0.201091621371728	630.447312134334	0.149157941830294	0.0641174914427991	2.32632217003314	0.020001370174702	0.0540754843127305	0.45804139386582	0.491749536454913
ENSG00000233461	0.0189390929162051	0.0782252501353717	0.808695151620267	42.2138639308802	0.0929522424942955	0.142046535952093	0.654378805306767	0.512867785873512	0.643252023526278	0.382026536334385	0.379370704733484
TSNAX	-0.00475040030160542	0.0278193300611908	0.864413287980406	524.254771842707	0.0658620806205374	0.0442245794542576	1.48926414752366	0.136417824763306	0.243409945832327	0.314246426112034	0.325206077685289
LINC00582	-0.210492499451702	0.0893932483413439	0.0185386595985873	15.0697468246935	-0.290282939043989	0.213249456013344	-1.3612364808369	0.173438968961162	0.291535087855254	-0.2744205423855	-0.386877602548734
DISC1	0.111153586057463	0.0699417915857939	0.112008499618452	993.75810176105	0.22733932246671	0.114685350151057	1.98228738166882	0.0474470854850997	0.107400053172495	0.645869601770395	0.648066997532416
ENSG00000286071	0.139679919715027	0.0938957061687447	0.13685453835534	39.257654801696	0.26798108644162	0.168033868092766	1.59480400875897	0.110756070339366	0.207685125579504	0.727488825186096	0.729326976654731
SIPA1L2	-0.385440986441772	0.157958443702209	0.0146815015682871	241.763018255164	-0.465243587721772	0.237083504666879	-1.96236169351164	0.0497203892510104	0.11172782805648	-0.774981175844102	-0.7366975234449
MAP10	-0.437996071438607	0.175412642346209	0.0125267676985924	16.8820619454054	-0.546505041448745	0.292468662379616	-1.86859349990598	0.0616793907937618	0.13210018175486	-0.925351190984498	-0.899173346034181
NTPCR	-0.0619127638895414	0.0479079568854001	0.196243797580658	232.761967556694	-0.0131843356913089	0.072778227444449	-0.181157691719991	0.856243802195183	0.906259041764248	0.150694117544814	0.167159046479656
PCNX2	-0.0710592270406504	0.101392612641866	0.483407621854007	318.981441241923	-0.0243541597625589	0.160742139076637	-0.151510735781285	0.879572842671628	0.920859772189815	0.124524360563236	0.144825870405161
KCNK1	-0.0606262808462055	0.110585857125253	0.583535249359127	487.17459675913	-0.0350463976047366	0.171699343363322	-0.204114919243326	0.838263695893072	0.894372941768149	0.15437498828674	0.123447590063722
SLC35F3	-0.30346079495029	0.316691698650962	0.337951077258813	179.145368666608	-0.427904237040134	0.486160568519765	-0.880170595371387	0.378766900210744	0.51729254547464	-0.540420378605751	-0.662040457410464
COA6-AS1	-0.185119378209379	0.0972983209454885	0.0570933056975949	113.268502014685	-0.210172243722938	0.153024760133327	-1.37345252846545	0.169611709413732	0.286776548672642	-0.201823254690181	-0.22670262999386
COA6	-1.19802615741996	0.159388245523468	5.63041688768126e-14	18.8080133810309	-1.66318430223791	0.279726452728664	-5.94575266662823	2.75189405260287e-09	8.16762154812532e-08	-3.09994068205004	-3.13188483646235
TARBP1	0.00921163470154587	0.0296456934518207	0.756010290152231	629.433790620441	0.0830343365706616	0.0517483153742347	1.60458047706813	0.108586160701235	0.204520703744933	0.354194442844212	0.359540639562367
IRF2BP2	-0.00867751660122771	0.0483324871644635	0.857515306387454	946.251173333296	0.0460587835430557	0.0799072680928574	0.576402931076713	0.564342863702256	0.685956925001349	0.303010205345425	0.285610958042779
ENSG00000286263	-0.0690729709068449	0.112632883957894	0.539706031109504	49.1221672494742	-0.0468871967368312	0.195826120415326	-0.239432802107239	0.810769997165138	0.876265637299866	0.13020741416178	0.0997728526468242
TOMM20	-0.421381917746352	0.0570272920668281	1.47795676474361e-13	432.504395141118	-0.5502286491137	0.0870562441959433	-6.32038119948368	2.60918855431042e-10	1.07258609822622e-08	-0.877814962237087	-0.906618403815156
ARID4B	0.00375710214161741	0.0266053932134901	0.887699456999281	4283.52679155786	0.0835760258814013	0.0536423501355974	1.55802319753212	0.119227749187702	0.219930366432008	0.338587995938653	0.360623704315872
GGPS1	-8.40353211216094e-05	0.0526792701253482	0.998727194650044	237.261132830571	0.0702930975497057	0.0847223365553181	0.829687900590524	0.406715264072073	0.543556783035803	0.32759777684828	0.33406554410454
TBCE	-0.0938734947550293	0.0441347393825217	0.0334221464076693	208.635338259983	-0.0621046083900535	0.0722197945870258	-0.85993886780191	0.389822741687998	0.527536885523426	0.0592484356582568	0.0693468466791716
B3GALNT2	-0.16319616156743	0.0666878384373647	0.0143984802111706	220.393953458183	-0.159318211545153	0.108329635890792	-1.47067983968638	0.141377720825933	0.250154450585053	-0.139096795041705	-0.125024031702617
LYST	-0.0410819985109604	0.0344568119354573	0.233153399005913	853.349956085332	0.0242547695603924	0.0516957877361083	0.469182705643366	0.638939046148593	0.748784288466012	0.210294867986982	0.242015563853991
GPR137B	-0.141357643604668	0.0452120078793356	0.00176869888498163	245.809437670638	-0.143386096564431	0.0835981020336186	-1.71518363547021	0.0863115641975756	0.170531701862871	-0.0766126742967369	-0.093169033196473
ERO1B	0.00886263279336599	0.0363157327506409	0.807196825801172	418.828016081332	0.0914425140436357	0.0662138440907311	1.3810180529367	0.167273409958679	0.283728129361847	0.353195882529445	0.376352122605584
EDARADD	-0.107668437282235	0.139742861385686	0.44101794091235	18.8712557882849	-0.0876299635685202	0.236857321365487	-0.369969410543579	0.711405282629044	0.803994699125353	0.0197785020295373	0.0183109263344638
LGALS8	-0.115106812343292	0.070240873352418	0.101266578639986	125.650843233831	-0.10826959451073	0.110269175060303	-0.981866368833542	0.326165686119192	0.464386336180448	-0.00150409261603438	-0.0229563764452989
ENSG00000230325	-0.136749411323479	0.0654207001579613	0.0365901432784299	61.3161608259638	-0.112023629286532	0.11362827092952	-0.985878147842421	0.324192911275866	0.462376050296382	-0.0634276521826136	-0.03046227081776
HEATR1	0.0895015063842639	0.0462627199277796	0.0530350243348662	317.732398024361	0.199184634257763	0.0692241278477055	2.87738741463054	0.00400982968179421	0.0148874523152491	0.583918916152131	0.591773934626318
ACTN2	0.100901039887338	0.0849383620482518	0.234860008306948	1310.57787316612	0.183816932961145	0.137881485033416	1.33315167672147	0.182482033697196	0.302776540705096	0.616535132557335	0.561047436453352
MTR	0.106694146579175	0.0426637876764528	0.0123908653653423	863.826340251078	0.220638656449575	0.0707331364442377	3.1193110830525	0.00181274464108078	0.00776143406625469	0.633110303942063	0.63466954802717
RYR2	0.0188967168735043	0.222475546187514	0.932310363505017	971.116248911504	0.139552035538616	0.368387079619436	0.378819028297032	0.704822256140736	0.79938626196645	0.381905290480004	0.472543289767526
FMN2	-1.22854363470488	0.420489562755601	0.00348128599451501	15.1321970515444	-1.42705191701263	0.571960864468227	-2.49501671471772	0.0125951197051202	0.0375324450650569	-3.18725694310559	-2.65975688686462
RGS7	0.365359123305477	0.421516851464879	0.38606679194958	149.013431451568	0.538736789892568	0.658642318299954	0.817950464044158	0.413385473238648	0.550290673023102	1.37319961155077	1.27068150111028
ENSG00000287738	0.365040481311903	0.145047387203032	0.0118460290883634	21.5118028883578	0.594792722551382	0.236577340953495	2.51415761185811	0.0119317096745187	0.035952603364438	1.3722879166805	1.3827608862558
FH	-0.0578921336850267	0.0741451752625798	0.43492345954122	112.705582523694	-0.0172775092018165	0.120898706793015	-0.142908966192637	0.886362077262885	0.925528653713848	0.162197899239073	0.158975071143024
OPN3	-0.415751833666043	0.17634675085503	0.0183944181007004	32.917934312936	-0.526952933691521	0.281524489994762	-1.87178363666097	0.0612365429998228	0.131303322947171	-0.861706229305748	-0.860080459486978
CHML	-0.92518798822652	0.246440901608059	0.000173897229818098	16.3265482945551	-1.31118966162658	0.382262375797753	-3.43007772839328	0.000603408368607979	0.0030963278665776	-2.31929919635999	-2.42809950950405
WDR64	0.118896366201309	0.102031006854922	0.243899030976567	12.2574946865237	0.260634852068761	0.224952720954656	1.15862058019426	0.246610876306207	0.378107800845553	0.668023156798021	0.714638764496061
ENSG00000288723	0.213506204056137	0.0964547875388232	0.0268606716798377	64.046159042689	0.352772935000412	0.156438658717746	2.25502403237106	0.0241318203501262	0.0629931774838826	0.938719755452893	0.898861543310936
PLD5	0.116970778981956	0.0996696587094555	0.240561442776753	1909.41852878806	0.226121089039737	0.152039805232016	1.48724926801025	0.136948988068404	0.24415220842565	0.662513688411739	0.645631236552576
ENSG00000272865	0.324796481446473	0.129765133103711	0.0123160685686413	125.059254823993	0.521780362001969	0.206553930093529	2.52612168534244	0.0115329526783509	0.0349426332680129	1.25714223916064	1.23677847029622
CEP170	0.0150209701599489	0.0314614337020441	0.633048310260349	3039.44266233773	0.0843475206745504	0.0612078437232235	1.37805084354813	0.16818759090339	0.28488800924624	0.370816047792398	0.362166246879305
ENSG00000227230	-0.102290907532992	0.140420203676341	0.466330276816764	15.1188939789348	-0.0941397157697492	0.242040223218906	-0.388942443193037	0.697318724132651	0.7930878192925	0.0351646293635583	0.00529519384091617
SDCCAG8	0.0525125363801501	0.024114104120478	0.0294306903767113	3483.11584726927	0.149007846130218	0.0457821839955734	3.25471249131813	0.00113507211303229	0.00527378527157143	0.478086493278469	0.491449432023863
AKT3	-0.0306536863769378	0.0244647255684723	0.210214851814054	4759.91765856397	0.0306923087926503	0.0508857922669919	0.603160674626255	0.546401805967025	0.670139311910789	0.240132236789186	0.254886912251548
AKT3-IT1	0.0527674368207343	0.102248900716251	0.605806567553311	11.9296437690891	0.164426454879468	0.203666711369557	0.807331025152724	0.419475793942066	0.556550807519022	0.47881581153782	0.522277715605076
ZBTB18	-0.186165372641584	0.105555645747896	0.0777874799412445	109.157763402396	-0.217894258568705	0.168133209893165	-1.29596204525661	0.194988561429884	0.31822613566694	-0.204816042136284	-0.242142185361993
ENSG00000240963	0.0097570763682249	0.111407640403669	0.930210532866032	268.478670034085	0.0941188618348868	0.169761591808909	0.554417879992731	0.57929289224887	0.698408198957936	0.355755054375554	0.381703267447018
ADSS2	0.249500882637772	0.0491728727877841	3.89633781588468e-07	1676.10734326571	0.424434526879776	0.0810562370559558	5.23629695006412	1.63830292559077e-07	2.85022455050023e-06	1.04170732294746	1.04214320459867
CATSPERE	0.0195031665617724	0.0501913920630572	0.697589879486272	472.862979588109	0.0857738577871952	0.0837707416773699	1.02391188223616	0.305876897367566	0.442893273191012	0.383640457473117	0.365018094650146
DESI2	0.0995603242927249	0.0324459269337275	0.00215136384037754	301.6890312993	0.222023413581894	0.0549517610152688	4.04033300261665	5.33753602401117e-05	0.000408926353104418	0.61269909225271	0.637438259929811
COX20	0.0196533665600488	0.0432090404606264	0.64922157691214	343.699534752866	0.0931662525691892	0.0679137508132013	1.37183194056599	0.170115761523646	0.287399578894684	0.384070208010411	0.379798600880623
HNRNPU	0.0424492989214017	0.0335260778843065	0.205456657583288	2784.68353685802	0.125445979068309	0.0660618828433029	1.89891619295599	0.0575754959113296	0.12527004850739	0.449293672010565	0.444339350219454
EFCAB2	-0.00527065527880314	0.0547406943291133	0.923294985317237	949.839509487093	0.0726579625536966	0.0855121478622913	0.849680008864996	0.39550301583746	0.533002967857317	0.31275787845194	0.338793903852164
KIF26B	-0.283825201408857	0.226600426901074	0.210374604327562	66.5997592377843	-0.271053606563814	0.342493959119534	-0.791411350029718	0.428703988843614	0.565910620391321	-0.484239240314495	-0.348430079531776
SMYD3	-0.0625995692921694	0.110857572431739	0.572288277957471	1027.59512851204	-0.0249998758961942	0.162262273829022	-0.154070784947442	0.877553923436204	0.920086210526584	0.14872903769007	0.143534812281539
TFB2M	0.109228330174016	0.0775260103614244	0.158857361478342	52.4333638170967	0.231605677500414	0.129535047463993	1.7879769377843	0.0737797286804271	0.151374419136947	0.640361081398665	0.65659723556985
CNST	-0.00490223466147318	0.0405433902255695	0.903759716260347	312.530623515273	0.0732810182821135	0.0632708242440517	1.1582118481569	0.246777594406359	0.378168060820979	0.313811999357829	0.34003965429534
SCCPDH	-0.170164194728954	0.0850573758713154	0.0454375315746967	520.280935412032	-0.204367277182065	0.138546148140168	-1.47508451101293	0.140189824102161	0.248645510897103	-0.159033652760806	-0.215096060451055
ENSG00000260855	-0.0253339012644075	0.124129193528819	0.838280813264071	21.5052529459911	0.0354272714501521	0.210681148435662	0.168155868302431	0.86646065848491	0.913359580332154	0.255353145821357	0.264354094013911
LINC01341	-0.429153484679434	0.155912093477939	0.00591358359240327	43.2578711175395	-0.578855234587147	0.24761380801097	-2.33773406756663	0.0194010477466496	0.0528050014349068	-0.900050881700684	-0.96385498782149
AHCTF1	-0.000717362219697071	0.0477594942387554	0.988015980333559	737.576160975349	0.0773265201682666	0.0774954678043379	0.997819903010355	0.318366697202212	0.456744178894125	0.32578570908484	0.348128314005362
ZNF669	-0.325759804298895	0.0577065816849336	1.65078945891076e-08	38.5837913546285	-0.392904488536046	0.115744652370919	-3.39458005607837	0.000687339413313372	0.00346706896450389	-0.604222052098766	-0.592061240108668
ZNF124	0.0365148482723889	0.0535652507570305	0.495435553057751	150.447779963669	0.124423088151229	0.0855872914229014	1.45375658094417	0.146013805145893	0.256279700575406	0.432314088893237	0.442294161073195
ENSG00000259865	-0.353858871360971	0.140388413956814	0.0117164820619191	33.1974868682046	-0.453791040875867	0.226505135706122	-2.00344702764107	0.0451293280196941	0.103463498812337	-0.684618785161033	-0.713799065637553
ENSG00000290683	0.193733730149308	0.0970632523902741	0.0459389936563253	31.2881658789101	0.352777746440469	0.161550171396895	2.18370394404453	0.0289840097794287	0.0731750093784828	0.882146976607381	0.898871163403185
ZNF496	0.0453845346995611	0.0531543422313208	0.39320166378251	159.559652586557	0.136015292274638	0.0860518024290541	1.58062107283316	0.113964704606015	0.212306831076232	0.457691935440812	0.465471852514722
ZNF496-DT	0.168418361843202	0.163651286364829	0.303418838839024	85.0343110219295	0.333242586510381	0.251242301303885	1.32637929513038	0.184714093422535	0.305796201069882	0.809714930960358	0.85981216269027
ENSG00000286216	0.512119816031325	0.111271078172973	4.17545456601215e-06	14.0310214407482	0.830407988587036	0.217844429097272	3.81193125767858	0.000137885227963323	0.000899435948560754	1.79310964667925	1.85385489710573
ENSG00000290612	0.110527136894938	0.155464187108137	0.477115726320966	52.645369657947	0.238849072032999	0.250932391543935	0.951846314313626	0.341174929676671	0.479317992653773	0.644077212507599	0.67107982763588
OR2L5	0.0921817730008967	0.173373580144158	0.59493762584793	89.6717124421483	0.218370201006137	0.265211402419462	0.823381645788968	0.410290997190483	0.547054662920643	0.591587664699444	0.630133951538604
OR2L2	0.0603815883320229	0.160256159341836	0.706335840645606	85.9535147011148	0.175873899963235	0.251348207763468	0.69972211669296	0.484100861634672	0.617505310869738	0.500601335775916	0.545165972844232
OR2L3	-0.0208404659807469	0.16292927088115	0.898219308608627	109.74506162645	0.0513529581971759	0.248298262862479	0.206819643460888	0.836150714552509	0.893126985690336	0.268209712063751	0.296196239777334
OR2L13	-0.0383418699447981	0.147968241989348	0.795540885850566	36.5492953601498	0.0143445688243639	0.2423890876686	0.0591799282811614	0.952808796529597	0.96900236708465	0.218134892867644	0.222200904593512
OR2M3	-0.139079866417327	0.176693539240676	0.431208814048689	16.6623138787501	-0.1393014393965	0.294272495095529	-0.473375669551716	0.635945185019838	0.746159594061859	-0.0700955239550051	-0.0850020856104177
OR2M4	-0.30203714840612	0.170806114047345	0.0770100821555288	22.6231909689216	-0.380486259720797	0.288072590227872	-1.32079993941744	0.186568079933003	0.307835257527881	-0.536347057205659	-0.567231977902278
SH3BP5L	0.0228164329815795	0.0633592998094088	0.718763511362177	80.7616841924444	0.0814005124750718	0.103326183686023	0.78780140300568	0.430812880283415	0.567734938585018	0.393120337902205	0.356273938048646
ZNF672	0.0237464124882482	0.0502793712323056	0.636720257835446	66.7544035681518	0.0778321733370741	0.100274287253597	0.776192735633554	0.437635194649532	0.573750339544233	0.39578118475473	0.349139327355221
ZNF692	-0.199554662174154	0.0492835826604913	5.14127110974609e-05	239.694887202614	-0.210570810192207	0.0795131889243206	-2.6482500958756	0.00809096444690692	0.0262104152787816	-0.243125326002021	-0.227499531993283
PGBD2	0.0736602481861551	0.0646983529353058	0.254904190290507	40.8507700863366	0.16300312123314	0.120634750874331	1.35121198536684	0.176627536349218	0.29580776880966	0.538594087256202	0.519431873026586
SH3YL1	0.118418998034208	0.041701097284136	0.00451546477630522	1001.73544000081	0.238220076567184	0.0692816656417611	3.43842883049266	0.000585100315626268	0.00301698703401453	0.666657316394207	0.669822201159538
ACP1	0.00362873079076393	0.0342011125457153	0.91550317934169	239.763760264369	0.0584924061673043	0.0667619360902525	0.876134060705356	0.380957158121422	0.519789359094665	0.338220701280627	0.310470998947622
ALKAL2	0.339498827169654	0.225020200760472	0.131363137948099	13.00168526713	0.54535110417635	0.372042471307853	1.46583023776629	0.142694541134938	0.252008312033546	1.29920842455692	1.28390629718312
ENSG00000228643	0.030149681614237	0.08897074861688	0.734706276292003	18.3085728886164	0.0889399070413986	0.181877352532619	0.489010345724312	0.624834372397765	0.737306690071846	0.414102145999127	0.371348358672535
TMEM18	-0.214860091517733	0.0540728195289099	7.08145688840013e-05	98.5565325971914	-0.238971316383559	0.101470085596912	-2.35509130575555	0.0185181548993151	0.0508906330936734	-0.28691704743607	-0.284284088431266
ENSG00000290112	-0.0579209429998245	0.0968043200427543	0.549619665160951	18.1004390771789	-0.0453999482237249	0.176959715037479	-0.256555274256118	0.797522105463435	0.867367390624945	0.162115470353218	0.10274648792504
EIPR1	-0.00731001920710639	0.0392538069897038	0.852268739203604	203.73509430491	0.0758597147115478	0.0768135848606425	0.987582012337724	0.323357399283561	0.461494884147725	0.306922873432079	0.345195552994717
TRAPPC12	-0.00820527890965002	0.0379958081395557	0.829024995925973	763.670348335154	0.0644315764008559	0.0619677382865339	1.03976001355624	0.298451410840128	0.434515739906553	0.304361366490663	0.322345898114898
ADI1	-0.174264095819657	0.0432998579162463	5.7075108406256e-05	176.954481442018	-0.189734216572152	0.071923600793498	-2.63799663085423	0.00833974104339872	0.0268249729695592	-0.170764243418596	-0.1858384179828
ENSG00000235078	-0.325663295303732	0.157176133513096	0.0382687956454524	16.2092173134625	-0.39656067718472	0.269030767922809	-1.47403466245356	0.140472258673378	0.249027394422762	-0.603945921652686	-0.599371498921301
ENSG00000242282	0.0877860958861503	0.12745650370526	0.49097848709769	13.5451713651032	0.192729606745166	0.221964252777549	0.868291197043871	0.385234940030918	0.523524405683042	0.579010803024945	0.578867619801218
RNASEH1	-0.0994583766746384	0.0531751916312823	0.0614296013351463	131.793816308573	-0.0756234080781541	0.0886967666850011	-0.852606142304197	0.393877755212201	0.531425210232663	0.0432690346381741	0.0423170804246355
RNASEH1-DT	-0.103929606972792	0.0385883067729748	0.00707501157433923	98.8830689002388	-0.065806452654023	0.0791350679545303	-0.831571316673845	0.405650957988871	0.542456398925919	0.0304760010493209	0.0619453030899234
ENSG00000287126	-0.0778411877068029	0.116687049219321	0.504712326183293	13.8494924805465	-0.0630992102842327	0.207610418007265	-0.30393084744921	0.76118057591014	0.840690372752388	0.105119891364636	0.0673582191873649
RPS7	-0.978843541495351	0.1246299551389	4.02977538629837e-15	275.324562298871	-1.35491160050458	0.19415954795752	-6.97834134225024	2.98685262084237e-12	2.26147412720922e-10	-2.47281785888116	-2.51551805370423
SOX11	-0.480345077065727	0.129726393380425	0.000213270655022764	23.6299905761369	-0.666030414137605	0.220826010247773	-3.01608679788354	0.00256059949562384	0.010323090604471	-1.04651968719594	-1.13815483550102
SILC1	0.148119204971467	0.0412267379540605	0.000327150355262168	3304.93044600998	0.269164054930664	0.0654237371153284	4.11416508439719	3.88583281068797e-05	0.000313060580405046	0.751635212768981	0.731692228192078
RNF144A	0.121291456727331	0.0436251575343682	0.00543070479702669	3964.66563275152	0.237401031880597	0.0790185503831296	3.00437088164151	0.00266130691524529	0.0106538426280659	0.674875962738344	0.668184586360796
ENSG00000223884	0.843465192768668	0.14492238024702	5.88064873351166e-09	42.1079490575594	1.3097590066713	0.26134592767942	5.01159141181614	5.39817291638824e-07	7.97103344071657e-06	2.74115129326198	2.8122791856242
ENSG00000229727	0.712850537282442	0.222149237594305	0.00133252485643219	36.3741314477795	1.1157018360788	0.338778205924526	3.29331053936617	0.000990150480415185	0.00472166874336804	2.36743811737796	2.42427728588832
KIDINS220	0.00982962078317986	0.0208474274280063	0.637281707671957	3673.09520540159	0.0830870600686064	0.0425000892046839	1.95498554528797	0.0505847764057189	0.113122073818696	0.355962617635623	0.359646056008979
MBOAT2	-0.0380361358065889	0.0354854472439659	0.2837740025888	3079.01373282484	0.0141030633503664	0.0674305388100802	0.209149498124107	0.834331535135846	0.891908945498917	0.219009655928044	0.221718033579668
ASAP2	0.103346015854437	0.125420023760537	0.409939937264632	587.36381925304	0.207096746201396	0.194066261647807	1.0671445126162	0.285906584126345	0.421629107466457	0.623530670157794	0.607593574043298
ITGB1BP1	-0.167670347013904	0.066061246312027	0.0111454696514197	487.950519458643	-0.178865160507734	0.111895758206269	-1.59849813232431	0.109932160736819	0.206453209989167	-0.15189828386753	-0.164106603649663
IAH1	-0.174588895091798	0.0475732512290964	0.000242648956149076	199.296429335957	-0.183260394886526	0.0752685792080851	-2.43475294491597	0.0149019603729942	0.042733351098596	-0.171693555424699	-0.172894525701444
ADAM17	-0.051467428704539	0.0563651891984714	0.361186456758393	657.626402421559	-0.0117931869899463	0.0950408912370432	-0.124085399836295	0.901247658056412	0.936197343242136	0.180580192508063	0.169940537816955
ENSG00000239300	-0.0711809763234284	0.0605070924059704	0.239432214671178	112.508614355203	-0.0246409226075737	0.100160856109331	-0.246013498333887	0.805671783407922	0.872904232005079	0.124176012891536	0.144252510872505
ENSG00000271855	-0.384615469118644	0.0995997319836319	0.000112641590397367	27.4859779588847	-0.48477675034094	0.172459523569041	-2.81095958233277	0.00493939902963407	0.0175704471927763	-0.772619215010342	-0.775752530693263
YWHAQ	0.0255681861860947	0.0453917290103222	0.573245238677566	1866.08702869412	0.106884462556045	0.0835878308460853	1.27870841334376	0.200999755863886	0.325175665215313	0.400993623066723	0.407227072189487
ENSG00000240687	-0.29993578300638	0.082987404757845	0.000301238544015819	404.009780165523	-0.351344968236209	0.130879384041604	-2.68449435951291	0.00726396090023859	0.024018979447313	-0.53033465427655	-0.508966280106857
TAF1B	-0.0904755583437916	0.0584945605028179	0.12192726565062	211.267195827376	-0.0450742098659869	0.0962077846902783	-0.468508967450963	0.63942065969439	0.749270486785954	0.0689705729097651	0.103397775899781
KLF11	-0.379057151310703	0.120188131447611	0.00161123554940509	16.015226715006	-0.445323592387067	0.220611581256913	-2.01858664830686	0.0435301999070536	0.100699636261991	-0.756715818926298	-0.696869074905755
HPCAL1	-0.292738092421609	0.117305423507672	0.012577247764943	145.187302428746	-0.362495746296378	0.183247914370048	-1.97817119797806	0.0479093967574806	0.108297859540139	-0.509740703333972	-0.531261375194912
ODC1	-1.48490424439546	0.204659079381219	4.00176530512731e-13	24.2141781376065	-2.09733963639537	0.343985894025236	-6.09716756653254	1.079643310834e-09	3.72602482157595e-08	-3.92075302179892	-3.99994394460681
NOL10	0.00115372561677061	0.0460342525681791	0.980005247257277	605.297750819447	0.0808874865305979	0.0701720162532662	1.15270289852663	0.2490323513363	0.380719078379591	0.331139244452837	0.35524818341942
RN7SL832P	-0.0807957830761895	0.121360056117464	0.505569192908055	19.1252103162672	-0.0592019956384882	0.214076941433049	-0.276545410459365	0.782129186443832	0.855783932918704	0.0966662364907986	0.0751503903378075
ATP6V1C2	-0.481434697379264	0.132543627130597	0.000280935190582772	15.1571768148055	-0.648770910119468	0.233212142209832	-2.78189164582922	0.00540430800279055	0.0188927987659392	-1.04963729652059	-1.10364582804157
PDIA6	-0.233248634278773	0.0962358863303766	0.0153625365670944	253.662933790652	-0.26849197357256	0.154899087068656	-1.73333477074371	0.0830361840407207	0.16560367842552	-0.339530138130415	-0.343308297821788
SLC66A3	0.00366073999957467	0.0680432114829044	0.957094331286338	110.780512149992	0.0670403121937842	0.119463377398334	0.561178778415477	0.57467566837522	0.694415033735843	0.338312285667063	0.327561858135724
ROCK2	-0.401263707174773	0.0478958736808092	5.39103372181959e-17	501.802244912349	-0.508649929677106	0.0932968863752166	-5.45194967848598	4.98205555801134e-08	1.00864535444595e-06	-0.8202529655544	-0.823485056664275
E2F6	0.13266129028424	0.0493415141765529	0.00717449569958819	181.25595639872	0.262054778600135	0.08043685345564	3.25789445188398	0.00112242145331799	0.00522215247132796	0.707407201993293	0.717477794818806
GREB1	0.28612617398177	0.115385055734482	0.0131474265730139	376.354155589344	0.480730071579037	0.172787560337936	2.78220301646039	0.00539912544383614	0.0188791285547899	1.14649919254961	1.15470167498803
LPIN1	-0.213775241611195	0.0660699112634163	0.00121390982806327	437.135306423345	-0.2385464827424	0.105274536732456	-2.26594663958142	0.0234546505351037	0.0615252232524729	-0.283813087146005	-0.283434667307902
LINC00276	0.541583632205001	0.289387947514107	0.0612786387186212	37.2539747617039	0.924812076264072	0.444506707752666	2.08053570426356	0.0374764242891091	0.0893281442760839	1.87741118447328	2.04260837243306
ENSG00000287291	0.372702033412989	0.146515512673371	0.0109662693426563	51.9173500745335	0.664666687252124	0.240474291213124	2.76398231136921	0.00571006346250193	0.0197707283675988	1.39420906295034	1.522468328981
NBAS	0.110480924131494	0.017834501400478	5.836417863619e-10	1998.26143844447	0.246239304317069	0.0370686782033657	6.64278620797197	3.07808165446179e-11	1.687338571817e-09	0.643944989071195	0.685856010123513
DDX1	-0.147984463826641	0.042125096170062	0.000443117026234895	429.558624649996	-0.140099219683918	0.0739430083593692	-1.89469190924751	0.0581332302557517	0.126096445059787	-0.0955732574100701	-0.0865971839319329
MYCN	-0.29981216803252	0.083922510383806	0.000353605582551197	67.7756389976231	-0.381820489598076	0.155242267621003	-2.45951373584818	0.0139125373670137	0.0405463579195763	-0.529980968510615	-0.569899664571563
ENSG00000226764	-0.171513203011886	0.11749972399753	0.144375219183488	104.735110416899	-0.176707786350255	0.185227229981739	-0.954005447080736	0.340080885146887	0.478233709426685	-0.162893420011516	-0.159793105369815
GACAT3	-0.141907657420316	0.0879181449772579	0.106508254453594	115.688226381807	-0.130160792028919	0.150781673601451	-0.863240133366362	0.38800545202328	0.525844831783149	-0.0781863676090273	-0.0667260871888777
CYRIA	-1.8167193935306	0.383316269452263	2.14268483275112e-06	28.3697080236104	-2.05289574260077	0.505745913309742	-4.05914450037974	4.92528293270696e-05	0.000383680833183051	-4.8701387758562	-3.91108190889169
SMC6	-0.00942873841980305	0.0529237573032394	0.858599669690915	819.806163036249	0.0653964331231755	0.0785757076205134	0.832272913646695	0.405254915870705	0.542173777638931	0.300860817969498	0.324275052498062
GEN1	0.0994566117443803	0.069221516254247	0.150778373164138	113.406701745324	0.225127608964507	0.111721612960864	2.01507660870747	0.0438966227266826	0.101341923034221	0.612402351081693	0.643644852048658
KCNS3	0.116043050513842	0.189358948804605	0.539995017527684	190.567601015912	0.184887013768921	0.269125370306675	0.686992138861665	0.492087682241505	0.625220993532871	0.659859282205284	0.563186978038032
ENSG00000287881	0.14685899625803	0.209527512418103	0.483361960844086	38.7406883623821	0.246061009165911	0.312921873503713	0.786333682624432	0.431672024390846	0.568426452228865	0.748029517842771	0.68549952312975
RDH14	-0.284584901273822	0.0612282076996964	3.35269963220617e-06	100.862471366593	-0.347579387326197	0.0937204660082186	-3.70868180804518	0.000208341041533401	0.00126556735831177	-0.486412884980922	-0.501437300156088
LINC01376	0.236638287898453	0.0790985549543297	0.00277438614512291	493.560756976621	0.413935141285851	0.12228350172081	3.38504487899703	0.000711666178603837	0.00357027776553261	1.00490501227071	1.02115051701045
TTC32	-0.144118652036612	0.0434356534223854	0.00090670806931427	219.096017724021	-0.134870696482474	0.0707064497680188	-1.90747374426197	0.0564592678591595	0.123413983394679	-0.0845124404133583	-0.0761431670626795
WDR35	-0.0483531785670325	0.0503933040694693	0.337298893026945	247.300789417491	0.00666940931357053	0.0847086245771729	0.0787335332955906	0.937244572548106	0.959552221911963	0.189490649799799	0.206855032746203
WDR35-DT	0.26562808778034	0.127303328043358	0.0369264652865429	13.8847459816192	0.466937535685041	0.229771186224147	2.03218490254706	0.0421349407153305	0.0981216716687775	1.08785030000869	1.12712459493113
LAPTM4A	-0.323588166916085	0.0777722942601946	3.17256085400529e-05	122.6054289834	-0.404319529894811	0.126396966337005	-3.19880723099633	0.00137997407519842	0.00619778907865849	-0.598008587766012	-0.614884708673328
PUM2	0.057659433508501	0.029172299078867	0.0480966849202566	2357.93801857336	0.154105615835191	0.0446880940067077	3.44847143876978	0.000563769089697949	0.00292324713176714	0.492812737164533	0.501642017661932
RHOB	-0.229532693272843	0.0591245023050575	0.000103518921230169	846.667907412852	-0.274391837474521	0.10788581315517	-2.54335421358755	0.010979386345778	0.0335946584270815	-0.328898129727115	-0.355104607100929
HS1BP3	0.157841274821785	0.0574081399949826	0.00596938963983257	153.785329156334	0.285936298831987	0.0952836349397951	3.00089620859507	0.0026918630123267	0.010758752249644	0.779451889132007	0.765226997748274
LDAH	-0.103861164027893	0.0447577370664339	0.0203128366950686	365.639630547214	-0.0764627187045356	0.0810634270061611	-0.943245573601572	0.345555307594991	0.483640551231695	0.0306718292296273	0.0406389454888832
ENSG00000233005	0.153099712761826	0.235926429646604	0.516383691858369	42.8269093570009	0.316745878950007	0.35744210586099	0.886145962538588	0.3755388781206	0.514019272395288	0.765885385361952	0.826828306163508
ENSG00000228999	0.269239969412668	0.251021701255596	0.283461188207818	26.3110731412941	0.448041948979802	0.391433686352218	1.14461775928158	0.252367532358069	0.384352851005105	1.09818457490847	1.08934437008362
ATAD2B	-0.0116601633709311	0.0285737689102445	0.683220601511366	1349.24765809482	0.060594397257772	0.0490527368146608	1.23529085618036	0.216722275561519	0.344010971155518	0.294476290122079	0.314673763183745
UBXN2A	-0.00615072526799057	0.0367948927114362	0.867242210923744	775.40978938328	0.0544861145384789	0.0609167005673614	0.89443640300624	0.371088442611814	0.510090027525628	0.310239832146683	0.302460737032877
MFSD2B	-0.0306917427492323	0.0943480619375801	0.744951478577654	30.6133253751744	0.039459450728777	0.165963547795303	0.237759744552133	0.812067442585951	0.877220545784162	0.240023350326945	0.272416116228321
WDCP	-0.0203787598715304	0.0790893501084916	0.796663484179063	36.0376582839215	0.0261376788096981	0.14152415186023	0.184687054938241	0.853474500171011	0.904174188217831	0.26953074036458	0.245780291349142
SF3B6	-0.363541860960102	0.0668202570501215	5.31033386317932e-08	125.531989125409	-0.456211847639171	0.118705149807813	-3.8432355157109	0.000121422843663425	0.000808290685370177	-0.712323645551104	-0.718639276489786
FAM228B	0.0756826078876552	0.0526625547210015	0.15068283519537	952.382325499646	0.182946698398734	0.0789229066817279	2.31804308901726	0.0204469793871094	0.0550295926921842	0.544380439974539	0.559307471563622
PFN4	0.293509380386987	0.083422917232836	0.00043427141088218	18.7518497024774	0.525078862266959	0.169484348340018	3.09809647563177	0.00194768012526363	0.00824403110636405	1.16762393926069	1.24337355959484
FAM228A	0.322122113486053	0.101661673534391	0.00153190934331243	54.7899584840975	0.546925899021013	0.162624243337552	3.36312647976958	0.000770650468010269	0.00383130751935423	1.24949036778181	1.28705497439797
ITSN2	-0.0246897552214999	0.0250341273918564	0.324013445697713	1872.6708582198	0.0432535826075204	0.0468150617340426	0.923924502187884	0.355525625022448	0.49368394080033	0.257196169198267	0.280002181573426
ENSG00000242628	0.171223773017721	0.0832556114935754	0.039724391672414	46.9826857399142	0.332562647990806	0.149299253198503	2.22749036492931	0.0259145190404346	0.0667646765069158	0.817741741702134	0.858452679624053
NCOA1	-0.0495884945391276	0.0344036305904604	0.149479085163943	3864.19066215542	0.0105123395619147	0.0591552388528331	0.177707668260243	0.858952562708223	0.908154462139501	0.185956177703744	0.214538666555547
CENPO	0.0702840172074726	0.0676284288344682	0.298680420727061	28.4425294779677	0.15190778608872	0.125280168735415	1.21254455211935	0.225303999188381	0.353960549222484	0.528934053342975	0.497247631645055
ADCY3	-0.0949680758590831	0.12718941833302	0.455264905437496	502.340393357238	-0.0737544494864081	0.191711262239109	-0.384716310481641	0.700447609578013	0.79597538296483	0.0561166325758552	0.0460539146880182
DNAJC27	-0.0252204393272447	0.0448565452237541	0.573948026410773	317.561507971631	0.0414365126871125	0.0772995520316257	0.536051136106967	0.591923209659909	0.70914187707702	0.255677781833459	0.27636909458716
DNAJC27-AS1	0.05534016075447	0.0604522481075145	0.359962816402171	388.84393272727	0.14412204568688	0.0928328429515833	1.5524898420061	0.120545061394432	0.221753899974387	0.486176860176429	0.481680662088914
ENSG00000286645	-0.316791238566103	0.124350345866066	0.0108476017829639	17.9339061365049	-0.385752378243062	0.226006590232595	-1.7068191588841	0.0878556702506012	0.172891943577632	-0.578561293199626	-0.577761163629529
EFR3B	-0.220371397439272	0.0755834733895125	0.0035500197142739	585.255450666057	-0.262592439371475	0.118344321867669	-2.21888498938802	0.026494549975311	0.0680005398882074	-0.302685933642135	-0.331512647753365
DNMT3A	0.026492305338408	0.0302405982923126	0.381002327697607	1033.01760597778	0.112059261687651	0.0565911177025145	1.98015636087484	0.0476859617121097	0.107842071290416	0.403637702339609	0.417573672048098
ARNILA	0.000154061201477311	0.112143285488818	0.998903875386954	20.4023260399338	0.080021698067	0.195253858026344	0.40983414553685	0.681927616432237	0.781210886819082	0.328279015927433	0.353517108151138
DTNB	0.00867011484510906	0.0397511255018544	0.827343467602799	3266.92557721585	0.0824265581636568	0.074571499825718	1.10533593070137	0.26901405430084	0.403086486856267	0.352645052352005	0.358325434909964
DTNB-AS1	0.0476008674119458	0.0935881681762047	0.61101820799109	39.8181452254077	0.137859356276903	0.164450204727626	0.838304558545456	0.40185967634097	0.539009182655458	0.464033281545333	0.469158912023673
ASXL2	0.039233349441006	0.0235534994443309	0.0957707672437536	724.488237384357	0.132935212360581	0.0494617630777812	2.68763594519535	0.00719598038335993	0.0238420068964191	0.440092233708505	0.459313477359897
KIF3C	-0.705033529962575	0.120148022613577	4.40974063212323e-09	113.842616000161	-0.965468601374031	0.190205841115416	-5.07591457608386	3.85636530421364e-07	5.99250901722832e-06	-1.68939574887496	-1.73685770819813
RAB10	0.0361017538327034	0.0188681767535781	0.0557010379154751	1689.16848388908	0.120937203631426	0.0313140427454533	3.86207570240944	0.000112427714695564	0.000757687232553212	0.431132147751791	0.435324411839946
GAREM2	0.106549780974248	0.144353041572769	0.460441893532059	36.2039964921597	0.174782971218744	0.223148710165274	0.78325781533441	0.433475729997597	0.569877731499321	0.632697246705072	0.542984747465923
HADHA	-0.0116297988194633	0.0333001881322773	0.726908211912797	497.735774736734	0.0467207459670209	0.0540378983313782	0.864592210461515	0.387262649423083	0.525202159400047	0.294563168833515	0.286934499333565
HADHB	-0.0654112200721288	0.0306479558740037	0.0328201321996585	498.198509663105	-0.0331413993278655	0.0583297080354033	-0.56817358502378	0.569917105887487	0.69030116318726	0.140684374259738	0.127256482815084
ADGRF3	-0.143722153914181	0.0844356553451757	0.0887272459241529	79.8635186575288	-0.131096896771261	0.134505246862546	-0.974660095640964	0.329728893190161	0.468067416772718	-0.0833779844672453	-0.0685977542716824
SELENOI	-0.00243661558305927	0.0481743318661001	0.959660896873974	466.592042944111	0.0593128142050021	0.0785480946452103	0.755114614465303	0.450180215019026	0.58653857689924	0.320866600795042	0.312111339658627
SLC35F6	0.0277646651778362	0.0541278414041319	0.607989024413741	92.113972766175	0.0883677030312433	0.104955326717398	0.841955389926813	0.399812924201558	0.537075306432859	0.407278163930155	0.370204282201158
CENPA	0.0400136994904508	0.0974377359442642	0.681322472078641	39.6987487732433	0.14209820871376	0.167253943690291	0.849595564555938	0.395549978774436	0.533002967857317	0.442324962449347	0.477634160803087
DPYSL5	0.0271894326966775	0.0803161743777082	0.734963840505531	2806.39585944517	0.0610737498293241	0.127372502723335	0.479489281622909	0.631590591524876	0.742753338476041	0.405632315257162	0.315632190578299
ENSG00000230286	0.33853971411762	0.14632414365679	0.0206881070556808	15.1676392837465	0.543845831067486	0.251353712956367	2.16366738597529	0.03048988576253	0.0759687549892454	1.2964642211337	1.28089662315728
MAPRE3	-0.322560645391187	0.072904976555525	9.67115038100135e-06	200.813728090547	-0.403727470130846	0.113513091877997	-3.55665997156318	0.00037559979904824	0.00207285274000591	-0.595068654793488	-0.613700932199238
AGBL5	-0.137916447557951	0.0442042437803725	0.00180862054938941	114.092119602463	-0.127121660643379	0.0870726776692171	-1.45994890758161	0.144304116342159	0.253975467703004	-0.0667667630651786	-0.0606495853645118
OST4	-0.758807751808715	0.100478402598321	4.28793069285764e-14	80.9336268019447	-1.03234176029747	0.15905641779151	-6.49041248779197	8.56016777541051e-11	3.94512080084137e-09	-1.84325394458816	-1.87056527810865
KHK	-0.402990066106918	0.150720825971204	0.00750079628241778	15.9261972605262	-0.512180605080192	0.271165143357796	-1.8888143171277	0.0589167136695359	0.12734110557179	-0.825192404217282	-0.830544361711162
ABHD1	0.0279661646487997	0.12205482535273	0.818769516602585	21.3955067836911	0.116150980263708	0.202466244451251	0.573680716894389	0.566183879489908	0.687361249891087	0.407854691938841	0.425754738358854
PREB	-0.313995445783212	0.0591701893175826	1.11658688137497e-07	65.8781945670155	-0.384778215680658	0.104530194584411	-3.68102458060517	0.000232298606467708	0.00138835897539642	-0.570562002491257	-0.575813402958226
SLC5A6	-0.277402081032121	0.102443333391507	0.00677188284498329	47.5818062784408	-0.334135606554434	0.16196840464144	-2.06296781952093	0.039115685739506	0.0923737709061536	-0.465861480895847	-0.474557528266441
ATRAID	-0.311904737739519	0.053498251119771	5.53657332602856e-09	92.3236440070544	-0.384606092678104	0.0967236462897723	-3.97633988617293	6.99840809245946e-05	0.000513192571396167	-0.564580092268806	-0.575469256685375
CAD	-0.175069730725263	0.0540727771439023	0.00120510723572104	93.1497080696568	-0.19060121412952	0.0948492412474429	-2.00951754197252	0.0444822762360735	0.102375462056968	-0.173069316904079	-0.187571910738043
UCN	-0.263042059471528	0.0661419242184311	6.980956488411e-05	70.4752504968495	-0.310616411900962	0.11551662881713	-2.68893245138488	0.00716809224368785	0.0237708355075593	-0.424774749524131	-0.427532766553472
MPV17	-0.053841614795968	0.0464350948960644	0.246251363899204	163.1107877557	-0.0128798193704389	0.0821104963650263	-0.156859597014017	0.875355502512064	0.918692862552852	0.173787198099705	0.167767902677226
GTF3C2	-0.0657858872672199	0.0428154217720635	0.124415845215858	287.383358158622	-0.0245623716112313	0.0701079938433453	-0.350350513040144	0.726075660519553	0.815420221137443	0.139612380716166	0.14440956735083
GTF3C2-AS2	-0.0618823538832324	0.0691663112413506	0.370953236470521	42.9682817522161	-0.0329298687385349	0.118023497368193	-0.279011124672953	0.780236287402905	0.854343162909455	0.150781126311128	0.127679421427772
EIF2B4	-0.146083764709441	0.0543253579961832	0.00716550501580702	100.97235748767	-0.140260934779275	0.0906708206158394	-1.54692473087392	0.121881396770449	0.223436680429088	-0.0901349985803492	-0.0869205204209832
SNX17	-0.445408276075271	0.0788196311702503	1.59534280443955e-08	96.3113133631177	-0.589538605972245	0.141323737450196	-4.1715469503487	3.02538702566263e-05	0.000254516686285904	-0.94655890710761	-0.985215540386208
ZNF513	-0.261693419586963	0.113177441724196	0.0207644553906334	23.3971619640514	-0.320556531951604	0.189837791006986	-1.68858123691403	0.0912997088783011	0.178298154988023	-0.420916036330663	-0.447407247107199
PPM1G	-0.320676728577257	0.0446914858995868	7.21262660917374e-13	166.814650517032	-0.388912311649397	0.0750410954478332	-5.1826577067996	2.18746266624887e-07	3.64331604569397e-06	-0.589678413300188	-0.584079199499852
NRBP1	-0.0355124002170879	0.0393308900600042	0.366571688890986	249.50258638636	0.0132249563945706	0.0617447161010639	0.214187662194834	0.830400716976563	0.889308410184903	0.226230539669864	0.219962328464625
KRTCAP3	-0.274676099891942	0.103967496294827	0.0082432159549426	18.384930800866	-0.33898952411657	0.182596572983827	-1.856494448812	0.0633831135381959	0.134853821492018	-0.458061934470495	-0.484262550912704
IFT172	-0.0382889287393734	0.0415005132793631	0.35620872155573	570.22624864349	0.00986868663101808	0.0754856673136643	0.130735899704124	0.895984232203959	0.932950182844987	0.218286367646188	0.213251733641932
CCDC121	0.0169461162016751	0.0630914549286488	0.788240544723421	32.0829219018965	0.0350176116815046	0.135918351189644	0.25763711356861	0.796686983887632	0.866756462509935	0.376324253886237	0.26353501184346
GPN1	-0.233416567727877	0.0939580065690738	0.0129819236409875	46.6656426674389	-0.283447056880571	0.160389757288897	-1.76723914090113	0.0771881872271773	0.156583868811791	-0.340010627416769	-0.373209799098449
SUPT7L	-0.274829550334328	0.0442564425138577	5.30071394169742e-10	217.391611727835	-0.331331264631384	0.0720343199863054	-4.59963063015482	4.23240722272212e-06	4.70831508134904e-05	-0.458500985141734	-0.468950469324325
SLC4A1AP	-0.231688294875326	0.0385302572353558	1.81950237851183e-09	183.7651880065	-0.27076833319887	0.0708018259730571	-3.82431285461349	0.000131137310789292	0.000863005628431528	-0.335065712666455	-0.347859698096221
MRPL33	-0.160599437713298	0.0386092983569159	3.18798179991706e-05	283.793518346515	-0.142843590714995	0.0738952863432096	-1.9330541606071	0.0532295261616676	0.117872879195743	-0.13166707810214	-0.0920843358386963
RBKS	0.118500250266228	0.0620885911401721	0.0563179429703909	101.220044816258	0.230895213928894	0.107064877919441	2.15659157714286	0.0310375013978378	0.0769257639753052	0.666889794362033	0.655176720086699
BABAM2	-0.0857557692165917	0.0368693209245617	0.0200218372694297	1333.61828814817	-0.0379592915604285	0.0672700557866083	-0.564282147778228	0.572562128942161	0.692543972084251	0.0824747802107192	0.117623489954013
ENSG00000223522	-0.048285849580753	0.0688953810902284	0.483391904153309	38.0857991617334	-0.0215497054174222	0.132768858348996	-0.162309939886481	0.871061787574494	0.916127351354039	0.189683290734293	0.15043315412631
PPP1CB-DT	0.116486355295484	0.0624204819960045	0.062019546824254	160.768193812928	0.232760764903033	0.102070484086442	2.28039248550945	0.0225844209002661	0.0598166707406655	0.661127660835653	0.658906741089325
PPP1CB	-0.153156215646899	0.0533318965225157	0.00408197480684541	627.676684996895	-0.156776334508626	0.0903028923904943	-1.73611642283486	0.0825432510937316	0.164819947017085	-0.110370615259675	-0.119941750455002
SPDYA	0.0240441654157709	0.0485972178303114	0.620766551405693	61.1712640118037	0.107598921248949	0.0903724735244049	1.19061609196623	0.23380433140459	0.363178670539076	0.39663311206533	0.408655575600535
TRMT61B	-0.0823112540097623	0.0375533187955692	0.0283903159283085	294.208988447454	-0.041763512181	0.06227507918522	-0.670629611835355	0.502456513510846	0.633890560273821	0.0923301881856746	0.110017252970915
WDR43	0.065100593371354	0.0459343574965519	0.156409051302503	344.872286010311	0.171274830726834	0.068451462894037	2.5021354326929	0.0123446691670639	0.0369270087561436	0.514103299653523	0.535970499184112
CLIP4	0.225626830082274	0.0382228050528428	3.57085535718408e-09	2906.0225370646	0.391178532474761	0.0612001061650488	6.39179499819499	1.63949610699071e-10	7.11068895385088e-09	0.973399153634268	0.975650485121442
ALK	0.0634667585637253	0.0918389254743967	0.489524067772229	163.963310931223	0.163391795648033	0.143989806711046	1.13474557248293	0.256481936821442	0.389022070976103	0.509428589969868	0.520208996648955
ENSG00000288553	0.167979709114531	0.075098275339644	0.0252995130901462	29.8061411851639	0.319487283473129	0.14512282893955	2.20149569718082	0.0277009509713505	0.0704752464280544	0.808459862731365	0.832309526773231
ENSG00000233862	0.140330689861406	0.0825821652250686	0.0892653715120373	128.755020480295	0.26013768190564	0.132835728525641	1.95834121431739	0.0501899877291521	0.112529394090841	0.729350801372984	0.713644712242314
YPEL5	-0.191029717280335	0.0599557967941953	0.00144166894763897	216.375661160303	-0.215954259751841	0.102315712957925	-2.11066563979912	0.0348010613492608	0.0839206614272067	-0.218733850032915	-0.238263311810812
LCLAT1	0.0809403554158977	0.0531332912194269	0.127672311300519	269.722987847634	0.201006252854471	0.11380739123133	1.76619682324408	0.0773628338367494	0.156796565711194	0.559423847771784	0.595416116329572
CAPN13	0.195149469609602	0.0713615824766603	0.00624452588141447	143.299696902756	0.345599650807473	0.122592371040467	2.81909590192519	0.00481591271087812	0.0172005161563012	0.886197674348467	0.884519131300558
GALNT14	0.0444752057370519	0.430367213647137	0.917691179310166	23.1890121661665	0.347483075634718	0.609831919204225	0.569801390665401	0.568812412225315	0.68946959057614	0.455090173691814	0.88828488965285
EHD3	-1.42661616857591	0.418378758544053	0.000649944261304903	28.6260696460002	-1.919940224423	0.56667353240077	-3.38808875771731	0.000703814846931381	0.00353814780774448	-3.75397983811902	-3.6452479102003
MEMO1	-0.171318149696312	0.045091466359393	0.000145077555018373	132.24101413542	-0.181346504065892	0.0811596527287195	-2.23444159713266	0.0254540312835658	0.0657965205100361	-0.162335335669767	-0.169067853015111
DPY30	-0.101997176044379	0.0352349907034172	0.00379437054682359	260.001815573801	-0.0805494461949851	0.0620398517676155	-1.29835007499215	0.194167066460392	0.317269243148229	0.0360050505786036	0.0324678584573868
ENSG00000288937	-0.216488138197374	0.10505243321147	0.0393256825222318	19.0607875917613	-0.21690613100005	0.206882292995119	-1.04845188952526	0.294430457174042	0.430182226553706	-0.291575196193354	-0.240166502769855
SPAST	0.0662480315136112	0.0280972496099965	0.0183830015576344	811.391769317734	0.169935075740938	0.0534418368043677	3.17981353004411	0.00147369850040527	0.00654193411487115	0.517386336696167	0.533291765498977
SLC30A6-DT	0.0968055377897016	0.103518541750623	0.349710138467184	16.8489832855063	0.202716869032244	0.187402961949329	1.08171646234202	0.279378535893522	0.414388623723568	0.604817128248786	0.598836357512458
SLC30A6	0.0836334219966834	0.0393907894938468	0.0337394399152435	393.571332648642	0.189390778104169	0.0671445426460762	2.82064290917077	0.00479275205104313	0.0171355785456712	0.567129219431847	0.572191897117825
ENSG00000289727	0.0200609972992641	0.100328895001694	0.841517855691221	53.1730182187293	0.0996037335486045	0.160261511359363	0.621507514210682	0.534265751995541	0.660598546876673	0.385236516473829	0.392669832806249
YIPF4	0.0658582700991606	0.0365366690529058	0.0714627989244738	870.741525275053	0.162241358542715	0.0578693886389176	2.80357823641506	0.00505389689476523	0.0178997207442282	0.51627115574278	0.517908789029584
ENSG00000272754	-0.378925097950047	0.113534756988986	0.000845280954394301	14.4608107254666	-0.445425675616271	0.215819972853011	-2.06387606173798	0.039029468960679	0.0922288725121778	-0.756337989343446	-0.697073182214654
BIRC6	0.0192922863081193	0.0255381615962784	0.449991185399709	4126.69876053272	0.0985089640061381	0.0417228295489968	2.36103267853526	0.0182241246446883	0.0503061774046083	0.383037089275034	0.390480928057442
ENSG00000276334	0.045780911036462	0.0462502868535487	0.322246758824679	118.558085294743	0.143214667270475	0.0816854537760436	1.75324565941845	0.0795598486400744	0.160155745227713	0.458826042935542	0.479866431013249
ENSG00000276517	-0.00938140139518828	0.0391974640059394	0.810844317595944	70.3262858827465	0.064209217881785	0.0820933007221678	0.782149302280965	0.434126835051164	0.570329517719482	0.300996258129256	0.321901309916695
BIRC6-AS2	-0.0522660054019002	0.0797592988719069	0.512276744611114	246.166917223186	-0.00946276644676783	0.130432336641079	-0.0725492365655248	0.942164823555687	0.962464788433014	0.178295313888227	0.174600028600913
TTC27	0.0503321570845452	0.0218006694929807	0.0209578110488264	851.310604909215	0.155399111907555	0.0500414296035938	3.1054091207737	0.00190016001550641	0.00806820447213596	0.471848016683642	0.504228260323546
LINC00486	-0.16206390687942	0.112938270154441	0.151293432816311	941.982610151629	-0.170099517062202	0.173093169068777	-0.982704967372884	0.325752665229355	0.463931818810329	-0.135857200726729	-0.146580395785818
ENSG00000236854	0.0276355347090335	0.140869002313912	0.844470093676544	118.827248410117	0.119000448067818	0.216672886594484	0.549217070664379	0.582856490766978	0.701223374380377	0.406908697292434	0.431452022916054
LTBP1	0.0874147433899996	0.113613547696912	0.441653382395923	855.816856033555	0.1930455437642	0.168370442815526	1.14655245027602	0.251566638056842	0.383526701126313	0.577948293460515	0.579499310777685
RASGRP3	0.0362851820186606	0.0504683283537393	0.472159795152712	1976.8127050522	0.100246808005641	0.0859252752373336	1.16667427283474	0.24334193629049	0.373882666014477	0.431656970404085	0.393955609107326
FAM98A	0.0322674049746831	0.0349412295617148	0.355758932572881	596.789952755147	0.11188882308111	0.0626338917846919	1.78639423310523	0.0740354487077292	0.151836105420495	0.420161352140504	0.417232893591296
ENSG00000286415	0.064639741724465	0.0848621337628087	0.446237285479468	309.003921547364	0.167238800260094	0.130647268623065	1.28007881085214	0.200517419935243	0.324678506474523	0.512784716130647	0.527900776824946
LINC01320	-0.229515047266971	0.276809696175331	0.407023033697431	41.0374423371585	-0.185727379688277	0.400572179267198	-0.463655214468574	0.642894788825065	0.751698602754804	-0.328847641174575	-0.17782706587389
ENSG00000226994	0.0122888621161207	0.0650250540628984	0.850103340479875	5994.76392960212	0.101615936257341	0.109160096864014	0.930889026087335	0.351910971667574	0.490040238298471	0.362998971139579	0.396693072304484
ENSG00000288535	0.331724227971479	0.110102390110858	0.00258789441758246	69.9792063299947	0.544577689832141	0.177717015524543	3.06429684419799	0.00218182303345164	0.00904673199676511	1.27696382921071	1.2823599166298
CRIM1	-0.242789801103419	0.14448737733395	0.09288865058474	244.174805753225	-0.240392153059824	0.217317694087001	-1.10617846406738	0.268649282326992	0.402621222958246	-0.366829216801212	-0.287124938516434
FEZ2	-0.114234157846343	0.0436241317474846	0.00882913709446574	818.833585389922	-0.0956319590860096	0.0808460638394569	-1.18288948829858	0.236852948164844	0.366555193530742	0.000992736566652276	0.00231157185050276
STRN	0.0942249738700027	0.0402393471877977	0.0192006185328965	2917.76687054404	0.201055036779344	0.0726676593368122	2.76677463694627	0.00566138767051552	0.0196526299486433	0.597433647930959	0.595513655912722
HEATR5B	0.057907299902838	0.0249960223378406	0.0205222278826445	706.004997960336	0.162478850700209	0.0445378383610564	3.64810814083604	0.000264178447365029	0.00154104094296267	0.49352192969027	0.518383635735836
GPATCH11	-0.147824871901376	0.0655058876367066	0.0240289887202795	139.726782389969	-0.154496701185175	0.101917526111019	-1.51589924795547	0.129544830512698	0.233675128820766	-0.0951166347974365	-0.115383804683147
EIF2AK2	-0.232396991102424	0.0782164160921214	0.0029663389327788	227.081124901562	-0.252312385781935	0.129697951491436	-1.94538450978229	0.0517287176720133	0.115298012954743	-0.337093426300732	-0.31095849708761
CEBPZOS	-0.00558006064134759	0.0344377858426163	0.871279800959511	392.092509258668	0.0641465508986285	0.0564762701725802	1.13581422255063	0.256034323404977	0.388581443989554	0.311872611325968	0.321776012261158
CEBPZ	-0.136859010436836	0.0454096560832989	0.00257934369048885	262.028488084059	-0.126334424523362	0.0762442979778078	-1.65696882093575	0.0975257789198897	0.187897829505374	-0.0637412359269057	-0.0590755692682522
ENSG00000272054	0.147199290570607	0.0890374237983873	0.0982841763684477	34.4624241796359	0.273121320408427	0.155957180209097	1.75125839055466	0.0799014115755504	0.16058192683927	0.749003164083424	0.739604466211642
NDUFAF7	-0.0933589270041232	0.0458299726615041	0.0416428865046631	149.133261629632	-0.0587539371284077	0.0761105387353792	-0.771955344222212	0.440140876478173	0.576168269622782	0.0607207110907703	0.0760462477419594
PRKD3	0.098014288182463	0.0962948977374202	0.308746647379331	221.97747057859	0.22690069599521	0.151930919205722	1.49344647673707	0.135320354769098	0.242037667009526	0.608275591209534	0.647189998740272
RMDN2	-0.0904443686371777	0.216642512664006	0.676325822890838	41.8965713199683	-0.0604878381737756	0.347125001039071	-0.174253764473067	0.861666033860502	0.91027142215021	0.0690598125457782	0.0725794503157024
ATL2	-0.146952878780816	0.068477160855511	0.0318719399259668	192.170786902191	-0.132357430856635	0.115501277171931	-1.14593911078241	0.251820346961054	0.38379520888385	-0.0926216979374019	-0.0711180920582941
HNRNPLL	-0.167734701575865	0.0429179604193131	9.29618560755658e-05	290.984580851694	-0.169454147922333	0.0722463835587488	-2.34550353353726	0.0190013984791774	0.0519110370822887	-0.152082414412785	-0.145290031448672
GALM	-0.0899240539116472	0.0874851798901387	0.304007422827551	49.6975053685876	-0.0528963033397093	0.154238018495672	-0.342952430636897	0.731634247030993	0.819430356674712	0.0705485311571266	0.0877581212637302
SRSF7	-0.282134407252781	0.0620196651455548	5.38727484002492e-06	509.983822855246	-0.340569783165355	0.09006630747515	-3.78132281329865	0.000155997233443499	0.000993135540240896	-0.479401559186898	-0.48742215336971
GEMIN6	-0.424616915372698	0.0771329335536218	3.69165113527766e-08	31.1070215966619	-0.553746293750586	0.154602788960308	-3.58173547498392	0.000341319299348174	0.00191500128632397	-0.887070900879027	-0.913651654879985
DHX57	-0.0591603662023354	0.0359343365961644	0.0996924586988108	206.282036734801	-0.000847205005436895	0.0622839145654799	-0.013602308258037	0.989147262917945	0.993028371106907	0.158569246695923	0.191826159417523
ARHGEF33	0.0653598606876183	0.185721970398396	0.724895897865535	16.0106869219445	0.1226991314698	0.31410548239577	0.390630340272764	0.696070495748056	0.792214599041426	0.51484511236821	0.438847246612809
SOS1	-0.0541460683640094	0.0392179610732369	0.167388245819839	1451.85400529531	-0.00618964625639224	0.0737950314007515	-0.0838761924604209	0.933154868509437	0.957015773923984	0.172916098992193	0.181144372456139
MAP4K3	0.0840138241467359	0.0361967912240208	0.0202852459356969	1848.03666562389	0.198052641167836	0.0623289296438105	3.17753958394027	0.00148530412958857	0.00657771211074138	0.568217621763729	0.58951060435082
MAP4K3-DT	-0.362574826988639	0.213072674634189	0.0888212536960416	100.754684318421	-0.440067933469096	0.30886923367515	-1.42477102116274	0.154223401661094	0.267056625513494	-0.709556778882753	-0.686360802326543
TMEM178A	-0.245944963485848	0.217105215407975	0.257282434535076	246.619368540462	-0.407556362465771	0.343182999164241	-1.18757736676438	0.234999959173049	0.364676293435956	-0.375856731745673	-0.621356498315653
THUMPD2	0.0409348259312097	0.0597062437196656	0.492963002016166	288.720547920762	0.135378732093604	0.0961624749145627	1.40781247793263	0.159186604534131	0.273227991127285	0.444960479009762	0.464199100991121
SLC8A1-AS1	-0.134065328544607	0.280006211040092	0.632085097277366	93.8961639276662	-0.180006946119077	0.447942361643501	-0.401852920225341	0.68779227280693	0.78641169030394	-0.0557479848750373	-0.166389513293968
EML4	0.0629216691234332	0.0706084961190075	0.372857001413232	242.919260019387	0.179835972186269	0.116558577787542	1.54288063220938	0.122859740844596	0.224702804305374	0.507868986224683	0.553087821569193
COX7A2L	-0.422323666373226	0.0709760622384306	2.67771210643949e-09	173.019853202341	-0.555123974514095	0.120230573293956	-4.61716150314655	3.89024509570973e-06	4.37026776838247e-05	-0.88050948276331	-0.916406218145227
MTA3	0.01452661036843	0.041763578021784	0.727968127370075	667.884667957323	0.0818434989202083	0.0760837551579375	1.0757026746421	0.282060250880275	0.41729841751612	0.369401591144863	0.357159654261787
LINC01819	-0.0671727046951125	0.0759607929063113	0.376530199354668	263.147700915586	-0.0267026031685561	0.123626908854622	-0.215993454952083	0.828992849347828	0.888057019008285	0.135644434367269	0.140130344338451
LINC02580	-0.0081265599883712	0.0698951642537805	0.907440270251424	95.7356457954838	0.0617706946935562	0.116152237040411	0.531808050085728	0.594858946708278	0.711739641147371	0.304586596178433	0.317025676479941
ZFP36L2	-0.0436580101444439	0.0796936647685148	0.583813550816585	225.180975404118	-0.00589170388225252	0.128345200109828	-0.045905136126718	0.963385860457616	0.975281135765811	0.202924412619018	0.181740084569353
THADA	0.033048084199775	0.0215256514194006	0.124712987726616	1374.15251740282	0.12619904166808	0.0393509485434503	3.20701396889415	0.00134120483071033	0.00605152924528468	0.422395022714987	0.445845039076192
DYNC2LI1	-0.00282998604101291	0.060802219969182	0.962876566630865	345.969647007033	0.0693115609542567	0.0994784811719223	0.696749288265368	0.48595970740719	0.619503655864849	0.319741093687179	0.332103039639842
LRPPRC	0.125208636971755	0.0330281661302776	0.000150062824753888	1186.12386273438	0.253432456505544	0.0585766895598707	4.32650698442958	1.51492518446611e-05	0.000141571094064717	0.686083754576129	0.700238146612962
PPM1B	0.163518270749683	0.0448451134310283	0.000266054124678529	3632.27986778623	0.302485273760311	0.0709096253213079	4.26578581383952	1.99199817248278e-05	0.000179267755486018	0.795694845711403	0.798315358725949
ENSG00000289272	0.16716143806343	0.0697470589282733	0.0165443284391009	106.487736730374	0.322126053558029	0.116071927173987	2.77522792462278	0.00551630333443052	0.0192164181884857	0.806118634849221	0.837585537975401
SLC3A1	0.18121687530981	0.0869555831051887	0.037158660828439	77.8791067192316	0.343225298401062	0.146482300496359	2.34311788685756	0.0191233396682348	0.0521769370613357	0.84633389302396	0.879771802245327
PREPL	-0.258880659700967	0.0510014268478969	3.8556599032436e-07	1024.11347226584	-0.310891809634706	0.0877486498490708	-3.54298111901944	0.000395631026906733	0.00216808140298963	-0.412868199538678	-0.428083402448808
CAMKMT	0.100975007063796	0.0428811567444324	0.0185344694232635	2626.91912170962	0.219665158105925	0.0681074680131902	3.225272712581	0.00125852722393369	0.0057569936994157	0.616746766606535	0.632723115408511
SRBD1	0.0463152261051554	0.0298253307773944	0.120451273344537	609.192213379759	0.159430037306482	0.060490712099321	2.63561184475247	0.00839857425262341	0.0269772385084267	0.460354819170496	0.512287775505088
PRKCE	0.0569119684001817	0.057998444764711	0.326461019425929	1009.78279123877	0.174881724136566	0.0974917051541523	1.79381131820442	0.072843289810309	0.149784456253982	0.490674098445526	0.543182196081723
ATP6V1E2	-0.00829267038749804	0.0681870250469648	0.903202709887445	112.389272551088	0.0554300028240926	0.117924219232808	0.470047655898927	0.638320970158441	0.748237219364239	0.304111322982068	0.304347966692252
RHOQ-AS1	0.0416897645418429	0.0998044131195545	0.676155766812688	130.410213600987	0.139623834810035	0.169415980816868	0.824147958987189	0.409855492583083	0.546621327395789	0.447120500829112	0.472686846708117
PIGF	0.0276769276874482	0.0371239456045689	0.455952806161855	505.989482890908	0.11482097800882	0.0678972235509244	1.69109975347817	0.090817752296711	0.177590650162497	0.407027130414391	0.423095504484764
CRIPT	-0.0140014843806298	0.0374034543912712	0.708153856892834	318.129431148575	0.0496013312280708	0.0680067575621904	0.729358860885429	0.465782175673993	0.601113791373342	0.287777328914079	0.292694000774435
LINC01118	-0.294138506813696	0.119180087277284	0.0135863786355125	22.0471978012605	-0.32609845354108	0.203984859216067	-1.59864048142743	0.109900509436016	0.206419891156876	-0.513747553163131	-0.458487879161858
SOCS5	0.0909052121265481	0.06509156379371	0.162541590818998	119.827015129394	0.182320062787846	0.110475059152021	1.65032781323938	0.0988759066055822	0.189845834393432	0.58793518315527	0.558054563429775
MCFD2	-0.299699673033426	0.0487106366905754	7.61971254336115e-10	123.443728055373	-0.368581597852822	0.0885893085188357	-4.1605652421867	3.17460909486345e-05	0.000264669657122324	-0.529659099090786	-0.543429552017242
TTC7A	0.0248829661047216	0.0486411580104102	0.608957614513529	1214.28789322198	0.0982482219954531	0.0809494894351148	1.21369785876419	0.224863122339262	0.353525478264531	0.399033079115234	0.389959595116341
STPG4	0.0234032331535856	0.0796368107873793	0.768853754307339	88.4320833935684	0.0898741268222626	0.129481655847588	0.694107024149065	0.487615093890695	0.621133733333726	0.394799283921496	0.373216256924577
CALM2	-0.120947694807211	0.056376164544202	0.0319233286352152	2940.95734966508	-0.111858339884555	0.0949062265381188	-1.17861961185052	0.23854967870048	0.368489354836591	-0.0182159594998117	-0.0301317877865093
EPCAM-DT	0.0452616419773944	0.0760191889733857	0.551577735487414	1569.92992935569	0.117693490717579	0.114195078236005	1.03063540509464	0.302711826538882	0.439425169308129	0.457340316173258	0.428838865498484
EPCAM	-0.047356548019987	0.102792487576934	0.645013513018782	65.0028954015238	0.02505223075809	0.164000824926351	0.152756736250201	0.878590116690993	0.920495998054972	0.192342197855665	0.243610024180953
MSH2	0.123129866914176	0.0522767180680451	0.0185053627692014	725.42386856174	0.259619060544813	0.0879583560105616	2.9516133806962	0.00316118465366923	0.0122357799323034	0.680136001184609	0.712607770022504
KCNK12	-0.329775339200058	0.151578406950145	0.0295845133372873	178.664437646058	-0.475210205044588	0.245073349229192	-1.93905296736355	0.0524948888518777	0.11660292629275	-0.615711255168668	-0.756624983189809
MSH6	0.00175844406189675	0.047171005575578	0.970263290703877	413.421215617012	0.0698983721795114	0.0711371782142538	0.982585673682314	0.325811398195615	0.46397093841502	0.332869458032642	0.333276322077641
FBXO11	-0.0117631268702068	0.0241244098606623	0.625831297832165	1989.17143759147	0.0666017013633077	0.0515620684267147	1.29168017101503	0.196467927186279	0.319958554830239	0.294181692121792	0.326684890616565
ENSG00000233230	-0.0574421951887657	0.0822761125493919	0.485074824730833	41.4928041649453	-0.0243346956881441	0.14223468461481	-0.171088337236769	0.8641543062014	0.911900014508198	0.163485258178729	0.144864787276032
ENSG00000230773	0.127207355576766	0.0566101228480642	0.0246350494807551	189.05693070849	0.253713446298215	0.0999779149810221	2.53769491338537	0.0111585212042565	0.0340515020915414	0.691802465656419	0.700799963385978
FOXN2	0.0881925485098484	0.0565520854983207	0.11887987791476	2967.69507975192	0.18373817929326	0.097847515824945	1.87780116586688	0.0604083707276605	0.129771311754268	0.580173740677563	0.560889974749375
PPP1R21	0.0686376610161711	0.0423563328883853	0.105128848894083	2648.95419042976	0.16561091590101	0.0717407013067905	2.30846524893581	0.0209732735164648	0.0562318661218315	0.524223517617889	0.524645951342607
STON1	0.287818418955102	0.0737910549671641	9.60135249114378e-05	114.9969993501	0.492465159441275	0.12304621658514	4.00227794976957	6.27355365179992e-05	0.000468870171151689	1.15134102473914	1.1781650511169
NRXN1	-0.930113812035328	0.598566430144996	0.120207699304693	492.746508140322	-1.27429299610487	0.823689366409976	-1.54705529544327	0.121849912518376	0.223406560634137	-2.33339290776306	-2.35432755728692
ASB3	0.0522481669304535	0.0381320934370655	0.17062797699005	1440.59021584188	0.147257925343955	0.0617800927128226	2.3835821358907	0.0171450579722875	0.0477718100467041	0.477330082397278	0.487950604398045
CHAC2	0.0022746119022157	0.130876973071689	0.98613364662844	15.1093346628251	0.0803355261971238	0.238666213975872	0.336602005197289	0.736416944403112	0.823359086938631	0.334346311622897	0.354144582571727
ERLEC1	-0.0294327896562888	0.0409293508966116	0.472071879910874	330.082597238461	0.0202293153011793	0.0686239238838594	0.294785173395445	0.768157993334656	0.846599674792892	0.243625452685991	0.233966987781765
PSME4	0.0791469967968127	0.0342040421766295	0.0206695773886149	2970.45194148007	0.181531160268205	0.0679791168372452	2.6703959791479	0.00757618419472134	0.0248191111367913	0.554292710361955	0.55647721549982
ACYP2	0.0629931452469015	0.0383213349531855	0.100214637487889	4279.65257140033	0.161517889004428	0.0656762871082026	2.45930298614971	0.0139207079076477	0.0405622040741196	0.508073492901225	0.516462269148875
ENSG00000272156	0.010550624717758	0.0936146179604245	0.910266222369436	32.5718759553915	0.0765897374089255	0.1565045632752	0.489377023941781	0.624574799368951	0.737131384017436	0.358025545943423	0.346655175396549
ENSG00000289065	-0.346131181234424	0.0662420026556532	1.73917735913013e-07	53.8506153590208	-0.425060201559547	0.119400520175928	-3.55995267803901	0.000370921628582113	0.0020531432182613	-0.662508405520335	-0.656354034352688
C2orf73	-0.111961455833988	0.166493745820537	0.501286800806321	41.9264823376126	-0.0865051024085646	0.252206204517166	-0.34299355392217	0.73160330956555	0.819430356674712	0.00749536587508082	0.0205599968824331
SPTBN1	0.106884370957139	0.0486589738538948	0.0280489248867906	3576.71028909528	0.225223533802203	0.0787469131919442	2.86009349030894	0.0042351613436838	0.0155376500223158	0.633654571782108	0.643836646142864
SPTBN1-AS1	0.00724469856659101	0.0847320424248145	0.931862873382065	96.0597941897769	0.0669545495322661	0.145633693665731	0.459746284303858	0.645698343326298	0.753788814896339	0.348566667407997	0.327390382505662
ENSG00000289627	-0.155710932370482	0.0880438584643264	0.0769671677678807	31.5266508286899	-0.12785764579442	0.163407554496253	-0.782446357443967	0.433952298958642	0.570201179081481	-0.117680141872138	-0.0621211292188784
SPTBN1-AS2	0.582459575549239	0.133883210686723	1.3582436696322e-05	68.669999283118	0.918047276946585	0.21677533919999	4.23501713956321	2.28534274193253e-05	0.000200551229194405	1.99436497153159	2.0290826934875
EML6	-0.530961783628023	0.276188552641846	0.0545477479252239	69.2281754370418	-0.688630891317335	0.460830975534791	-1.49432422705133	0.135090895821102	0.241798202145116	-1.19134363586975	-1.18334269459378
RTN4	-0.0870039118482788	0.0365832275015318	0.0173952200127967	12292.068029365	-0.0614240343211211	0.0676918621216196	-0.907406479833022	0.364191884056156	0.503456689277444	0.0789036086212248	0.0707076004758516
CLHC1	0.049743819273384	0.0986029465806801	0.613919803987211	246.089876219531	0.151494735303821	0.153273203471257	0.988396744328706	0.322958381353018	0.460969739278521	0.470164671188581	0.496421769406938
RPS27A	-0.962342113122402	0.115774564694938	9.39386080511559e-17	397.508793862523	-1.33230218568682	0.180008800477032	-7.40131694759454	1.34840461370197e-13	1.45002351212589e-11	-2.42560415854316	-2.4703123245141
MTIF2	-0.167444867773196	0.0665893147048542	0.0119170663741467	156.566212454	-0.166342970422379	0.110957373582634	-1.49916102960474	0.133831862172019	0.240094878461407	-0.151253145212704	-0.139069479140752
ENSG00000240401	0.476538324669378	0.0902403770993507	1.28644832261812e-07	333.811877651633	0.742032473778008	0.147413327933312	5.03368646635328	4.81136361623729e-07	7.25616220172371e-06	1.69130428578722	1.67715507441253
CCDC88A	-0.0281356046924621	0.0481580261580482	0.559062212903596	10920.5146845191	0.0273454721660018	0.085734841182978	0.318954019027577	0.74976138056044	0.8321336390335	0.247336943641857	0.248195178236874
CFAP36	-0.721727819180362	0.120629704696624	2.190614665891e-09	78.0101457261747	-0.967438877060994	0.203693402385768	-4.74948557847149	2.03934738575652e-06	2.51779660604216e-05	-1.73716126048221	-1.74079711794635
PPP4R3B	0.0961120569201652	0.0384860280997228	0.0125134791700004	1284.38031209527	0.20553373354725	0.0598735766652955	3.43279531630826	0.000597392903751034	0.00307289798671243	0.602832948623579	0.60446845438259
PPP4R3B-DT	0.216202219126131	0.117631612591623	0.0660682740948333	20.1646475242998	0.3829377324134	0.200217122052319	1.91261231051625	0.0557977025163592	0.122218968281395	0.946433563296949	0.959173659918904
PNPT1	-0.00198072830693933	0.0291572480879651	0.945839270288767	1212.47479931825	0.063554369236574	0.0464953542852901	1.36689719249394	0.171657532128916	0.289312637909496	0.322170980316388	0.320591992061521
ENSG00000285755	0.321584785990241	0.0639429979308831	4.92423581872391e-07	605.667710356343	0.535953700653684	0.109698890135058	4.88568024702742	1.03072360142446e-06	1.40201083823455e-05	1.24795297242443	1.26511693522218
VRK2	0.0157853115722183	0.0464298743505528	0.733870245005261	4900.40484639999	0.095694944373835	0.0744746385603175	1.28493331721685	0.198815587115939	0.322616826487082	0.373002972801506	0.38485451930432
ENSG00000287875	-0.0683757134396803	0.0331658048168799	0.0392427019507557	109.83023628961	-0.0364259072515944	0.0756241565518211	-0.481670261361973	0.630040205056977	0.741458893183627	0.132202399345433	0.120689370091481
FANCL	0.14643849961248	0.036625389984672	6.38049225148987e-05	2297.49822493244	0.283605600998076	0.0669606556205479	4.23540657375294	2.28138543354074e-05	0.000200448548453195	0.746826397593577	0.760566952543518
LINC01122	-0.0875728544226366	0.0640975722672919	0.171862729599187	756.094954487745	-0.0191187566742242	0.11039522354931	-0.173184636613236	0.862506299375917	0.910731245631095	0.0772757565584731	0.155293643061821
ENSG00000289529	-0.150569657483009	0.0763676982203785	0.0486506442705026	28.402162906132	-0.129191602773946	0.184542547210144	-0.70006404878996	0.483887306369635	0.617392490710081	-0.102969984278125	-0.0647882702507806
ENSG00000271955	0.377563802257576	0.144657538963844	0.00905282714374478	78.4529586501593	0.544865843321626	0.246837364627197	2.20738802711067	0.0272869621212933	0.069624917104538	1.40811950101383	1.28293605664563
PAPOLG	-0.105905609756438	0.0753816476528534	0.160043390567522	274.37257248135	-0.0658485135307846	0.114685636763396	-0.574165304297298	0.565855945399941	0.687176941876852	0.0248222842203542	0.0618612057074961
REL-DT	-0.196623122630359	0.136261497084305	0.149025055950073	15.9121351851087	-0.24501051935708	0.241028920139083	-1.01651917627021	0.309382220510621	0.446723940317084	-0.234737638195758	-0.296358995117076
REL	-0.0738821780036867	0.0633690820778627	0.243653824796873	85.5185868167657	-0.00660800840911763	0.122056946138702	-0.0541387329288779	0.956824633068172	0.971221790090457	0.116447365176816	0.180307890559905
PUS10	-0.0390311275225768	0.0512817827748441	0.446590787666343	196.659207233143	0.018075269823736	0.0952408975961288	0.189784748778666	0.84947780740598	0.901426304282829	0.216162796877076	0.22966014493327
PEX13	-0.0181816000962515	0.050602441954277	0.719368564899219	162.448318583711	0.0526360527321624	0.0804767546897266	0.65405287446167	0.513077741181614	0.643460971785275	0.275817229078174	0.298761685391096
SANBR	-0.0708689231839802	0.0361039665247471	0.0496563549665262	776.94267191291	-0.0293002672444619	0.0607737463569157	-0.482120471434911	0.629720368095242	0.741258845287015	0.125068855806855	0.134936521336447
C2orf74-DT	-0.00517604104498077	0.0799709794391562	0.948393759902799	26.4502679288886	0.0513431298901305	0.148768661368256	0.345120601462144	0.730003706152806	0.81836842543162	0.313028587628287	0.296176588858004
C2orf74	-0.133547204796434	0.0776920772914872	0.0856272069534033	129.588235748348	-0.123156079014724	0.127639723500549	-0.964872655918859	0.334608598840467	0.473183877148135	-0.0542655350633396	-0.0527207198617423
USP34	0.103693206474183	0.0195401869681772	1.11649717342875e-07	4129.05744067897	0.220224408388671	0.0350210986294614	6.28833523239066	3.20888397727069e-10	1.28010317802949e-08	0.624524048034567	0.633841291930772
USP34-DT	0.0148777614216567	0.0608198225128181	0.806750467406009	75.6351057092814	0.103729038913653	0.101065868183004	1.02635084206496	0.304726240286689	0.441787554303874	0.370406300569145	0.400918053233983
XPO1	-0.16556526173524	0.0764815374141055	0.0304049787611254	1763.57854140874	-0.167074798167446	0.126632877792848	-1.31936351032593	0.187047614674956	0.308420733530706	-0.145875237662895	-0.140532710592074
ENSG00000289410	0.217587483370122	0.0897826393260719	0.0153721035144891	184.528668198871	0.380200850284894	0.137624510935392	2.76259546864716	0.00573437890041923	0.0198410312152533	0.950397065693624	0.95370148147803
FAM161A	-0.188371996112398	0.0616351466739438	0.00224129401962921	208.4419588842	-0.200157751451107	0.0981522401429889	-2.0392581071967	0.041424274323799	0.0968088552701067	-0.211129608268571	-0.206679448090832
CCT4	-0.338798638443984	0.0741574889774986	4.90906445867819e-06	438.461671173496	-0.414902596850702	0.124327407034392	-3.33717727046242	0.00084633948654448	0.00414647671849458	-0.641528616971188	-0.636044710498461
ENSG00000236498	0.071148048911787	0.118278724040598	0.54748789194117	24.0387759077342	0.15667110774954	0.223359287751135	0.701430906800264	0.483034139584847	0.616780814957763	0.53140621108884	0.506771514982157
COMMD1	-0.0456582981803219	0.0249239208554133	0.0669653187486432	1411.57886907528	0.00895305603215726	0.0498258142578569	0.179687099257901	0.857398221896727	0.906979637603325	0.197201211100873	0.211421002982871
ENSG00000229839	-0.0110741715475133	0.0503523059706921	0.825922749929416	101.728991047812	0.0788125584607912	0.104678069004946	0.752904206296235	0.45150748031159	0.58784590054981	0.296152923303526	0.351099529543646
B3GNT2	0.140684223596134	0.0846051126206411	0.0963457497538915	51.5867911284272	0.264510639823612	0.139910272427068	1.89057340276066	0.0586813134887122	0.126943249587826	0.730362328098645	0.722388094279978
ENSG00000228541	-0.199883330019966	0.0899247426763836	0.0262303303800314	233.947067073776	-0.234125380355177	0.143984258568062	-1.6260484492095	0.103939349143853	0.1975992750826	-0.244065706727386	-0.274595024227816
TMEM17	-0.459028244881898	0.114116469176322	5.75949115589517e-05	15.8866945054922	-0.610460899951319	0.205278414274066	-2.97381924987152	0.0029411827135361	0.0115468654679565	-0.985528207904812	-1.02704800545786
ENSG00000226622	0.398504681577186	0.0890055129639697	7.55918022000626e-06	23.3906816575096	0.619653842237167	0.184216502160673	3.3637260232892	0.000768978403173141	0.00382555799634241	1.4680353082194	1.43246872048936
EHBP1	-0.00372491071632322	0.0682527577294571	0.956476864006069	1062.76150302069	0.100613172812514	0.101933489929894	0.987047268583779	0.323619466550536	0.461780084962495	0.317180545321897	0.394688126440383
ENSG00000226605	-0.00992227150181817	0.102314133152565	0.922743465834325	30.4408831161985	0.064756696940108	0.182864131421051	0.354124652204229	0.723245467848805	0.813103238096687	0.299448726693852	0.322995950810646
EHBP1-AS1	0.226589144318904	0.0962176307476421	0.0185244547923456	40.8692141857186	0.41459912928493	0.183192498315099	2.26318835704616	0.023624080638768	0.061874577599597	0.976152516250666	1.0224781082778
ENSG00000286480	0.088113201502169	0.0638871219187558	0.16783269786194	121.092891241115	0.211065114535083	0.114708697588904	1.84000968515486	0.0657668154183026	0.138613768045393	0.579946713916083	0.615528011341447
WDPCP	-0.00161726756561141	0.0397216940779051	0.967523127501064	3742.17965547586	0.0784417744087125	0.0633852725810155	1.23753943486561	0.21588688349712	0.342941698897159	0.323210910081124	0.350358176280795
MDH1	-1.58942239857845	0.294567869786663	6.8227821818112e-08	86.8334031646475	-2.27566190592269	0.445652159413496	-5.10636346723325	3.28417705738966e-07	5.20140742066837e-06	-4.21979918313401	-4.35648515939708
UGP2	-0.0502572522032489	0.0316023756379826	0.111767239804473	675.186581943431	0.00973901313160965	0.0619627959391036	0.157175172359573	0.87510679467053	0.918573611761684	0.184042735834413	0.212992461779098
VPS54	0.036865642555244	0.0262027668463549	0.159446066561993	1302.99048233229	0.128486211974881	0.045960986496803	2.79554948159824	0.00518115697142782	0.0182762941421414	0.433317777530164	0.450418054447635
PELI1	-0.0387246454823176	0.0568807787965586	0.495995699446316	715.184829472333	0.0129373110928003	0.101014479000526	0.128073828829359	0.898090547028393	0.934160210128363	0.217039699826368	0.219387204529775
ENSG00000225889	-0.107994767633219	0.0513253206586323	0.0353677530885758	90.7183900570319	-0.0928914346157169	0.095353708329633	-0.974177472936824	0.329968427786991	0.468317852750473	0.0188448093179526	0.00779103286448984
LGALSL-DT	-0.213421389715284	0.115700629653562	0.0650957366248159	37.1799064069791	-0.221869242541017	0.192595785114969	-1.15199427863166	0.249323424392501	0.381007066006046	-0.282800650101165	-0.25008985010413
LGALSL	-0.530695633366105	0.144040022507103	0.000229275902311542	24.5221551448	-0.721237443500034	0.249605816017788	-2.88950576155099	0.00385847936228748	0.0144200539251431	-1.19058212974876	-1.24853690592901
AFTPH	-0.0574588660608132	0.0263878260799565	0.0294450477718514	722.599537962698	-0.00951849110837524	0.041371011828643	-0.23007634301526	0.81803244734943	0.880894094671325	0.163437559668064	0.174488611565924
SERTAD2	-0.0509320095409163	0.042453233645193	0.230247955823106	643.983299216801	0.0187343604000074	0.0749067922021082	0.250102291784965	0.802508243702054	0.870939179211532	0.182112127766949	0.230977944192687
LINC02245	0.087751111799527	0.102613921431307	0.392463705773893	101.375228533116	0.220051771802815	0.161319777295791	1.36407187941584	0.172544944151969	0.290544306276549	0.578910706951739	0.633496118788901
SLC1A4	-1.17090865607285	0.279215439392382	2.74601904932208e-05	32.0159094900696	-1.64998114004648	0.39905838166077	-4.13468609074122	3.55440140404197e-05	0.000290618825542605	-3.02235239371637	-3.10548616231312
CEP68	-0.0324037811276915	0.0472229309146244	0.492594929657718	253.535045079795	0.0252462105681901	0.078908247658389	0.319943875543739	0.749010876699771	0.831699256772596	0.235124885470398	0.243997871404529
RAB1A	-0.0283454430056345	0.0342613944796567	0.40805064781664	1045.96540789319	0.031168340165745	0.0590308304772458	0.528001044772006	0.597498610801171	0.714264490437359	0.2467365566321	0.25583869917357
ACTR2	-0.235870023802601	0.0387771843625784	1.18174496917421e-09	558.825292384811	-0.274395707773543	0.0690110381696858	-3.97611331536345	7.00507560858338e-05	0.000513359614969765	-0.347030428205307	-0.355112345456428
SPRED2	-0.461898515860144	0.184612287492534	0.0123496621997082	186.83023717203	-0.578031365417219	0.278264211006221	-2.07727527491596	0.0377761597440598	0.0898254779500139	-0.993740594783874	-0.962207726851488
LINC02934	-0.418817172712687	0.467180815884018	0.36999769730036	54.1765539253597	-0.508108558911536	0.679399819018117	-0.747878560883142	0.454533410242412	0.590869126171144	-0.870476742737171	-0.822402628816538
MEIS1	0.0560308672565198	0.0375179768443311	0.135321910139925	2582.14551625813	0.133940506158814	0.0647799920430787	2.06762152841487	0.0386756260652155	0.0916261639220622	0.488153101812743	0.461323482464661
MEIS1-AS2	0.365570636877303	0.115675603420792	0.00157601962579852	20.6086346949134	0.594640704647952	0.202008471647918	2.9436424116131	0.00324374547500367	0.0124966725984046	1.37380479179165	1.38245693853182
ETAA1	0.0752604850626399	0.0618087265706413	0.223362607666413	181.501992769826	0.181971108678713	0.0985964580973585	1.84561506762268	0.0649481171289784	0.137258624066369	0.54317266691904	0.557356857404015
C1D	-0.0348126481814977	0.0397377012864553	0.380996902345738	291.893850566992	0.0317450698869671	0.067580325843404	0.469738337168221	0.638541974239215	0.748437161180788	0.228232662284499	0.256991824444773
DNAAF10	0.0287446879920087	0.0574344170027554	0.616738226522639	190.661551625784	0.115045892312988	0.0867565370203645	1.32607750682791	0.184814025781904	0.305893390877031	0.410082194128449	0.423545202772277
PNO1	-0.0545939418865196	0.0745283984673662	0.463847970006448	80.1424292003905	-0.0165642869985743	0.128538209400717	-0.128866638766806	0.89746317492015	0.933937702890447	0.171634648332093	0.1604011022912
PPP3R1	-0.302281132213437	0.0539670481678235	2.12852423006037e-08	629.705109027218	-0.347967290363081	0.0956557413444696	-3.63770418243901	0.000275079103304399	0.0015939765298857	-0.537045140917299	-0.502212881469393
ENSG00000289156	-0.036490733427556	0.049846130105404	0.464127350064161	96.388317111614	0.0183895778759002	0.0937574319769627	0.196139948462099	0.844500629132086	0.898718709207309	0.223431343746591	0.230288578919861
ENSG00000273064	-0.189148376604134	0.0700737727931676	0.00694907468195666	64.9954554529658	-0.216068885259516	0.121304383602029	-1.78121250727745	0.0748777411797169	0.153161361696347	-0.213350979355766	-0.238492496409351
CNRIP1	-0.562362383681052	0.0963023520690488	5.2342059857374e-09	125.183295197149	-0.762137587990939	0.157404920754203	-4.84189175496654	1.28608821346479e-06	1.70254675181245e-05	-1.2811866778071	-1.33031349637136
FBXO48	0.124039098355789	0.0834514727820754	0.137183394219893	32.0569846506746	0.225272281198486	0.14964203850528	1.50540772799308	0.13221928346384	0.237604040518695	0.682737483907921	0.643934112690003
APLF	0.160544738832228	0.059012703759523	0.00651810059417993	435.104509799681	0.318188558239527	0.0967905880591526	3.28739151832686	0.00101120140314741	0.00481123078637624	0.78718700980028	0.829712828819046
GFPT1	0.0182424535505967	0.0338600369244412	0.590052058440345	455.061853261886	0.102272262711648	0.0646208826746601	1.58265035200072	0.113501180190184	0.211735702579803	0.380033319655918	0.398005344921571
NFU1	-0.0573964432904081	0.0417991749444505	0.169706417225837	297.736521923342	-0.0110069253037886	0.0678996388171045	-0.162105800495302	0.871222538480575	0.916231484023226	0.163616162993156	0.171512605610107
AAK1	-0.0800932235403994	0.0231304537828657	0.000534835749725186	1317.10195920079	-0.0448128759545698	0.0437171259133329	-1.02506454892321	0.305332731560169	0.442321137871233	0.0986763918932712	0.103920292299385
ANXA4	0.0446381316904754	0.030463990295498	0.142845830031427	1380.19436809839	0.135048187705682	0.0571310290664761	2.36383257771436	0.0180869842924142	0.0499647890728644	0.455556335588128	0.463538203740743
ENSG00000289250	-0.34646874103939	0.0637938382000253	5.60174485189137e-08	28.8117220555358	-0.457245908684073	0.141609272479463	-3.22892633143344	0.00124255898563597	0.00569122695890054	-0.663474227818723	-0.720706799419445
ENSG00000231024	0.335511448846464	0.0785647070314331	1.95025564879036e-05	39.2798093169728	0.57351513726296	0.150218987468267	3.81786049106549	0.000134614006533672	0.000881974329783527	1.28779978276964	1.34021804442989
GMCL1	-0.0413506426744031	0.0477197611683856	0.386199145195131	455.202015444278	0.00862751264105564	0.0783700853128056	0.110086809356145	0.912340529180357	0.943036096610605	0.20952622634314	0.210770104828434
SNRNP27	0.0320718209918528	0.0690932713896863	0.642517687106714	95.2784886479421	0.0990433068681229	0.116628464993614	0.849220701597554	0.395758496087137	0.533235525870084	0.4196017494596	0.391549304170148
MXD1	-0.136035211040876	0.0728514605154058	0.0618603207339203	415.139628575236	-0.126832875765737	0.128571566392902	-0.986476865173656	0.323899162412694	0.462063181110799	-0.0613841904069398	-0.0600721829382163
PCBP1-AS1	0.195904791911221	0.0443255197113213	9.88453134445681e-06	1833.22676914519	0.338885041887354	0.0767155757415778	4.41742160717027	9.98852793647487e-06	9.87540003846016e-05	0.888358793980131	0.8710938040682
PCBP1	-0.214246001539018	0.0745989820227382	0.00407922327782606	516.761797538134	-0.238782778971426	0.115655661593558	-2.06460086502783	0.038960781353292	0.0921105616190623	-0.285160020130292	-0.283907122850166
LINC01816	-0.175018599076855	0.0752497422178616	0.0200272732201384	69.5933560576389	-0.182969542464984	0.127032934533298	-1.4403315418729	0.149773621654152	0.260995836701223	-0.172923019609617	-0.172312989385333
C2orf42	-0.0500110768982743	0.0642863815832054	0.436603200761001	193.55126817927	-0.00977559729641472	0.103826834890126	-0.0941528970497813	0.924987701196775	0.951137575232826	0.184747089834382	0.17397454816343
TIA1	0.197244135313167	0.0447496930514461	1.04464274208189e-05	1030.05743345091	0.353602022880363	0.0662392956698712	5.33825155150612	9.38471937328251e-08	1.7629017151837e-06	0.892190908182607	0.900519238677134
PCYOX1	-0.302948007111297	0.0819741289677314	0.000219321601271836	128.982471994292	-0.392777666398846	0.132656480286385	-2.96086301664946	0.00306778351222824	0.0119490570397551	-0.538953195837086	-0.591807669318102
SNRPG	-0.152660633754025	0.0443439051419068	0.00057604004603669	134.663244312921	-0.162083968674385	0.0774551846978845	-2.09261612772077	0.0363834357097771	0.0871980274439749	-0.108952661949559	-0.130553943414064
FAM136A	-1.20684541673542	0.144248727312813	5.93952853593833e-17	14.6477345220058	-1.7516509919267	0.261784546739208	-6.69119324935444	2.21358108607324e-11	1.2490320652976e-09	-3.12517424711558	-3.30876695608615
TGFA	-0.0783379245083069	0.0441007324622861	0.0756767841951264	521.550151848887	-0.0502161311756966	0.0797345904904088	-0.629791046355685	0.528831304484591	0.655903301267546	0.103698633643	0.0931169126347527
TEX261	-0.198277396983944	0.0517239930588374	0.000126397688007052	187.161824491848	-0.229336106715556	0.083804109038304	-2.73657353257863	0.00620827183430622	0.0210680891884528	-0.239470829277265	-0.265019251970319
NAGK	-0.0914134948252296	0.0427311034745598	0.0324135671293291	228.71041648888	-0.0673038524372937	0.0706638054796305	-0.952451569519486	0.340868016455914	0.479078203648509	0.0662869596509708	0.0589513711532718
MCEE	0.154082892769759	0.060130000424438	0.0103922748881868	228.594475361104	0.29405122757881	0.0888241064615484	3.3104890022857	0.000931331119003841	0.0044902384035143	0.768698448887347	0.781452153254639
MPHOSPH10	-0.231814677645586	0.0604718130427362	0.00012636694223036	203.130407067457	-0.259372372509255	0.0937811611132671	-2.76571935589484	0.00567973914901272	0.0197025079409417	-0.335427317620165	-0.325074379814059
PAIP2B	0.0545144195619913	0.0502281440272301	0.27777280839563	455.71976460761	0.152059378668249	0.0917755967949953	1.65686069040676	0.0975476434237492	0.187903300676069	0.483814258810214	0.49755072896768
ZNF638	0.06842952609746	0.0190712692787126	0.000333102915247849	9455.70782518074	0.176189664797949	0.0344847647105301	5.10920304305132	3.2352053604411e-07	5.13480722448619e-06	0.523628004341111	0.545797319551827
ENSG00000281195	0.106366867622045	0.0419759306747526	0.0112769810481642	124.547632783546	0.230866001666752	0.0815360398241279	2.83145958725401	0.00463360886044752	0.016681233171216	0.632173897089297	0.655118312488711
ENSG00000289463	-0.0273865666513488	0.0353460372324858	0.438450208119236	271.859288201222	0.0366449026633337	0.0635923693869828	0.576246851887781	0.564448341128019	0.68597276081728	0.249480082818394	0.266788650915106
DYSF	-0.126548078647755	0.101292694741017	0.211544124114274	1884.78160696441	-0.0712625953842572	0.146218695961888	-0.487369928417581	0.625996200159544	0.738339183783788	-0.0342397144408498	0.051036179051387
EXOC6B	0.0471483722770982	0.0317568778480472	0.137632193458192	11239.2396590831	0.154876194704118	0.0585252806859175	2.64631271971644	0.00813745504042901	0.0263380224209305	0.462738607580253	0.50318272890763
SFXN5	-0.0591531973852075	0.0478132509209815	0.216023373008502	294.745744761579	-0.0129918872231515	0.0840388663802332	-0.15459379430905	0.877141562604094	0.919783831899714	0.158589758034457	0.167543831906643
SMYD5	0.00191552831233587	0.0636572082429849	0.975994237156134	51.6624253731582	0.0444677379376704	0.121164233702727	0.367003830905831	0.713616160453991	0.805450549219442	0.333318905714408	0.282429788722568
PRADC1	-0.939323153716206	0.121436215735293	1.03309276223995e-14	33.8953597158682	-1.30093756766022	0.209455792552021	-6.21103647604838	5.26362524807742e-10	1.96756167963398e-08	-2.35974257208327	-2.40760126188419
CCT7	-0.652550040011014	0.078624566955833	1.04489528469221e-16	126.474401980341	-0.890543614174128	0.125646463779287	-7.08769341681176	1.36365645670434e-12	1.11190449546662e-10	-1.53923058066883	-1.58705114716002
ALMS1	0.0921495445706374	0.0271214619278675	0.000679644810812694	1166.74705022179	0.211609504612799	0.0449178154786474	4.71103731020473	2.46459106025283e-06	2.94244017169364e-05	0.591495453079077	0.616616476064014
ALMS1-IT1	0.020866579665475	0.0787432773760144	0.791013265877886	30.8242335942612	0.0896296095085261	0.136704978927015	0.655642612376085	0.512054101109634	0.642502989808655	0.387541439634191	0.372727363976389
ALMS1P1	-0.0140908279840455	0.0859224481541295	0.869735298927228	38.9042332141914	0.048798461178192	0.159842158574534	0.305291555202799	0.760144107104257	0.840200994296676	0.287521700005875	0.29108872587713
TPRKB	-0.255761411119901	0.0575479317635829	8.81703826356594e-06	60.7069066314618	-0.283221602749421	0.110768707175057	-2.55687377755364	0.0105617533861928	0.0325179295126767	-0.403943440756728	-0.372759021469761
DUSP11	0.0417206813921119	0.0624233563514503	0.503909885174325	157.960943436485	0.130661307492623	0.103495398056945	1.26248422582743	0.206774598850195	0.332128482188212	0.447208959771635	0.454766985179822
STAMBP	0.00493460372749874	0.0359043981380234	0.890685145466932	686.12383684375	0.0631954005068522	0.0696845269324139	0.906878517926147	0.364471042361534	0.503701831686083	0.341957050166374	0.319874262597299
ENSG00000286244	-0.00486909104958792	0.0640155827189399	0.939370545188376	54.4271041450274	0.0561108510793829	0.130644422725173	0.429492893067615	0.667564564772944	0.770324050182293	0.313906829485519	0.305709268702777
DGUOK	-0.153342485685179	0.042014009395245	0.000262450546815392	281.851936389824	-0.149564943898551	0.067527376772687	-2.21487863214385	0.0267683961310883	0.0685374393694532	-0.110903568987712	-0.105523147690139
DGUOK-AS1	-0.317711995567867	0.110449509035801	0.0040206625301236	23.4892170518947	-0.353831942452661	0.203600130132153	-1.73787679911106	0.0822325245785102	0.164376436522776	-0.581195752725365	-0.513938787526353
ENSG00000217702	0.128137137357254	0.0720314061580532	0.0752550906031776	126.294592937405	0.251799730354708	0.119477608062689	2.1075056191499	0.0350737751310796	0.084492796693017	0.694462746777029	0.696973640352572
BOLA3	-0.922509189986563	0.13441413596819	6.73415429600965e-12	33.5235365453087	-1.2665355404731	0.228987015109982	-5.5310365081827	3.18344054141461e-08	6.86072019213446e-07	-2.31163464911542	-2.33881714088203
BOLA3-DT	-0.166157485462702	0.127677375264805	0.193126532698914	25.5525321413027	-0.193560977490491	0.202561925776359	-0.955564461330183	0.339292323573082	0.477441502164284	-0.147569701497751	-0.193489722501036
MOB1A	0.136648942058198	0.0471240142651969	0.00373433048612355	174.090589595526	0.269172428288854	0.0748424415026046	3.59652121022116	0.000322501298451005	0.00182878076767784	0.718816626174811	0.731708970056729
MTHFD2	0.295804296433552	0.234186989878854	0.206549086590318	35.3596853493337	0.442831246067484	0.346554788936805	1.27781020549751	0.201316355099712	0.325474965647645	1.1741901271127	1.07892598346711
SLC4A5	0.334409265716523	0.0774550307316073	1.5783252008661e-05	703.841356775388	0.544649953743874	0.122087406755239	4.46114769917088	8.15218779593589e-06	8.24103997899786e-05	1.2846462288567	1.2825044025818
DCTN1	-0.443782464358469	0.0482992784660801	3.99543902053544e-20	293.675892696076	-0.583409248342882	0.0867974296146155	-6.72150374651928	1.79858611173425e-11	1.03856100770958e-09	-0.94190715300074	-0.972960376626518
DCTN1-AS1	0.0232491549018026	0.0879474665888847	0.791508114586149	84.716692942153	0.106990271586474	0.152026621974326	0.703760105940799	0.48158218185821	0.615677829398271	0.394358436969107	0.407438628942017
ENSG00000286623	-0.459578755172125	0.119495559826063	0.000120066548833746	24.2751476069071	-0.601191011776111	0.211658523053553	-2.84038177675463	0.00450595714222066	0.0163007616707769	-0.987103321724558	-1.00851360030633
WDR54	-1.29332725100718	0.205817648209597	3.3028917507815e-10	14.7484869276299	-1.80878669583881	0.352977465278234	-5.12436875938536	2.98536204028792e-07	4.7894889381484e-06	-3.37261509379286	-3.4230052580925
RTKN	-0.0898344182190627	0.0595218220682019	0.131230150632367	734.541851221818	-0.0645642621501462	0.0970922735191807	-0.664978373767213	0.506064325429848	0.636558509746268	0.0708049957875589	0.064428964342257
INO80B	0.258537940370805	0.0979817313310585	0.00832407638544425	40.802190083544	0.446941232281806	0.159360177804805	2.80459797697546	0.00503793734452757	0.0178517168559668	1.06756405038349	1.08714357446968
WBP1	-0.244361803739458	0.0693219644576102	0.000423439461201883	154.563748145129	-0.296808509631899	0.107861838340855	-2.75174718137059	0.00592782649645557	0.0203726135264939	-0.37132701297443	-0.399924962650085
MOGS	-0.349063359906601	0.066267761652772	1.38317739969541e-07	65.9360992765387	-0.44148718249342	0.113008904980389	-3.90665835201247	9.35813234779843e-05	0.000651076812195634	-0.670897921993502	-0.689198478027753
ENSG00000286883	-0.0321031482351986	0.0647477012539935	0.620022034028426	39.9404895601523	0.0270989512407506	0.114695842265394	0.23626794751676	0.813224757086564	0.87785153295915	0.235985052904216	0.247702279226597
TTC31	-0.0298228535283075	0.0510482565799511	0.55907967287128	64.3507298613022	0.0219236127440051	0.0890239228675937	0.246266531936728	0.805475915892533	0.872904232005079	0.242509406344429	0.237354600950229
AUP1	-0.461365186959985	0.0553218125471513	7.45035350860453e-17	234.554475872865	-0.597678541008011	0.0839049216042791	-7.12328346872003	1.05385760525852e-12	8.88593571706614e-11	-0.992214640163184	-1.00149069398121
HTRA2	-0.283665414010239	0.0997217375841351	0.00444714817694156	40.8333011213978	-0.339212056221583	0.164278688097923	-2.06485734789521	0.038936499789194	0.0920824951189863	-0.483782058415716	-0.48470748618221
SEMA4F	-0.193665198228674	0.186524648813431	0.299138754294884	30.5128282682295	-0.222376406940448	0.301706452501883	-0.737062151294428	0.461084554514267	0.597180554109943	-0.226274458332336	-0.251103885039592
HK2	-0.340745208828077	0.214167799963362	0.111605121353558	15.0559910337627	-0.434026776301866	0.364404540134844	-1.19105754319433	0.233630995729492	0.363083461789262	-0.64709812215124	-0.674281988385622
LINC01291	-0.128619384141639	0.385074125153064	0.738370492821669	13.2854450524326	-0.079442750601617	0.587851091719904	-0.135140942528809	0.892500439623268	0.930367134308043	-0.0401661103070983	0.0346806083977529
ENSG00000236209	-0.119513202236959	0.474875621767681	0.801294105170061	26.775561672279	-0.0577629192625879	0.747574713092205	-0.0772670854845562	0.938411074581386	0.96041519633019	-0.0141116055724883	0.0780277092537202
POLE4	-0.142816487137839	0.0688185768647211	0.0379623808173009	83.041192443073	-0.12932796942875	0.12010115781992	-1.07682533437908	0.28155830491946	0.416832127394732	-0.0807867009239137	-0.0650609245462289
TACR1	0.137538010709864	0.209601325283723	0.51170275065945	39.4850004302544	0.264468269965593	0.360625420741832	0.733360031640484	0.463338869712907	0.598898077392174	0.721360419351437	0.722303379114066
ENSG00000270571	-0.0698192163274339	0.0831788063432506	0.401252125210103	103.331059886744	-0.0241597730240842	0.13910470269906	-0.173680490704557	0.862116570649788	0.910397061726524	0.128072265199521	0.145214531249702
EVA1A-AS	-0.290129987843827	0.107291250970707	0.00684825352891255	18.9460692010952	-0.307896480923476	0.197447801545899	-1.55938166195233	0.118906073980549	0.21948901257003	-0.502278423996541	-0.422094480592728
MRPL19	-0.00803693246257276	0.0414123838910331	0.846120483136673	589.225405249108	0.0583409898258647	0.0631278615555616	0.924171806049793	0.355396872266837	0.493551336743389	0.304843037442149	0.310168253999057
GCFC2	0.123727199810413	0.0323098097276921	0.000128455834708438	692.823586959015	0.255776360818038	0.0506205904157184	5.05281267400264	4.35350835743143e-07	6.63988325018318e-06	0.681845083315413	0.704924597122729
ENSG00000286045	0.199061121351911	0.0818841922007803	0.0150568846196614	38.6098937643645	0.360453191833946	0.144947988620361	2.48677608613131	0.0128906504395008	0.0382212292751633	0.897389648098495	0.914217606850212
ENSG00000270996	-0.258413811300613	0.0959779980713402	0.00709339341656118	19.2219102736928	-0.280280987911042	0.181879709315624	-1.54102394910175	0.123310957363794	0.225176259629193	-0.411532458172572	-0.366879495656833
LRRTM4	0.53776715689972	0.403325906242319	0.182423023466494	479.972762960847	0.86859463933966	0.557639586597152	1.55762729228036	0.119321625100094	0.220021485646793	1.86649152846906	1.93020607233584
ENSG00000227088	0.138587179051122	0.0950996338301584	0.145037989202366	7663.87299660671	0.22630864182889	0.153782995868677	1.47161030743702	0.141126140533448	0.249895644758835	0.724362287950247	0.646006233458229
ENSG00000229494	0.506021561507668	0.139542023774731	0.000287508754230025	90.1348778265002	0.76739772660689	0.224548258045096	3.41751805731119	0.00063194901805549	0.00322538835265859	1.77566138976733	1.72787088282526
CTNNA2	0.284489523943467	0.458632364480774	0.535060484015411	989.506869101972	0.499741294790156	0.551435010628001	0.906256014142131	0.364800361151347	0.504016139976351	1.14181642795977	1.1927131058447
SUCLG1	0.0706229678281424	0.0309816107271038	0.022636619868088	506.659659463346	0.174885388166269	0.0608381464701629	2.87460086003834	0.00404538540236146	0.0149859009912741	0.529903855027532	0.5431895220181
DNAH6	0.13281676537433	0.300834496628963	0.658855067147226	88.3082318725921	0.284959837385674	0.486284888049142	0.585993610718327	0.557879808480263	0.680274146084396	0.707852045563656	0.763274640641183
ENSG00000287625	0.0450330436684261	0.101106792275368	0.656030152030843	34.5823257352998	0.156628807561615	0.188889543432913	0.829208460749148	0.406986458206457	0.543772309334998	0.456686253275582	0.506686939116067
KCMF1	-0.0324634111216076	0.0406356088948068	0.424353776473305	442.81845418727	0.0323609036503566	0.0656163333841164	0.493183662990077	0.621882820232253	0.734889397375907	0.234954272805828	0.258223135142477
TGOLN2	-0.103351076588625	0.049883739176611	0.0382804577143202	548.212485966391	-0.0872475402410516	0.0770874133335526	-1.1318000756302	0.257718495938383	0.390591490356959	0.0321312856451228	0.0190755514040145
RETSAT	-0.0755893152835783	0.0527253111565973	0.151673938402077	113.549073158285	-0.0431268180501898	0.0866453368172969	-0.497739631864186	0.618667570324491	0.732372905521335	0.111562923288091	0.107291431165146
ELMOD3	-0.0188131012663074	0.0265025034536581	0.477790157890463	562.203805154896	0.0438323437863627	0.0518478968117231	0.845402542470189	0.397886125453225	0.535130514928934	0.274010385068537	0.281159368582793
SH2D6	0.0998642638468188	0.138114186311821	0.46964560132323	51.9776566700174	0.21959319444409	0.221132020158326	0.993041144773452	0.320689903843697	0.458967901730202	0.613568720669324	0.632579229782337
PARTICL	-0.266207617352082	0.0802853869838569	0.000913920707802248	48.6135325896214	-0.30870861764707	0.138261906171984	-2.23278143773793	0.0255633609518867	0.066060233930002	-0.433832007950319	-0.423718283468125
MAT2A	0.0556979937703534	0.0638865474457544	0.383302961084494	1849.51951490078	0.141642190681259	0.10060751590503	1.40786887944797	0.159169899719399	0.273227991127285	0.487200687956735	0.476722388966035
GGCX	0.300627062213709	0.0809650648363184	0.00020477912819304	310.998498072465	0.491716905800645	0.128239440223338	3.83436565961521	0.000125888751656371	0.000833640818643707	1.18798897004911	1.17666897739202
VAMP8	-0.241992782221353	0.123518722416695	0.0500942016842258	39.7672073136222	-0.272603811371651	0.203947415479485	-1.33663773444127	0.181340915552525	0.301422399955138	-0.364548795384889	-0.351529590921045
RNF181	-0.756804152953664	0.10623962093152	1.05175592803535e-12	45.359353436706	-1.04407139750104	0.169708772251497	-6.15213570665516	7.64464195188637e-10	2.72403370542795e-08	-1.83752127019162	-1.89401775607843
TMEM150A	-0.174167795968249	0.13684447869455	0.203109399858804	21.8538992792058	-0.182972615400087	0.222050314143158	-0.824014215454445	0.409931480767442	0.546673541929264	-0.170488711372264	-0.172319133475006
USP39	-0.0879299209515911	0.0433544485922343	0.0425435384682618	132.187204034147	-0.0597102713463049	0.0719025469124629	-0.83043332830753	0.40629382867409	0.543091372502567	0.0762541218419037	0.0741341334294935
C2orf68	-0.11754829942978	0.0393698243550846	0.00282887414026608	181.939381296879	-0.105198467463179	0.0667979703530149	-1.57487520814217	0.11528525222118	0.214281346581772	-0.00848964787072128	-0.0168159018359776
ATOH8	-0.314037526198046	0.105827647086041	0.00300287810675801	57.3798131856544	-0.377297132087176	0.172390478156291	-2.18861932586042	0.0286245199742962	0.0724893987062382	-0.570682402498526	-0.560855570493228
ST3GAL5	-0.0586211337656042	0.052047485397365	0.260038143470591	1788.49937031597	-0.0235623002567557	0.0883542142196127	-0.266679981989194	0.789715567964833	0.861629959396526	0.160112092448724	0.146409130594091
ST3GAL5-AS1	0.419257034115075	0.122305429873144	0.000608154970794576	125.170774991288	0.666842964301614	0.203989769244145	3.26900200325	0.00107927537418677	0.00507491969357786	1.52741170472811	1.52681962209208
ENSG00000272564	-0.0649470116209623	0.130449516115492	0.618575073574903	41.9676761693118	-0.0360988771183189	0.212697257692417	-0.169719522996962	0.865230719687332	0.912581654595594	0.14201256223307	0.121343240868811
ENSG00000287628	-0.279994886983587	0.1365917884464	0.0403774917405098	22.2316640337911	-0.305435205659324	0.237201562314769	-1.28766101993041	0.19786398815702	0.321610250191695	-0.47327998797659	-0.417173356187232
POLR1A	0.0167356610666388	0.0452554123256071	0.711528064266573	254.884713249662	0.0987046832113306	0.0724959577234341	1.36151981863431	0.173349474813565	0.291535087855254	0.375722102032736	0.390872253063355
PTCD3	-0.0254564364195647	0.0348444517206835	0.46503964425202	719.877620733746	0.0293185441612599	0.05287286016665	0.554510273680121	0.579229676586113	0.698388722825635	0.255002549620489	0.25214017898144
IMMT	0.0368672155446504	0.0425428505316945	0.386166608253195	453.327006645016	0.127415136673014	0.0710479261078592	1.79336883781214	0.0729139669468546	0.149867488849214	0.433322278149674	0.448276524451008
ENSG00000273080	-0.181434712532958	0.08904361376166	0.0415905757485106	36.866414809908	-0.188740876495766	0.158132502616533	-1.19356155991193	0.232649518186959	0.362082881373054	-0.191280730906153	-0.183852313395451
MRPL35	-0.248736474199492	0.0759461771137636	0.00105599227649115	103.316695245038	-0.301809852361838	0.119912886248984	-2.5169092480617	0.0118389319005531	0.0357165581224249	-0.383843770645913	-0.409924750210225
REEP1	-1.19250860510201	0.597422066407004	0.0459240558108994	16.4254894193599	-1.42675714116045	0.865708169587663	-1.64808094838704	0.0993360612372706	0.190409086639253	-3.08415392372515	-2.65916750596057
KDM3A	-0.105318390053357	0.0599462220859906	0.0789380622595658	342.525778341915	-0.07812894274836	0.110505077245473	-0.707016769689289	0.47955605649209	0.613553916574068	0.0265024305972163	0.0373074628520109
CHMP3	-0.117913394442148	0.0516155071183872	0.0223447007157795	266.515115219295	-0.086011734751301	0.0840934792692574	-1.02281098961195	0.30639722097591	0.443395406027859	-0.00953425359328436	0.0215464463277284
CHMP3-AS1	0.139155808261188	0.0584914935867585	0.0173560169246469	69.0086402693144	0.273618565145149	0.112223914138369	2.43814847526869	0.0147627090706935	0.0423995747259709	0.725989243418629	0.74059866756938
RNF103	-0.0881021001025373	0.0319399198967506	0.00580904986632984	519.996081738642	-0.057612974627794	0.0581841965514452	-0.990182524508246	0.322084912624926	0.460032733720299	0.0757614848014309	0.0783275116417362
RMND5A	0.0430258013968728	0.0462286742892132	0.352000103972756	577.926731300223	0.125906565504949	0.0827596141320194	1.52135273738832	0.128171342526167	0.231619912699503	0.450943154376929	0.445260256217739
PLGLB1	-0.455599655904912	0.0491421221940706	1.84301806559374e-20	74.1179231794352	-0.578753051778659	0.0922113342398779	-6.27637650565921	3.46554402502278e-10	1.36778386519516e-08	-0.975718367878666	-0.963650681411719
RGPD2	-0.000395046387643592	0.327417092236444	0.999037309460933	13.1809367056978	0.0594650908993992	0.490226864184231	0.121301167365344	0.903452495423557	0.937634452205441	0.326707915500238	0.312415804814597
KRCC1	0.013399401220023	0.0417728462296437	0.748386050137021	674.346765079003	0.0900098171927795	0.0657798410851835	1.36834956892369	0.171202681862928	0.288742788822122	0.366176433070767	0.373487559043307
THNSL2	0.150697710043279	0.22323250173823	0.499630879658516	141.304614372443	0.280459847551448	0.321010755504808	0.873677416541413	0.382293952937283	0.521006728036485	0.759012802334508	0.754277268376396
EIF2AK3	0.0461731039797292	0.0357588350578488	0.196621769747604	441.160403870743	0.137814345962549	0.0581578613963365	2.36965979583339	0.0178044594737589	0.0492852412965084	0.459948180951694	0.469068917475038
RPIA	-0.0378465770239997	0.0684895546545509	0.58054485090579	113.423649728841	0.0163770298834336	0.108362032933473	0.151132545598217	0.879871159683995	0.920980124152426	0.219552019374125	0.226264649054232
ENSG00000290846	-0.599784806072163	0.167594587239341	0.000345196783389616	65.8504291745623	-0.804400905792832	0.257618427420815	-3.12245095914222	0.00179351983016738	0.00770580031258944	-1.38825928975094	-1.41481564357987
ENSG00000281904	0.223760207055485	0.140693673849304	0.111743088195837	11.6442248436433	0.418624122955946	0.259356767093603	1.61408598529015	0.106508776821258	0.201503091283461	0.968058392929257	1.0305257634405
LSP1P5.1	-0.468009862658918	0.184336153904792	0.0111203669534279	114.615217018174	-0.616601350809974	0.276821879553793	-2.22742996978371	0.0259185513043357	0.0667646765069158	-1.01122631116537	-1.03932534924844
MAL	-0.1565548165194	0.0492513599989461	0.0014794210808188	2516.03456996714	-0.166747598732798	0.0895554440898298	-1.86194820903952	0.0626103907881647	0.133669716486313	-0.12009465366024	-0.139878501310095
MRPS5	-0.156701505649252	0.0314977965884985	6.52479861603878e-07	790.330289131212	-0.154233260048146	0.0538913379341347	-2.86193043187475	0.00421069319514775	0.0154620990599352	-0.120514358940483	-0.114857075053298
ZNF514	0.21997996456969	0.050903939152306	1.54991490352547e-05	393.374030453306	0.382187706446863	0.0840197826538252	4.54878237452168	5.39572065599866e-06	5.79395763639799e-05	0.957242405858593	0.957674042569135
ZNF2	-0.0813116949794465	0.0663927784267837	0.220685667026536	58.9437867733686	-0.0441611968941191	0.116796187766426	-0.378104780118632	0.705352757443307	0.799718899500056	0.0951901151847721	0.105223272821573
ENSG00000289370	-0.0337302730926956	0.0999344361666032	0.735721904566399	24.7794087587676	0.00873289107815705	0.182653393363559	0.04781127203465	0.961866653046723	0.974208376413689	0.231329541654032	0.210980800643805
ZNF892	0.0440424758340001	0.0422246794314205	0.296924873413847	413.683982739239	0.13934774127569	0.0614403654657745	2.26801615223649	0.023328222217598	0.0612944082346237	0.453852051784533	0.472134819614742
PROM2	-0.212517224777419	0.0715805234269059	0.00298843264595093	33.1556749012398	-0.241375590926878	0.12843890151206	-1.87930282870112	0.0602031556864265	0.129424138836241	-0.280213663601108	-0.289091244422701
KCNIP3	0.561495182408045	0.497851253772079	0.259388664183211	35.6615741569219	0.919129360002557	0.763545011131995	1.20376578538559	0.228680117435954	0.357711915542274	1.93438188684549	2.03124623261418
FAHD2A	-0.032125932339923	0.0616385590126578	0.602228410385382	152.907488240033	0.0250108731861401	0.0962476300149258	0.259859626489104	0.794972055029346	0.865777840447409	0.235919863281318	0.243527333000637
LINC03052	-0.254726246043092	0.113232062566262	0.0244746862023845	13.8400755612244	-0.28083228880606	0.213410605196849	-1.31592471024118	0.188199314094129	0.309783846811475	-0.400981638139876	-0.367981778009707
ENSG00000291126	0.0600134389615672	0.0758125173267842	0.428592021650004	77.9161046520474	0.145873587114506	0.128006686733231	1.13957786766648	0.254462210350459	0.386669998115996	0.499547990958518	0.48518273005842
LINC00342	-0.274127119840608	0.0788957866152483	0.000511716682498598	1085.21780385758	-0.318207370115413	0.132535471629335	-2.40092230557983	0.0163538083404739	0.0459032562460059	-0.456491198952974	-0.442710284596377
ANKRD36C	-0.17234199674781	0.0462767263752006	0.000195965553299857	2459.72893772061	-0.17090264125285	0.0708892360001901	-2.41084050126301	0.0159158070281743	0.0449458756038262	-0.165264755280531	-0.148186178817406
ENSG00000291176	-0.0104462092102613	0.0730105023181287	0.886228443762766	467.778757963751	0.0507116957831996	0.112219624034114	0.451896860461622	0.6513432862907	0.757350770748624	0.297949642044746	0.294914086512436
GPAT2	0.00816051640759456	0.257127699746047	0.974681618661317	21.3282402497587	0.104562101135577	0.392614661156325	0.266322456801846	0.789990879415916	0.861702657150474	0.351186995062797	0.402583694981298
STARD7	0.0698312554724461	0.0548267919218766	0.202780293101607	547.260495943552	0.15833582241092	0.0902989135885337	1.75346320480013	0.0795225301002529	0.160102339802978	0.527638616584476	0.510099979728714
STARD7-AS1	0.0307927586712968	0.0529908173591134	0.561175669580975	105.054536638428	0.109241988743486	0.0907351967077395	1.20396486377119	0.228603159311714	0.357629230886131	0.415942110805812	0.4119407585563
TMEM127	-0.337879778156183	0.129912692921449	0.00930007192955921	56.6648259714542	-0.439543366398226	0.20772634810205	-2.11597310795784	0.0343470947970218	0.0830824591341163	-0.638899584302003	-0.685311972131734
CIAO1	-0.182467942326168	0.0374263952401042	1.08598557911962e-06	285.348049783168	-0.197230584374398	0.0644237729017861	-3.06145659421524	0.00220262925209668	0.00910024714885907	-0.194236996311449	-0.200826810009282
SNRNP200	-0.322070519560398	0.0297274085705379	2.37217218616037e-27	227.088364729842	-0.409476959558296	0.0591481289948349	-6.92290637957549	4.42470206652189e-12	3.05794450780924e-10	-0.593666312306538	-0.625196579659988
KANSL3	0.00955262622796452	0.031174725645254	0.759283251302874	444.902625138956	0.091719609859453	0.0537850453565148	1.70529947965068	0.0881385845977858	0.173356738957076	0.355170083945228	0.376906153681157
LMAN2L	0.0355828240312319	0.0362807632010594	0.326709711499447	149.048936218847	0.12127547440379	0.0675314393749431	1.79583725041684	0.0725204045118896	0.149307540034153	0.429647391669506	0.436000757382352
CNNM4	0.0488465273755042	0.0584623300359715	0.403424207475908	195.897074183728	0.14095650925394	0.0919711173862015	1.53261712219979	0.125370220216721	0.227750528585646	0.46759734975284	0.475351423411909
ENSG00000289135	-0.155274713891637	0.0809203457950471	0.0550022117946593	70.2822466485941	-0.159117094708823	0.132764339284004	-1.19849272452933	0.230725253696378	0.35984895058899	-0.116432038491229	-0.124621914561947
ANKRD23	-0.145794384520544	0.0492615906262409	0.00308043157426174	444.190956777643	-0.14041697138425	0.07981253484797	-1.75933481691468	0.0785206562147015	0.158513340775834	-0.0893070272548659	-0.0872325032195252
ANKRD39	0.00761818925773977	0.0562669386538102	0.892300601487966	130.188037757075	0.0877186411053805	0.0972965120985608	0.901559975927216	0.367290660360948	0.506278413501436	0.349635294751788	0.368906534431715
SEMA4C	-0.137081980571304	0.0647480797427175	0.034246354688057	409.818100452377	-0.132625246199887	0.100770908591416	-1.31610648404121	0.188138304985215	0.309783846811475	-0.0643791955553182	-0.0716535675660667
FAM178B	0.0557377632031007	0.0827143610693242	0.500401371265831	406.525540696651	0.152092333701925	0.134639187462556	1.1296290223396	0.258632576512043	0.391364070096739	0.487314475808181	0.497616619940084
ENSG00000286654	0.408764280465197	0.0996935985537412	4.12782723110806e-05	11.0767611963174	0.579058264848962	0.22044711381032	2.62674459574554	0.00862060114699306	0.0275413823512114	1.49738995658916	1.35130108777882
FAHD2B	-0.213215513212322	0.0734496460640107	0.00369748209735028	82.1307799714566	-0.236640031293373	0.127522610186571	-1.8556711703686	0.0635004424836075	0.135026016113589	-0.282211598578001	-0.279622869054232
ANKRD36	-0.0140560077437029	0.0572621130652311	0.806094199263111	2394.87127996769	0.0514330514797641	0.0948178552500547	0.542440570334821	0.587515037531967	0.705056053450946	0.287621327283955	0.296356379934513
APPAT	-0.652365263219625	0.309184423301219	0.0348622200481788	28.6335441654442	-0.888386135307771	0.47830754899129	-1.85735336433912	0.0632608967886834	0.134671024005747	-1.53870189940192	-1.58273743952308
ANKRD36B	-0.0665205476393217	0.0486517758846821	0.171537896155854	1045.42960355171	-0.0234637905059404	0.0748331012910599	-0.313548284130027	0.753864143211812	0.835125700601918	0.137510378763689	0.146606093016774
COX5B	-1.30725605671144	0.162545423594676	8.80924899525844e-16	171.995429555275	-1.8242187928768	0.25473339605249	-7.16128635328565	7.99235004323275e-13	7.0599092048556e-11	-3.41246803523066	-3.45386051043575
ACTR1B	-0.246446340014423	0.0809659570286197	0.00233589675620266	240.236761701998	-0.290350288769181	0.124300648266114	-2.33587107403956	0.0194979619476299	0.0529944606781735	-0.377291264601958	-0.387012262975047
C2orf92	0.0518954089664706	0.0640521683763368	0.417822167918125	246.056127763234	0.144958888971356	0.100449626578361	1.44310032709055	0.148992211226469	0.260031096624815	0.476320775298104	0.483353863770492
TMEM131	0.104294048627901	0.0180495785227271	7.55046710834283e-09	1601.3801935041	0.223797036019796	0.0325236796900198	6.88104907417563	5.94133777038133e-12	3.88411685076911e-10	0.62624317081321	0.640984477125594
INPP4A	-0.478581723281475	0.112074518030093	1.95289034153316e-05	165.35227732855	-0.64150288507426	0.187723978494238	-3.41726661782821	0.000632533006441872	0.003226809836919	-1.04147439928037	-1.08911398922182
COA5	-0.127002253409412	0.0487842432178548	0.00923187931810807	154.470864456737	-0.123676455146456	0.0758766243464265	-1.62996780908165	0.103108300698379	0.196295982343033	-0.0355391941351706	-0.0537611706066071
UNC50	0.037159654041293	0.0313069233824891	0.235248586553811	229.826664082225	0.132162756964673	0.0625361385857597	2.11338211718061	0.0345680753135137	0.0835041521375929	0.43415899987071	0.457769014147542
MGAT4A	0.050380135732162	0.0569784994005252	0.376590659036778	530.516703030931	0.155270977854582	0.0936482243185081	1.65802372639216	0.0973126774989817	0.187596795802142	0.47198529264788	0.503972066461589
TSGA10	-0.0591671754372472	0.04316055189099	0.170417871099392	1541.01716023148	-0.0136849720137769	0.0693857435846269	-0.197230314280425	0.843647309142615	0.898718709207309	0.158549764189961	0.166158063915593
C2orf15	-0.144871041242617	0.0851134055576956	0.0887376949369618	30.2021878312003	-0.123677063778122	0.157650755926032	-0.784500290224742	0.432746611704373	0.569272202614386	-0.0866651679050028	-0.0537623875172823
LIPT1	-0.179740153643909	0.0539347408576975	0.000860543902392806	115.929256542555	-0.192819310931292	0.0872591357055926	-2.20973207415042	0.0271237623558737	0.0692561309981359	-0.186432278167128	-0.192006819122299
MITD1	0.031426291342176	0.0261593319613751	0.22961875491583	372.044668471779	0.11319746944028	0.0519373866763443	2.17949875194313	0.0292946372815561	0.073658491572059	0.417754767322641	0.419849428048075
MRPL30	0.0270046581941205	0.0432855509084528	0.532711422851471	160.560424834882	0.102971368911139	0.0703004180364636	1.46473337978915	0.142993674138489	0.252411814465941	0.405103640539031	0.399403152241402
LYG2	-0.17647132467423	0.0901262713975386	0.050224694064605	34.4663274816285	-0.187174313907021	0.160224469893935	-1.16820055033371	0.242725878564478	0.373076337431056	-0.177079541668051	-0.180720095922465
LYG1	0.0355268195468441	0.0568528563751124	0.532042815820048	76.4271881762913	0.110805297362978	0.103066692496128	1.07508346954222	0.282337359644179	0.417611177491525	0.429487152271818	0.41506646997621
TXNDC9	0.0513549615452334	0.0543024479715063	0.344290944751188	125.146375910649	0.138414756610571	0.0901528005709133	1.53533507261036	0.124701543252509	0.227023547407666	0.474774453245368	0.470269390878534
EIF5B	-0.000568787246673965	0.0377762052895486	0.987986897782022	551.056114157902	0.0763768972791596	0.0569009761626521	1.34227745163519	0.179506051671705	0.299311214248101	0.326210810118247	0.34622961846177
REV1	0.0222713622703373	0.0238755839680431	0.350918535903347	995.452809276991	0.109375439777855	0.0377119044111626	2.90028948380235	0.00372818172357391	0.0140243895507825	0.391560787744366	0.41220758330026
AFF3	-0.53530570946231	0.150308205231436	0.000368900671663599	763.732148534423	-0.775781320264838	0.220990504552731	-3.51047354652166	0.000447309312598537	0.00239956665950453	-1.20377242736556	-1.35759305540851
LONRF2	-1.00568552466436	0.197424458978647	3.50536810750934e-07	192.873211054597	-1.40208407484591	0.296198181981794	-4.73360121748516	2.20570889345869e-06	2.69183552458281e-05	-2.54961783771794	-2.6098356695068
CHST10	-0.287921868247594	0.0707650608665591	4.72759842030915e-05	59.2640492493662	-0.366933510628257	0.124308545338206	-2.95179635181106	0.00315931218791488	0.0122337977078772	-0.495960577167117	-0.540134332509974
PDCL3	-0.152825881125703	0.0817803524379598	0.0616595657134069	55.9965698616464	-0.158640720911744	0.148982847162114	-1.06482540731096	0.286954945320545	0.422637039590326	-0.10942546586154	-0.123669442990366
RPL31	-0.605580291718145	0.0971997849580762	4.65650704051263e-10	135.574651301456	-0.804596813560025	0.154414448474514	-5.21063165726246	1.88198770901738e-07	3.19916352827239e-06	-1.40484126777237	-1.41520734560053
TBC1D8	0.211912233086573	0.0793149997969632	0.00754500882196172	219.64255758447	0.379929247294257	0.120814790753218	3.1447246229174	0.00166243233707423	0.00721130334716681	0.934159103732111	0.95315843287014
CNOT11	0.0216020684270095	0.0469504077485295	0.645441603370501	206.680395299854	0.0967651586234017	0.0753255917763995	1.28462526933269	0.19892326400476	0.322692160668978	0.38964581176515	0.386994327695262
RNF149	0.00751265539401916	0.0320652511756996	0.814757725673051	668.948952444336	0.0829963008753771	0.0520655046079654	1.59407464693389	0.110919316661038	0.207912423803183	0.349333342453805	0.359464590210606
CREG2	-1.23943339741337	0.360914012189823	0.000594411865101709	55.4147264096678	-1.75793940727162	0.515187044960164	-3.41223527351614	0.000644324759189902	0.00327682639697675	-3.21841460907548	-3.32134014311502
MAP4K4	-0.0259022154501342	0.0282301987999466	0.358861990160988	11907.6843843449	0.0290905879500579	0.0559550853174492	0.51989176292054	0.603139016840409	0.718518343895935	0.253727091697054	0.251684398642415
ENSG00000288948	-0.237577892965901	0.0497680748249213	1.8087113628246e-06	162.773993835401	-0.256408195727291	0.095127299288737	-2.69542179421096	0.0070299578159744	0.0233754366993189	-0.351916964150568	-0.319147743766324
TMEM182	-0.11337235041485	0.131434731796876	0.388371027298308	21.9701734689325	-0.102978542791312	0.238486539270483	-0.431800231184192	0.66588661149202	0.769427494708525	0.0034585302482627	-0.0123773387706456
[truncated: 12,558 more rows]
