# Supplementary material for: Integrative analysis reveals generalizable human neurodegenerative disease-associated glial states
Source: bioRxiv. 2025 Sep 25:2025.09.25.678630. Preprint. [Version 1] doi: 10.1101/2025.09.25.678630 (PMC12485690; doi:10.1101/2025.09.25.678630)
Supplement: Supplement 8 [file media-8.zip › oligodendrocytes_diffexp/Pineda_2024_C9ALS_PFC.csv]

gene	nebula_logFC	nebula_SE	nebula_pval	DESeq_basemean	DESeq_logFC	DESeq_lfcSE	DESeq_stat	DESeq_pval	DESeq_padj	nebula_zscore	DESeq_zscore
ENSG00000241860	0.965976164736233	0.300516903125723	0.00130725571306802	6.12879031555263	1.14502906976488	0.54876534722004	2.08655498304589	0.0369283801555848	0.126172748376917	2.77820255126345	2.28111538344124
ENSG00000291215	-0.208065984371351	0.085005955510452	0.0143785825833739	21.9183018116855	-0.298743636894852	0.165360924036099	-1.80661567196876	0.0708222242215156	0.198832210183774	-0.402637677395918	-0.401202082447747
LINC01409	0.285079692193168	0.164647123343371	0.0833699870002449	20.3149271117193	0.427686374190408	0.275519222455449	1.55229232421184	0.120592293709046	0.28410368300407	0.93344519475497	0.948398098724777
ENSG00000290784	0.0168656822896063	0.153825065822656	0.912693329007426	12.8319336765349	0.056779268982071	0.277009830712957	0.204972035959643	0.837593973222636	0.916847975089913	0.206771187999944	0.259307217636997
LINC00115	-0.180367882259613	0.0798229263037213	0.0238460891758434	25.7889533171193	-0.18221812887693	0.162039913522508	-1.12452620416648	0.260789860327511	0.465630355495717	-0.327595024522254	-0.184714816871724
LINC01128	-0.124046450986367	0.285281367783739	0.663692051871271	11.2304734827626	-0.100791365791608	0.475423537760258	-0.212003314489731	0.832104448509402	0.913531226525755	-0.175002994955181	-0.033435860144612
NOC2L	-0.383626362238901	0.100121312070504	0.0001273046320893	48.8230758639367	-0.569224503880117	0.185991199931476	-3.06049159363364	0.00220973963768583	0.0156715802512863	-0.878284580621853	-0.903715774773944
AGRN	-0.404027967251863	0.116585683031503	0.000529241754282213	83.0140668273079	-0.589159872315096	0.185653090019977	-3.17344501107792	0.00150641434383541	0.0117126078275966	-0.933558785218149	-0.940752758985809
C1orf159	-0.155075109469227	0.0616921653142919	0.0119474685901588	127.495717205226	-0.2115089344985	0.10370599743182	-2.03950532983931	0.0413996198327583	0.137395180126953	-0.259069146429074	-0.239132828201545
ENSG00000285812	-0.0764652903073498	0.199418604221152	0.701392729294532	16.2450901283382	-0.0616124453933897	0.332360517111704	-0.185378353388114	0.852932285650229	0.925584029067104	-0.0460910388306359	0.0393528149661328
SDF4	-0.123916869241258	0.0884420248893158	0.161181642315266	79.7393990288639	-0.217352825745822	0.149528802660118	-1.45358500756452	0.146061395985831	0.322020782909667	-0.174651918268491	-0.249989919133617
B3GALT6	-0.401723858474857	0.148572599116759	0.00685331200487017	10.1350594522674	-0.713078306550808	0.333318049711633	-2.13933300992167	0.0324087081031239	0.115123342642967	-0.927316247933879	-1.17097499477323
UBE2J2	-0.165647478072908	0.0601054811144701	0.00585226048207318	95.8178375210128	-0.230526793059217	0.101879025889391	-2.26275026725812	0.0236510882172551	0.0915902631648329	-0.287712935233732	-0.274465213933671
LINC01786	0.0651432297174785	0.116807671508431	0.577051647240164	8.06474398995439	0.294760203566264	0.28932224399334	1.01879551153021	0.308300057064854	0.512916891668283	0.337569869389972	0.701440812793127
SCNN1D	-0.299704885031488	0.10268623966337	0.00351554079674726	22.687730209908	-0.457290799951862	0.223544823293535	-2.04563359246926	0.0407924338279209	0.135943219623512	-0.65091556243731	-0.695759406237906
ACAP3	-0.265326520737826	0.0730162119207561	0.000279274264518405	338.189612617589	-0.404980674987178	0.118471243865994	-3.41838797139046	0.000629932440031555	0.0060047002143817	-0.557774030658484	-0.59857488322512
INTS11	-0.220383844948242	0.0745341041710517	0.00310830661801897	178.010463553586	-0.329375124650415	0.124141273097408	-2.65322818456977	0.00797259541005165	0.0412120824287195	-0.436010539250813	-0.458110884112935
CPTP	-0.699269357786459	0.31928541842632	0.0285164486472338	9.23505257403452	-1.23346035362947	0.532379077186288	-2.31688360134006	0.0205100732965793	0.0826495032842356	-1.73345825466362	-2.13776834623054
DVL1	-0.207988032054288	0.0592231249865623	0.000444849251120861	83.8812890525646	-0.355806440065361	0.121442126091576	-2.92984363430082	0.0033913260961638	0.0216955936578557	-0.402426480663144	-0.507216382961126
AURKAIP1	-1.44860551798683	0.177821593494833	3.74923949063017e-16	32.7085251655599	-2.21258107874861	0.309207060512485	-7.15566156568818	8.32703496667447e-13	1.57521699489303e-10	-3.76363971362253	-3.95683073055634
CCNL2	-0.141161213836776	0.0474136781329859	0.00290869938783648	261.842728609177	-0.203117419396087	0.0802013836709103	-2.53259245787501	0.011322250586485	0.0534513699919436	-0.221372136148217	-0.223542626627124
MRPL20-AS1	-0.374487097544443	0.161137014018521	0.0201239384793178	8.28269004055832	-0.622824713410775	0.341076589489745	-1.8260552984376	0.0678419326637879	0.192843385737002	-0.853523509801188	-1.00329708527816
MRPL20	-0.399749090055356	0.138966303796178	0.00401997446182101	65.1163426719725	-0.615343822169123	0.229777432373115	-2.67799938320279	0.007406335472144	0.0391352304801006	-0.921965994677801	-0.989398688982579
MRPL20-DT	-0.504379522606064	0.132334631310964	0.000138184875527767	11.3046491142068	-0.686855162820095	0.258151182949034	-2.66067021260057	0.00779852988940391	0.0405348509847461	-1.20544192375948	-1.12225624831477
ANKRD65	-0.311413316156415	0.081768923547182	0.000139837439060698	94.5983250992354	-0.425820241173017	0.13931050684067	-3.05662688931302	0.00223842715198597	0.0158567062649386	-0.682637293011434	-0.637291733948215
TMEM88B	-0.184233152415216	0.0327551213987398	1.85981181103037e-08	822.848258050348	-0.289162770117325	0.065181306773109	-4.4362837204826	9.1525201392394e-06	0.000192074215609569	-0.338067226746786	-0.383402240286184
VWA1	-0.373813849535317	0.0626423264849171	2.41016068321355e-09	501.054772057115	-0.54741981112071	0.107665195426956	-5.08446400853934	3.68665665648324e-07	1.2503910493239e-05	-0.851699474477652	-0.863205860743076
ATAD3C	-0.432438793298879	0.112292035915303	0.000117627245701684	72.9947570872633	-0.598101810673797	0.192414187710044	-3.10840805343886	0.0018809816445449	0.0138198726099503	-1.01053242580549	-0.95736556606258
ATAD3B	-0.187741521511007	0.0852965363707729	0.0277328328127432	42.5187023929721	-0.250523952262125	0.157553791652217	-1.59008519969567	0.111815601611509	0.270545009051375	-0.347572474548461	-0.311616996309597
ATAD3A	-0.359996236495043	0.0813918381712876	9.73389868665284e-06	30.7529687077565	-0.50413425295324	0.198285223701273	-2.54247010212291	0.0110072017743128	0.0522891162478821	-0.814263323266248	-0.782787656300094
SSU72	-0.604154731417756	0.110094158988709	4.07388973920076e-08	34.6369063155348	-0.997142447496446	0.225327251637008	-4.42530781453278	9.63048616950358e-06	0.000200849471650004	-1.47576356276738	-1.69872441348475
ENSG00000215014	-0.0923970614780868	0.131637526421871	0.482738299235791	11.0525713327527	-0.040906337603426	0.270213765019449	-0.151385099128765	0.87967194316717	0.938880631649576	-0.089255092772137	0.0778217196070134
ENSG00000272106	-0.60237884973467	0.131748892658198	4.82690050008725e-06	19.2415857052816	-0.994805558865051	0.254502234496321	-3.90882838743576	9.27448152345657e-05	0.00129486030500567	-1.47095215467339	-1.69438281791163
MIB2	-0.176200199802274	0.0960787403900579	0.0666666796308765	46.5109137841153	-0.280471923989157	0.183805249397852	-1.52591900888569	0.127030036018582	0.293784158977068	-0.316303494630709	-0.367255925665186
CDK11B	-0.0540551135220751	0.0879140081483932	0.538644878542846	73.4951046970215	-0.0691123860368019	0.149163824296391	-0.463332087138463	0.643126349496353	0.795600073693056	0.0146250026710716	0.0254190276821926
SLC35E2B	-0.149119058998341	0.0533317378678819	0.00517288353389551	153.02050432843	-0.207165617006375	0.0968016182992307	-2.14010489334993	0.03234629072831	0.114992861506599	-0.242932379145105	-0.231063582734244
CDK11A	-0.101188156855856	0.0954880177825015	0.289283464726253	89.6440440721315	-0.116773542625575	0.159132798099644	-0.733811910681387	0.463063380357557	0.656540088840108	-0.113072866139851	-0.0631283954494644
ENSG00000290854	-0.196112724433536	0.0856953284005515	0.0221091224010366	73.2878735522312	-0.295625229847522	0.148065181565638	-1.99658843977758	0.0458699096827915	0.147387262428127	-0.370252630485358	-0.395408540534797
NADK	0.072202167505807	0.0701785470487149	0.303557069080063	41.7247915321807	0.0543999623504908	0.136670913608654	0.398036135956922	0.690603549103292	0.827725885062137	0.356694696642372	0.254886815654639
GNB1	0.0539512260839324	0.0480833223323533	0.261847067914063	594.741794611097	0.0725430451692008	0.0904621390806581	0.801916093367191	0.422601496147223	0.621478232207747	0.307247299264235	0.28859399664318
PRKCZ	0.160774236244477	0.0906298164016844	0.0760687317727353	247.859052390467	0.216166175267823	0.15325321058811	1.41051645468493	0.158387241230201	0.33991915345673	0.596663593494752	0.555424660910595
FAAP20	-0.398539484433962	0.123818687686725	0.00128757632543637	28.8042227423015	-0.638362060003309	0.22374763188715	-2.85304498921032	0.00433024906246499	0.026127392254253	-0.918688802096372	-1.03216319138093
SKI	0.0513462184139146	0.109093770960058	0.637882609402595	113.165427316248	0.014045745388823	0.191734790886242	0.0732561123826316	0.941602315064456	0.96952888605642	0.300189534601307	0.179914612288236
RER1	-0.319642861892559	0.0555392395786702	8.65076421502317e-09	113.523158379345	-0.474653437541423	0.101162293262736	-4.69199958040358	2.70547682789331e-06	6.83031189387877e-05	-0.704933656188017	-0.72801663470992
PEX10	-0.438619029957617	0.0866193286150339	4.11078593439335e-07	27.4336663137482	-0.641174093367295	0.190840498965681	-3.3597380893591	0.000780163953858176	0.00710880737060323	-1.02727658222414	-1.03738753602472
PLCH2	0.0689752818643118	0.117853336035479	0.558370405455944	113.182073772309	0.0998737026554748	0.19671649925709	0.50770374133666	0.61166112425008	0.773779839860867	0.347952073841688	0.33937034086378
PANK4	-0.0270259207875888	0.262789875848871	0.91808811595906	10.6468089499762	-0.147929063124828	0.454983010980756	-0.325130959958162	0.74508195811225	0.862871392973546	0.0878553749054871	-0.12101077292379
ENSG00000238260	-0.0522514060572761	0.152191292075191	0.731352340707011	14.9387440798557	-0.0849057329121293	0.271017505796768	-0.313285050212951	0.754064107081075	0.869267446760443	0.0195117993411289	-0.0039226893160066
TPRG1L	-2.24429826040261	0.603110558232875	0.000198274088593536	10.8036145730226	-2.15375127708392	0.727848986420591	-2.9590633734006	0.00308575636366708	0.0201579735994224	-5.9194153701032	-3.84753360657547
WRAP73	0.0370391215290523	0.0537943178249323	0.491117682270319	40.9592701968536	0.00863176486727809	0.123729820591191	0.0697630112614309	0.944382288154761	0.970095488505285	0.261427221543562	0.169856232291207
LRRC47	-0.560366327329904	0.104253454037118	7.65663277771597e-08	44.6576830590003	-0.934350613609383	0.20954451524076	-4.45896000921734	8.23582838797284e-06	0.000176304590712503	-1.35712734738337	-1.58206641602189
CEP104	0.115482864185448	0.0488900297626117	0.0181720155790184	174.158299970422	0.164638961573961	0.086498067094116	1.90338312872151	0.0569905708457832	0.17074410309858	0.473955376957512	0.459694671957277
DFFB	0.102873408311846	0.0708461598244282	0.146482829216666	80.7502077617422	0.141300761746539	0.124852120466764	1.13174498933843	0.257741661227783	0.462365199939942	0.439792494019498	0.416335727207357
C1orf174	0.0524777022028764	0.124614473438387	0.673667134744687	34.0280147749299	0.049495642876647	0.21756751741559	0.227495553861113	0.820038426117205	0.907692113167972	0.303255071180843	0.245775310968125
AJAP1	0.0632256460767412	0.204477565381332	0.757164993752881	55.234367916018	0.113118797375328	0.329984812115902	0.342800011461125	0.731748917331151	0.854163837203581	0.332374547236578	0.363977779929873
NPHP4	0.236929851854807	0.164430940115417	0.149610684623203	38.4443803466651	0.345827870236786	0.289341016445723	1.19522587735728	0.231998790734542	0.431470335583617	0.802992511034713	0.796317030926831
RPL22	-0.830348786163651	0.170438116966328	1.10558601309558e-06	69.5490557220223	-1.2768224410458	0.270838888565107	-4.71432462232568	2.42513774594501e-06	6.25182822759836e-05	-2.08859262462535	-2.21832873076873
ICMT	-0.736816105661926	0.214541777566774	0.000593930216930291	13.5938035160173	-1.17983522696963	0.363924511748118	-3.24197790718265	0.00118703224089877	0.009865736403163	-1.83518390922244	-2.03814074336294
ACOT7	-0.650444198367217	0.277393067069018	0.0190349077979316	28.5513939741124	-0.985328465138079	0.438302824489467	-2.24805410799208	0.0245727399062593	0.0940542803308544	-1.6011759244513	-1.67677577082419
NOL9	-0.0416898882041844	0.0551532499261829	0.449714083335331	102.946936408203	-0.0778589946164871	0.102664399190433	-0.758383580193811	0.448221384731854	0.644783088613634	0.0481261901348107	0.00916911462291124
ZBTB48	-0.141940955083451	0.160278121952747	0.375837651046134	18.1092138547809	-0.268902330958281	0.338856242968267	-0.793558733351896	0.427452364294626	0.626005443658984	-0.223484694310848	-0.345761322451813
KLHL21	-0.279923617805723	0.0655817056670615	1.96951845476087e-05	103.349805089491	-0.452730534757577	0.12541872912418	-3.60975221100606	0.00030648964385318	0.00334671740373338	-0.597322043147224	-0.687287103829576
PHF13	-0.194202077808178	0.126848056001268	0.125773866034828	26.4393066935353	-0.333061527459497	0.234414109097684	-1.42082543043817	0.155367515730826	0.335596832386735	-0.365076102834019	-0.464959678660368
THAP3	-0.283694051997515	0.0680313796306993	3.04536798073168e-05	33.2610495164362	-0.444772993022637	0.173323153623072	-2.56614874426928	0.010283471964449	0.0496646213428677	-0.607537305662185	-0.672503160981291
DNAJC11	0.0652332077219934	0.0495947719533543	0.1884009413773	125.693516995084	0.122049239911303	0.0898162645560794	1.35887681941056	0.174185625448485	0.361254962229555	0.337813647398004	0.380569229457813
CAMTA1	0.101743843190157	0.0300663152617929	0.00071442915712604	1035.8777127456	0.163948828088383	0.0597643539826973	2.74325441777298	0.00608335324679738	0.0339027043393094	0.436732155698008	0.458412505385195
VAMP3	-0.188100218539361	0.0537580735530942	0.000466983150269637	131.379551857909	-0.292296830359972	0.101143824359661	-2.88991277728024	0.00385348729206123	0.0239503554147522	-0.348544294800872	-0.389224863535136
PER3	0.130275999978348	0.0668955477345437	0.0514803331421475	515.146079168056	0.22260843962149	0.115573119567603	1.92612642502288	0.0540885898206104	0.165038536456307	0.514034518472018	0.567393441118176
ENSG00000236266	0.594299717670274	0.145714578656275	4.53234452965165e-05	7.7887969712963	0.920196834684743	0.34576948005464	2.66130149641701	0.00778392229673823	0.0404972142758918	1.77121707312603	1.86341013920957
PARK7	-0.719686767471269	0.173351619040782	3.3015739751172e-05	53.0015157102792	-1.11908540679805	0.280232876408916	-3.99341226889125	6.51291831177865e-05	0.000973025649004439	-1.78877527896281	-1.92527650722368
ERRFI1	-0.223331719595583	0.126356789663114	0.0771497017478694	104.848067604994	-0.341952623464917	0.209602640067955	-1.63143280711565	0.102799027127524	0.255400246642576	-0.443997235703268	-0.481478028118163
ERRFI1-DT	-0.266029773345881	0.174776990600634	0.127981566358092	15.3001574214593	-0.359922329582781	0.303013200333885	-1.18781072635182	0.234907987499649	0.43493923078409	-0.559679357642112	-0.514863100681527
SLC45A1	-0.244386646412208	0.397529496360079	0.538710880927382	8.08731439521708	-0.467571745910388	0.635754383434846	-0.735459727991488	0.462059557798572	0.655828900188982	-0.501041489421676	-0.714859892611705
RERE	0.00364749306624871	0.0208040332445774	0.860823289246472	3826.51758826078	0.04497111967317	0.0481490522786023	0.93399802374003	0.350304912418332	0.555097152510109	0.170959059735514	0.237369411924927
RERE-AS1	0.158161260735045	0.150278993255693	0.29259272923706	7.86014166457849	0.280452732507817	0.337415752628402	0.831178539600317	0.40587277631982	0.606135393652956	0.589584241511332	0.674859634650784
ENO1	-0.595866981705267	0.216363097726611	0.00588692652819262	39.3423113115035	-0.915840185899423	0.343943975087263	-2.66275978716319	0.00775027186370237	0.0403621176430347	-1.45330950716931	-1.54767676222217
MIR34AHG	-1.90428326092738	0.445723674240479	1.93431992542849e-05	11.3896386858302	-2.58210059621942	0.660863698539022	-3.90716058686185	9.33870899645359e-05	0.00130247352576706	-4.99821046319207	-4.64334367759213
H6PD	-0.0907564607545509	0.0669379748256842	0.175153518818654	110.910847376954	-0.143474522638626	0.115860216818782	-1.23834156864246	0.215589436598596	0.412241133678209	-0.0848102022845534	-0.112734891482387
SPSB1	-0.148976779965683	0.0715511988422533	0.0373332997235469	224.441623245442	-0.192112723964443	0.126774606533859	-1.51538805141655	0.12967416150598	0.297210522728127	-0.242546901612533	-0.20309752011768
LINC02606	-0.335349561315031	0.108379844347509	0.00197340433333613	9.49867242284293	-0.369230779153026	0.231261022740083	-1.59659753631725	0.110355448459547	0.267959375833902	-0.747487921740098	-0.532156831715119
SLC25A33	-0.171018373462881	0.158850717960288	0.281659875025221	52.5372010690527	-0.227551808902998	0.266664795393552	-0.853325271403638	0.39347894952901	0.595025868952005	-0.302264337952394	-0.268938130670385
TMEM201	-0.131142441399486	0.0770840763855537	0.0888883668822679	29.6802508954543	-0.302967405502957	0.1861658332202	-1.62740606190935	0.103650884923034	0.256709392476723	-0.194228209131168	-0.409049223661274
CLSTN1	-0.113307943425627	0.150170953167386	0.450533220199563	94.3966925865025	-0.258134316680255	0.241783589529411	-1.06762546284745	0.285689493024829	0.491394969571615	-0.14590908476556	-0.325755934735547
CTNNBIP1	-0.0940722096885031	0.0425516775692347	0.0270513816442555	130.776071664649	-0.129949160177281	0.0867157626986588	-1.4985644608681	0.133986658210477	0.303930891137464	-0.0937935829964524	-0.0876067561497292
LZIC	-0.146262496406348	0.0336527829665742	1.38501818273017e-05	135.233687117707	-0.185132339426957	0.0732992100620352	-2.52570715660202	0.0115465684549513	0.0541825244149829	-0.235193075053509	-0.190128991707942
NMNAT1	-0.125266518192764	0.0713182404583597	0.0790125712733868	54.3254543649953	-0.213535246965523	0.14142716713506	-1.50986017249148	0.131079107156843	0.299737866358306	-0.178308531178667	-0.242897418913486
RBP7	-0.211029882732963	0.093695587787527	0.0243037849968672	78.9216710478463	-0.27690413188999	0.165554188840908	-1.67258910105914	0.094408213945943	0.242030296145822	-0.410667787004368	-0.360627492381945
UBE4B	0.0204542117236401	0.0331545684953143	0.537277639585795	1498.99342017905	0.0702221356045897	0.0639009013656765	1.09892245811588	0.271801889844537	0.476887156433962	0.216493614740908	0.284282087827347
KIF1B	-0.0196504511696966	0.0241768645255482	0.416344697170597	3189.84780548612	-0.0114561140258928	0.0474985697629356	-0.241188610163843	0.809408938141405	0.901498585967096	0.10783778395586	0.132535906065845
ENSG00000284735	-0.0237119792774532	0.141702392412069	0.867105303435012	13.8994657305334	0.0977992655855624	0.273392674358632	0.357724528702152	0.720549474954259	0.846915200674774	0.0968338587519795	0.335516341713605
ENSG00000284642	-0.000121671017488065	0.13612558441487	0.999286839326773	33.3515413718989	0.0166154907057097	0.234577174275107	0.0708316602288994	0.943531733880172	0.96975567522187	0.16074723833278	0.184688821354924
PGD	-0.390811583856877	0.100026533550909	9.34185581746037e-05	43.5018760800885	-0.576883281849254	0.182178511824246	-3.16658246942863	0.00154241603816352	0.0119264190032091	-0.897751549496575	-0.91794465846126
DFFA	-0.131554184453336	0.0452873608211188	0.00367398184285219	109.527956629902	-0.194641203210172	0.0879037962416328	-2.21425252983541	0.0268114121313086	0.100335490759433	-0.19534374733442	-0.20779506288994
PEX14	-0.0240433231652717	0.0485585797826189	0.620500893533535	117.796206409819	0.0349085734182639	0.109863218419835	0.317745774430738	0.750677786198668	0.86663730998138	0.0959361465457401	0.218674680097439
CASZ1	-1.20563025221516	0.452931099904093	0.00777147418166985	11.3645535445946	-1.23665906084711	0.676413515071141	-1.82825894706886	0.0675106979334101	0.192137510207702	-3.1053452047557	-2.14371107405644
TARDBP	-0.0346874991084028	0.0625898654172964	0.579439838794995	286.114286763528	-0.0477974168097572	0.10520611774227	-0.454321648165455	0.649597336971411	0.801022937280851	0.0670978096371585	0.0650191073753896
SRM	-0.820967237423598	0.338445394580452	0.0152788641745659	15.7847937261307	-1.16947520370567	0.494226384620714	-2.36627432305778	0.0179681251346291	0.0753812254682536	-2.06317513202326	-2.01889334297938
EXOSC10	0.13939408639084	0.0642207300303101	0.0299654633950564	87.1588849587823	0.227564116633213	0.114683357853926	1.98428194719468	0.0472244175397142	0.15037248742909	0.538738210832036	0.576600360560921
ENSG00000226849	-0.186315216753798	0.110712596073837	0.0923997177824136	17.5632414247496	-0.297470895917724	0.207361325707171	-1.43455340528543	0.151414400342616	0.330030316618253	-0.343708177552388	-0.398837516795026
MTOR	0.154183897161737	0.0494542873136031	0.0018226491051826	207.829717807522	0.188713912050219	0.0961399651904737	1.96290805469231	0.0496568586866629	0.155572957550868	0.578808343842241	0.504422391116257
UBIAD1	-0.0635284856884523	0.0431226320965592	0.140695714327684	69.1582536812937	-0.0562869180284926	0.0954781487611419	-0.589526700704115	0.555508006145976	0.730046586431786	-0.0110412677526771	0.0492468620000192
FBXO2	1.19648725766525	0.664222428569255	0.071650059029131	4.72133310526333	1.46841250949997	0.90926774969207	1.6149396148684	0.106323772301501	0.260828234845928	3.40272779347746	2.88191427967991
FBXO44	0.0942217541582906	0.318510446509855	0.767367563124193	14.6734074961154	0.128240569870231	0.536881163933306	0.238862114160819	0.811212503790905	0.902568446071945	0.416352509691	0.392071810445326
MAD2L2	-0.228667441707873	0.0821430961981973	0.00537312120125836	70.1499196201959	-0.3356509633854	0.146227866670717	-2.29539670534369	0.0217103999989934	0.0860075719871313	-0.458453343225998	-0.469770469984246
AGTRAP	0.0184714946557155	0.105707751263961	0.861283027442748	36.2373172185584	0.0502792764609243	0.184138686009779	0.273051130919085	0.784813911563822	0.887621614307593	0.211121826158617	0.247231186979819
MTHFR	0.0728091094780921	0.118547129888282	0.539097317468349	62.9731856571617	0.0726321040085191	0.185652731160806	0.391225615450858	0.695630475794122	0.831405989685357	0.358339088577852	0.288759454875694
CLCN6	0.147294573542988	0.0889843888484973	0.0978665875114997	115.629262474631	0.189469793841416	0.153228405137408	1.23651873601052	0.21626580573805	0.413085628385993	0.560143053391274	0.5058267083757
KIAA2013	-0.327300529821163	0.0478518906869532	7.92671791614487e-12	124.834827594145	-0.499753132855618	0.0891893931359902	-5.60327988882744	2.10333169697859e-08	1.04238239407523e-06	-0.72568062700464	-0.774648179148461
PLOD1	-0.0114347441138469	0.0861870250082941	0.894451511094315	101.999186955116	-0.0070974874897649	0.156306629855339	-0.0454074628589561	0.963782532623569	0.980921819609841	0.13009665390358	0.140633593486597
MFN2	-0.41304357624649	0.146871734121235	0.0049192561315324	47.961286074846	-0.659143771686676	0.254831206352162	-2.58658969253466	0.00969309393801669	0.0476340427833197	-0.957984834826139	-1.07077255694258
MIIP	-0.463058728105024	0.120338907497705	0.000119107814111336	35.167150537409	-0.703597230802235	0.219088103587517	-3.21148076632639	0.00132052809855275	0.0106650708909573	-1.09349121949475	-1.15336054967498
VPS13D	0.161074192743179	0.0347443919599792	3.55255927858847e-06	543.335738446136	0.251273034052849	0.0619674295943636	4.05492103993457	5.01512406879118e-05	0.00078966156351623	0.597476267638217	0.620648044104641
PRDM2	0.084539548175749	0.0337893999756126	0.0123509726175697	490.696591510988	0.15474465535556	0.0680516152542879	2.27393067419968	0.0229701550669126	0.0896056208840266	0.390120444415623	0.44131250538767
ENSG00000289380	-0.18046025971864	0.131007951179487	0.168365245132458	19.1296261390823	-0.230898925144126	0.259563921497463	-0.889564789328329	0.373699619791691	0.577345358828378	-0.327845303388407	-0.27515658064698
KAZN	0.49166492858778	0.171227755086782	0.00408646332782636	1076.99739186255	0.67150697813776	0.282082613915611	2.38053302476363	0.0172876113761454	0.0730616451834517	1.4931479542092	1.40138094117279
CASP9	-0.038635730080604	0.0801841654666256	0.629921456400935	50.9291517587423	-0.00754754640764056	0.160290749740095	-0.0470865999434067	0.962444207188134	0.980326721275885	0.056400841118641	0.139797450172259
DNAJC16	-0.0609688963718398	0.0701602899491798	0.38485021479763	154.470046326945	-0.100464701618181	0.117736964461131	-0.853297875293431	0.393494138041226	0.595025868952005	-0.00410655533769591	-0.0328289661274158
DDI2	0.0177956727255241	0.0392048636785981	0.649890061395483	231.674361275523	0.0537293659612846	0.074281393000424	0.723322002873289	0.469482077916726	0.661812408340005	0.209290817293563	0.25364094613582
PLEKHM2	-0.0492074119938344	0.0723775043471258	0.496585745310194	78.3845360396604	-0.080344338159152	0.134540351790338	-0.597176513142741	0.550389538366314	0.726086031804141	0.0277589127690033	0.00455171164633891
UQCRHL	-0.345683756105318	0.11237407780241	0.00209665811670481	11.1861314592507	-0.417173536992274	0.225632842754854	-1.84890431684861	0.0644716302585706	0.186185029126388	-0.775486424642855	-0.621227428577019
SPEN-AS1	-0.16547825374584	0.0731665621876521	0.0237181079889114	66.6324917026059	-0.206788443072514	0.132645649961133	-1.55895382270813	0.119007309953866	0.28163451522158	-0.287254454635217	-0.230362849006693
SPEN	-0.0593284441567198	0.0385592810841024	0.123894792817442	597.767407060689	-0.0751816212670867	0.071115294841361	-1.05717935128859	0.29042974173466	0.495334839522313	0.000337932795045749	0.0141432807535463
ZBTB17	-0.104424422851726	0.0400377036519738	0.0091032481642813	131.373223545432	-0.139220013509234	0.0789900235357682	-1.7625012283506	0.0779846490273258	0.212683900197974	-0.121840903197236	-0.104830638898922
FAM131C	1.12888760802281	0.573056712651755	0.0488451939166614	9.15611810517863	1.66118083742484	0.815862739624136	2.03610332565271	0.0417399808712603	0.138251463152132	3.21957961162606	3.24004949755596
FBXO42	0.0201435063158413	0.0327799716067835	0.5388806651579	306.006549294899	0.0980720949826027	0.0792956861539522	1.23678978944953	0.2161651337328	0.412989176552665	0.215651818506301	0.336023218629558
SZRD1	-0.268144824599748	0.0806031137854621	0.000878713608985585	81.548775893388	-0.398456708024272	0.145394996016166	-2.74051183976076	0.00613435718154204	0.034147217214462	-0.565409680117408	-0.586454311579204
SPATA21	-0.123930544188328	0.166117035995719	0.455641104386816	10.7336396338936	-0.153658808213661	0.297276895007038	-0.516887826785271	0.605234465853533	0.768763392366068	-0.174688967893838	-0.131655797071964
NECAP2	-0.239687509306325	0.0678472425199429	0.000411257433372558	50.9346393005947	-0.386112647683613	0.123782594723083	-3.11928061087582	0.00181293214029668	0.0134446321655135	-0.488310085904569	-0.563520861944779
LINC01772	-0.0174856572411793	0.104952343221354	0.867680318693531	12.6080911996684	-0.0239057702061773	0.248695819166936	-0.0961245359341188	0.923421664678059	0.960624698878582	0.113702874591507	0.109406274883144
CROCCP3	0.0567036662891537	0.0635084561513936	0.371936315225224	100.01734261558	0.0955968608777042	0.125082979411778	0.764267539254846	0.444707825387006	0.641416538098462	0.314704503878568	0.331424597502349
ENSG00000261135	-0.348028709828089	0.181949283363527	0.0557763917988802	9.86862487225189	-0.507010319738546	0.324727426114131	-1.5613412325707	0.118443259811941	0.280764458618809	-0.781839623411233	-0.788130965628291
NBPF1	0.188692038316314	0.112922666726071	0.0947247175242591	117.185386540407	0.295071538809334	0.192688795025964	1.53133729841205	0.125686051871769	0.291602930158876	0.672301480936314	0.702019227910951
CROCCP2	-0.164196157384833	0.0722869935397602	0.0231198627017965	130.075352442442	-0.218440878176595	0.122569242840118	-1.78218346719766	0.0747193179589274	0.20640788965577	-0.28378086240924	-0.252011360614954
ENSG00000290851	0.0544357854172225	0.209116042771738	0.794621751894094	8.36323126182791	0.0183327672907676	0.377612386813781	0.0485491682236802	0.961278580036433	0.979984014435193	0.308560119099258	0.187879268823986
ENSG00000226526	-0.304479379071809	0.177927866249253	0.087034642399878	6.81717299175642	-0.498672554034482	0.373836610280084	-1.33393183096987	0.182226198489579	0.370805622179149	-0.663851130999729	-0.772640622535268
ATP13A2	-0.342056246646603	0.149492398568216	0.0221306508172617	35.0512004726859	-0.54495915037517	0.27488448998295	-1.9825023609334	0.0474230434077116	0.150754768286148	-0.765658389060918	-0.858634314775387
SDHB	0.0507733387239742	0.0631583201967406	0.421451391130909	101.499214188185	0.0563679511286246	0.12480988356593	0.451630508082707	0.651535188054968	0.802160519824573	0.298637427834673	0.25854304952574
PADI2	0.0446135755510196	0.0437320981383355	0.307654337872721	620.202537170104	0.091950941751494	0.0868965913619074	1.05816511684027	0.289980171575709	0.494882297894962	0.281948740367667	0.324651015686913
RCC2	0.117633800443283	0.123835667974518	0.342153631071638	59.4194655223626	0.177360945016939	0.212290396142877	0.835463818615561	0.403456610325168	0.603970768310001	0.479782922913512	0.483330247164123
ARHGEF10L	-0.372886494090022	0.213591942367818	0.080847598170169	26.8218481951675	-0.581524474557982	0.34266863911272	-1.6970460911268	0.0896879469277922	0.234073265346625	-0.849186984181707	-0.926567312295727
IFFO2	-0.305942236631299	0.169088933046352	0.070395566282038	43.6785720339387	-0.473841106918697	0.285095387183576	-1.66204410250098	0.09650393201013	0.245197845911545	-0.667814460746928	-0.726507443819024
UBR4	0.151115393643894	0.0412554210056696	0.000249354381008041	192.398243095151	0.250563719843667	0.0726099732294752	3.45081686026505	0.000558892680282957	0.00543948376005826	0.570494826786013	0.619330242567519
EMC1-AS1	-0.0458151242859838	0.050989021439019	0.368903488784121	109.917378259887	-0.0216340077217085	0.0995256090534105	-0.217371266827402	0.827919021607578	0.911831109406427	0.0369496604917489	0.113626875648302
EMC1	-0.138270209562905	0.114947375930841	0.229014983129526	33.4283217603899	-0.173741677641197	0.21668429378803	-0.801819433258778	0.422657415665328	0.621492418414826	-0.213539518978088	-0.168966816446529
MRTO4	-0.1595536979878	0.169862766961599	0.347571900900161	12.6290239011044	-0.327507547310182	0.321871755850557	-1.0175094314962	0.308911147866687	0.513679042589757	-0.271203016186918	-0.454641199933772
AKR7A2	-0.657917742653765	0.213775145960123	0.00208663827616937	20.3147437441704	-0.966604375823168	0.357579669695888	-2.70318605262217	0.006867829219023	0.0370300338180241	-1.62142404785589	-1.64198916516903
SLC66A1	-0.0485552026215149	0.0855974839671692	0.57054410524127	13.1909506037401	-0.122945087797872	0.207910921986282	-0.591335397983488	0.554295716310133	0.729047580395353	0.0295259479734544	-0.0745942192116219
CAPZB	-0.0502860945610156	0.052655980985266	0.339581224300157	347.083133844499	-0.0649713070808371	0.0937638979977164	-0.692924552714516	0.488356900448906	0.676508654166068	0.0248364308919673	0.0331125436767621
MICOS10	-1.12673061246035	0.264633039220245	2.06532058072131e-05	9.46603133952978	-1.74846678759291	0.455895625518512	-3.83523484263376	0.000125444375418552	0.00164802513216747	-2.89158188429092	-3.09457459869207
OTUD3	0.181535295903903	0.129365987296506	0.160536601175815	39.3217403950571	0.217947852974747	0.225346908158384	0.967165934318312	0.333461088811553	0.538760481634545	0.652911670963262	0.558734756197632
CAMK2N1	-0.236941252166327	0.11427847676502	0.0381381135450364	631.247571582451	-0.373712177643877	0.186386531304657	-2.00503853485544	0.0449589275820979	0.145329327642637	-0.480869633110104	-0.540482611381247
MUL1	-0.394694626651366	0.106646623448369	0.000214787406446201	33.6974891081978	-0.594009861064513	0.193182802963713	-3.07485890023083	0.00210602162473976	0.0150858541023358	-0.908271903250234	-0.94976332517252
PINK1	-1.34334775279451	0.460698704268667	0.0035467303589911	9.44016045247213	-1.90614181678026	0.683331891729876	-2.78948171430256	0.00527924775217894	0.0304446442934802	-3.47846414802888	-3.38751162594914
PINK1-AS	-0.0797847266587222	0.128898836160747	0.535935028410176	9.29816423259753	-0.108546694551639	0.263691118222474	-0.411643347274438	0.680600854821273	0.820644506499956	-0.0550844098871568	-0.0478441210092107
DDOST	-0.259555379766473	0.139184807749584	0.0622058666725951	27.4175033461062	-0.419536716436302	0.243785426269151	-1.72092615566409	0.0852642246452318	0.226320909330061	-0.542138239915454	-0.625617868615472
HP1BP3	-0.0534894998640856	0.0347754271524278	0.124014216432022	1040.23820396536	-0.0578836728150989	0.0623759246487675	-0.927980998134071	0.353417426429699	0.557083466380015	0.0161574235288576	0.0462803263167365
EIF4G3	0.0856399922113381	0.03918850990305	0.0288643491702284	2007.09332222117	0.15372366634684	0.0746203617826925	2.06007666908009	0.0393912118986651	0.132242708646836	0.393101884784225	0.439415657886718
ECE1	-0.1903279816065	0.0575543925716653	0.000943265996577123	294.582021013046	-0.269399129979539	0.101217552457736	-2.66158510493552	0.00777736772174779	0.0404875294072847	-0.354579988143962	-0.346684302007813
NBPF3	-0.155131138610726	0.201776586525064	0.441996456806394	24.2165298266089	-0.202281952865076	0.337608038763806	-0.599162133715054	0.549064771136651	0.724823929078146	-0.259220946556005	-0.22199045261943
RAP1GAP	0.323652458229451	0.386067115383663	0.401844208528704	32.5143046931417	0.425066093583112	0.528256312587497	0.804658805686694	0.421016597435059	0.619856386651305	1.03795064716325	0.943530002516794
USP48	0.122100625192622	0.0268513354905504	5.43428676866006e-06	653.366625808238	0.198388138256769	0.0569637934073183	3.48270588017549	0.00049637338268363	0.00494202439052915	0.491884921012871	0.522395681373854
HSPG2	-0.144179430533808	0.0674166433135657	0.0324654358987025	34.5843789618587	-0.180407694875448	0.152391633209731	-1.18384251861885	0.236475407670702	0.43651748219148	-0.229549410785272	-0.181351296616345
LINC00339	-0.25134233913763	0.089406046328749	0.00493501258800033	26.9373464031166	-0.3850616554121	0.168459564309504	-2.28578090528979	0.0222670793120863	0.0875750427123655	-0.519886594136216	-0.5615682727918
CDC42	-0.0455692743092922	0.056815624762204	0.422520956653587	271.905162208563	-0.0876453123888766	0.106156232577975	-0.825625686409872	0.409016459493866	0.608832989855049	0.0376157434740934	-0.00901242528744731
CDC42-IT1	-0.000318321061830291	0.109544460096566	0.997681460998132	13.2459888484803	0.0193630587574939	0.20728268512166	0.0934137781268568	0.925574845017582	0.961661309153797	0.160214453055449	0.189793398924526
ZBTB40	0.00142352356570019	0.0403702163876129	0.971871041442166	115.221552315963	0.0374925114094207	0.0829923621813577	0.451758576620471	0.651442914255457	0.802120442002663	0.1649336443277	0.223475257066711
EPHB2	0.287777851162491	0.122979518166887	0.0192813138476555	196.615161042417	0.440127005483942	0.204753692544878	2.14954367861999	0.0315913275521029	0.113541107934786	0.94075533485468	0.971510962994483
TEX46	-0.0678583831759065	0.102665011534006	0.508632236871605	23.5324939132789	-0.0151668367932163	0.18829196796246	-0.0805495686159068	0.935800174221336	0.967346428074099	-0.0227722879077323	0.12564192861084
KDM1A	0.153504443619049	0.0647245588766765	0.0177085284968343	82.2866768209031	0.248045616662271	0.138589914771068	1.78978114729351	0.0734891010982698	0.204152429059618	0.576967495825218	0.614651976997591
ENSG00000240553	0.0227465949220995	0.155524593263853	0.883718334752667	6.01768211313517	0.248163289912047	0.399071797906973	0.621851233822081	0.534039693846196	0.712990768195652	0.222704383836979	0.614870596598644
LINC01355	0.0765130831626851	0.0648776588712747	0.238261190944514	70.5991991220923	0.149285317819685	0.122898038380295	1.21470871127933	0.224477208863967	0.422321528540683	0.368374289197186	0.431169858725135
ENSG00000284726	0.378714153408753	0.127244568763533	0.00291778146629739	8.23880941460773	0.589941705159888	0.273999316396677	2.15307728836014	0.0313126048597056	0.112752139067226	1.1871296653251	1.24984465342517
HNRNPR	0.0160344550875368	0.0352411474148966	0.649114689190301	389.526174520542	0.0385999670051454	0.0630828568750913	0.611893134161254	0.540608464490323	0.717623274023475	0.204519138594811	0.225532746776418
ZNF436	-0.251360094067132	0.215790804022908	0.244086890045354	11.1211286404357	-0.397392633309884	0.390667261739957	-1.01721508871763	0.309051119623472	0.513848178715382	-0.519934697685189	-0.584477417170377
ZNF436-AS1	0.0986386072010012	0.228539975539788	0.666029760944464	14.6726302988445	0.201442782177284	0.379860940087208	0.530306648877973	0.595899337533742	0.761587591818031	0.428319119112144	0.52807076076985
ASAP3	0.0181699000955716	0.120345716825537	0.87999081253376	36.4586628149934	0.0108901097762223	0.20454104156544	0.0532416853501655	0.957539342590264	0.977596759846969	0.210304714004356	0.174051905173317
ID3	-0.487208330527225	0.268107327248901	0.0691843852591764	9.40529847459308	-0.768688192648785	0.45608322158467	-1.68541212715075	0.091909085506032	0.237664791573261	-1.15891989848132	-1.27428998893308
MDS2	0.126423662175134	0.105729064275608	0.231801024057729	32.4818209943802	0.162709807109592	0.20433297370751	0.796297357970726	0.425859220865677	0.624587842813924	0.503597353956108	0.456110586532815
RPL11	-0.592853145017087	0.0834467748338581	1.2070096059088e-12	195.886829338899	-0.90373084858297	0.143145397422069	-6.3133769220556	2.73011465116502e-10	2.35052371024342e-08	-1.44514409931946	-1.52517939346431
ELOA-AS1	-0.137746037842773	0.0431336820912752	0.00140574867685054	213.232978202257	-0.151768241489144	0.0779863957422548	-1.94608610956632	0.051644396845229	0.15967333253346	-0.212119377039072	-0.128143401996057
ELOA	0.010610007533588	0.089469449652543	0.905601733570201	57.9465394078849	0.0483178517004614	0.163616859538279	0.295310959010048	0.767756345565257	0.87844531554007	0.18982264664095	0.243587148088691
PITHD1	-0.916323001581371	0.141289919199469	8.84910323484715e-11	55.3969026194156	-1.4641493686841	0.243968664466991	-6.00138289022851	1.95644026150902e-09	1.35448191506844e-07	-2.32152314014048	-2.56635462675482
LYPLA2	-0.290850784490702	0.209908196653964	0.16586618587593	15.4207025682127	-0.480662951447164	0.364261854001363	-1.31955335472861	0.186984185230687	0.376058972234642	-0.626927088761017	-0.739181428196122
HMGCL	0.0011849615707443	0.0850323082311861	0.988881497372744	78.2373156191665	0.0282816749867853	0.144422111991506	0.195826488041171	0.844745976990934	0.920849218161288	0.164287306722903	0.206362876913022
FUCA1	0.143495862006982	0.102400384718226	0.161117950960616	11.7093781765863	0.251678998396833	0.268800692658431	0.936303384889879	0.349117005881776	0.554120760648716	0.549851178878946	0.62140226618224
PNRC2	-0.487364304584018	0.133032010425271	0.000248781008337612	33.3537989914585	-0.777642117198202	0.254553946477563	-3.05492068757514	0.00225120046289234	0.0159219975866809	-1.15934248003416	-1.29092506459033
SRSF10	-0.0101433357865755	0.0596064719059514	0.864875092285413	265.833249413692	-0.0105164873870473	0.0983129421120217	-0.106969511451142	0.914813167279275	0.956974789064963	0.133595475101893	0.134281594243191
STPG1	0.0452553004162571	0.0385222465406541	0.240081334717396	116.471961388725	0.0994971916785943	0.0810691168960433	1.2273131309199	0.219704922176073	0.417249616172511	0.28368736982712	0.33867083881285
NIPAL3	-0.0768585991467267	0.0489116436270029	0.116095260279132	598.889768914173	-0.107166795230168	0.0887918934070582	-1.20694346204413	0.227453918274259	0.425952813209924	-0.0471566330936087	-0.0452804709041242
ENSG00000288982	-0.0165983975324018	0.134476989927107	0.901767175262178	19.8727392613964	-0.0824155480444246	0.246154803967964	-0.334811861137395	0.737767012527101	0.857824524396745	0.116106733240954	0.000703708130853405
RCAN3AS	0.0421657981007081	0.119015577102027	0.72312301381897	13.0666338624977	0.144814495450526	0.262974071660474	0.550679747764245	0.581853230117094	0.750135732280103	0.275316960588147	0.422863727938505
RCAN3	-0.0136014057999326	0.060326943712308	0.821620239608608	144.102506892706	-0.0135648974386854	0.107848589660096	-0.125777235302173	0.899908262242737	0.94886700189843	0.12422650293989	0.128618096459237
NCMAP	0.0681291575505289	0.191477243008026	0.721984268850185	9.99193734281111	0.0787756863180015	0.355604134877646	0.221526350769532	0.824682621275446	0.909459913486371	0.345659663592385	0.300173327749061
SRRM1	0.112880521649689	0.062891991071137	0.0726805631285254	996.273554254168	0.193742114392074	0.1005926502824	1.92600666001114	0.0541035422542715	0.165038536456307	0.466904832960615	0.513764051961741
CLIC4	-0.0579166416475694	0.066538303516099	0.384067870750758	1675.72398238728	-0.0612297452231604	0.115926976555637	-0.528175124051256	0.597377793323551	0.762461383838128	0.00416293875368299	0.0400638156285428
SYF2	-0.557017425536428	0.105200993983923	1.19151680526281e-07	42.7949828085295	-0.886144320545885	0.200651965675198	-4.41632514071811	1.00393041305803e-05	0.000207595431500781	-1.34805414540794	-1.49250620945091
ENSG00000284602	0.106288108508647	0.100727382767009	0.291331257523313	22.9527187723402	0.187736570790635	0.179291029266707	1.04710520966091	0.295051056826964	0.499895922749819	0.449043964048108	0.502606634717329
RSRP1	0.00797637385468216	0.0609116051210086	0.895814871770683	711.159051380245	0.0228172999400614	0.0992116321114064	0.229986136247003	0.818102542661842	0.906520522274664	0.182687325341128	0.196210871295804
RHD	-0.381624801816009	0.323799112299267	0.238563436634283	11.7255179390353	-0.500234271330488	0.498978829271347	-1.00251602269574	0.316094431956373	0.520979790846245	-0.872861739612213	-0.775542063711248
TMEM50A	-0.317978076831787	0.0583597263394196	5.07714053726474e-08	128.499762284346	-0.48469491321296	0.115725503096229	-4.18831545549577	2.81032701943967e-05	0.000491477893204351	-0.700423242914185	-0.746672220490716
RHCE	-0.089252631966765	0.095226692423817	0.348622336914761	30.298715718249	-0.0941576472327004	0.177658819111384	-0.529991405457153	0.596117889704494	0.761721946210737	-0.0807358689151412	-0.0211113861659361
MACO1	0.0460017568895976	0.0456190008706326	0.313267139172436	314.617240997468	0.0821845513818079	0.0883542068121748	0.930171344942494	0.352282375814252	0.556058830598333	0.285709749331254	0.306506497961609
LDLRAP1	-0.11593646480886	0.0788908887657603	0.141675566049826	271.784215923623	-0.15301105928598	0.13453962123619	-1.13729366769483	0.255415541031817	0.45997400530951	-0.153030555288604	-0.130452374778266
ENSG00000225643	0.554906183857138	0.187165746363121	0.00302894605812928	8.86604874864054	0.818683620375524	0.326312004628475	2.5088982592217	0.0121108360749783	0.0560898756286322	1.66448790910315	1.67481350865676
MAN1C1	0.590737462964634	0.195339803170481	0.00249330263364234	33.1198505679413	0.869489756216022	0.338744537005575	2.56680082253758	0.0102641551305683	0.0496091329286582	1.76156583268203	1.76920384095122
SELENON	-0.18930240866398	0.163079322848133	0.245723415849578	28.3530089491746	-0.387024355045547	0.296814470978657	-1.30392683944772	0.192258528154051	0.382714792462161	-0.351801396527408	-0.565214680209535
MTFR1L	-0.423008597131741	0.115729880572282	0.000257044428044006	29.8147527595795	-0.694509151619747	0.235349092375057	-2.95097442106538	0.00316773149183718	0.0206032937854068	-0.984983132404577	-1.13647623442915
PAQR7	0.418026789386692	0.224378144825913	0.0624558045518029	10.9517383315194	0.579491918759579	0.422111359208641	1.37284132757287	0.169801679784448	0.355788823897804	1.29363965230327	1.23043048632874
STMN1	-0.40763444192368	0.1114612234682	0.000254999203349135	327.941265180034	-0.659181055837411	0.180816587214653	-3.64557846153172	0.000266790997249508	0.00298605823671512	-0.943329831111583	-1.07084182541418
PAFAH2	0.0510643661314777	0.0569370245257764	0.369795254640337	68.5652501956741	0.129918380608579	0.10912400189422	1.19055733251533	0.233827410154903	0.433632814168252	0.299425910331773	0.395188936172367
PDIK1L	0.0043398211656828	0.162469583425504	0.978689767643759	34.2988131334267	-0.0260907150731401	0.271194812928132	-0.096206541679152	0.92335653540912	0.960624698878582	0.172834788875039	0.105346968489814
CNKSR1	0.0155456221713091	0.0859081523360404	0.856401870039526	29.4082695043639	0.0992987331331559	0.16673104724528	0.595562342909515	0.551467639589593	0.726723103152259	0.203194740313018	0.338302132007251
CEP85	0.0512932867852728	0.0787974934057886	0.515078284773114	236.63630680041	0.102483423211182	0.129187958364883	0.793289285691196	0.427609297768047	0.626005443658984	0.300046126586629	0.344218818048155
SH3BGRL3	-0.899480371011227	0.141675543118476	2.16894605838483e-10	39.147068820626	-1.40661716797996	0.258862631052085	-5.43383632571105	5.51551761523436e-08	2.37432426571194e-06	-2.27589128875023	-2.45946825462165
DHDDS	0.138179980900512	0.0990307092998068	0.162917989062562	38.0735199200676	0.288444903253577	0.210677293532807	1.36913142568285	0.170958196621102	0.356931375535211	0.535448826725674	0.689707913110984
DHDDS-AS1	-0.131066123478434	0.159273853048314	0.410566041738533	14.2235259239891	-0.140114080730014	0.300123561504016	-0.466854651557036	0.640603871946028	0.793970390450588	-0.194021440478411	-0.106491684374373
HMGN2	-0.580331296202509	0.0919364331268256	2.74900282523217e-10	136.809888025231	-0.897655639535542	0.154341748181095	-5.81602612458612	6.02630522369761e-09	3.53446748731365e-07	-1.41121857077104	-1.51389254806152
RPS6KA1	0.0467687012411846	0.06854517740655	0.495046259938311	97.8860721071359	0.0782275052976678	0.123522919303691	0.633303566161185	0.52653542494552	0.706862196804669	0.287787636780632	0.299154887991523
ARID1A	-0.0587931742556396	0.0305414073590924	0.0542254051314545	681.297958164741	-0.0836117065437656	0.0616621246647347	-1.35596538391069	0.175110182221889	0.362500748677897	0.00178814310976111	-0.00151857853515307
PIGV	-0.207449885045865	0.115484056109216	0.072438731707954	23.1404842816296	-0.304490126620798	0.230469915329348	-1.32117081826352	0.186444414114566	0.375714167437769	-0.400968475382307	-0.41187821567035
ZDHHC18	0.0527362768216623	0.11776485119421	0.654290333072654	29.7597531544203	0.0730114864515396	0.216074305202636	0.337899901531877	0.735438621765483	0.856322161155805	0.303955629120922	0.289464291688629
GPN2	-0.0490592207457778	0.0745271759531148	0.510362784135766	41.230376563918	-0.110313878420142	0.147548624837507	-0.747644232819035	0.454674776940474	0.649924811048107	0.0281604083062053	-0.0511272888749404
GPATCH3	-0.369090342120966	0.106249218136627	0.000513110823112608	19.6400605004708	-0.493932733487355	0.239226338533713	-2.06470882978359	0.0389505586233397	0.13134445213911	-0.838902044321196	-0.763834732674563
NUDC	-0.48988345916392	0.172102928420506	0.00442088011739604	91.4815267281581	-0.756035238881231	0.279113095679658	-2.70870572031111	0.00675462221476873	0.036669899339757	-1.16616764234717	-1.25078266071636
SLC9A1	0.378485212492633	0.263519699914508	0.15092577204231	10.6802106366712	0.488486387683753	0.439909729237212	1.11042415117931	0.266816295843041	0.471341532219897	1.18650939417339	1.06135558667785
WDTC1	-0.0771977264888984	0.046277917302975	0.0952893041172827	161.459229856323	-0.114170047899465	0.0848157229533807	-1.34609532199848	0.178271777123948	0.365608220881317	-0.0480754330646642	-0.0582914849413323
TMEM222	-0.319250805649202	0.0590454070204099	6.41358660314991e-08	98.7707294264728	-0.478130150577919	0.11048953059354	-4.32737968936467	1.50893718375982e-05	0.000292869007443327	-0.7038714555918	-0.734475856482613
WASF2	-0.0532889530686812	0.023753425089296	0.0248696236167495	512.277466980671	-0.0537382123447782	0.0509299025292846	-1.05514068702328	0.291360986151924	0.496146690982129	0.016700766299844	0.0539819825209316
AHDC1	0.580036688541714	0.254965100255697	0.0229080273364576	16.7006380103988	0.823649260767772	0.465780870430686	1.76831920985974	0.0770075542336274	0.210778166071296	1.73257415313449	1.68403893859598
FAM76A	-0.0188850334910601	0.0559537855565873	0.735731514230416	66.891953060011	-0.0533078742625513	0.112602162366782	-0.473417855768258	0.635915093303014	0.790757857434754	0.109911535180026	0.0547814874214399
STX12	-0.0506596087389331	0.0480919819337413	0.292162324601478	243.209048921526	-0.0511193762751839	0.091748818543246	-0.557166589029032	0.577413614952833	0.746773448476794	0.0238244664373709	0.0588473949902008
PPP1R8	-0.131237506642729	0.0563514205174465	0.0198637213347644	81.9804401427878	-0.195097926899289	0.105409981487403	-1.85084869711891	0.0641913230818577	0.185688921023569	-0.194485770029033	-0.208643588369575
THEMIS2	0.0693888099711246	0.0675346342535062	0.304206178607502	59.827125638896	0.140914401366378	0.128515760760101	1.09647564262116	0.272870676968893	0.477888389929483	0.349072448300843	0.415617926412915
RPA2	-0.0855452025173483	0.0492955125927137	0.0826779876155457	84.9323280183327	-0.134107205421513	0.10004850573268	-1.34042187276474	0.180108228592069	0.367817814893369	-0.0706913055691106	-0.0953317930139887
XKR8	-0.276143900074965	0.0923417221285173	0.00278560832337045	17.3734780171586	-0.3565898417598	0.192877015954218	-1.84879385444475	0.0644875851013295	0.186185029126388	-0.587081628678192	-0.508671828155587
EYA3	0.119089066998977	0.0466226416360178	0.0106395942616798	384.34336548447	0.190820765142952	0.0831347253341113	2.29531960773383	0.0217148147277464	0.0860075719871313	0.483725686303474	0.508336614471937
DNAJC8	-0.0645889006056608	0.104427039663464	0.536240897298656	66.7571473347551	-0.127879557659791	0.179423665026886	-0.712724030247789	0.476016543559007	0.666279151004437	-0.013914256963747	-0.0837617388873128
ATP5IF1	-0.987041196141534	0.219880597677529	7.15625850517713e-06	27.3902577232948	-1.51926607440184	0.35263078678154	-4.3083761581573	1.64457517678875e-05	0.000316451134662603	-2.5131204165467	-2.66875336426177
ENSG00000270605	0.0694937988442109	0.308676965790916	0.821874732196904	8.17139571074317	0.106863248563627	0.523453260623192	0.204150507031711	0.838235886436671	0.917176879081949	0.34935689535526	0.352355889753567
PHACTR4	-0.164013883879188	0.0600101282542368	0.00627406377825024	958.352506683489	-0.199379522479803	0.0989666509579258	-2.01461321111661	0.0439451921451108	0.142843145135766	-0.283287027584131	-0.216598163597734
RCC1	0.189591045529732	0.122619466737335	0.122062523046449	20.1186663699495	0.328559377976881	0.268712016259823	1.2227193355551	0.221435721365417	0.419378181268178	0.674737167178471	0.764234710638706
SNHG3	-0.0728223652732507	0.121887645809385	0.550203741949148	26.2624160602121	-0.13181107989833	0.238816986603577	-0.551933435610795	0.580993959519738	0.749527410461013	-0.0362212377274465	-0.0910659293040725
TRNAU1AP	-0.00997187246500014	0.0717565316973731	0.889475317359661	176.997722521003	0.0110301068313619	0.122738154281462	0.0898669765398927	0.928392923840124	0.963114187340762	0.134060021823168	0.174311999123314
SNHG12	-0.181302932488532	0.140909932392379	0.198213417495397	27.287943000545	-0.291201565711714	0.256135959679686	-1.13690231576964	0.255579123940314	0.460076970108296	-0.330128362346815	-0.387190022813849
TAF12	-0.12999353933958	0.0670756864839772	0.0526216602655369	69.6730033388139	-0.212000282739847	0.137327428388787	-1.54375775638683	0.122647028618782	0.287181353099522	-0.191115481113936	-0.240045681009691
GMEB1	-0.203176129820948	0.0404914565342269	5.22793149435496e-07	68.4313322280613	-0.289025587364814	0.0948939487968744	-3.04577468878957	0.00232081677114825	0.0163198377242367	-0.389389561833767	-0.383147374896789
YTHDF2	-0.185977616663841	0.0813032495034808	0.022169213129463	92.2896006642376	-0.260258448734668	0.134399127693692	-1.93645935952666	0.052811465414904	0.162276548155474	-0.342793515375949	-0.329702259862158
EPB41	1.78757927558173	0.84693873603991	0.0348036220872628	7.98845937996732	1.23796702977525	0.998854937632511	1.23938620427655	0.215202507977204	0.41173644776837	5.00417734182402	2.45378045200085
SRSF4	-0.0145613206382744	0.0406474354641095	0.720167703519883	279.118922617693	0.022426892533208	0.0760013965483246	0.295085268846976	0.767928742707362	0.87844531554007	0.121625799263105	0.195485551720649
MECR	0.114105501558698	0.0815981286268451	0.161997843889271	46.6243890068959	0.219364340789386	0.155249708911164	1.41297746918746	0.157662348925193	0.33892229509043	0.470223679202072	0.561366382344809
PTPRU	0.852924767158411	0.281406710758291	0.00243799681387108	12.0147520591728	1.26015123178303	0.526485863557344	2.39351389849004	0.0166878490650408	0.0713349779734447	2.47191164544287	2.49499543843037
MATN1-AS1	0.130114410498233	0.106685908804596	0.222615564809807	42.3740247556484	0.215407908913715	0.17668763353291	1.21914536182631	0.222789025452963	0.420855049347223	0.513596723015299	0.554015913483775
SDC3	-0.403631109757774	0.400999724628598	0.31414527332488	7.36907331115434	-0.722281555651165	0.641576754805095	-1.12579134178667	0.260253849844466	0.465132329642185	-0.932483576561285	-1.1880732787974
PUM1	0.0459659376553065	0.0255621427750927	0.0721447462359909	586.048874510782	0.0699173570231148	0.0528257255247405	1.32354750130918	0.185653370530571	0.374945825091242	0.285612704040777	0.28371585402299
NKAIN1	0.116453032813009	0.269956090728536	0.666193774519464	301.251426886695	0.195146266072472	0.456633405368213	0.427358716594799	0.669118071845558	0.813002064678641	0.476583861293851	0.516372759384811
SNRNP40	0.127426381122133	0.0455089705540119	0.0051098211279294	226.873256414842	0.194330731207635	0.0849285480784436	2.28816735484684	0.0221277770228071	0.0872316328715359	0.506314027090099	0.514857615483072
ZCCHC17	0.071231832929878	0.0643551293194047	0.268356380672473	94.7257593885907	0.154618462908832	0.131630842960031	1.17463703363034	0.240139960447752	0.441063874334443	0.354065762701013	0.441078058370932
ENSG00000229044	0.494959532106745	0.154192032524675	0.0013272566556824	25.6992019249174	0.717629179365155	0.257204163112992	2.79011494479541	0.00526893319841699	0.0303983601853838	1.50207404550717	1.48706921145718
FABP3	-0.643588315706292	0.548710198463015	0.240831433507401	8.45442849431138	-0.984364942404393	0.805384308555983	-1.22223009803769	0.221620624950574	0.419473874536521	-1.58260123581051	-1.67498568721517
PEF1	-0.458443962586648	0.0783267835727623	4.82884301011466e-09	51.5480628376507	-0.714884886242099	0.160943436799103	-4.4418393223108	8.91931548266025e-06	0.000188685788480507	-1.08098840448266	-1.17433135428683
COL16A1	-0.232178859957027	0.109612448105493	0.0341598536418709	489.595394965677	-0.340431443863011	0.173242137698505	-1.96506143589308	0.049407127347454	0.155079954990338	-0.467966852119226	-0.478651900019105
ADGRB2	-0.557874478536566	0.293965572551896	0.0577284338351301	22.827474234132	-0.939043966843195	0.473565686224991	-1.98292231501979	0.0473761076434761	0.150691046723801	-1.35037616482011	-1.59078597644478
SPOCD1	-0.0645684926493377	0.124600693021893	0.60431641946762	10.5048268140918	-0.123136649278867	0.237710756641967	-0.518010421650089	0.604450998072612	0.768422276868268	-0.0138589655515039	-0.0749501122852994
ENSG00000269967	0.0302319775459752	0.0752117798792615	0.687714927334709	39.1726921862844	0.120164646067557	0.145181330709453	0.82768662802822	0.407847993975983	0.60805083967462	0.242984580927885	0.377067931116413
PTP4A2	-0.129024425287199	0.0396674884098186	0.00114334545206626	733.258267717898	-0.193787890006432	0.0769958176790717	-2.51686254978373	0.0118405010890791	0.0551612105887692	-0.188489853945172	-0.206209732387633
KHDRBS1	-0.186867501465453	0.0486851366359956	0.000123895886440386	375.521637028769	-0.255881823154081	0.0912579776120248	-2.80393922646347	0.00504824196571137	0.0294667265716947	-0.345204486206929	-0.321571132862518
ENSG00000203325	0.0938836918033839	0.0787907216788245	0.233434715946568	25.2214946830294	0.215516526212978	0.155368680821704	1.38712979394024	0.165402188441049	0.350065678057316	0.415436595097048	0.554217708459927
TMEM39B	0.0491505367589922	0.0581727947159537	0.398163386922888	68.0638103331871	0.106036265693154	0.112524449254833	0.942339788333605	0.346018703553601	0.550970190840303	0.294240759642405	0.350819477140122
TXLNA	-0.142491757813788	0.0755750524010925	0.0593712950184236	73.7343262933767	-0.208922583509094	0.149362376163122	-1.39876312144985	0.161884028628067	0.34479295726349	-0.224976987823515	-0.234327768236218
EIF3I	-0.287131638360692	0.0955880478931672	0.00266591483178664	32.5605527856906	-0.441781710331638	0.198106343165632	-2.23002304354422	0.0257459131053538	0.0974276689971368	-0.616850781334073	-0.666945797436137
ENSG00000291132	-0.0823074246742561	0.0961037989328848	0.39175279549061	39.897012385366	-0.0810203790008051	0.174723539182906	-0.46370614617639	0.642858293125498	0.795341722086272	-0.0619191724539595	0.00329572713516493
HDAC1	-0.123733538426859	0.0378033384627514	0.00106380497457311	137.400140747391	-0.178470820846046	0.0821451629630853	-2.1726272662731	0.0298083820089513	0.108703876937883	-0.17415521886972	-0.177752869374766
MARCKSL1	-0.372097727031162	0.0968690079717838	0.000122411166747049	1616.86490083567	-0.551237293234436	0.157165363217211	-3.50737135683386	0.000452557109179094	0.00458047817135223	-0.847049972325899	-0.870298181370923
TSSK3	-0.176543968256009	0.0543507696664551	0.00116124101678752	41.3318085395824	-0.235989342755868	0.124874225631295	-1.88981626562916	0.0587825373832976	0.174322865885421	-0.317234868796293	-0.284613828318765
FAM229A	-0.144172794784427	0.10097890205749	0.153363351756131	14.5399913400914	-0.2035760320096	0.225496912402516	-0.902788556351551	0.366638125811133	0.570935265828327	-0.229531432505195	-0.224394661450631
BSDC1	-0.146693500628476	0.0438303353983088	0.0008173581134189	270.80830017263	-0.220003148157371	0.0795225790578289	-2.76654946008963	0.0056652990312955	0.0320786809820109	-0.236360797668502	-0.254913828597997
ZBTB8A	-0.0794485119703735	0.0518312416707077	0.12531760512783	108.887895200096	-0.100563291720099	0.0965172582157564	-1.04192031123903	0.297448626400716	0.502455710490548	-0.0541735011885392	-0.0330121320448191
ZBTB8OS	0.0796652942137583	0.053912523208728	0.139494260116662	355.843709483921	0.138130145570961	0.092007912260853	1.50128551096069	0.133281730894585	0.302843330679271	0.376914595631755	0.410445188408449
RBBP4	-0.0738545973818618	0.0383839834972109	0.0543421325880359	284.385454193794	-0.105360031682007	0.0769225664724983	-1.36968950093047	0.170783847460989	0.356896085454943	-0.0390178710671268	-0.0419237698114875
SYNC	-0.317772910479377	0.119414301319213	0.00778867645138092	41.1345767199996	-0.475994735569737	0.213925592401686	-2.22504811241082	0.0260780084679635	0.0982754578376031	-0.699867384346578	-0.730508569286403
YARS1	0.0853124793138403	0.110381983664231	0.439590979655623	138.876069033283	0.125325537026875	0.175512123340699	0.714056297886598	0.475192367963214	0.666035224489455	0.392214551905625	0.386656107908974
S100PBP	0.0830108774726297	0.0328428432904966	0.0114871936563672	455.826717550304	0.152296176709661	0.0607503198163222	2.50691975235894	0.0121788357855545	0.0563077257954503	0.385978806679234	0.436763591970442
TMEM54	-0.49543181986399	0.505111475496037	0.326673328631081	6.95563405080005	-0.891184070530377	0.789922795150158	-1.12819135743636	0.259239113094548	0.463997938162696	-1.18119985301465	-1.501869324119
RNF19B	-0.28158383153647	0.184509009755992	0.126978711406742	21.5551407168351	-0.426706724081816	0.316074955445328	-1.35001750923485	0.177010366562495	0.364580008173726	-0.601820071286116	-0.63893868888684
ENSG00000236065	0.136861502563913	0.125789308331606	0.276585508721235	22.2407662174184	0.426822377939991	0.266384047130663	1.60228205306391	0.109093252491835	0.265536693406638	0.531876664570459	0.946792920692067
AK2	0.0178288117470966	0.0492770621103981	0.717495870491205	114.957837520245	0.0435600593215563	0.100641684146943	0.432823235131439	0.665143191969211	0.810525710477807	0.209380601065838	0.234747869206258
AZIN2	-0.090093999217579	0.0837896983198204	0.282267483505375	239.294095126058	-0.107301603077229	0.144048630166	-0.744898462092804	0.456333104924603	0.651191025525111	-0.0830153908219996	-0.0455309240682833
TRIM62	0.0188097737012159	0.0538927743376399	0.727072656539957	220.488583785477	0.0484579626973145	0.0974900633543855	0.497055402673862	0.619149982759592	0.779216961998134	0.212038327833841	0.243847453725644
ENSG00000284721	-0.194946416307158	0.182594369292515	0.285679562370098	9.816477529438	-0.214286995856197	0.338957777095332	-0.632193772606458	0.527260266052142	0.707526489494088	-0.367092744096087	-0.24429405785126
ZNF362	-0.17890431718385	0.0627283924659672	0.00434386912473466	79.6442893179835	-0.244108764772575	0.111246038675594	-2.19431422169039	0.0282128277426047	0.104272561753144	-0.323629777896494	-0.299698520935461
ENSG00000225313	-0.010213965563283	0.110850305539059	0.926585242771833	33.5050731848043	0.102485135930567	0.219537575298188	0.46682275592853	0.64062669356809	0.793970390450588	0.133404117376565	0.344222000029017
PHC2	-0.0696661432855383	0.0531212877561982	0.189704310899278	622.964429365215	-0.0860953247576651	0.092776055237878	-0.927990789616098	0.353412347286607	0.557083466380015	-0.0276700644354775	-0.00613277610448882
PHC2-AS1	-0.0742150711536572	0.0936228965047879	0.427951378592539	13.5470241280944	-0.0666582374989507	0.197764697172381	-0.33705832462529	0.736072933131226	0.856682481200331	-0.0399945050624011	0.0299784749252382
ZSCAN20	0.242762014767044	0.0737666851675697	0.000998518617316411	23.4821029455355	0.399628144339227	0.148120494642348	2.69799358491321	0.00697587849363272	0.0375673713103372	0.818793628929363	0.896270031997521
CSMD2	0.0146187465262188	0.115918284031605	0.899642859715967	387.303859947279	0.0381365049665924	0.18724012562294	0.20367698878493	0.838605925537496	0.917357565230014	0.200683549942972	0.224671702434014
SMIM12	-0.0785445900386661	0.112442279364928	0.484844220676328	63.4770628970323	-0.142537713575105	0.191649773086175	-0.743740580955519	0.457033433666031	0.65163652309644	-0.0517244994673251	-0.110994437945833
TMEM35B	-0.332118997571321	0.127339196709852	0.00910345745442095	11.1791922862413	-0.539811342481014	0.240076381500117	-2.24849832835702	0.0245444315662611	0.0939995039539357	-0.738735333832541	-0.849070444394792
ZMYM6	0.0792093333721531	0.0523402396647682	0.130189654637366	165.898736767452	0.130733137210678	0.0895650773573439	1.45964410535909	0.144387910965692	0.31937978132085	0.375679257881084	0.396702634176336
ZMYM1	8.36073125281629e-05	0.0603969753498346	0.998895491667512	94.9937659095649	0.0206601983082427	0.105452740562976	0.195919026835576	0.844673544603905	0.920849218161288	0.161303400282063	0.192203293540639
SFPQ	0.0692823709603577	0.057089689678545	0.224911726121228	826.038271703445	0.120106525443953	0.100966623184991	1.18956662761608	0.234216769084108	0.434018408604947	0.348784072378732	0.376959951541026
ZMYM4	0.0263648923437182	0.05435707473272	0.627654016107226	409.891614454837	0.0560330339942245	0.0906261169586659	0.618287927085973	0.536385558723735	0.714880981863599	0.232507461185342	0.257920822720175
ZMYM4-AS1	0.0242955780567174	0.149948299626865	0.871285091237854	10.6281334835591	0.0546276169983145	0.326768519627943	0.167175274596565	0.867232138638504	0.932489422493116	0.226901054179567	0.255309764526876
KIAA0319L	0.0422541035225916	0.030382147731851	0.164299936269057	425.368847336697	0.0783185825490146	0.0559116826858515	1.40075524088695	0.161287277403018	0.343849114730148	0.275556207056895	0.299324096136895
TFAP2E	-0.0202082005877275	0.0644146402092857	0.753733241621533	106.047153425888	0.00408373415820398	0.114766487195521	0.0355829847022044	0.971614875970311	0.984367458637493	0.10632666973587	0.161406659758026
PSMB2	-0.259510887163945	0.113324395047764	0.022022328225884	82.5689369406676	-0.440814949881401	0.196017043945386	-2.24886030831187	0.0245213849682211	0.0939648278197367	-0.542017695810536	-0.665149698625681
AGO4	-0.0953880930226787	0.0600994493279231	0.11247395884301	255.370707315402	-0.114987588970898	0.10141150288242	-1.13387126413281	0.256848552455044	0.461353318949526	-0.0973587144942866	-0.0598103560800311
AGO1	0.110968259987549	0.0485771253975939	0.0223496355202323	115.820533034322	0.171273037192504	0.106456267132887	1.60885818942634	0.107647353630871	0.263066158409066	0.461723929679348	0.472019809300268
AGO3	0.105964007026303	0.025625643370919	3.54835729936038e-05	1032.83538441978	0.174769235104302	0.0508330677744666	3.43810127454256	0.00058580856026541	0.0056360994075392	0.44816587373935	0.478515231107153
ENSG00000271554	0.0739657295281078	0.0678033252625437	0.275322845352596	26.5432224753251	0.213398959031879	0.144779274131405	1.47396069162629	0.140492175100228	0.313811808377043	0.361472726997188	0.55028357990295
ADPRS	-0.322085193366953	0.0566618441709219	1.31318714822043e-08	56.4985056072609	-0.422578015086732	0.124516718408294	-3.39374519734039	0.000689438078503877	0.00645975794897326	-0.711550681148645	-0.631268154461301
TRAPPC3	-0.321251438172667	0.128058115703665	0.0121197662933721	35.7905170195081	-0.469272837815868	0.228962923853012	-2.04955819885113	0.0404075630790683	0.134936345031071	-0.709291782637331	-0.718020271325129
MAP7D1	-0.170039319377946	0.0485862261100475	0.000465706391921365	361.132068595807	-0.278729682027799	0.0935936571449495	-2.9780830296665	0.00290057397302525	0.0193050589849862	-0.299611780187101	-0.364019096196669
THRAP3	-0.131736725637355	0.0457902810914157	0.00401528753036672	238.453640573235	-0.197313326784388	0.0875331082217459	-2.25415652194753	0.0241863229085324	0.092995621260245	-0.195838307382334	-0.212759475709957
STK40	-0.104574353205761	0.113319071574489	0.356095278157986	59.8078387846753	-0.174070220281827	0.193740073892003	-0.89847297353081	0.368933447486771	0.573114172240901	-0.122247110505869	-0.169577200379668
LSM10	-0.823409707938989	0.328267248836023	0.0121295875526312	10.1049031493285	-1.28022862662337	0.518572820350195	-2.46875381119825	0.013558446210969	0.0609857639181259	-2.06979253368859	-2.2246569228897
MRPS15	-0.405888919857425	0.23618938423298	0.0857074119746618	18.6396632338978	-0.61822801331787	0.385353399986996	-1.60431441201435	0.108644765916645	0.264732919271854	-0.938600676530059	-0.994757092183832
ENSG00000223944	0.0794784247198005	0.354676193682782	0.822689387286852	22.1493908722921	0.124870860768507	0.54265023150421	0.230112977971776	0.818003980513686	0.90650964339183	0.376408308864843	0.385811386254714
ZC3H12A-DT	0.0264347901534505	0.108165515213248	0.806927211559222	100.654792880328	0.0541195916081979	0.176220158902118	0.307113510425665	0.758756974489833	0.872356182534921	0.23269683578766	0.254365928027724
MEAF6	-0.0863976849708253	0.062975818088147	0.170088834866699	97.012001439061	-0.128754071616994	0.131062093749544	-0.982389857612372	0.325907821058702	0.530577932683567	-0.0730009419687126	-0.0853864572732123
SNIP1	-0.0981753150196048	0.0898736606885317	0.274670384950843	31.784706903645	-0.175894279765235	0.177454275592562	-0.991209026538708	0.32158352384839	0.526024638753833	-0.104910153648976	-0.17296603477763
GNL2	0.115218095013143	0.132800519740346	0.385611845069011	27.6616342967796	0.170301457072839	0.238166092381233	0.715053328415183	0.474576091463174	0.665834271852282	0.47323803607225	0.470214756252467
C1orf109	-0.213782541491869	0.303138242532847	0.480666378314616	9.5957667616434	-0.375904167462368	0.490466101254136	-0.766422320525659	0.443425055959018	0.640460471726591	-0.418125583747657	-0.544555006258965
CDCA8	0.0152602605189672	0.125421299749451	0.90315878835393	10.6185953441697	0.0727060888732571	0.266736201662535	0.272576757185896	0.78517858067303	0.887762733985981	0.202421608084183	0.288896907879191
EPHA10	2.89925850580809	2.6308681203485	0.270454758156567	3.16392454098002	1.55982703034595	2.47882827712065	0.629259817932128	0.529178973043959	0.709521554091268	8.01605729822674	3.05174902220551
YRDC	-0.562927331136635	0.128187129313132	1.1259738366931e-05	11.1310654181444	-0.938182970556853	0.25330186763819	-3.70381386961162	0.000212382115573445	0.00250879876364727	-1.36406589208587	-1.58918637190435
C1orf122	-0.430528809790854	0.0531231432467816	5.30260821231494e-16	272.938759764705	-0.625636746739717	0.0922199301716611	-6.78418152751945	1.16746461784618e-11	1.49335402688496e-09	-1.00535769474236	-1.00852142985684
MTF1	0.0428768162463321	0.0749079868832431	0.567055676534341	93.4879556264137	-0.00277878667273571	0.133493382351193	-0.0208159132969251	0.983392503514288	0.990917901920655	0.277243326794527	0.148657104790026
INPP5B	0.208064099077197	0.0655101671728976	0.00149291032389872	170.910871299655	0.317736169437734	0.115567069939639	2.74936597080542	0.00597106769615701	0.0335186428716808	0.724786334420567	0.744126780098393
SF3A3	-0.293925614702372	0.147983513498017	0.0470105506976723	37.869099421014	-0.471916336627392	0.251507724090653	-1.87634927847105	0.0606073345111112	0.17813505246845	-0.635257746771049	-0.722931503543677
UTP11	0.0629854497963558	0.162003561532944	0.697431110199388	13.4376828016805	0.160426908244204	0.313860195576865	0.511141299550089	0.609252118698225	0.772273047096618	0.331723781851362	0.451869296008868
RRAGC	-0.226684725403391	0.0762690757737064	0.00295702063341893	67.9937547180905	-0.342414138232105	0.143339648956998	-2.38883059030533	0.0169020941515758	0.0718686720427167	-0.453081556712108	-0.482335454716606
RRAGC-DT	0.0884267443123581	0.0725774525334368	0.223080503497353	381.223756079194	0.1598237897935	0.124697153394825	1.28169557557946	0.199949457622475	0.393079795861749	0.400652050846801	0.450748790581067
MYCBP	0.151683461233522	0.132379121901643	0.251867087686718	33.7512560401746	0.246602282452164	0.232297245176173	1.06158074438266	0.288426059096904	0.493396934822429	0.572033896097162	0.61197047419384
GJA9	0.0270428876023037	0.0539396391918105	0.616121567410009	62.0801154349802	0.0249520006377136	0.119713081071198	0.208431696974482	0.834891909153982	0.915391809696534	0.234344358263516	0.200176831408047
RHBDL2	-0.115228097186038	0.0644466887967672	0.073782472820233	316.820904336649	-0.123350198833573	0.116255553247801	-1.06102629412162	0.288677951788848	0.493600709163083	-0.151111370161336	-0.0753468559678603
AKIRIN1	-0.0854568752829357	0.072256025467008	0.236929853140281	241.729345544496	-0.114507319116226	0.123072490043912	-0.930405479529745	0.352161182550645	0.55593286822258	-0.0704520000035314	-0.0589180852858926
NDUFS5	-1.26523839803764	0.240219113035277	1.38657598029966e-07	27.8903402532373	-1.94124862830851	0.389606963861701	-4.98258195661408	6.27414025166155e-07	2.00161467268566e-05	-3.26684195198241	-3.45273492134703
ENSG00000287422	-0.242980817110827	0.0768578164922039	0.00156995072890863	54.0957943212322	-0.322490996609819	0.137820249919707	-2.33993913664863	0.0192868826811159	0.0792177740948219	-0.497232666714707	-0.445321186125481
ENSG00000226438	-0.466210356587343	0.131165655493959	0.000378895814519334	8.83487474736759	-0.56957218059206	0.29115350374772	-1.95626078086145	0.0504344417172808	0.157386625556464	-1.1020299475719	-0.904361706999028
BMP8A	-0.0358647079718094	0.144970644839406	0.804604169870009	40.0945544209067	-0.0412279128397063	0.252841221219033	-0.163058510162752	0.87047236661228	0.934086703492726	0.0639083898083181	0.0772242800870022
PPIEL	-0.0183352174999165	0.0801508007651839	0.819056230518963	98.3101501199084	0.0141984498133489	0.138505387491706	0.102511895533299	0.918350371321751	0.957870123960621	0.111401155313612	0.180198314662671
PABPC4	-0.271688318316941	0.0996612764583167	0.00640842420938525	132.311849167458	-0.391483935321891	0.164514226993452	-2.37963574625964	0.017329758829351	0.0731937078103816	-0.575010091290224	-0.573499924840213
PPIE	0.13879560227532	0.180855899119611	0.442821429248907	62.4006976666138	0.204764892840942	0.283072383924533	0.723365840221036	0.469455152207184	0.661812408340005	0.537116733824325	0.534242754059128
BMP8B	-0.31884464403902	0.0948006696226332	0.000770120518623384	31.9522937638761	-0.425764980594831	0.169907945466815	-2.50585680042837	0.0122155081315817	0.0564578422970658	-0.702771039231122	-0.63718906791681
TRIT1	0.179845143736182	0.0558899019572957	0.00129156770792255	164.580266219013	0.284343238583239	0.0962513927039155	2.95417271995143	0.00313508488446255	0.0204503764367248	0.648332530417304	0.682087623065523
CAP1	-0.418944655388071	0.0823713731077779	3.6560394829131e-07	116.852521133969	-0.657475720934448	0.145335069309825	-4.5238614744308	6.0721474827271e-06	0.000135677642310841	-0.973972667920813	-1.06767356383511
PPT1	-0.421422917350998	0.116451777296259	0.000295901313230798	39.9399506224412	-0.666900408967839	0.228572817265944	-2.91767156280837	0.00352655587294692	0.0223104907817005	-0.980687039593777	-1.0851832488471
RLF	0.162832345490186	0.0395421999117742	3.82276753350583e-05	450.950704911269	0.268514115139091	0.0747125534273048	3.59396249788671	0.000325686734932879	0.00351349280070963	0.602239642607385	0.652679438461325
ZMPSTE24-DT	-0.640344345015056	0.155862787957224	3.98435460427604e-05	25.1010395812343	-0.976157478573325	0.266930371186745	-3.65697419230876	0.000255210064281977	0.0028852915600768	-1.57381232437056	-1.65973742584883
ZMPSTE24	-0.18445111101138	0.0582464011935831	0.00154158967769738	84.2477927462405	-0.262926675204235	0.107708568653453	-2.44109339202333	0.0146428674413384	0.0645775910255392	-0.338657743425755	-0.334659432434582
SMAP2	-0.168901672525166	0.208754563976107	0.418462161082087	46.8025903805982	-0.315818065607249	0.333373754891911	-0.947339318026537	0.343465901777833	0.548720176850015	-0.296529545977638	-0.432923861190397
ZFP69	-0.128352596087256	0.127047134969983	0.312363359928825	15.1370793972695	-0.143371222660215	0.236398571500563	-0.606480918011273	0.544195449831709	0.720391197189994	-0.186669662610822	-0.112542975306774
EXO5-DT	-0.189071713899766	0.087663956895318	0.0310229480488279	96.7171905666205	-0.242053753161621	0.145103009025292	-1.66815116231965	0.0952857229600318	0.243628887316997	-0.351176373663358	-0.295880611432642
ZNF684	-0.0173249955200651	0.0545295364111185	0.750699130620359	69.125586103423	0.00359146107972116	0.109913326093609	0.0326753925785345	0.97393344728766	0.985230106991079	0.114138156464576	0.160492088738425
NFYC-AS1	0.176304075872745	0.109794398574168	0.108325406448481	10.3848540562717	0.345108881877876	0.231497533230365	1.49076699462908	0.13602267998723	0.30715461955815	0.638738691626256	0.794981256241537
NFYC	-0.0704022549557139	0.0531899321769074	0.185635545809927	193.038054841717	-0.083551914747557	0.0907123768623802	-0.921064110957137	0.357016956206433	0.561157956560397	-0.0296644166953685	-0.00140749416671509
CITED4	-0.347294078094738	0.247818706989515	0.161093356095239	18.6995191965594	-0.558920560583874	0.404005541132321	-1.38344775919995	0.1665276150674	0.351450722496897	-0.779849280754056	-0.884572562727094
CTPS1	0.175128283906269	0.119092612417094	0.141420483323968	35.8785265179536	0.249885150629265	0.213795593182688	1.16880402869548	0.242482596862836	0.443945441448303	0.635553110605723	0.618069560711428
SLFNL1-AS1	0.106413384510833	0.13521685607356	0.431291742245049	12.6859448152497	0.156929150015037	0.264867269842638	0.592482227450265	0.553527718394649	0.728508651225726	0.449383375156766	0.445370975361667
SLFNL1	-0.0977806071153839	0.242266850331014	0.686501705628583	7.177688220447	-0.169635118337981	0.413985652797026	-0.409760862947469	0.681981378314347	0.821423360428661	-0.103840768890286	-0.161337432892652
SCMH1	0.285720299218709	0.164631552903936	0.0826498745456479	195.43612583918	0.41437006676011	0.256524499153463	1.61532355828602	0.106240644530977	0.260719549916966	0.935180795643874	0.92365835691038
FOXO6	0.0321557694110099	0.0945024633758553	0.733657858992885	13.4034358385717	-0.00326562579302046	0.240668107607403	-0.0135690010009453	0.989173835811747	0.994728495716351	0.248196723064793	0.147752629266008
HIVEP3	0.27519078904636	0.142917851331236	0.0541646791645194	244.342594550837	0.408805819442836	0.225599690412479	1.81208501968858	0.0699730606887492	0.197024775285239	0.906653123473209	0.913320803294908
FOXJ3	0.0358837217962012	0.0293887993690929	0.222086048565545	658.233883663518	0.0732720192376112	0.0530270858304166	1.38178476320458	0.167037798820309	0.352084851844879	0.258296889337662	0.289948323308907
PPCS	-0.239374486014661	0.200492700717548	0.232504891010748	21.9993932146933	-0.355507439526333	0.348237352331169	-1.02087681619015	0.307312804428617	0.511845024340371	-0.48746200981174	-0.50666088391031
CCDC30	0.32112528353363	0.0889799905530479	0.000307426246036501	176.189540209918	0.504582691098496	0.155701722651775	3.24070076107628	0.00119236277914407	0.00990391124717621	1.03110375589667	1.09126015239408
PPIH	-0.0952417960934036	0.0892152985112841	0.285723526957686	41.7017510038969	-0.131985439115736	0.16513233153407	-0.799270729660254	0.424133447322044	0.62318524570423	-0.0969623512475997	-0.0913898631005967
ENSG00000285728	0.0828660686689826	0.106720357184717	0.437466478458264	22.2806241955847	0.1728181364613	0.204888376629672	0.843474575298442	0.398963079287338	0.59965008033888	0.385586475221241	0.474890376624409
YBX1	-0.00778044911515281	0.0525352368745993	0.882264141862786	152.560819944903	-0.0275390145414617	0.0960588734982263	-0.286688918353495	0.774350523454818	0.882877918550226	0.139997259727715	0.102656240966155
P3H1	-0.000418419263862329	0.0864206942745939	0.996136932605638	33.2092217532661	-0.00172719422994769	0.156472722139477	-0.0110383088268133	0.991192882659527	0.995628258371577	0.159943256328754	0.150610808973015
C1orf50	-0.0001377146463564	0.0549928737867935	0.998001917926599	37.0729072646829	0.0459503017719347	0.127473223214959	0.36047022749592	0.71849551724363	0.84546287822842	0.160703771222032	0.239188588332465
TMEM269	0.0700396721173739	0.164585081972577	0.670433608607806	9.60570830192878	-0.0146017298183996	0.316891060331139	-0.0460780742856592	0.96324802162817	0.98062489035761	0.350835833456712	0.126691814303827
SVBP	-0.588957076213602	0.20393282749927	0.00387705491065005	12.2154612629261	-0.946866399758478	0.382259594952642	-2.47702454630547	0.0132482790274156	0.0600126932941715	-1.43458845411271	-1.60531890696606
ERMAP	-0.0194893939393269	0.108900920044515	0.857965610884581	27.5355302052327	-0.028704555719495	0.19282699174595	-0.148861709969076	0.881662755518751	0.940258255468663	0.108274137384794	0.100490836782636
ZNF691	-0.391672457757148	0.0787443117318574	6.55928268330866e-07	19.913268476268	-0.592236791584252	0.175049634979904	-3.38325065146375	0.000716332223827232	0.00667665378086298	-0.900083920898972	-0.946469222705282
SLC2A1	-0.172726479384723	0.0978330620644347	0.0774759800521348	58.7408663720448	-0.300054141015865	0.178985987176651	-1.67641135347498	0.0936576465822924	0.240980048131565	-0.306892120724193	-0.403636806470923
SLC2A1-DT	0.217087379244789	0.209322170136962	0.299690687559469	18.8336713944568	0.359199579506251	0.36196907564807	0.992348804557792	0.321027403491454	0.525627003400552	0.74923316758866	0.821159701214772
EBNA1BP2	-0.405458155345828	0.248215236663305	0.102365094577104	13.2047271810481	-0.62089621159485	0.431161745329885	-1.44005403614784	0.149852111760248	0.327742014826884	-0.937433603364405	-0.999714212378572
TMEM125	-0.446928545210969	0.0753567346830005	3.01393451561094e-09	257.405647239587	-0.677415062343608	0.132992872737552	-5.09361929251968	3.51291838333753e-07	1.20362262261751e-05	-1.04978960734731	-1.10471792924901
TIE1	-0.185016691345337	0.118152208407193	0.117367772780552	13.1106868406518	-0.258493227978549	0.226342548100609	-1.14204434892042	0.253435585812766	0.457635567767042	-0.340190073998518	-0.326422739170677
CDC20-DT	-0.0805443579710713	0.0799865665101605	0.313947478159389	39.1887814357765	-0.0372428433714095	0.153569080041879	-0.242515246957611	0.80838094405576	0.900823182468115	-0.0571424840705291	0.0846279533856364
ELOVL1	-0.481079823732	0.0631060931373424	2.47175836265272e-14	347.863826905827	-0.717903146491965	0.110084327509236	-6.52139285160039	6.9657474040283e-11	6.82897469952585e-09	-1.14231589412706	-1.17993883817087
ENSG00000288772	0.0520664430781309	0.126196757637234	0.679913283757796	32.9415654953206	0.155467083764554	0.223787638833246	0.69470809279327	0.487238255337226	0.675828897435591	0.302140844089943	0.44265467118036
MED8	-0.511555948196772	0.0762802652436618	1.99664048780987e-11	39.3142644823299	-0.709034520609147	0.144417733659294	-4.90960841610962	9.1258436410184e-07	2.76056770140807e-05	-1.22488506149883	-1.16346223489794
SZT2	0.0997375982360803	0.0398893862399481	0.0124069157494107	158.481035938442	0.167842268338698	0.0706594393337813	2.37536937628169	0.0175313963400492	0.0739058958704335	0.431296622856769	0.465645945065585
HYI	-0.391761721192184	0.0888484538681093	1.0369324531546e-05	38.8920784938351	-0.583758059010803	0.16587976282467	-3.51916381522572	0.000432909310770089	0.00441488606906079	-0.900325762919145	-0.930716983889949
PTPRF	-0.0973571319547571	0.0441266006549961	0.0273620294893874	407.565326881868	-0.125515821163714	0.0835702369652293	-1.5019201299613	0.133117737201058	0.302647601041135	-0.102693444811858	-0.079370263928033
KDM4A	0.0699451080075196	0.07937299157386	0.378198481022445	91.6416938615811	0.118940252886745	0.141197273488532	0.842369331560816	0.399581253978625	0.60031049465178	0.350579630282882	0.374793188562506
KDM4A-AS1	0.106420994221623	0.144017374219405	0.459940076656225	18.0811144184721	0.339378554154877	0.310527533481143	1.09290970224219	0.274433447970956	0.479437518170903	0.449403992196988	0.784335149644725
ST3GAL3	0.154846843902207	0.0497874068404168	0.00186985484706285	337.490076268988	0.27152977382033	0.0926372202164109	2.9311088263012	0.00337754437923058	0.0216430336629036	0.58060446986987	0.658282089013269
LINC02918	0.178009882171261	0.116628871775362	0.126936801084159	15.3307961550883	0.292834279425347	0.23205895920399	1.26189603034431	0.206986200615608	0.40081194643429	0.643360244013234	0.697862728834807
ENSG00000288573	-0.227567153128467	0.0899375130160551	0.0113971307516649	14.7106050706957	-0.261454675733539	0.199669304090538	-1.30943850845989	0.190385854407036	0.380280491157747	-0.455472324035871	-0.331924673790223
IPO13	-0.148964227671723	0.0422418132843249	0.000421148648508037	434.981504110558	-0.224080862420923	0.0751208693102432	-2.98293755754459	0.00285496234362368	0.0190961151579729	-0.242512893598749	-0.262489622308168
DPH2	-0.229709967549541	0.0908658456376078	0.0114710361468537	13.2033343865348	-0.353819078719632	0.24287811572774	-1.45677628327887	0.145178144655456	0.320599746936441	-0.461277865445339	-0.503524157707046
ATP6V0B	-0.819794939595785	0.0813412026886328	6.87882930808612e-24	147.904646072635	-1.26866713906567	0.139652026625383	-9.08448784971001	1.0418803017955e-19	9.32899622227689e-17	-2.05999901769592	-2.20317737845406
B4GALT2	-0.139601070687581	0.0582810922693205	0.0166064835406967	67.4059373075188	-0.242832073234208	0.116877689749775	-2.07765976341671	0.0377407074876066	0.128036231943937	-0.217145229903668	-0.297326615720661
SLC6A9	-0.194318254267272	0.107067267733788	0.0695365939647783	138.189634844325	-0.309678805591578	0.182498458977281	-1.69688449605007	0.0897184997397385	0.234073265346625	-0.365390860489858	-0.421518018503589
ENSG00000230615	-0.175040175467142	0.0863882339500722	0.0427438954358309	74.3924897863297	-0.212587474718943	0.161872615225801	-1.31330104491361	0.189081526585009	0.378653263283487	-0.313160632958992	-0.241136597394309
DMAP1	-0.379244200908288	0.12497911346671	0.00240966194139012	47.0195294547256	-0.62750652099592	0.229861182212759	-2.72993689041024	0.00633464509495173	0.0349694279779271	-0.866411961687785	-1.01199519558295
ERI3	0.0803462421752103	0.0377275445636158	0.0332010083978698	409.293187838707	0.153034298745161	0.0721740403416843	2.12035100183765	0.0339764555443989	0.118786642299369	0.378759492487508	0.438134914214343
RNF220	-0.000403291046169661	0.0415813110329123	0.992261555817323	12039.291267656	0.0248983749698858	0.0803175581134917	0.309999152796746	0.756561600614057	0.870801170438546	0.159984243309895	0.200077202799769
TMEM53	0.291781393559212	0.113696815769548	0.0102786611668251	30.5951847928773	0.446252206150378	0.207465720814255	2.15096838359099	0.031478695256964	0.113186205383216	0.951602158984729	0.982890685477024
ARMH1	0.457317809092352	0.162638641752175	0.00492552610393096	14.2584846469918	0.906923084603162	0.3673458167598	2.46885371556083	0.0135546616647414	0.0609857639181259	1.40009107417072	1.8387494626935
ENSG00000225721	-0.182983492134787	0.111905219014145	0.102014473036385	13.0325365686313	-0.283762906643462	0.255752910876552	-1.10951975354224	0.267206027684041	0.471595815745645	-0.334681513810357	-0.373370087688654
RPS8	-0.606753308540005	0.159646503049225	0.000144343198370785	81.5985130876522	-0.976965758084528	0.258106048771843	-3.78513313707008	0.000153626310780725	0.00193742251652198	-1.48280390510433	-1.66123909037
EIF2B3	-0.0344837422948472	0.0460885212465457	0.45433546541192	177.841679937101	-0.0288535375320955	0.0899827536865568	-0.320656307458683	0.74847086170694	0.865209304610533	0.0676498493317415	0.100214050473964
HECTD3	-0.120385503049458	0.102176542105764	0.238712587272813	19.4992567593943	-0.19357386604383	0.207705496286273	-0.931963137735335	0.351355576100728	0.555791947885436	-0.165084364281147	-0.205812107324936
UROD	-0.88911965842958	0.271750147130904	0.00106854675445534	11.9113727247338	-1.37524306744894	0.452315911750675	-3.04044812866765	0.00236226378422328	0.0165374613156069	-2.24782094101839	-2.40117978757783
ZSWIM5	0.146027521853649	0.0579593498040703	0.0117527745555776	464.467655433622	0.236707972472802	0.101652674768934	2.3285956125686	0.0198804987166968	0.0808797272131327	0.556710221794637	0.593588300636921
MUTYH	-0.198936221253231	0.0542313867508887	0.000244182226036887	73.3748510380174	-0.286408156183205	0.100815325465819	-2.84091882717088	0.00449837607762008	0.0268742917743509	-0.377902349259427	-0.37828457250289
TOE1	-0.156795670248792	0.114562795817881	0.17111061820217	8.10009022013507	-0.130005558986206	0.248830793965489	-0.522465716217732	0.601346110831802	0.765707206539812	-0.263730673230011	-0.0877115368465361
TESK2	-0.0125319445977152	0.0664889885377629	0.850499212886799	1102.35723355059	0.0255889084454888	0.116933826908639	0.218832386846293	0.826780617202811	0.911175061102072	0.127124001311298	0.20136011249452
CCDC163	-0.159403562727727	0.15533945409703	0.304814872310477	15.0811975004381	-0.229420032435577	0.262245062020907	-0.874830704790492	0.38166602774348	0.584282649964829	-0.270796253724986	-0.272409015379942
MMACHC	-0.0133742394295826	0.0823761435130397	0.871025725657266	39.9472896997234	-0.0397622807421886	0.158598865687419	-0.250709742278711	0.802038527951177	0.896710186374116	0.124841966302902	0.079947209087949
PRDX1	-0.567731128348773	0.0857347694581117	3.54497361151777e-11	288.045861546245	-0.872639710788696	0.14961970096677	-5.83238507462668	5.46406384115313e-09	3.26168184224568e-07	-1.37708085192722	-1.46741662959209
AKR1A1	-0.150729658399705	0.0735650079146035	0.0404688184197272	48.9447714632707	-0.227158471723787	0.129108732970583	-1.75943537278416	0.0785035882349243	0.213567286526892	-0.247295986850337	-0.268207368008843
NASP	0.0509766915954117	0.0394013552996907	0.195741369069212	890.591494039976	0.108560777855872	0.0639902625623083	1.69652027525539	0.0897873937628879	0.234194125128589	0.29918837312618	0.355509649655277
CCDC17	0.0453843682628479	0.174304695435439	0.794575484558512	9.21328609299101	0.173423120864822	0.302583820009068	0.573140760995168	0.566549390414998	0.738772827265173	0.284037054205125	0.476014348718266
GPBP1L1	0.0777818073038503	0.0286721285147947	0.00667169594002754	488.339823162531	0.139858335326461	0.0572354875118786	2.44355978093897	0.0145431599601964	0.0642953197581954	0.371811651978716	0.413655910944043
TMEM69	-0.202484614510719	0.119869893008668	0.0911804837429261	45.5463442117097	-0.309739967271873	0.216026775872053	-1.43380359227008	0.15162831958067	0.330344793937709	-0.387516034789457	-0.421631647915298
IPP	-0.0819243047205183	0.0573244517645305	0.1529658147621	81.5364669683968	-0.10384197178328	0.103886600054759	-0.999570413590828	0.317518447186617	0.522365294483519	-0.0608811830068365	-0.0391034376623632
MAST2	0.196815008832785	0.0655649675082834	0.00268360349230271	170.851689806896	0.299945316208822	0.112036834592804	2.67720270122739	0.0074239705629334	0.0391947125120906	0.694309099159087	0.711073989912753
POMGNT1	-0.160673814834633	0.0487014810833265	0.000969757812792123	130.222872646508	-0.236106521993785	0.0903302347270394	-2.61381499458352	0.00895375054394013	0.0449383469591796	-0.274237756234293	-0.284831530118401
LURAP1	0.00503258035962938	0.0594071812594923	0.932489295456503	96.7861479168719	0.018160817978385	0.117413594623665	0.154673894761456	0.877078411247148	0.938113173754997	0.174711685981802	0.187559812276758
RAD54L	0.7961362434085	0.195327139999794	4.58343415931546e-05	6.6444381062933	1.01111220832937	0.374886360030433	2.69711655619395	0.00699427842451441	0.0376513641361335	2.31805411911198	2.03231753960572
LRRC41	-0.112250242212638	0.0509725822815604	0.0276533706407362	100.11229589203	-0.166598580298707	0.106931924695146	-1.55798729681212	0.119236259476034	0.282046882885279	-0.14304344781144	-0.15569599156258
UQCRH	-1.34558945230881	0.430375846505073	0.00176873431460682	11.1869360623237	-1.11295520065341	0.625643801654567	-1.77889591123593	0.0752568285860556	0.207295829519957	-3.48453759948126	-1.91388748529841
NSUN4	-0.0846344099670048	0.0698434386490608	0.225599194367693	76.5972132843416	-0.120164963531571	0.120361328885645	-0.998368534512772	0.318100685683123	0.522746887239696	-0.0682236892349798	-0.0694291569809519
FAAH	-0.121042461902043	0.0639086206615965	0.0582259769602237	219.477166449314	-0.162101409165259	0.11099464014259	-1.46044357598723	0.144168204048641	0.318998871264793	-0.166864267284174	-0.14734090864496
ENSG00000291138	0.100261759977719	0.133935527401686	0.454109026941103	20.2556898326544	0.146235311648999	0.236563678537569	0.618164684253401	0.536466787000463	0.714880981863599	0.432716737760988	0.425503395586607
MKNK1	0.99876261688615	0.594746878441748	0.0930922206848882	4.81676472967458	0.721493182421469	0.823182474300438	0.876468103909297	0.380775608830788	0.58338856969323	2.86703110484881	1.49424796115815
ATPAF1	0.12381069563627	0.0957402987945925	0.195944274856523	120.117315873508	0.197860383915602	0.163927731636339	1.2069976320696	0.227433055896774	0.425952813209924	0.496518026276708	0.521415191383647
EFCAB14	-0.0797665943029695	0.0359950403118149	0.0266884866221311	245.758419109765	-0.14473128714149	0.0708709032621443	-2.04218205892118	0.0411334754547375	0.13671460253219	-0.0550352837747233	-0.115069775194339
STIL	0.0979288564869275	0.11506344645065	0.394721735770587	12.8612363955106	0.202948629796832	0.243952538612212	0.831918499193976	0.405454949202599	0.605810111624179	0.42639618676652	0.530868404299369
CMPK1	-0.154530391962234	0.10541216135196	0.14265820252433	72.3429970654509	-0.254989362648501	0.188811919426698	-1.35049399117779	0.176857579808134	0.364513752462621	-0.257593339652619	-0.319913072427734
SLC5A9	-0.00855084262488425	0.134684280043946	0.949377872878451	9.84294329273302	0.147966811355718	0.321561797091559	0.460150467792001	0.645408221379411	0.797321359579366	0.137910027451161	0.428720267525029
DMRTA2	-0.138738932274068	0.119528125881358	0.245754948470686	7.03588572045963	-0.248457272079403	0.297791471370297	-0.834333068492925	0.404093322330567	0.604586990333278	-0.214809432547109	-0.30777740831562
FAF1	0.0409872603655891	0.0238897282398484	0.0862196198808064	2077.69164557242	0.101200217638119	0.0466773292690371	2.16808071976065	0.0301525455075644	0.109661207341483	0.272123940438309	0.3418348107144
FAF1-AS1	0.455540281515114	0.136455922212451	0.000842716207916345	9.13432441420973	0.817702411487786	0.291094379959332	2.80906285996323	0.00496859441777545	0.0291030055059495	1.39527520684472	1.67299056677323
CDKN2C	-0.311138380314958	0.118734498815652	0.00878125852784534	21.9440892143526	-0.432429048605955	0.217016126014602	-1.99261251478085	0.0463038937321345	0.148355819827361	-0.681892407501599	-0.649569926716577
RNF11	-0.0311704095481226	0.152684680301078	0.838237142128082	72.9821540065067	-0.119365023900519	0.258278025230415	-0.46215710296697	0.643968663000316	0.796210142076086	0.0766266838514624	-0.0679429867312086
EPS15	0.0594017755727253	0.0367488059686243	0.106001945978837	1950.95399040341	0.123938579795476	0.0694972545134284	1.78335936668589	0.0745278231949799	0.206090836592912	0.32201450936434	0.384079345244697
EPS15-AS1	0.337040054208096	0.0991060892443201	0.000671888025364612	62.1270509743055	0.541034336879854	0.171405313088175	3.15646188051086	0.00159695759596312	0.0122009175113173	1.07422175028019	1.15898195215434
OSBPL9	0.0853943512706303	0.0361652133424495	0.0182144781345753	1586.55735855354	0.176005041853916	0.0712915822258569	2.46880538148697	0.0135564925246521	0.0609857639181259	0.392436368144467	0.480811178394189
NRDC	0.0355013796820388	0.0293974879094338	0.227188418484526	659.760843000529	0.0819776097940235	0.0535759834272444	1.53011861938751	0.125987370259645	0.29204977044482	0.257261007296491	0.30612203091027
TXNDC12	0.043273637286666	0.0906577300885472	0.633127285221392	48.3239472072156	0.079761773906749	0.166855492163226	0.478029058993889	0.632629522542664	0.788424154891948	0.278318436686989	0.302005333541935
BTF3L4	-0.0384902386529597	0.036870053476811	0.296511706708513	167.845368636712	-0.054077432132226	0.0699878196955985	-0.772669192545612	0.439718183529246	0.636887191090403	0.0567950220143846	0.0533517620184597
ZFYVE9	0.416623257978622	0.106090889675893	8.59973782622572e-05	92.2373086159004	0.59347884299049	0.186414275499508	3.18365555105813	0.00145427952448383	0.0114291564033601	1.28983705529398	1.25641613558335
CC2D1B	-0.166076204460975	0.0971244896665382	0.0872785784720433	41.8731528435947	-0.251572321852089	0.170837344696274	-1.47258389141643	0.140863270998329	0.314274849298763	-0.288874486497702	-0.313564712905773
PRPF38A	-0.0987605070483501	0.0779196172748661	0.204988523452682	59.9997774213419	-0.153381283963325	0.142597460123822	-1.07562423503293	0.282095344233024	0.488250330978576	-0.106495618317292	-0.131140197808693
TUT4	0.0530576977947025	0.0263685608406253	0.0442033356347543	775.499291030065	0.116961032385585	0.0483720948885389	2.41794432627099	0.0156084647345521	0.067756072996047	0.304826457107939	0.371116087800995
COA7	-0.230738489988045	0.199442891734847	0.247307055062031	8.32014118304996	-0.371717660332191	0.346613134309451	-1.07242808635269	0.283527798384762	0.489719889416891	-0.464064448151043	-0.536777091394289
ZYG11B	-0.0395674292614746	0.0457161188547927	0.386762875128844	161.923200379225	-0.0607137638472277	0.0886643992239729	-0.684759208640891	0.493495879773761	0.680857027348883	0.0538765823109186	0.0410224331798746
ECHDC2	0.336371793926968	0.591894323875793	0.569833286660905	6.42496318136679	0.446010956931313	0.783486336052795	0.569264499465704	0.569176654857613	0.74032652056872	1.0724112282414	0.982442479889715
SCP2	-0.00506612378050005	0.122406777660904	0.966986891390521	103.27230820738	-0.00773118035503554	0.201955104142645	-0.0382816784347023	0.969463098568957	0.983300020909202	0.147351199468887	0.139456285290726
CPT2	-0.125148641179882	0.0861811155759486	0.146457533558998	25.5496244095824	-0.135310676148923	0.186380617552947	-0.725991135373741	0.467844204917744	0.660536921712901	-0.177989166201104	-0.097567664724908
ENSG00000236723	0.0805748330419626	0.0926659812529931	0.384563310383227	21.2756408251983	0.129405668136915	0.185306115320256	0.698334579586156	0.484967978603209	0.673728270647466	0.379378815248128	0.394236391764662
CZIB	-0.118468929883525	0.0787109753887599	0.132294969882642	101.081959967823	-0.17342218821014	0.127951079236725	-1.35537886233291	0.175296880656283	0.362775408951393	-0.159891779813883	-0.168373252046025
MAGOH	-0.145556279638778	0.0606119916166444	0.0163305260500557	54.6534935986783	-0.196457095484797	0.124408899260858	-1.57912413542756	0.114307586698612	0.274105552035181	-0.233279717252729	-0.211168723814497
NDC1	0.149552978357873	0.0533571052980084	0.00506502321827161	101.338140455102	0.218217148911958	0.103011797661987	2.11837045721691	0.0341437058312234	0.119143703044729	0.566261764626	0.559235068464614
YIPF1	-0.257519562652926	0.1010505648681	0.0108211236880978	58.4224625471161	-0.410612617675005	0.180416278998055	-2.27591778278184	0.0228509309450299	0.0893481378523135	-0.536622587025234	-0.609038204888397
IFT25	-0.145439924693108	0.0936329833298753	0.120351960529897	87.4912635077646	-0.195529051227448	0.159415425748682	-1.22653783540182	0.219996346353358	0.417576445431311	-0.232964476022019	-0.209444553999454
LRRC42	-0.250394949127641	0.127469362436348	0.0494890560311593	20.0148498564381	-0.421684224863547	0.248151410060651	-1.69930215089441	0.089262267528451	0.23340432910537	-0.51731982406046	-0.629607623606664
TMEM59	-0.0544775467222433	0.0432684671712791	0.208009074512522	582.918793800771	-0.064258095926026	0.0818536723346835	-0.785036200493086	0.432432344126912	0.630276594028058	0.0134805015830675	0.0344375851660439
TCEANC2	0.0824323090511265	0.0611179119126883	0.177419774876653	75.2137616816012	0.163029432554245	0.116018465717818	1.40520245243346	0.159961085102501	0.341998938874832	0.384411287394217	0.456704403626586
CYB5RL	0.160767966707068	0.0951579728933146	0.091126526294471	12.7427543619869	0.188065674314492	0.199629866510964	0.942071833245267	0.34615586410363	0.551116573112358	0.596646607395215	0.503218060689059
MRPL37	-0.156015543194439	0.169283786262383	0.356726144106476	18.9662994643325	-0.239034359751956	0.321375900897105	-0.743784331944937	0.457006960501007	0.65163652309644	-0.261617069796065	-0.290271022304259
SSBP3	-0.018923478142429	0.0780900918664441	0.808525400620391	286.89945618436	-0.0319985749225861	0.139279265411203	-0.229743995476388	0.818290705721324	0.90663830986686	0.109807376829541	0.0943710332978714
ACOT11	1.62500896996379	0.388039461855704	2.8174411718689e-05	9.24131817100171	2.02930182930418	0.613079606178029	3.3100135917992	0.000932914409904269	0.00817229879069373	4.56372452802337	3.92396418961493
TTC4	0.377697172436014	0.191859634419312	0.048997667222449	51.9250760859708	0.54081889908925	0.302466655131273	1.7880281674505	0.07377146350575	0.204673523310417	1.18437435198961	1.15858170040704
DHCR24	-0.134379052812105	0.115100654460301	0.243011879060914	347.699713017041	-0.26307085459041	0.184181899186056	-1.42832089229714	0.153199517076258	0.332249751954016	-0.202997182028454	-0.334927296540874
ENSG00000287724	0.097699393215279	0.259432261754053	0.706478899824654	8.99384823245413	0.202946605150818	0.457677703991582	0.443426899280528	0.657456982921237	0.805684738833497	0.425774500393493	0.530864642804682
USP24	0.0661026515199035	0.0314733251539288	0.035704619331528	483.486280055904	0.124611501559213	0.0589674226603406	2.11322618383696	0.0345814132196409	0.120202629646221	0.340169237281257	0.385329534967582
ENSG00000234810	0.144571170381258	0.168000120860239	0.389490307929544	14.0601987757043	0.232570956248896	0.284944555503604	0.816197227695247	0.414387342175161	0.613779673756479	0.552764519032628	0.585902332601328
ENSG00000260971	0.456758013739007	0.12794720877366	0.000357125273025503	221.219326398144	0.711403334516841	0.212982148431774	3.34020170119906	0.000837175631562018	0.00751611357453842	1.39857441688453	1.4755025068786
PLPP3	-0.00707276522607525	0.0426368806808297	0.868248443861614	465.168057045374	0.0246084999060236	0.0776645684541513	0.316856198339028	0.751352719388219	0.866826905501065	0.141914592410586	0.199538657540438
PRKAA2	0.687167539902971	0.366664495671427	0.0609160387878379	15.2188762718391	0.966180615635754	0.56695135897065	1.70416844469681	0.0883496225929177	0.231827555367771	2.02282448358424	1.94884124496712
DAB1	0.903019807573165	0.447306870144233	0.043508778615724	69.4160584093201	1.25412832336344	0.677784423456612	1.8503351212581	0.0642652636190044	0.185745075555299	2.60763447270992	2.48380575990632
OMA1	0.0374508366677431	0.0650901949875558	0.565042219409264	102.606871380248	0.0703828488938249	0.112296009529987	0.626761798468272	0.530815388096722	0.710593190224965	0.262542684116086	0.284580669495173
MYSM1	0.164217321979451	0.0534666969590689	0.00213061402590558	363.978657197037	0.256475604321087	0.0924981848258693	2.77276364724249	0.00555824744044073	0.0316728134800846	0.605991968651345	0.630313654926649
JUN	-0.830073883678149	0.39573864213437	0.0359466375138705	94.1690553143493	-1.24185577283837	0.585239390522007	-2.12196204314049	0.0338409256078043	0.118580086574072	-2.08784782948703	-2.15336580106095
LINC01135	0.0759817659378777	0.0446798569542991	0.0890214836613954	607.658411043657	0.158112815522825	0.0765199841657204	2.06629440984198	0.0388006889449711	0.13103647302487	0.366934787894672	0.447570051885738
ENSG00000231740	0.26865827595375	0.144523256834997	0.0630373964619698	6.85773965917687	0.462737310433758	0.294261940688757	1.57253537222878	0.115826442480271	0.276611833028543	0.888954542161617	1.01351758605656
LINC02777	-0.329434261347619	0.139234644877996	0.0179796684073149	12.2134732114557	-0.310454190708969	0.288895727508728	-1.07462368303661	0.282543244241988	0.488647735438338	-0.73146156006711	-0.422958570076268
LINC01358	0.255417142556898	0.0981468308614312	0.00925742763601433	86.2555413265151	0.412271577654297	0.161844456373924	2.54733209212793	0.0108550077255037	0.0517365538542371	0.853080251094838	0.919759672612957
FGGY	-0.00904630901643346	0.0666959382962594	0.892109770812453	270.298475156586	0.0315961764436616	0.112559193297442	0.28070720407677	0.77893498278237	0.885028759024216	0.136567657050417	0.212520733414592
CYP2J2	0.136050113662089	0.0662231424919112	0.0399351096989362	312.353984418408	0.23176344733942	0.115638956023181	2.00419871736789	0.0450487779231928	0.145479715385045	0.529678363204559	0.584402099744898
NFIA	-0.0303780905194953	0.0295669814486402	0.304216649905169	3656.33848496307	-0.00411127649508947	0.0585926302163169	-0.0701671264783836	0.944060639082696	0.970054038218177	0.0787733190826639	0.14618153456548
TM2D1	-0.100662327925826	0.0363002486328061	0.00555339472328425	221.724467712432	-0.159530125145254	0.0758544911929546	-2.10310718108239	0.0354564013822262	0.122294536970899	-0.111648234311	-0.142563840894054
PATJ-DT	-0.310000198501406	0.271037793916001	0.252726226423188	8.83774592553462	-0.48536510199518	0.473500081340547	-1.02505811745806	0.305335766026749	0.509879979299423	-0.678808723919348	-0.74791733273567
PATJ	0.634772866835527	0.191934083639462	0.000942187497398026	66.828263625176	0.920075562207967	0.319247190373575	2.88201616161858	0.00395139465727831	0.0243222647304789	1.88087124622639	1.86318483277381
KANK4	0.250546707646297	0.218682450077834	0.2519150932953	53.9518347023262	0.36051154576304	0.344192199045096	1.04741347062258	0.29490892154594	0.499800848616217	0.839884749292382	0.823597141671299
USP1	-0.31421178707772	0.111206627020444	0.00472102504571961	55.1580306551925	-0.514103563677931	0.195198853640142	-2.63374274024019	0.00844494468482856	0.0430942447043816	-0.690219208952006	-0.801309170217324
DOCK7	0.745313557295522	0.18830297966558	7.55625486760932e-05	50.618644320707	1.08843543264882	0.324681384851422	3.35231856038467	0.000801377500760991	0.00726759028542935	2.18035987649934	2.17597272449335
ATG4C	0.0574008033149917	0.0319534614419848	0.0724328875867836	2118.17734689399	0.117762001401547	0.0596333920683101	1.97476610531647	0.0482946971682021	0.152622606509676	0.316593261874488	0.372604170496589
ALG6	-0.0956251753082365	0.0775987077741702	0.217835655299854	69.2824670134065	-0.125993673751622	0.137448225564798	-0.916662788725671	0.359319371051766	0.563260792786679	-0.0980010431125374	-0.0802580437958445
ITGB3BP	-0.0592485715041456	0.105699149155165	0.575111354668436	202.443743957691	-0.0555849724118908	0.174420922476704	-0.318682940226478	0.749966952406912	0.866331173144991	0.000554332305634901	0.0505509737752525
EFCAB7	0.310352555515111	0.252521046360052	0.219065585650183	45.6703259792533	0.463353234072743	0.41127093902925	1.12663743070791	0.259895806628038	0.4648016749429	1.00191713199245	1.01466188164192
DLEU2L	0.423339217472475	0.343788049238564	0.218174804475148	9.4120003338626	0.612695809201005	0.58216072826115	1.05245128957953	0.292592547629337	0.497444368001219	1.30803264916455	1.29211843406156
PGM1	0.316681724155603	0.193661502747328	0.102000165129644	12.1220188931695	0.597597095092073	0.366945730414587	1.62857078188889	0.103403913763715	0.256381385593587	1.01906479082305	1.26406724263784
ROR1	0.080736949908541	0.188363537028418	0.668197583187391	697.91934970268	0.128878795180068	0.304717657828379	0.422944952053465	0.672335424627585	0.815030136315743	0.379818039556513	0.393257539256968
ROR1-AS1	0.206398254641173	0.17964812479581	0.250596014636849	11.7597978961608	0.319924032895215	0.331253849578623	0.965797177307313	0.334145681235123	0.539217907565653	0.720273050974296	0.748191508803896
JAK1	0.0500490603101292	0.0556493696136808	0.368458610341188	1042.99865012618	0.0998087947896543	0.0950651399286672	1.04989899414808	0.293764554097286	0.498742475803394	0.296675135495118	0.339249751590025
LINC01359	0.141558466672456	0.115413214586194	0.219997023205892	21.3845490739939	0.193746172996463	0.216171406296534	0.896261796672086	0.370112957825076	0.574083281735604	0.544602180771373	0.513771592252113
DNAJC6	0.0501956193624277	0.0335758725332623	0.134916852340236	5183.65191619901	0.109178593470346	0.0586793005696342	1.8605980713895	0.062800957402026	0.182808768718381	0.297072208913462	0.356657460252997
ENSG00000229294	0.40613428195509	0.0956703510400821	2.18454456538257e-05	217.04860728505	0.686669331270801	0.173800952767841	3.95089509197361	7.78594502812894e-05	0.00112156200746408	1.26141920256318	1.42955036454887
ENSG00000290094	-0.171029547723682	0.0872096755528049	0.0498638108569003	80.0355304822173	-0.173456696761394	0.158288513468721	-1.09582617816214	0.273154850011002	0.478199008146216	-0.302294612451746	-0.168437363861773
LEPROT	-0.135337324844295	0.0863755343037046	0.117150247225816	79.2410960032186	-0.189426828313277	0.151306818874553	-1.25193847654896	0.210592283070041	0.405280565925857	-0.205593434839572	-0.198107520803073
LEPR	0.206128480344605	0.146989724289186	0.160815953665132	64.7917898392695	0.347901906762251	0.262235047763322	1.32667967050784	0.184614668643715	0.373947570678382	0.719542149672467	0.800170285924301
PDE4B	-0.00558502347940712	0.0342135442545446	0.870329369224904	18956.2808610196	0.0325402006759035	0.063931079216975	0.508988759058261	0.610760103371828	0.77346741498693	0.145945341052153	0.214274591674057
PDE4B-AS1	0.659198958198203	0.147309626907146	7.64395332418718e-06	15.0900226494806	0.955536648605874	0.280463269289893	3.40699390342701	0.000656825941185468	0.00621896616946414	1.94704901854434	1.92906631880395
SGIP1	0.305167333995701	0.0616034735806669	7.28020303184494e-07	1846.87558721422	0.472354150854053	0.10245008609251	4.6105783691341	4.0155022515995e-06	9.52865914156058e-05	0.987868776730256	1.03138426195855
ENSG00000248458	0.332356250429824	0.209905841669129	0.113339719991182	19.1801364191768	0.491475994978947	0.339440238660071	1.44790139471688	0.147644629544192	0.324233979628522	1.06153188944989	1.06690983758386
DNAI4	-0.20428512626524	0.119325703912764	0.0868974079731569	62.2837113233949	-0.282371331644563	0.204508553561953	-1.38073115635734	0.167361637847582	0.352601436538175	-0.392394173300336	-0.370784745891137
MIER1	0.0101967894860834	0.0364606571589699	0.779734116442915	347.302224639569	0.0318593320702712	0.0680389227144555	0.468251565416135	0.639604700556319	0.793142898455537	0.188703112227547	0.213009637887052
SLC35D1	0.0700021438758175	0.0391953289637223	0.0741022062535629	245.520273736209	0.147696214891968	0.0778465986062891	1.89727255315219	0.0577919755012227	0.172489782879316	0.350734157941447	0.428217539070906
SERBP1	-0.100074549128908	0.0530175506509142	0.0590831658689056	159.323242779736	-0.178684154215895	0.103367731131964	-1.72862606404486	0.0838760417232807	0.223741631854098	-0.110055761294414	-0.178149211417639
GNG12	0.109255706427549	0.37107187116785	0.768427254909861	8.0279658537714	0.0978236052070716	0.590167789631723	0.165755581591661	0.868349303219076	0.933098607211409	0.457084096891811	0.335561561152638
LRRC7	0.166867867735146	0.109388789470432	0.127145212184832	2531.89138393211	0.279069269949587	0.172477101404276	1.61800765247942	0.105660948498744	0.260057210791027	0.613173109953662	0.672289364575567
LRRC40	0.144945415198899	0.0710927179001857	0.0414677706585586	98.2788163291105	0.239578783527171	0.122489205099959	1.95591753029713	0.0504748698928763	0.157474559240702	0.553778463014302	0.598921845589587
SRSF11	0.00813757462501142	0.0421336665373763	0.846851589509473	1260.5029715777	0.0227358084515017	0.06752915719601	0.336681359512733	0.736357116768804	0.856871637092515	0.183124067663833	0.19605947208866
ANKRD13C	0.0955868484997962	0.0388995985565424	0.0139997103773598	487.923093393717	0.172693176110087	0.0672799288782581	2.56678594923267	0.0102645953695735	0.0496091329286582	0.420050968899366	0.474658218660031
HHLA3	-0.115419018044467	0.0784704217205658	0.141328935395526	44.9037296525199	-0.132594354941749	0.140583128897164	-0.943174020822521	0.345591899302081	0.550675619827529	-0.151628633317042	-0.0925211391995541
CTH	-0.201874248087955	0.30685785619406	0.510618171506195	17.5870837644724	-0.250051962848911	0.500056195164862	-0.500047725169113	0.617041473098414	0.777510463006361	-0.385862364967446	-0.310740109358528
ZRANB2	0.111936528578147	0.0641473197775566	0.0809863463393042	585.718096727743	0.175278431620232	0.10368972987497	1.69041265544412	0.0909490355717245	0.236182617317059	0.464347266232863	0.479461243385919
ZRANB2-DT	0.0612774715797386	0.0753749417494257	0.416235979808786	216.169296241108	0.118222121173767	0.125259571734	0.943817063536051	0.345263139342957	0.550282333513143	0.32709634507218	0.373459005399434
NEGR1	0.279204914990317	0.138257371043691	0.0434396677457461	868.260121681257	0.431310134347977	0.214905894720052	2.00697209776319	0.0447526340433069	0.144712807246877	0.917528621678404	0.95513051243367
ENSG00000286863	0.966130359581491	0.279898964459022	0.000557043837851269	33.2229976182068	1.24835795007707	0.477397692036269	2.61492246590548	0.00892477124852219	0.0448106925752903	2.77862031238661	2.47308525453913
LRRIQ3	0.0325785717554658	0.23883554456824	0.891500428461298	12.1407160079011	0.136629125553392	0.406299566506668	0.336276818427641	0.736662129297684	0.857011070954557	0.249342224277879	0.407656513853789
FPGT	-0.0457075375520923	0.0542297695394475	0.399312584684501	293.131073008581	-0.0452503765444447	0.0879202739407768	-0.514675108666351	0.606780070072694	0.770050843870412	0.0372411459477799	0.0697511337937145
TNNI3K	0.175737486613896	0.0638382946400105	0.00590782877316528	359.819889239224	0.30668748907483	0.115135595757686	2.66370697138948	0.00772848523389901	0.0403293664386156	0.63720362756655	0.723599956052101
CRYZ	0.0691134896232143	0.103069323047969	0.502505048787426	27.6227438076499	0.042105277053945	0.236984322600202	0.177671149686039	0.858981243938105	0.928529343044885	0.348326521045108	0.232045097594439
TYW3	-0.127169432993801	0.103547156493422	0.219397940000351	77.0422257951215	-0.1618904584598	0.178957176940282	-0.904632388751995	0.365660170648363	0.57033814330254	-0.183464110946779	-0.14694899324229
ACADM	0.0106215116148687	0.083363784036211	0.898614649751634	95.7810041107234	0.0150507260282818	0.151806122942435	0.099144393760646	0.921023624575974	0.959381751332396	0.189853814725127	0.181781718592204
RABGGTB	0.118512004237235	0.0980474379210304	0.226770023448293	43.9426375375015	0.169183254227494	0.172103546893513	0.983031769427585	0.325591803015709	0.53019198670029	0.482162246312494	0.468137299732726
MSH4	0.227224589350127	0.103648840787958	0.0283611687897749	45.9972189709573	0.362411733530384	0.188160708125005	1.92607551885707	0.0540949449370217	0.165038536456307	0.776697978570056	0.827127411230562
ST6GALNAC3	0.15346738752716	0.0636358140076915	0.0158804655225726	2459.51761301851	0.257980191762652	0.112525177558535	2.2926441651554	0.0218684994992762	0.0865125661819876	0.576867099508196	0.63310895723071
ENSG00000289212	-0.0277554505316468	0.0808997829941155	0.731534994367885	31.7758000905695	-0.00817632777496693	0.181580583968708	-0.0450286456638776	0.96408447616742	0.981030274975727	0.085878855101946	0.138629266817618
ENSG00000287870	0.0823115670846261	0.110262889744827	0.45536367971435	16.8762255500051	0.180330796460764	0.21928989414343	0.822339748783935	0.41088356015884	0.610857791785523	0.384084160378697	0.48884779460225
AK5	-0.210258667828334	0.0573069176924067	0.000243507945864469	3044.75966623474	-0.259294377664315	0.102629722697149	-2.52650373449286	0.0115204163588386	0.0541090534486766	-0.408578329317136	-0.327911157524208
ZZZ3	0.0983475192636585	0.021707435756209	5.88188327156883e-06	1374.47563633568	0.181007667128198	0.0447275745582963	4.04689207755451	5.19021559264884e-05	0.000811522533467597	0.427530472621146	0.490105320807747
USP33	0.0349959239354537	0.0385345558112592	0.363788461079236	637.588966677068	0.0903067475983142	0.0738113651165968	1.22348025206769	0.221148358501648	0.419052427064846	0.255891572669491	0.321596344633746
MIGA1	0.0961506349058109	0.0216189091369167	8.68654258755614e-06	677.886752460675	0.158608476976893	0.046356633471901	3.42148394086971	0.00062280402920872	0.00594518899523974	0.421578439171184	0.448490918009112
FUBP1	0.156956374736808	0.0443805892329069	0.000405313618432774	501.061733872047	0.256280753838053	0.0858178290549345	2.98633461904519	0.00282343509421668	0.0189621525984665	0.586319835836412	0.629951651370641
DNAJB4	-0.488677532478077	0.142904323709553	0.00062710201189027	96.5931924596128	-0.729240515400895	0.237451991446243	-3.07110717816821	0.0021326658236431	0.0152441908873606	-1.16290041713037	-1.20100200310076
GIPC2	-0.177176766643947	0.213565842726171	0.406758240931715	107.299191344685	-0.268209780598048	0.32758746169986	-0.818742509882094	0.412933337510315	0.612829575259783	-0.318949313691235	-0.344474665681885
LINC01725	0.268969757499657	0.11447685933313	0.0187958316221375	163.708145315415	0.444479365857643	0.186452274695939	2.38387741089503	0.0171313080662804	0.0725151587261933	0.889798441192377	0.979597008806521
TTLL7	0.0377611000409255	0.0358763728437892	0.292554647632131	8946.11748107353	0.079830591577167	0.0672307262736905	1.18741230389485	0.235065029138634	0.435114012248007	0.263383282743357	0.302133186657922
TTLL7-IT1	0.164444701236126	0.0677755876699203	0.0152531635087393	169.125683873072	0.258714837239266	0.126407733831758	2.04666937217308	0.0406905584170537	0.13564529414233	0.606608008788697	0.634473820539227
PRKACB-DT	-0.169741689519568	0.125947249204271	0.177748296422714	71.097513425067	-0.215665595253234	0.207934945501787	-1.03717821327623	0.299652809656132	0.504530134949419	-0.29880540962579	-0.246855292887827
SAMD13	0.0576119666138713	0.0764498955960677	0.451094745357578	93.780161142588	0.142849513555477	0.13348696748277	1.07013827828485	0.284557071512751	0.490768864245371	0.317165368009181	0.419213080414187
RPF1	-0.245632528410418	0.0999430985171509	0.0139820675291437	34.2577007256521	-0.351515653671789	0.185220209092289	-1.89782559578389	0.0577190602717915	0.172387079944503	-0.504416965832876	-0.499244732553283
GNG5	-0.375457931155637	0.177366962057781	0.0342732133083744	18.8499799449945	-0.543210047085804	0.295667325039355	-1.83723394870738	0.066175365986329	0.189408285889858	-0.856153795782118	-0.855384737967993
SPATA1	-0.292761278520102	0.151713532961583	0.0536442864006649	25.4395989943982	-0.341818416707857	0.269997148195709	-1.26600750782778	0.205510394322401	0.399220437683565	-0.632103202983109	-0.481228691690871
CTBS	-0.0859458725122156	0.105187347094777	0.413885998591643	77.6045437115298	-0.0902790028994236	0.176617244652365	-0.51115621850584	0.609241672848721	0.772273047096618	-0.0717768434597728	-0.0139054351245221
SSX2IP	0.557193151031438	0.173677479544065	0.00133565740336618	23.1641837108672	1.17168022117545	0.467303370133851	2.50732242919593	0.0121649687435194	0.0562629804387771	1.67068400452883	2.33062930525515
C1orf52	0.0421313035988704	0.051406754329426	0.412462724312827	232.924222969162	0.0761200383452032	0.0897000376291516	0.848606537490068	0.396100268017633	0.596959787487436	0.275223504404145	0.295239524174695
BCL10	-0.280660090993857	0.161401099265198	0.0820526600054575	17.2253331980313	-0.442834827859184	0.295747364805555	-1.49734158459986	0.134304399677574	0.304401170084164	-0.599317374870131	-0.668902335002433
BCL10-AS1	-0.296844621166359	0.152568151063257	0.0516964829386745	16.3274993140602	-0.392623561489576	0.269825693128819	-1.4551007242373	0.145641378717406	0.321401324394073	-0.64316623046171	-0.575617182743805
ZNHIT6	0.0685255050674237	0.0469270358677338	0.144219616356437	245.385601976932	0.130325851457827	0.0845660764352021	1.54111266540417	0.12328936787537	0.287982521727669	0.346733490564634	0.395945957115301
ODF2L	0.300082296609893	0.0978014657068163	0.00215294674252374	154.91772548638	0.442857493051426	0.162881877228321	2.71888745750792	0.00655018904991155	0.0359230662022711	0.974091851009737	0.97658380753495
CLCA4	-0.0883013403401241	0.106850415362591	0.408576389760372	161.036579910815	-0.122345775212736	0.177617049787739	-0.688817742209689	0.490937969059116	0.678735475837694	-0.0781585281633579	-0.0734807845226154
CLCA4-AS1	-0.123798447317966	0.129259297288198	0.338187450832283	21.9471771149546	-0.174829208543096	0.233401820328942	-0.749048179216009	0.453828167063839	0.649341228489871	-0.174331076961517	-0.170987289003879
SH3GLB1	-0.0122580371192313	0.0489834594231085	0.802395182543843	329.573099391471	-0.00640466862793365	0.0856388651841739	-0.0747869394831407	0.940384233497483	0.969175923887715	0.127866100670469	0.141920749093027
SELENOF	-0.0437279685191685	0.0571276546588063	0.444007742301166	243.456374054813	-0.0678585746326631	0.0956542941406674	-0.709414828077363	0.478067088698375	0.668272361944389	0.042604405537837	0.0277484249707956
HS2ST1	0.390819305018524	0.0843121068561255	3.56269061549081e-06	106.332822399236	0.603650421474887	0.158011523602926	3.82029365777034	0.000133292878414859	0.00173980238094263	1.21992623335603	1.27531343326636
LMO4	-0.348999987516815	0.386989630385864	0.367145630575175	18.0052096158745	-0.663157716731453	0.598344452666986	-1.10832099098701	0.267723213160207	0.472384455590481	-0.784471112534386	-1.07822987681784
PKN2-AS1	0.415931024379693	0.181883869517715	0.0222078232686848	39.030948875741	0.655002940202419	0.305635033167476	2.14308855046569	0.032105988656337	0.114547183160156	1.28796158218531	1.37071886465101
PKN2	0.0286219089836968	0.0310813830494665	0.357118373998893	698.494689436386	0.0641739935545697	0.0544916691022548	1.17768449034192	0.238922412320961	0.439825509852361	0.238622411428529	0.273045528927104
GTF2B	-0.0093825854733862	0.059389187586576	0.874468821906889	102.426942214491	0.0243184791793268	0.107699432298598	0.225799511290862	0.821357357195119	0.90810426938489	0.135656581001708	0.198999841660972
KYAT3	0.0328400390942732	0.0651713645894995	0.614329618187839	193.495183868534	0.0739663858146807	0.110251299043714	0.670889018598805	0.502291232526444	0.68741324068297	0.250050619483614	0.291238354342747
RBMXL1	-0.348926667884804	0.0799544070783499	1.27664414635604e-05	47.2379107716759	-0.510799380940257	0.151557678788045	-3.37032992999725	0.000750782337270888	0.00691025423096499	-0.784272467166134	-0.795170484379263
LRRC8B	0.181632539337709	0.0963227961121708	0.0593400925822836	829.275518177177	0.304735199967576	0.15568341968511	1.95740304641267	0.0503001006120449	0.157075250248866	0.653175133247353	0.719972889861769
LRRC8C-DT	0.124124502432367	0.0618206476766597	0.0446628189078247	404.537238892719	0.216358418535404	0.103001897083928	2.10052848210272	0.0356823778287593	0.122884202322941	0.497368225123328	0.555781820643531
LRRC8C	0.0262254568404263	0.0507430081143638	0.605275551964872	282.147308035327	0.0462927988727885	0.0899591501193553	0.514598001552577	0.606833961897788	0.770050843870412	0.232129687645856	0.239824897601506
LRRC8D	-0.0218376470671549	0.0264012698025251	0.408155551665467	1623.70347779395	-0.00689466877645071	0.054763528318543	-0.125898914627021	0.899811941842625	0.948839930194574	0.101911999516279	0.1410104008432
ZNF326	0.0490371044285448	0.0337146176931062	0.145814365039497	344.99808652431	0.102255981185107	0.0611285371282386	1.67280268740259	0.0943661456646459	0.241975236818602	0.29393343667262	0.343796264195873
LINC02609	0.274800487563328	0.148191408542278	0.0636874156217157	39.3206927949779	0.418264918570745	0.260739152064095	1.60415079691571	0.108680817263883	0.264772729307313	0.90559567706085	0.930894419062355
ZNF644	0.112338086614279	0.0349640805560024	0.00131375966892729	1576.64277383025	0.2002946005353	0.0648270100547852	3.08967821230736	0.00200373456408247	0.01450863874822	0.465435210099649	0.525937608052598
HFM1	-0.736544468702125	0.886423079499319	0.406020224367404	19.061622706687	-1.03954131189706	1.28233272956604	-0.810664258915749	0.417558503755862	0.616424298081444	-1.83444796139469	-1.77749527124584
BTBD8	0.0340151864329879	0.102171807105694	0.739193575482509	387.455542609945	0.0670750908144876	0.165674413211468	0.404860892604295	0.685579766035926	0.82398405705848	0.253234454009851	0.278435341197848
GLMN	0.0273960631713859	0.0842162187755988	0.744949293425509	71.9397551016861	0.0483852629715002	0.149871861099272	0.322844212493304	0.746813227624078	0.863843950749753	0.23530121918948	0.243712388321361
RPAP2	0.119540479905038	0.0327091205777803	0.000257530226494705	409.754641824639	0.210635976982431	0.0619889382831016	3.39796071390128	0.000678901686042067	0.00638538413531583	0.484948702302027	0.545150365391423
EVI5	0.0914693326621341	0.039045444954763	0.0191479650223049	1072.14509981672	0.164941957432607	0.0683257952302057	2.41405104582946	0.0157762519622934	0.0683078143473766	0.408895355765261	0.460257593724664
RPL5	-0.600784438775695	0.083152009035048	5.00606588690953e-13	112.22195583232	-0.954014841845756	0.153556978577188	-6.21277424631145	5.20572144695746e-10	4.11282616200504e-08	-1.46663240642315	-1.61859966160019
DIPK1A	0.118493096922008	0.028177331869041	2.60778494710645e-05	934.677287005002	0.205654051700275	0.0550541523685053	3.73548665909391	0.000187352512418213	0.00225679963613365	0.482111020597186	0.535894680520501
MTF2	0.0541380981154556	0.054885314260412	0.323943799277278	295.567033614802	0.0556113835863991	0.0905454365190589	0.614182069514829	0.539095020625995	0.716618935724273	0.30775359290619	0.257137458241687
TMED5	0.0355447263793749	0.0519692196090075	0.494002138650128	120.736789763378	0.0377105465323659	0.0907951829029291	0.415336423438708	0.677895640898973	0.819220474438916	0.257378446792825	0.223880334275717
CCDC18	0.134996337400437	0.0908963526937479	0.137499375848332	59.4099211161057	0.24766198160642	0.160793379868317	1.54024986482183	0.123499459322634	0.288168333096529	0.526823360147285	0.613939239455116
CCDC18-AS1	-0.045617455764323	0.0566008971184992	0.420272059269819	922.676801415414	-0.0206056147664333	0.0939665139775737	-0.2192867851983	0.82642665528565	0.91096247594807	0.0374852051364759	0.115537478593632
DR1	-0.111305276352726	0.0714697843098356	0.119381408361706	53.7512554416849	-0.175971618780009	0.13467878995843	-1.30660231528903	0.191347809901331	0.381530943406291	-0.140483245501667	-0.173109719298861
BCAR3	0.709895338385878	0.238972600054104	0.00297205128267681	10.0478851301391	0.893857250296157	0.425505711837473	2.10069389300602	0.0356678457625306	0.122866077567722	2.08440105967075	1.81447506312463
DNTTIP2	-0.162711270711618	0.150403548134024	0.27932748192203	17.3031353846588	-0.261534647874151	0.270498792527877	-0.966860685144084	0.33361368264136	0.538863929729805	-0.279757849037231	-0.332073250272212
GCLM	0.160661511594155	0.229143094978481	0.48321531743821	19.1076605580673	0.114448280639882	0.379183794210088	0.301827985234176	0.762783196063772	0.874738823969649	0.596358187847451	0.366447764411966
ABCD3	-0.108738858916186	0.0438766576468609	0.013201567789624	390.495964056307	-0.118577873930591	0.0783083485043881	-1.51424306852732	0.129964202015053	0.297613384194829	-0.133530033615803	-0.0664805777918577
SLC44A3	-0.113565737904201	0.266499266489567	0.670006544286755	6.69044769906311	-0.0890248403837409	0.513930352117767	-0.173223550656025	0.862475712714856	0.93002075105581	-0.146607529066558	-0.0115753855222811
CNN3	-0.373117534990142	0.0774280196406657	1.44355137965568e-06	118.078892068594	-0.564531797103207	0.138523200309607	-4.0753591877855	4.59433765086054e-05	0.000732856876350451	-0.84981294483408	-0.894997415372953
CNN3-DT	0.24671116625451	0.0621059391476104	7.11447315636973e-05	55.4901642236745	0.408298583265764	0.119575321248998	3.41457232981664	0.000638822296576576	0.00606790824987269	0.82949309140603	0.912378433037584
ALG14	0.00221335421635818	0.0426246164677612	0.958587126656865	200.946476613199	0.045745017553559	0.0762669465436302	0.599801350738351	0.548638633031977	0.724559044272614	0.167073537779865	0.238807200429867
TLCD4	-0.298223593746015	0.236718982226789	0.207733867958702	42.8700423867949	-0.433664042998834	0.368724793231395	-1.17611847903779	0.239547534570187	0.440372698715054	-0.646902290073303	-0.651864364764209
RWDD3-DT	-0.235458390958625	0.1225470379858	0.0546848840096935	33.4502188405357	-0.292927019842174	0.209856680840182	-1.39584319483855	0.162761719710737	0.346113466978295	-0.476852107345323	-0.390395662960234
RWDD3	-0.151158566436532	0.0960286543633672	0.115464665715776	94.8062732827605	-0.195578978109197	0.158555980538562	-1.23350111074259	0.217388862565992	0.414266432055028	-0.248458030256505	-0.209537310806889
PTBP2	0.00897461919212129	0.0260375618939771	0.730335176117728	3350.95446249852	0.0523375546255533	0.0445383585046028	1.1751118896792	0.239949954504172	0.440810810962321	0.185391878094887	0.251055165259208
DPYD	0.125975394611798	0.0492697070752265	0.0105623865325685	8544.40470961311	0.236555975577654	0.080226799801935	2.94859044810046	0.003192267112181	0.0207327560849627	0.502382859655588	0.593305912748068
DPYD-AS1	0.590591896446325	0.0928101189832908	1.97280702314918e-10	167.858665718545	0.934293201440041	0.162209823930206	5.75978186032703	8.42227096360331e-09	4.67436038479984e-07	1.76117144834264	1.88959911658732
SNX7	1.14836224472525	0.279969766810971	4.10060881132408e-05	8.59448926246347	1.45591357967346	0.463564404500028	3.14069321444928	0.00168548487974125	0.0127035619639757	3.27234237479324	2.85869310530536
AGL	0.116480297304069	0.0485659334322107	0.0164670919017834	94.279927160272	0.187133725500693	0.101216572104578	1.84884472581569	0.0644802369954821	0.186185029126388	0.476657729161407	0.501486636782071
SLC35A3	0.0571480067725942	0.0515442069841272	0.26755171455113	214.511277332828	0.0952160159548093	0.0906702238470624	1.05013544595869	0.293655843966104	0.498742475803394	0.315908358515324	0.330717043616779
ENSG00000288826	-0.0976631487480484	0.104249622705351	0.348851070804975	40.9784461140342	-0.138895742719826	0.183511940824351	-0.756875776561977	0.449124289029109	0.645706307637548	-0.103522538151894	-0.104228191437425
MFSD14A	0.0380383949938091	0.0234172534688171	0.104295854955173	310.053913737194	0.054366175964384	0.0566688741991751	0.959365731764888	0.337374532142338	0.54266794505434	0.264134559809523	0.254824045515582
ENSG00000241073	0.150662017388366	0.107071876374326	0.159394470299589	13.6703533403056	0.236355468343906	0.240906564315267	0.981108460102376	0.326539258899203	0.531155236317693	0.569266491471647	0.59293339978073
SASS6	0.000979621548986928	0.0423908396691818	0.981563107704465	88.344384726496	0.0161403935659028	0.0864774152359461	0.186642876892945	0.851940646518363	0.925209628040774	0.163730977631774	0.183806160704657
TRMT13	-0.0370608862761416	0.0466497092099009	0.42693319668778	382.156606221505	-0.0197454776400143	0.0783495107317837	-0.252017880591618	0.801027243062879	0.896291639053851	0.0606675759465997	0.117135486941214
LRRC39	0.585241484560509	0.18736718032133	0.00178713551407435	29.3303189216092	0.834781987072327	0.318484497644595	2.62110712843512	0.00876447158530308	0.0442708340160258	1.74667554171847	1.70472190764777
DBT	-0.0246742016163661	0.0699266764695383	0.724194744638762	141.809980078282	-0.0397426679738278	0.117426242102411	-0.338447924946512	0.735025663782385	0.8560639689786	0.0942269033484999	0.0799836467286426
ENSG00000285530	-0.08152798769207	0.0799160461807586	0.307647636031181	35.8609250808456	-0.0524366097628587	0.149718752840259	-0.350234080688645	0.726163031808834	0.851128435984523	-0.0598074386371396	0.056400168792929
RTCA-AS1	0.0380726812730635	0.0430455973048245	0.376440772264903	66.355707023492	0.109133122623728	0.0966598880548187	1.12904250997927	0.258879901387475	0.463540322028419	0.26422745185469	0.356572982103832
RTCA	0.148359583314398	0.0706945173993525	0.0358520901318627	138.24206828491	0.217043147289721	0.113399684675506	1.91396605652644	0.05562449299779	0.168081795966979	0.563028491471493	0.557053946019381
CDC14A	-0.151033196956602	0.190566500627572	0.428040915556998	22.2613808828149	-0.232219748037798	0.311871331614065	-0.74460113674432	0.456512880541868	0.651239989225472	-0.248118365887973	-0.277610475432981
EXTL2	0.223950412014147	0.168996519291603	0.185112233051588	41.8399141321215	0.271573352112563	0.285933129863618	0.949779244685969	0.342224434152446	0.547463693976449	0.767827228065939	0.658363051074575
DPH5	0.0287401345508355	0.047489587503678	0.545054003328815	119.994863902668	0.0634169723534882	0.0921457508229312	0.68822459839034	0.491311355843069	0.678865028382192	0.238942720746467	0.271639094811579
DPH5-DT	0.058147175954914	0.106794034423322	0.586111464670798	25.373213562877	0.159845141605089	0.227975228368952	0.701151360824156	0.48320856038856	0.672327170266109	0.318615414248183	0.450788459108453
ENSG00000233359	-0.146152811823972	0.642072559814345	0.819936517047352	19.421587020785	-0.281803104770083	0.846963050708627	-0.332721840149116	0.739344261918638	0.858933723884545	-0.234895905882581	-0.369729063883177
RNPC3-DT	1.13433905008918	0.364132505164368	0.00183831403677798	5.41704786106061	1.57232931454527	0.59876328246294	2.62596147859582	0.00864045952455344	0.0437759380891276	3.23434923999255	3.07497642851167
RNPC3	0.183741944712008	0.0694836431642238	0.00818379762387843	410.351164021335	0.289421309319214	0.115264700232898	2.51092753231842	0.0120414413322134	0.0558648008749425	0.658890159303462	0.691521932057025
AMY2B	0.306201685696561	0.0673072841979588	5.38221636267853e-06	147.171773928728	0.46566771858641	0.113562012313606	4.10055888495927	4.12153540602232e-05	0.000670173632424767	0.990671152695361	1.01896185365753
PRMT6	-0.0271344643632464	0.21451263441769	0.899341255440038	12.2723489449668	-0.0673035328124757	0.371665143749911	-0.181086480516891	0.856299696147964	0.926898873223993	0.0875612970716745	0.0287796110859785
SLC25A24	0.171781333794294	0.165408418719098	0.29902413910441	43.511959483303	0.273156526984785	0.276215204200039	0.988926470488427	0.322699118362647	0.527015060643083	0.626485196334009	0.661304357273071
PRPF38B	-0.117486657986792	0.0550118151989729	0.0327069520574541	306.417307043124	-0.164736642251857	0.0865495282919369	-1.90338001261185	0.0569909771566477	0.17074410309858	-0.157230504009616	-0.15223678436159
FNDC7	-0.140494421171009	0.182013323567475	0.440179070159194	9.7709942520317	-0.208588664095032	0.318908032437712	-0.654071528084741	0.513065723844585	0.696219865958475	-0.219565590329518	-0.233707395048385
STXBP3	0.0916948384761369	0.0343217495947755	0.00754849903099928	947.506709557739	0.14581875137302	0.0655618436648056	2.22414049425668	0.0261389931446488	0.0984776485065297	0.409506320171881	0.42472948782488
AKNAD1	-0.0294529768125807	0.0926864368258166	0.750659344907471	17.9954160772282	-0.0689706717405315	0.182564669618764	-0.377787618406987	0.705588372357823	0.837694261958498	0.0812797358218542	0.0256823120137906
GPSM2	0.0169095152189078	0.034047117739689	0.619435593326855	681.936247606907	0.0701195140518661	0.0753103031179916	0.931074649135419	0.351814951038909	0.555799775062466	0.206889944847786	0.284091432066937
CLCC1	0.00121919655040968	0.0352355042960148	0.972397612920443	195.621336800403	0.0280231245206388	0.0677707263749058	0.413498954779025	0.679241088055679	0.820034791341647	0.164380059781751	0.205882528151781
WDR47	-0.339533194974656	0.123474731325938	0.0059628143321361	59.499925862501	-0.494260492039117	0.223232886067636	-2.21410250409683	0.0268217284242311	0.100346137734219	-0.758822668330436	-0.764443659885841
TAF13	-0.545253217642026	0.103773503189238	1.48618854693698e-07	36.8606467545605	-0.922426043878352	0.220004968707317	-4.19275096057263	2.75591936245494e-05	0.000485121270735678	-1.3161812984601	-1.55991231827838
TMEM167B-DT	-0.0843611068133982	0.133568148386951	0.527650908024244	10.5029039469156	-0.0802624041347609	0.248239501370716	-0.323326479837303	0.746448002046259	0.863604884827374	-0.0674832271772315	0.00470393302000875
TMEM167B	-0.358687641819064	0.0745318735111559	1.49023840224413e-06	41.7880721808064	-0.671615883858929	0.177357061821482	-3.7868009142762	0.000152599267536457	0.00192809102754671	-0.810717938978702	-1.09394390805751
ELAPOR1	0.899620958915014	0.282107280415954	0.00142799420775398	40.6833697188497	1.28453294608624	0.430968963257977	2.98056949710627	0.00287712946031937	0.0192061261339709	2.59842594936075	2.54029307968798
SARS1	-0.126499728772109	0.113807473551802	0.26634290117188	97.3229242035925	-0.233367896756137	0.191509860418468	-1.21856857002666	0.223007984315814	0.420935329084749	-0.181649676830185	-0.279743566982942
CELSR2	-0.0303783043416265	0.0403708155494806	0.451761364969214	205.468115850326	-0.0849301443051071	0.084873953203323	-1.00066205354721	0.316990218769302	0.522007801408839	0.078772739772937	-0.00396804209587916
PSRC1	-0.122013142157396	0.0829422464477966	0.141274496487666	244.013529090943	-0.179967326608685	0.137515808915104	-1.30870281772322	0.190635036891816	0.380587107765912	-0.1694941377771	-0.180533157107325
MYBPHL	0.0196505440239851	0.133988386014427	0.883401527544176	15.1946940948919	0.0383909080309243	0.24511426437398	0.156624536433954	0.875540763925967	0.93742740103164	0.214316232479564	0.225144345932319
SORT1	0.124382391465113	0.0397809460525445	0.00176790684810132	3136.37917648235	0.214782362810369	0.080283959291007	2.67528363956046	0.00746660500687609	0.0393424762053169	0.498066925600574	0.552853740774052
PSMA5	-0.105354561715511	0.0773066145249071	0.17294103519339	52.7222068232084	-0.184248084558186	0.145877276606899	-1.26303485260893	0.206576654672517	0.40036523072245	-0.124360934627467	-0.188486176140186
ATXN7L2	0.409320436979412	0.257068662761984	0.111326045010337	7.56818658645905	0.563398563287455	0.486509268805147	1.15804281523998	0.246846564477588	0.44905813456569	1.27005147363097	1.20053139745656
CYB561D1	-0.187999944114456	0.0622344824266177	0.00252080807016214	28.4483886689012	-0.281750905942029	0.169773883271329	-1.65956565587736	0.097001862234488	0.245817452946905	-0.348272620632372	-0.369632086133465
GNAI3	-0.0616931857994004	0.0777012175174456	0.427207276082522	125.051994465938	-0.0837124950274294	0.132037110392927	-0.634007323988768	0.52607604238618	0.706572732528879	-0.00606887751678342	-0.00170582872269627
AMPD2	0.192780124256533	0.282720359455532	0.495317594009646	12.0034584247979	0.230548836348	0.482026628325897	0.478290664457082	0.63244333997822	0.788300468035388	0.683377359452897	0.582145531060977
CSF1	-0.251885096118141	0.0930015806999564	0.00676093266716442	92.3124451613926	-0.367367986639559	0.161442846046894	-2.27552967279114	0.0228741747399586	0.089386977286117	-0.521357089245191	-0.528696037040756
AHCYL1	-0.164013612354316	0.0742550680416022	0.0271894752643992	172.527672142341	-0.244921442481202	0.133217601566342	-1.83850662075786	0.0659877871604006	0.188991557557625	-0.283286291939985	-0.301208356660943
ENSG00000258634	0.0219106226590424	0.0854683712203144	0.797673313909613	18.4485577997221	0.00211892867613844	0.174626193429458	0.0121340827199237	0.990318640312905	0.995472003462186	0.22043947860645	0.157756339983099
RBM15-AS1	0.111487979063889	0.0950851413558521	0.240993625708176	21.4286514423951	0.214367852459944	0.186962063026075	1.14658476158367	0.25155327737618	0.455707049964861	0.463132008040828	0.552083641472681
RBM15	0.199699865156975	0.085105343393779	0.0189505605181503	45.2401914971147	0.294457716433001	0.167747100672259	1.75536694972932	0.0791965614962149	0.215060456420474	0.702125059648121	0.700878836162722
LAMTOR5-AS1	0.137282714609527	0.0670353770507089	0.0405683866949119	105.675363240938	0.220945324877633	0.123443596671136	1.78984840717377	0.073478284799895	0.204152429059618	0.533017857176281	0.564303618388706
SLC16A4	0.131553317005091	0.0953771718358921	0.167803621129485	20.0481361268993	-0.1496800767115	0.303334675981133	-0.493448618188347	0.62169563681325	0.781408425543806	0.517495162015782	-0.124263898782781
SLC16A4-AS1	-0.113966772663657	0.172646299633175	0.509178693287767	19.9170561987097	-0.16898187037413	0.299939507680643	-0.563386503101323	0.573171725781564	0.743650449089276	-0.147694055216354	-0.160123794198063
LAMTOR5	-1.00937019292959	0.154264741087859	6.02550308644628e-11	30.0422520832974	-1.56952737829757	0.279957318005978	-5.60630952416845	2.06686200953143e-08	1.03006332703535e-06	-2.57361651654025	-2.76213147888882
LRIF1	-0.0533151483585438	0.122012535725121	0.662137083605481	56.8612325782713	-0.0796638359720848	0.205042151524619	-0.38852419065901	0.697628155787646	0.832504998701366	0.0166297952262249	0.00581598468150997
DRAM2	0.0578863217656317	0.0445771183972129	0.194092978482908	126.986732849087	0.128449631968533	0.0844137946115353	1.5216663645989	0.128092699571358	0.295338608854324	0.317908680252547	0.392460217093509
CEPT1	-0.0867477271817657	0.0663780014423298	0.191255287983431	229.794039580667	-0.111928194881455	0.111894606177298	-1.00030018162005	0.317165259338476	0.522104007620427	-0.0739493136665553	-0.0541264515684023
OVGP1	0.425441979612343	0.188107043915247	0.0237158532418968	7.22616536465456	0.681084925791042	0.385093108353661	1.76862403147851	0.0769566376097982	0.210681736595434	1.31372967666129	1.41917536003059
ENSG00000260948	-0.195132574019382	0.334620626058618	0.559795231865571	7.06141169275092	-0.325730825006315	0.535970019506764	-0.607740756294679	0.543359427381945	0.719710105440523	-0.367597102427998	-0.451340311057209
ENSG00000243960	0.374697155423677	0.183830013924249	0.0415218765194049	7.81431571205833	0.591514658403832	0.34981547490283	1.69093336584992	0.0908495298548931	0.235969838615562	1.17624638587974	1.25276696934082
WDR77	-0.389057264643315	0.26054618442165	0.135375097927732	6.8544796117363	-0.599703880718053	0.466999598806191	-1.28416358868637	0.199084722407099	0.39189607308365	-0.892998560745149	-0.960341976713275
ATP5PB	-0.319701152724562	0.120677870278115	0.0080679920281558	49.509878061437	-0.503305824287772	0.204887248845572	-2.45650145201142	0.0140297235183412	0.0626440214676998	-0.705091583928124	-0.781248557612069
C1orf162	0.141592727294853	0.200920735867637	0.480984916588031	11.418961160422	0.148384070921011	0.349317813940729	0.424782433071646	0.67099528482498	0.814178125439002	0.544695003304245	0.429495474463513
TMIGD3	0.248923780695182	0.178822398420472	0.163917314266454	57.0994323849606	0.38750701466452	0.285071511975304	1.3593326529874	0.174041201423224	0.361052910118338	0.835487742474351	0.873750754771403
RAP1A	0.0132338652076766	0.0539740249972584	0.806309691659689	1170.39195290245	0.0495043810673859	0.0920430698229418	0.537839308951937	0.590687991245689	0.757678937053328	0.196931481745688	0.245791545242073
INKA2	0.209675570305988	0.172344407805654	0.22375343057954	23.6215715376838	0.276415493411682	0.32921177948042	0.839628198747735	0.401116883432425	0.601608136390943	0.729152304173665	0.667359037852146
DDX20	-0.135879218241874	0.252408354943184	0.590348618530144	8.0053404986156	-0.232879154921973	0.450345006564516	-0.517112772490818	0.605077438022824	0.768709333152152	-0.207061590237547	-0.27883555649622
KCND3	-0.322574002551522	0.727044716107279	0.657275147853064	16.0988866577647	-0.383941190912038	1.17358247604187	-0.327153138999615	0.743552061988284	0.862127046512887	-0.712875015134097	-0.559486614450038
CTTNBP2NL	0.0813440499405127	0.132008169165394	0.53775944852484	95.7903085661885	0.119271096622758	0.22278080107526	0.535374215583622	0.592391116150197	0.758547533703241	0.381462859724157	0.375407847592626
WNT2B	0.174103800604276	0.0953886731834947	0.0679702302501451	46.4463857315649	0.299753689393979	0.174961638293118	1.71325378704898	0.086665860223018	0.229090566552914	0.63277747115952	0.710717975458389
ST7L	0.110598487969292	0.036276594317548	0.00229790963898026	299.694735439841	0.198595163433817	0.0663407365324973	2.99356283656173	0.00275740722067228	0.0186445204167831	0.460722103882892	0.522780303721757
CAPZA1	-0.0685972368381154	0.0312741003276192	0.0282771333524037	361.539092652449	-0.092463897460754	0.0560164653983786	-1.65065569209282	0.0988088999914348	0.24847450585751	-0.0247740690649359	-0.0179646480573813
MOV10	-0.442122181748627	0.195653235820037	0.0238384273598271	15.8182773548687	-0.664935576034272	0.357242457291605	-1.8613005326282	0.0627017480018994	0.182638728565064	-1.03676769474716	-1.08153287807132
RHOC	-0.998558485011986	0.203570180989814	9.33180980827452e-07	13.5433860507412	-1.46124270177654	0.34678610103544	-4.21367147476076	2.51252671404265e-05	0.000451146340859716	-2.54432428413533	-2.56095446689745
SLC16A1	-0.0752670076601049	0.0823153580728513	0.360520458158194	152.000329921019	-0.0928432784683162	0.140147123814956	-0.662470095290021	0.507669993997838	0.691743501002837	-0.0428445236586225	-0.0186694822034466
SLC16A1-AS1	-0.0776207891627154	0.0410596597299634	0.058699248565375	624.572024210081	-0.0829740007551531	0.0709721438760902	-1.1691065849725	0.242360691175154	0.443783343447329	-0.0492216395898255	-0.000333814917581004
ENSG00000287807	0.159688680408913	0.111754157926889	0.153024838612575	27.1335573903968	0.409903862011051	0.233282700974972	1.75711212317894	0.0788986997366118	0.214425017434729	0.593722489825822	0.915360804983143
LRIG2-DT	-0.065081692959102	0.0533763152682686	0.22273069159005	85.8335386018638	-0.0411168717279661	0.0998175544594012	-0.411920247401869	0.680397879701107	0.820623806721803	-0.0152493825752022	0.0774305781504569
LRIG2	0.0419620301038689	0.0429624500517981	0.328710719972579	295.750524908119	0.072106830454636	0.0801012582057517	0.900195977813721	0.368015966280224	0.572301971741797	0.274764890594619	0.287783573823606
PHTF1	0.603549883071404	0.559502964473175	0.280710299499444	5.04554619467219	0.673837121341468	0.687895432980627	0.979563301389799	0.327301727504753	0.531550461260407	1.79627860797129	1.40571000473279
RSBN1	0.0191173842868356	0.0447381582239539	0.669148310186325	134.35509187289	0.0393278935580921	0.0909979240453334	0.432184513775278	0.665607313821183	0.810643075075472	0.212871739246067	0.226885127312389
AP4B1	-0.214812342832905	0.151646371672288	0.156619021194186	34.2215158167214	-0.322729062730979	0.252818819433681	-1.27652309845406	0.201770666896527	0.395098677225143	-0.420915631392526	-0.445763477984773
HIPK1-AS1	-0.34915257827018	0.0949913986127791	0.000237269604562304	18.6840710841065	-0.463977892460275	0.175919885101063	-2.63743858287383	0.00835347507186566	0.0426923606127198	-0.784884527680676	-0.708183041169217
HIPK1	-0.0795125747564639	0.0581436753470708	0.171462718363702	111.229520225933	-0.160354225268807	0.113854025906469	-1.40841945633559	0.15900690133712	0.340718202274866	-0.0543470669223684	-0.144094897787464
TRIM33	-0.0175823012975068	0.0304751516756389	0.563980713199858	425.182323607135	-0.00481408602496563	0.0594415384399196	-0.0809885839316131	0.93545103138288	0.967134385536406	0.113441036204817	0.144875817766371
BCAS2	-0.31087682871048	0.141367242746716	0.0278727611410975	57.0881133000224	-0.424313527624339	0.243192961024288	-1.74476072760167	0.0810265275520742	0.218615365920432	-0.681183783994319	-0.634492481649659
DENND2C	0.0909749941099269	0.131200014559963	0.488054239365947	16.5274839852153	0.17700941806642	0.243934665931721	0.725642734665545	0.468057815962	0.660692015363702	0.407556041027171	0.482677161761721
NRAS	-0.142973278718517	0.128078674253887	0.264296900014356	40.5565606327424	-0.277074846970051	0.230930471973884	-1.19981934216713	0.230209510512556	0.429615664262073	-0.226281575623762	-0.360944655906942
CSDE1	-0.0964750773724968	0.0327787406871209	0.00324816470313567	326.866798870527	-0.160007841814295	0.0743694013275918	-2.15152789935032	0.0314345561527791	0.113081273818294	-0.100303688446417	-0.143451368244588
SIKE1	-0.0244438512523493	0.0806225921088011	0.76174613228981	56.5328685643116	-0.100494447928877	0.156669320612457	-0.641443056853895	0.521234866146413	0.702057267977668	0.0948509931267994	-0.0328842304002177
NHLH2	-0.4718112577098	0.0919958765501291	2.91884518699882e-07	34.4019437880056	-0.645568926840887	0.163579851713481	-3.94650637030552	7.92998128964254e-05	0.00113668707258473	-1.11720450635635	-1.04555249061314
SLC22A15	0.0963800372967166	0.0377334708932567	0.0106422333017213	1266.59249771388	0.178336501098003	0.069932664569163	2.55011734783292	0.0107686665557761	0.0514528497013976	0.422199960599608	0.485142686963769
MAB21L3	0.0626241807056877	0.134993732110111	0.642716269964865	8.89234674550013	0.114803692845508	0.299291032890123	0.383585474435699	0.70128570767096	0.835533428522014	0.330744993093359	0.367108068047258
ATP1A1	0.088348050233659	0.186152794343229	0.635072358872943	90.3453852110071	0.0407227740430528	0.290660468380657	0.14010427448194	0.888577603358468	0.943810659605187	0.400438844454276	0.229476610217129
ATP1A1-AS1	-0.0209856191515375	0.0483366887474475	0.664175827472953	167.743967109912	0.012423326063782	0.0931664580836081	0.133345479900429	0.893920160967639	0.945999512533831	0.104220404433425	0.176900395665024
TTF2	0.110314812921775	0.053601895264942	0.0395863504161488	140.48732661716	0.181783391689506	0.0906858228118577	2.00454035761075	0.0450122082863166	0.145396577559769	0.459953541183762	0.491546503017328
TRIM45	-0.0059124860693696	0.131081189334918	0.964023196335928	8.15480325875693	0.112928248959406	0.243127564687632	0.464481471298805	0.642302831486368	0.794905395011226	0.145058144472094	0.363623768982189
MAN1A2	0.211873646660756	0.0676479646710847	0.00173617940657996	444.367376302288	0.317515547051796	0.116616367807793	2.72273569328729	0.00647438324536427	0.035594531874125	0.735107567108838	0.743716896135053
GDAP2	0.18711915780033	0.0645601884559425	0.00375110661629024	120.68962565457	0.307240083481733	0.107923949244191	2.84682024363809	0.0044158289276166	0.0265331497592625	0.66804006525893	0.724626595233152
WDR3	-0.162828623162224	0.101301305253596	0.107973347887312	21.6141624724628	-0.223380655422378	0.21375329027796	-1.04503961146936	0.296004662327643	0.501025660960626	-0.280075792814721	-0.261188740629721
WARS2	-0.00978255392480832	0.0716654366055111	0.891423577736486	91.2905616170627	0.0219001925931494	0.124722460951969	0.175591408524109	0.86061495248551	0.92954719958447	0.134572943807384	0.194507020652715
WARS2-AS1	0.0685605887893694	0.0730712060870132	0.348105192934859	265.911060344869	0.147087043913134	0.122144961840071	1.20420066204385	0.2285120301681	0.427338495849033	0.346828543126606	0.427085788935513
PHGDH	-0.0475137454159013	0.0780016565910269	0.542433206923115	194.895768324658	-0.0784310738764507	0.131625880060649	-0.595863623782134	0.55126633590692	0.726723103152259	0.0323475749300002	0.00810627544899194
SEC22B	0.0279883680139461	0.052678824445176	0.595209477229377	122.49889497589	0.0320960866525587	0.094368823763029	0.340113242622963	0.733771249458156	0.855209862871552	0.236905954651727	0.213449493099905
ENSG00000290569	-0.233891114483783	0.33024685845676	0.478801720940851	49.3942992241587	-0.274185277145624	0.463681303611964	-0.591322693000099	0.55430422738241	0.729047580395353	-0.472605874734002	-0.355576259916898
NBPF8	0.813896730200217	0.346352608767396	0.0187780569619193	4.23760761740179	1.15769196078774	0.61175135360881	1.89242239344196	0.0584347247171222	0.173521288453608	2.36617272448795	2.30464117361762
ENSG00000290999	0.687740868584033	0.136682841036511	4.86264329677414e-07	28.2169363120186	1.04768834389449	0.241748796134929	4.33378929138383	1.46564462918128e-05	0.000286536725102383	2.02437780680551	2.1002706230852
SRGAP2C	0.134790399746459	0.0705364116731471	0.0560131132758887	156.925873795689	0.203554274286353	0.126999102072613	1.60280089358403	0.108978619502143	0.265401965282553	0.526265411887194	0.531993602735985
LINC02798	0.354692489191677	0.311391772290888	0.254680035453546	21.1715500062542	0.513968295028161	0.469861911090016	1.09387094994745	0.274011581187215	0.479199159755923	1.12204761017137	1.1086972248864
NBPF15	0.112107750936675	0.168073432890019	0.504761601687329	17.9140490617865	0.181708756959095	0.28720773350477	0.632673621777935	0.526946798993215	0.707247172706893	0.464811160111347	0.491407842658934
SRGAP2B	0.0711053308884064	0.260061148133819	0.784532119054984	13.2289164137321	-0.0342925889521979	0.414543466222038	-0.0827237473182849	0.934071201957436	0.966418720399303	0.353723029875939	0.0901090924326378
NBPF20	0.530996401830187	0.24726858182993	0.0317576391119922	17.8998907140847	0.736850348251743	0.396948485439446	1.85628708832584	0.0634126484810696	0.184070733034201	1.59970897711369	1.52277931788978
GPR89A	0.0939030672735287	0.0896369663395373	0.294826118709408	68.6617535787541	0.164336900674733	0.153405559917301	1.07125778728832	0.284053534613637	0.490312687751672	0.415489089187599	0.459133487207057
RNF115	-0.0585679477377893	0.0429623038983046	0.172806763135876	409.659690062412	-0.0660646244770033	0.0731312788279109	-0.903370288826256	0.366329403223317	0.570851631824152	0.00239835081745172	0.0310813206636318
POLR3C	0.0507137314601523	0.0851952281636213	0.551666394828036	51.9319846514592	0.0404254213446247	0.153485114433908	0.263383335209566	0.792255133864506	0.891187496058139	0.298475933477056	0.228924172611927
PIAS3	-0.118809693408987	0.0565018780730638	0.0354870571948181	35.5868937555878	-0.208721251763928	0.167713948306287	-1.24450741200577	0.213312873147066	0.409461940722916	-0.160815012707243	-0.233953723447862
PEX11B	-0.320414221165402	0.133768004212505	0.0166068659829759	28.8229838654982	-0.501100284048868	0.226587891762111	-2.21150512567971	0.0270008773227377	0.100932029869661	-0.707023505013014	-0.777150988045028
RBM8A	-0.26540008774833	0.056080579236827	2.21795734451305e-06	62.6340813717065	-0.392875567915772	0.117524394844691	-3.34292781030662	0.000828994627221478	0.00746762363394478	-0.557973346250937	-0.576085373640741
LIX1L-AS1	-0.0693086891537662	0.169815732150222	0.683170478906209	21.4554718939456	-0.104703464453434	0.287625911661417	-0.364026536582304	0.715838193571646	0.844184983568424	-0.0267016115710677	-0.0407039644109494
LIX1L	-0.0793278489559761	0.0650685085616307	0.222789733800113	50.1455019326163	-0.136100864243505	0.13674653555535	-0.99527833513864	0.319600911701873	0.523994121712385	-0.0538465880784789	-0.0990357180532883
POLR3GL	-0.212038730123913	0.103014181935789	0.039557023804577	22.3601101872403	-0.393055986697432	0.204241119022645	-1.9244703935149	0.0542956483151392	0.165511768615668	-0.413401063972449	-0.576420565216941
TXNIP	-0.613922150347503	0.120726301514602	3.67162564644338e-07	815.194497650943	-0.928569742113004	0.191452932000056	-4.85012024842082	1.23386649383555e-06	3.54103864929601e-05	-1.50222649604922	-1.57132640652367
LINC01719	0.396763953127098	0.160065267078533	0.0131838663851268	13.6541388064021	0.716164869570594	0.320266789821935	2.23615089772116	0.0253418883746651	0.0962576082466424	1.2360321081437	1.48434873910076
ENSG00000290578	-0.134942404096654	0.180436578699388	0.454540914759819	13.3348781523072	-0.195256531126577	0.313658513463994	-0.622513092248623	0.53360453767102	0.71283494583842	-0.204523473422782	-0.208938251710319
ENSG00000291242	0.400115767733057	0.0930871732613478	1.72120020819549e-05	189.029521606489	0.623193343876103	0.152441949738884	4.08806988459256	4.34977129634285e-05	0.00070134187612462	1.24511320182143	1.31162131043393
ENSG00000289321	0.0172197458502426	0.111847925976504	0.877643818579397	53.161322794218	0.0998565578776031	0.192095056550969	0.519828878840034	0.603182849286005	0.767249186335931	0.207730454767351	0.339338488386641
ENSG00000290557	0.237750643690634	0.136034700774807	0.0805124265221911	30.9531412207539	0.400163116030896	0.23118862739261	1.73089446718904	0.0834705886308896	0.223103179283876	0.805216287832451	0.897263930764065
ENSG00000291243	0.142316540152731	0.114332254349874	0.213218944033917	8.43478809550628	0.452970816900969	0.320279920914245	1.41429664278658	0.157274822277385	0.338302072070397	0.546656034309911	0.995372876669371
NBPF12	-0.0649770178224034	0.0654780468872087	0.321027729174983	208.279152629453	-0.0587196685100759	0.116587216540041	-0.503654433588001	0.614504233925723	0.77597815049496	-0.0149657855288745	0.0447271692001757
PRKAB2	-0.0846930390171191	0.071591606771297	0.236808216253226	111.804110274725	-0.0974214226012438	0.123692371050283	-0.787610600185201	0.430924512402683	0.62902502760951	-0.0683825333116712	-0.0271750010517143
ENSG00000237188	-0.081792117364349	0.063995341825102	0.201215981547316	203.352947250357	-0.0700786138412915	0.108512139364143	-0.645813585944727	0.518400088370158	0.699691838988588	-0.0605230469207149	0.0236239184492399
FMO5	0.188543797647425	0.173897780399169	0.278266383574215	89.8589033765225	0.327728689114894	0.275077733497666	1.19140391680476	0.233495056041757	0.433159129516139	0.67189985150292	0.762691412837778
CHD1L	-0.0602290962598484	0.120323279756901	0.616680378712228	21.099820894385	-0.0859907690612894	0.207635692340846	-0.414142520930989	0.678769733938098	0.819886221771044	-0.00210220995778118	-0.00593852698947702
LINC00624	0.491826236803663	0.112988589170747	1.34358169924916e-05	31.9821251633884	0.830256743186084	0.207653675866097	3.99827616690718	6.38054798029883e-05	0.00095858098348315	1.49358498763486	1.69631466968193
BCL9	0.00703691210602057	0.0607641381940241	0.907805508463667	88.2938729419547	0.0581826561402207	0.113832223763684	0.511126412333015	0.609262542404569	0.772273047096618	0.180142035356692	0.261914504690108
ENSG00000289419	-0.268101516668186	0.0993100893536257	0.00694144864518327	11.1573022888592	-0.327425351775677	0.189234301958127	-1.73026427232061	0.0835830697400956	0.223121796633536	-0.565292345649445	-0.454488492712749
ACP6	0.436679586771544	0.143404326354365	0.0023260795834311	33.6127464456625	0.668214816305435	0.256497074484005	2.60515570265151	0.00918325171690404	0.0457663279442442	1.34417580072339	1.39526458840989
GPR89B	0.0671870670185931	0.0683132172552938	0.325354085799098	108.481834301922	0.121015582105659	0.113774635303243	1.06364289178442	0.287490504150167	0.493139841793218	0.343107251427883	0.378648845194389
ENSG00000290705	0.0403769783421233	0.214107132947962	0.850419610581408	11.679267248995	0.138862344354694	0.400293644273803	0.346901197011539	0.728665547343091	0.852461105536452	0.270470499279877	0.411805506121236
NBPF11	-0.0853830389227939	0.0850111956822371	0.315198353098909	91.4543920597822	-0.0972609782910996	0.145737427309055	-0.667371313511975	0.504534984798947	0.689079660446884	-0.0702519546603082	-0.0268769191075016
ENSG00000227733	0.176454327142986	0.101844111912498	0.0831681535074696	91.1996433491619	0.300772337187444	0.16993655811107	1.7699095505445	0.0767422095785682	0.210395871802433	0.639145768395307	0.712610473325537
LINC01138	0.352404382523755	0.141646577911128	0.0128495111414538	152.073411439426	0.531097890969065	0.219438057863387	2.42026335878211	0.015509270153059	0.0674344472080724	1.11584842750802	1.14052149623047
ENSG00000291232	0.0871359556514857	0.119602039008919	0.466277535133515	18.8758266298448	0.139044344596028	0.224097593469647	0.620463354573512	0.53495277297566	0.71378390340134	0.397154908514798	0.412143635817051
PDE4DIP	0.285682333917652	0.183991563450169	0.120496597699853	153.329496751708	0.408430255272299	0.286229926983636	1.42693064829538	0.15359988567214	0.332804371792225	0.935077936000389	0.912623060270991
NBPF9	0.57565027136704	0.134253870247295	1.80472468183054e-05	21.3316016943917	0.899190361348943	0.254596705643209	3.53182245260104	0.000412706351476322	0.00424755479438965	1.7206900038137	1.82438319953587
ENSG00000274265	-0.0218755334163573	0.0613823486085083	0.721554882624863	386.765339276682	0.00446463747368707	0.110341000768136	0.0404621803555035	0.967724658038762	0.982724170733299	0.101809353777579	0.162114322128441
ENSG00000291233	-0.0619130978964315	0.181035276013474	0.732354909988956	17.2503389117082	-0.163714002328199	0.365399240268273	-0.448041441487404	0.654123288491709	0.803930928209332	-0.00666468682868668	-0.150336869703355
ENSG00000272755	-0.0443740349578834	0.125790972368443	0.724268304877444	28.8040446139451	-0.0295327903741133	0.213860962070261	-0.138093414002368	0.890166590773791	0.94445275935562	0.040854013424391	0.0989520985382511
LINC00869	0.163501362072419	0.18790797243247	0.384238094343087	64.422744101611	0.246151653799179	0.293828707586111	0.837738612477273	0.40217752245333	0.60266792996457	0.604052213697806	0.611133272395416
H2BC18	-0.335447470616207	0.195535843916811	0.0862482271205329	34.4861080677431	-0.508272365598362	0.322137494742947	-1.5778118781359	0.114608834198874	0.274561289582224	-0.747753188063099	-0.790475661325143
ENSG00000290791	-0.354585730245009	0.112371424546428	0.00160234508074775	44.1780976015823	-0.512173577117569	0.19579322902159	-2.6158901391891	0.00889951866861861	0.0447508181348621	-0.79960460258011	-0.797723538880818
ENSG00000290792	-0.356363631552644	0.120447684513405	0.00308980750950679	32.255185049796	-0.504045673932087	0.207154059285297	-2.43319235776067	0.0149663475902988	0.0656690671301221	-0.804421482456364	-0.782623089499203
ENSG00000264207	-0.275541799331362	0.147470051034542	0.0616980676934554	9.98917223188448	-0.484098501113698	0.298596989054299	-1.62124374611717	0.104965374176863	0.258996366880668	-0.585450353115886	-0.745564174478114
H2BC21	-0.487604096049998	0.101803674550985	1.67071435753792e-06	86.0909422528539	-0.768813840020351	0.18293843770823	-4.20258229845901	2.63887260311241e-05	0.000470686559527262	-1.15999214865301	-1.27452342328029
BOLA1	-0.218465180573175	0.0932736223972965	0.0191706029460501	12.7819958377745	-0.141175904022005	0.260011300248609	-0.542960647814231	0.587156897355836	0.754253957240012	-0.430812289056689	-0.108464395971329
SV2A	-0.953897290994534	0.756240116349615	0.207176192954827	6.15148926151711	0.19675811814258	0.808298384988238	0.243422629312124	0.807678015271923	0.900541542679495	-2.42332341317116	0.51936734360166
SF3B4	-0.550675980162876	0.114386981976905	1.47828448541497e-06	25.5858178377873	-0.82705308035979	0.204734117903074	-4.0396446319286	5.35322489799394e-05	0.00083024438342906	-1.33087322514254	-1.38272337112665
MTMR11	-0.160655439202822	0.16120258137826	0.31895585454891	17.116706344114	-0.296706005751981	0.299787263371677	-0.989721852806413	0.322310090720511	0.52663586721012	-0.274187971012413	-0.397416463299835
ENSG00000285184	-0.0614029070274573	0.0735477409192395	0.403790107023068	139.875738507648	-0.0802760649314128	0.121823137330837	-0.658955816524459	0.50992414153449	0.694020806543534	-0.00528242330300209	0.00467855326785784
VPS45	0.184191855879992	0.0579685118421778	0.00148578003905774	214.720412132015	0.284081430181301	0.103809857810384	2.73655543098995	0.00620861341059657	0.0345005737350942	0.660109106633024	0.681601221538471
ANP32E	-0.0642362932870467	0.291445592338333	0.825555143821942	10.6409542466951	-0.0407721065673119	0.496539669373532	-0.0821124858337154	0.934557264395095	0.966433524645097	-0.0129589356025676	0.0780711011412206
CA14	-0.208452875979518	0.0756827427083125	0.00588180692445106	67.2178871988662	-0.287015703383772	0.139575368500236	-2.05634924319248	0.0397488649543364	0.133180251615329	-0.403685885411552	-0.379413305896946
APH1A	-0.16618760833189	0.0648120386679931	0.0103429665439274	81.3510408725062	-0.30007259924673	0.128574388453539	-2.33384426599986	0.0196038779850018	0.0801277191772852	-0.289176313748544	-0.403671099150659
MRPS21	-0.658682562317079	0.308742646569394	0.0328890069405491	18.446172630713	-1.0032531084053	0.467149286393744	-2.14760706614821	0.0317449836115169	0.113829906314361	-1.62349617887315	-1.71007712323493
PRPF3	-0.0119045226924024	0.0711702336741479	0.867158960070951	152.460322652236	0.0189376443182313	0.130143522451688	0.145513537373796	0.88430542822866	0.941344265224335	0.128823879665988	0.18900304142891
TARS2	-0.00249203026205672	0.0888288795398189	0.977618858950558	47.4934592825747	-0.00163602409626956	0.157151857274444	-0.0104104661862982	0.991693799794089	0.995628258371577	0.154325208214671	0.150780189680106
FALEC	-0.332723964081885	0.163345932069905	0.0416572200868046	13.2056792452562	-0.413310384344285	0.306796127474249	-1.34718253371362	0.177921451833302	0.365269707365789	-0.740374373636401	-0.614050258809714
MCL1	-0.320018150321964	0.168389082680134	0.0573716626791079	42.3700269465242	-0.50250045403377	0.302838497865517	-1.65930176505141	0.0970549997939278	0.245817452946905	-0.705950427634009	-0.779752298063144
ENSA	0.539707125346396	0.203136828740335	0.00788710257747076	67.7964742152174	0.772750721250064	0.333945647655358	2.31400147501718	0.0206676412302724	0.082985676939847	1.62330899846058	1.58947693385186
ENSG00000288880	0.0839595986158534	0.0858240269307318	0.327937762641972	58.5057269963368	0.149193555463273	0.145225093264168	1.02732628439002	0.304266849623144	0.508966303453527	0.388549183203143	0.430999377755256
GOLPH3L	0.350451072024569	0.0929660647781243	0.000163465744406347	39.9148962940677	0.520478715257985	0.179721352558606	2.89603159473363	0.00377914349510352	0.0235964129359448	1.11055631033864	1.12079262869351
CTSK	0.60000026946587	0.281064036546344	0.0327817802957083	5.29002638086608	0.984155371922831	0.512300539612957	1.92105082041561	0.0547253008325951	0.166255488686402	1.78666161614416	1.98223570000255
ARNT	-0.0118735747781729	0.0285607607959771	0.67760733786089	244.359698106874	0.00759807895192234	0.0580980344757598	0.13078030987593	0.895949099643664	0.946922596578065	0.128907727056517	0.16793579580407
SETDB1	-0.0603338930223771	0.0457725728747922	0.187462388901009	160.04390029834	-0.0669194375185789	0.0801080573818501	-0.835364627550445	0.403512439586357	0.603987025084627	-0.00238613652578195	0.0294932036830907
CERS2	-0.241263324611377	0.0462861368389205	1.86381248546416e-07	283.504057133089	-0.393252104099434	0.0876249918492349	-4.48789889505556	7.19290482052013e-06	0.000157341864241703	-0.492579452825558	-0.576784922522165
MINDY1	-0.100931702209598	0.0532620824468567	0.0580922624455639	123.007833007865	-0.134112455387437	0.100716380039043	-1.33158534227946	0.182996484136268	0.371947000368374	-0.112378051855489	-0.0953415466789727
PRUNE1	-0.0644775122016129	0.0645565406042032	0.317903298750261	42.3175158856561	-0.120580877620448	0.138090429593484	-0.873202277488883	0.382552833696175	0.585067992413269	-0.0136124716173936	-0.0702018642220284
C1orf56	0.0988014192811953	0.0978514607186955	0.312635127300684	63.2576969029294	0.148847882237053	0.172049545390922	0.865145455042321	0.386958958714084	0.589123302481168	0.428760226967417	0.430357167712151
CDC42SE1	-0.0714736576246612	0.0527856819883714	0.175725231561266	164.555465475829	-0.0925375449201509	0.0927375542802505	-0.997843275449176	0.318355361783681	0.523101402509984	-0.032567175095543	-0.0181014742113511
GABPB2	-0.138708241320903	0.0499942075383669	0.00552889714543086	318.458035467023	-0.187122047939199	0.0885181700526096	-2.11393940733281	0.0345204428846865	0.120164967792863	-0.214726281342907	-0.193825577652389
SCNM1	-0.204343150560522	0.149560441940175	0.171847508830773	27.0475287828531	-0.303526488590474	0.259985525970745	-1.16747456404411	0.243018774537517	0.444743992786172	-0.392551378910723	-0.41008791785712
LYSMD1	-0.408225031957394	0.136387733062097	0.0027613995312247	13.5301807747193	-0.777515481049911	0.304943811257711	-2.54970080502085	0.010781540169702	0.0514777340985667	-0.944929920630782	-1.29068979324131
VPS72	-0.276846074227877	0.103740718029823	0.00761602454792474	39.9008565646104	-0.436860632689167	0.187121127377002	-2.33464087574143	0.0195621893114369	0.0800060184658675	-0.588984033796105	-0.657803158535632
PIP5K1A	0.0922925873184792	0.0492099384774189	0.0607257913796833	355.337680469838	0.165295539725326	0.0871111109306785	1.89752533240983	0.0577586386346565	0.172457240061309	0.411125805099064	0.460914497650754
PSMD4	-0.227568720638963	0.0952058210586694	0.0168354596222143	76.3230150897527	-0.344150358730239	0.169632187878228	-2.02880339536321	0.0424783193372064	0.139869160828149	-0.455476570902516	-0.485561097191559
ZNF687	-0.391355752503958	0.179119803310587	0.0288974511403929	14.2110862213259	-0.637428678837001	0.316183681156566	-2.01600751975989	0.0437991894711965	0.142506519812897	-0.899225869243211	-1.03042910637353
PI4KB	-0.140396415115159	0.0468896602824362	0.00275177158820211	199.459021707067	-0.208489025736847	0.0787367206930337	-2.64792620141841	0.00809872024702236	0.0417077882046615	-0.219300061868434	-0.233522281624922
SELENBP1	-0.280645841567464	0.186668305759265	0.132723900963865	9.15421200410376	-0.421821064246404	0.333188742952144	-1.26601235236507	0.205508659908037	0.399220437683565	-0.599278768804122	-0.629861851065713
PSMB4	-0.591671639383675	0.1540451053483	0.000122584714785213	41.735666029592	-0.934042139739794	0.246365640340273	-3.79128411920479	0.000149870386381502	0.00190616397678973	-1.44194303822297	-1.58149331691539
POGZ	-0.165656137235111	0.030803533874285	7.53893741545939e-08	2033.90825866176	-0.212321931598972	0.0530151693961083	-4.00492791058701	6.20363970513506e-05	0.000936191964940101	-0.287736395559669	-0.240643257310127
CGN	-0.257808420129354	0.0822046073460808	0.00171164294803588	54.076313734573	-0.347100751233969	0.150015576318164	-2.31376474198795	0.0206806303775613	0.0830130145251123	-0.537405190513594	-0.491042492779297
SNX27	0.0432081698046228	0.0311441363912153	0.165331617055968	306.229029632787	0.0744117509272721	0.0636952798184257	1.16824592245133	0.242707581627834	0.444287557979916	0.278141065201042	0.292065777256819
MRPL9	0.0542668940729095	0.153614091989914	0.723887772191802	11.0379721664797	0.0207065958907307	0.294397892946753	0.0703354079184115	0.943926700836837	0.969998432971657	0.308102540653142	0.192289493428826
TDRKH	0.137996271343075	0.0794149614097984	0.0822705865140476	36.7862126906299	0.234265482118444	0.149142611909907	1.57074815251296	0.116241159492059	0.277306396649706	0.534951101195864	0.589050512585146
TDRKH-AS1	0.0886316980084375	0.0928646398851656	0.3398720214176	16.5384033300396	-0.0469417852780372	0.225983731031784	-0.207721967699679	0.835446064046706	0.915466760725407	0.401207333263192	0.0666087449903073
ENSG00000269489	0.0115963253626111	0.158545913558667	0.941693319969966	9.43874973122727	0.0567785934092155	0.305753270352973	0.185700690441244	0.852679486845783	0.925516258915929	0.192494884116568	0.259305962521935
C2CD4D-AS1	0.25576179331904	0.150328585807312	0.0888769673426149	8.16968376475344	0.608235899012863	0.337745564981782	1.8008701285113	0.0717233522146539	0.200746681534681	0.854014015704475	1.28383257650326
THEM4	-0.0362995579094861	0.0661797876959093	0.583349206412003	144.61577993132	-0.0297617176676267	0.109962358794338	-0.270653685442397	0.786657401252671	0.888836170288939	0.0627302479705284	0.0985267852773913
ENSG00000285651	0.0782101075324133	0.141953767030386	0.581664668663262	14.7759890885677	0.257959219347369	0.282623802327967	0.912729986726398	0.361384568730402	0.565574008694713	0.372972048645899	0.633069993565893
S100A6	-2.57870855019292	0.655639802776915	8.3851133655971e-05	10.2123286805734	-3.29482305823074	0.834645920203809	-3.94756983587266	7.89484927250237e-05	0.00113286026259593	-6.82543539966622	-5.96747724748577
S100A13	-0.736017298238245	0.241372605623618	0.00229375897650814	36.6349943699503	-1.10588656178943	0.371934304642768	-2.97333843096728	0.00294579449336981	0.0195382547360246	-1.83301969493922	-1.90075499332273
S100A1	-0.358800776951126	0.195894237114996	0.0670103577350074	58.8407691257885	-0.542728001874509	0.309314790041499	-1.75461380880524	0.0793253878549517	0.215192745764463	-0.811024456746918	-0.854489168822213
CHTOP	-0.116643058758827	0.0555162753140959	0.0356356469021746	181.662838296217	-0.181637982487181	0.0990262221536549	-1.83424125990933	0.0666181892697351	0.190291131450832	-0.154944934992169	-0.183636990156467
SNAPIN	-0.640530245752238	0.096005742737328	2.52700362163037e-11	45.1232568703724	-0.979485399988089	0.170843894673896	-5.73321863129913	9.85424768205863e-09	5.38017888689957e-07	-1.57431598647827	-1.66592021465953
ILF2	-0.521370111478037	0.104511926148241	6.08126549102854e-07	44.6379131290014	-0.833290665894986	0.199776534984908	-4.17111381953809	3.03114404668186e-05	0.000522609700782851	-1.25147463956416	-1.39431188817567
INTS3	0.144338973321302	0.0830450270324812	0.082196564132021	130.513250851495	0.19097501570171	0.148411226919729	1.28679628667852	0.198165301564807	0.39083107512744	0.552135425988699	0.508623189336507
ENSG00000284738	-0.534960440131048	0.120034695698353	8.32250924584512e-06	27.8164840840911	-0.697463467184784	0.218611427667192	-3.19042547147437	0.00142063477082993	0.0112436921667748	-1.28829500766854	-1.14196491848814
DENND4B	-0.0700751303186534	0.0677326891725008	0.300863409888207	128.712279178682	-0.106935106233876	0.114679529582948	-0.932468999679056	0.351094200347341	0.555791947885436	-0.0287781357333618	-0.0448500268054497
CRTC2	-0.122830166057772	0.101263965864649	0.225141240038054	70.7639605886655	-0.185788242430439	0.167559319710126	-1.10879086136091	0.267520413745594	0.472088644989762	-0.171707706082182	-0.191347563075895
SLC39A1	-0.426139082053106	0.0651929451249729	6.2940311027602e-11	41.8901204488519	-0.675291560884923	0.125581232409672	-5.37732866549663	7.55990965149692e-08	3.11463639660292e-06	-0.993464576090956	-1.10077277567657
CREB3L4	-0.310626278334165	0.122076485162385	0.0109427479531514	13.7866606245464	-0.464601251771895	0.229097661136078	-2.02796156655625	0.0425641707180172	0.140002036416614	-0.680504966187912	-0.709341151141355
JTB	-0.939906364757185	0.186572232550847	4.71008421062156e-07	39.1481734741802	-1.46736591323069	0.300030086439926	-4.89072922866519	1.00463085631035e-06	2.99183969647545e-05	-2.38541770335844	-2.57233049371596
RPS27	-0.821481994790955	0.115156210960095	9.77546985037122e-13	303.375902348863	-1.25011075609563	0.181180571077457	-6.8998058051224	5.20736751889116e-12	7.68573111497001e-10	-2.06456976759348	-2.16870234653617
NUP210L	0.210315187715452	0.102127374601277	0.0394614915973825	140.729167489377	0.37523164442355	0.184573914410055	2.03296140531496	0.0420564223838038	0.138956902592096	0.730885223889129	0.850944921245304
TPM3	-0.182218266258389	0.176158041255222	0.300948174135997	37.8723655522886	-0.267769769656673	0.302447263117756	-0.885343669161982	0.37597130404965	0.579356423209138	-0.332608282237276	-0.343657190030914
C1orf43	-0.334506019784852	0.0355742115849647	5.30048822165069e-21	164.825724278964	-0.509733127037453	0.0741553951630978	-6.87385086299309	6.24915408715441e-12	9.02498801554525e-10	-0.745202509043649	-0.793189541358681
UBAP2L	0.00775472412161452	0.0569070217810808	0.891607779930996	147.017145043209	0.026221719190405	0.101715407086239	0.257794958910925	0.796565155234346	0.893566073661781	0.182086808240316	0.202535781840437
HAX1	-0.838204430687649	0.111746719210897	6.33661400685371e-14	31.0530870134496	-1.33090721562834	0.214200985160681	-6.21335711705515	5.18643933738239e-10	4.11282616200504e-08	-2.10987597475292	-2.31881029191214
ATP8B2	0.233094795894499	0.249857005542104	0.350864998632005	18.6193205453426	0.316546846103604	0.416868268758263	0.759345025339804	0.447646190010694	0.644547167456436	0.792602168331106	0.741917192164633
IL6R	-0.337556235636473	0.374239647296897	0.367068118678998	20.5805323289592	-0.358806065495815	0.551574409259894	-0.650512531894406	0.515361209496238	0.698091653289388	-0.753466479203753	-0.512789246089871
UBE2Q1	-0.738383274345022	0.143424716611786	2.62957452977946e-07	32.930936640406	-1.19905993614688	0.272012259523286	-4.40810990742948	1.04276628885493e-05	0.000214477703301847	-1.83942984979287	-2.07385742713518
ADAR	-0.0511647320306615	0.0465326318073311	0.271530329019113	212.319798075858	-0.101481054766682	0.0925908391003154	-1.09601614752334	0.273071708022385	0.478149101423571	0.0224559325325331	-0.0347172008815138
KCNN3	0.813403909418839	0.361277232010288	0.0243559495603588	15.5163067136246	1.19304826472208	0.596791494135223	1.9991040027319	0.0455971021412912	0.146686150625074	2.3648375218565	2.37032798923264
PMVK	-0.603498482389895	0.0853578738112975	1.54694321593967e-12	41.4354041011526	-0.933960340538529	0.166260460925727	-5.61745309340718	1.93792759883237e-08	9.78507728568329e-07	-1.47398558289721	-1.58134134602327
PYGO2	-0.450807821876211	0.105074232817942	1.7837196712269e-05	30.7748495937226	-0.766356202057898	0.21776179754133	-3.51924079756206	0.000432783705088343	0.00441488606906079	-1.06029975750187	-1.26995749319925
CKS1B	-0.69654274329004	0.101644595559282	7.24548873459138e-12	20.3414225107811	-1.09290383269349	0.231271339048436	-4.72563456064308	2.29397868734687e-06	5.94795902504939e-05	-1.72607101981447	-1.87663499102021
FLAD1	-0.390353600509079	0.102469116861197	0.000139261848130232	39.2074381251212	-0.584745231918164	0.188769439319222	-3.09766895545693	0.00195049177535763	0.0141900080631721	-0.89651073215638	-0.932551006045275
ZBTB7B	-0.188624153656535	0.0723540022984318	0.00913494269422478	52.0784931769925	-0.318951600937896	0.136830359243361	-2.33100024513289	0.0197533467562051	0.0805181184469167	-0.349963795709915	-0.438745509230013
ADAM15	-0.537758098407169	0.101262544987354	1.09305020754059e-07	145.527436713459	-0.809664014983747	0.168146116333309	-4.81524065283069	1.47022598250703e-06	4.07987710145699e-05	-1.29587472190409	-1.35041704371203
EFNA1	-0.163277570938795	0.0997129700845677	0.101531100880381	189.585177218099	-0.232135944973304	0.162650322127058	-1.42720863959904	0.153519764944089	0.33272937920995	-0.281292130021497	-0.277454781657535
SLC50A1	0.413774751532558	0.207148439411827	0.0457731242795631	7.2114915832506	0.662604246604231	0.423146085048014	1.56589950850909	0.117372144947911	0.279013323680601	1.28211957777231	1.38484097461409
DPM3	-1.3202219794641	0.32927496224334	6.08521340802875e-05	18.6453153362013	-2.02592743360909	0.501336247692602	-4.04105516593586	5.32112380461946e-05	0.000827176085877824	-3.41580933603245	-3.6100556944858
KRTCAP2	-0.472171142779807	0.104935676089617	6.8073590501065e-06	67.1818987013461	-0.74702116247321	0.181195403835861	-4.12273792082449	3.74395584407355e-05	0.000615484344452286	-1.11817954537794	-1.23403583174767
TRIM46	0.614961198048209	0.157629372490038	9.56731598390061e-05	23.1560466114831	0.879100257473213	0.276487045703813	3.1795350673136	0.00147511519808009	0.0115321724245714	1.82719535978273	1.78705873961997
THBS3	0.0811961322301422	0.200433203865833	0.685401654546617	5.64093598094426	0.0916422984284245	0.392378485294893	0.233555869811645	0.815329790998892	0.90501606800877	0.381062105284433	0.32407760176076
MTX1	-0.956764270054045	0.210792800064615	5.65524763899926e-06	10.1949558819074	-1.55346589142503	0.384599604878502	-4.03917703429723	5.36390697400429e-05	0.000830941575177065	-2.43109093866771	-2.73229159719025
GBAP1	0.340665076299841	0.211822649500668	0.107779092657139	8.390029174064	0.578808867624294	0.408947515843146	1.41536222913822	0.156962318042763	0.338008801287855	1.08404304682219	1.22916147772245
ENTREP3	-0.325319850822202	0.183361744757284	0.0760305762657814	17.1292543248903	-0.60805110906142	0.332543122729562	-1.8284879990013	0.0674763451642619	0.192129487365105	-0.720314360176191	-0.97584989999919
SCAMP3	-0.44618503113442	0.0542598554506499	1.9828454237084e-16	98.790577027032	-0.68809102967944	0.104525833069897	-6.58297580100902	4.61124220145700e-11	4.87666094549362e-09	-1.04777519969844	-1.12455230727685
CLK2	-0.0617700012747112	0.0833092735018284	0.458418160686874	42.0585161504626	-0.0841693068872423	0.168747150979729	-0.498789498954878	0.617927686130677	0.77826207355787	-0.00627699419661292	-0.00255451801052481
FDPS	0.0479164080771894	0.110604479205517	0.664852746394287	121.544845844735	0.0462287038238118	0.178177544179648	0.259453030608625	0.795285717572907	0.892948206363521	0.290897126569773	0.239705818421969
ASH1L	0.0514224093078819	0.0233207658453377	0.0274537315926613	1538.02990122086	0.0997615562932281	0.0427437363423872	2.33394562174244	0.0195985694687179	0.0801277191772852	0.300395959098736	0.339161989407348
ASH1L-AS1	0.0831027659883881	0.130595442693085	0.524556525460344	7.68127380131355	0.0637407294314986	0.280045585982009	0.227608405995706	0.819950684431025	0.907692113167972	0.386227760848127	0.272240587872812
MSTO1	-0.0329572879050772	0.0614864875065424	0.591952586383587	121.488272376854	-0.040316713597743	0.108321764030385	-0.37219402729108	0.709748392712307	0.840601763305002	0.071785482395584	0.0789171543395413
YY1AP1	-0.0258942356651466	0.0649910116930714	0.690314757352096	288.025376218866	-0.0109166754470244	0.112588398604688	-0.0969609265458529	0.92275742429152	0.960591766056379	0.0909214569591645	0.133538103652209
DAP3	0.0437451460494539	0.0523871779682558	0.403697799186926	233.280108394633	0.0840324610394213	0.0924942611901997	0.908515403638091	0.363605979219556	0.56819650968529	0.279595898524267	0.309939642477457
GON4L	0.0499713924484183	0.0747323761769275	0.50370520203946	153.005683930701	0.0803988508778903	0.140429476816786	0.572521187861321	0.566968935805336	0.738801255800884	0.296464709439127	0.303188928909076
SYT11	-0.217787157851457	0.0624509100093498	0.00048786237485323	856.080733503463	-0.359182289650127	0.106480054520098	-3.37323540327764	0.000742904095966351	0.00686710903908344	-0.428975317572467	-0.51348821526663
RIT1	-0.125323281202052	0.0875459713887706	0.152282965633646	25.2873790589457	-0.192401430168234	0.196148686250416	-0.980895838999412	0.326644109633529	0.5311943902909	-0.178462319578496	-0.203633893806811
KHDC4	-0.0365175239528673	0.0653948851321196	0.576560623397944	125.262053577315	-0.0362121433532037	0.119675035783717	-0.302587278257834	0.762204410723003	0.874460706290941	0.0621397111147641	0.0865428425147721
ARHGEF2	-0.153437005050838	0.0319512474740365	1.5691405755573e-06	633.254325935562	-0.206666258764178	0.0619130244969035	-3.33800941633071	0.000843808897688918	0.00756328900546895	-0.254631019197682	-0.230135848521924
ARHGEF2-AS2	-0.192442873872029	0.111951545449243	0.0856173529046195	14.3566081366081	-0.215225571157275	0.212133351656823	-1.01457677199884	0.310307616375762	0.515328810091083	-0.360309879871094	-0.246037792797573
SSR2	-0.812984515044039	0.120424550416862	1.46843256242175e-11	37.715142065225	-1.24328801852204	0.215689409571658	-5.76425157355248	8.20209936914611e-09	4.60930529820089e-07	-2.04154748901366	-2.1560267030125
UBQLN4	-0.343010113824785	0.117643836829869	0.00354930444054038	44.7445407705583	-0.498450789689512	0.224705111469696	-2.21824410859801	0.0265381927547912	0.0995898773294501	-0.768242707771678	-0.772228616979906
LAMTOR2	-0.219511046988322	0.190888248157263	0.25016639451731	10.1658366481641	-0.327706935725059	0.341247510069994	-0.960320371737928	0.33689400025925	0.542024834389313	-0.433645861914046	-0.455011634300105
LMNA	-0.206576980869252	0.0671779853132897	0.00210453431103032	218.574800490018	-0.286748396290891	0.111646152216247	-2.5683679249016	0.0102178641088656	0.0495258509008205	-0.398603510271942	-0.378916688610384
SLC25A44	-0.137316312258238	0.0860764126844579	0.110648772198013	46.0008602917926	-0.258486218160568	0.158767910941203	-1.62807595456927	0.103508781407632	0.256550772682875	-0.210955118645443	-0.326409715959256
PMF1	-0.119642489834935	0.0639766779243765	0.0614705738964116	111.092036211639	-0.151961414607663	0.115710936121233	-1.31328480869301	0.189086995520985	0.378653263283487	-0.163071313621101	-0.128502289255356
BGLAP	-0.636633865852297	0.172059606737763	0.000215533703062554	10.1667633938701	-1.17389501212637	0.349213989923518	-3.36153489264122	0.000775105627696918	0.00707712011257465	-1.56375949841582	-2.0271046973484
PAQR6	-0.405529123994609	0.0576460485158985	1.99529596560986e-12	184.965857286724	-0.591417810404547	0.106321565792981	-5.56253856866724	2.65878243824632e-08	1.2599034741944e-06	-0.937625879198104	-0.944947676057099
SMG5	-0.169706087750376	0.0433983679485156	9.21336479235821e-05	156.917246658233	-0.231574938312518	0.0834033342470132	-2.77656691310049	0.00549363258213099	0.0313497909023316	-0.298708953514958	-0.276412513745303
TMEM79	-0.232527397156513	0.101934744681002	0.0225401791084301	34.7805283355527	-0.359333361818884	0.180931684761146	-1.98601677916863	0.0470314608299951	0.150007017432359	-0.468911146279492	-0.513768885149775
GLMP	-0.656471722196755	0.164723145976267	6.73939430427768e-05	26.0984882153907	-0.996124436311424	0.287029263764889	-3.47046298779963	0.000519561942735581	0.00511226113764219	-1.61750633498278	-1.69683309834252
CCT3	-0.494692779242003	0.083513624674608	3.15164782367061e-09	157.293385324082	-0.749005917561177	0.146552375543169	-5.11084119097439	3.2072751091662e-07	1.11022969049513e-05	-1.17919756532607	-1.23772321495793
MIR9-1HG	-0.865038757253689	0.241325863090998	0.000337691319329897	38.1596421929016	-1.29265772473822	0.376955591404648	-3.42920427289961	0.000605353729423976	0.00581997561910768	-2.18257839477688	-2.24774836020869
MEF2D	-0.252691246532792	0.0863319505318321	0.00342279125639072	126.769600895817	-0.412991480371966	0.160997721016263	-2.56520078523502	0.0103116115309268	0.0497468586465081	-0.523541197942842	-0.613457782105488
NAXE	-0.0990780765913212	0.121159717627237	0.413501285331452	93.1238172607304	-0.16038867545825	0.199286941639594	-0.804812769661091	0.420927731628039	0.619831198716829	-0.107356011599124	-0.144158901175546
GPATCH4	0.0474529277358261	0.218910612256975	0.828388752079873	10.3809764894846	0.0669408866142656	0.382405611229351	0.175052051142935	0.861038734063891	0.929780610806571	0.289641416188232	0.278186009520784
HAPLN2	-0.465969937712846	0.108005418553508	1.60094909867965e-05	1035.45071306421	-0.703113649401324	0.168452997260641	-4.17394561590034	2.99369247262418e-05	0.000516815984573462	-1.10137857911097	-1.1524621265147
ISG20L2	-0.386804420205946	0.112777588720834	0.000604029325247478	22.8600116793347	-0.603338736209523	0.223994902390429	-2.69353779827493	0.00706981286847066	0.0378724465164306	-0.886894914278333	-0.96709500392163
METTL25B	-0.152334209038992	0.0732253697034763	0.0374936781488279	84.0751566085644	-0.213724858001454	0.127765534097062	-1.67278961037403	0.0943687209035692	0.241975236818602	-0.251643206604114	-0.243249688346933
MRPL24	-0.560819594828849	0.175478409758826	0.00139372992528174	43.9557049973475	-0.85498540405066	0.28764219204745	-2.97239218615612	0.00295488968780044	0.0195646921215585	-1.3583553880428	-1.43461752271525
HDGF	-0.251819720164255	0.0845190011345516	0.00288771011987991	71.840564476771	-0.431205194621417	0.151625059572888	-2.84389134511194	0.004456624276915	0.0266860992702833	-0.521179965737091	-0.64729618591009
PRCC	-0.0770830684710505	0.0264330107045908	0.003543609882841	160.013289893879	-0.0898885448411048	0.0691904995355072	-1.29914577065564	0.193893907919528	0.385064184129406	-0.0477647893318255	-0.0131800214463895
ARHGEF11	0.0298501328628963	0.0584805762645952	0.609751533515671	191.140443296873	0.0694658182774547	0.107494691336093	0.646225570900637	0.518133281562605	0.699691838988588	0.241950046580067	0.282876961406152
ETV3	0.0696615749263556	0.139771145103466	0.618203970941567	21.4136485213578	0.0244810677423698	0.264800998891772	0.0924508134214988	0.92633986898528	0.962195177832372	0.349811452214141	0.199301907311882
IFI16	-0.184617764197513	0.103904163805841	0.0755998118784744	241.808745604842	-0.234343340721154	0.165886418813444	-1.41267345691932	0.157751759486712	0.339002221066565	-0.339109258014979	-0.281555798487452
SNHG28	-0.0362064923258365	0.0939766566760305	0.70003655169764	13.3573070216909	-0.0481746442378537	0.224162774951343	-0.214909207152305	0.829838106341868	0.912672421083986	0.0629823911773131	0.0643182742634127
ENSG00000272668	-0.115515147063183	0.2026313607687	0.568626582606266	8.57255829081404	-0.176969646567958	0.364959529706308	-0.484902111503623	0.627745784531412	0.785192949900893	-0.151889076308896	-0.174963908226736
TAGLN2	-0.289649185548964	0.227673241834495	0.203296938900922	33.4268293424095	-0.400157267538294	0.361407839333056	-1.10721800688315	0.26819968405257	0.472922144628003	-0.623671588730206	-0.589613701187557
KCNJ10	-0.160452927295546	0.0425534399815698	0.000162841318601772	451.472863071768	-0.257208140016197	0.0813701387249034	-3.16096474759331	0.00157247528307619	0.0120823315371833	-0.273639304150721	-0.324035234634317
PIGM	-0.0564231049966591	0.081398376039764	0.488201387261135	155.142877819267	-0.0668168604154207	0.137116975608542	-0.487298236552253	0.626046997229765	0.784393472506518	0.00820938756798126	0.0296837768627417
ENSG00000225279	-0.112748821365142	0.0843809103082896	0.181487593843278	24.9582239753477	-0.106393785353207	0.170231681819093	-0.624994032933735	0.531974974421193	0.711453935809073	-0.144394251636209	-0.043844332179024
KCNJ9	0.230665715463541	0.351674847468591	0.511884473962786	13.1483398963952	0.500618029998035	0.550231994482065	0.909830825939645	0.362911735004535	0.567369050500048	0.786021044510879	1.08389439484302
IGSF8	-0.213270699191578	0.0591221927232663	0.000309415718332716	422.570400007165	-0.341242793484129	0.0980932452169096	-3.47875934504515	0.000503740742376664	0.00500054834505615	-0.416738845988086	-0.480159268353212
PEA15	-0.337815594191088	0.108075297074464	0.00177356524147359	138.937701337242	-0.583690631706468	0.183935250770838	-3.17334838895932	0.00150691581610356	0.0117126078275966	-0.754169161066405	-0.930591713869771
DCAF8	-0.021411402632388	0.0255204728599269	0.401475336632031	471.894163789904	-0.00685068049274394	0.0514334311041011	-0.133195090152127	0.894039093741543	0.946019944389588	0.103066826407613	0.1410921246084
PEX19	-0.346561836481243	0.127213822009537	0.00644483432456879	33.1679205287964	-0.550820051273115	0.247732703439451	-2.22344504228019	0.026185805330424	0.0985838601049698	-0.777865413664555	-0.869523007138034
COPA	-0.0060358120454143	0.0561096683984261	0.914335452063406	816.813304896796	0.0210152378355637	0.10087315848645	0.208333298479859	0.834968733571011	0.915391809696534	0.144724016582273	0.192862904794419
NCSTN	-0.370685955944178	0.0737773993193447	5.05051975679737e-07	148.573175884737	-0.577076338193157	0.133704030739675	-4.31607285884102	1.58829574191859e-05	0.000306941008772786	-0.843225051499545	-0.918303328770488
VANGL2	0.113399795365304	0.11812833887811	0.337069743343232	20.613475709373	0.131868626347451	0.216756944559003	0.608370941082142	0.542941479905925	0.719423322043834	0.468311704703313	0.398812206084604
USF1	-0.421385300453095	0.135743001361894	0.00190737896930225	24.9645122174034	-0.624583865313775	0.234286322384877	-2.66589982272943	0.00767825690164775	0.0401896603452965	-0.98058512388128	-1.00656533093262
ENSG00000289121	-0.302829848864112	0.114718489519615	0.00829635430941827	13.9966257123113	-0.381636417016454	0.224481749990682	-1.70007769911048	0.0891163114229914	0.233181605050107	-0.659382047801121	-0.555204683335442
PFDN2	-0.495240126480784	0.133197466143927	0.000200735000827947	92.3680158740274	-0.75078432118169	0.228417948008616	-3.28688847670311	0.00101300943157809	0.00872162158687521	-1.18068049685241	-1.24102722747368
NIT1	-0.319232221068291	0.106488490123848	0.00271927476067847	26.4156273691577	-0.462193439839838	0.216207762724992	-2.1377282388687	0.0325388062048219	0.115371886519789	-0.703821104262728	-0.704867790500764
DEDD	-0.111006315952674	0.0717015059913793	0.121580716209278	40.0627373459414	-0.203910039604233	0.149874874306674	-1.36053518341568	0.173660626953558	0.360667369818036	-0.13967327009492	-0.225015198465003
UFC1	-0.321909034515195	0.138233736396763	0.0198733793226453	24.7598596264019	-0.633599108908608	0.267747113921962	-2.36640873407613	0.017961602196274	0.0753812254682536	-0.711073412796114	-1.02331432836284
USP21	-0.0490581895376543	0.168188267590678	0.770526593798155	23.4975754350788	-0.078389603843653	0.293291321517558	-0.267275565598215	0.789256998470957	0.889752454798004	0.0281632021652554	0.00818332067416575
PPOX	-0.231645733311632	0.20304145466757	0.25392027631507	26.9880472442846	-0.364402300689392	0.339995792138773	-1.07178473709068	0.28381673008344	0.490029888385485	-0.46652244854144	-0.523186228477552
B4GALT3	-0.169366741130951	0.234434853410466	0.470019739830152	11.6928660782813	-0.282478383723939	0.436713079624493	-0.646828311088891	0.517743067161513	0.69957116490577	-0.297789559454575	-0.370983632918815
ADAMTS4	-0.1265676903498	0.0654248572270495	0.0530454791760014	343.662815923076	-0.205964438108248	0.113732671831055	-1.81095225138296	0.0701482432486589	0.197398882267638	-0.181833805586114	-0.228831968905251
NDUFS2	-0.310655264237099	0.0861643928303547	0.000311698090735571	286.559154620078	-0.45339811188083	0.139274046892185	-3.25543862620589	0.00113217363377642	0.00954565227573825	-0.680583497888145	-0.68852736399606
TOMM40L	-0.0388373824061668	0.320878054277019	0.903663542279113	5.11116381048173	-0.246944323590194	0.562884598162765	-0.438712170125477	0.660870107618763	0.807381192792953	0.0558545031274193	-0.304966572414043
SDHC	-0.0468863900084576	0.0448366098407889	0.295691867387227	111.6629354002	-0.0635121089347883	0.101977647557237	-0.622804216964711	0.533413186850849	0.712650205171964	0.0340472731215693	0.0358235193416194
ENSG00000288670	-0.0346286859499542	0.28574357083597	0.903542145063201	7.58744641746907	-0.174875977298889	0.504342935931967	-0.346740213532958	0.728786496236495	0.852461105536452	0.0672571525197883	-0.171074178477508
ENSG00000283696	-0.456547040841845	0.153181631272338	0.00287844558924809	9.87152989688871	-0.660092154952197	0.292278878431137	-2.25843262604321	0.023918700576505	0.0922872931465206	-1.0758490617418	-1.07253451364514
DUSP12	-0.371740481593916	0.107583807817847	0.000549564282051913	38.5715485878978	-0.604102724062122	0.190887953292907	-3.16469800027223	0.00155243993954735	0.0119808251999343	-0.846082084878961	-0.968514381051631
ATF6	0.0616591883673924	0.0301784433818821	0.041037257857905	469.36439974501	0.121000681769007	0.0550236761249724	2.19906575297122	0.0278732472482213	0.103374927387397	0.328130532912069	0.37862116255912
OLFML2B	0.203628156624687	0.116867181481033	0.0814403019202656	18.7341268782628	0.31202071881513	0.231348590819216	1.34870377947949	0.177432131080621	0.364951971514265	0.712768005934075	0.7335083129673
NOS1AP	0.0599174657224546	0.146109888377922	0.681743635174233	137.379374899989	0.0924967659940674	0.242262820779043	0.381803388966686	0.702607204837174	0.836356985030543	0.32341167212807	0.3256650768978
C1orf226	-0.098268371318974	0.159282664636864	0.537272131108191	7.18905016817533	-0.132065329249543	0.334888952972779	-0.394355585865734	0.693318529719193	0.829721212925107	-0.105162271701798	-0.0915382872259972
UHMK1	-0.168414070881526	0.0483711396708821	0.000498231016947031	106.556649706651	-0.349148449849212	0.126192237147007	-2.7667981624137	0.00566097916966735	0.0320677398683265	-0.295208483590884	-0.494846815811038
UAP1	0.154026348595299	0.352397719365811	0.662052603908378	5.93221596181496	0.213456907321302	0.605929024902483	0.352280380289846	0.724628000522385	0.849923908393691	0.57838149645991	0.550391239306762
DDR2	0.48613222706619	0.317487734433042	0.125723855591045	15.3129990256896	0.712712787422359	0.491770270716147	1.44927993793618	0.147259421386528	0.323705611889109	1.47815816905846	1.47793527789791
HSD17B7	0.0197193007365863	0.105822326440474	0.852175411197381	101.877662928461	0.0606390234160477	0.183639898749693	0.33020614707864	0.741244202406359	0.860545499396647	0.214502515499811	0.266478074022176
RGS5	-0.033593381725522	0.155276438618569	0.828718329560835	38.6361852235009	-0.0682870269559899	0.258121696479405	-0.264553611290241	0.791353359910648	0.890844604556191	0.0700621091633622	0.0269524235331322
ENSG00000232995	-0.35099396430952	0.0834854207387673	2.61943956644242e-05	15.042366632655	-0.428810878596714	0.167032031460016	-2.56723740260181	0.0102512401630534	0.0496017644941804	-0.789873407164158	-0.642847898681571
NUF2	-0.0677823548679561	0.103732138573477	0.513474980773913	39.0732306148451	-0.0827157043593161	0.182422461556174	-0.453429383934968	0.650239581707697	0.801301428538665	-0.0225663039056851	0.000146061818371782
PBX1	0.134026764317218	0.0504087242445463	0.00784192764891317	1243.48496971908	0.204705479557487	0.0921867824056868	2.22055130047428	0.0263813673902214	0.0991127679491087	0.524196489323207	0.534132372911749
MGST3	-0.299243443207511	0.128283467218574	0.0196652885763561	125.841537305949	-0.475039422251312	0.211255948692721	-2.24864400359335	0.0245351544361653	0.0939907755938779	-0.649665375024527	-0.728733737564216
ALDH9A1	-0.375446691147272	0.117075315943836	0.00134182151344893	40.1887961779132	-0.596965067979749	0.203539044968228	-2.9329265452382	0.00335783324824065	0.0215372771523974	-0.856123343152455	-0.955253665229157
TMCO1	-0.146704199936214	0.0999337857671812	0.142100410959255	85.0532162493091	-0.216793023299784	0.166692234347987	-1.30055862618774	0.193409576718982	0.384272784750392	-0.23638978537435	-0.248949888475377
TMCO1-AS1	-0.0931723977746396	0.0801076060082396	0.244792774713351	23.7613903678604	-0.063009734643253	0.156599648471109	-0.402361916252179	0.687417693457648	0.825396789503455	-0.0913557165740078	0.0367568569302736
UCK2	0.23314153214698	0.064507938728227	0.000301331595081352	79.2732429515306	0.351757720532992	0.11646687694819	3.0202382836235	0.00252575889231603	0.0173610377086472	0.79272879117181	0.807333821136434
POGK	-0.0820862645450096	0.064906872859145	0.205986943055749	130.637080831696	-0.134348997796931	0.113144873232403	-1.18740685246051	0.235067178383705	0.435114012248007	-0.0613199818400472	-0.0957810077059638
TADA1	-0.0312415524328119	0.0522006428814009	0.549513161370026	86.1013737803404	-0.00340886597505741	0.107140427868976	-0.0318168038233538	0.974618145907397	0.985477401015001	0.0764339359592553	0.147486510062949
ILDR2	0.222198694585964	0.169619992767902	0.190202808057561	56.715559413664	0.339018588460407	0.274363778731765	1.23565359110997	0.216587355132684	0.413208063464074	0.763081288349002	0.783666386296488
MAEL	0.403640161315043	0.330441494660996	0.221890037476465	11.109328249646	0.633150527906899	0.563756463624319	1.12309227256829	0.261398307679539	0.465814073297583	1.25466186487047	1.33012029473643
POU2F1	0.140920969305473	0.0251701136787734	2.15913007121383e-08	1023.2847376167	0.232336610724145	0.0488649206728845	4.75467078478387	1.98770052100129e-06	5.28649617773629e-05	0.542875004901149	0.585466953063265
CD247	0.418557373859714	0.130169794213544	0.00130230040742313	35.1428371606639	0.575149177305757	0.213436233779724	2.69471198549791	0.007044949737993	0.0378004774193442	1.29507716835649	1.22236231105593
CREG1	-0.0681859074926185	0.105730694837274	0.518990873754956	66.937070551636	-0.0985967543616482	0.179172802838542	-0.550288619699144	0.582121428586315	0.750207039425161	-0.023659651724486	-0.0293585946981411
ADCY10	0.297679634863763	0.141573267996611	0.0354960032348389	14.5812934239642	0.505421439611982	0.299703623419235	1.68640416770999	0.0917179792524405	0.23738471648316	0.9675823035086	1.09281842384279
MPC2	-0.353769827722856	0.320905943473005	0.270283592527605	11.1385234407805	-0.527775869779539	0.510091565300568	-1.03466888237713	0.300823573052556	0.50577400620917	-0.797394072432533	-0.826710305234046
DCAF6	0.310923840607048	0.0811466156258998	0.000127296866237259	160.9699739911	0.461495720218466	0.136934731260328	3.37018750444774	0.000751170514273612	0.00691025423096499	1.00346491850407	1.01121089394042
TIPRL	-0.103196408085726	0.106751676841415	0.333696078431228	40.7428934563429	-0.153018664499596	0.207158964886607	-0.738653355327175	0.460117516477808	0.654574553946981	-0.118513834597484	-0.130466504147258
SFT2D2	-0.0358598631257195	0.0543199351263653	0.509150984079274	216.845698472451	-0.0504920023007442	0.0937278339565159	-0.538708728979797	0.590087849710161	0.757114053253455	0.0639215159821579	0.0600129636157342
TBX19	0.264151305366063	0.100627191820368	0.0086636508212807	35.6465427457475	0.41672160205321	0.175798750655614	2.37044689168217	0.01776659617125	0.0747332142737422	0.876743776674536	0.928027163828006
ENSG00000285622	1.52353718459974	0.309644262542417	8.64194746057759e-07	9.69128521264635	2.24540748200063	0.54287888329205	4.13611129684091	3.53240914056494e-05	0.000591360397108319	4.28880634284137	4.32545672651578
ATP1B1	0.0644087057055408	0.0647773319628441	0.320072293599782	1494.43380128282	0.0484405862615269	0.110027851744751	0.440257493838034	0.659750622886021	0.806802386960043	0.335579818583138	0.243815170862148
NME7	0.326308592705731	0.0719212817117291	5.7053572811348e-06	179.170110446523	0.51220670669603	0.124264484369078	4.12190747257055	3.7574812887873e-05	0.000616199404025668	1.04514693002354	1.10542445270475
BLZF1	0.00130314606737038	0.0573732712816975	0.981878831222632	234.566265040328	0.0333161834905095	0.0955156768684082	0.348803302063275	0.72723698424021	0.851645299095847	0.164607504768226	0.215716253680304
SLC19A2	0.437599624672464	0.201530036326788	0.0299019593674005	12.0457355816996	0.774480337640612	0.367140761785434	2.10949155815403	0.0349021739284032	0.12085770684683	1.34666846554752	1.59269030686567
C1orf112	-0.00975290014018581	0.119172568800039	0.93477516773833	109.464702120161	0.0436590230285757	0.188604610236244	0.231484389347052	0.816938511631269	0.906019856199558	0.134653285003933	0.234931729227024
SELL	-0.298940302378175	0.219823872675676	0.173858953649239	17.2991732092851	-0.363890886592326	0.359030477884364	-1.01353759362325	0.310803448951117	0.515580506734309	-0.648844073552828	-0.522236096259
SCYL3	-0.0300811791069734	0.110269109705047	0.785008591036973	65.2214425911607	-0.0231935738542094	0.181853835088442	-0.127539646567968	0.898513295955021	0.948021041791474	0.0795777431538232	0.110729431017911
KIFAP3	0.213861370885636	0.135671835545799	0.1149535295969	107.07839997481	0.30992228264126	0.233470079168746	1.32746039126177	0.18435643396736	0.373636828823843	0.74049292161488	0.729609727009646
GORAB	0.0282657616989837	0.264835747422198	0.915003654162609	13.0333597607946	0.0631456402432395	0.4550550412117	0.138764840567634	0.889635978290577	0.944314757970786	0.237657499213576	0.271134999634396
FMO4	-0.0317901288391855	0.0731668747763822	0.663934109467452	86.8097112923417	-0.0147906796128165	0.127433332649355	-0.116066019033767	0.907600219640452	0.953086673181463	0.0749476742409577	0.126340773359915
PRRC2C	0.0597907977018906	0.0453030707662131	0.186903239813603	850.063977339608	0.0910810106248248	0.0723728499234855	1.25849694631506	0.208212090881897	0.402373610451044	0.323068489614733	0.323034811526507
VAMP4	0.0775317731618707	0.085164813315276	0.362625667415612	53.7842884470441	0.129324043601829	0.151340817349918	0.854521905368177	0.392815877418291	0.594870904228782	0.371134232809437	0.39408474537663
METTL13	-0.0986063068282596	0.121710947394103	0.41784366413632	21.6913586149093	-0.165083814253315	0.231569676257036	-0.712890465287333	0.475913539680703	0.666279151004437	-0.106077842632062	-0.152881778908782
DNM3	0.0995818815809963	0.0276505345049282	0.00031645327291462	9986.21232102349	0.188097906852443	0.0540540969585677	3.47980851472959	0.000501772275158767	0.00498838151566055	0.430874738684093	0.503277944006645
DNM3-IT1	-0.918163464615685	0.111719868175357	2.06160707323122e-16	13.1511747959654	-1.17699979452447	0.254499684802099	-4.62475934082087	3.75033581188859e-06	8.99477862312065e-05	-2.32650951892028	-2.03287292666581
DNM3OS	0.737683836288917	0.146852990281116	5.07961392416725e-07	10.0482415529532	1.18449681118915	0.311736259225776	3.79967609199825	0.000144885332179472	0.00185505709866777	2.15968862246497	2.35444064556399
PIGC	0.0228947364123524	0.0513346947768045	0.655604808691914	218.498885865209	0.0696526201587886	0.0894797918894116	0.778417324046445	0.436323029017382	0.633508555796409	0.223105744565032	0.283224011843282
C1orf105	0.0339705125460379	0.146573079455913	0.81672052810181	14.6832826453635	0.080487863945119	0.285896811627011	0.281527672474101	0.778305706432673	0.884975641485039	0.25311341874984	0.303354302103776
SUCO	0.0819482737919942	0.0270991197140983	0.00249440136762904	302.293920478022	0.145176319159744	0.0523307326746693	2.77420765465447	0.00553363442580755	0.0315593392666757	0.383099887436807	0.42353594320503
TNFSF4	0.61456395971165	0.145198313125583	2.31022272868112e-05	8.04116465983012	0.881017582088214	0.291969830490453	3.01749526863195	0.00254873019761419	0.0174831436589153	1.82611911930682	1.7906208469232
PRDX6-AS1	0.0507279808951272	0.0435827772134199	0.244446066496079	285.417306253507	0.105933198464498	0.0803902725872723	1.31773652526799	0.18759186297546	0.376557511825348	0.298514539566316	0.350627993379341
PRDX6	-0.601800375113888	0.170877305456871	0.000428583097163147	24.5914923600561	-0.920271796678487	0.292022412251969	-3.15137386059409	0.00162504337462322	0.0123519850393687	-1.46938488952329	-1.5559100436382
KLHL20	-0.0109530447313183	0.0730013690755965	0.880733928999353	164.051366543386	-0.0133025004716495	0.119341087363478	-0.111466224797617	0.911246647366484	0.954751050844781	0.131401725254921	0.129105591453726
CENPL	-0.206585585767882	0.115715200640493	0.0742137363484636	8.04043069111561	-0.421282827940747	0.252616368677975	-1.66767826703178	0.0953796119288667	0.243675180886151	-0.398626823581219	-0.628861887126252
DARS2	0.0759290578723154	0.101859688916202	0.456013059744321	21.6090849005413	0.116099570699016	0.188525641327297	0.615829071746566	0.53800733793961	0.716152285021497	0.366791985580936	0.369515618615354
GAS5	-0.354274361788909	0.0880985821570522	5.78679819191097e-05	43.5336411641427	-0.598114524707378	0.192587606675519	-3.10567504852538	0.00189845216167194	0.0138878600127537	-0.798761009944316	-0.957389186868112
ZBTB37	0.0896380616214848	0.0454312812864951	0.0484901867991442	343.995131595815	0.184985127615372	0.0812984255927614	2.27538388679254	0.0228829111264223	0.0893951074284403	0.403933880915228	0.497494857737915
RC3H1	-0.0568974405308444	0.0422224459485179	0.177798714006329	511.558715525829	-0.0546037296414376	0.0753064809286018	-0.725086725181163	0.46839882773373	0.661034428421953	0.00692426714009388	0.0523739786078852
RABGAP1L	0.147261376681175	0.0332867000926461	9.68763314075163e-06	1510.22171445127	0.23657398898828	0.0635357717807936	3.72347706429835	0.000196497719454853	0.00234832622434168	0.560053112912051	0.593339379017183
RABGAP1L-AS1	0.165684115758546	0.09938722400752	0.0955031748101614	18.3881841502724	0.348670159578699	0.206625692351326	1.68744823361973	0.0915171958702596	0.237107920087472	0.609965962824586	0.801597586730218
ENSG00000289425	-0.420699229846124	0.106456392292866	7.75507593978683e-05	19.5635508072082	-0.588086805580556	0.201470767574306	-2.91896840748204	0.00351191813733543	0.0222480341803712	-0.97872634820784	-0.938759158725293
CACYBP	-0.852426027014566	0.286692134034557	0.00294601924935598	82.7385653987042	-1.26311572441354	0.465337399247083	-2.71440835500707	0.00663942678847283	0.0362728786368263	-2.14840664057851	-2.19286366604412
MRPS14	-0.123148546897969	0.05575275631518	0.0271862352000182	33.7900729231312	-0.250910001646497	0.168821961495812	-1.48624029375895	0.137215573077963	0.308907536374475	-0.172570297417002	-0.312334219319577
COP1	0.150840868388873	0.0350484863296067	1.67910699344431e-05	631.750587035447	0.253104331016062	0.0637623213426145	3.96949680762178	7.20245717661802e-05	0.00105838295775883	0.569751053680747	0.624050324676228
COP1-DT	0.0613553814224074	0.0560847392328836	0.273965326513089	226.825405567281	0.119600164822807	0.103572769991567	1.15474525623428	0.248194760901213	0.451144110659654	0.327307426728795	0.376019207937912
PAPPA2	0.109332417776585	0.0679993523368533	0.107869132893713	102.337675874784	0.175147044837969	0.119316137713944	1.46792419025394	0.14212481648223	0.316039471882919	0.457291931461628	0.479217146057284
ASTN1	0.870943934034899	0.383618862012272	0.0231871694010002	11.7312376795983	1.17972403865733	0.713152438318765	1.65423824594709	0.0980791147709728	0.247473340313533	2.52073109449862	2.3455735357594
BRINP2	1.32095906114699	0.849673470389877	0.120025466273861	4.96591648753826	1.75748111098392	1.06030763878695	1.6575199939091	0.0974143900019547	0.246251808991358	3.73996008121896	3.41896125045579
RASAL2	0.710859647040541	0.157009618702687	5.96881217993568e-06	66.3473367910781	1.00882199165342	0.292667303577836	3.44699247001851	0.000566864381424651	0.00548527053812283	2.08701366754341	2.02806265366542
FAM20B	0.0152092154791495	0.0856978358087604	0.859135373310552	115.877244193301	0.0430213086570228	0.145824301693509	0.295021530412977	0.767977432437756	0.87844531554007	0.202283311417195	0.23374694966361
TOR3A	-0.0702531235405142	0.239059099698645	0.768854602892753	9.7185632678942	-0.0955759663065543	0.423243236799487	-0.225818059207013	0.821342930630253	0.90810426938489	-0.0292603739570524	-0.023746414523553
ABL2	0.109732154659265	0.0600970219837702	0.0678628137807541	262.473589878602	0.16564055620939	0.10058295275769	1.6468054642264	0.0995980378731866	0.24952457501861	0.458374941265216	0.461555487563471
SOAT1	0.179594783524606	0.0930730430881536	0.0536550338161878	35.6762369026738	0.237124419761315	0.19440782050885	1.2197267534848	0.222568476176579	0.420556725313398	0.647654227825492	0.594361998484545
TOR1AIP2	0.0365167796257604	0.0596768434802845	0.540598166169647	141.770205278367	0.0761603476921172	0.106888084128805	0.712524209904823	0.476140225188022	0.66635817073047	0.260012037139519	0.295314413016108
ENSG00000272906	-0.156453727236785	0.105124811537065	0.136680646199445	16.7702093501964	-0.216398494027127	0.202328359685026	-1.06954108837735	0.284825924668544	0.491014888232988	-0.262804244745883	-0.248216911079441
TOR1AIP1	0.102553961422274	0.0533023684622227	0.0543541025657485	130.69132007445	0.161644682097197	0.0932015029378554	1.73435703290083	0.0828547538091465	0.222031563928701	0.438927014429993	0.454131740824675
CEP350	0.102590158932883	0.027383507331837	0.000179375144195381	865.904033265179	0.154561647366411	0.0468768998728708	3.29718150700193	0.000976603666073106	0.0084624282832438	0.439025084587022	0.440972503444546
QSOX1	-0.291173720608842	0.0903824399536665	0.00127488525558311	94.1200741329255	-0.44988300383808	0.153386022926093	-2.93301172594357	0.00335691213323502	0.0215372771523974	-0.627802021740765	-0.681996809945508
ACBD6	0.0561196742752536	0.0335769608051025	0.0946477400414878	594.396600055932	0.121272940872	0.0665762039730768	1.82156586940647	0.0685208836135566	0.194014648928108	0.31312229041848	0.379126979952562
XPR1	0.0702037351593758	0.0958622322305967	0.463961146918763	158.410316894055	0.12932473125564	0.162621437205406	0.795250204880991	0.426467972946567	0.625145325778605	0.351280330551159	0.394086022936331
KIAA1614	-0.232993717492767	0.135762748887585	0.0861285592993284	37.8483526919843	-0.326708190110803	0.228687907915483	-1.42862031092411	0.15311339315484	0.332116599396425	-0.470174551078142	-0.453156111756464
ENSG00000243155	0.0191768150773901	0.139785308374089	0.890882488786243	23.4811869361448	0.111550379788929	0.257826797808755	0.432656266675866	0.665264505906199	0.810525710477807	0.213032755483483	0.361063890599232
STX6	-0.195367203438971	0.109153196888795	0.0734789803717128	217.03273391557	-0.255497113626723	0.180610695241426	-1.41462892485517	0.157177323447092	0.338260366930747	-0.368232785480112	-0.320856399109922
CACNA1E	1.61325505480756	1.13025991655181	0.153484499500919	11.713099264806	2.42428414626144	1.45383330107712	1.66751177350617	0.0954126853011888	0.243675180886151	4.53187956725975	4.6577832752679
LINC01344	-0.209798483199105	0.148947699706676	0.158971846537685	58.2545931720467	-0.362148425354402	0.23760194234308	-1.52418124945917	0.127463440635766	0.294459771908343	-0.407331548030473	-0.518998859406856
GLUL	-0.0825834904739686	0.101964423244286	0.417983536176692	1683.11051797214	-0.137993384646604	0.164377576098831	-0.8394903241768	0.401194216615186	0.601656936507209	-0.062667119367237	-0.102551742776825
RNASEL	-0.0460882583839852	0.218201632551719	0.832716643673854	7.52820734919851	-0.012261182089727	0.389045619597068	-0.0315160522882274	0.974857990629191	0.985571522178447	0.0362096564574799	0.131040207941832
NPL	-0.193488933268842	0.141216518252105	0.170637605569801	43.1449205861953	-0.255277625265972	0.230057382411176	-1.10962587938048	0.267160274642415	0.471595815745645	-0.363143975574966	-0.320448621998687
DHX9-AS1	-0.0972644170619407	0.0670261209795956	0.146740332488362	44.1205747202521	-0.149120209620677	0.141502790946171	-1.05383228573494	0.291959709156075	0.496745737734386	-0.102442251734088	-0.123223748024033
DHX9	0.11039642350611	0.0510393562920525	0.0305437477695206	278.726551493385	0.150354613142952	0.0929838610628858	1.61699687907416	0.105878954587145	0.260212303579129	0.460174649284467	0.433156452257872
RGL1	0.000470503420961165	0.0588710740530479	0.993623295905043	1023.83410856359	0.0396555443794913	0.099024827919496	0.40046062399351	0.688817279919002	0.826469398258315	0.162351620490299	0.227493854376489
ENSG00000289581	-0.362445683468955	0.0699598907008751	2.20978926007534e-07	54.9881283610566	-0.492269258155362	0.134724693004855	-3.65389036839463	0.000258296591570912	0.00291283083240043	-0.820899626297199	-0.760744240025339
COLGALT2	-0.0126697289149961	0.0299796257545479	0.672578873398972	2048.88333447162	0.0109679420411724	0.0620141730201156	0.176861860878396	0.859616896902345	0.92899215821495	0.12675070134109	0.174196506080871
TSEN15	0.156431586571648	0.0355660671497355	1.09082977318593e-05	466.440240616465	0.259437677496344	0.0671845533145174	3.8615673498909	0.000112661945381553	0.00151014230381202	0.584898023758768	0.635816751485121
EDEM3	0.0390412008975277	0.0226274549157246	0.0844570812344346	236.224618022027	0.0158318015096133	0.0627016506339739	0.252494174388371	0.800659116437127	0.896212400438957	0.266851468535934	0.183232842024645
RNF2	0.00828707324348703	0.10458597825214	0.936844160339018	43.3151301111672	0.0532855647566103	0.183773023891589	0.289953136908954	0.771852089476153	0.881151331385823	0.183529105268434	0.252816428732776
TRMT1L	-0.0254737309396134	0.037804948967751	0.500425754166706	189.84850051233	-0.0102866675036033	0.0649279589234687	-0.158432017179661	0.874116386309183	0.936523387405763	0.0920607332179718	0.134708565804938
SWT1	-0.0109411042934882	0.0329894027871359	0.74014969431807	253.288956469769	0.0361696809500741	0.0662993625422476	0.545550961022074	0.585374641211824	0.752619277693453	0.13143407556281	0.221017632518783
IVNS1ABP	0.08712175652657	0.0375594739201444	0.0203642546815081	419.688964810002	0.143463275392947	0.0722321438799698	1.98614173256914	0.0470175885290266	0.149998392288208	0.397116438730916	0.420353359690106
TPR	-0.0277985150410103	0.04991645150779	0.577595163345138	308.751107996907	-0.0328157846852302	0.0840532395451494	-0.390416655715013	0.696228473662755	0.831647512430137	0.0857621801393689	0.0928527776822028
ODR4	0.0710551669893229	0.0409255238421973	0.0825273003930745	255.023801051592	0.115966915178479	0.0750535229133931	1.54512287600806	0.122316544651325	0.286557389013074	0.353587120489421	0.369269164157501
PDC-AS1	0.295692405163393	0.104155527793849	0.00452621539361129	308.467292098943	0.455644402362867	0.171094816156565	2.6631105056153	0.00774219841570251	0.0403551658079466	0.962198288821113	1.00034000546182
ENSG00000285280	0.492414739726892	0.292172146060539	0.0919194715863503	33.4959189173285	0.70121380495624	0.443761142691648	1.58016044555637	0.114070127559823	0.273731621092726	1.49517942253169	1.45657185873467
UCHL5	0.044999097492635	0.064167600622927	0.483131768573678	90.4048214764051	0.0932773776686314	0.121026762995018	0.770716950204401	0.440874722749976	0.637952240652685	0.282993237536575	0.327115338645443
RO60	0.0672318107400793	0.0452732489203479	0.137537761890987	266.864019649795	0.0705248566147393	0.0845039495308775	0.834574679719197	0.403957223414695	0.60451804653847	0.343228475891069	0.284844498966629
GLRX2	-0.036959536910998	0.288651842657727	0.898115796591925	11.9754618218626	-0.174684519681554	0.48387827779916	-0.361009220079227	0.71809255459539	0.845210858011628	0.0609421624578615	-0.170718478367244
CDC73	0.091868020050492	0.0296340853213684	0.0019346871445757	492.900360465129	0.179102999655655	0.0602456670168971	2.97287769434808	0.00295021984391841	0.0195482993210006	0.409975522166878	0.486566728614707
ZBTB41	0.231452664762997	0.0798263166886319	0.00373814214162644	132.663682339261	0.345490666474171	0.140445722321073	2.45995862860348	0.0138953032511506	0.0621471255298716	0.788153131499006	0.79569055590216
ENSG00000290127	0.089598947862823	0.164443673726038	0.585849106946866	18.6835634413328	0.246580607778506	0.280632678139461	0.878659639402249	0.379585848524659	0.582397021831796	0.403827909747889	0.611930205836188
CRB1	0.200077447352393	0.097258971547599	0.0396706583925927	302.651154051946	0.314719858098787	0.158065186864702	1.99107636755066	0.0464724921332668	0.148718618499382	0.703148045609676	0.738522917004365
NEK7	0.00536052528274376	0.0376177776901227	0.886685248139261	845.022309112801	0.048532168144297	0.0655389670230082	0.740508591282179	0.458991450118348	0.653664952448258	0.175600189350289	0.243985316538528
MIR181A1HG	-0.0776075990905683	0.0608353697367429	0.202062065734192	2732.09345919437	-0.0706854770771233	0.102854749652867	-0.687235906126703	0.491934081024424	0.679400168867767	-0.0491859036393435	0.022496455761125
LINC01222	-0.00856040149964505	0.112516329004826	0.939354326114678	54.4204414282958	0.0159644203117367	0.192210040445456	0.0830571611906346	0.933806088518133	0.966302161927495	0.137884129527988	0.183479228265083
LINC01221	0.294587769726073	0.148260297351002	0.0469264639431319	18.3696886713092	0.537776692292138	0.284982195662043	1.88705364923878	0.0591531100831387	0.175092200960126	0.959205492659833	1.15292972735816
ENSG00000286541	0.0677132428956478	0.0907967281179931	0.455807915916044	155.159078960308	0.189085501276378	0.149652406004312	1.26349790374189	0.206410299488065	0.400320608659805	0.344532823242624	0.505112749277805
LINC00862	0.0931809591262559	0.0542165401386926	0.0856724006050909	812.539678463381	0.178014188184385	0.0916176669354911	1.94301158432387	0.0520147586613887	0.160358638396357	0.41353267676575	0.484543876947698
ENSG00000230623	0.291124536513958	0.0884244630275852	0.000993528599184598	93.4024412007515	0.499007864184429	0.155372467038976	3.21168784723776	0.00131957669658119	0.0106637994054043	0.949822531808982	1.08090294344288
ZNF281	-0.138929268443732	0.0544005139860749	0.0106547490562259	340.174829666468	-0.218448802017001	0.0951697363621423	-2.29535995755787	0.0217125041367768	0.0860075719871313	-0.215325111601643	-0.252026081945688
DDX59	0.0886209022116114	0.0862326600925842	0.304093164488626	54.869071913318	0.158800926976821	0.151974165063238	1.04492054232206	0.296059694686824	0.501055665239256	0.401178084138814	0.448848461820362
CAMSAP2	0.124289224031545	0.053595494399077	0.0203937489721087	472.047224846102	0.202376195934008	0.0951062578657995	2.12789568715418	0.033345733258536	0.11737933495831	0.497814506451125	0.52980490632546
TMEM9	-0.291106752064138	0.160325398875913	0.0694126463898603	12.8138884350881	-0.416980296885486	0.493460760482707	-0.845012066364896	0.398104102055758	0.598817390084076	-0.627620583415733	-0.620868416863361
PHLDA3	-0.326889781784982	0.0831672276288753	8.47651813149318e-05	261.077761736369	-0.486229302198294	0.136055653636476	-3.5737530135825	0.000351900883298791	0.00372742962427923	-0.724567784609397	-0.749522889682511
CSRP1	-0.316830000956754	0.0931149534073859	0.000667556354903819	1042.10594566036	-0.520979210980019	0.156548458451093	-3.32791019556911	0.000875000678341169	0.00779836370988736	-0.697312753285143	-0.81408311223923
CSRP1-AS1	0.0415844521075792	0.0580499444397606	0.473771278772414	243.831203634799	0.0913302296018635	0.109244896417004	0.836013695809113	0.403147198246232	0.603642142658322	0.27374191600979	0.323497823752641
NAV1	-0.0255555139550212	0.0405437568175403	0.528485673305244	1939.51468429266	-0.0107034398275279	0.0698652307992194	-0.153201237655504	0.878239581686877	0.938545179951977	0.0918391579486103	0.133934264089297
IPO9-AS1	0.0453764283830066	0.0773348231217575	0.557369702986427	193.713767140715	0.118647814762334	0.135268702867506	0.877126875967374	0.380417728267715	0.583064077184033	0.28401554263569	0.374249881513426
IPO9	0.0437233561587738	0.0362179951841425	0.227344581070253	228.545160464895	0.0722967581919543	0.0648288080092575	1.11519493280874	0.264766897026128	0.469636053084776	0.279536863028049	0.28813643164168
ENSG00000223774	0.0675103803056357	0.102959159982638	0.512016799434105	41.9593698661418	0.10035455925266	0.176458901461743	0.56871349884504	0.569550585500655	0.740597726194143	0.343983206273855	0.340263701739262
LMOD1	0.480304087987708	0.207402459550657	0.0205688035103301	11.402825978242	0.666674055535808	0.392750294697174	1.69745017263409	0.0896115838230053	0.234021618185259	1.46236795296345	1.39240208137948
TIMM17A	-0.44434829669473	0.13402425607665	0.000915016257742152	22.1341416261275	-0.676605912705672	0.251738646337608	-2.68773159206661	0.0071939196753565	0.0383723332643817	-1.04279892282493	-1.10321464816028
RNPEP	0.119808827872806	0.0828565904196858	0.148183301503571	39.5011746433107	0.164199826308317	0.180973776832376	0.907312811736276	0.364241401030766	0.568916033960327	0.485675739241718	0.458878823183094
GPR37L1	-0.265465081971539	0.0865837154208005	0.00216948254978083	149.802277306681	-0.40965931082915	0.142701424254689	-2.87074437391742	0.00409506532476963	0.0249436836176784	-0.558149435533567	-0.60726710089731
ARL8A	-0.289563911495683	0.0465030211727521	4.76130092995155e-10	529.17574486446	-0.44812461767097	0.0887467407681391	-5.04947690238841	4.43021496474267e-07	1.48015465650395e-05	-0.623440555168639	-0.678729986915774
PTPN7	-0.29356791813942	0.105957945836618	0.00559517646087372	16.1052476261344	-0.436115631593994	0.244349714691267	-1.78480106737599	0.0742935901692028	0.205707439074682	-0.634288637086225	-0.656419056010026
PPP1R12B	0.0347327081748501	0.0283887746219671	0.221153636757343	2415.66205386797	0.0952729875680401	0.0598797249151707	1.59107256593129	0.111593245734429	0.270104322122746	0.255178440452916	0.330822888499789
SYT2	0.521756315563304	0.359381786221784	0.146552705564439	7.41398018609674	0.654521672181755	0.604016615272394	1.08361534373783	0.278535384781378	0.484033011362378	1.57467474973409	1.36982473941118
ENSG00000226862	-0.0967967296048282	0.124531922757649	0.436990955335121	9.08115922759245	-0.0814512916841982	0.27494931391517	-0.296241116314727	0.767045950959152	0.878083156152291	-0.101175142985775	0.00249515471015172
KDM5B	0.167036035944369	0.0993843835756049	0.0928198270163092	110.980630281594	0.29004821131299	0.172473798963978	1.68169433882284	0.0926281263729	0.239201762221577	0.613628729205053	0.692686623811863
RABIF	-0.404606542196275	0.227331254238775	0.0751069866313293	10.9128556266208	-0.632022190889785	0.39146162841767	-1.61451888259007	0.106414924452455	0.260885406178792	-0.935126322175725	-1.02038464647825
KLHL12	-0.197514982644623	0.0971165500500257	0.0419724467570526	58.6885350717084	-0.25980760535293	0.171434260133836	-1.51549407423057	0.129647329856591	0.297199741816671	-0.374051778013564	-0.328864659129274
ADIPOR1	-0.437700491571066	0.0734184452707336	2.49590792940587e-09	76.1852519884458	-0.700005062046665	0.139429616319522	-5.02049048490893	5.15397042912177e-07	1.69316430777464e-05	-1.02478798004429	-1.14668682814732
CYB5R1	-0.378561555228395	0.235814968582654	0.108420536540612	19.9753396970457	-0.639515746019821	0.376072331117393	-1.70051262245133	0.0890345441863768	0.233058460917409	-0.864562465192131	-1.03430657041696
TMEM183A	-0.549304123271656	0.14885969846614	0.000224183970508335	23.2353985206778	-0.903911413846564	0.286654633785949	-3.15331171140787	0.00161429330387753	0.012300381964129	-1.32715644411311	-1.52551485718241
ADORA1	-0.101893123895585	0.0545132856858919	0.061602928206543	352.163222671726	-0.152170503749732	0.102293990268926	-1.48758009487833	0.136861666052573	0.308422456732442	-0.114982838044656	-0.128890746146882
BTG2	-0.346416372928008	0.124529432297007	0.00540578098835385	110.667507565205	-0.483686208918241	0.206904722869164	-2.33772435066211	0.0194015521327775	0.0795805851102346	-0.777471308289133	-0.744798196182623
ATP2B4	-0.33777603503795	0.148721566228901	0.0231350305565978	331.586868302837	-0.458266706179588	0.225828661712451	-2.02926724493059	0.042431077645503	0.139816438630214	-0.75406198318884	-0.697572496558581
ZC3H11A	0.167043971752342	0.119653778394503	0.162696131193428	9.56334235763044	0.238001452026258	0.248855277875458	0.956384988327908	0.33887776609988	0.544368768865864	0.613650229742546	0.595991395516054
SNRPE	-0.547700898857406	0.232332902307689	0.0184035574255128	17.7428915826838	-0.873376981564787	0.392119350874616	-2.22732435830247	0.0259256037271749	0.0978658751151452	-1.32281281750967	-1.46878637032114
SOX13	-0.198311711269047	0.0749657262839079	0.00816028325306172	64.4159170380355	-0.265601169638549	0.146468447548563	-1.81336782142438	0.0697751091816311	0.196756139285847	-0.376210360192083	-0.339628249964164
PLEKHA6	0.911398063968877	0.367929139365052	0.0132453985233412	36.248803378935	1.25835474448774	0.643966606397728	1.95406831967084	0.0506931380792881	0.157709619463907	2.63033373866878	2.49165782910504
PPP1R15B-AS1	0.418828199235435	0.101351357231671	3.58935615757829e-05	17.995239758009	0.697040285528475	0.210594322885173	3.30987215599604	0.000933385923976188	0.00817229879069373	1.29581091735407	1.44881807311198
PPP1R15B	0.138120829641526	0.0674925198815299	0.0407110067777298	92.3062511685826	0.196415508226896	0.114473520040165	1.71581609579212	0.0861957072439527	0.227982383614322	0.535288567825002	0.518730824739246
PIK3C2B	0.0793261360277755	0.0433927045933635	0.0675347774820353	913.575434998949	0.148363138281378	0.0844443525714956	1.75693381219028	0.0789290915400635	0.214464217777583	0.375995712095356	0.429456584696005
MDM4	-0.0567341888063815	0.0329061402253312	0.084685884310927	987.967903933565	-0.0569134333472911	0.0579562678129086	-0.982006528284672	0.326096632053123	0.530692337950503	0.00736656612651798	0.0480828886304519
ENSG00000287197	0.0264812477845252	0.109692332108383	0.809234382410468	9.71574762814359	0.108546346925313	0.250437464838434	0.433426951496015	0.664704624153212	0.81020490126162	0.23282270375753	0.35548283910753
NFASC	0.0692454607575654	0.0515784008011708	0.179424773214667	2859.52007711986	0.11705387945517	0.0917395704145125	1.27593664245732	0.201977916722362	0.395331594214229	0.348684071320015	0.371288584008505
CNTN2	-0.227809825141291	0.0351798117001917	9.44459379490269e-11	2739.69446033538	-0.336042247750765	0.0671653157251103	-5.00321101930193	5.6383162649711e-07	1.82918419697649e-05	-0.456129796939504	-0.470497418819409
RBBP5	-0.0399445991381406	0.057556555129419	0.487678396722357	94.8880672193328	-0.0736977123792999	0.10552382015234	-0.698398828557436	0.484927808768522	0.673728270647466	0.0528547134473095	0.0169001653442706
DSTYK	-0.125728980488324	0.0471720535967239	0.00769133366962751	205.956300485119	-0.202231366117408	0.0930739592522171	-2.17280287356628	0.0297951569494371	0.108685158334571	-0.17956148336192	-0.22189646987811
TMCC2	-0.0347178824058027	0.0398691956008643	0.383866284537626	481.655116358847	-0.0463979464980642	0.074586142201166	-0.6220719443154	0.533894562031733	0.712894587246195	0.0670154919667728	0.0676191175035294
NUAK2	0.00134428178338367	0.14334808986581	0.992517751993102	15.4305325635138	0.0478784107863974	0.248437005672838	0.192718514927875	0.847179422454428	0.922453735142718	0.164718954038109	0.242770731464673
CDK18	-0.0324690295634345	0.0649976144875194	0.617397701268175	2295.74696606669	-0.0336672670275946	0.110359059140207	-0.305070261470982	0.760312640154491	0.873213118955619	0.0731083239786193	0.0912708486512098
MFSD4A	-0.1320249769587	0.426969252868694	0.757158555396247	7.05073900522094	-0.255544645071618	0.656287095789362	-0.38937935350421	0.696995542829878	0.832320588223121	-0.196619268610679	-0.320944705547792
ELK4	-0.065382595814844	0.0477034797206351	0.17049833274549	143.382855488707	-0.0954761479973759	0.0954962711662899	-0.999789277961661	0.317412495735906	0.522318945139544	-0.0160646206901115	-0.0235609667775957
SLC45A3	0.0712862179797281	0.0844688519670711	0.398705745991601	205.146830665194	0.129277496681282	0.145878975845945	0.886196903505855	0.375511431962432	0.578913457608749	0.35421310847947	0.39399826804028
NUCKS1	-0.047332670621774	0.0551870979084486	0.391071183477196	1021.28133569674	-0.0995182216613877	0.102376228204666	-0.9720832990881	0.331009109919606	0.536153323122315	0.032838162077995	-0.0310705454927058
RAB29	0.10975384915162	0.133919936351889	0.412473686604657	24.7305749175013	0.155320025150157	0.23896438165395	0.64997144794189	0.515710664834031	0.698091653289388	0.458433718298116	0.442381457891254
SLC41A1	0.0879877656127012	0.0789152736892762	0.264865434093342	41.1342393603708	0.11678533321323	0.156766659859304	0.744962821291488	0.456294195842816	0.651191025525111	0.399462722926628	0.37078966456514
ENSG00000286619	-0.085026142056795	0.710310434438979	0.904718588716537	79.5729315049269	-0.0892590678890008	0.866912046778801	-0.10296208043326	0.917993066384976	0.957804833961508	-0.069285011599776	-0.0120105457974768
SLC26A9	0.00892210173944043	0.14336273901718	0.950376125595176	19.9158301136447	-0.00854382023029309	0.254548045965926	-0.0335646663397949	0.973224298558768	0.985032068872857	0.185249592209903	0.137946519854085
RAB7B	-0.00190043317792936	0.18871978641005	0.991965332873059	19.0554732018149	0.0502408237463377	0.319583293415544	0.157207290811073	0.875081482513794	0.937121751132422	0.155928026142273	0.24715974748836
SRGAP2	-0.143220082294914	0.101736463969886	0.159203436023621	297.119828397937	-0.192526786825063	0.168398334211673	-1.14328201479155	0.252921519836342	0.45719904884548	-0.226950242200151	-0.20386678804877
EIF2D	0.0842705978859562	0.0472249762467181	0.0743506103232707	101.284013450986	0.127873189074256	0.098096410171553	1.30354606096827	0.192388401806425	0.382714792462161	0.389391775600851	0.391389270928454
MAPKAPK2	-0.0908706849944914	0.0746683946650235	0.223608044214998	116.843130138442	-0.154075769163067	0.131789417537823	-1.16910577527098	0.242361017361787	0.443783343447329	-0.0851196707800133	-0.132430449226024
PFKFB2	0.0432382720886639	0.187552894274088	0.817672898103447	31.3367332772742	0.0266294214622856	0.312373562094742	0.0852486403897681	0.932063721851089	0.965490347692579	0.278222621520059	0.203293232732606
YOD1	0.0317113713149647	0.0902625824357559	0.725345625747287	59.1457943624584	0.0151253521637584	0.159564996812316	0.0947911663956547	0.924480703472682	0.961044917054302	0.246992712337823	0.181920362982472
LINC02942	-0.11911460732774	0.11003440611106	0.279020879473923	25.7161032136281	-0.0405442153932291	0.218996011162847	-0.185136775678897	0.853121757347961	0.925584029067104	-0.161641118021934	0.0784944894444796
CD55	0.220340079930777	0.110203621378832	0.0455661128497616	812.69418675118	0.343551080723612	0.170063834109072	2.02013016185012	0.043369887991917	0.141693253616988	0.758045731261643	0.792087090681272
CR1	0.371305127351608	0.177665758552493	0.0366260459902061	91.8135712935322	0.544240807760918	0.276572834323517	1.96780283606705	0.0490907277531647	0.154231009228715	1.16705634158995	1.16493910372568
CR1L	-0.0021337315945044	0.169070542792352	0.989930674640304	11.7374937275561	0.0815008906537826	0.300820806783382	0.270928369367982	0.786446125148358	0.888672211582331	0.155295949185506	0.305236356821618
CD46	0.170409024204759	0.0513257238152114	0.000899695813591213	488.220395196132	0.272213844880326	0.0889453516860318	3.06046172981826	0.00220996001756654	0.0156715802512863	0.622767188806014	0.659552992489746
MIR29B2CHG	0.33653664287358	0.116828622626312	0.00396917804458968	181.479260283001	0.525382412143434	0.198249605398057	2.65010571440251	0.00804665884684036	0.0415033314024243	1.07285785459245	1.1299029767023
HSD11B1-AS1	0.130960413052051	0.0965812339921838	0.175111490070593	44.1146608270769	0.225229838985352	0.171178826955307	1.31575757931883	0.188255421463234	0.377550928127922	0.515888803379514	0.572263615811411
HSD11B1	-0.368783934503842	0.133262526418715	0.00565141992579016	153.3991908162	-0.539971168663914	0.209297088676413	-2.57992680203376	0.0098821259230689	0.0483874711165652	-0.838071892119543	-0.849367377949445
UTP25	0.028548240370471	0.0822289341815367	0.728456104287042	47.3286915467022	0.029687616036631	0.149695358208208	0.198320217754108	0.842794534356547	0.920290519588844	0.238422820563144	0.208974908721503
SYT14	0.404907812327873	0.288480301850471	0.16044123753189	367.001969114145	0.60972610199311	0.460190000777411	1.32494426424538	0.185189638075936	0.374590667017756	1.25809632021824	1.28660115459259
SERTAD4-AS1	-0.113354982846428	0.137702097648305	0.410399983227543	20.8956168617436	-0.195689238177258	0.25864232821512	-0.756601750099071	0.449288492535262	0.645812725506281	-0.146036528982218	-0.209742157805996
SERTAD4	0.00613445185296254	0.196089866613417	0.975043146026569	14.9778777967426	-0.00466706563605641	0.348898085769086	-0.0133765871078618	0.989327345953166	0.994808383880885	0.177696993771196	0.145148960038139
HHAT	0.062224304754495	0.201406382735543	0.757360306301328	71.648718005827	0.130813764654286	0.30938310702738	0.422821290765269	0.672425652633069	0.815030136315743	0.329661606510523	0.396852428114969
KCNH1	0.188790354942553	0.255435099054054	0.459850381487176	193.921366114779	0.238671301733385	0.421133743824386	0.566735164857537	0.570894125805374	0.741913788455924	0.672567850827825	0.597235877809326
RCOR3	0.170994245613962	0.019820179957263	6.28281354174699e-18	616.740239993747	0.271456366633503	0.041909852021014	6.47714925114486	9.34717255500543e-11	8.90367904867219e-09	0.624352733074998	0.658145709250415
LINC00467	-0.218942645539371	0.0787066941249879	0.00540660377460247	89.2748429830802	-0.302556959022189	0.136602702002767	-2.21486804130757	0.0267691232725946	0.100205154591477	-0.432105888075606	-0.408286674432368
LPGAT1	0.113239933267489	0.0321827423744498	0.000433742090798957	3135.5762569639	0.19221560155816	0.0592361843777025	3.24490180414985	0.00117491131256213	0.00978482985611064	0.467878589254985	0.510928015501554
INTS7	0.0779421108473286	0.0348115263959724	0.0251575923238898	204.276598428198	0.1320625104533	0.0680521671435279	1.94060697839011	0.0523059670108418	0.16116573593086	0.372245963438726	0.399172414253854
LINC02608	-0.47163354744044	0.291920886040419	0.106176255804255	27.3404436055464	-0.673535258822042	0.438621774266161	-1.53557187157182	0.124643417344508	0.29003564420549	-1.11672303473776	-1.09750982460615
PPP2R5A	-0.0164325132919861	0.0296363452761279	0.579256101855255	601.540968502276	0.012503474901216	0.0601867648810495	0.207744591787369	0.835428397951894	0.915466760725407	0.116556164520415	0.177049300423736
ENSG00000234915	0.14324392821775	0.0749850014109297	0.0560944604597514	88.6722691102907	0.246015664482374	0.137620019985466	1.78764444670445	0.0738333897702221	0.204760738799061	0.549168612982691	0.610880624234138
PACC1	-0.039828998930123	0.0471815973559537	0.398577851486912	262.762484023176	-0.0374110335171603	0.0908404007892007	-0.411832545785155	0.680462164802376	0.820623806721803	0.053167909862262	0.0843154808174428
NENF	-0.417762537105366	0.0465479099060735	2.83625874766765e-19	334.219310630235	-0.602231442480947	0.0803848780017045	-7.49184992814416	6.7909546472165e-14	1.86141452789316e-11	-0.970769946969507	-0.965037814937292
ENSG00000286213	-0.370232991718869	0.219882240903914	0.0922244820728573	16.2975566437061	-0.53257066661034	0.362497833459724	-1.46916924034392	0.14178689112464	0.315601547016083	-0.841997832501402	-0.835618332948743
ENSG00000260805	-0.164634976492181	0.08505663104233	0.0529176305762335	21.5567711760217	-0.29101520806367	0.185434571226215	-1.56936867887842	0.116562057817673	0.277726768866232	-0.284969757944904	-0.386843797696874
ATF3	-0.313957416433597	0.131942675004347	0.0173362067392024	67.4436091424433	-0.479849348599786	0.219197660116194	-2.18911711167639	0.0285883291163854	0.105297509428279	-0.689530040868534	-0.73766987369883
NSL1	-0.0228422913730969	0.0348242015598799	0.511868188174699	335.836233734045	-0.0140455374408926	0.0670669369606948	-0.20942565856443	0.834115964204873	0.914904982869388	0.0991901099944562	0.127725137985387
TATDN3	-0.357124479819492	0.0883558542130695	5.30225248976365e-05	248.508619339538	-0.487383187506221	0.147246560091952	-3.30998012586414	0.000933025957613142	0.00817229879069373	-0.806482853742682	-0.751666638972692
SPATA45	0.233046726173378	0.138338303757972	0.0920629527612315	10.359137895725	0.329010085113782	0.281325814607415	1.16949838241084	0.242202892585975	0.443614762078581	0.792471932714914	0.765072058248709
FLVCR1-DT	-0.242380810157977	0.103561144601001	0.0192599547715264	17.1455005683773	-0.339168527971743	0.2232482005995	-1.51924417335036	0.128701046143547	0.296210460119769	-0.495607063873656	-0.476305587931702
FLVCR1	0.192919079595147	0.0584399302421002	0.000962887784815606	118.779897333088	0.319204026770855	0.101948045097066	3.13104607809731	0.00174184828371576	0.0130478328491837	0.683753832079017	0.746853843259999
ANGEL2	0.0754454537027395	0.0504274391239654	0.134622627297666	248.05780912654	0.122731156722606	0.0857023187610008	1.43206343185262	0.152125668652399	0.330882567719898	0.365481753577338	0.381836130656876
RPS6KC1	0.0162349390841987	0.039547888486687	0.681429358747355	621.953608682773	0.0550556004971792	0.0677158121334615	0.813039063736986	0.416195661707351	0.615223853443917	0.205062311224745	0.256104894957602
PROX1-AS1	-0.107261601353472	0.0607120297306157	0.0772739063368246	290.174431490257	-0.106112392594904	0.102904847565112	-1.03117000904902	0.302461102057386	0.507362156845889	-0.12952768984378	-0.0433215457965906
PROX1	-0.087352367700358	0.0651456281015774	0.179959925658582	657.71786580293	-0.120813781209005	0.113987528532574	-1.05988596089686	0.289196483329306	0.494047057694722	-0.0755874702581886	-0.0706345648545946
LINC02775	-0.490664329614424	0.205324597192229	0.016862108909882	23.104908695542	-0.590061347743254	0.348180678245744	-1.69469871423133	0.0901325897192508	0.234606746612259	-1.16828325986926	-0.942427567821621
KCTD3	0.116925286794987	0.0363698270770873	0.00130490849857509	452.84598203112	0.200728095507403	0.0622441051311396	3.22485310190415	0.00126037322305482	0.0103322127774927	0.477863342158454	0.526742977990459
ESRRG	-0.134252670644033	0.152300890099621	0.378049257421112	811.227943618495	-0.202250486795934	0.22639096577577	-0.893368187652213	0.371660032995576	0.575555134958088	-0.20265477397718	-0.221931993288225
GPATCH2	0.131237359631833	0.206442218080531	0.524965529406084	85.1324967069243	0.187745070095284	0.320432638446733	0.585911194956172	0.557935193837271	0.73231341198134	0.516639136596111	0.502622425176037
RRP15	0.366873833699134	0.0994270319224253	0.000224359707948881	37.003212197688	0.484002990597323	0.232333713106009	2.08322324008347	0.0372308796934417	0.126834788710841	1.15505060812841	1.05302609391491
LYPLAL1-DT	0.0499141435109771	0.0874618039423754	0.568205406316305	62.8241957017227	0.128116051253869	0.14515488129725	0.882616210415352	0.377443667098384	0.580759066651209	0.29630960451091	0.39184047315937
LYPLAL1	0.0856774472719185	0.0277591575955136	0.00202557216772204	500.657861394524	0.153355208690467	0.0509846325420038	3.00787121617726	0.00263084599086265	0.0179912894619533	0.393203362029784	0.438731117721517
ENSG00000277007	0.196395517289365	0.157488474860696	0.21238029448125	8.00170822189924	0.305590980070505	0.38515435566577	0.793424702525476	0.427530423213777	0.626005443658984	0.69317256792134	0.721562803500153
EPRS1	-0.0200225964514624	0.0763005722018535	0.792999672719893	185.572549965463	-0.0358490729666666	0.122796868240397	-0.291938006891881	0.770334023339357	0.880316197351391	0.106829528260742	0.087217373924504
BPNT1	-0.0320577535488046	0.103911980205499	0.757695254729047	38.105866416958	-0.0761254476002505	0.196161911967906	-0.388074559615352	0.697960857982905	0.832754044911468	0.0742225968293955	0.0123897901614792
IARS2	0.0620598415582696	0.0544454382983153	0.254347201460632	153.375943427795	0.0910201937576149	0.106128008210195	0.857645359529809	0.391088320130401	0.593210499324865	0.329216025275568	0.322921822726825
RAB3GAP2	0.125188819901721	0.0411876752663518	0.00236992578307406	264.079716849818	0.212849078512171	0.0824032724570759	2.5830173021714	0.00979404110982669	0.0480086737759425	0.500251787544965	0.549261982725389
MARK1	0.470093211130223	0.325389932294902	0.14854011804993	53.1766805478835	0.690865422156188	0.533388217023114	1.29523937745001	0.195237664740325	0.3868176833054	1.4347035561589	1.43734608462199
DUSP10	0.0993784137833944	0.0655984912970194	0.129785146329932	423.167404014586	0.178769553299771	0.111829053089896	1.59859668270699	0.109910247307549	0.267186340558858	0.430323482022361	0.485947234299431
TAF1A	0.0301899675577471	0.0773340254287314	0.696252604191368	29.7497108384746	0.100574594916181	0.155167459207721	0.648168085175277	0.516876241449721	0.69896947230278	0.242870762986456	0.340672495658595
MIA3	0.170948434959307	0.143645070929604	0.234016840943499	78.0994253393624	0.24897911075696	0.247632884497312	1.00543637918841	0.314686769861472	0.51939261312759	0.624228617962659	0.616386271809328
AIDA	0.0378984084152201	0.0832649451883732	0.648998144200137	198.188179522109	0.0707805168498314	0.137233173270872	0.515768273536344	0.606016263764433	0.769319890228743	0.263755293238057	0.285319478103412
BROX	-0.0938210502650948	0.0554171729406369	0.0904562349619477	151.995143584803	-0.164177861831456	0.0991685131867155	-1.6555442504451	0.0978141481119176	0.246990378509337	-0.0931131150946898	-0.151198652476756
DISP1	0.316685632485432	0.175470385498402	0.071108945630326	43.5462552932304	0.435321851913555	0.308181059406284	1.41255225987025	0.157787414466756	0.339024598256759	1.01907537968714	0.962583693979995
CAPN2	-0.009049716681875	0.0533434644161753	0.865285428461576	103.451964991318	0.00643543459569519	0.0972864339729042	0.0661493523083348	0.947258919402595	0.971712712632418	0.136558424639698	0.165775773489657
TP53BP2	0.00807084227039527	0.0358683371139781	0.821969158187642	182.66260109971	0.029606023150843	0.0711892692809403	0.415877609784226	0.677499564267206	0.818962887919435	0.182943269250183	0.208823321133213
ENSG00000288999	-0.199137731038091	0.144668241809698	0.168662832198388	8.31902362902971	-0.325030307175359	0.275002763839507	-1.18191651108295	0.23723882988634	0.437565878083415	-0.378448301064173	-0.450038851897834
ENSG00000291068	-0.0521236993567978	0.064773924676707	0.420991730932181	69.5636409771109	-0.053053715676416	0.120072369508489	-0.441847828052275	0.658599326005244	0.806479316292791	0.0198577959568888	0.0552536767151921
FBXO28	-0.0202170168803528	0.063449524378243	0.75000596691044	252.304759414476	-0.00946280052190351	0.103451874605552	-0.0914705563140725	0.927118700793796	0.962758736519812	0.106302783695431	0.136239189555054
DEGS1	-0.188815861112619	0.0731611668328164	0.00985657309923731	87.7316113455187	-0.338769673505462	0.130938939585048	-2.58723397775361	0.00967498702429297	0.0475813807115631	-0.350483189999898	-0.475564574961782
ENSG00000237101	0.184291546976642	0.142974762255829	0.19740519066401	8.74176524954621	0.338792236357233	0.275191433227152	1.23111476394537	0.218279944413007	0.415316324325131	0.660379200386391	0.783245857360746
NVL	-0.000462125352121845	0.0304146338428466	0.987877266627519	262.557190006464	0.0467250936601128	0.0586488898981395	0.796691868188201	0.425630007831717	0.624427813783484	0.159824843132193	0.240628037772465
WDR26	0.179706983120616	0.0415588630018047	1.53117318189534e-05	256.825653133939	0.277777165705807	0.0777752168740688	3.5715382980619	0.000354890639367264	0.00375022515919883	0.64795821093964	0.669888824819652
CNIH3	0.263040033591447	0.101999673532466	0.00991349540842884	92.9307219833001	0.424423540379141	0.176344283532837	2.40678933207443	0.0160934504134119	0.0693236473709219	0.873733000640339	0.942336233114017
LBR	0.0428481700040604	0.0516563847229198	0.40683030893894	253.516037341551	0.0647046165807941	0.093801803572023	0.689801412305601	0.490319080420001	0.678495319299509	0.277165715339192	0.274031348512471
ENAH	0.0503837561300457	0.0544697056112202	0.354972798152716	954.543424593087	0.112666698354167	0.0942108590894292	1.19589927788705	0.231735866999211	0.431413216577114	0.297581929113357	0.363137846403509
SRP9	-0.228340114880898	0.0564957399424938	5.3059955330391e-05	98.262447909079	-0.349754683184222	0.117800096392159	-2.96905260603423	0.00298719452160571	0.0196961264701455	-0.457566514469508	-0.495973108236015
EPHX1	-0.151438854995783	0.0574677762872169	0.00840887081917097	162.128308499168	-0.221583089073413	0.100863188153697	-2.1968677882337	0.0280298899689647	0.103825000599328	-0.249217417920378	-0.257849126581275
ENSG00000242861	-0.128462829961708	0.0665495213897235	0.0535654182348047	328.50971565679	-0.153452805035683	0.111648960884411	-1.37442215153755	0.169310663080016	0.355258790162114	-0.186968319982435	-0.131273073448108
TMEM63A	-0.0629335392817074	0.0679754562630021	0.354535690325378	1596.72269438772	-0.0656626642567263	0.114215446776813	-0.574901785264097	0.565357722469686	0.738147134294775	-0.00942937548295854	0.0318281036679566
PYCR2	-0.28565550895676	0.0576708060336944	7.29997973549863e-07	114.965716215313	-0.427168273461312	0.109692949464792	-3.89421813840842	9.85159677207997e-05	0.0013586478925781	-0.612851494090168	-0.63979617978986
SDE2	-0.14007654724797	0.0835086043664922	0.0934661280240214	43.2614059421146	-0.230203067133478	0.151662249451111	-1.51786662776412	0.129048024405488	0.296419290652514	-0.218433441721463	-0.273863778748781
H3-3A-DT	0.108560315196087	0.0756660329168007	0.15136409790787	48.484829641265	0.174235332856895	0.142572906091368	1.22207884817355	0.221677811062385	0.419522992867252	0.455200068788244	0.477523319210847
H3-3A	-0.340144339893759	0.0759136558617399	7.44077093296763e-06	133.014750394761	-0.514168275806787	0.140335340554812	-3.66385454849817	0.000248447905923491	0.00282962183249457	-0.760478447337774	-0.801429395840571
ACBD3	-0.120501858250851	0.0685706182343571	0.0788599531470147	131.012199723317	-0.161449960201008	0.113592246729179	-1.42131144378127	0.155226238097596	0.335399550175163	-0.165399606204688	-0.146130612227189
LIN9	-0.241276160460363	0.113672060848147	0.0337904513472994	20.9990638215533	-0.372888746071021	0.221220443454439	-1.68559804079689	0.0918732468440681	0.237617866043266	-0.492614229076867	-0.538952796556762
PARP1	-0.0861633462225865	0.065500110807811	0.188352426853146	150.015724865151	-0.167195172226624	0.124924695790739	-1.33836765555702	0.18077661720039	0.368606459028152	-0.0723660464344267	-0.15680437167039
ITPKB	-0.113203045836458	0.0731338665270153	0.121649226588146	638.917082309786	-0.155032910508366	0.118098189624279	-1.31274586851494	0.18926859590745	0.378903936746604	-0.145624885027271	-0.134208677153437
ITPKB-AS1	-0.274334746969071	0.190423622721102	0.149682169770183	11.3227969791957	-0.417186232149095	0.310615171932024	-1.34309676360688	0.179240643406342	0.366866973726087	-0.582180078096379	-0.621251014312304
COQ8A	-0.224765178778933	0.0587045916376085	0.000128795992195204	103.493953800381	-0.369545408201488	0.113336590503847	-3.26060106942201	0.00111176337006374	0.0093979333107821	-0.447880916233821	-0.532741366239199
CDC42BPA	0.0486782540271623	0.0347736595902152	0.161555255627403	4244.27575396174	0.105118016910542	0.0589371568261348	1.7835610431742	0.0744950205756345	0.206042549701678	0.292961200885637	0.349113505877284
ENSG00000287532	0.0639801981774767	0.111986667224492	0.567782895410887	30.7162425012377	0.146484179664335	0.20225389707756	0.724258873529448	0.468906820533842	0.661454273621068	0.334418860278033	0.425965755777485
ZNF678	0.177234503420092	0.0548441546954723	0.00123098197127082	254.576357418799	0.279714884075479	0.100635441788042	2.77948682000734	0.00544448628962249	0.0311966277115698	0.641259505188788	0.673488820721342
SNAP47	-0.238644617447634	0.231026885475305	0.301616367142398	12.2475732727317	-0.375433019218191	0.403174617251886	-0.931192101767749	0.351754202739471	0.555799775062466	-0.485484572032868	-0.543679682076322
JMJD4	-0.37220260361177	0.147926782777364	0.0118652347407755	13.6755771816171	-0.539462957282688	0.287310045232169	-1.87763347030474	0.0604313237057523	0.177799147577647	-0.847334115145555	-0.84842319590615
ARF1	-0.529148770344781	0.105094179888382	4.77858930680732e-07	111.225286450185	-0.841434257738641	0.184354828860873	-4.5642105657761	5.01377375947815e-06	0.000115111103185557	-1.27254941193682	-1.40944148477806
C1orf35	-0.436779499282704	0.0755411963781656	7.38159543502581e-09	75.9477458458253	-0.653725230153939	0.131413541792098	-4.97456518741548	6.53942561383655e-07	2.06176116008072e-05	-1.02229272949188	-1.06070570325719
MRPL55	-0.273688607746855	0.284095688361315	0.335363033485069	10.5538492152048	-0.51762452013409	0.466524223200133	-1.10953407002842	0.267199855236669	0.471595815745645	-0.580429488790108	-0.807850589760321
GUK1	-0.665123566398431	0.130431789784289	3.40735996193952e-07	122.163287110143	-1.03073628253923	0.205293437183307	-5.02079509545589	5.14580298383894e-07	1.69316430777464e-05	-1.64094683420992	-1.76113682096815
GJC2	-0.208689242954831	0.0708918816606261	0.00324243101732817	193.124421525016	-0.356701032265718	0.128392033654657	-2.77821779211906	0.00546579690819459	0.0312991267977928	-0.404326276034986	-0.508878403771464
IBA57	-0.0925306529720765	0.0700446478968889	0.186493399886424	24.5103109820041	-0.18660701970043	0.138617193422847	-1.34620399600208	0.178236736719663	0.365608220881317	-0.0896170330982253	-0.192868730889804
TRIM11	0.0581065781121901	0.140779827004185	0.679791325707976	12.8971690550702	0.176448430957349	0.307909386303469	0.573053108499412	0.566608735463209	0.738772827265173	0.318505422241992	0.481634930173703
ENSG00000231563	0.0510816758468378	0.136233194810515	0.70769197794179	18.7764451211139	0.145150976129904	0.251296795021223	0.577607749106571	0.563528974006665	0.73676215807296	0.299472807659102	0.42348885958081
H2AC25	-0.472326547583688	0.295655530193667	0.110141613389322	8.65824529155663	-0.602655532715629	0.529793024470033	-1.13753013890374	0.255316732674298	0.459919398678714	-1.11860058465007	-0.965825712255445
RNF187	-1.51603991142978	0.168242324423349	2.04093894701434e-19	39.287615454717	-2.32606602724786	0.333308053639858	-6.97872734200774	2.97865912426296e-12	4.76266317833045e-10	-3.94634016574993	-4.16766908348469
RHOU	-0.0662770045206771	0.0430562016717602	0.12372771158575	1030.97565134177	-0.0998457116525896	0.0776531323464696	-1.28579116689205	0.198515953783747	0.391231264025617	-0.0184878481649852	-0.0316789737579394
LINC02814	0.35929184021658	0.317746656762747	0.258160584352341	92.0646453371157	0.543675363110684	0.509452729620118	1.06717528732466	0.285892689714687	0.491591949245674	1.13450866259343	1.16388859068141
ENSG00000233920	0.00998818583759784	0.143539968027929	0.944524213806293	17.1785490929632	0.0218850426592336	0.257727345473204	0.0849154854679905	0.932328580630592	0.965552486664906	0.188137940970747	0.194478874302419
RAB4A-AS1	-0.0236168646241746	0.16248826340174	0.884438448281981	20.2129235044221	-0.0530265808800345	0.296787437206545	-0.178668549380449	0.858197965727695	0.928225647865051	0.0970915535167827	0.0553040891782701
RAB4A	-0.076593853436978	0.0603421720900064	0.204325020682455	150.626414270339	-0.108448147276011	0.110207091875919	-0.984039642368133	0.32509602176967	0.529641517271767	-0.0464393557756064	-0.0476610346567594
CCSAP	-0.162055872896732	0.0549009495705864	0.00315941463772339	241.680048489049	-0.24451533194172	0.0995503805094205	-2.45619685922327	0.014041621381808	0.0626763099963652	-0.277982175364057	-0.300453862973598
NUP133	0.0911119061519439	0.0333528611871355	0.00629976198987431	303.050326367142	0.138129059996009	0.0592942233371664	2.32955340709267	0.0198297671643643	0.0807414555720101	0.407926977736187	0.410443171569759
TAF5L	0.0501519031302445	0.0416118052070748	0.228113530378715	120.099889401787	0.112507112306067	0.0912494988610391	1.23296142675151	0.217590155803732	0.414591201957713	0.2969537682339	0.362841358984017
URB2	0.226729125245559	0.101071157263281	0.0248798995037621	30.7420578324802	0.319982155272804	0.187342507070972	1.70800615554688	0.0876352003121788	0.230654198587669	0.775355614365443	0.748299491637931
GALNT2	-0.00429522546221675	0.0742134821422118	0.953846906892167	235.325304095113	0.0296715673911298	0.126850134336593	0.233910413625556	0.815054528555133	0.904860090347495	0.149439799426619	0.208945092697185
PGBD5	0.179036515473155	0.138320707198452	0.195541787104175	187.442320180924	0.254121292235765	0.228442128181212	1.11240993182389	0.265961936267707	0.47091761685279	0.646141708468514	0.625939689137241
AGT	-0.210328236130627	0.213595744758783	0.324770288153853	40.6480575245894	-0.365399896407127	0.351528167302399	-1.03946121646859	0.298590286394329	0.503498573328592	-0.40876681118275	-0.52503961468248
ENSG00000244137	0.142239140350891	0.133958866610139	0.28832101293785	23.1078460891617	0.207766012658745	0.236274750501992	0.879340734536053	0.37921655567041	0.582219656974082	0.546446334510317	0.539818393539904
CAPN9	0.00498628478315335	0.087380558842318	0.954494208283966	36.263326279557	0.0421898147035313	0.165848838946211	0.25438715743566	0.799196471585915	0.895192502803673	0.174586257067537	0.232202156121009
C1orf198	-0.0637194107414586	0.044703639422503	0.154049084696316	549.593494850628	-0.0905595116836464	0.0815022770782841	-1.11112860805917	0.266512995455586	0.47109958845598	-0.011558542272781	-0.0144265792130518
ENSG00000223393	-0.430014112786788	0.147216886490963	0.00348958613477278	8.6016686242825	-0.572396606801416	0.297520008281389	-1.92389281684899	0.0543680198059465	0.165694775133576	-1.0039632227148	-0.909609075727863
TTC13	0.135945354376985	0.0436198712300977	0.00182954404181606	230.461211495915	0.211140825432406	0.0758655656604189	2.78309169113021	0.00538435870996764	0.0309413791951744	0.529394538174394	0.546088299602777
ARV1	-0.0941484470636671	0.0679592715282979	0.165940658750855	45.0526488613804	-0.111398849630429	0.155080321884987	-0.718330012966096	0.472553828712884	0.664385059504108	-0.0940001334256968	-0.0531430059015303
C1orf131	0.156690984193988	0.0664801116043695	0.0184252162601538	65.204970302593	0.258547901223765	0.121972774691261	2.11971812462415	0.0340298235734006	0.118847578025497	0.585600811467869	0.634163677960691
GNPAT	0.00183659387188089	0.0480646750150448	0.96951954056283	139.640520892562	0.025428625725719	0.0876173452361388	0.290223649862775	0.771645144489673	0.881151331385823	0.166052778464547	0.201062330761471
EXOC8	-0.139641068902928	0.111001822292502	0.208389226501069	17.622770781948	-0.392448592020837	0.235600615888859	-1.66573669826894	0.0957658691703364	0.244020373520544	-0.217253597335404	-0.575292115190005
SPRTN	0.113928424183882	0.0775453763385073	0.141782895853452	41.4019796556495	0.15371665925414	0.144208911022725	1.0659303795028	0.286455114803911	0.492369931780308	0.469743922288891	0.439402639738467
EGLN1	-0.0014340014908515	0.0498680672066124	0.977059267632141	256.702149122852	0.0160709260271122	0.0930953373707831	0.172628688836525	0.862943300007741	0.930191931172068	0.157191732624452	0.183677100228759
ENSG00000233461	-0.0603128664102246	0.103472346412709	0.559968196052715	20.1499135486524	-0.0289957420772486	0.202094354563182	-0.143476259591326	0.885914059357082	0.942123386917755	-0.00232916898517194	0.0999498553320049
TSNAX	0.0458408427563189	0.0374626183812848	0.221087212824403	203.008752946249	0.0653915889777975	0.0770719198879503	0.848448943180161	0.396187995310326	0.597015703468303	0.285273783596224	0.275307642246635
ENSG00000286071	0.167414591273261	0.138283299944531	0.226024265311061	14.7148669769602	0.225845392633538	0.260047663486519	0.868476915368425	0.385133304381446	0.587465406587094	0.614654351683622	0.573407224008258
SIPA1L2	0.0651707455989917	0.227279723475443	0.774309528503394	59.6979575609056	0.0988272852456561	0.36774465322967	0.268738877309889	0.788130632166219	0.889734564623706	0.337644418351361	0.337426251131359
NTPCR	-0.157990651623383	0.0583026777023925	0.00673166347614145	90.0989435900837	-0.21821335624057	0.111771650039137	-1.95231399164423	0.0509009373013199	0.158179196875064	-0.266968244241994	-0.251588658301731
PCNX2	1.3084965125261	0.250377979289801	1.73137124606044e-07	59.2050147356359	1.91724314787102	0.396751803261677	4.83234891967587	1.34931501285511e-06	3.79134935934247e-05	3.70619521508098	3.71577563124548
KCNK1	-0.420159421626143	0.170786019815266	0.0138878515857253	156.13869175464	-0.632618417949334	0.267400073387496	-2.36581243204294	0.0179905564282517	0.0753945319663516	-0.977263842195445	-1.02149234871426
SLC35F3	1.98728741084296	0.701719412570166	0.00462541308002096	24.8742777103531	2.92519948609436	1.03463309767534	2.82728195402489	0.00469449736604934	0.0278990239484109	5.54524792528845	5.5884103461135
COA6-AS1	-0.133170185945723	0.120403061792995	0.268710703802934	47.1298817338879	-0.199936267791343	0.203879564547588	-0.980658695416604	0.32676107903979	0.5311943902909	-0.199721990960908	-0.21763251454945
TARBP1	0.473922039523142	0.173785206908005	0.00639021391543394	135.872138846467	0.680610689810688	0.272075768077461	2.50154835404862	0.0123651555635668	0.0568949655273265	1.44507702647263	1.418294299288
IRF2BP2	-0.0290294530749413	0.0521251492358255	0.577583203925441	417.45874511058	-0.0534728209852475	0.0992310111513435	-0.538872076025636	0.589975126183876	0.757041742598227	0.0824271915103059	0.0544750406565244
ENSG00000286263	-0.102072191439607	0.192572611231631	0.596080580864839	15.0019596737923	-0.190281353927465	0.359090353676244	-0.529898260923553	0.596182471999071	0.761731999754521	-0.115467986936544	-0.199695103785779
TOMM20	-0.591756107839832	0.0912504172509107	8.87501555492919e-11	98.3737378992527	-0.930202012824068	0.166028946921157	-5.6026495986016	2.11099703066385e-08	1.04238239407523e-06	-1.44217188917487	-1.57435892557403
ARID4B	-0.0107587974596632	0.021513995417596	0.617016174713356	1853.74171589309	0.0127076219794493	0.0478680045109736	0.265472148030238	0.790645762993624	0.890645243878836	0.131928000684178	0.177428575687099
GGPS1	-0.102750712432763	0.0646008323231566	0.111711377625088	94.8763438277143	-0.148699763215845	0.129512109068769	-1.14815336021505	0.250905259224956	0.454778479979808	-0.1173063083909	-0.122442620406127
TBCE	-0.0319536286740331	0.0407992236916331	0.433514327823434	72.8020197360607	0.00770140065576712	0.0978028820297848	0.0787441074939053	0.937236161671865	0.967900784751582	0.0745047030474124	0.168127752342346
B3GALNT2	0.0420776357149949	0.129842919135196	0.745888298714341	66.98610376137	0.0971417389713289	0.21783864936433	0.445934361302717	0.655644660550198	0.804735612600801	0.275078101648249	0.334294753915532
LYST	0.153525141098801	0.0563085443548935	0.00640103145863669	267.385062385356	0.255790337086806	0.0965116934138153	2.65035591065684	0.00804070169426892	0.0414885380160299	0.577023571645218	0.629040529134179
GPR137B	0.0411004540425351	0.0873804956864826	0.638096495658582	66.6493657856127	0.0948755052049558	0.156627720535676	0.605738913140511	0.54468813966048	0.7208172331188	0.272430616822571	0.330084424695919
ERO1B	0.158450510526779	0.0769361108636348	0.0394456308933506	147.694738224967	0.27236776114742	0.136482282861399	1.99562723774204	0.0459745124631181	0.147582140748599	0.590367907902166	0.659838946289541
LGALS8	-0.0621450568595607	0.191861102726518	0.746008828345309	22.2061140275326	-0.0888673872510572	0.327939892295768	-0.270986815995255	0.786401172322655	0.888672211582331	-0.00729313479529536	-0.0112828607461107
ENSG00000230325	-0.19159734643733	0.0732198271807382	0.00887735915878909	32.5696385258661	-0.250699585201832	0.159940180677455	-1.56745843439685	0.11700757456601	0.278309624990481	-0.358019086750277	-0.311943296494929
HEATR1	0.145030926339463	0.0610009599947339	0.0174295566883805	127.1279165255	0.230065471042147	0.105722162608423	2.17613285016	0.0295453281995107	0.108008520154499	0.554010138918026	0.58124750937355
ACTN2	0.390246860150055	0.11387542663344	0.000610372498264593	301.226892518742	0.604389032569511	0.186568403223499	3.23950370012807	0.0011973791292755	0.00993810044130129	1.21837530465411	1.27668566411022
MTR	0.263587545760233	0.0639770794298042	3.7882155006172e-05	296.547380065254	0.359256396588144	0.109505456640669	3.28071684835768	0.0010354363556841	0.00887488557319284	0.875216379012639	0.821265259001272
RYR2	1.08981652646127	0.33569786307819	0.00116865958313728	273.866705961914	1.60791288749726	0.559906448788554	2.8717527561546	0.00408202198848971	0.0249058078157338	3.11372406964007	3.14108547655476
RGS7	1.64398361167443	0.604150708077127	0.00650555888430813	32.9244810214761	2.05741080811196	0.913588182204509	2.25201118861606	0.0243215649696531	0.0932789660500888	4.61513265142293	3.97618654044387
ENSG00000287738	0.592696663782996	0.238073527316817	0.0127903847224033	8.23346301271988	0.842827808962265	0.413239833610721	2.03956090485755	0.0413940792772536	0.137395180126953	1.76687390853246	1.71966986204756
FH	0.0733005459477334	0.119555035913373	0.539802735385431	30.6731011495026	0.0642457285293474	0.233364135658079	0.275302493882261	0.783083848633014	0.886892632811259	0.359670540684281	0.273178801965771
ENSG00000288723	0.0853333931609232	0.129276902868846	0.509201027622464	30.5423597843829	0.104251796066259	0.230145014184826	0.452983074326068	0.650560929370663	0.801548834270009	0.392271213931079	0.347504194876168
PLD5	-0.021132892447415	0.0955645135223992	0.82498541423593	891.47686818092	-0.0294006920838516	0.160252144892985	-0.183465201688783	0.85443302035371	0.926296706463046	0.103821395910187	0.099197517744161
ENSG00000272865	0.249240099637555	0.162601879442446	0.125319170418124	40.3696572815464	0.403035493585614	0.290824158370109	1.38583911269401	0.165796036263613	0.350512602401478	0.836344747495639	0.902600386044116
CEP170	0.0731449221244267	0.0389400839236148	0.0603269272198985	1035.69116923722	0.132809479772777	0.0734088911011577	1.80917430818788	0.0704239276879055	0.198045178554493	0.359248908021358	0.400560173450903
SDCCAG8	0.0239643960891322	0.0307496272289147	0.435779810102614	1581.11083978925	0.0701329320298418	0.0590394969438638	1.1878985367461	0.234873386270215	0.434935123534435	0.226003780664896	0.28411636069768
AKT3	0.0797782328330341	0.0396387903565147	0.0441535307711886	1952.87811878254	0.141171885835507	0.0772197646203584	1.82818332236004	0.0675220431414456	0.192137510207702	0.377220580986569	0.41609629470839
ZBTB18	0.496659228853074	0.2471531047024	0.0444819635825172	21.6199000509608	0.711616078209635	0.419100015657866	1.69796242334328	0.0895148542186113	0.233889135712184	1.50667904524364	1.47589775338818
ENSG00000240963	0.0696570541044569	0.0848400634227125	0.411623696320471	108.58579588903	0.142550793351374	0.144626445154177	0.985648186259501	0.324305783497933	0.528867287294893	0.349799203921205	0.418658102184453
ADSS2	0.201382926895138	0.0356656626066085	1.63833592421982e-08	694.52053877315	0.317358014921326	0.0701768700789138	4.52225946475608	6.11829956908174e-06	0.000136276752093428	0.706684990045967	0.743424224592607
CATSPERE	-0.0549050135914259	0.0636976710376912	0.388708069134181	180.596921484674	-0.0210735710962291	0.11000319720817	-0.191572350904942	0.848077202117779	0.922832771744624	0.0123223627420144	0.114668084518724
COX20	-0.163564812650275	0.080984809885631	0.0434147815254989	137.189204276946	-0.217812051580669	0.139262050612768	-1.56404455213946	0.117807106039133	0.279651332840508	-0.282070355907099	-0.250843093232223
HNRNPU	0.029629717475452	0.0443863180464855	0.504426193393312	1096.19905494359	0.0735016139214106	0.0812482951597043	0.904654230306414	0.365648595814926	0.57033814330254	0.241352873700089	0.290374876482817
EFCAB2	-0.0441226123629259	0.0554530702508716	0.426221058956632	467.588760669716	-0.0212787191937649	0.0941897938755471	-0.225913215415679	0.821268919103581	0.90810426938489	0.0415351943385878	0.114286949508638
KIF26B	0.742379668734687	0.344686594831802	0.0312572980960371	18.030499977902	1.09195266812294	0.55439436527809	1.96963161336463	0.0488806057831324	0.153858780471819	2.17241107264438	2.18250723099868
SMYD3	0.582020762866901	0.160584821611154	0.000289653045280685	305.057047886278	0.804100562563942	0.257244257673265	3.12582511981768	0.00177306957332914	0.0132153703881152	1.73794961894293	1.64772033083615
TFB2M	0.062077467753389	0.186396819733191	0.739104612115333	18.5718249510309	0.0705157317743461	0.336973776440422	0.209261778525408	0.834243887514501	0.914970574326904	0.329263780043621	0.284827546354457
CNST	0.123097900916893	0.101144802556941	0.223586625956339	86.6948471277946	0.183657272003083	0.175297269498183	1.04769043196641	0.294781257260832	0.49977367663093	0.494586846787204	0.495027897194477
SCCPDH	0.0636769247727453	0.0975398241870507	0.513865871871701	146.231680450196	0.104626444064176	0.171340464920052	0.610634762272851	0.541441403824312	0.718232048865613	0.333597199618929	0.348200235786027
LINC01341	0.332374958373846	0.330587376505031	0.314700770922325	9.60417233463794	0.539066460596628	0.55578647076982	0.969916485822274	0.332088121898104	0.537318765251117	1.06158257500746	1.15532592728224
AHCTF1	0.0570016560310623	0.0517655395731375	0.27083110868972	229.584827952001	0.111861201553726	0.0905174890841636	1.23579655915684	0.216534194317196	0.413203798604071	0.315511849474731	0.361641351749903
ZNF670	0.190020682257163	0.107425072188746	0.076916045869571	39.2623030379996	0.351435661905264	0.191944667758659	1.83092172347888	0.0671122273951165	0.191336091306264	0.675901184830957	0.806735483546168
ZNF669	-0.157288789869442	0.135603540423483	0.246082786533414	10.0066379527624	-0.200115215307572	0.266857223528208	-0.749896190411418	0.453317229093455	0.649025837334943	-0.265066685508699	-0.217964972730743
ZNF124	0.33105651031939	0.138958755298115	0.0171998089605547	40.9940886788206	0.511767852799329	0.241133917955041	2.12233872836897	0.033809303469986	0.118558355391564	1.05801049489586	1.10460912667271
ENSG00000259865	-0.551932685643402	0.310866974836057	0.0758215365678485	8.26459996430742	-0.839862950355406	0.517953592273332	-1.62150231774471	0.104909953312147	0.258920540781964	-1.3342780256866	-1.40652222662968
ENSG00000290683	0.157535379160273	0.130471107137372	0.227264669507959	10.5216578566612	0.294032422592581	0.275314513712571	1.06798736698477	0.285526210376	0.491394969571615	0.587888536384456	0.700088702722029
ZNF496	-0.0078972046374759	0.0638194136518396	0.90151877743339	74.8770631561014	-0.00822517775468132	0.115709986236775	-0.0710844242764862	0.94333056443612	0.96975567522187	0.139680933212006	0.138538510735866
ZNF496-DT	1.5678574523707	0.297358260620371	1.34489004668821e-07	24.0112958353114	2.16848092268901	0.441445151571373	4.91223182533564	9.00454963325921e-07	2.73002496894592e-05	4.40888354005099	4.18253848690612
ENSG00000290612	0.0850036634573895	0.18877980180269	0.652508961867584	19.0844566484653	0.180583073230767	0.319620426725632	0.564992278750014	0.572079015999493	0.742995358300575	0.391377875045094	0.48931648775824
OR2L5	-0.0522261355067906	0.156873707743697	0.739195919604862	39.3073576754196	-0.0582009184542954	0.260591452807961	-0.223341624704728	0.823269633485825	0.908936103539535	0.0195802650121833	0.0456909305516907
OR2L2	0.0052389585192866	0.143835029212679	0.97094476871474	36.2575944909616	0.0459541949028428	0.245592316834613	0.187115767688243	0.851569865669982	0.925059435927979	0.17527082770687	0.239195821197433
OR2L3	-0.0987279438784134	0.148728410235794	0.506809609588291	49.7412626548494	-0.13159380217477	0.250117250037103	-0.526128454375895	0.59879895972004	0.763503736171734	-0.106407394703697	-0.0906622592317932
OR2L13	-0.386135567620341	0.196047385775852	0.0488838592165542	18.5902470470842	-0.585795722702617	0.327666549912007	-1.78778005524192	0.0738114999119463	0.204742307996148	-0.885082787505072	-0.934502663509011
SH3BP5L	-0.0629484843573236	0.103288813249736	0.542231868955362	35.2137524361822	-0.12014556498497	0.187506551126036	-0.640753959066803	0.521682550391705	0.702146340746666	-0.00946986627605013	-0.0693931173327983
ZNF672	-0.270339200212607	0.100348663278526	0.00706003729660591	34.16494897608	-0.435539901250339	0.177797530707603	-2.44963976449485	0.0142999200178502	0.0635126407935667	-0.571354916607832	-0.655349433659288
ZNF692	-0.160181077641751	0.0738420008229188	0.0300644104729338	108.023560812612	-0.241046383613288	0.127138694468927	-1.89593250599407	0.0579689699464237	0.172819617263029	-0.27290278006971	-0.294009066887138
PGBD2	-0.020064979687309	0.0940210154254964	0.831007556353147	16.6912119901313	-0.0372422835338734	0.190344669756464	-0.195657086597292	0.844878575061681	0.920881845047771	0.10671469907705	0.0846289934814868
SH3YL1	0.140007308609165	0.0598799581819962	0.0193803477764592	359.782706995989	0.233328869285497	0.104757065638438	2.22733300005572	0.0259250265940906	0.0978658751151452	0.540399617880017	0.587310423616155
ACP1	-0.255853473986315	0.0625481267349992	4.30433481927844e-05	78.501583361392	-0.395657312855844	0.119674321121153	-3.30611704456881	0.000945985631351228	0.00825325905971991	-0.532108641883404	-0.581253446845052
ENSG00000228643	0.331861208376772	0.146874646857832	0.0238531701781237	7.48259095955626	0.655931996419528	0.424233878357285	1.54615656571187	0.122066760399429	0.286121930004316	1.06019066871227	1.37244491453853
TMEM18	-0.320375782160896	0.158252989127202	0.0429235349208003	33.0442373958473	-0.572615869413046	0.266989428361364	-2.1447136425118	0.0319757494479344	0.114324664008829	-0.706919361961611	-0.910016433430413
EIPR1	0.154650334165599	0.0696479109049972	0.0263876223926744	53.7407340305087	0.221663381663892	0.149060826732589	1.48706663261402	0.13699721323723	0.308622873362836	0.580072064729218	0.56563766234895
TRAPPC12	0.0377170329093085	0.0485619467969809	0.437348317704529	315.039548391725	0.0757263086702452	0.0851434830819023	0.889396415664621	0.373790070629484	0.577345358828378	0.263263891369618	0.294508032313748
ADI1	-0.293330499766272	0.0855060418959561	0.000602417435160306	63.7130531629819	-0.444979506042894	0.155962558331403	-2.85311750976386	0.00432926094889689	0.026127392254253	-0.633645397903624	-0.67288683181716
RNASEH1	-0.244045267321266	0.0932181484001418	0.00884463746660516	49.6410588351311	-0.335758362032369	0.162360254408387	-2.06798371470786	0.0386415544879532	0.130663322841817	-0.50011658877265	-0.469970000883568
RNASEH1-DT	-0.178619006529976	0.0481692968249513	0.000208778489525735	48.6030603556123	-0.172601867242033	0.117796532730376	-1.46525422473258	0.142851570360146	0.317073727092296	-0.32285678383815	-0.166849216267929
RPS7	-1.39966344843408	0.225874883951478	5.76842936689509e-10	73.5957741636009	-2.1404219558848	0.341770681915256	-6.26274302959528	3.78263687651317e-10	3.09784121271027e-08	-3.63104063800536	-3.82276968709151
SILC1	0.0708983015348839	0.0427234714780881	0.0970212043135941	1452.56863661658	0.134240562512044	0.0792442123157066	1.6940109389596	0.0902632044090279	0.234901201010977	0.353162123866986	0.403218914822701
RNF144A	-0.00672047014719494	0.0449122220216995	0.881052069444869	1679.10158043218	0.0245468686691377	0.0855139392692754	0.287051080547721	0.774073208576371	0.882681698826877	0.142869067818571	0.199424155761605
ENSG00000223884	0.643642922668847	0.172460151218407	0.00018987088124933	9.20320612788579	0.961271402247686	0.341736188401178	2.81290490991024	0.00490961673967375	0.0288456091122302	1.90490294768321	1.93972064810735
ENSG00000229727	0.0774768532539618	0.566131000694189	0.891146811859588	4.76569890327536	0.703432912220968	0.778426994532994	0.90365945318094	0.36617600545918	0.570811273133966	0.370985437936473	1.46069463384144
KIDINS220	0.0662617081450983	0.0275700551868305	0.0162436707925701	1446.65445719822	0.123048012798048	0.0567127217319364	2.16967214833486	0.0300316914222617	0.109359601697522	0.340600170457242	0.382424802669728
MBOAT2	0.0288176947681959	0.0382325958080842	0.451001305302861	1309.38967569338	0.0729982898222066	0.0723261150353502	1.00929366642364	0.312833816719109	0.517829799402805	0.239152855160901	0.289439774291128
ASAP2	0.268744210477915	0.220217121839368	0.22232835864799	213.714434704207	0.412257064583048	0.370962475701327	1.1113174285449	0.266431740070072	0.471073252792233	0.889187365141355	0.919732709459884
ITGB1BP1	-0.125927010373043	0.0607999867067844	0.0383430628056548	184.613654971903	-0.167968288851252	0.122748372031501	-1.36839524688887	0.171188391246282	0.357134402427588	-0.180098007049991	-0.158240708716964
CPSF3	-0.027810420524627	0.0691824512025932	0.687693864774069	85.8387512459924	-0.00957527700724265	0.122742906755464	-0.0780108379404696	0.937819431837721	0.968046550893984	0.0857299245331641	0.136030224778441
IAH1	-0.0234726207954197	0.0704894983207974	0.7391383754359	56.0944046152232	-0.00307321265306253	0.146115302293689	-0.0210327912601888	0.983219497813722	0.990917901920655	0.0974823542845304	0.148110104596852
ADAM17	-0.0392267196384152	0.0759831120225566	0.605675786756353	267.694583137799	-0.0310747958912554	0.12745848369404	-0.243803276099294	0.807383182923708	0.900362299057483	0.0547996691661413	0.0960872789499262
ENSG00000239300	-0.0583146472772461	0.0930122616243408	0.530687712672629	54.3643238521676	-0.0170650863731178	0.162486414781489	-0.105024696348103	0.916356212235201	0.957490297691846	0.00308461944541054	0.122115259918947
ENSG00000271855	-0.198705945831724	0.171991913346225	0.247958817319207	8.99802787847285	-0.316789330593283	0.318180454735932	-0.99562787681662	0.319430984858883	0.523907382786624	-0.377278462523371	-0.434728328766235
YWHAQ	-0.0921276099921603	0.0526266000137127	0.0800165253846028	893.653995275663	-0.121697885572134	0.0964255151969147	-1.26209214774336	0.206915630443591	0.400733068851892	-0.0885250660633359	-0.0722771008049909
ENSG00000240687	-0.215117396520054	0.0976436106161769	0.0275885975527685	233.336266650103	-0.268270898718385	0.159066249528569	-1.68653563853722	0.0916926767509889	0.237379402745284	-0.421742115382665	-0.344588214165595
TAF1B	0.0741906360714916	0.102088482577071	0.467392133322278	67.1945290335197	0.115083905281968	0.174902539185398	0.657988762301376	0.510545352233781	0.694566504308072	0.362082067795922	0.367628661565204
HPCAL1	0.139200828322861	0.278952577441414	0.617770564731815	38.9141712222294	0.217872840058802	0.425507706287819	0.512030303656663	0.608629801167732	0.771762354558516	0.5382146154589	0.558595393226108
NOL10	0.016505723413157	0.0554336132619459	0.765888951985367	259.057557351318	0.0484483407962989	0.0943543265123865	0.513472382105751	0.607620924951665	0.770774144600096	0.205795949014066	0.2438295776479
RN7SL832P	0.0376213818436402	0.179155344216489	0.833673076978825	9.53935837223161	0.0903161386719021	0.319199074468619	0.282946117003172	0.777218142134507	0.884270806184546	0.263004743299148	0.321613791868059
PDIA6	-0.170106405659345	0.166697763935409	0.307516022433993	92.7696221673627	-0.266186971180097	0.273235130268048	-0.974204784424915	0.329954869582079	0.534832712208171	-0.299793537496946	-0.340716583120201
SLC66A3	-0.147470799594033	0.0972199598432929	0.129297537504491	40.0592394996235	-0.2755965038003	0.184924816951377	-1.49031648830975	0.136141039110533	0.307364312706936	-0.2384667389426	-0.358198111602211
ROCK2	0.397125087030228	0.105910370527267	0.000177093109347424	97.9081213218281	0.577161685744434	0.187377308326534	3.08021121073338	0.00206853847970119	0.0148649225900839	1.23701053063721	1.22610125591229
E2F6	0.0278252823659519	0.0704789878377995	0.69298863122831	75.0155695788385	0.0356545889684351	0.122820439874296	0.290298495958221	0.77158788938252	0.881151331385823	0.236464105617388	0.220060667331315
GREB1	0.379873437121611	0.165466451453406	0.0216888551868873	139.206417797615	0.563348089934813	0.262276618029539	2.14791579275041	0.0317204455563275	0.113792015028588	1.19027052042395	1.20043762538653
LPIN1	-0.000155171628074192	0.126216193374244	0.999019071865372	123.838686023483	-0.00244313826174571	0.205359601948105	-0.0118968786390767	0.990507888124814	0.995472003462186	0.160656474904979	0.149280690200003
LINC00276	0.84851165394636	0.305076330163018	0.00541401174788602	8.60121606778904	1.35070951269889	0.560468506599661	2.40996505029978	0.0159540487521555	0.0688986358994372	2.45995516836989	2.66323941302625
ENSG00000287291	0.635250586215206	0.187125296887306	0.000686819300177254	17.9576479536031	0.973182163064847	0.336990673172785	2.88786082386876	0.00387871452201536	0.023983635330725	1.88216553452946	1.96184909091869
NBAS	0.185372632573951	0.0225213671205542	1.85707921847717e-16	757.420527477304	0.302281950919992	0.0468142825294049	6.45704546961973	1.06766826835861e-10	1.00984876847355e-08	0.663308192808986	0.71541511373942
DDX1	0.0172728912748396	0.0955932158714825	0.856609651257266	133.301912638155	0.034016788203054	0.161780353412483	0.210265260802857	0.833460647056259	0.914445818956999	0.207874442020837	0.2170178742529
MYCN	-0.131630317636848	0.130563812182634	0.313373595855736	30.0353913245427	-0.226555381073745	0.238237244694082	-0.950965418378062	0.341621931011667	0.546945304019276	-0.195550015476527	-0.267086914230584
ENSG00000226764	-0.233245026252914	0.129706935927918	0.0721379748374613	46.8853616432399	-0.296136302817978	0.217269475063534	-1.36299083307207	0.172885399675972	0.35961341227319	-0.470855423578926	-0.39635803899025
GACAT3	-0.230833133638179	0.0844127939132847	0.00624608243768557	44.8943221901411	-0.294736872444694	0.148470784761659	-1.98515063362692	0.0471277148143531	0.150237429152776	-0.464320866823884	-0.393758103061803
CYRIA	1.27614143565764	0.841683361787683	0.129474457659138	8.76477910568564	1.81319985640344	1.00248035667087	1.80871360155612	0.0704955087840174	0.198144144890386	3.61853538942413	3.5224784892336
SMC6	0.134393710407565	0.0487116266595936	0.00579846088111654	328.540256639079	0.212241465325589	0.0850610631758854	2.49516591259535	0.0125898248173516	0.0577309447326219	0.525190658814322	0.548133126739015
KCNS3	0.273775346039709	0.294826888423059	0.3530980089581	49.7979216582458	0.3915878096335	0.441385849173152	0.887177988073386	0.374983081410878	0.578384171815795	0.902818254290401	0.881332271979421
ENSG00000287881	0.334437708355953	0.357033677131006	0.348906752749803	10.3199127520065	0.518503761230647	0.57282928424222	0.905162804161735	0.365379144054005	0.570039335106939	1.06717119729819	1.11712345441322
RDH14	-0.541939849500248	0.100793702729585	7.58536103922238e-08	33.7683672149533	-0.866477394620462	0.192786080517919	-4.49450184521972	6.97329988319948e-06	0.000152786934308731	-1.30720436804432	-1.45596795196289
LINC01376	0.0787280117994425	0.0857409574783988	0.358510111130159	226.598537124728	0.168158250770755	0.140342594944484	1.19819824364281	0.230839848997251	0.430253956686384	0.374375210132404	0.466232993977446
TTC32	-0.256983071197491	0.0693570882037813	0.000211209725154223	101.691747749404	-0.370969500630885	0.119385250765603	-3.1073310836297	0.00188784838190834	0.013855569189842	-0.535169067145156	-0.535387120642777
WDR35	-0.0805817883171351	0.0917098990089601	0.379585839510008	94.0517577016736	-0.105295932832364	0.150522351192423	-0.69953685946453	0.484216586233418	0.673241508250626	-0.0572438943568828	-0.0418046835708717
LAPTM4A	-0.788365811522637	0.177493940825314	8.92720350033898e-06	36.9644853494183	-1.22349417436844	0.285179535039	-4.29025937713629	1.78464558453971e-05	0.000338075808828671	-1.97484787128883	-2.11925265011249
PUM2	0.0698977303712089	0.0252365411005467	0.00561073823341797	1016.24262594911	0.1233069942797	0.045420873581927	2.71476492096277	0.00663228304021097	0.0362628419077996	0.350451269736687	0.382905952194424
RHOB	-0.449531208171023	0.0702445810276533	1.55871875211236e-10	465.40241548095	-0.709680451988884	0.131319456528678	-5.4042292798699	6.50876451954813e-08	2.74903195792613e-06	-1.05684101947189	-1.16466228045473
HS1BP3	0.093214128973369	0.0860670054130152	0.278790052942204	62.8063315053188	0.13683924835068	0.163302240588445	0.837950831890564	0.402058318315739	0.602616367961019	0.413622544053868	0.408046891124773
ENSG00000233005	-0.100199104341358	0.154936237786593	0.517818438214271	15.4194931155968	-0.0730064247904137	0.302486717219418	-0.24135415089138	0.809280644724629	0.901498585967096	-0.110393219562629	0.0181844760706534
ATAD2B	0.0135469054870433	0.0391824924877908	0.729539069152809	593.064323118105	0.0346682701960652	0.0685777481138072	0.505532350501389	0.613184982558172	0.774985958808401	0.197779603863413	0.218228232033253
UBXN2A	-0.0265656199032548	0.0397705645124566	0.504151523863072	363.412531293364	-0.0050976653163267	0.0697216923780111	-0.0731144804788818	0.941715018743779	0.96952888605642	0.0891024711628831	0.144348969126919
MFSD2B	-0.0380371480860981	0.113010636750718	0.736433348483277	13.9080185987507	-0.035253848623394	0.240184792029427	-0.146778021728681	0.883307232896089	0.941082212671709	0.0580225833105397	0.0883232132610682
WDCP	0.207393555373188	0.113566705964406	0.0678227441658973	12.306687856433	0.408250582753616	0.252837190687714	1.61467773646424	0.106380501294035	0.260872103867115	0.72296962588893	0.912289255141706
SF3B6	-0.47389382313764	0.0982448998572463	1.40992014316211e-06	46.5783258423794	-0.779625099694339	0.179518562268085	-4.3428662186481	1.40635780077294e-05	0.000276151924300896	-1.12284681476642	-1.29460915458553
FAM228B	0.141761227249116	0.0473099045943277	0.00273153184243533	363.271410827496	0.238260544232433	0.0804889595765764	2.96016429440555	0.00307475021152618	0.0201019905417036	0.545151521354687	0.596472750750637
FAM228A	0.717228177184472	0.153254161240477	2.86886762879671e-06	18.0562386240887	1.1039439692335	0.294511234367432	3.74839340714664	0.000177970945054411	0.00217105155588174	2.10426796875793	2.20478530583638
ITSN2	0.056802037804332	0.0311506490491594	0.0682333842871692	837.396874101603	0.108738339300522	0.0574372098077495	1.89316889982094	0.058335411845176	0.173380222329246	0.314971022481049	0.355839532719318
ENSG00000242628	0.039355648163293	0.159690841788399	0.805334679625136	14.6153441132325	0.0308285429228196	0.312579239714095	0.098626328962273	0.92143496444584	0.959661368445416	0.267703402611298	0.211094583168879
NCOA1	0.0513189089476216	0.0280423420655474	0.0672423513820949	1594.33063011481	0.11038681722099	0.0588352089113963	1.87620336977521	0.0606273595469468	0.178141777745579	0.300115544882051	0.358902162382429
CENPO	0.0266132036305302	0.116703671222527	0.819614488360062	7.59464067557711	-0.0891059670588993	0.34006233195508	-0.262028336236516	0.79329959604645	0.891988855127657	0.233180212611619	-0.0117261069597506
ADCY3	0.167070398030226	0.17227381310678	0.332148351520753	172.006787028118	0.246795666457935	0.265550791767468	0.929372738131556	0.352695951006911	0.556384697906251	0.613721826633553	0.612329753250655
DNAJC27	0.00250569588675322	0.0610238617154009	0.967247329859025	136.787595239042	0.0232795559902127	0.108584390128174	0.214391368434572	0.830241872180155	0.912892229656296	0.167865581018187	0.197069675089029
DNAJC27-AS1	0.0532454516986444	0.0610749980915254	0.383315097109916	199.117704898859	0.117569308836926	0.103023030588943	1.14119443162202	0.253789021058834	0.458049580785884	0.305335140012722	0.372246176035796
EFR3B	0.0225879762242464	0.144814211699763	0.876049572558254	144.164829903588	0.0285605651187571	0.238514587547284	0.119743473187338	0.90468636147295	0.951142271698098	0.222274637140464	0.206881013783598
DNMT3A	0.00880106466891777	0.0378321235687853	0.816045080729653	466.523582807919	0.0433476375662973	0.0735302235601734	0.589521362339172	0.55551158613155	0.730046586431786	0.184921665667087	0.234353220809292
ARNILA	0.126337396836081	0.129482110283712	0.329206637122503	7.85673143679702	0.26455473335769	0.274087079634354	0.965221467975141	0.334433896434753	0.539423761620652	0.503363634697387	0.645323489109059
DTNB	0.0767448720130727	0.0347515331443568	0.0272172311036625	1225.12580993848	0.14361254911475	0.0650496054002671	2.2077389744498	0.027262474284338	0.101542510291998	0.369002276276209	0.420630688323168
DTNB-AS1	0.146757243648024	0.107171595380317	0.170884591234782	12.1288176679634	0.254002390440005	0.23730388569976	1.07036759929575	0.284453877504945	0.490688418798988	0.558687261921384	0.625718787078333
ASXL2	0.109434383988171	0.0319314587861182	0.000609917919671856	250.55716841718	0.180661097242506	0.0686683359836796	2.63092289414794	0.00851533531546504	0.0432889737403524	0.457568189199072	0.489461444903143
KIF3C	0.288504845623165	0.25256368324304	0.253327119795267	22.5618343681826	0.523378067719695	0.409631740761449	1.27767947558655	0.201362464929532	0.394601522467215	0.942724985798031	1.12617919938566
RAB10	0.0549960680578511	0.0293418177538258	0.0608858057636648	686.632732681322	0.0957715871731849	0.0533213065228055	1.79612228991845	0.0724750701738144	0.202204542481201	0.310078096596135	0.331749213275979
HADHA	-0.0382712408382228	0.0404631639970188	0.344235724618193	179.317484750831	-0.049879702663735	0.0699310562568444	-0.713269687798447	0.475678890821625	0.666128994122119	0.0573883542551676	0.061150526338129
HADHB	-0.0663292757844943	0.0334279293928725	0.0472282874718793	196.625436642877	-0.119904941191476	0.0726864351000222	-1.64961923124277	0.0990208391113322	0.248759510961937	-0.0186294670488378	-0.068946073694268
ADGRF3	0.0286920948573878	0.109318118490542	0.792963565870043	33.9106217583014	0.0108487676398325	0.192420799773037	0.0563804310793259	0.955038745891612	0.976155290457329	0.238812566484452	0.173975097560869
SELENOI	0.0852866274308041	0.0468825400652159	0.0688877201039279	167.542815843313	0.110399256749673	0.0848202387022456	1.30156739050476	0.193064313315804	0.383813912395584	0.392144511226412	0.358925273198209
SLC35F6	-0.117608566881739	0.0923634306090689	0.202903116853345	42.8002421853588	-0.182716915310164	0.163652577431425	-1.11649274443433	0.264211274202914	0.469042788064584	-0.157560792592162	-0.185641488747042
CENPA	0.10203132272226	0.125130106751173	0.414842315734905	15.1610302799031	0.155433422886373	0.271428555418683	0.572649486516309	0.566882045848773	0.738772827265173	0.437511025912611	0.44259213421658
DPYSL5	0.0993201148318506	0.113738288580012	0.382535670148555	931.817541832788	0.173677576394449	0.183796606363683	0.944944413450098	0.344687255429873	0.54962537429403	0.43016553228393	0.476487089689379
MAPRE3	0.18697186128277	0.226339290773782	0.408764977494644	53.1561832454556	0.22950942025454	0.358053847632187	0.640991353038901	0.521528300978922	0.702057267977668	0.667640993821032	0.580214448745213
TMEM214	-0.402842582581838	0.134800867152342	0.00280417264641956	24.0972464398743	-0.607324289326544	0.247127898986188	-2.45753025788677	0.0139896025347869	0.062506437672895	-0.930347214621883	-0.9744995757685
AGBL5	-0.0944824737218785	0.0894475494367388	0.290836142910439	40.4485003901967	-0.112459074984267	0.165383786106531	-0.679988514181354	0.496511733592987	0.682983315637793	-0.0949051140796631	-0.0551127487642813
OST4	-1.22477591072716	0.210077662564256	5.53908037485206e-09	20.0953528765446	-1.88740704876245	0.367281716343003	-5.13885381378421	2.76419329826156e-07	9.84771357797109e-06	-3.15721666511633	-3.35270518083368
ABHD1	0.0383487324556546	0.176684345013571	0.828172046109255	11.2777958439637	0.0827438383602964	0.312449111463669	0.264823407474845	0.791145503929171	0.890844604556191	0.264975359165703	0.30754557095691
PREB	-0.353954322156889	0.0940460702349131	0.000167466666871828	27.3139446696721	-0.536394755311268	0.200449237999381	-2.67596305510987	0.00745148586583272	0.0392936421923829	-0.797893924433743	-0.842722927644496
SLC5A6	-0.0551783090398862	0.135206355874862	0.683197028226525	19.0262203887269	-0.0396874494176382	0.28765838896946	-0.137967293635409	0.890266266203234	0.944483903742152	0.0115819215598704	0.0800862346893551
ATRAID	-0.437991478862443	0.062551233309785	2.52111164810818e-12	39.1008808331355	-0.662943147566956	0.13409614390718	-4.94378979328323	7.66183169764001e-07	2.37110740854846e-05	-1.0255763538545	-1.07783123885016
CAD	-0.0769574850976015	0.0786129800969781	0.327609033419822	39.4281958729591	-0.111865942908819	0.156479451342646	-0.714892223540994	0.474675642570825	0.665904382219423	-0.0474245454601546	-0.0540107965537886
UCN	-0.19515071442981	0.116176530720677	0.0930006276690473	29.6511221969712	-0.268947762566421	0.213949815831212	-1.25706003308083	0.208731898011057	0.402972275720354	-0.367646250363016	-0.345845727701653
MPV17	-0.0747766324154603	0.0719701971431643	0.298807336720604	65.0219129664775	-0.131362197635884	0.135326995868363	-0.970702089357428	0.331696651130082	0.536878491362754	-0.0415159467361586	-0.0902319720425652
GTF3C2	-0.00113208011565763	0.0538694463500615	0.983233487167584	143.816741235352	0.0321073256141074	0.0923415687080594	0.347701756243883	0.728064177581104	0.852168189027608	0.158009730220909	0.213470373438425
GTF3C2-AS2	0.225010199675411	0.115516238760669	0.0514309516067845	20.4953299146813	0.311860831146504	0.217088281747021	1.43656225309261	0.150842415614636	0.329264502538628	0.770698517848292	0.733211265181206
EIF2B4	-0.245812902642198	0.0960911399819849	0.0105239027169305	53.7958093335516	-0.370594707444398	0.164016220390329	-2.25950035040711	0.023852278535466	0.0921265117016261	-0.50490565494263	-0.534690809993896
SNX17	-0.855089452026696	0.138282521430878	6.26397813382104e-10	43.0740216360791	-1.32279338780971	0.24014098065413	-5.50840337291243	3.62102911244905e-08	1.63201483252695e-06	-2.15562267573622	-2.30373599249316
ZNF513	-0.654419901163035	0.269482158475968	0.0151641437143406	8.97782256727076	-1.00714672683753	0.492405677493422	-2.04535969602216	0.040819409367157	0.135943219623512	-1.61194732256485	-1.71731089395114
PPM1G	-0.463354859423664	0.117631872136467	8.18134804202121e-05	57.2407120216149	-0.721950209109622	0.207921673519818	-3.47222200017936	0.000516169302328625	0.00509380595119453	-1.09429353005235	-1.18745768562852
NRBP1	-0.216771310447715	0.0739649347186684	0.00338165713484771	98.1746337237099	-0.301184486401991	0.125778290070974	-2.39456655224076	0.016640023314829	0.0711531846996079	-0.42622307542302	-0.40573682204658
KRTCAP3	0.0512149717797089	0.169833691544052	0.762987846787714	7.69103045161904	0.176693066357611	0.316154079882594	0.558882765084755	0.576241732505603	0.745616831337453	0.299833947219479	0.482089426787934
IFT172	0.046399371813759	0.0625158916507633	0.457965422146734	244.105329483995	0.0820059885379823	0.109013459114362	0.752255631590895	0.45189734415816	0.647833067029811	0.286787010098467	0.306174754445096
ZNF512	-0.0752851130063855	0.0509948939761734	0.139856265202907	118.697210867713	-0.0783979277194354	0.0927765183109977	-0.84501907537246	0.398100188763198	0.598817390084076	-0.0428935765941128	0.00816785613650543
CCDC121	-0.259834221381696	0.110430530468722	0.0186266330207312	13.5269312955053	-0.423767826170857	0.242130306169029	-1.75016433455062	0.0800899611160198	0.216654233182127	-0.542893707364216	-0.633478648562855
GPN1	-0.0968597892082987	0.15584837199183	0.53427058469762	10.8698314008239	-0.102095120380512	0.312085277590285	-0.327138534598053	0.743563107447449	0.862127046512887	-0.101345990790238	-0.0358580445292586
SUPT7L	-0.222233981910864	0.0845086404685248	0.00854554577435221	66.9862305821009	-0.311684803122518	0.146008203371385	-2.13470747482399	0.0327849120502971	0.115982081439146	-0.441023127669134	-0.425244867050422
SLC4A1AP	-0.222649304041676	0.0680498614728015	0.00106844221613805	57.8883104452802	-0.380548383162755	0.172121271399432	-2.21093174637107	0.0270405638863418	0.101052257528508	-0.442148362689481	-0.553183276367578
MRPL33	0.0230623769063762	0.142559244744735	0.871483841307719	92.989391979337	0.0858815553884541	0.232835331031219	0.368851045964922	0.712238753991581	0.842306833218361	0.223559934074112	0.313374987975824
RBKS	-0.0351277777564747	0.134691066369297	0.794244753907015	36.7976093006106	-0.0215373523511562	0.225862441548722	-0.0953560592167347	0.924032016645773	0.960727203558552	0.0659049597580706	0.113806447119219
BABAM2	0.19116231875086	0.0537864979113134	0.000379282303423716	437.307102577795	0.331234998720387	0.0922335490409394	3.59126372306635	0.000329078433875166	0.0035387129266432	0.678994228201176	0.769205620685207
PPP1CB-DT	-0.101758498507943	0.0726224402322972	0.161154540844572	80.8636730902519	-0.112484639632135	0.131935884783045	-0.85257047252235	0.393897542884247	0.595287554321491	-0.114618096583596	-0.0551602441222201
PPP1CB	-0.277394926623826	0.0983729418431447	0.00480491673242912	203.393572548646	-0.440968058261076	0.173027102017879	-2.54854906034033	0.0108172070728194	0.0516113350604042	-0.590471043254803	-0.665434151489405
SPDYA	0.107008625163965	0.120179501497377	0.373247582578235	18.4471574087064	0.192444333343844	0.254926262739242	0.754901951944789	0.450307814511211	0.646277164579867	0.450996064630186	0.511352965537603
TRMT61B	0.0258853712210875	0.0659202077845812	0.694557816091324	119.368374784111	0.0543439775167941	0.114761153821913	0.473539832138018	0.635828090105195	0.790722877611377	0.231208291408077	0.254782804062955
WDR43	0.00152675624340196	0.071819339173414	0.983039617141456	134.051255195509	0.0321449522141765	0.116309830767348	0.2763734759315	0.782261226784465	0.886680846457473	0.165213333310242	0.213540278130543
CLIP4	0.171713055789085	0.0413094209100172	3.22802780696427e-05	1255.4441331551	0.285621551912847	0.0750841370350838	3.80401990608733	0.000142366732197422	0.00182629186260131	0.626300210278895	0.68446254133006
ALK	0.408651036086234	0.129867259432579	0.00165134155396022	40.1850598417052	0.609729838621277	0.254466164460588	2.39611360478423	0.0165699537249958	0.0709661685941805	1.26823786132434	1.28660809669847
ENSG00000288553	0.174769851869721	0.150760041567573	0.246350853340563	12.9549912167929	0.273872245314915	0.280239432158907	0.977279475643595	0.32843081121393	0.533005710305363	0.63458200829738	0.662634056725561
ENSG00000233862	0.146730215407905	0.114893399080292	0.201567389020332	47.6896233762812	0.248472316804787	0.198501059753429	1.25174302400919	0.210663517310121	0.405280565925857	0.558614034130078	0.615444723140864
YPEL5	0.205113879518119	0.138254161199795	0.137915057954204	54.367266836976	0.269412424824874	0.241144263040753	1.11722510594973	0.263898088601981	0.468713994712141	0.716793284883098	0.654348365813144
LCLAT1	0.567822964259123	0.134459986092368	2.41084210827855e-05	63.7217089643907	0.880684506296159	0.23647980094716	3.72414262346636	0.000195980114752218	0.00234809002786534	1.69948342843661	1.79000204106105
CAPN13	0.0567634088647048	0.0809531701641328	0.483185563684291	66.6711938572781	0.109996347663629	0.146258845453026	0.75206629262609	0.45201119332376	0.647914870601006	0.314866364837156	0.358176727340766
EHD3	-0.255690220350601	0.577309242180554	0.657838121309648	9.17385181819682	-0.0791205849713955	0.765305886962662	-0.103384262840847	0.917658001649144	0.957804833961508	-0.531666337718813	0.00682526518722188
MEMO1	-0.123974191755225	0.109289382147587	0.256640930146534	52.4717020893707	-0.186902546954464	0.185803536845052	-1.00591490414054	0.3144565061427	0.519108325221558	-0.174807222538081	-0.193417777087646
DPY30	-0.171439851526552	0.0955786358423593	0.0728603094042083	98.049407715711	-0.24760086527934	0.161391573962728	-1.53416228121377	0.124989734400914	0.290438948570705	-0.303406251282713	-0.306186330366078
SPAST	-0.00170214573713813	0.0319305563516687	0.957486714814062	333.236010285747	0.0253211712263633	0.0621344576395408	0.407522205685908	0.683624488287138	0.822835159288534	0.15646524762873	0.200862696096623
SLC30A6	0.0509508920288026	0.0573050090163657	0.373939881553155	167.726895624502	0.0952177429910167	0.1025548853378	0.928456432644665	0.353170857201347	0.556937628633473	0.299118474188212	0.330720252196192
ENSG00000289727	0.812695114583078	0.147703798461416	3.75091562562479e-08	14.0945595720449	1.22652577014301	0.293141587618215	4.18407289156265	2.86332233179155e-05	0.000499445223873925	2.36291717927837	2.43252427337816
YIPF4	0.0177838125710534	0.0355707857733485	0.617106360455865	375.67649664739	0.0221857875741785	0.0631139565273084	0.351519517946544	0.725198632392783	0.850370423578441	0.209258684497916	0.19503761414728
BIRC6	0.062256093521425	0.025855646396426	0.0160474944788298	1768.8622742709	0.119280452357206	0.0443480619477278	2.68964295435952	0.00715285035094528	0.0382291814817135	0.329747732028884	0.375425229172011
ENSG00000276334	-0.0697879662752753	0.0469327966061071	0.137021014108689	54.7857280189058	-0.0531395999761112	0.105228628812771	-0.504991850370493	0.613564559993802	0.77538441901362	-0.0280001202744656	0.0550941163106661
ENSG00000276517	-0.121233569993196	0.0673687582530856	0.071931438134378	31.7024027901024	-0.130514035724885	0.135022514794236	-0.966609427500134	0.33373931994271	0.538939865878974	-0.167382037710749	-0.0886562118849712
BIRC6-AS2	0.161821277596534	0.113790959394786	0.154999380195236	78.2698226615443	0.256844801555366	0.202130427352483	1.27068846051303	0.203839502426865	0.39709701620303	0.599500349616518	0.630999569118888
TTC27	0.0870793844581062	0.03557644492869	0.014378341833857	368.670003237535	0.160792252952636	0.0715777436537163	2.24640013424462	0.0246783897479212	0.0943779762825538	0.39700163980309	0.452548052774372
LINC00486	-0.255316147148313	0.0730611826667057	0.000474856997352059	335.704317538374	-0.342027000621119	0.120855994131665	-2.83003754243667	0.00465425424211997	0.0276966277031074	-0.53065285869576	-0.481616209941538
ENSG00000236854	-0.176807176237154	0.0992965954985173	0.0749783823735402	59.2917134244335	-0.181614544205561	0.169717108279453	-1.07010157105975	0.284573592043999	0.490768864245371	-0.317947979935929	-0.183593445274458
LTBP1	-0.251242947251767	0.120564253751301	0.0371699443843448	545.405276372285	-0.313794632028157	0.18318826608824	-1.71296250971122	0.0867194369488495	0.229187083364817	-0.51961731103663	-0.429164619029061
RASGRP3	-0.048215503063638	0.0517736004188739	0.351710897661659	844.748789884691	-0.0340801550735121	0.0933207875712819	-0.365193607560164	0.714966889696263	0.843843917946824	0.0304462982523383	0.0905037633531483
FAM98A	-0.0662457603857402	0.0364650333737612	0.0692641782500727	238.239708009717	-0.0729549526678354	0.068293868216062	-1.06825040920258	0.285407571501452	0.491260937182623	-0.0184031982217166	0.018280103708412
ENSG00000286415	0.0427691313361485	0.0934477344747788	0.647182572444826	135.159743888445	0.103642509784058	0.154162741091607	0.672292857860327	0.501397275683356	0.686749623669504	0.276951575348813	0.346372230524068
LINC01320	0.0591004542204076	0.223215552627716	0.791187779700466	15.7121110729104	-0.00582505429923536	0.387107194736252	-0.0150476518608861	0.987994163989468	0.994063196984235	0.321198137413866	0.14299758731706
ENSG00000226994	0.0543142797705043	0.0757046066803085	0.473096398366233	2398.04034181133	0.107395930185821	0.123310036653296	0.870942326355639	0.383785644461116	0.586175654031791	0.308230923039828	0.353345533907649
ENSG00000288535	0.187296409139259	0.102933864011027	0.0688229765705681	26.0983177659728	0.320063197385218	0.191398075233751	1.67223832838617	0.0944773352643355	0.242115071538884	0.668520293494244	0.74845005597025
CRIM1	-0.0228072837026949	0.208496578176448	0.912893762165203	83.7459788067912	-0.023298536501535	0.325265131827851	-0.0716293700791327	0.942896866159706	0.969642743980649	0.0992849565094737	0.110534425847853
FEZ2	-0.0537600297847142	0.0652622331847678	0.410079313533359	324.27700467631	-0.0677917075975127	0.115070062086949	-0.58913418805917	0.555771260900034	0.730316388332684	0.0154244750097215	0.0278726540931837
STRN	0.0901459627606811	0.0375118156962133	0.016255178712884	1191.93857069568	0.156596734748936	0.0672641687343017	2.32808548288918	0.0199075650003851	0.080909325291444	0.405309940860746	0.444753396659648
HEATR5B	0.054558307441945	0.0543637417198793	0.315581599583343	265.965986111299	0.111372025935115	0.0926426482178765	1.20216798718006	0.229298449645626	0.428391636832717	0.308892068838397	0.360732535355442
GPATCH11	0.100226438278676	0.127283431889398	0.431031820576356	42.8273819593097	0.0819833661410907	0.227984189351922	0.359601103805226	0.719145458011019	0.845879874862274	0.432621040446079	0.306132725356983
EIF2AK2	0.0269755070733015	0.114407991943179	0.813600738077208	56.9532542168262	0.0957571126448488	0.205964154753374	0.464921251756211	0.641987851026328	0.794850555598692	0.234161803746677	0.33172232172997
CEBPZOS	0.0128800412164011	0.0558855362559958	0.817725159010977	146.176733059442	0.0281837275431562	0.0987088532043909	0.285523806915249	0.775242867881506	0.883574894560039	0.195972864045148	0.206180904960253
CEBPZ	-0.116485583726435	0.0976155031342253	0.232747876520586	92.6221715242722	-0.172448494835201	0.161925387971535	-1.06498738088876	0.28688164030325	0.492850768855583	-0.154518286836118	-0.166564272880557
ENSG00000272054	0.299517682366934	0.110435673690427	0.0066849120366096	10.3379601064979	0.49205909293508	0.266012967391031	1.84975603919251	0.0643487195367329	0.185943987112276	0.972562137873761	1.0679931478756
NDUFAF7	0.137728285166134	0.0877773714089044	0.116633102280268	42.197537507157	0.137989826641781	0.187066651356333	0.737650594808218	0.460726801669919	0.654817108278168	0.534225044458475	0.410184496463797
PRKD3	-0.0310981943278078	0.10031909769912	0.756566459376415	97.6764337674114	-0.0213733632698152	0.17141444465412	-0.12468822748831	0.900770377765131	0.949181848255497	0.0768223370297348	0.114111114727262
RMDN2	0.103262701668717	0.259492414792809	0.690673589804433	6.07590860418749	0.302861522756621	0.541679309560826	0.559115914916836	0.576082613908522	0.74555838850568	0.440847209108924	0.716491873019436
ATL2	0.168980296914273	0.10709295614009	0.11459218648371	47.0390356539927	0.222808533188862	0.217559529371	1.02412674743799	0.305775412293704	0.510233515035003	0.618896328424369	0.567765185554193
HNRNPLL	0.00478517022208169	0.0528295447048185	0.927828278688881	91.5801336349367	-0.00628530742954667	0.109877223177543	-0.057203005752982	0.954383483838461	0.975890717277074	0.17404137604524	0.142142504654484
GALM	0.202188088253886	0.142849862184299	0.156954545506727	16.0071678235417	0.311650975709854	0.278948221624383	1.11723592964685	0.26389346189888	0.468713994712141	0.708866419087858	0.732821384626987
SRSF7	-0.307666520409788	0.123455707967285	0.0126982891516352	185.944510218224	-0.44869026282478	0.192768697681998	-2.3276095560129	0.0199328455642378	0.0809549588065553	-0.672486074293692	-0.679780872466221
GEMIN6	-0.590564118285185	0.188087288355035	0.00169039741937862	10.2289942089873	-0.885114995183852	0.366260229414547	-2.41662873579988	0.0156649857645561	0.0679355582188416	-1.43894242392063	-1.49059387423088
DHX57	0.09355252009916	0.0889959056289576	0.293166618825164	73.9014472799066	0.173397024066064	0.166197437345996	1.0433194809441	0.296800351521678	0.501866488894329	0.414539349388971	0.475965864702196
SOS1	0.0325106286700441	0.0446278690196188	0.466318180360863	521.125538138518	0.0659937162235323	0.0893912244800096	0.738257212689712	0.460358161974665	0.654720276684723	0.249158145623179	0.276426306161302
MAP4K3	0.158339361949657	0.0400362885326259	7.65679148427055e-05	698.186376716347	0.263441546554838	0.0712061067465762	3.69970440165239	0.000215850733024811	0.00253195737576964	0.590066772320503	0.64325535165895
MAP4K3-DT	0.529856755264904	0.327624808147552	0.105820682611753	28.0535219572692	0.724463223102306	0.512136097326208	1.41459121293076	0.15718838664577	0.338260366930747	1.5966213250698	1.49976586017083
TMEM178A	1.31836638096446	0.42348327413189	0.00185102764151069	16.2332324495289	1.30517306356358	0.678087143512623	1.92478662374062	0.0542560581108502	0.16542863030348	3.73293571550013	2.57863938402806
THUMPD2	0.257923014022546	0.109194530780748	0.0181741582331579	72.5493287447698	0.449363750913919	0.194040206722888	2.31582803638043	0.0205676597939503	0.0827605615292929	0.859869425377755	0.988671478275394
EML4	0.155383366707011	0.115749986567963	0.179464697645835	66.5321381798969	0.257096332239419	0.199852451730821	1.28643071432369	0.198292784908966	0.390946220250757	0.582058074685006	0.631466876156852
COX7A2L	-0.275232909418771	0.135037407163456	0.0415301826669424	41.6989297472125	-0.42416852676423	0.244780840598918	-1.73285019254936	0.0831222989623438	0.222482183611646	-0.584613475614558	-0.634223091365546
MTA3	0.179077014439124	0.0639248971609701	0.00508868164940307	219.623932798114	0.238831999002469	0.11380024794953	2.0986948913186	0.035843805309754	0.123187858013129	0.646251432587253	0.597534429714065
LINC01819	-0.211143070493598	0.0586878031288123	0.00032100237855471	142.202865297048	-0.279336445931585	0.105572758189113	-2.64591406649819	0.00814705100405369	0.0418443755393671	-0.410974447359529	-0.365146374340444
LINC02580	-0.135378454457027	0.125603652917479	0.28111293644557	56.4663069856047	-0.113070477609454	0.216912549716455	-0.521272179766725	0.602177178308795	0.766474761359498	-0.205704867573793	-0.056248644970565
ZFP36L2	-0.251951360583899	0.0721187499067052	0.000476621394085903	122.254885276816	-0.392262554057067	0.126959651184229	-3.08966313626573	0.00200383626520349	0.01450863874822	-0.521536620004437	-0.574946483999419
PLEKHH2	-0.0115468162613292	0.283185825117345	0.967475511313479	224.86453816733	-0.0400793055756795	0.416275996887613	-0.0962806067977543	0.923297713056946	0.960624698878582	0.129793016086577	0.0793582235474477
DYNC2LI1	0.0432858728653801	0.0897608664412098	0.629638688208044	93.6614558340431	0.057519608421371	0.158358663234284	0.363223629491451	0.71643783750116	0.844299078308158	0.278351586622044	0.260682659491217
LRPPRC	0.0602825307857239	0.0435125652213081	0.165928625302743	477.329160672314	0.109696769451038	0.0747123433888405	1.46825496933112	0.142034977780675	0.315944317087155	0.324400745339971	0.357620155057381
PPM1B	0.06823520770134	0.0446099842138394	0.126117013970113	1825.00900629983	0.139475243841021	0.0774433889707499	1.80099613013707	0.0717034899160846	0.200746681534681	0.345946985973624	0.412944183275491
ENSG00000289272	0.147227682461632	0.0861202733401998	0.0873474654558971	64.3300308670783	0.251717187667113	0.154905044830413	1.62497733978056	0.104167387280405	0.257608576424806	0.559961824938209	0.621473216232901
SLC3A1	0.376296029248699	0.156728118848227	0.0163526698557936	24.8869262904951	0.564867253273895	0.276767413166496	2.04094566918572	0.0412562277238194	0.137088667629544	1.18057822540275	1.20326000756564
CAMKMT	0.0879776355849004	0.0390152025585445	0.0241359773204578	1155.19209067835	0.16183109857033	0.0702353950097685	2.30412455924569	0.0212156524820942	0.0845415182640164	0.399435277574712	0.454478075230019
SRBD1	0.069366595882143	0.0599955198793613	0.247600888036254	228.425995981088	0.147627584239768	0.105451053866146	1.39996309972548	0.161524368722138	0.344245286624412	0.349012263521336	0.428090033407278
PRKCE	0.406836994439719	0.110688830774969	0.000237382386525676	340.007575204169	0.605168247846924	0.180924487658518	3.34486644499519	0.000823222010529933	0.0074305744781099	1.26332306618681	1.27813333155722
ATP6V1E2	-0.0278878781529098	0.0745666783563164	0.708404910364866	45.8380489417848	0.028877679498987	0.151811786098587	0.19022027367647	0.849136525060301	0.923442346029539	0.0855200680640026	0.207470165688778
RHOQ	0.130856980112203	0.084422744548164	0.121136608801432	405.878613391282	0.221712769149124	0.142580334539006	1.55500244732888	0.119945486467333	0.28293278498664	0.515608571825403	0.565729417036944
RHOQ-AS1	-0.102228310510272	0.112642977913398	0.364119888194426	67.4057610721586	-0.0639074996827507	0.196712920073767	-0.324876981434597	0.745274178884134	0.862879681618808	-0.11589096137644	0.0350889414511949
PIGF	0.0257004644042991	0.0460543737157187	0.576812893646782	187.133538769547	0.063219270904353	0.0843949219527653	0.749088564116878	0.453803827262908	0.649341228489871	0.230707322135516	0.271271794579624
CRIPT	-0.0356623422114942	0.0583991158173344	0.541420858125702	125.701524159159	-0.0615022660537402	0.111633987804287	-0.550927788780278	0.581683177080269	0.75005633173628	0.0644566607130749	0.0395575119837164
SOCS5	0.076277280776504	0.14296743036881	0.593667390448163	35.9597223647297	-0.0230306143650507	0.262892442875945	-0.0876047029465906	0.930190864142909	0.964486734921922	0.367735428218857	0.111032185795021
MCFD2	-0.586401843828463	0.247473875084518	0.0178097228641738	25.9289280523288	-0.923123595404487	0.397993722930379	-2.31944259976675	0.0203710500748828	0.0821632353020271	-1.42766554596124	-1.56120826647942
TTC7A	-0.044308519229123	0.0529313879120558	0.402540030095065	554.657826485321	-0.019836433923169	0.0935727790925728	-0.211989363953213	0.832115332091139	0.913531226525755	0.041031515625491	0.116966503536962
STPG4	-0.164647940087972	0.109314567770872	0.132019741034724	37.8487314836719	-0.207922246475779	0.192923626130589	-1.07774382353273	0.281148095537608	0.487060561160102	-0.285004880301483	-0.232469289069893
CALM2	-0.195176425821661	0.0761409942864951	0.0103665884486589	1310.4423458594	-0.318636837490824	0.127950341156659	-2.4903164353481	0.0127629406061644	0.0583256397691029	-0.367715910408523	-0.438160725013072
EPCAM-DT	-0.0612861405881005	0.0576869322614567	0.288057722781345	756.121754431742	-0.0469017187161864	0.0979771107604915	-0.478700773600472	0.632151515391002	0.788075594047903	-0.0049660672097001	0.0666831827727607
EPCAM	-0.396513230880209	0.120631157453781	0.00101264958347249	31.1765072276787	-0.534013333127531	0.21054805253452	-2.53630146039929	0.0112030247691252	0.0530376544498135	-0.913199059822516	-0.8382985952772
MSH2	0.373034654698691	0.0965193769879436	0.000111149278451979	276.666366200955	0.564249444617681	0.155648213450105	3.62515850397832	0.000288784275717922	0.00317923082554706	1.17174216157209	1.20211220989535
KCNK12	1.09614595958447	0.375475480732993	0.00350757316858553	25.1313581991586	1.59843714812406	0.542945398025589	2.94401085990736	0.0032398863076539	0.0209407666015879	3.13087244503544	3.12348094565754
MSH6	0.10024499143159	0.0574674754355203	0.0810932241897283	157.376232492047	0.187837498029981	0.0993407985138377	1.89083942186972	0.0586457829905463	0.174068852472522	0.432671306627068	0.502794142692534
FBXO11	0.0129797785461126	0.0258900611950739	0.616130356598863	806.607584384915	0.0526442114730435	0.05560425023115	0.946765962209698	0.343758049855829	0.548813349674854	0.196243083058057	0.251624888605732
ENSG00000233230	-0.0902186489373966	0.110552168870769	0.414458339577866	15.6784826080391	-0.128271398991243	0.209542313333859	-0.612150343052058	0.540438292114151	0.717539215241712	-0.0833531051396569	-0.0844897224835976
ENSG00000230773	0.0757360042617703	0.0747310073532757	0.310846130536352	87.2070251513492	0.149262172061078	0.133073770482945	1.12164983016099	0.262011355751311	0.466596992720214	0.366268944145689	0.431126857307885
FOXN2	0.0462812430293635	0.0315235772183427	0.142064316916874	1357.36439934385	0.0980664801660408	0.0653760899746735	1.50003587250372	0.133605110546852	0.303270839648558	0.286466962994661	0.336012787125719
PPP1R21	-0.0248410112215575	0.0433486970380706	0.566610209365227	1452.80676623291	-0.0020978172453009	0.0757029984318792	-0.027711151324985	0.977892529648811	0.987672925681545	0.0937749649720769	0.149922245889119
STON1	0.138378287805011	0.097273594965105	0.1548614725912	64.0117380743443	0.21316951752155	0.159034492947613	1.34039800781941	0.180115983065571	0.367817814893369	0.535986100945287	0.549857311302833
NRXN1	-0.515546749219935	0.544713866543619	0.343916950949433	74.0051896609152	-0.994409945286054	0.825696394735462	-1.20432879642722	0.228462520821997	0.427305405536866	-1.23569736534048	-1.6936478260339
ASB3	0.22231394061909	0.0572503878702593	0.000103096376238046	498.880836961367	0.344695730378896	0.0958057776463467	3.59785953255649	0.000320846809162168	0.00347523668859442	0.763393525195555	0.79421368148641
ERLEC1	0.0768844782904052	0.0820641820815523	0.348819113382519	93.9541590662323	0.1027502308708	0.156529359688633	0.65642784890445	0.511548876802493	0.695239709633196	0.369380512494943	0.344714507461126
PSME4	0.0800241863110053	0.0404790388540945	0.0480496548397391	1432.16506801334	0.155905135583222	0.0771349671852316	2.02119922095555	0.0432591463324515	0.141385143292888	0.377886944385621	0.443468507069318
ACYP2	-0.0263895288721955	0.0395505943393952	0.50462223082776	1989.8131314853	0.00966259739799444	0.0731908055613991	0.132019279250705	0.894969042583014	0.946427836887712	0.0895795557683422	0.171771367609109
ENSG00000272156	-0.390993753192863	0.124383192238012	0.00166962482280695	17.1084256766617	-0.504067753895991	0.228150873534403	-2.20936148999658	0.0271495073635916	0.101346091725202	-0.898245102094133	-0.782664110826559
ENSG00000289065	0.0450662814866428	0.0834024026652281	0.588957392251262	23.253760643251	0.00486096603692542	0.179227197956826	0.0271218101512493	0.978362579172864	0.987982910343512	0.283175259579841	0.162850642341796
C2orf73	-0.167739548408562	0.255212042259319	0.511016569133962	17.0940252131035	-0.185363840293629	0.428685871064409	-0.4324001624625	0.665450600062451	0.810525710477807	-0.293380995353967	-0.190559086289435
SPTBN1	0.00913037204666907	0.0522822038926432	0.861365402504536	1484.34768652428	0.0412828407189597	0.0936356784832345	0.440887932759001	0.659294130165826	0.806570064295807	0.185813860343012	0.230517131775625
SPTBN1-AS1	-0.239824879029218	0.0767435361742932	0.00177794596622528	30.1780743031071	-0.191463490023316	0.181729623626562	-1.0535623538007	0.292083332508007	0.496830197430983	-0.488682262611438	-0.201891338887282
ENSG00000289627	-0.139518598487557	0.0856646777149632	0.103385102784156	15.1305669903335	-0.156623498276512	0.219578397050916	-0.713291928441367	0.475665131104577	0.666128994122119	-0.216921787421828	-0.137163755422923
SPTBN1-AS2	0.47413919896198	0.129014673611142	0.000237775241945554	13.1831130769153	0.678631690585806	0.273862182858665	2.47800438710457	0.0132119520735993	0.0599289862548169	1.44566537798932	1.41461760962529
EML6	1.09303896959307	0.559203346811285	0.0506260539647458	13.3257546766905	1.61645478944794	0.958293115903455	1.68680622100054	0.0916406188725087	0.237311657146719	3.12245465631959	3.15695507478758
RTN4	-0.0476977570625743	0.0344685025611294	0.166417541851503	5161.19405400742	-0.053034588982644	0.0689458528006211	-0.769220871573093	0.441762202110831	0.638883184726023	0.0318490309478066	0.0552892113007489
CLHC1	0.154168250361333	0.161234725492952	0.338984966363678	82.7656387508259	0.241413457616947	0.253382336720528	0.952763561744311	0.340709880312845	0.546396943579919	0.578765951861501	0.602330400365916
RPS27A	-0.964220594371846	0.239292861520882	5.59055440325729e-05	135.006577819065	-1.50269706128692	0.390701907403897	-3.84614723606526	0.000119989676205338	0.00159256180725817	-2.45129240789606	-2.63797057340718
MTIF2	-0.109155522270932	0.107250814379349	0.308792320609057	62.9520887350197	-0.187078318989864	0.185605496338847	-1.00793523187658	0.313485556480039	0.518058944830439	-0.134658902423103	-0.193744335692331
ENSG00000240401	0.381291353322585	0.0867996839573695	1.11913695210549e-05	89.5928340459782	0.613935587713405	0.159812300236534	3.84160409933862	0.00012223287612319	0.00161812952729201	1.19411209024864	1.29442176030004
CCDC88A	0.0599316751648133	0.0527276735786686	0.255694424661259	4610.77569203574	0.11303593557112	0.0927491266791665	1.21872776184868	0.222947537320254	0.42091767975096	0.323450169865069	0.363823834877679
CFAP36	0.687233241190718	0.291848972888197	0.0185348510654922	11.7136606671717	0.812897952393245	0.499875218915421	1.62620174322102	0.103906745470681	0.257060170917485	2.02300248852154	1.66406458799278
PPP4R3B	0.129647814440718	0.038402350306692	0.000735376189445254	509.233356065554	0.208584930808584	0.0634027478400917	3.28984054972911	0.00100244170654517	0.00865020940890667	0.512332571203196	0.541339823087861
PPP4R3B-DT	0.0178984781236033	0.166953756884019	0.914625395596858	8.0155295197604	0.185591325105209	0.340220801777602	0.545502579899649	0.585407906638635	0.752619277693453	0.209569348644573	0.498621083567831
PNPT1	0.0484724921201592	0.0306431925418101	0.113687111203399	533.659381636675	0.0741004631632241	0.0579442072886096	1.27882434898355	0.200958917492008	0.394264006377773	0.292403728777998	0.291487450348039
ENSG00000285755	0.340488550727265	0.0613432121182195	2.84772653455078e-08	232.307820777733	0.525616071695135	0.110856530534497	4.74140827933965	2.12237738479699e-06	5.57840521628344e-05	1.0835647849105	1.13033708180327
VRK2	0.0223629614653732	0.0501732110494989	0.655803002657779	2200.74295431348	0.0788766594099847	0.0884052060858218	0.892217358029945	0.372276440045399	0.575958703138431	0.221665003152783	0.300360920911726
ENSG00000287875	-0.120399707019141	0.0766459978634625	0.116216460398328	41.9092402362526	-0.182550801244942	0.136174299052582	-1.34056721800677	0.180061006694012	0.367817814893369	-0.165122847190988	-0.185332873231302
FANCL	0.0877490280821124	0.0435670820453027	0.0439976667133104	982.523785611305	0.166614326503089	0.0792463457939317	2.1024859232796	0.0355107314696453	0.122450483791735	0.39881590974197	0.463364609632689
LINC01122	-0.0579551335490981	0.0679576303149639	0.393763152591766	277.443618948258	-0.0785907848546069	0.116335969066603	-0.675550180096178	0.499326281534826	0.685100754652594	0.00405865238802477	0.00780955592781916
ENSG00000271955	-0.151569397014707	0.147629983530403	0.30456911023691	32.6739288390931	-0.0984360000742959	0.26236964474983	-0.375180597466429	0.707526159027599	0.839246122220231	-0.249571096283324	-0.02905993686184
PAPOLG	-0.0189842721306017	0.116263802285981	0.870293114745291	109.682070296488	-0.0163995546184507	0.189554832741089	-0.0865161514549763	0.931056117207212	0.964967567729768	0.109642667271722	0.123351720091253
REL	0.0789291687687551	0.107464362816292	0.462663368319767	27.7648513866277	0.161500226807294	0.202484027036027	0.797594897589424	0.425105612966083	0.623914930786125	0.374920206051631	0.453863364129812
PUS10	-0.0291213965208896	0.0939661340507947	0.756626549967699	67.8915631944425	0.0141521607287866	0.16318768268604	0.0867232164575452	0.930891521875439	0.96494590030941	0.0821780885186831	0.180112316347681
PEX13	0.00739679599184428	0.114577326996848	0.948526531226871	53.71297164219	0.0326771995343179	0.192386233986461	0.169852067152671	0.865126478129321	0.931282744523753	0.181117071169967	0.21452911541525
SANBR	0.0876645006604637	0.0421664047694771	0.0376161621898803	272.821995012318	0.155970884916304	0.0746151458633929	2.090338135931	0.0365874358375793	0.125326664303629	0.398586899034467	0.443590659665556
C2orf74-DT	-0.206931722622991	0.122927490591469	0.0923046315813165	9.71488846313194	-0.374276345181987	0.265577695376458	-1.40929133619993	0.158749039594768	0.340491592270414	-0.399564614472449	-0.541530751738923
C2orf74	-0.021840737265974	0.132333122072593	0.868909650478715	43.0416661313194	0.0411274966499081	0.235779945753676	0.17443169951729	0.861526203564549	0.929858441021814	0.101903627219998	0.230228525329667
USP34	0.135717484288509	0.0257951075593908	1.42989610170732e-07	1683.76840122315	0.228469318524001	0.0521856103835433	4.37801372533239	1.19765809773876e-05	0.000241304231288641	0.528777168223167	0.578282092616538
USP34-DT	-0.0428006302964383	0.0625498826008526	0.49380850114271	37.3170009762267	0.00966842066180626	0.129972221136825	0.074388362199551	0.940701368766058	0.969279638196925	0.0451168491725699	0.171782186377298
XPO1	-0.172298737832245	0.0882067867718161	0.0507781219624558	681.331822856983	-0.229318148107313	0.147468751330085	-1.55502875042335	0.119939222219743	0.28293278498664	-0.305733237681855	-0.272219729274212
ENSG00000289410	0.0510966715547607	0.084602315458324	0.545868215798598	85.443913035237	0.103485987460682	0.14737339451381	0.702202645206659	0.482552796215021	0.67176274637753	0.29951343563064	0.346081435054769
FAM161A	-0.159093578905378	0.0812924991161046	0.0503414548837318	83.5659994497837	-0.24375852267577	0.153595475522832	-1.58701629618989	0.112508953827569	0.271642149710591	-0.269956412486653	-0.299047822602395
CCT4	-0.409671608826478	0.153967143513243	0.00779615119920254	158.426206616945	-0.601203058139655	0.250429248399896	-2.40069026274291	0.0163641812260718	0.0702869581219603	-0.948849140994826	-0.963127227995476
ENSG00000236498	0.104073293310379	0.141886315280255	0.463254898370515	6.75932129336417	0.157334628449985	0.282749144518572	0.556445992853044	0.577906004862132	0.747194411946794	0.443043350452547	0.446124294691702
COMMD1	-0.0931239818533587	0.0376913135924055	0.013484835712303	608.616466986399	-0.0985933141661282	0.0677315434095756	-1.45564842026307	0.145489835397493	0.321129659691656	-0.0912245429954144	-0.0293522033205464
ENSG00000229839	0.145372443895242	0.117144879791454	0.214619472977725	27.2699587120431	0.341241156755428	0.241801337234108	1.41124594536483	0.158172106952441	0.3396338238974	0.554935414710759	0.787795591488807
B3GNT2	-0.282199265973651	0.206334378046929	0.171412469614799	17.8792164427964	-0.488542759875638	0.350097860451126	-1.39544628820672	0.162881301145296	0.346258112643633	-0.603487471913406	-0.753820953987169
ENSG00000228541	-0.242049249352266	0.119849472008068	0.0434238075271872	89.7372366038291	-0.335328822719013	0.202042603321884	-1.65969363493492	0.0969761005058028	0.245817452946905	-0.494708763970323	-0.469171979978209
EHBP1	0.332814789233735	0.097005434927466	0.000601608783688152	337.401033154646	0.487093920674092	0.159918412560284	3.04589016909153	0.00231992561798957	0.0163198377242367	1.06277421169104	1.05876858765545
ENSG00000226605	0.249327968072641	0.183667067824526	0.174622525708983	7.08876900149164	0.372697832670039	0.36963295144224	1.00829168832443	0.313314452004209	0.518058944830439	0.836582810033141	0.846237471457421
EHBP1-AS1	0.244835136068839	0.134542176068915	0.0687948077715052	5.94371596186564	0.410285487809367	0.427428366662591	0.959892978121511	0.337109080600823	0.542305912270889	0.824410350305724	0.916069809620462
ENSG00000286480	0.332978744274357	0.0983854317406207	0.000713258403280148	31.402213287269	0.628470913593351	0.203681189911391	3.08556187179955	0.00203167949250492	0.0146706920773299	1.06321841617663	1.32142625920788
WDPCP	0.119074738314284	0.0417357682282418	0.00433001598034157	1588.40084370277	0.217329424707418	0.0699652095545933	3.10624989321068	0.00189476518341139	0.0138835740198573	0.483686865502424	0.557585807380964
MDH1	-1.12867888597377	0.309717107387461	0.000268198520687958	16.1062186647358	-1.70730318336593	0.476316377891652	-3.58438899565677	0.000337868219358841	0.00361900639659972	-2.89686035472117	-3.0180986727602
UGP2	0.0350261833306852	0.0562758720039157	0.53367793896431	238.419718112719	0.0733549595677821	0.108239681765707	0.677708566499341	0.497956493793274	0.68403057119151	0.255973554650905	0.290102414250797
VPS54	0.0656301694573721	0.0327250016932624	0.0449090380059576	504.361493544226	0.13081320537271	0.0600984469028512	2.17664868418595	0.0295067897912306	0.107897003453857	0.338889138476489	0.396851389052011
PELI1	-0.0269281305220843	0.066719637454481	0.686505950403542	323.369301996005	-0.0167811709720841	0.119526913682802	-0.140396588977589	0.888346652763135	0.943682872730598	0.0881203187243479	0.122642733000766
ENSG00000225889	-0.0623699481861278	0.0579505719215839	0.281810486018409	39.5486725344863	0.0368428766245053	0.134131246673156	0.27467780653886	0.78356378336277	0.887057078080357	-0.00790243436700569	0.222268331127475
LGALSL-DT	0.476986108161252	0.200708428311701	0.0174771646369494	12.4138401254002	0.703279208213562	0.369013403968977	1.90583648357849	0.0566714238668387	0.170128273123717	1.4533785280796	1.46040907438895
LGALSL	-0.498144197070113	0.452155499807123	0.270587805241633	6.77131644390555	-0.747932088084328	0.665466206480369	-1.1239219674882	0.261046131134823	0.4657996621093	-1.1885485146782	-1.23572819763432
AFTPH	-0.0238120220204837	0.0385727790853256	0.537018992505827	299.778543117814	-0.0267893101310118	0.0722583782344738	-0.370743307358522	0.710828730787555	0.841157312795745	0.0965628122807273	0.104049081560196
SERTAD2	-0.0774065592845246	0.054552718857876	0.155919051323026	286.602806269194	-0.085516866214028	0.101303867590225	-0.844161908604953	0.398578936868643	0.59913975389846	-0.0486412251513422	-0.00505808515920821
LINC02245	0.968864601148044	0.124256690794278	6.32542051256986e-15	27.0549039175919	1.2447457813987	0.345174499503099	3.60613481931775	0.000310791710454636	0.00338543670974551	2.78602821130776	2.46637437609475
SLC1A4	1.17931261174541	0.668963145913686	0.0779179920590005	8.07910676173003	1.1726784810385	0.829020847534702	1.41453436849719	0.157205063687121	0.338260366930747	3.3561964106848	2.33248392534446
CEP68	-0.0252345851542863	0.109282661161808	0.817383827001982	84.9796242034988	-0.0892901933513437	0.185286571071298	-0.481903209903891	0.629874705751988	0.786450420466204	0.0927086524899169	-0.0120683723313151
RAB1A	-0.039792129228227	0.0538824805426145	0.460211598964498	438.457138057754	-0.0395713765212634	0.0961304619767027	-0.411642425382846	0.680601530630855	0.820644506499956	0.0532678011916309	0.0803018810690286
ACTR2	-0.16544225053282	0.0592672459301927	0.00524705575664591	144.294269355215	-0.247998820803517	0.116096131861181	-2.13615059199436	0.0326671411596367	0.11568871956088	-0.287156910889942	-0.306925673233709
SPRED2	-0.518275169649081	0.256044582804307	0.0429537050465033	45.815109334863	-0.793469506384593	0.397453437142884	-1.9963835564953	0.0458921892712701	0.147423581464345	-1.24308949301521	-1.32033002719854
LINC02934	-0.288863943519608	0.716909764684346	0.687000242233647	14.8189593044891	-0.434338858767429	0.983517807608932	-0.441617686438609	0.6587658833332	0.806479316292791	-0.621544127260352	-0.653118073269718
MEIS1	0.0938350148434128	0.0525246613456085	0.0740192385604334	978.295001399778	0.178168663624467	0.0961352575271336	1.8533123872288	0.0638375967132255	0.185024333503524	0.41530471428459	0.484830869608711
MEIS1-AS2	-0.101034435194075	0.141918046141049	0.47651370661463	6.38119856581281	0.0157593284307615	0.359092205531662	0.0438865789565906	0.964994813435095	0.981401015586616	-0.112656387015845	0.183098197697103
ETAA1	0.0689174225765326	0.0717260094964175	0.336631195347202	71.0049560184254	0.130174657448713	0.128479629275314	1.01319297216967	0.310967996672518	0.515758355557988	0.347795315287228	0.395665060870682
C1D	-0.197781485237013	0.0738519180185447	0.00740451096342568	98.9987998132455	-0.281356230841798	0.12891963409492	-2.18241567948172	0.0290788681675745	0.106651632539239	-0.37477381526543	-0.368898837811331
DNAAF10	0.0491872268487197	0.0906516111387986	0.587407801813913	66.7206280990175	0.0895279870533887	0.160527182951526	0.557712316426954	0.577040845981877	0.746435096059191	0.294340164347328	0.32014952201287
PNO1	-0.231730210507419	0.134227061009723	0.0842746555907615	31.1541485678916	-0.37923617389334	0.22961422394315	-1.65162317639013	0.0986113923659524	0.248117199488031	-0.466751323171679	-0.550745384429312
PPP3R1	0.147080955939183	0.10841066483654	0.174875945676938	166.911047742703	0.229409671896264	0.186184449385125	1.23216344143612	0.217888036714899	0.414805701079775	0.559564297791871	0.580029130957749
ENSG00000289156	0.112961085829999	0.141731841096768	0.425447718446935	21.3117593040717	0.260056493270811	0.262073211829482	0.992304751238812	0.321048886302424	0.525627003400552	0.467123106031914	0.636966420233091
ENSG00000273064	0.152153029808361	0.108623353150201	0.161291962946891	21.2958148282983	0.225104918214552	0.199018320633338	1.13107636270972	0.258022952136014	0.462681828499647	0.573306101370283	0.572031531381623
CNRIP1	0.268156072309782	0.228634543789879	0.240852371209839	21.7436935744629	0.366303300940199	0.366230728903038	1.00019815933354	0.317214619849395	0.522121269509463	0.887593918477936	0.834357371448595
FBXO48	0.0705460287344372	0.1579981484117	0.655236773234763	11.381213824491	0.115649967004981	0.318276000501001	0.363363768625139	0.716333163242254	0.844299078308158	0.35220770881811	0.368680321039998
APLF	0.0701211039817753	0.0582395586138186	0.228585096184615	234.045887443307	0.146047790869288	0.10621913864348	1.3749668160979	0.16914173276106	0.354959783236531	0.351056457350309	0.425155009541965
GFPT1	0.0523324281921764	0.063731373576163	0.411566098281831	161.391373594999	0.0702408441817655	0.111898306353373	0.627720351369268	0.530187150964985	0.71026984191221	0.302861479334277	0.284316845613728
NFU1	0.0178163511276977	0.0596631666820273	0.765233376391404	112.892227314654	0.0328345475566731	0.103305562210044	0.317839106183971	0.750606985206506	0.86663730998138	0.209346841426554	0.21482144491188
AAK1	0.039033135298344	0.0587162140450729	0.506193716628903	421.826012615947	0.0816678994504687	0.100070540190927	0.816103313669065	0.41444104887531	0.613779673756479	0.266829616354246	0.305546634616898
ANXA4	-0.0130485601897333	0.0369637712888758	0.724081363744555	615.094944027592	0.0259106437414505	0.0708979526924691	0.365463920430001	0.714765134279208	0.843753034717571	0.1257243312406	0.201957849381892
ENSG00000289250	0.100806897610838	0.0928945820614666	0.277844061490648	14.9102813026708	0.155850791726377	0.197850812867204	0.787718733462987	0.430861245308594	0.62902502760951	0.43419368278796	0.443367544171413
ENSG00000231024	0.176171990607382	0.12099693545014	0.145391585580095	10.106977241784	0.343475695413785	0.256068869213318	1.34134108714188	0.179809735595297	0.367527706403963	0.638380832135437	0.791947035856654
GMCL1	-0.0684887099187795	0.065756944276142	0.297623431577981	162.528532759106	-0.089346530444451	0.116367978433887	-0.767793096063899	0.442610116813779	0.639765010646348	-0.024480036358207	-0.0121730383692045
SNRNP27	-0.647103639693575	0.165721578577086	9.43174147910279e-05	29.3054175744544	-0.993498456005929	0.291793030362064	-3.40480529906136	0.000662112428807669	0.00624935490605468	-1.59212532654611	-1.69195441293309
MXD1	-0.226196106821224	0.107069023802132	0.0346333488954911	176.619742548716	-0.298902925280725	0.180197657405821	-1.65875033884358	0.0971661111577572	0.245908807039728	-0.451757739127016	-0.401498016854575
PCBP1-AS1	0.139823156391703	0.0314479065975501	8.74093822271107e-06	838.579921970115	0.235318575548896	0.058276021237801	4.03800003072714	5.39088460902221e-05	0.000834158654190982	0.539900693048447	0.591007005382581
PCBP1	-0.665994877081546	0.087810417945218	3.3386659836322e-14	198.325613506162	-1.0157026584564	0.151798269071737	-6.69113465303349	2.21446776157538e-11	2.56401004359646e-09	-1.64330748205772	-1.73320655724521
LINC01816	-0.324641547167416	0.0829412777775755	9.07370765699029e-05	38.7662828446025	-0.443421627225901	0.149801052957654	-2.96007016286627	0.00307568986398637	0.0201019905417036	-0.718476627558133	-0.669992521970961
C2orf42	-0.138065823109799	0.0645143808645848	0.0323484437304573	91.7764651849544	-0.173725182693995	0.111099292917913	-1.56369296447597	0.117889690784825	0.279748487090279	-0.21298577339687	-0.168936171259253
TIA1	0.0427426465796231	0.0573864800888423	0.456380031821175	401.614035772591	0.0878341713919481	0.0942341905201204	0.932083895528282	0.351293170092415	0.555791947885436	0.276879820021233	0.31700266149132
PCYOX1	-0.287038572277832	0.17694823775954	0.104768829053689	33.6451023907112	-0.488050600307172	0.299524300463199	-1.62941904731077	0.103224339281357	0.25608166361874	-0.616598636774774	-0.752906593852495
SNRPG	-0.246128513859396	0.0725137513201025	0.000688212985062198	51.2445290455652	-0.344859172497409	0.138850463710367	-2.48367317819523	0.01300350895765	0.059203433494982	-0.505760742519377	-0.486877968980984
TGFA	-0.0907755934962786	0.0515274252368297	0.0781208887180343	230.779279854522	-0.124557667349272	0.0977485568244208	-1.27426604950297	0.202569144233971	0.396017737142389	-0.0848620387493841	-0.0775901549817765
TEX261	-0.316073292752697	0.0429683300621172	1.89560585638443e-13	82.8914751104166	-0.509137388939012	0.101597305081492	-5.01132769742885	5.40557715266748e-07	1.76219191110381e-05	-0.695262598698569	-0.792082747540531
NAGK	-0.10785363322075	0.0613188196800899	0.0785946024455879	116.2179829516	-0.153795254973138	0.105123201175932	-1.46300011084851	0.143467348617189	0.318024419752016	-0.131131685732274	-0.131909295094486
MCEE	0.0777887359487014	0.0616230976108288	0.206829767482671	95.7699406031115	0.135187809333892	0.105975100417655	1.2756563456992	0.202077026608404	0.395410335719328	0.371830423802444	0.404978760179958
MPHOSPH10	-0.24373545737969	0.0930939798087582	0.00884038862337348	69.9163739737663	-0.367497821785939	0.156742344416639	-2.34459822043421	0.0190475928453925	0.0785322986779959	-0.499277218630657	-0.528937251657997
PAIP2B	-0.087479471619972	0.0492572452957007	0.0757375886152598	232.775875261602	-0.0994103719324633	0.0889664619091039	-1.11739154057885	0.263826950554679	0.468711610171943	-0.0759318337557307	-0.0308701765494151
ZNF638	0.076731974209292	0.0299481003339077	0.0104021888933314	4532.0591340844	0.152490467321043	0.0575703084777778	2.64876932837532	0.00807854506106083	0.0416198460740729	0.368967332170362	0.437124555367219
ENSG00000281195	0.179355164941323	0.0799065076884447	0.0247962209240955	52.5730645665931	0.287901538691471	0.149726296349205	1.9228522023947	0.0544986139664321	0.165829380195548	0.64700502759889	0.688698421624852
ENSG00000289463	-0.0770209041956748	0.0552549370422561	0.163342079112766	135.465423016282	-0.0835438183058793	0.100959670693862	-0.827496937457405	0.407955457205429	0.608129827494574	-0.0475963672457437	-0.00139245216819033
DYSF	-0.106717901542964	0.0819659871173876	0.192923949845123	1294.99216891584	-0.126126878805137	0.132426608703163	-0.952428519013524	0.340879701682374	0.5464306019956	-0.128054640319203	-0.0805055192051928
EXOC6B	0.013203096070678	0.0333790290943752	0.692436562304916	5734.89463713007	0.0638718050306818	0.0621598548060923	1.02754109110985	0.304165746875581	0.508966303453527	0.196848118717503	0.272484107069025
SFXN5	0.0414205492528203	0.118699225583108	0.727123972489653	74.325075222945	0.0413775934967688	0.207740322983975	0.199179402931614	0.842122410693251	0.920080216222325	0.27329785291171	0.230693168508891
SMYD5	0.0134037981494117	0.163594442307687	0.934699920951414	18.6872399357079	0.0177737880237211	0.311225679885304	0.0571090021564779	0.954458365444852	0.975892989212074	0.197391882198649	0.186840767511312
PRADC1	-0.793913138925859	0.153912633690134	2.49326630024006e-07	6.66364545501456	-1.12737239583237	0.38716883696353	-2.91183661545201	0.00359310524462807	0.0225980314930647	-1.98987728243827	-1.9406725147281
CCT7	-0.814027282030632	0.148908328522018	4.58662583963639e-08	46.3737539661662	-1.33032674246393	0.254307406785067	-5.23117576197174	1.68435263617476e-07	6.26663164998979e-06	-2.04437266456855	-2.31773185809759
ALMS1	0.132483434034859	0.0327495864238098	5.22457273544936e-05	458.508021483571	0.225365776261234	0.0569750636777963	3.95551600496168	7.63696349276962e-05	0.00110888709915015	0.520015134290965	0.572516167288304
ALMS1-IT1	0.241429393289295	0.104037685617808	0.0203086810303067	14.4065524178797	0.380604009450922	0.196667180872456	1.93526956435988	0.0529572251541299	0.162575655096027	0.815183148667456	0.860925985771307
ALMS1P1	0.601871106754414	0.253054766116717	0.0173868993413519	10.1821775062924	0.96124035661748	0.445587149528585	2.15724434071862	0.0309866312544991	0.111956058584461	1.79173028809363	1.93966296988988
TPRKB	-0.367088500685517	0.222454109984997	0.0989068821930454	18.1169906820614	-0.564115332795609	0.3662112348963	-1.54040968446899	0.123460522254092	0.288168333096529	-0.83347844196236	-0.894223685906371
DUSP11	-0.0800182323890914	0.137828703218133	0.56153507894899	47.3225431295161	-0.123337320808745	0.229535664380515	-0.53733401796891	0.591036911499426	0.757803520543785	-0.0557170485205699	-0.0753229304906974
STAMBP	0.00458221460825408	0.0512031533464352	0.928691811196356	275.778280309342	0.0279811517915493	0.0919518278413428	0.304302290105957	0.760897600587502	0.87354943924671	0.173491507046426	0.205804548990789
ENSG00000286244	0.157166212999627	0.105344465354766	0.135718381089515	16.9366541070438	0.214212392653208	0.227189753333839	0.942878758877996	0.345742920796052	0.550772374626605	0.586888352042067	0.551794820003119
DGUOK	-0.086504373554606	0.0772920640703482	0.263059817077018	94.0993856405877	-0.10871216639501	0.154917357197695	-0.701742970326297	0.482839470073861	0.671952846602635	-0.0732899940606553	-0.0481515433711522
ENSG00000217702	0.158387198406977	0.082161772830052	0.0538864706964896	48.6413060554383	0.234710665672622	0.150344521960553	1.56115209661051	0.118487868524916	0.280820639166781	0.59019637595352	0.589877598190372
BOLA3	-0.436765050274373	0.454613320253957	0.336683080677956	5.57449897616413	-0.612567129592752	0.739643849146744	-0.828192014710068	0.407561765394666	0.607880296614743	-1.02225358269719	-0.984240002327367
BOLA3-DT	-0.179497093032943	0.280303335714366	0.521933830315019	5.31791386809439	-0.262104111257349	0.503044081435004	-0.521036070059029	0.602341644396442	0.766611449435101	-0.325235789459885	-0.333131229531613
MOB1A	0.0298347907282708	0.0694101232132644	0.667316819463656	53.58759698384	0.0829426379426683	0.139771141958429	0.593417473596497	0.552901797739721	0.727929129756203	0.241908480032352	0.307914911359003
MTHFD2	1.37530259312913	0.49961870605992	0.0059105243415659	7.33369499640585	1.80892888279222	0.71072504164312	2.54518804995272	0.0109218902501007	0.0519999673694089	3.88719337503862	3.51454364806306
SLC4A5	0.290882771326237	0.0964606021126406	0.00256504850403407	331.846849710659	0.47068845934124	0.16055077802075	2.93171085898075	0.00337100436946908	0.0216114366044578	0.949167515772654	1.02828965197112
DCTN1	-0.537664844385271	0.117721046569022	4.94096558993119e-06	78.6606268075723	-0.847812539789298	0.203435347666722	-4.16747900260788	3.07986872269304e-05	0.000530329702749875	-1.2956220681603	-1.42129139527154
DCTN1-AS1	-0.114515380513844	0.128246744675034	0.371894598515125	33.0491424140082	-0.133259272992817	0.220018535457017	-0.605672938945867	0.54473195712574	0.7208172331188	-0.149180402125586	-0.0937564592007834
ENSG00000286623	0.114963756169116	0.159365052780846	0.47067191033846	12.2121107370201	0.156074022000003	0.276751637806309	0.563949768236728	0.572788318353251	0.743368432099963	0.472548954144991	0.44378227320674
RTKN	-0.118155235974059	0.0600145134424964	0.0489786237163206	391.06108341093	-0.160466164152987	0.101493647912738	-1.58104637534511	0.113867434497197	0.273583414519212	-0.159041886811766	-0.144302863780146
INO80B	-0.422907678188439	0.197060209173741	0.0318663114617261	18.8192806640252	-0.632425121994778	0.323562155772357	-1.95457073922984	0.0506337578214828	0.157676899083538	-0.984709712038084	-1.02113323324367
WBP1	-0.519211184720089	0.054645169861858	2.06884606179492e-21	87.121530303121	-0.741270230500369	0.106713975522699	-6.94632757208727	3.74917666756229e-12	5.78795308299185e-10	-1.24562544489289	-1.22335144548331
MOGS	-0.307147369067899	0.111395512194959	0.00582864174145971	24.0658029511389	-0.516233241254207	0.211476799968223	-2.44108687729234	0.0146431316051271	0.0645775910255392	-0.671079534098948	-0.805265798108408
ENSG00000286883	-0.166226934194201	0.116262912670176	0.152788698226609	17.577674444613	-0.184666019276694	0.217436624484619	-0.849286635654874	0.395721815492398	0.596719501027726	-0.289282859569714	-0.1892626374141
CCDC142	-0.140006725475075	0.0649354008835019	0.0310764494656114	28.1413558405878	-0.094554869224793	0.147475277010451	-0.641157427479132	0.521420406189239	0.702057267977668	-0.218244273126256	-0.0218493662387761
TTC31	-0.00637470209874007	0.0821040214536156	0.93811300967438	29.8431195717738	0.024290854317058	0.162822025994755	0.149186537685266	0.881406442484875	0.940242424904983	0.143805859499472	0.198948518727511
AUP1	-0.434073233177845	0.0867267532483937	5.58425292325199e-07	103.555521480593	-0.667607401654149	0.144245767734356	-4.62826336009816	3.68744898699094e-06	8.92671006626751e-05	-1.01496062467577	-1.08649673733598
HK2	0.0964859866593745	0.246368790657468	0.69532988700246	7.92212692921301	0.184183575966328	0.438705925995654	0.419833799938578	0.674606871290859	0.816421417219997	0.42248700991483	0.496005692595697
ENSG00000236209	0.0340086388684819	0.48429997691365	0.94401675718652	14.4898473513261	0.0971015253636685	0.72042420336602	0.134783818908337	0.89278279972638	0.945611043696797	0.253216714649644	0.334220042943579
POLE4	-0.394982925839451	0.11999998462996	0.00099645829139893	31.8260416786974	-0.646097663381656	0.214873736487914	-3.00687126282647	0.00263951519268976	0.0180322118784416	-0.909052994164258	-1.04653480538584
TACR1	0.0687316453017102	0.261807693350868	0.792915004330362	10.7954643003578	0.0519885099116149	0.493475350125723	0.105351786869131	0.916096671591059	0.957360823463058	0.347291987676907	0.250406691487503
ENSG00000270571	-0.103589884153564	0.10432152037002	0.320716427106196	47.2625608816618	-0.0996322251332437	0.180310176387232	-0.552560188945048	0.580564609096846	0.749333390811046	-0.119579881933644	-0.0312823471858122
EVA1A-AS	0.486437955888554	0.13358920799077	0.000271268184491258	9.80880593484766	0.713118749876148	0.279836679082747	2.54833909626722	0.0108237204721007	0.051624073032949	1.47898648219694	1.4786894964638
MRPL19	-0.0512697288982436	0.0549348569485785	0.350674238474434	224.452081252959	-0.0661654942061882	0.0938159946152693	-0.705268802804114	0.480642971155887	0.670563596717016	0.0221714638185757	0.0308939195338528
GCFC2	0.0924724134059367	0.0428691043490046	0.0309988396071017	297.531619346585	0.150999380980381	0.073831570048099	2.0451871859424	0.0408364073145516	0.135962763173461	0.411613009117746	0.43435433612408
ENSG00000286045	0.113627604810517	0.114410330067317	0.320632663475122	14.5853505972115	0.202398291443587	0.222791587427932	0.908464694651267	0.363632758667148	0.56819650968529	0.468928910353342	0.529845956534393
LRRTM4	0.488536711159387	0.341805862203032	0.152923411910469	213.716280958383	0.783133386174509	0.522950249822794	1.49752942357304	0.134255555402634	0.304386624681428	1.48467265385666	1.60876639911246
ENSG00000227088	0.10836558780222	0.102675085006249	0.291232168583056	3148.82192212558	0.169418625390458	0.170087774001469	0.996065862964347	0.319218144916966	0.52375017155873	0.454672492560673	0.468574584755827
ENSG00000229494	0.146713961967613	0.176063872891638	0.404675759071372	25.6161230747843	0.314141644248767	0.30405515849307	1.03317321043223	0.301522847388921	0.506350696033418	0.558569998575839	0.737448680663856
CTNNA2	-0.362086973100664	0.479114395658522	0.449803770213086	282.686688645426	-0.366780804178481	0.640256508604536	-0.572865405113794	0.566735829908299	0.738772827265173	-0.819927769902805	-0.527605138339216
SUCLG1	0.0873567087700316	0.0347753943894403	0.0120040108272404	175.887525123744	0.158083716266141	0.0708203994943564	2.23217769731359	0.0256032208413911	0.0970307164561863	0.397752996411903	0.447515989744179
DNAH6	0.712992917152711	0.390973971919691	0.0682076206381934	18.7457128819119	1.02961933275532	0.600411943194599	1.71485484995026	0.0863718422930014	0.228403271084328	2.09279335049308	2.06670105638929
TMSB10	0.166842707474577	0.574869576147554	0.771642535132775	14.9629913704605	0.0622622261752746	0.692580447287063	0.0898989083783186	0.928367548629	0.963114187340762	0.613104943091813	0.269493746150946
ENSG00000287625	0.159672582249261	0.211267433350561	0.449778607899578	5.35638652603889	0.213730311303591	0.48704038873049	0.438834881560226	0.660781183528849	0.807381192792953	0.593678874974458	0.550899183717647
KCMF1	0.0144508999533066	0.0440175045966901	0.742685648090475	169.956595241165	0.0259958067496524	0.0792729729556804	0.327927738552029	0.742966300057967	0.861947970501362	0.200228802102983	0.202116069732848
TGOLN2	-0.245840355263404	0.0639730440685693	0.000121601847904807	224.705487664795	-0.395363475280846	0.111313698373593	-3.55179534107223	0.00038261233249228	0.0039898029795837	-0.504980032512447	-0.580707539822487
RETSAT	-0.0839353391295016	0.0624177769308675	0.178710983576162	60.6201068956933	-0.132739555936018	0.115944439064064	-1.14485487193287	0.252269280576649	0.456327098643093	-0.0663296919502119	-0.0927909013035181
ELMOD3	-0.165169369145275	0.028890301998127	1.08343597942643e-08	290.960542610818	-0.202357318715349	0.0561439225552479	-3.60426043471083	0.000313043040366671	0.00340719698149494	-0.286417591525799	-0.222130471291057
SH2D6	0.069229964983894	0.121889775206064	0.570054061003246	26.5412371770998	0.128953417119504	0.222610251469525	0.579278879872958	0.562401013953254	0.735860498627	0.348642088517007	0.393396175851609
PARTICL	-0.316955403485918	0.0959128960755226	0.000951062113140191	21.1745503205929	-0.545266331460042	0.179307908586014	-3.04094970355687	0.00235833222258146	0.0165374613156069	-0.697652507194184	-0.859205012077908
MAT2A	-0.0416030071220848	0.0541299529507646	0.442144789814249	830.035339564828	-0.0426868382344354	0.0933910782886955	-0.457076189895565	0.647616283554309	0.799313940858107	0.0483615776302782	0.0745138111540048
GGCX	0.247932541029431	0.0776278275080965	0.00140383378902247	100.770869466427	0.383159467231534	0.142091339875819	2.69657156844602	0.00700573413216201	0.0376979227279919	0.832802170233644	0.86567365069575
VAMP8	-0.25485304984137	0.139258701045311	0.067239602337099	20.3161903540625	-0.336811994324617	0.253087149150513	-1.33081428849757	0.183250125247354	0.372293515685556	-0.529398186071931	-0.471927494807013
RNF181	-1.0066733872537	0.214922386225649	2.81477452623604e-06	17.9853335864846	-1.4892170298434	0.378231778704438	-3.93731334512513	8.23989803797067e-05	0.00117111185765062	-2.56631004292747	-2.61292665644233
TMEM150A	0.122079273142063	0.213886718321022	0.568158252582693	6.86203786888203	0.104768806964965	0.406251088549854	0.257891756890907	0.796490446786617	0.893566073661781	0.491827071759816	0.348464725129481
USP39	-0.0933610598868168	0.0549254906483958	0.0891729678518063	54.5549378240953	-0.192698233516225	0.124815235443968	-1.54386788464403	0.122620341652372	0.287168929160071	-0.0918668600934235	-0.204185310799651
C2orf68	-0.155349455031155	0.0458292346219658	0.000699574640086492	90.6106929214081	-0.207336368904817	0.0926116291054488	-2.23877250521899	0.0251707221224715	0.0957699628404856	-0.259812432690644	-0.23138081466238
ATOH8	-0.47820905468314	0.108568458454041	1.05941327631637e-05	38.133296666982	-0.703707765314504	0.187240728679616	-3.75830499206509	0.000171068286349439	0.00211762041839568	-1.13453810038708	-1.15356590655108
ST3GAL5	-0.0493663905479237	0.0585860959161399	0.399435516801826	733.327137941076	-0.0541389136695061	0.103088585481883	-0.525168847903348	0.599465818729436	0.764167018304595	0.027328191111586	0.0532375383594893
ST3GAL5-AS1	0.088419226052016	0.11025070725483	0.422562618413268	46.8282074429638	0.166463293817247	0.196163312845395	0.848595445308593	0.396106442266996	0.596959787487436	0.400631681573889	0.463084013102996
ENSG00000272564	-0.741440767141583	0.109308830305628	1.17713308701073e-11	20.7597751954179	-1.02322597747388	0.202329776446204	-5.05721893952636	4.25414739859498e-07	1.42487415736981e-05	-1.84771353542845	-1.74718377811173
ENSG00000287628	-0.0196883744039303	0.161831912486785	0.903168763383923	8.76101648271203	0.0632353768093317	0.358000419076419	0.176634923982682	0.859795160017616	0.928994578219969	0.107735038284299	0.271301716983635
POLR1A	-0.0153655020045638	0.0571245447792888	0.787943161126061	113.700741446594	-0.00159922146952195	0.102870911732453	-0.0155459054711327	0.987596661639393	0.993812149732426	0.119447025321321	0.15084856355091
PTCD3	-0.00635929989537141	0.0406220544084744	0.875601115753714	290.498174563859	0.00931300491402196	0.067595010047289	0.137776514975094	0.890417045660975	0.94456925521464	0.143847588791833	0.171121876161198
IMMT	-0.0445513133300229	0.0542556773623707	0.411568560144288	185.393725076481	-0.0612753404367172	0.0971375332443962	-0.630810134765824	0.528164675933971	0.708456982170095	0.0403737119478202	0.0399791064238873
ENSG00000273080	-0.19579483437724	0.0955467686646461	0.0404421569470296	13.07350166446	-0.238747987887996	0.23299140776313	-1.02470726358595	0.305501334724517	0.509966247412998	-0.369391368834635	-0.289738985475405
MRPL35	-0.167363146321248	0.213369895186989	0.432816983487189	26.7869619023215	-0.278437781790977	0.341951677766961	-0.814260610181103	0.415495669984885	0.614798098883661	-0.292361206667174	-0.363476788463663
KDM3A	0.0559917071042009	0.0748707314135703	0.454553615467153	115.954097125956	0.128106527018345	0.136525757584716	0.938332291903623	0.348073669651379	0.552989999655509	0.312775588108055	0.391822778529753
CHMP3	-0.0426240994979421	0.0611111252470499	0.485499258892651	83.4462177513646	-0.0377779183302187	0.113890609610838	-0.331703539556992	0.740113127689426	0.859455249697102	0.0455951252428804	0.0836338627639248
CHMP3-AS1	-0.0628111993133901	0.107137169125891	0.557694770336919	18.4851323579265	-0.122446582909559	0.228624061957773	-0.53558047154361	0.592248528261116	0.758509581679704	-0.00909791899045306	-0.0736680704053841
RNF103	-0.115088849526919	0.054753254182249	0.0355572609044749	201.132235753132	-0.159718360578187	0.100452757580057	-1.58998482894705	0.111838224763155	0.270551008068073	-0.15073410554932	-0.142913554659335
RMND5A	0.0154925133816796	0.0511840009118607	0.762131656472413	252.373446125086	0.00541109781486569	0.0996875498385424	0.0542805779019517	0.95671162332639	0.977179071517871	0.203050852314894	0.163872706320221
PLGLB1	0.108581880642171	0.19574786621081	0.57909799157944	26.34252012522	0.144465915922557	0.325908875865812	0.443270885270517	0.65756981214003	0.805749488810578	0.455258496195219	0.422216118413953
RGPD2	-0.154392195468494	0.388279835896869	0.690902023693219	5.12699385598515	-0.192718526742396	0.605314057697122	-0.318377748363521	0.750198415049978	0.866429900040807	-0.257218922969979	-0.204223012630934
KRCC1	0.0454138014361634	0.0456413290950121	0.319729029016929	295.117691893225	0.0885583714381001	0.0796160086173827	1.11231865269323	0.266001166734916	0.47091761685279	0.284116797697989	0.318348118725434
THNSL2	-0.145973366509498	0.194271850171681	0.452419710339916	72.4819517091422	-0.217791977363094	0.305033993172986	-0.713992480305573	0.475231829322619	0.666035224489455	-0.234409733494684	-0.250805798286719
EIF2AK3	0.0894829271537056	0.0587405658826321	0.1276690947943	191.948310599853	0.16366386002686	0.0974706612101632	1.67910895437523	0.0931308114107605	0.240113343025732	0.403513574066501	0.45788307661492
RPIA	-0.0443137792599931	0.0678519362494481	0.513694855400682	42.7187848026403	-0.0841233324242936	0.170294719541721	-0.493986734589758	0.621315547993155	0.781137239080414	0.0410172645887558	-0.00246910421624597
ENSG00000290846	-0.126890407542356	0.252139718493536	0.614785464455799	18.662907977811	-0.130512695555664	0.416893310766208	-0.313060181550515	0.754234940104979	0.869334181274997	-0.182708145429315	-0.0886537220475541
LSP1P5.1	0.16848981973087	0.243618224303463	0.489179650953207	27.9743672865435	0.231886472483845	0.401357252201805	0.577755780446819	0.563429013562853	0.736712001374208	0.617567475318547	0.584630662379523
ENSG00000291142	-0.0338067911966669	0.205756998427546	0.869491475892555	21.7034217944411	-0.0350135442744949	0.354220615319698	-0.0988467151831178	0.921259976734346	0.959553528307018	0.0694839174591625	0.0887696634184982
MAL	-0.211834809358996	0.044084138268161	1.54566948741719e-06	1500.37919078832	-0.30035907753311	0.0774822812974219	-3.8764872755896	0.000105975349343084	0.00143773223942117	-0.412848580083348	-0.404203333696727
MRPS5	-0.0206109077389174	0.0384310592725189	0.591745285346059	315.967104498672	-0.00315814269934395	0.0694233552846039	-0.0454910697761152	0.963715892817551	0.980921819609841	0.10523561256399	0.147952317054901
ZNF514	0.196837998805215	0.0751449497686943	0.00880731940557546	145.122081601994	0.298999990259099	0.131137581623308	2.28004807285509	0.0226048374722333	0.0885518694921605	0.694371386044798	0.709317713253551
ZNF2	0.105047214914166	0.0998920506440714	0.292979733064629	25.4454890722057	0.15074204418604	0.196069120701267	0.768820932367581	0.441999620661507	0.639020118956373	0.445682002752419	0.433876242186653
ENSG00000289370	0.196745581377129	0.115286828189291	0.0879011355716689	9.86470122090568	0.270864683240096	0.244833353434074	1.10632264534591	0.268586893582072	0.473286613448021	0.694120998890207	0.657046448478209
ZNF892	0.24873584851123	0.0412958507387315	1.70933327853276e-09	165.423680592183	0.382721430758071	0.0766036177197756	4.99612736513448	5.84930365167154e-07	1.88850955157693e-05	0.834978576554347	0.864859843315927
PROM2	0.0731877107750491	0.0881454442078123	0.40636567106638	14.63358466363	0.0983275044709733	0.195855106831643	0.502042076214513	0.61563792381076	0.776835114120849	0.359364835598007	0.336497731915791
KCNIP3	-0.214986396323514	0.874234314850435	0.80574886012502	17.7466119167666	-0.0518802029797225	1.06934575117451	-0.0485158358956775	0.961305144083364	0.979984014435193	-0.421387195676048	0.0574338908086319
FAHD2A	0.0599235299514392	0.081108531682851	0.460024357971457	62.6094769231651	0.0894885697915384	0.137949775312378	0.648703990919142	0.5165297243084	0.698641563664262	0.323428101984123	0.320076290534375
ENSG00000291126	-0.0335110672664826	0.0950588935790345	0.724441174834143	30.5180569986728	-0.0195454655176858	0.177077393693073	-0.110378095758309	0.912109524024476	0.955208032528088	0.0702851242765008	0.117507080064312
LINC00342	0.280701902828764	0.103280873382466	0.00657076554728612	293.891850774215	0.429272852073582	0.184216549539511	2.33026214608102	0.0197923001497895	0.0806524221213055	0.921584420818124	0.951345541432106
ANKRD36C	0.213666117717082	0.0480162373858361	8.59214210843672e-06	905.140574447948	0.332595123127852	0.0840222682895855	3.95841638054274	7.54483458535004e-05	0.00109788378457028	0.739963920902443	0.771732531906827
ENSG00000291176	0.0214185962425794	0.0658673949126536	0.74504672005959	193.504116661341	0.0421792515144818	0.113345282922768	0.372130629760942	0.70979559211094	0.840601763305002	0.219106428153161	0.23218253126846
GPAT2	-0.129590080911621	0.307033323803112	0.672972674202582	8.73941906667242	-0.25347831633546	0.517397637892159	-0.489910076451282	0.624197532364484	0.782636021021974	-0.190022388502892	-0.317105770489873
STARD7	-0.00543426171957398	0.0567428268260539	0.923703227624405	225.82978187378	-0.0266724405164101	0.103451111957732	-0.257826523192018	0.796540793793374	0.893566073661781	0.146353800894064	0.104266208125224
STARD7-AS1	0.0593504804924072	0.0540718628628159	0.272369467182932	43.3222581386421	0.12109179934725	0.119434950758975	1.01387239311229	0.310643645991627	0.515461836120273	0.321875535260956	0.378790445625938
TMEM127	0.217589877184482	0.212058915407176	0.304852842574611	17.4306847869549	0.281743874011357	0.367422929151462	0.766810810261691	0.443194008089692	0.640402229440845	0.750594588609709	0.677258385776847
CIAO1	-0.130462166708212	0.114639632160938	0.255112231220465	90.5534935060133	-0.208024131837257	0.195488689770842	-1.06412361800117	0.287272702939151	0.493134336040721	-0.192385136370801	-0.232658577095182
SNRNP200	-0.234518404618925	0.0645454987951998	0.00027973122648442	80.5055437140404	-0.351072528505454	0.127584774171864	-2.75168044764133	0.0059290344826865	0.033321303968035	-0.474305396082888	-0.498421471130103
LMAN2L	-0.00571585968999899	0.071802737365202	0.93655138759821	62.2244637995343	0.0054359197606416	0.130275083562268	0.0417264730292296	0.966716749909778	0.982071905910161	0.14559086563376	0.163918821846845
CNNM4	-0.0505295726277826	0.0546971514959227	0.355587179430391	104.17117218643	-0.0624162116162029	0.0971361961076366	-0.64256388573256	0.520507123011834	0.701455488103331	0.0241767741410086	0.0378595354713766
ENSG00000289135	-0.385049466855414	0.0832490532111479	3.74108171180407e-06	41.7973493424914	-0.52611298276242	0.144668647805379	-3.63667588481363	0.000276179084889407	0.00307066331883247	-0.882140207455382	-0.823620905587381
CNNM3	-0.0870412455867725	0.0597639239270687	0.145277144075056	107.844903107576	-0.131585440708977	0.106169930387288	-1.23938520284394	0.215202878663834	0.41173644776837	-0.0747445450398134	-0.0906467248574178
ANKRD23	-0.0240621663200931	0.0503671247245126	0.632838434248269	205.097160516447	0.0151963962322932	0.0913684288224871	0.166319990702884	0.867905134839294	0.932947656093063	0.0958850946606467	0.182052352418897
ANKRD39	0.056103964331811	0.114934916048262	0.625452932941487	35.0295471444925	0.0848174420057216	0.209832154438953	0.404215656234886	0.686054141790574	0.824416420098839	0.313079727363883	0.311398021726896
SEMA4C	-0.102780774993948	0.0819763710410472	0.209920026896021	230.263021601452	-0.163833791627083	0.139277428838416	-1.17631257981618	0.23946999063646	0.440350690613128	-0.117387757088516	-0.150559420612608
FAM178B	0.110596408594493	0.0913454430430228	0.225991596557582	208.464684655353	0.192874752166078	0.155337367730049	1.24165070507221	0.214365465047902	0.410777937089224	0.460716470218873	0.512152620441176
FAHD2B	-0.299143895814024	0.137423889752843	0.0294957252116726	28.3557164387636	-0.476213521576852	0.250288382696539	-1.90265931021751	0.0570850146033767	0.170987696507126	-0.649395670607099	-0.730915041527824
ANKRD36	0.188599765024182	0.0768822626333746	0.0141631540475173	1014.73890899673	0.31587886606289	0.13376327800572	2.36147671298383	0.0182023150725548	0.0759948068820279	0.672051484290224	0.740676183436731
ANKRD36B	0.104182086606745	0.0584979528623395	0.0749201795646913	462.979957295759	0.180994792728596	0.102211514985859	1.77078671374391	0.0765961761549206	0.21020908090248	0.443338104856343	0.490081402065722
COX5B	-0.970839279348774	0.220257062401018	1.04447352568821e-05	56.1381569659588	-1.51726083671846	0.346602458090357	-4.37752474427899	1.20034737107212e-05	0.000241304231288641	-2.46922445526884	-2.66502792740001
ACTR1B	-0.207163489506964	0.108510634895282	0.0562422558760155	77.2920477647245	-0.337873049742433	0.180485382480135	-1.87202445483152	0.0612032203132047	0.179362961384825	-0.400192542037718	-0.473898779806623
C2orf92	0.0402549164794769	0.0825312636675517	0.625724419418714	95.2536963355276	0.0684736715335113	0.135880747302024	0.503924749407757	0.614314257944973	0.775911557170378	0.270139796260922	0.281033698593571
TMEM131	0.146523999460697	0.0266660216452395	3.91191380266267e-08	615.164524228505	0.24004964714166	0.0518813943426151	4.62689274610503	3.71192614347209e-06	8.93456631415297e-05	0.558055331888281	0.599796640972108
INPP4A	1.17194277619818	0.384882107773544	0.00232727032901898	21.1823270827862	1.33765751411121	0.593633383588923	2.25333943657978	0.0242377550019161	0.0930876506898641	3.33622926605967	2.63899071819015
COA5	-0.295903379173061	0.088380946086431	0.000813838137285499	47.4759175089758	-0.49260762686456	0.172905269825746	-2.84900296770023	0.00438564713806423	0.0263905137595613	-0.640616117248602	-0.761372879349526
UNC50	0.0806063400153754	0.0633598311810725	0.203302276265958	79.6469572550538	0.0974833763509284	0.113668788597769	0.857609002026803	0.391108402595466	0.593210499324865	0.379464177301433	0.334929465948855
MGAT4A	0.122504311286191	0.0725681366165728	0.0913866395539494	225.556311039384	0.201774311456948	0.128960575973574	1.56462011691305	0.117672009096463	0.279478824787726	0.492978630439871	0.528686693439303
TSGA10	0.103696952575202	0.0584502677436672	0.0760456698203867	592.390525946676	0.194337613238091	0.0985530795106443	1.97190807433979	0.0486201013982761	0.153254302248356	0.442023727987508	0.514870401284054
C2orf15	0.144994020737255	0.149352406306603	0.331638862922662	8.1636769105161	0.282823594760988	0.342354458605577	0.826113367744471	0.408739785306221	0.608624798781989	0.553910150323702	0.679264348219315
LIPT1	-0.114856714412424	0.0718702503861113	0.110018038524771	48.2220294351849	-0.12887744883699	0.127877651755211	-1.00781838787353	0.313541656745997	0.518058944830439	-0.150105180334641	-0.0856156740124968
MITD1	-0.0692427170746687	0.0443744101142492	0.118660661337361	145.399303672288	-0.076896882560381	0.0848581108991064	-0.906181881091002	0.364839591620681	0.569455032545887	-0.0265228729769539	0.0109565774003495
MRPL30	-0.015080500660914	0.0751906820986761	0.841039960227982	51.0794709891418	0.0379566076962351	0.149151652848502	0.25448331930179	0.799122189272625	0.895192502803673	0.120219181363412	0.224337479749155
LYG2	0.0236544627328233	0.11611700787766	0.838578329813904	9.91240719078356	0.000981079007143405	0.263124619065102	0.00372857169591063	0.997025037103099	0.99848499540849	0.225164076154542	0.155642382552942
LYG1	0.162087750939379	0.0612161714808591	0.00810191150932735	32.1589240157594	0.229913390245959	0.137937689983204	1.66679165262195	0.0955558406450408	0.243762677246637	0.600222307622397	0.580964965608899
TXNDC9	0.159643077297188	0.0883036664354395	0.0706240423938725	39.1316246204543	0.265684612789988	0.174905963369568	1.5190140328641	0.128758963781531	0.296210460119769	0.593598937010927	0.647422639010994
EIF5B	-0.105901625609878	0.060846381991368	0.0817755916159756	232.925094665594	-0.126140176926079	0.100400419218406	-1.25637101824923	0.208981484249278	0.403338168551812	-0.125843098486892	-0.0805302251591847
AFF3	0.29980572474366	0.190672468955361	0.11586713220781	66.6064117781687	0.451189474439397	0.402371272691399	1.12132626025079	0.262149011518338	0.466718368730488	0.973342533007057	0.992063404218921
LONRF2	-0.0447997967208591	0.299783614477693	0.881206099607836	21.5379085113102	-0.233959045989981	0.470561978219773	-0.497190714122491	0.61905456906404	0.779169891959434	0.0397004942389618	-0.280841835365195
CHST10	-0.492132988371368	0.176760202453942	0.00536625253906131	15.4184126214553	-0.844908198833562	0.328769121739434	-2.56991348324735	0.0101723916092583	0.0493579153624993	-1.17226230683944	-1.41589555669076
PDCL3	-0.662592898607147	0.157011270313929	2.44265479986748e-05	21.4220186048312	-1.01729334485931	0.29086178969556	-3.49751456155206	0.00046961507485104	0.00472040811305425	-1.6340904790765	-1.7361618187636
RPL31	-0.267471236093769	0.169220040837789	0.113966768308696	32.5933566574542	-0.440803485003033	0.294652865194784	-1.49600949819929	0.134651180038954	0.304974704739155	-0.563584722283476	-0.665128398566919
TBC1D8	0.479433161136672	0.150175985579203	0.00141058889543078	81.235426383505	0.70892018752919	0.258697042799497	2.74034901929141	0.00613739724188157	0.034147217214462	1.46000834503446	1.47088918477837
CNOT11	-0.0176831323341621	0.0705709577002577	0.80214474356428	86.5009063170866	-0.0353394237273108	0.125771270940997	-0.280981685745147	0.778724446853886	0.885026214520954	0.113167854004387	0.0881642272968493
RNF149	0.141942426503895	0.0440251069856801	0.00126358446608568	279.624516606639	0.228559882651845	0.0789017737159739	2.89676482400259	0.00377032275345238	0.0235640785954485	0.545642445704756	0.578450347453868
CREG2	0.270816640635219	0.604839529891904	0.654333941065769	21.6676794621989	0.334251018327222	0.813723608912065	0.410767261348248	0.681243201332386	0.820902336003524	0.894802213995333	0.774808941783854
MAP4K4	-0.0511329328511875	0.0253838806177406	0.0439690267479004	5411.37756938254	-0.0347941463565322	0.0527021492546648	-0.660203556185187	0.509123210494181	0.693231330104151	0.0225420862616698	0.0891772725003269
ENSG00000288948	-0.239957626094085	0.0514795356448886	3.14335008005001e-06	87.1955584564427	-0.296013201682417	0.109486425829006	-2.70365206865667	0.00685820587863529	0.0370079571437912	-0.489041915120069	-0.396129335175265
LINC01102	0.0786355763618728	0.0733801896576504	0.283891373993264	233.621730416188	0.163555265252032	0.127085336163463	1.28697196851775	0.198104058666498	0.39083107512744	0.374124774184598	0.457681323485857
PANTR1	0.0380689553707593	0.0289600814549246	0.188667218368059	617.634190265645	0.115240056477457	0.0582322741290981	1.97897228299853	0.0478191269773604	0.151690763918972	0.264217357242715	0.367918767533442
ENSG00000269707	0.0698326209276145	0.0783707669699907	0.372899957935925	287.19094241879	0.144013441185181	0.135465043980738	1.06310408171173	0.287734753639905	0.493396934822429	0.350274868286698	0.421375486862088
POU3F3	-0.0119093286557036	0.0483492281260005	0.805435381012949	398.165074393578	-0.0373597848314958	0.0925046628956837	-0.403869206827184	0.686308901376049	0.824581203833892	0.128810858837547	0.084410693342259
ENSG00000289498	-0.0510968013988254	0.0979547192892235	0.601923128637987	38.7351344687129	-0.129051229289239	0.177865181964961	-0.725556445975257	0.468110729530685	0.660697268634577	0.0226399774466504	-0.0859385325484336
LINC01159	-0.234854479405365	0.119263445087672	0.0489292594633871	17.6167198597554	-0.254199592018983	0.226492229410129	-1.12233250862961	0.261721088938074	0.466203706303351	-0.475215925744331	-0.318445794688081
ENSG00000287135	0.418392493146644	0.176308918837086	0.0176411675950783	11.8574988868	0.635829657335167	0.319556467063713	1.98972551917841	0.0466211799640598	0.149052384693475	1.29463045594036	1.33509772340347
MRPS9-AS2	-0.0894706669719995	0.117817364384214	0.447612499069099	77.7142714440409	-0.0533052713406267	0.199141124125171	-0.267675858388353	0.788948834113857	0.889752454798004	-0.0813265926097147	0.0547863232677669
MRPS9	0.0632224173517425	0.038140744959333	0.0973965430315711	264.586737881351	0.137310208836234	0.0752170753707113	1.82551911463579	0.0679227293723952	0.192950545304704	0.332365799630395	0.408921866479494
TGFBRAP1	0.120938786922075	0.0620016713588227	0.0511078600902955	55.2513674005395	0.18330607926524	0.118807994635062	1.54287663745436	0.122860710275248	0.287333991695093	0.488737144833829	0.494375432710099
C2orf49-DT	-0.236535249688331	0.100366109384623	0.018436929025739	31.1419456758412	-0.331180483321785	0.188181884076746	-1.75989567192727	0.0784254973078234	0.213441307870593	-0.47976964788732	-0.461464975151
C2orf49	-0.150682443585853	0.089444433360053	0.0920563798514019	57.065478827689	-0.220423419789043	0.158656414059525	-1.38931300758092	0.164737590192799	0.34904410378285	-0.247168067440117	-0.255694631513061
NCK2	0.419498577795991	0.297199135151244	0.158095254215721	9.43028900113025	0.555615990783759	0.532853654333327	1.04271780115482	0.297079010880064	0.501958509891828	1.29762717846145	1.18607252172085
UXS1	0.346952697534226	0.141698157000844	0.0143439053413755	28.0231515750069	0.479685904486313	0.280793551691495	1.7083223656551	0.087576543543476	0.230590189439801	1.1010781409882	1.04500558249791
GCC2	-0.000683085080099571	0.0829965688935523	0.993433260032683	169.321304536666	0.0286708829626568	0.149909614338687	0.191254464159193	0.848326234832166	0.922954204943768	0.159226195466775	0.20708596812172
GCC2-AS1	0.171634662819211	0.120378548843312	0.153928652494374	16.5705477816111	0.265170128282247	0.230033001512974	1.15274819933735	0.249013751635756	0.451979538203799	0.626087819682519	0.646466802420735
LIMS1	0.149002704901619	0.0434867317416182	0.000611650984603224	351.538586407608	0.264963837441393	0.0892720673884936	2.96804863147535	0.00299696909583267	0.0197348883097512	0.564770905079137	0.646083544361538
RANBP2	0.112806451676896	0.0746680279143207	0.130846257998124	234.600432142162	0.162968153882876	0.123596330677898	1.31855171580769	0.187319024874229	0.376390715869116	0.466704154689077	0.456590556862659
CCDC138	0.172007039194867	0.0513224952058945	0.000803767555376568	249.550453789996	0.270235172413143	0.0926085459498348	2.91803709518911	0.00352242443046664	0.0222948551016011	0.627096701481857	0.655876909894807
SEPTIN10	0.130920199045134	0.0495120580321229	0.00818822284271356	267.329589622513	0.197667041258959	0.090063502254831	2.19475188406141	0.0281814006988464	0.104242465653045	0.515779851302238	0.521055989147436
SOWAHC	-0.193950722397961	0.106775275134694	0.0693031313027017	17.3619708363738	-0.314689477494591	0.213319421703579	-1.47520312487942	0.140157941597884	0.313377944664754	-0.36439510394389	-0.430827110370539
RGPD5	0.248864755032621	0.133449462106464	0.0622008296762493	10.4577777220411	0.286416362384651	0.247032715354038	1.15942684746905	0.246282238593771	0.448517524956331	0.835327823852912	0.685939182355864
NPHP1	-0.135324519066796	0.206719785499773	0.51270741871424	28.7921615803377	-0.163464643808606	0.335713432214059	-0.486917198190561	0.626317010669752	0.784414749189243	-0.205558740061144	-0.149873598227668
MTLN	-1.07224700916374	0.357858687117391	0.00273289896002218	8.53566875904986	-1.73813347683357	0.552483381888499	-3.14603757110718	0.0016549874419632	0.0125370199283744	-2.7439690943243	-3.07537682621558
BCL2L11	0.00903138983510801	0.106899917571833	0.932671198105305	58.5966140773274	0.0660692444393437	0.182018443336444	0.362981043174954	0.716619045327294	0.844438532882163	0.185545687176747	0.276566626484234
ENSG00000285016	0.0696871538734184	0.132008742986221	0.597570119948897	9.6066115995286	0.120412712826359	0.25128352293834	0.479190642579084	0.63180301055429	0.787905871379263	0.3498807534261	0.377528802690431
ANAPC1	0.132324819870608	0.0424780825594403	0.00183862822007541	154.42462804739	0.21637296411201	0.0853369150078159	2.53551425068732	0.011228235989407	0.0531382796242868	0.519585399877369	0.555808844186782
TMEM87B	-0.00514642108892582	0.0354664386008695	0.884626556702048	102.418209181284	0.00160718939663321	0.0899394417344095	0.0178696839299851	0.985742813870637	0.992392754148604	0.147133649435365	0.156805603623376
ZC3H8	0.210455041767859	0.0644076798577695	0.00108484324077049	106.125542446167	0.313619643413982	0.111830006782879	2.8044319448436	0.00504053273741609	0.0294413126048017	0.731264131406524	0.73647887984279
ZC3H6	0.0779703624820328	0.0408677245467519	0.0564078407413382	835.005875751168	0.15168999210294	0.0755041129526118	2.00902952396969	0.0445340027715487	0.144268256445892	0.372322505781146	0.435637390075461
RGPD8	-0.0303382302586001	0.108905807820755	0.780572446427704	35.087441299968	0.011755670059594	0.189652616745959	0.0619852774050613	0.950574556383606	0.973617207444595	0.0788813127534847	0.175659988949356
TTL	0.143106002949476	0.077684758341135	0.0654550464587806	573.971950253452	0.238523368637745	0.128054578794578	1.86266958107275	0.0625087681333322	0.182274265045329	0.548794931133014	0.596961039862612
POLR1B	-0.0870420028767155	0.0951424149586735	0.360265058947304	45.6086894878925	-0.137773448946151	0.173651805416639	-0.793389096160528	0.427551161587889	0.626005443658984	-0.074746596770509	-0.102143134574179
CHCHD5	-0.665268305982108	0.170894985695922	9.9073986320973e-05	14.4694019507046	-1.00486625740665	0.315240757874176	-3.1876152823098	0.00143451260996398	0.0113201755960201	-1.64133897812979	-1.71307411695939
ENSG00000243389	-0.0541178989712936	0.0442170206449397	0.220984088371804	61.160802298652	-0.0335688254715853	0.0980055116391281	-0.342519771696015	0.731959767184472	0.854249526136054	0.0144548976345527	0.0914537385921508
SLC20A1-DT	-0.231293798889002	0.235615637812922	0.326268733296669	10.7718980270769	-0.418765164104332	0.443810095603915	-0.943568360098921	0.345390267012182	0.550419634105437	-0.465568950261841	-0.624184437794717
SLC20A1	-0.163025934894541	0.087199402458498	0.061542681058139	66.4258363201838	-0.265503554525985	0.159566102492554	-1.66390950445364	0.0961305153632724	0.244621188097663	-0.280610370807697	-0.339446895433664
ZNG1B	0.174875392601229	0.0872610897331329	0.0450649431275953	71.3093694234149	0.296890396631843	0.154422922177133	1.92257983754051	0.05453283815808	0.165872182454464	0.634867950505499	0.705398398387564
WASH2P	-0.0662609081887287	0.0971682264196016	0.495289855560032	59.2657809493625	-0.120396326952279	0.165144943862421	-0.729034290341818	0.465980687311687	0.659423307479008	-0.0184442382654308	-0.069858996208048
RABL2A	0.0997201705669878	0.0790237894843547	0.206984541504627	77.6706225945308	0.163198249853146	0.134144573336643	1.21658480692761	0.22376222619052	0.421307373037928	0.431249405956606	0.457018041353147
LINC02936	0.0791017954474956	0.102147525459637	0.438701508021423	22.8401955333682	0.102110435025635	0.210039645933428	0.486148386757414	0.626861962430548	0.784632665084167	0.375387904664236	0.3435258608257
SLC35F5	0.164910328754096	0.0369947460794825	8.28557512124339e-06	454.017729541047	0.275441891935427	0.0656650448383425	4.19465017671919	2.73293036747879e-05	0.00048297352323168	0.607869536530148	0.665550229420924
ACTR3-AS1	0.331804971806364	0.0711517353243753	3.11113027499932e-06	26.241654850045	0.559758530698627	0.195304777392043	2.86607700115292	0.00415593145625936	0.0252176603766427	1.06003830659681	1.19376875196231
ACTR3	0.0574746496506152	0.0215281521845408	0.00759091549949913	246.746533841207	0.0916302602828515	0.0558189696440052	1.6415612983765	0.100680953757131	0.251519426451565	0.316793334244351	0.324055236655796
DPP10	1.98133679917566	0.599000241081579	0.000940522289093773	154.648047436461	2.60928617973739	0.868755689997414	3.00347521147765	0.00266915291883451	0.0181830674586148	5.52912589339133	5.00148985964128
DDX18	0.0684545239963665	0.0653188367411421	0.294635904732778	172.922396487258	0.102539805255506	0.112691374662784	0.909917068296876	0.362866247630776	0.567369050500048	0.34654118107518	0.344323567598797
ENSG00000236255	0.0322429462526968	0.0721519335024932	0.654964805436667	22.5750758069814	0.111883659561105	0.161877168762376	0.691163926429569	0.489462530721459	0.677659133091425	0.248432911863684	0.361683075426465
CCDC93	0.0987538197974648	0.0652381805569098	0.130091109661658	132.686073112304	0.152258829582957	0.115669865201169	1.31632235689178	0.188065870099657	0.377302009539	0.428631265368527	0.436694206498756
INSIG2	0.0388847566155178	0.127819082366976	0.760962461871809	48.4158079428939	0.0294752154037289	0.20860334252876	0.141297905615607	0.887634604092963	0.943331252379537	0.266427612998772	0.208580299566771
STEAP3-AS1	-0.00374976102057802	0.161249578885078	0.981447351265367	8.7182270338017	-0.0106087509318741	0.311744006766336	-0.0340303284156663	0.972852966122912	0.9848788865604	0.150917629878095	0.134110182138908
C2orf76	0.0985998687049921	0.0377659622111118	0.00903272456048575	139.457428098358	0.153918229619791	0.0731734905397882	2.10346982881865	0.0354247199955235	0.122216648923678	0.428214164646414	0.43977712784861
DBI	-0.279087805927507	0.0835473402298137	0.000836351937073546	107.250815430099	-0.444138028512589	0.149235538015646	-2.97608756210619	0.00291951490305158	0.0194022784081573	-0.595057572448414	-0.671323490256347
TMEM177	-0.104953665774501	0.240557256588222	0.662623500682377	9.80463623140627	-0.274486278772461	0.440605301630429	-0.622975433470147	0.533300665650803	0.712589976978446	-0.123274784579412	-0.356135476694721
PTPN4	0.236747587557104	0.0631363793719183	0.00017698916263532	350.844827402578	0.387483155338273	0.109445498254907	3.54042113669944	0.000399489007912568	0.00413369558187496	0.802498701156743	0.873706427650367
EPB41L5	0.178834968854616	0.0796959597845986	0.0248346336184754	79.4853698258454	0.265002630470125	0.151692055644125	1.74697764721332	0.0806412155481172	0.21775073703795	0.645595656870038	0.646155616106655
TMEM185B	-0.280635493902387	0.0621719830707502	6.36588930142131e-06	27.8806071394178	-0.60372229265111	0.16760831093795	-3.60198303576135	0.000315798977043669	0.00343440976572754	-0.59925073380608	-0.967807595410358
RALB	-0.0932525995208684	0.305880337888164	0.760468001626176	10.063933487365	-0.0791773685426221	0.527974057762479	-0.149964505601224	0.880792618947418	0.939778015974163	-0.0915730077002313	0.00671976965861552
CLASP1	0.0992203086710278	0.0290882573344561	0.000647229460446245	1638.02632353635	0.178632792142981	0.0548880024329829	3.25449614168576	0.0011359370313603	0.00955828356478722	0.429895126786432	0.485693152172916
NIFK-AS1	0.0849786406169026	0.0497955247728514	0.0879053973139786	214.348154818672	0.162756653076366	0.0908487090503539	1.79151310764533	0.073210993091201	0.203538987416254	0.391310080496392	0.456197619453097
TSN	-0.398934270662382	0.082282678846359	1.24499897098035e-06	108.789784393215	-0.607691168051078	0.146482589927614	-4.14855559525111	3.3457959928933e-05	0.000566675737459646	-0.919758399059338	-0.975181182510436
ENSG00000286515	-0.0210919619212603	0.152119139916907	0.889723389320645	8.44528928240318	0.11972047954778	0.321042255359747	0.372911906607516	0.709214010014823	0.84040151364631	0.103932289257817	0.376242735011608
BIN1	-0.27657169077338	0.0408447291188618	1.27635135667615e-11	1957.30070811164	-0.396388948105987	0.0710400921027294	-5.57979214797157	2.40806167362922e-08	1.17609732140051e-06	-0.588240644871948	-0.582612717595264
ERCC3	-0.13243958743012	0.05706667151559	0.0202983443271923	114.116325468505	-0.181996463565638	0.099736946900356	-1.82476473585526	0.0680365395307054	0.193192127365096	-0.197742575527489	-0.184302995306379
ENSG00000286145	0.213721380086202	0.0852988586912289	0.0122257768148738	87.4063296221719	0.387158438079109	0.173455097746314	2.23203839558146	0.0256124253902248	0.0970382187351508	0.740113643607849	0.873103150713691
MAP3K2	0.185295299893439	0.0446847835975481	3.37271637088903e-05	687.173959076589	0.29451555985023	0.0805771348687362	3.65507609981429	0.000257105701945845	0.00290183754860055	0.663098674861653	0.700986300729413
MAP3K2-DT	0.199908627806404	0.137305314928331	0.145408547168033	14.4874531724532	0.348929791123816	0.251863387934019	1.38539306560597	0.165932310214817	0.350635125628572	0.702690661687239	0.802079943977278
IWS1	0.231752051259996	0.0385537308099684	1.84217981149215e-09	759.613162853125	0.363341412053603	0.0719823586132496	5.04764527105568	4.4728864202165e-07	1.48385151404189e-05	0.788964261333054	0.828854617271368
ENSG00000231731	0.402797068866454	0.112143742114999	0.000328411106808154	47.2158853154902	0.654155772839734	0.209481118453851	3.12274336545442	0.00179173905906384	0.0133323253752279	1.25237766887377	1.36914495221799
WDR33	0.14836377143635	0.0298962803279711	6.95498547227401e-07	472.194462325215	0.242477283383872	0.0569232267826572	4.25972484500382	2.04678712388043e-05	0.00038340861730597	0.563039838378245	0.604306832266951
SFT2D3	-0.173641388799539	0.0727342974142476	0.0169708571379199	20.684610697993	-0.236228070684452	0.181596275842236	-1.30084204419301	0.193312527251072	0.384136788505571	-0.309370890906711	-0.285057349718971
POLR2D	0.0476543196292622	0.0508385369742273	0.348570287686641	55.6388251633828	0.0858280081474038	0.111953114452387	0.7666424339084	0.44329413870256	0.640409118738741	0.290187048588955	0.31327550507297
AMMECR1L	-0.0434013308750229	0.0833763257998495	0.602682089289421	57.9271519163506	-0.0355376113846234	0.149734612356469	-0.237337318508696	0.81239511303483	0.903326331912477	0.0434893670866897	0.0877960237615691
ENSG00000286873	-0.427940257623025	0.11500773857902	0.000198459613256123	14.8599146755799	-0.637742318839557	0.228161046373863	-2.79514110307225	0.0051877067126912	0.0300587096023104	-0.998344513081319	-1.03101180339569
SAP130	0.0101500491682506	0.0442198357567163	0.818452256511692	197.566397086384	0.0370669573161802	0.0834484736643114	0.444189757925228	0.656905396536046	0.805291020837101	0.188576478372557	0.222684640114531
UGGT1	0.0349594087117686	0.0478339618742627	0.464871319739222	231.432017697923	0.0525275274514655	0.0817537205872784	0.642509320360391	0.520542539641568	0.701455488103331	0.255792641730304	0.251408106845261
HS6ST1	-0.706390011525376	0.217356252410673	0.00115438262402076	37.3190539760784	-1.04936042833981	0.335468826640311	-3.1280415496398	0.00175975302634265	0.0131233997206042	-1.75275028935276	-1.79573774626457
LINC02572	0.234815095558216	0.0988434726840206	0.0175192233738119	14.1390142958375	0.348651920294525	0.187048707518969	1.86396326881418	0.062326862709399	0.181941337328828	0.797262987689131	0.801563700821252
PLAC9P1	-0.312956238841157	0.0990908350137162	0.00158705043353265	144.672473764398	-0.410931185803902	0.166578559721593	-2.46689121631681	0.0136291756086637	0.0611809684491853	-0.686817543736733	-0.609630057644912
LINC01856	0.338046248143631	0.0930915824950428	0.000281964460637754	19.0837540688934	0.57188411097225	0.209114635040316	2.73478760040871	0.00624205393882125	0.0346720539504997	1.0769478382238	1.21629629774701
RAB6C-AS1	-0.0915265342000409	0.121323357542269	0.45060811532676	226.067019220186	-0.0965956044692229	0.201789381119975	-0.478695181743937	0.632155494047184	0.788075594047903	-0.086896567408922	-0.0256407523511051
RAB6C	-0.299525531985172	0.136250390173672	0.0279244420996966	22.4074237159218	-0.408647755912877	0.237599058766273	-1.71990477586389	0.0854497522683342	0.226678969527157	-0.65042964003215	-0.605387780553389
SMPD4	-0.104168686039034	0.0536817225154424	0.0523205294819309	263.073472606328	-0.144374776112246	0.0911159466211185	-1.58451710667717	0.113076091900661	0.272563709676558	-0.121148033744143	-0.114407430106285
MZT2B	-1.36847803354485	0.229563599218026	2.50368869535566e-09	41.1478212358674	-2.09621275388598	0.356435016614167	-5.88105168172938	4.07667839153088e-09	2.55859193816127e-07	-3.54654978535372	-3.74063548817818
CCDC115	-0.667634498360125	0.133931546279379	6.19959423662726e-07	27.0199836532054	-1.03501917817313	0.260256323526213	-3.97692230547814	6.981296224584e-05	0.0010349424899822	-1.64774971892855	-1.76909381150441
IMP4	-0.700703781544043	0.150992907028702	3.47331125579805e-06	24.326090099547	-1.13317928400802	0.307576252473862	-3.68422228599823	0.000229401984873196	0.00265611901623439	-1.73734454852158	-1.95146085939215
PTPN18	-0.421040621699921	0.192291535693356	0.0285536081465808	12.7245820698144	-0.702472058019554	0.340998282255977	-2.06004573797891	0.0393941685128428	0.132242708646836	-0.979651283435354	-1.15127014403619
ENSG00000290596	0.227256149265899	0.289705129909877	0.432782264475869	7.13670782190673	0.412548253212009	0.487650424278456	0.845991785657582	0.397557326731051	0.598273664462156	0.776783484060447	0.920273695130084
FAM168B	-0.140971899095202	0.099816821024647	0.157859869118144	157.97797202018	-0.230062457071189	0.174907227363862	-1.31533991212717	0.188395690086905	0.377719437760446	-0.220859224455622	-0.273602545921606
PLEKHB2	-0.535893564019915	0.135840978648001	7.97977642644275e-05	73.2542711607822	-0.860682943282838	0.238220722457473	-3.6129642056496	0.000302716505246345	0.00331090014817887	-1.29082312644714	-1.44520271311577
RAB6D	0.537697254942591	0.348018905688663	0.122340671524879	10.8560779964071	0.826106164557742	0.515900396450595	1.60129003629648	0.109312694819722	0.265974421036899	1.6178636431642	1.68860350469246
MZT2A	-0.94130816575691	0.304113890053361	0.00196647839264115	22.8899943321406	-1.34276533703474	0.451080221445001	-2.97677724093798	0.00291295576033637	0.0193778646939464	-2.38921561216086	-2.34084093843586
C2orf27A	0.0923628391631272	0.378556606501946	0.807240993757689	19.1371079464987	0.117472082189966	0.595335555893737	0.197320789976357	0.843576511118899	0.920412333442449	0.411316138890541	0.372065543217286
ENSG00000286833	0.434214769223746	0.163099812812196	0.0077616963297334	24.8592095939281	0.679053188461073	0.284045130334399	2.39065245604331	0.0168184648955932	0.0716197850389069	1.33749785409404	1.41540069072071
GPR39	0.300995822430042	0.198932187902684	0.130265074856782	11.730300666865	0.400632012029532	0.340802769597846	1.17555386214228	0.23977320163364	0.44060663170631	0.97656687260999	0.898135070605556
LYPD1	-0.0755884160129578	0.203803846371959	0.710720898387447	11.6439987580414	-0.0743985447927367	0.400926690314762	-0.185566455389456	0.852784761334357	0.925555727634888	-0.0437153174536822	0.015598121736886
NCKAP5	0.114641289659254	0.0413256553870371	0.00553555285330604	8607.42004873178	0.201201255927757	0.0786729149869946	2.55743995199641	0.0105445761446886	0.0506343232746918	0.471675293478085	0.527622040500665
ENSG00000286068	0.165578422796696	0.0549269974935087	0.00257387935011408	103.45792568175	0.352113276344833	0.144066665828133	2.44409957238057	0.0145214180920533	0.0642203379632426	0.609679608177782	0.807994391570963
NCKAP5-AS1	0.128303107338472	0.10813104460732	0.235404378448356	21.2111458358875	0.383088547723853	0.280029475967787	1.36802937047928	0.171302882884202	0.357262270189086	0.508689347278195	0.865541892675082
NCKAP5-AS2	0.459446504353825	0.0816200844637563	1.81166676873596e-08	36.1466017907105	0.777739097908933	0.213311650861805	3.64602259073414	0.000266330572788319	0.00298605823671512	1.40585836244686	1.59874460443241
MGAT5	0.276377566464775	0.0804605539069959	0.000592674399101184	1827.84941551607	0.42952583323857	0.139326678565973	3.08286853357509	0.00205015703713153	0.0147664550733818	0.909868467451981	0.951815543250437
ENSG00000289534	-0.0723458634932962	0.174113643704751	0.677769002246662	10.5462946746649	-0.0751711249791359	0.308604558559489	-0.24358397468275	0.80755304086848	0.900476952420469	-0.0349302482754418	0.0141627813136882
CCNT2-AS1	0.340703600562111	0.135431951038772	0.0118802621616554	41.7293198436176	0.624483421384605	0.245472164165241	2.54400910795014	0.0109588227052462	0.0521573167094832	1.08414742086303	1.31401808481361
CCNT2	0.116291457154152	0.0477212065271634	0.0148140767230069	300.272517511263	0.207095715939071	0.0837671912667115	2.4722771864188	0.0134255374944172	0.0606112249033673	0.476146103283157	0.538573080763027
RAB3GAP1	0.0681498315951497	0.0371428426474992	0.0665347543626345	457.380899740636	0.11382206318792	0.0661980399274947	1.71941742251866	0.0855383920653988	0.226824510134328	0.345715675919429	0.365284344435198
ZRANB3	0.039365692795736	0.0401310210547662	0.32662762703099	358.602314516528	0.098958251295823	0.0715108726397887	1.38382105605522	0.16641325401986	0.351276708680357	0.267730616601001	0.337669566801603
R3HDM1	0.356997485270714	0.0646665842043817	3.37869616073628e-08	410.757087088048	0.508961224555996	0.120146782104369	4.23616193161021	2.27372830737962e-05	0.000417191870169613	1.12829255142896	1.09939482394858
UBXN4	-0.00790201420819821	0.0355080134830098	0.823892203616265	453.415007092851	0.00610716661143835	0.061544140501431	0.0992322999668237	0.920953829749333	0.959381751332396	0.139667902609955	0.165165899827686
DARS1	-0.0980928158325532	0.0508856960050396	0.0538913279256284	238.608530911408	-0.12039721242594	0.0921010672339542	-1.30722928671509	0.191134851857152	0.381276131782772	-0.104686638051001	-0.0698606412879528
DARS1-AS1	-0.068543503401358	0.160970625230252	0.670243576668925	9.25421019660198	-0.079672061789805	0.303739199166972	-0.262304180719222	0.793086939095315	0.89183184027377	-0.0246284887061797	0.00580070232131551
CXCR4	-0.911536246793541	0.204386250071541	8.20091159377329e-06	11.6409955886769	-1.38919046846894	0.383640393135447	-3.62107456181881	0.00029338193989006	0.00322445718221415	-2.30855435345302	-2.42709200851615
HNMT	0.313033429914079	0.220148173005282	0.155049028353988	23.7747778611267	0.565387077640848	0.379246846769785	1.49081550039639	0.136009941064606	0.30715461955815	1.00918044289036	1.2042257648294
SPOPL-DT	-0.0990696100521933	0.064115669174927	0.122305143061306	133.655107363135	-0.0882556749332172	0.116884135577246	-0.755069749178158	0.450207132903787	0.646277164579867	-0.107333073148169	-0.0101463891764011
LRP1B	0.015038241108985	0.133841614643889	0.910539170659187	3906.69211047621	0.0579471250056537	0.203226152187102	0.285136161768708	0.775539826379605	0.883699153755961	0.20182008941524	0.261476922463283
GTDC1	0.00276058984547493	0.0351786978753948	0.937451538074671	1835.63317162097	0.0456599733995592	0.0675805529062092	0.675637760213768	0.499270661190195	0.685094426894718	0.168556166921394	0.238649200892549
ZEB2	-0.101506856144686	0.0390993816515101	0.00942819414575479	8232.70708335558	-0.103070997696786	0.0737443210352688	-1.39768047559202	0.162209039874943	0.345369774549444	-0.113936320249678	-0.037671081136704
ENSG00000283118	-0.0552805685782277	0.11070982321763	0.617547989341729	23.8795907235227	0.0355700456566701	0.247038430903229	0.143985879146892	0.885511620247662	0.94189487380584	0.0113048691102901	0.219903598285249
ZEB2-AS1	-0.198480560239327	0.103128751379427	0.0542806755392869	20.5348580747495	-0.241054635431741	0.227891451672633	-1.05776076137343	0.29016452601726	0.495071106318321	-0.376667823833947	-0.294024397552871
LINC01412	0.198671752474732	0.215519183797357	0.356617974730611	11.7460285889752	0.32324294046334	0.37146567529883	0.870182528179228	0.38420066251072	0.586386890959436	0.699339587097789	0.754357551212503
TEX41	-0.0859820054753773	0.497449496436898	0.862772715714234	12.0271308217962	-0.174242418284319	0.741151954609481	-0.23509675337243	0.814133638522082	0.90457137625209	-0.0718747387379726	-0.169897118956565
ACVR2A	0.197021859630803	0.120281312236309	0.101419837760711	64.1964685017612	0.299216299706334	0.206678213013043	1.44773992064394	0.147689800798181	0.324280156043872	0.69486952140642	0.709719584410748
MBD5	0.0751558561376179	0.0305441003832714	0.0138717027054333	1612.43310814615	0.141408008635232	0.0577300974805174	2.44946769201202	0.0143067544112669	0.0635219895860249	0.364697144961743	0.416534976162109
EPC2	0.166929576867847	0.0494782680902031	0.000741393224401963	426.732083430043	0.269299016626091	0.0846276619983958	3.18216302172209	0.0014617951272838	0.0114680901603672	0.613340298918657	0.654137670049907
KIF5C-AS1	0.111793356590969	0.137584175958336	0.416478883131306	22.9553719262255	0.244270600929382	0.262222906767246	0.931537995443706	0.351575339828357	0.555791947885436	0.463959369412654	0.607638552663118
KIF5C	0.0995579810622384	0.0637065949157961	0.118109562626124	986.356618533525	0.175767920322419	0.114069829927924	1.54088000686492	0.123345992597601	0.288014608236854	0.43080998484914	0.480370641443644
MMADHC	-0.326903115095455	0.106829243536628	0.00221298048104511	48.7030484430608	-0.532931750243884	0.194227608466268	-2.74385168232373	0.00607229665023327	0.0338691928194697	-0.724603908636432	-0.836289173263449
MMADHC-DT	-0.156559003380368	0.0925221432367739	0.0906222008800015	835.591911043897	-0.163745609493858	0.145580004622525	-1.12478090599347	0.260681887522099	0.465630355495717	-0.263089470104172	-0.150395591171148
LINC01931	0.0651691749579776	0.224499094215256	0.771596661586296	14.8898874405707	0.102348146871936	0.411952749744057	0.248446325301928	0.803789094465124	0.897545193845703	0.337640163003182	0.34396749449438
RBM43	-0.590065503247605	0.20807213122734	0.00457010521402575	10.7927458693105	-0.929318672801274	0.362895565327964	-2.56084328823751	0.0104418445318961	0.0502128227382373	-1.43759152287218	-1.57271780965563
NMI	-0.411644864684407	0.179524636802248	0.0218496493577462	10.7036683528776	-0.484619376972147	0.313841517858374	-1.54415317730792	0.12255122885348	0.287057124996702	-0.954195296257743	-0.746531885258512
TNFAIP6	-0.0796290560085379	0.132201935492703	0.546955178787762	81.2913107186826	-0.144189537892111	0.223236594680659	-0.645904575360393	0.518341156333463	0.699691838988588	-0.054662650355862	-0.114063284721817
RIF1	0.0682515784064612	0.0343737530051806	0.0470808134137549	836.439017740179	0.104919521199744	0.0590463150807253	1.77690209890834	0.0755843490035741	0.208004466421356	0.345991339234246	0.348744730023908
NEB	0.158741804558585	0.269186678920884	0.555385767013858	12.2522169999564	0.241351806531424	0.480533959062397	0.502257544924279	0.615486369032771	0.776716848865841	0.591157112766269	0.602215861711233
ARL5A	-0.106053417457002	0.0912549828923903	0.245168135905435	103.308625574257	-0.135537628732433	0.16361384032797	-0.828399531853437	0.407444271583922	0.607840054608871	-0.126254349151175	-0.0979893092648494
CACNB4	0.415254344569844	0.395912230148006	0.294245065786144	23.9444936819348	0.340938039177005	0.612349616020631	0.556770234286419	0.577684423299272	0.746979829530425	1.28612824906117	0.787232443583966
STAM2	0.00512523214549587	0.0292542875630627	0.860925681474889	294.307807207244	0.0233791421967935	0.0534415556883441	0.437471213097425	0.661769648578174	0.80802074091395	0.174962708083492	0.197254691622477
FMNL2	-0.0150023107451962	0.0391058276406558	0.701250008125533	9146.73237234606	0.0144366835442918	0.0783577966435349	0.184240549922136	0.853824749695176	0.925768870463209	0.120431021823808	0.180640917916303
ENSG00000287085	0.124958251545642	0.133897456934707	0.350696880409314	14.0386647342759	0.238486880585735	0.247253728465126	0.964543111508112	0.334773705076868	0.539595963415561	0.499627107159317	0.596893250425431
PRPF40A	0.012140987204389	0.035421519367286	0.731780990902784	352.048803203224	0.0312953244861609	0.0630575511117263	0.496297809452056	0.619684311569704	0.779670256552009	0.193970540078886	0.211961794700396
ARL6IP6	0.0408656864019178	0.0455171620927243	0.369287753283853	211.359753391336	0.0883472071038842	0.0803785556894935	1.09913902216872	0.271707431331404	0.476783709199385	0.271794559287302	0.317955806431935
GALNT13	-0.13975246580541	0.0654661240575068	0.0327831124641226	1577.61546959687	-0.182798333288401	0.112838811433674	-1.61999520347526	0.105233307264299	0.259289772494369	-0.217555405706624	-0.185792751382812
NR4A2	-0.158227087613582	0.0736562587268423	0.0316992586327157	69.1511896674008	-0.245830403459803	0.14612515438739	-1.68232775862865	0.0925053012600819	0.239022451178176	-0.267608821847918	-0.302897072549161
GPD2	-0.0599524150422027	0.0444522791258329	0.17743604772752	181.638581461347	-0.030920415770269	0.0903502847849502	-0.342228204856964	0.732179160908724	0.854365840851407	-0.00135259568859064	0.0963740945220713
ERMN	-0.0774228348977441	0.0599204622545453	0.196324794946194	1050.46795091362	-0.135507811815677	0.107752431924499	-1.2575847189289	0.208541982636803	0.402831015975735	-0.0486853207788406	-0.0979339138163654
ACVR1C	-0.00482291385055159	0.0591707772817002	0.935037665469658	251.528030491936	0.0152394348668189	0.105643214389339	0.144253797604598	0.885300060796396	0.941823028966539	0.148010129754974	0.18213231187551
ACVR1	0.101820978698808	0.0564260029899966	0.0711522477307542	94.4491016461575	0.19846896082402	0.105341824329616	1.88404712076191	0.0595586019615522	0.175925133702575	0.436941139446301	0.522545837823532
UPP2	0.733754389778329	0.270450155779845	0.00666599095639078	17.3544254158515	0.954570535560671	0.490612036780886	1.94567288202714	0.0516940461081396	0.159719975449373	2.14904254681365	1.92727142277689
CCDC148	0.38030562049818	0.143297068240233	0.00795517211894219	76.4478457418772	0.572262783763919	0.236367838384251	2.42106873623654	0.0154749508565328	0.0673506367317212	1.19144143772994	1.21699981613205
PKP4	0.0756664961276667	0.0594046426338171	0.202753029423111	3748.02248555781	0.138617028553066	0.100806826074369	1.3750758153104	0.16910794132174	0.354944328784542	0.366080625294153	0.411349745421281
ENSG00000289488	0.121230842288551	0.117727706590795	0.303124440393546	9.49022117356313	0.389818032260018	0.254337826636046	1.53267816044462	0.125355172821767	0.291068311859339	0.489528412387035	0.878044285762665
PKP4-AS1	0.447812905304299	0.164283640796838	0.00641357321528451	13.0455437850269	0.683259320922473	0.295515862530197	2.31209017029553	0.0207727147411527	0.0832725374461213	1.37433937491396	1.42321506656603
TANC1	-0.00678230070596703	0.0600087065680208	0.910013157453606	1044.8898931383	0.0338288816624395	0.109396188071586	0.309232727929264	0.757144499820248	0.871315597808635	0.142701549873111	0.216668771521203
WDSUB1	0.358201623782858	0.069902203879339	2.98605247538422e-07	216.141892003762	0.545114036188719	0.122162746440413	4.46219532608993	8.11242263180798e-06	0.00017461209674329	1.13155493193482	1.16656143378692
BAZ2B	0.0708638882546554	0.0278495206479967	0.0109425502605026	3163.95452576871	0.144815413560143	0.0486161184565015	2.97875309995624	0.00289423888108239	0.0192915743979244	0.353068887737232	0.422865433651219
ENSG00000226266	0.13500555066888	0.0901814917033461	0.134382128039777	14.9232590498396	0.412341181832797	0.267695034563157	1.54033929880576	0.123477669223643	0.288168333096529	0.526848321716955	0.919888986945352
MARCHF7	0.087806523589479	0.0434114840155544	0.0431085669029333	401.714781204467	0.146879943797531	0.0743874493885472	1.97452587775035	0.0483219779345535	0.152672897115735	0.398971682703731	0.426701027362789
CD302	-0.382794804989928	0.237238008737118	0.106625603965279	6.97653196677549	-0.619229660813846	0.429564077854711	-1.44153036237654	0.14943490594273	0.327284500788878	-0.876031637018441	-0.996618005997154
RBMS1	0.415465539393568	0.420213027925278	0.322808872856941	9.40462723264334	0.242619520549834	0.695025244949073	0.349080155451923	0.727029134261613	0.851527281801036	1.28670044060634	0.604571088013578
PSMD14-DT	0.00990771350521538	0.123175043477046	0.935890458935724	24.7048440488051	0.047401873348665	0.212898129797966	0.22265049201535	0.823807535728131	0.908982071926138	0.187919916743652	0.241885394952573
PSMD14	0.158620842755721	0.0815019428839524	0.0516281247868823	215.776823873831	0.261428868644642	0.135483544937643	1.92959867388298	0.0536565832677471	0.164122425385814	0.590829390146623	0.639516091949424
FAP	0.347635844950338	0.377716410603655	0.357383600286912	16.3584472542004	0.508414793824319	0.595949268374792	0.853117573599532	0.393594106873636	0.595043049236809	1.10292899684114	1.09837963597009
IFIH1	0.319195729551324	0.117090350592258	0.00640946685284063	23.6311510701709	0.509049465259438	0.215950157223189	2.35725443224996	0.0184106276663196	0.0766346916617314	1.02587600241699	1.0995587622049
GCA	0.142813879151876	0.034378926451113	3.2655452739427e-05	406.910544455935	0.231455248713701	0.0673013244498323	3.43908906111101	0.000583675180697596	0.00562208472374726	0.548003478178911	0.583829512001054
FIGN	-0.142143729981497	0.0646558976646119	0.0279159839642984	1372.56291524351	-0.167607710898177	0.104043148798517	-1.61094423644132	0.107191877118025	0.262382741310769	-0.224034073695188	-0.157570807882237
ENSG00000237844	0.129416275329862	0.256562263238449	0.61396314891156	17.9683491104587	0.233082720520865	0.414659268804785	0.562106621160799	0.574043377442604	0.744429712977709	0.511705260745155	0.586853115393376
CSRNP3	0.804293286285888	0.254497866224072	0.00157598945697222	126.410550342263	1.17560814113536	0.419145875056068	2.80477087118681	0.00503523596870014	0.0294413126048017	2.34015404980954	2.33792680316774
TTC21B	0.175084253236767	0.0350984785155012	6.0890362157486e-07	292.73352704798	0.293485784681219	0.0705994397917352	4.15705543198342	3.22375790952508e-05	0.000548774302697482	0.635433818019036	0.699073129834136
STK39	0.0725718472368326	0.0430369830636312	0.0917443710908846	1495.34515145298	0.148260535286991	0.0809802964941321	1.83082233216736	0.0671270659248422	0.191337780652919	0.357696272404417	0.429265963414257
CERS6	-1.10893237381805	0.837991711565906	0.1857285144777	57.2944211514109	-1.84086160561231	1.18252801322792	-1.55671712214864	0.119537661647655	0.282401773320294	-2.84336099757426	-3.26623058927002
LRP2	0.0216498103342445	0.0805220291239541	0.788031134644291	1806.3069968324	0.0654633990123764	0.132778109788749	0.493028550538405	0.621992414182977	0.781513420999886	0.219732858034542	0.275441054735379
BBS5	0.0336374760906413	0.100145166188542	0.736955955200837	55.4920410617081	0.0903618147884774	0.18641997686648	0.484721735874892	0.627873745956042	0.785192949900893	0.252211120858967	0.321698651378631
FASTKD1	0.0961626635422463	0.107527963550643	0.371159381625531	111.903508333767	0.132127185628698	0.179095945494288	0.737745264216	0.460669260514736	0.65480461826367	0.421611028436142	0.399292571223007
PPIG	-0.105781890828256	0.0437204919288169	0.0155417037528398	315.704464886319	-0.165984179234639	0.0783059185195485	-2.11968880989758	0.0340322973037049	0.118847578025497	-0.125518700244084	-0.154554524697602
[truncated: 11,252 more rows]
