# Supplementary material for: Integrative analysis reveals generalizable human neurodegenerative disease-associated glial states
Source: bioRxiv. 2025 Sep 25:2025.09.25.678630. Preprint. [Version 1] doi: 10.1101/2025.09.25.678630 (PMC12485690; doi:10.1101/2025.09.25.678630)
Supplement: Supplement 8 [file media-8.zip › oligodendrocytes_diffexp/Pineda_2024_C9FTLD_M1.csv]

gene	nebula_logFC	nebula_SE	nebula_pval	DESeq_basemean	DESeq_logFC	DESeq_lfcSE	DESeq_stat	DESeq_pval	DESeq_padj	nebula_zscore	DESeq_zscore
ENSG00000241860	-0.0299878474620527	0.161409279988779	0.852611306093821	18.4023652276893	0.291251734349325	0.251024210001347	1.16025356417918	0.245945584461106	0.37873071348104	-0.0472153615586096	0.709040849141054
ENSG00000291215	-0.316755086872464	0.137912431927649	0.0216310865430674	36.6003853351502	-0.663706057423459	0.218605843420278	-3.03608561893498	0.00239671296350359	0.00970175827776173	-1.09602900221971	-1.17032187619419
LINC01409	0.00870802422710515	0.121031292247686	0.942642864360412	65.4441503113806	0.260913944485775	0.141130403185527	1.848743705088	0.0644948295924511	0.137030764618791	0.0943097239019959	0.649335894712894
ENSG00000290784	-0.224364890731139	0.150794967140372	0.136782411756356	17.122630141107	-0.515765757818157	0.222932256523311	-2.31355374884579	0.0206922132180512	0.0560697097775786	-0.758123953596996	-0.879174469420338
LINC00115	0.181263074907891	0.0541279360907178	0.000811653772132251	50.0512769783032	0.251965996366455	0.115293687319233	2.18542751320629	0.0288575153948164	0.0734795994445036	0.725407234520934	0.631726278551256
LINC01128	-0.08349946262483	0.0661917031991682	0.207136217652834	47.4210502651406	-0.035161227812375	0.113680197922893	-0.309299495029241	0.757093715059351	0.838223412901143	-0.242927089411197	0.0666581601489482
NOC2L	0.242936114007228	0.0914767570343587	0.00791406770384948	126.761611445436	0.268128380297861	0.0836381025624737	3.20581615415751	0.00134680006128441	0.0059902570819175	0.950968302101031	0.6635339481414
KLHL17	0.656098824205287	0.226068045649834	0.00370530211507084	18.3888837513174	0.946847632537855	0.351726206690857	2.69200194505287	0.00710245310646138	0.0237227361568928	2.46205683215472	1.99925755248972
AGRN	0.0654557077246242	0.122452373760166	0.592967893132807	115.573203713537	-0.417002144926043	0.186834503180858	-2.23193327691931	0.0256193731417825	0.0665915488694924	0.301856948091496	-0.684807080318977
C1orf159	-0.105561858662846	0.0627562973064726	0.0925510230181787	231.381475615699	-0.263678379927447	0.107411709670757	-2.45483831079205	0.0140947968841361	0.041049651844886	-0.323617414979461	-0.383064981004304
ENSG00000285812	0.095402673909869	0.189116321158349	0.613934246563228	28.21571210028	-0.222431946039767	0.262556397122121	-0.847177781527485	0.396896035833557	0.534976077388158	0.411384056892618	-0.301891748983645
SDF4	0.275351356002712	0.0836253830871525	0.000992384931130174	221.308719322461	0.141567405953167	0.0968135907223143	1.46226789954747	0.143667811416744	0.253579671791664	1.06952280658381	0.414461183130523
B3GALT6	0.297244679298489	0.142227541399603	0.0366246733623979	29.403673051121	0.530444913933514	0.216705287778406	2.44777097675588	0.0143742991640852	0.0416481092988035	1.14959477072875	1.17977447709589
UBE2J2	0.0667252271067866	0.0558515935127603	0.232208962737653	205.65101706887	0.128681110727629	0.0927641140775572	1.38718632746325	0.165384953501463	0.281643411532402	0.306500049053214	0.38910087598063
LINC01786	-0.000170380270841418	0.132430559172194	0.998973471448613	12.9084993551894	-0.131341038650216	0.232528738254609	-0.56483787610976	0.572184041991439	0.692229493119985	0.061838121623095	-0.122624290840719
SCNN1D	0.0235083522744983	0.126775114632862	0.852889040671326	48.4356302027662	0.0480989310519168	0.20938657129066	0.229713542542078	0.818314370867685	0.882193234989394	0.148439986390415	0.230514657706352
ACAP3	0.282513385093683	0.0516994355531562	4.6412129686724e-08	604.960166856435	0.177370195749525	0.0918291132578389	1.93152464895858	0.0534182040980784	0.118476792969768	1.09571699048314	0.484921290567709
PUSL1	0.0925375745427107	0.179127183484532	0.60543357764528	16.8059557077275	0.0617742401248899	0.242335299289472	0.254912265386068	0.798790862740554	0.868263639845266	0.400905330995255	0.257427748892795
INTS11	0.212468575048067	0.0539916461432325	8.31232810601564e-05	340.176190056604	0.105977384826358	0.0893966080372097	1.18547433905151	0.235829954670566	0.366764325107757	0.839537266521654	0.344419805725298
CPTP	0.216304779603727	0.159556632890713	0.175206903731333	28.2616832383292	0.30065088856386	0.206792138178606	1.45387968426628	0.145979666191611	0.256686526991756	0.853567682529476	0.727538441634311
DVL1	0.23635118084305	0.0558927148156025	2.35089294153576e-05	168.472494060889	0.33226106687386	0.0881277261901579	3.77022171384432	0.000163102583674747	0.00104200532820582	0.926884771012784	0.789747464241197
AURKAIP1	0.126257080075965	0.108239629156503	0.243428951604726	120.583648297842	0.0396528181651847	0.167329837356166	0.236973983789769	0.812676973386331	0.877771465657863	0.524230008640913	0.213892656325714
CCNL2	0.136557720953686	0.0523161844305342	0.00904791065231323	590.363190852981	-0.182383113695822	0.0631312089115717	-2.88895329014351	0.00386526485423061	0.0144279918949678	0.561903254309828	-0.223075404063639
MRPL20-AS1	-0.115912211104502	0.169580417378884	0.494276066108244	19.9937363228767	-0.36597918939415	0.220401523376969	-1.66051116066103	0.0968116645641053	0.188055076525831	-0.361472474186288	-0.584393594414991
MRPL20	0.0131541656293104	0.0943955896255998	0.889172407258869	153.954452611613	-0.0504318555826221	0.116135115362098	-0.434251564872352	0.66410577183821	0.767567221709248	0.110570904086065	0.0366054720918198
MRPL20-DT	0.136403646794266	0.140826550158325	0.332748169370309	22.0673986530986	0.0737353889766047	0.182558516331415	0.40390002317255	0.686286239308377	0.784738959239108	0.56133974823987	0.280967362368662
ANKRD65	0.420457170366611	0.0952495127532192	1.01350893258074e-05	182.148965001809	0.0679907873890795	0.113455969399161	0.599270252144021	0.548992681823194	0.671442901390342	1.60022832844534	0.26966195160757
TMEM88B	0.169450766614027	0.0446402885596033	0.000147099555502749	1069.6626623088	-0.314465777356565	0.111452123572826	-2.82153239683301	0.00477948097756266	0.0171802339928837	0.6822052631529	-0.48301488713354
VWA1	0.55493345267815	0.0482661878965775	1.36021406750686e-30	801.561328823091	0.281695024842486	0.13353554415962	2.10951343790359	0.0349002873406334	0.0853130893044599	2.09205772821818	0.690233186877082
ATAD3C	0.0209642221566776	0.114654630934357	0.854918296385286	171.868479745775	1.32462125457225	0.279672163139833	4.73633571429113	2.17616993173878e-06	2.77340353221597e-05	0.139135163508021	2.74271833157643
ATAD3B	0.0225390379252036	0.0781398513936824	0.773006238447336	104.172574658671	-0.0927648806042607	0.094886934833306	-0.97763597029693	0.3282544002864	0.466412380787072	0.144894846039938	-0.046706177869859
ATAD3A	0.231258378968185	0.0780082028229259	0.00303136571605749	64.9161956642994	0.275976219939441	0.1173350939384	2.35203476365157	0.0186710298787956	0.0514656842884255	0.908258514797031	0.678978544147485
TMEM240	0.162300042014687	0.187796392202881	0.387459314926373	24.8087699835573	0.0155895373459272	0.345138429369822	0.0451689409793967	0.963972650480347	0.977457085372771	0.656052423951958	0.16653597374707
SSU72	0.109806070923745	0.0817703847261834	0.179317738108944	162.700545941604	0.200595064135836	0.0735249713533996	2.72825763061737	0.00636698596807792	0.0216407620049492	0.464062596083736	0.530627972393951
ENSG00000215014	-0.297780173912671	0.153337315673223	0.0521378054190898	28.2984017752345	-0.615216805922857	0.185871866858962	-3.30989738425384	0.000933301802656532	0.00444514897034489	-1.02663074186227	-1.07489473518887
ENSG00000272106	0.276992122115285	0.112492234970234	0.0138040614955587	47.8744991805616	0.268696153166596	0.142174769423699	1.88990039692519	0.0587712824672135	0.127532309793048	1.07552369386626	0.664651328590201
MIB2	0.102875213394701	0.0856897207474428	0.229923907804417	149.229751498642	0.133570324282457	0.122181651124945	1.09321099406216	0.274301171067027	0.409002147507127	0.438713891912069	0.398722877906066
CDK11B	0.479159372509511	0.0835096453572821	9.59296792754764e-09	154.962681059579	0.328317083333269	0.118008784048994	2.78214105821954	0.00540015634016828	0.0189617966008744	1.81492394873621	0.781985680715914
SLC35E2B	0.119554687023741	0.0681350155536651	0.0793152195392317	365.95386232799	0.00700276647473979	0.10919772113089	0.0641292364182758	0.948867322457349	0.968750835569646	0.499716883387494	0.149637156600035
ENSG00000290854	0.042250206554038	0.084391420837921	0.616620455382105	148.903239604879	0.049355208099618	0.140712139852311	0.350753020680522	0.725773644684548	0.814699830791085	0.216985865131926	0.232987018554637
NADK	0.0545345339971178	0.0682808741739042	0.424476280392802	115.103527332121	0.168847687364841	0.115814287033247	1.4579175997204	0.144863256881298	0.25526716438469	0.261914184751485	0.468148942383819
GNB1	-0.0019825584202528	0.0307202208755591	0.948543488455096	1413.25282491689	0.00421817135841284	0.0669049426925296	0.0630472307225193	0.949728894425389	0.969315453517833	0.0552103172535362	0.144157056524554
PRKCZ	-0.0251254185133165	0.0524277296089729	0.631768533594126	580.498154263039	-0.197102262834077	0.0881195715645099	-2.23675920496031	0.0253020821542224	0.0659629720722359	-0.0294316641646361	-0.252042778828687
ENSG00000271806	-0.340807008414343	0.198886120483308	0.0866061387039936	11.0964268601875	-0.540048702687292	0.276799819619646	-1.95104427246152	0.0510517794863194	0.114510104628937	-1.18399575689189	-0.926963452181245
FAAP20	0.231427200816873	0.110613991795662	0.0364201376822239	90.2561953410593	0.465966494566425	0.114649680539306	4.06426334879035	4.81843986077973e-05	0.000374487533112902	0.908875958610033	1.05288055676661
SKI	0.27331833873391	0.067581454862591	5.24841238345866e-05	291.289060087979	0.596870071715128	0.0974919879761349	6.122247418539	9.22646047531533e-10	2.9805478839823e-08	1.06208731204265	1.31049959043051
MORN1	-0.230263128312271	0.192565342788639	0.231787809159364	13.6446292433334	-0.463245478183237	0.311025499472306	-1.48941317984921	0.136378600047501	0.244166987554924	-0.779695985477869	-0.775814240601412
RER1	0.0677298393914268	0.0649694977785086	0.297186073914208	262.295210617931	-0.0323703108861098	0.0591411248329623	-0.547340128844966	0.584145079473785	0.702809155613346	0.31017428698176	0.0721507015847251
PEX10	0.0552814357118791	0.0985851906569037	0.574969428463702	63.9733806517895	-0.0628373226103916	0.10449428222273	-0.60134699501025	0.547608894679708	0.670136553976814	0.264645880004699	0.0121914377510091
PLCH2	0.288516808128676	0.0996366510026678	0.00378326481987709	287.577899588477	-1.34785251630445	0.17618745425066	-7.65010495234736	2.00815345365943e-14	2.1014901634774e-12	1.11767372439287	-2.51672625612406
PANK4	0.206125351704597	0.148553152630582	0.165273244521117	42.1836372068961	0.403243575533593	0.24312965061833	1.65855367499628	0.0972057631551536	0.188534242598761	0.816337757463124	0.929441471740985
ARHGEF16	0.0398318942216528	0.276473113416488	0.885444015141804	16.7120971565898	-0.407382627684637	0.336840793426039	-1.20942188605219	0.22650080454507	0.356433543952106	0.208141204330367	-0.665875812052493
ENSG00000238260	-0.231911657015231	0.120028719191189	0.053342878618377	31.9161024967573	-0.407286896198052	0.18983706895028	-2.14545503915636	0.031916482541494	0.079703215483923	-0.785725263418546	-0.665687411906353
TPRG1L	0.614565996782644	0.164574026444895	0.000188250687854097	65.0167305825114	0.795783930748845	0.131507430697118	6.05124688795461	1.437289748824e-09	4.45889888674835e-08	2.31015595245295	1.70196327127716
WRAP73	0.154066216083508	0.078758856346958	0.0504443775996296	90.4031415069398	0.213372947630153	0.118346014399675	1.8029584579803	0.0713947390644218	0.148526644616731	0.625938283406458	0.555774924599363
LRRC47	0.222308707193795	0.0985320379558824	0.0240576491365292	128.240095240664	0.160866388711152	0.120083530495979	1.33962074604842	0.180368675555713	0.301019600040195	0.875526261783337	0.452441698232571
CEP104	0.039229629795357	0.0481932274644882	0.415640878015287	332.221595894229	-0.0407521866064424	0.0592285519514465	-0.6880496865743	0.491421492752363	0.622604090911426	0.20593850102687	0.0556551193371134
DFFB	0.187927744963555	0.0546180584585112	0.000580078336717591	161.072094192769	0.327396373489894	0.0789967616333257	4.14442778059117	3.40663292732412e-05	0.000279065960860179	0.749782392852328	0.780173718160714
C1orf174	-0.0881058454715316	0.111794523997858	0.430635174979344	68.6375238157565	-0.159537677431916	0.171216138410255	-0.93179112035364	0.351444484505814	0.48988666104313	-0.259774331703102	-0.178115446955269
AJAP1	-0.415846617759097	0.100982044588703	3.82132697963507e-05	187.704941208146	0.00186796507916572	0.188976309076354	0.00988465214658728	0.992113317093371	0.995313880791954	-1.45844330547683	0.139531836314699
NPHP4	-0.150001213267366	0.0765770038516793	0.0501328813317936	131.792893065104	-0.171701887550215	0.0998795223769796	-1.71908999426482	0.0855979864265485	0.171057837318251	-0.486148537388084	-0.202054686235194
KCNAB2	0.0147731110569099	0.296471024655065	0.960257967619748	12.0780416814235	0.212018517094032	0.551621027826117	0.384355393284364	0.700715057080218	0.796315826568678	0.116491985069525	0.553109397090639
RPL22	0.150064144123449	0.0947794705821013	0.113353563592663	235.228520107233	-0.250797776778184	0.13609933970493	-1.84275527950338	0.065364748906949	0.138384409282984	0.611301229078888	-0.357715875895039
ICMT	0.354654234425954	0.113041279359463	0.0017046099737116	58.7117464977234	0.589461832634705	0.138305056777519	4.26204107332768	2.02568199065809e-05	0.000180249307671731	1.35956270376658	1.29592013099465
ACOT7	-0.228595682132986	0.0734215015923512	0.00184900968959906	178.919548195766	-0.157048850384288	0.139310108302356	-1.12733277073787	0.259601811874568	0.393721466060021	-0.773597519343808	-0.173217420232607
NOL9	0.0122396439564564	0.057129647261608	0.83035733412295	203.713858784762	0.00816258769943408	0.0957373899840348	0.0852601862323098	0.932054543019589	0.958190447124022	0.107226160777375	0.151919691803708
TAS1R1	0.59517437334945	0.284954719490676	0.0367380716009132	8.84889166404668	0.500262699032448	0.374229570879183	1.33678024923892	0.181294378025448	0.302225090583146	2.23923362808593	1.12037569513735
ZBTB48	-0.197424221393935	0.100127005414085	0.0486395233054434	51.0218963864394	-0.304303832252146	0.165419962809486	-1.83958348849717	0.0658294103181361	0.139268940394007	-0.659591981996986	-0.463016117543217
KLHL21	0.198422153080179	0.0772316061070359	0.010193851959528	336.309129144603	0.705753047508444	0.0874955543004651	8.06615893974275	7.25443564128737e-16	9.60326943152613e-14	0.788164316833636	1.52478194708804
PHF13	0.401466329951239	0.0896512512649991	7.53140154062611e-06	67.4204328383211	0.433873464565577	0.129954931823435	3.33864562489298	0.000841878897812899	0.00409235211694461	1.53077181550401	0.989721279103991
THAP3	0.253115227944826	0.0724094617315555	0.0004729797133157	83.6929901425312	0.24497927765072	0.11172568133926	2.19268546599264	0.0283300486102481	0.0724336755588931	0.988197078894175	0.617976373749308
DNAJC11	-0.111396077641859	0.054204742406678	0.0398695045617771	247.772578277875	-0.0590979532809397	0.0668129598412417	-0.884528292435568	0.376411096557989	0.515232760737993	-0.34495530720304	0.0195505392679335
CAMTA1	-0.227169612045057	0.029664205499707	1.88795076533862e-14	2391.83460484615	-0.118327639919334	0.0594129104590424	-1.9916149369741	0.0464133232171664	0.106517680773296	-0.768381854668046	-0.0970138432215181
CAMTA1-AS3	-0.352812860460767	0.270272506224795	0.191757772869721	8.84394460971149	-0.859391015273489	0.350656825336778	-2.45080361532422	0.0142537696361619	0.0413693392174543	-1.22790558920027	-1.5554310599304
ENSG00000270171	-0.135951900736622	0.340844511262245	0.689990615528658	10.8956971260648	-1.57583994649167	0.420242748053551	-3.74983257603022	0.000176952673409804	0.00111184639613941	-0.434765015844794	-2.96540690131092
ENSG00000269978	-0.179365386175847	0.241898938290537	0.458397038238885	14.8110341554843	-1.01615197258145	0.320181941526479	-3.17367046916172	0.00150524480611245	0.0065611860378602	-0.593544156066371	-1.86393757455399
VAMP3	0.300168468476619	0.0667393158768906	6.87165049574947e-06	265.271010073206	0.231044058381233	0.100506914288998	2.29878770048484	0.021516997576012	0.0578196354393379	1.16028814692731	0.59055177771996
PER3	-0.0275943879761033	0.0486532996397712	0.570602932556446	1100.73724613672	-0.315632396446589	0.107469536068131	-2.93694760389113	0.00331460101078079	0.0127076808617654	-0.0384615967896822	-0.485310800577406
ENSG00000236266	-0.259325148944022	0.175571596876443	0.139666629028823	17.5332266481588	-0.381207281081789	0.252877414566884	-1.50747856124163	0.131688035046569	0.237514771306228	-0.885986521755383	-0.614362571203596
PARK7	-0.0913660185162874	0.109375876866463	0.403526438011809	185.885243932434	-0.125848131108764	0.172763530247884	-0.728441534669934	0.466343345754198	0.600553444654482	-0.271697987861614	-0.111814215488641
ENSG00000284747	0.631190146197015	0.234876254294245	0.00720256250417378	24.4410397093536	1.17862497179419	0.208979449593934	5.63990848901345	1.70140562242826e-08	4.00045689070949e-07	2.37095660285509	2.45539676170765
ENSG00000284716	0.822192608630677	0.235879013364653	0.000490935688225475	16.9665906160503	1.21114887434383	0.292644571104124	4.1386343501069	3.49379257945197e-05	0.00028479296615829	3.06952310721643	2.51940399915922
ERRFI1	0.187225465415811	0.0689866899910159	0.00664889986382502	298.897897327524	0.271331166977361	0.138203371246579	1.96327458968608	0.0496142763774034	0.11209793932921	0.747213897333994	0.669837051749234
ERRFI1-DT	0.144158367409014	0.202015517165146	0.47547426865102	28.7128250991507	0.127508531200372	0.296829706663002	0.429567958793071	0.667509948901682	0.769646014950264	0.589701623804824	0.386793232360143
SLC45A1	0.0581888132436877	0.0894348597685829	0.515286728370888	39.8897594522179	0.234471281165509	0.142736192138611	1.64268975970588	0.100447138585316	0.193322688690298	0.275279232755111	0.597296572943035
RERE	-0.114022523620688	0.019567943162519	5.64305600369155e-09	6385.06114988906	-0.142709932807228	0.0489358167817597	-2.91626751513467	0.00354246619617386	0.0134083157603524	-0.354561189572026	-0.144998343485817
RERE-AS1	-0.385083937871055	0.208056129274266	0.0641888870496936	23.0251306156398	-0.833745440604248	0.196818938148326	-4.23610374310587	2.27431729856738e-05	0.000198451879370001	-1.34593283058365	-1.50496041345952
ENO1	0.355247879966644	0.0972594744128112	0.000259620038909602	181.686389335796	0.408807853629266	0.115268357484174	3.54657481508223	0.00039027390995192	0.00216317430133739	1.36173388462418	0.940392004776582
MIR34AHG	-0.328561131728931	0.410452758138467	0.423430054587504	22.2612078863012	-0.937936201974752	0.636906379105686	-1.47264375541623	0.140847119897169	0.250177886884046	-1.13920806588534	-1.71000846367808
H6PD	-0.036792517439993	0.0652798497823084	0.57301810625478	201.338644292973	-0.126149467714281	0.1012712745651	-1.24565893197275	0.21288963683338	0.340673978917296	-0.0721025512799115	-0.112407247755688
SPSB1	0.00103782479915988	0.0610631554654684	0.986439866831278	386.153322378667	-0.0117822148357196	0.167185809605485	-0.070473773243809	0.943816574555869	0.965650943121744	0.0662569735140522	0.112668199463764
LINC02606	-0.0240482365592671	0.12289975769929	0.844865658446353	15.4409781898622	-0.289014256871524	0.211570133952495	-1.36604468443745	0.171924938614957	0.290384699683821	-0.0254920121695067	-0.432926140473968
SLC25A33	-0.0487784861982571	0.0717375836298863	0.496531564315521	131.154715635861	-0.00925211040138281	0.144470811698749	-0.0640413817337395	0.948937276557936	0.968755697282972	-0.115939663064546	0.117647460333787
TMEM201	0.0321375992486063	0.0957642937465068	0.737179594134223	64.1807526439091	0.00685922474664275	0.130781289394035	0.0524480587278536	0.958171681457383	0.974167432023585	0.180000327640293	0.149354665608664
CLSTN1	0.294365898692031	0.057313140564621	2.8050163276838e-07	467.228804111876	0.547752163672621	0.102905058101474	5.32288862936637	1.0213227946632e-07	1.91869238036601e-06	1.1390660074895	1.21383524953837
CTNNBIP1	-0.173749754852979	0.0860013071029986	0.0433506948349999	235.75945498881	-0.504775088415592	0.0858087179356795	-5.88256182540754	4.03964362413187e-09	1.11578260696282e-07	-0.573005719582285	-0.857544765385651
LZIC	0.0722749542897398	0.0589437075723065	0.22013503770437	275.647032926188	-0.0252174836368172	0.0824453576492957	-0.305869055042333	0.759704347977489	0.83978327835643	0.326797449772334	0.0862275089880425
NMNAT1	0.0130212812142327	0.0794882544826135	0.869877646476326	105.056418841698	-0.174411766246824	0.0848137496370828	-2.05640909632141	0.0397431002451186	0.0946874702700757	0.110084896732327	-0.207387743943569
RBP7	0.291858635327535	0.133098204251542	0.0283213083207471	117.45207120256	-0.254533968307464	0.170861391974331	-1.48971025792476	0.136300436251037	0.244085238870511	1.12989601993158	-0.365068723481954
UBE4B	0.00813511657626647	0.0269424861962995	0.762694907975822	2712.44979062402	0.213425306660646	0.039726357971247	5.37238542770819	7.77018002383638e-08	1.50540906328825e-06	0.0922143891619674	0.555877967488894
KIF1B	0.0296436470585823	0.0180819160374506	0.101128210165124	5818.16480669124	0.100467335888478	0.045206023549586	2.22243249902918	0.026254091069181	0.0678969358315401	0.170879023960585	0.3335759960011
ENSG00000284735	-0.312859473070848	0.166799635116971	0.0607019245868419	27.2619414125119	-0.353814696383571	0.267231751571919	-1.32399946601536	0.185503222056925	0.307578230354214	-1.0817813046714	-0.560453798401343
ENSG00000284642	-0.0760207419460799	0.119627677595015	0.525116794365195	63.1143908999525	-0.207108566726492	0.230521642328569	-0.898434370996259	0.368954019201956	0.50760639990196	-0.2155746474841	-0.271735245569938
DFFA	0.123890544350429	0.0703283640289398	0.078136667677787	215.966380258729	0.314123871282381	0.0767104301631601	4.09493038448947	4.22295258265253e-05	0.000333970598074596	0.515574714001413	0.75405335332823
PEX14	-0.0467725145642622	0.0546117646920988	0.391746197780782	272.022625057691	-0.0352359751311253	0.0808505923953555	-0.435815917820652	0.662970293876916	0.766583638131664	-0.108603084392454	0.0665110569723594
CASZ1	0.0907456212614214	0.308958379289196	0.768975911698735	11.7895976795756	0.270918798326245	0.504890138073437	0.536589602165768	0.591551128004106	0.708050725907452	0.394351496433442	0.669025507743121
TARDBP	0.251734101131981	0.056364742148452	7.96351084408176e-06	568.307521973111	-0.246665153952743	0.086133696174535	-2.86374746362815	0.00418661646642432	0.0153878606705578	0.983145788364014	-0.349582849113211
SRM	0.0380484014079606	0.117817421028793	0.746737831699689	80.8367703391808	0.14570590190137	0.137384759768852	1.06056816015487	0.288886198797154	0.42490833555634	0.201618312821326	0.422605768253563
EXOSC10	0.0153463212144132	0.0665048094212532	0.817505096790994	217.991685566106	-0.091141349135238	0.10252637290547	-0.888955168825399	0.374027174020705	0.512781973055418	0.118588426188082	-0.0435110580932815
ENSG00000226849	0.0307104099894126	0.120409042036006	0.798683943809607	35.3129298161663	-0.0871397428372756	0.162694434912553	-0.53560370939616	0.592232464566575	0.708466786625287	0.174780569742129	-0.0356358726320514
MTOR	0.0404934516123614	0.0361184562054514	0.26223292163415	423.504113510575	0.0651585837214796	0.058719721177615	1.10965417435121	0.267148077005605	0.40189071201401	0.210560763889827	0.264088157614472
UBIAD1	-0.0578916771429157	0.0701272918117218	0.409074853144604	118.952777867142	-0.14753821912099	0.0825848290550017	-1.78650511006966	0.0740175105781409	0.152721495027933	-0.149269966039036	-0.154500440231354
ENSG00000284708	0.20613727961388	0.261032288021833	0.42970280838369	13.201028530812	0.0854730526459409	0.313295672675878	0.272819129341654	0.784992254093211	0.858224315466827	0.81638138222998	0.304067155650333
FBXO2	0.916825769118974	0.213205860869883	1.7065152502911e-05	72.288012952479	1.98470107358246	0.489606041907399	4.05366948873935	5.04204391556302e-05	0.000388805869123875	3.41563150433689	4.04175941829391
FBXO44	0.494683356558299	0.114421874567539	1.53692589768141e-05	87.4145870577533	0.608856607032947	0.202502241554442	3.00666601198713	0.00264129786347289	0.0105142475893938	1.87170088832404	1.33408916462563
MAD2L2	0.31018056070355	0.0920688450507189	0.000754395805667128	114.317576971579	0.563321125254176	0.146998585591344	3.83215337064676	0.000127026504554958	0.000845326402904913	1.19690606367663	1.24447506034533
FBXO6	0.191181365245072	0.132375439911247	0.148672624060301	15.4637734942839	0.156424550457386	0.217617666189708	0.718804466550167	0.472261405241441	0.606198785365369	0.761682083137043	0.443700133612632
AGTRAP	-0.15793752787087	0.12328618478686	0.200171088089141	62.2861401451173	-0.30458645944571	0.194900851272241	-1.56277644483071	0.118105186457535	0.218288939149125	-0.515174569196482	-0.463572329574081
MTHFR	0.0956422263407062	0.0797348231624599	0.230332093611004	142.3935165835	0.325191526584212	0.111042758301098	2.92852529565629	0.00340574119231951	0.01298007543418	0.412260188551283	0.775834566079535
CLCN6	0.166529587805664	0.064330465524397	0.0096350674972891	300.971483119289	0.307230871766869	0.101449424195393	3.02841415023842	0.00245840916852037	0.00992446624401323	0.67152143404006	0.740487888480659
KIAA2013	0.18910539882171	0.0593041076445575	0.00142894182136433	240.085325478012	0.206020516745815	0.0735137116386437	2.80247741752596	0.00507117665902056	0.0180238424188102	0.754089507685074	0.541305296031825
PLOD1	0.35668720597461	0.0987605300403493	0.00030427001690493	189.609466250722	0.561137482128721	0.149143884072707	3.76239016180622	0.000168297227804082	0.00106875931844814	1.36699803109229	1.24017763743223
MFN2	0.0461507194955371	0.0796039467429563	0.562080412395608	148.112045526919	0.0942951476627893	0.0920300326530606	1.02461278068071	0.305545931586084	0.442535335611035	0.231251480643064	0.321429092143098
MIIP	0.210501170044881	0.0842678530259545	0.0124895887831835	71.3266283998107	0.21207123321823	0.123844337276013	1.71240153472326	0.0868226964385848	0.172860999613393	0.832341740253421	0.553213142742745
VPS13D	-0.0475886003829448	0.0301668001522654	0.11467691610682	1131.74015335938	0.0832797782494687	0.0456959683481249	1.82247540122182	0.0683828828651944	0.143567340968747	-0.111587811449645	0.299750778337457
PRDM2	-0.079513404343177	0.0299111544387927	0.00785314105535464	1041.3665640469	-0.101298204811207	0.0500928157118732	-2.02221023856714	0.043154636996097	0.100845715641139	-0.228348603016227	-0.0634998116575521
KAZN	0.00683628560415766	0.0391269308560969	0.861299084524657	2630.05299848984	0.494145547027404	0.196395745497925	2.51607052777335	0.0118671432790565	0.0356326023695252	0.0874640848968722	1.10833710289533
ENSG00000287756	-0.172853050454049	0.290749723347279	0.55217236114128	11.2739959183313	-0.31138429610387	0.348622105674332	-0.893185747649495	0.371757709216756	0.510424056080661	-0.569726140620714	-0.476950513341287
CASP9	-0.158550692236789	0.0841070559093862	0.0594155658651083	108.687562612725	-0.363227501823484	0.139693243657192	-2.6001794525929	0.00931750218647056	0.0293779084428077	-0.517417137602361	-0.578978256588931
DNAJC16	-0.010251770760471	0.0614885404114094	0.867585232565552	317.359896165614	0.0284335021954092	0.0721813888706256	0.393917360697673	0.69364205256152	0.79093929566177	0.0249667555490151	0.191812974460182
DDI2	-0.0939115088698446	0.0545160904862287	0.0849539429922583	434.648247193661	-0.120428076271137	0.0516957134690835	-2.32955632468752	0.0198296128008064	0.0540973097521541	-0.281007785628162	-0.101147514699491
PLEKHM2	-0.0982464148501006	0.0610643125608052	0.107638057754771	204.733363746795	-0.150048395715313	0.0633322788717623	-2.36922464165765	0.0178254229325619	0.0496691889701611	-0.296862136817033	-0.159440482991383
UQCRHL	0.0429014601654569	0.145281844985136	0.767766129037883	18.681198045783	0.0598652829437833	0.265502912330016	0.22547881836178	0.821606801630126	0.884181238966098	0.219367739967386	0.253670909583936
SPEN	0.221282289864307	0.0392254468396793	1.68776586511375e-08	1259.03056154009	0.184862027902826	0.0480879932328725	3.84424500743058	0.000120924147436187	0.000812724030258589	0.871772274757513	0.499665261677933
ZBTB17	0.101529527147856	0.0399843202889566	0.0111095636201017	213.671812616345	0.111683195010949	0.0682984471633609	1.63522304897823	0.102002298046637	0.195450422802255	0.433792220612928	0.355648874770174
FAM131C	0.504215218431512	0.257774025878929	0.0504609390346004	35.4394043225441	0.31998460666829	0.443312867781482	0.721803110001347	0.470415537113564	0.604599107551251	1.90656242541621	0.765587316108807
FBXO42	-0.0516667797258479	0.0442110361487481	0.242548755854027	627.320451914335	0.0878108421535471	0.0494599015242174	1.77539460143388	0.0758327547848272	0.155624186728702	-0.126503218567603	0.3086679395783
SZRD1	0.322770122256687	0.0759854058209839	2.15888659516393e-05	160.689363383778	0.443549118682282	0.0851242172060698	5.21061024982506	1.88220489571504e-07	3.27512467802407e-06	1.24295073709895	1.00876302508149
SPATA21	0.0631830512766035	0.157540189094725	0.688376028986719	19.738495384313	0.116136493929376	0.227641916192173	0.510171834221138	0.609931082806185	0.72281009067467	0.293545004620822	0.364412994047665
NECAP2	0.0864585335755345	0.0680945502554592	0.204197357601037	97.5606284131335	0.112162358464257	0.0907823990520504	1.2355077596038	0.216641590364628	0.345052377622739	0.378672034396869	0.356591871352061
LINC01772	0.209175016162674	0.120677780035847	0.0830361487565705	23.8694020887004	0.216436003712004	0.200874666325758	1.07746789413957	0.281271286595381	0.416386861805875	0.827491506021177	0.56180303754366
CROCCP3	-0.0347583904765873	0.060875128181801	0.56801420471209	287.730473159186	-0.0949258249632457	0.080864158148176	-1.17389245293697	0.240438105775514	0.372422790121592	-0.0646629981759979	-0.0509589294729018
ENSG00000261135	-0.606900616589617	0.204075543222626	0.00294039200628451	20.3697112949187	-1.42383066821812	0.284727408442653	-5.0006800399228	5.71284520471948e-07	8.68025355236518e-06	-2.15719829746363	-2.66625171984256
NBPF1	-0.0696434576573418	0.0696676676061	0.317478709753571	274.270619499523	-0.126153279274378	0.140926013784776	-0.895173828353935	0.370694172828208	0.509528758507739	-0.192250564976789	-0.112414748929071
CROCCP2	0.0983870857483501	0.0763126855237941	0.197306833998628	274.135147229254	-0.00799152931644372	0.13321829116986	-0.0599882286904141	0.952165009950619	0.97117871037947	0.422299152535987	0.120128291553457
CROCC	0.212900030521892	0.0664242915612928	0.00134990611086896	236.438470669023	0.342667134410808	0.106082352229052	3.23019924813623	0.0012370397601493	0.00559075755347282	0.841115258440173	0.810226668259162
ENSG00000290851	-0.299802700655001	0.155044308896121	0.0531551652867982	15.7310612014388	-0.663152063972628	0.251313923183982	-2.63873985002871	0.00832148116372506	0.0268469843883965	-1.03402786867605	-1.16923161372339
ENSG00000290122	-0.0151745663327197	0.343618225452841	0.96477597205081	43.592938527346	3.83504350353517	0.611479564051471	6.27174435417821	3.57025439727439e-10	1.3067482843226e-08	0.00696227513146208	7.68324454142568
ENSG00000226526	-0.21249830170691	0.165503327874904	0.19915880829413	21.473906182699	-0.373840793038969	0.228518502715589	-1.6359322706759	0.101853763181895	0.195271180606755	-0.714723457562934	-0.599865278062919
ATP13A2	0.148390679918429	0.0799128621867119	0.0633245169652567	155.121374467971	0.414863727094839	0.109327884844302	3.79467441161661	0.000147837329205081	0.000959950830851183	0.605180752803457	0.95231000048131
SDHB	0.0355393601310154	0.0546307110927104	0.515344686137379	264.107789204186	0.0729589468471583	0.0635676749735349	1.14773659532983	0.251077319018284	0.384046213135533	0.192441822781347	0.279439319549353
PADI2	0.192022741901225	0.0473429950872595	4.99222723424778e-05	1102.74531808941	-0.607200364092261	0.105827364986746	-5.73764984291451	9.59993343787483e-09	2.4219866024927e-07	0.764759308121745	-1.05911832905235
RCC2	0.0507590432267021	0.0960224097605569	0.597071417482846	154.048755920176	0.281938058186536	0.123420385636523	2.2843718785392	0.0223496848262201	0.0596473269607813	0.248105821465835	0.690711477971993
ARHGEF10L	-0.411003864021257	0.0986160782203219	3.07666143147147e-05	77.9880990359372	-0.564275882727871	0.174273089800066	-3.23788304536996	0.00120420164189122	0.00546441139940845	-1.44073156759124	-0.97464268942138
ALDH4A1	-0.197329344277598	0.203549887108415	0.332325845706229	15.9936560328072	0.0904734533061808	0.313897941027723	0.288225698486471	0.773173978534394	0.849406012767087	-0.659244981363284	0.313907974473488
IFFO2	0.104334771243949	0.0903412815653902	0.248133078712105	116.811908699483	0.104165277592061	0.175521589263087	0.593461340165562	0.55287244822571	0.674659224483069	0.444052033691351	0.340853567699084
UBR4	-0.00438917207672361	0.0489983281087554	0.928622570138191	409.624930444443	0.140604615870227	0.0758675164565961	1.85329140107897	0.0638406030050881	0.135834960002235	0.0464084428277916	0.412566406408674
EMC1-AS1	-0.0355679758241236	0.0786451846330369	0.651082562030254	216.140261200568	0.15884479509488	0.0835845152964406	1.90040935849806	0.0573794197368241	0.125225169230314	-0.0676239506108755	0.448463189736248
EMC1	0.00754602094158854	0.0867845015979005	0.930710261705352	116.897000987788	-0.025985982891518	0.0930134048384592	-0.279378901747002	0.779954060690674	0.854602369994353	0.0900598489900341	0.0847150977944007
MRTO4	-0.0230855359476592	0.132608045498129	0.861795909571138	36.2437373134327	-0.0581233430097631	0.167699297439506	-0.346592644675389	0.728897372489081	0.817280235055289	-0.0219710606988888	0.0214685781919134
AKR7A2	0.168780342843984	0.0948396939955082	0.0751351894236671	56.1774671928902	0.206306702300151	0.133607919081391	1.54412031650963	0.122559187905556	0.224510543919694	0.679753275971624	0.541868510938266
SLC66A1	0.0467454410029915	0.124809906670033	0.708007736835818	39.125825428884	-0.0207266725380853	0.163711849413839	-0.12660459589392	0.899253359218832	0.936761648649971	0.233426596708257	0.0950654524638592
CAPZB	-0.0021801981971277	0.0356764345647888	0.951271353368685	847.108968313502	0.0941291135046184	0.0639562251972988	1.47177406443609	0.141081899473338	0.250505081392497	0.0544874756404224	0.321102335912941
MICOS10	0.097316301751835	0.153248709764508	0.525414068484543	95.8309907209569	-0.516138700615782	0.214399274042922	-2.40737149376939	0.0160678159187184	0.0456185985006028	0.418382900233054	-0.879908423107693
OTUD3	0.0895096019846503	0.102685146112353	0.383377586340868	136.299053382619	0.0814480120911577	0.143714238181484	0.566735858059548	0.570893654768897	0.691231134186084	0.38983091772207	0.296145851429568
CAMK2N1	0.453491940029425	0.0373698623952947	6.87151988584436e-34	1630.4290408237	0.173147482993319	0.150473895610929	1.15068120148239	0.249863412980227	0.382703467765844	1.72104867427596	0.476610966255806
MUL1	0.166684748824539	0.105184392392263	0.113036581793199	72.7775790651428	0.418589322421798	0.118490779409325	3.53267422586349	0.000411379060245529	0.00225492173930231	0.672088915156208	0.959641994677798
PINK1	0.439784970478868	0.205146240246555	0.0320518614383558	55.6938716494755	-0.0174877874248216	0.350058032161553	-0.0499568237781528	0.96015679496604	0.97528028484088	1.67091722737042	0.101439598008251
PINK1-AS	-0.183860867355175	0.101806783270668	0.0709216893474032	15.1935341023136	-0.438954865453921	0.215776981612197	-2.03429884955397	0.0419214731150375	0.0987224429629955	-0.60998579002675	-0.728010167445168
DDOST	-0.0789183395423377	0.095697943515637	0.409564211197107	71.8810160629683	-0.117477580942789	0.113065762763848	-1.03901993026975	0.298795467248413	0.435734472598163	-0.226172231400415	-0.0953409220006875
HP1BP3	0.122890207955213	0.0294176928873881	2.94827733041919e-05	2214.42118163087	0.552110887488922	0.0745273616860141	7.40816359252029	1.28060276230758e-13	1.11285128935033e-11	0.511916114578724	1.22241324444135
EIF4G3	-0.0783454911689632	0.0223856462672531	0.000465591252634767	4075.51042661111	-0.0185958188816462	0.0564620039217323	-0.329351025291694	0.741890380764529	0.827850946771863	-0.224077113459952	0.0992589853818134
ECE1	0.0533013204065682	0.0668958820318451	0.425578643003401	471.842442087249	0.408492625170465	0.095834799123268	4.26246654563379	2.02182774597918e-05	0.000180122064180159	0.257403867470207	0.939771633258028
NBPF3	-0.040270208798809	0.138135157116357	0.770647849605226	64.4378504233076	-0.408673059520729	0.246856544380622	-1.65550830562793	0.0978214330571738	0.18947164953462	-0.0848217521992164	-0.668415389731456
RAP1GAP	0.169948059880971	0.120878930452709	0.159743081158434	85.3620173910175	-0.0501784526692983	0.307221568463688	-0.163329849919795	0.870258732621812	0.918012690193805	0.684024048181663	0.0371041705619459
USP48	0.0433175836412904	0.0318804424081297	0.174225498846096	1264.99801477894	0.140831121906864	0.0563357666002523	2.4998527650502	0.0124244931584885	0.0370441348987037	0.220889657110191	0.41301217166237
HSPG2	0.129865961068421	0.0616567079522465	0.0351805018468783	57.8786826383525	0.0804068173451712	0.117996397950854	0.681434507675914	0.495596594174284	0.625812830508995	0.537429018472696	0.294096773855375
LINC00339	0.106893316670927	0.100278246623078	0.286438492307597	52.6879048298746	0.130636090635645	0.130196206489679	1.0033786249064	0.315678213346232	0.45345367330353	0.453409578680041	0.39294828829514
CDC42-AS1	0.0925761225362743	0.142953950082956	0.517247569106998	16.8039065559978	0.16620409610891	0.21031855723043	0.790249316548957	0.429382179917616	0.566260134325149	0.401046315235829	0.462946338760683
CDC42	0.0677883814585312	0.0494478758883144	0.170404312951578	613.140629081748	-0.127639922317259	0.0618094088701473	-2.06505651243829	0.0389176534926697	0.0931716337846095	0.31038839692911	-0.115340471452873
CDC42-IT1	0.274254522113542	0.116789371202755	0.0188601735745875	22.8955224932913	0.514749095592209	0.219091580747002	2.34946999714526	0.0188001591795356	0.0517928004093251	1.06551128020839	1.14888501141645
ZBTB40	0.184440911980696	0.0766145734090625	0.016067142839923	249.708601992977	0.493172413158518	0.0695940802672732	7.08641325906614	1.37632413744515e-12	9.21269219929503e-11	0.737029757639715	1.10642196954001
EPHB2	-0.00561654888988047	0.0689890689635641	0.935114181591881	482.856750958906	-0.298900707115885	0.124269947064161	-2.40525335511378	0.0161612571587806	0.0458051270988899	0.0419194727958009	-0.45238273450902
TEX46	-0.191117778592052	0.126449719124367	0.130683200324594	32.9989024147661	-0.312162156897325	0.167500647788444	-1.86364746058529	0.0623712280522252	0.133434559293992	-0.636526992954783	-0.478481348099969
KDM1A	-0.0733196529475168	0.0520372375096149	0.15883979761075	247.991409440437	0.040704608471453	0.0808303800708215	0.503580565077	0.614556152675312	0.726342514018542	-0.205695768041116	0.215962586026796
ENSG00000240553	-0.450757267649105	0.222980109494539	0.0432266520196108	24.0395433533207	-0.741154117036273	0.27648159695085	-2.68066346986569	0.00734763671285029	0.0243772899202847	-1.58612443768797	-1.32274012717852
LINC01355	-0.0678327796241657	0.0577457351750257	0.240122629132908	140.49951392958	-0.0739521443299335	0.108416082313679	-0.682114154576886	0.495166770993004	0.625518105542545	-0.185628247085997	-0.00968259879638176
ENSG00000284726	-0.101756218162811	0.180316763376371	0.572536892403514	19.913255047946	-0.371627347020044	0.186115630943034	-1.99675516310498	0.0458517864403756	0.105620453651214	-0.309698783004292	-0.59550920287473
HNRNPR	0.0445250045812333	0.0389038666787899	0.252421354150407	755.582506497197	0.00653416191709607	0.0581401520192494	0.112386392022723	0.910517044561571	0.944522393171724	0.225305641148101	0.148714939988846
ZNF436	0.163255399079613	0.155548554324591	0.293926788785846	31.9746391983564	0.0897294645673826	0.189641427076277	0.473153286972955	0.636103821966801	0.744098503621155	0.659546517361846	0.312443800123781
ZNF436-AS1	-0.406813105388533	0.113249851147833	0.000327931488639717	45.0628011965685	-0.735277533978895	0.14648324730773	-5.01953327423329	5.17971731844114e-07	7.98450200747255e-06	-1.42540441645726	-1.31117497608439
TCEA3	0.431121445571621	0.236196436168074	0.0679608208457732	13.2736628092341	0.510633442078602	0.383640865232578	1.33101942038692	0.183182620903652	0.304701812426966	1.63923151906703	1.14078538034322
ASAP3	0.257418884130037	0.111688975558978	0.021178713625526	47.3555711368424	0.629380909506705	0.21504242602822	2.92677552579374	0.00342495983345808	0.0130399444338168	1.00393713804823	1.37448111635899
MDS2	-0.335756040231842	0.20978970574544	0.109500792307016	24.5483024634412	-0.913214062905124	0.312604386427127	-2.92130917720827	0.00348563729672951	0.0132269076173137	-1.16552250192997	-1.66135514406721
RPL11	0.237693984550537	0.0652138515196759	0.000267559322362038	526.832017951525	-0.112925653367621	0.108113075122146	-1.04451430356631	0.296247504995338	0.433205857531069	0.931795899801547	-0.0863827009286167
ELOA-AS1	-0.0376677560593167	0.0489164111013213	0.44127419065878	398.239082541627	0.00467212061137837	0.0670057106639669	0.0697272003398191	0.944410791725749	0.965859901241888	-0.0753036219624182	0.145050431407263
ELOA	0.120881282315739	0.074514095527533	0.104747558209969	146.853130038446	0.198060701026504	0.0696572835360868	2.84335953072153	0.00446406821821755	0.016199280518367	0.504568732018269	0.525640330425713
PITHD1	0.166714643729333	0.0772360058495688	0.0308882492895693	212.770865090342	0.280983436343549	0.0784804373872569	3.58029906175284	0.000343201180330654	0.00194826048269143	0.672198251857284	0.688832776395905
LYPLA2	0.155989914151329	0.116426999901867	0.180307527561232	47.8746467492696	0.100880181844486	0.130769476762493	0.771435233527068	0.44044899776614	0.576768281704908	0.63297395727978	0.334388479346135
GALE	0.151398570302169	0.13881079544337	0.275412407787521	10.2292091172318	0.11992171113596	0.262822042631583	0.456284830355966	0.648185170932454	0.754093137090446	0.616181718152795	0.37186232446482
HMGCL	-0.390560624375442	0.0932167012307073	2.7918341008141e-05	174.099237006126	-0.480491405286529	0.111795499682849	-4.2979494402693	1.72385470683659e-05	0.000157298800084139	-1.36596309458186	-0.80975432972473
FUCA1	-0.194021663508246	0.0955873771169428	0.0423785693527005	41.2549604021883	-0.225465033431192	0.132744190338196	-1.69849266364703	0.0894148161717958	0.176806941891269	-0.647147571920764	-0.307860883363443
PNRC2	0.177392455466046	0.107460229468283	0.0987849161198393	112.653759097436	0.1638580742403	0.10573870005536	1.54965092397118	0.121225323203833	0.222891400990963	0.711250950571759	0.458329353496338
SRSF10	0.0583248636789087	0.0539206133837655	0.279394622746991	626.272625250676	0.167466797597855	0.0663668784673029	2.52334901784421	0.0116242965507781	0.0350024410829914	0.275776819413095	0.465431342948296
STPG1	0.112702830394125	0.0569457564425437	0.0478018154445668	213.065719759887	0.110129236216196	0.108326011644885	1.01664627492446	0.309321732085988	0.446550531672341	0.474657114664365	0.352590674438466
NIPAL3	0.0419644987019982	0.039164164209045	0.283943560501008	1117.48752611456	0.0745743737258174	0.0934016120074093	0.798427051986015	0.424622709932261	0.561828285067527	0.2159409260619	0.282618489442947
ENSG00000288982	0.432120011588881	0.127229827877273	0.000682851205996106	38.1614620024559	0.516252457189952	0.180236825133665	2.86430066001825	0.00417931113144646	0.0153658094351389	1.64288364356408	1.15184363615761
RCAN3AS	-0.292506576897106	0.190715885150506	0.125096216147255	28.9309321910964	-0.887984001660971	0.208085708340233	-4.26739543404423	1.97768419584988e-05	0.000177145190779561	-1.00734325108527	-1.61170223053669
RCAN3	-0.0139448988258462	0.0766048870935613	0.855553945354507	235.38432980883	-0.271992447474892	0.11477303128897	-2.36982890858815	0.017796318334032	0.0496066948872097	0.0114596230758724	-0.399427116356467
NCMAP	0.0186205674634699	0.17407219139596	0.914812482777593	21.3245803467387	0.221230496319428	0.359582544164746	0.615242591470371	0.538394524055218	0.662292972150285	0.130563553249159	0.571238628070191
SRRM1	0.540171976486105	0.0448797434162671	2.2987028401215e-33	1661.18798838685	-0.293510162850367	0.0960127523076434	-3.05699144953062	0.00223570653336599	0.0091599804474893	2.03806956130503	-0.441774110704739
CLIC4	0.0935850510744966	0.0316487031099257	0.00310653339279284	2500.40985116427	-0.106508867048463	0.118281706377351	-0.900467792615971	0.367871357669674	0.506538952462135	0.404736339296859	-0.0737544265393595
SYF2	-0.00758699691405068	0.101376584248156	0.940342224814374	119.841085521998	0.00255524399059718	0.0754480298505704	0.033867603907723	0.972982726697144	0.983144739952789	0.0347128170766455	0.140884405380244
ENSG00000284602	0.223728498382233	0.110605219006651	0.0430972581566709	33.5858778549956	0.169269364621795	0.155382476318061	1.08937229366398	0.275989744263555	0.410778004783296	0.88071896220611	0.468978805782671
RSRP1	-0.0310427681280569	0.0446004353429333	0.486416682175803	1437.40686171124	-0.513753244316951	0.115860300760516	-4.43424745960986	9.23944527367795e-06	9.35273547458136e-05	-0.0510735958066894	-0.875213830645531
RHD	-0.14173407576291	0.186973611534601	0.448425118279613	50.2986237667988	0.131460366821779	0.303895681801674	0.432583859179583	0.665317117600577	0.768250242252278	-0.45591256412377	0.394570468828089
TMEM50A	0.17302365523733	0.0702352530058995	0.0137592761953808	304.450433660888	-0.146459959036673	0.0722174911489599	-2.0280399762791	0.042556168145783	0.0997452142975292	0.69527263560586	-0.152378417846553
RHCE	-0.506507256319053	0.154860901442933	0.00107272575023977	47.8112271425858	-0.901033427891342	0.161204696605933	-5.58937454591619	2.27888937361022e-08	5.11545258185012e-07	-1.79002272364267	-1.63738358049336
MACO1	0.048859698137846	0.0348463748131593	0.160871712367286	644.00825663561	0.115539544143534	0.0602734693553502	1.9169220783087	0.0552478317327843	0.12173528759626	0.241159215425303	0.36323819324906
LDLRAP1	0.192344642221063	0.0515332717274625	0.000189636835636807	539.923493570335	-0.0551771649874921	0.151942686230772	-0.363144593242801	0.71649687447298	0.808991988045626	0.765936616405192	0.0272666744061757
ENSG00000225643	0.418610372501939	0.190299348158615	0.027824867965555	16.434788669699	0.379181801996216	0.27870745885632	1.36050109154665	0.173671407710252	0.292470208360647	1.5934739069989	0.882087755502222
MAN1C1	-0.334690973555885	0.103223642636648	0.00118533037912474	184.764796855454	-0.133151926879761	0.130083284245128	-1.02358983056463	0.306029050542437	0.443062323758828	-1.16162715997859	-0.126188129858189
ENSG00000233478	-0.79373762141076	0.279793555016662	0.0045558321221917	17.7136063895706	-1.5637165494798	0.274371711249539	-5.69926302663765	1.20326455623494e-08	2.98008521760854e-07	-2.84053018586051	-2.94154798247196
SELENON	0.322231002350712	0.0911295314503108	0.000406285671227849	68.921178082812	0.631980253419884	0.153162451937411	4.12620877653578	3.68792495588646e-05	0.000298001983928618	1.24097897661299	1.37959664094326
MTFR1L	-0.13789505327825	0.0942000751151075	0.14323414447954	102.019044714786	-0.235913699556393	0.100544056805965	-2.34637140225675	0.0189572067368948	0.0520806234258193	-0.441871841909494	-0.328423921661422
PAQR7	0.0448704005789978	0.13831642564096	0.745632198169829	42.6881545291107	0.204284962979096	0.186644634438945	1.09451291537621	0.273730086067437	0.408642664151308	0.226568881798009	0.537889715694048
STMN1	0.340169434982768	0.0412293102769101	1.57508889848845e-16	1236.28071474896	-0.0168702991279338	0.0997801664543656	-0.169074674130248	0.865737905238966	0.914737291798282	1.30658644584574	0.102654818721145
PAFAH2	-0.0345980898694287	0.0557534078076605	0.534892055595897	112.808612178588	-0.118307180577795	0.0902882675714698	-1.31032728570349	0.190085140690782	0.312878288731172	-0.0640767196884694	-0.0969735791132983
PDIK1L	0.0142952284065279	0.0777504998572176	0.854123068201508	90.8448728711372	0.0106233013461719	0.1105626394494	0.0960840063069744	0.923453853648884	0.95294425053991	0.11474419183001	0.156762391182932
ZNF593	0.260090029909487	0.248292253154677	0.294861801408646	11.9496481670033	0.249161615834896	0.379226765152334	0.657025396756499	0.511164586571095	0.6394936653011	1.01370650408684	0.626207240658615
CNKSR1	0.29743581629229	0.0981795241674692	0.00244951075002825	57.7172257858962	0.345904459970543	0.138587841213387	2.49592213098944	0.012563017657644	0.0373821470549841	1.15029382926397	0.816597744592753
CEP85	0.119321227338788	0.0692588970595654	0.0849194763910154	403.959754358319	-0.134273499084782	0.148804598687587	-0.902347778691215	0.36687215236198	0.505590564543161	0.498863035149366	-0.128395390759191
SH3BGRL3	0.593941238726982	0.0965157030292089	7.5633707856712e-10	149.106507270246	0.32415856401869	0.142264534705985	2.27856200906728	0.0226931144590519	0.0603437551324667	2.23472359962008	0.773801689486419
DHDDS	-0.0943712679046485	0.0903519875116475	0.296261197694684	100.671117202334	-0.0168911038321833	0.116800517614526	-0.144614974121336	0.885014873883226	0.927976642453112	-0.282689294116059	0.102613874937017
DHDDS-AS1	-0.060125806100884	0.0811390363577923	0.458680137786023	28.6968376263991	-0.0505420015877687	0.155506697915792	-0.325014949614179	0.745169757259948	0.830345216988303	-0.157441000258044	0.0363887040857356
HMGN2	-0.0119555494998236	0.0849599702964823	0.888091307518148	281.801389848983	-0.709818082470599	0.117834561923367	-6.02385302651884	1.70313035589209e-09	5.1128317350619e-08	0.0187354078323954	-1.26107062112295
RPS6KA1	0.268111346085962	0.0636054624192807	2.49529099276255e-05	152.091182411192	0.355991089581657	0.116058384558823	3.06734486211314	0.00215969533955879	0.00889251115152219	1.04304341802177	0.836448292835518
ARID1A	-0.00245787439402601	0.033627696282971	0.941733882242105	1286.6407707487	0.17467467424476	0.0539404467996835	3.23828749312075	0.00120249567308385	0.00545954344699847	0.0534719112977429	0.479616487899949
PIGV	0.207728512387714	0.0917536099409055	0.0235752278896678	54.9360259490663	0.362638097187335	0.121256661342929	2.9906653636269	0.00278370362650743	0.0109957033200161	0.822201107809842	0.849529644112773
ZDHHC18	0.284409486047521	0.0528898722596291	7.55732302248609e-08	90.6114166882646	0.423761201370062	0.0909505332114927	4.6592492249019	3.17364770030998e-06	3.82485035090075e-05	1.1026517315245	0.969820283811677
GPN2	0.224561790754931	0.0744570090404473	0.00256139482911665	95.5075849207846	0.300366286032508	0.0992931177190689	3.02504637715514	0.00248595004885036	0.0100165991664632	0.883766619982297	0.726978342126702
GPATCH3	0.11963426086042	0.115642798858538	0.300895262817539	31.9834545642266	0.192173131290342	0.166602858614388	1.15348039576643	0.248713259619083	0.381647979960716	0.500007914279031	0.514053557481106
NUDC	0.0259231148812256	0.0862849290741469	0.763844466401651	283.404300333454	0.217965651583677	0.101661713001269	2.14402890870977	0.0320305705276529	0.0798868522714553	0.157271664535035	0.564813393831319
SLC9A1	-0.0183493920351735	0.138105625882737	0.894300215813856	35.0621493495591	0.393361172526453	0.191677103947744	2.05220740727434	0.0401495099178048	0.0954900315906816	-0.00464923429444394	0.909992842693327
WDTC1	0.168615905524486	0.0523733362477218	0.00128414792831171	306.613306901852	0.297172873747777	0.0652747941511162	4.55264359868832	5.29759769656589e-06	5.85295923947726e-05	0.679151868000203	0.720693687384622
TMEM222	0.264767134366423	0.0797417223497129	0.000899179606077597	188.14183623311	0.263716933812053	0.0770753956365568	3.42154499025331	0.000622664221717609	0.0031994434075808	1.0308124014108	0.654852194705107
WASF2	-0.00258095824219024	0.0328301096792981	0.937338391738207	896.762122696794	0.0487856557883051	0.0650711399853639	0.749728002295306	0.453418538842771	0.588402714802513	0.0530217482346081	0.231866136152052
ENSG00000241169	0.101849136966431	0.218514573542727	0.641145579936885	10.6385790285208	-0.31023596819454	0.268180773339781	-1.15681659177512	0.24734730161158	0.38045553275521	0.434961151687827	-0.474690597051951
AHDC1	-0.102755266506574	0.115291980580016	0.372789070208583	93.1048627368587	0.538723338476138	0.155787056333413	3.45807508759374	0.000544049729446578	0.00285371654767955	-0.313352671547394	1.19606646679842
FAM76A	-0.110721919520096	0.083571697266865	0.185213141467867	136.074800467867	-0.362364785338291	0.0908468737546685	-3.98874248900249	6.64244802388495e-05	0.000490834299527252	-0.342489662119171	-0.577280425314322
STX12	-0.0447647168495779	0.0377553297747061	0.235759395700279	558.331650932025	-0.0389461755258595	0.0554791972168133	-0.701996017960703	0.482681646781892	0.615422300092971	-0.101259827069272	0.059209360095848
PPP1R8	0.0603079522545766	0.0821525146183791	0.462889341928194	149.209566030372	0.0615314903201288	0.0958428641254316	0.64200387667465	0.520870665910679	0.64743940572419	0.28302970629472	0.256950015804923
THEMIS2	0.0811273458700736	0.115025296190856	0.480623536307583	115.870069866757	-0.18679261116237	0.15054416546547	-1.24078280008277	0.214685996818727	0.342814733798224	0.359173913210126	-0.231753321818208
RPA2	0.0791993409277877	0.0811057355895261	0.328819251002743	156.983097771873	0.132932017954181	0.0937075114714768	1.41858444287728	0.156020204063086	0.269976626216191	0.352122487507214	0.397466687181154
XKR8	0.299474751595307	0.0990932398527672	0.00250985165689952	30.7751480019524	0.453525421357483	0.170060464398863	2.6668480705414	0.00765662758303037	0.0251559808604002	1.15775096824061	1.02839644924533
EYA3	-0.059042341280867	0.0414962040071779	0.154783364765947	738.441027193923	-0.0322704811282168	0.0584871745034505	-0.551753121982547	0.581117508892806	0.700698327016155	-0.153478369503058	0.0723471671536536
PTAFR	-0.388040320385826	0.191690690801767	0.0429388349937105	36.6642780249855	-0.68768670059296	0.182946693376808	-3.75894577759084	0.000170630808284652	0.00108034674525349	-1.35674541264456	-1.21751592737698
DNAJC8	0.126764460556087	0.0779632457953206	0.103959961978524	192.143396342588	0.220045563412157	0.0673223245975516	3.26853781011833	0.00108104732497612	0.0049982461882841	0.526085686331474	0.568906672922923
ATP5IF1	-0.299949141007577	0.123378244672509	0.0150516145668992	156.77402791703	-0.774256266454629	0.169747390965098	-4.56122631430502	5.08557313149843e-06	5.67775769486576e-05	-1.03456345509674	-1.38788535797438
ENSG00000270605	-0.020188241896086	0.189432972995215	0.915128570093732	17.7488772541348	-0.111914294603802	0.356159204449157	-0.314225473343842	0.753349796864332	0.83636125345127	-0.0113745869575233	-0.0843923407482647
SESN2	0.390030006207493	0.251349474816345	0.120723521737683	27.3244761234667	1.36390872970205	0.233098871024524	5.85120264078223	4.88031183293728e-09	1.32823138896425e-07	1.48894495841211	2.82003632088193
MED18	0.377796852946074	0.128147765794709	0.00319697908637035	13.1390464187413	0.663316650434413	0.244845588057981	2.70912233173397	0.00674614607575872	0.022721607136395	1.44420380166334	1.44126686030038
PHACTR4	-0.111799582903843	0.0398775551602125	0.00505400020885707	1621.53571745925	-0.0907469656646642	0.0884604487469943	-1.02584790095526	0.304963283337335	0.441949911292451	-0.346431074880398	-0.0427349090315424
RCC1	-0.248955416865465	0.172865635862656	0.149820103677718	60.3885364960056	0.977902996678764	0.207145124200843	4.7208593513918	2.34850298019113e-06	2.94752992277367e-05	-0.848060584063363	2.06037469744729
SNHG3	-0.094428861230162	0.0990873077475216	0.340596938270845	77.8550130012474	-0.207932433483031	0.15654072481823	-1.32829609499046	0.184080309284269	0.305908454033128	-0.282899934165229	-0.273356620342959
TRNAU1AP	0.0750737265373274	0.0550311299927446	0.172503147351673	361.704380248112	0.184628001536107	0.0748763327618261	2.46577249080012	0.0136718141210414	0.0400479317639809	0.337033592912006	0.49920469636903
SNHG12	0.0737078299532522	0.0840791483625917	0.380677776976096	68.9731933480607	0.000227377293330619	0.146105529963113	0.00155625384876277	0.998758289582604	0.999228989645021	0.332038004949951	0.136303149603201
TAF12	0.109608879860304	0.0815842478138711	0.179108369279017	149.412150747057	0.490661848501587	0.0846120379836177	5.79896029211101	6.67273286850016e-09	1.75188710999845e-07	0.46334139558127	1.10148116307042
TAF12-DT	-0.334478239179206	0.14521266757245	0.0212581359745746	25.427872393198	-0.683183072370339	0.161875032246306	-4.22043512757929	2.43831218553489e-05	0.000210292043395523	-1.16084911184256	-1.20865275972362
GMEB1	0.105480026245922	0.0614428693673299	0.0860308690503448	143.237783887917	0.180654542327224	0.0775895490234381	2.32833602722258	0.0198942676887322	0.0542438197898276	0.44824065394858	0.4913849045498
YTHDF2	-0.0671867219865116	0.0705578104797462	0.340984243667613	256.227082331927	0.183432103445758	0.0535964388847483	3.42246812032052	0.000620553743135603	0.00318970204877034	-0.183265375844435	0.49685116167497
EPB41	-0.0126305975392338	0.292745961358198	0.965585748986477	34.8953657220034	4.73590802285891	0.553596829190462	8.55479614972568	1.1807720701347e-17	2.13978938563434e-15	0.0162665079912191	9.45615137854474
SRSF4	-0.112102251062428	0.0503276257139992	0.0259172389188719	547.326251237987	-0.118529326122981	0.0832515425147154	-1.42374930893359	0.154519054326655	0.267991730543195	-0.347538044051532	-0.0974107628933767
MECR	-0.265526875624306	0.0928086000553246	0.00422285941681511	107.406994595159	-0.0908044205521587	0.103714556535019	-0.875522429886671	0.381289711355291	0.520338425083996	-0.908668525290051	-0.042847980598554
PTPRU	0.152203406631552	0.134530262547716	0.257899694668875	65.8299353982683	0.253655187279962	0.241568126362627	1.0500358267431	0.293701641204817	0.430669665315135	0.619125301675419	0.635050616512757
MATN1-AS1	-0.0305834489764003	0.136703386073855	0.822974229460588	67.9712546219163	-0.542130781677433	0.197768375117837	-2.74124101669143	0.00612075917233696	0.0209765870158965	-0.0493936961338228	-0.931060996260141
SDC3	-0.102737023508651	0.17590469950932	0.559187117515012	29.3242546122754	-0.767729350148305	0.270658228875114	-2.83652691196227	0.00456071345676837	0.0164960356964281	-0.313285950170474	-1.37504034710252
PUM1	0.01813713273458	0.0335426325909153	0.588701404103119	1225.53588936407	0.227864366709842	0.0447417735397184	5.09287738689128	3.52669788796138e-07	5.71501969630382e-06	0.128795454009262	0.584294125228139
NKAIN1	0.0076746113786	0.0761868772122049	0.919761594604126	433.11818898324	0.630676874058246	0.356680302562929	1.76818531757014	0.0770299279363283	0.157515443667791	0.0905301516810719	1.37703158245551
SNRNP40	0.0627341427078251	0.0456767656244528	0.169616651192402	465.856288074198	0.158899904123199	0.0708971287663298	2.24127417976147	0.0250083204037055	0.0653576576150304	0.2919031802921	0.448571644638177
ZCCHC17	-0.382447798310807	0.0758427226089092	4.59144627698538e-07	312.045543214771	-0.372593852397852	0.0897431446474413	-4.15178066092511	3.29898365905537e-05	0.000271745549742588	-1.33629149520951	-0.597411291319409
ENSG00000229044	-0.203440474856976	0.162511928305049	0.210624712118734	53.9403889971877	-0.172935891183745	0.273232812586612	-0.632925048593592	0.526782589484903	0.652658769363487	-0.681595641517805	-0.204483212869318
FABP3	-0.0627275071178639	0.194557874940663	0.747141709786303	39.4697200257962	-0.228162092884889	0.45283337409615	-0.503854410775924	0.614363688930692	0.726230563798431	-0.166956381168153	-0.31316871272403
PEF1	0.080076426879682	0.0877152018931076	0.361287827423484	133.617191759744	0.0716493202862088	0.110628925892774	0.647654487359429	0.517208447238722	0.644393162562352	0.355330314566785	0.276861966535469
COL16A1	0.380085774097299	0.0480117217057	2.4424968817031e-15	1007.86772306945	-0.429596788268535	0.136462429393893	-3.1480957079294	0.00164337877002853	0.00705390194183247	1.45257523115695	-0.709593414794377
ADGRB2	0.252430894782363	0.10357202752728	0.0147994552573425	114.230473018551	0.36119098416365	0.181572342932059	1.98924009202657	0.0466747086121163	0.106968872605806	0.985694219930844	0.846681716906471
SPOCD1	-0.194434020494551	0.13117654731738	0.138278687431274	18.1343342392893	-0.264832539017233	0.225199850920145	-1.17598896240452	0.239599286762035	0.371343909186884	-0.648655713621146	-0.385336373092142
ENSG00000269967	-0.241651620092825	0.143255426850255	0.0916305828343244	86.7984241440208	0.719899076892863	0.133243562058105	5.40288075290967	6.55790587629456e-08	1.29588406012948e-06	-0.821347903425539	1.55262141870198
PTP4A2	0.35751753748542	0.0345186002070702	3.87983362903558e-25	1479.63383177687	0.300723075101582	0.0667597306179389	4.50455794710435	6.65112476072705e-06	7.06474009609749e-05	1.3700348599037	0.727680505178307
KHDRBS1	0.0563803505309876	0.04483554025826	0.208575394120326	764.272023653519	-0.0025114960788473	0.075244310988197	-0.0333778865918682	0.973373243778693	0.983267630566111	0.268665017108977	0.130913030197474
ENSG00000203325	0.180393400414511	0.0544951169692699	0.000932069360280207	50.2484177619338	0.184585021500854	0.102451049215459	1.80168990863787	0.0715942066697368	0.148754182202501	0.722226513900727	0.49912011139901
TMEM39B	-0.0277624342856809	0.056402605241262	0.622564529954071	131.756278190182	-0.0124317747077822	0.084079883293825	-0.147856707463998	0.88245585502291	0.926432162077738	-0.0390762041699052	0.111389861696435
KPNA6	0.0179797409768916	0.0331156121180177	0.587172142608116	595.321243688063	0.0548941079350337	0.0533937054359587	1.02810073747129	0.303902443781135	0.440842475067129	0.128219814257906	0.243887607020146
TXLNA	0.079483473889027	0.0797317132642845	0.318819572842071	155.494310336088	0.0286737756993485	0.113820125861341	0.251921841434965	0.801101476911844	0.86943966892419	0.353161666620288	0.192285834173019
CCDC28B	0.435567713284702	0.213131707235653	0.0409876258696072	10.2358803864879	0.499831048447674	0.367240679246093	1.36104488607791	0.173499505018698	0.292342576613335	1.65549316121659	1.11952620416887
TMEM234	-0.211668806107001	0.149400314854607	0.156544463416083	17.0813458476581	-0.213292027888775	0.219039624165156	-0.97376001580405	0.330175710360648	0.468347752573428	-0.711689685986231	-0.283904334635518
EIF3I	0.0393446420115329	0.101386663712505	0.697967739817751	93.8790890087409	-0.181195982409321	0.103857364486649	-1.74466185720141	0.081043746489744	0.163940930143969	0.206359143152574	-0.220739122492715
ENSG00000291132	-0.000322128223231123	0.102916868205178	0.997502637607094	61.4797571616031	-0.234142710835042	0.155647923639755	-1.50430988965174	0.132501593835586	0.238779248653506	0.0612831233508519	-0.324938605118041
HDAC1	0.0970056237359115	0.0656144313158291	0.139295655574723	222.347383485086	-0.0245714537258682	0.102993363330991	-0.238573175311332	0.811436567552062	0.876877855706759	0.417246636057188	0.087498899770493
MARCKSL1	0.275943690494563	0.0330465467248447	6.81751339970834e-17	2604.93328218112	-0.486709456238456	0.126879636044	-3.83599347707518	0.000125057726809726	0.000835234540867009	1.07168919245188	-0.821991491706092
TSSK3	-0.186671629309744	0.169284292575477	0.270152745375068	63.2376219274699	-1.00986180907677	0.15307001401246	-6.59738496525236	4.1847315356274e-11	1.9555066232523e-09	-0.62026578395027	-1.8515584946315
FAM229A	0.372228837115001	0.105003827740952	0.000392751163883045	35.2365320496256	0.211347940483835	0.17577009863344	1.20241122993616	0.229204240389417	0.359585049521693	1.42383951260768	0.55178969825521
BSDC1	0.153920091690052	0.0467508435259894	0.000993542441540491	481.582928182113	0.261262624182264	0.0788830252618144	3.31202591831549	0.000926229643800937	0.00441996548069426	0.625403852564899	0.650022098470075
ZBTB8B	0.0319202147267261	0.184257465828083	0.862465123930193	13.4218512770478	-0.197416076226632	0.340834570981545	-0.579213768304394	0.562444941768899	0.683731334643802	0.179205272206886	-0.252660365488287
ZBTB8A	-0.152118201227588	0.0766888015354508	0.0473029304419891	218.697797039262	-0.377027821186705	0.0856576830226061	-4.40156455185932	1.07473082929035e-05	0.000105604293325822	-0.493891143741448	-0.606137368784678
ZBTB8OS	-0.20674239884924	0.0525222166106312	8.27527857419157e-05	674.32036229854	0.137692791161722	0.0585381485178667	2.35218903651686	0.0186632874429747	0.0514538870876817	-0.693671996301682	0.406835917724231
RBBP4	0.0861515779783742	0.0451516036522342	0.0563845806546903	576.722818801898	0.163033434952825	0.0596961100879897	2.73105625663917	0.0063131694145142	0.0215070374827329	0.377549384480369	0.456706458377747
SYNC	-0.0333167281779998	0.11150510329276	0.765099471450861	98.8884263531535	-0.0145448646557136	0.156276915756746	-0.093071101290184	0.925847075590603	0.954560989611903	-0.0593903070307537	0.107231287864548
YARS1	0.0111375538276347	0.0755468718238993	0.882795986315032	326.411396819294	0.434266652803238	0.11074881340116	3.92118560431176	8.81143587884399e-05	0.00062173759335053	0.103195410393466	0.990495075940111
S100PBP	-0.0719303411464924	0.0532967505791882	0.17713802211052	691.06349519439	-0.304975690322328	0.0647409981879079	-4.71070417291296	2.46862348207981e-06	3.08007934036154e-05	-0.200614541988093	-0.464338338299667
TMEM54	1.20082318156102	0.2224150335207	6.7005959727522e-08	29.393430590001	1.13229559789652	0.282146302350568	4.01315058345027	5.99136652016493e-05	0.000450793450580511	4.45431486542818	2.36422027292298
RNF19B	-0.0198595601035772	0.10197305894951	0.845586310897415	55.6335619937249	0.0207080097786531	0.128504135852965	0.161146640465699	0.871977906463218	0.919416523849736	-0.0101724763254689	0.176609158534497
ENSG00000236065	-0.381677266935678	0.173019183765154	0.0273852350002975	44.6412863310803	-0.715429600116304	0.168985999286082	-4.23366197873665	2.29916444157656e-05	0.000200149874644568	-1.33347337756659	-1.27211412187949
AK2	-0.0263879470456556	0.0419169869719986	0.529002974160856	219.048248616523	-0.0806864864223372	0.0646310115463926	-1.24841750874377	0.211878200385672	0.33975505101231	-0.0340491970082188	-0.0229358248731328
AZIN2	0.0227809692899258	0.0712434300944576	0.749148462296191	452.196955576895	-0.559394728697858	0.112679439731422	-4.96447914571824	6.88856872957986e-07	1.02569269861279e-05	0.145779678337888	-0.965036548689657
TRIM62	0.138600771417085	0.0642834252087015	0.0310767339515938	357.202782115785	-0.129573685070924	0.100265894327633	-1.29230069646139	0.19625303087667	0.320906982765359	0.569375443946892	-0.119146128278956
ENSG00000284721	-0.447830533962496	0.0932899056136863	1.58334866994222e-06	21.2119551749544	-0.618514333597065	0.209937757243721	-2.94617958064123	0.00321725554925516	0.0123856003787388	-1.57542029233507	-1.08138428964882
ZNF362	-0.100819126977708	0.101685584278544	0.321451714912272	139.898317128949	-0.736586757151892	0.124584425534785	-5.9123502315001	3.37260462312574e-09	9.47389502828894e-08	-0.306271494658873	-1.31375153522834
ENSG00000225313	-0.672104514225354	0.164215471101253	4.26156855383781e-05	76.9541074466283	-0.932565477248528	0.173502244782563	-5.37494761763595	7.66049493828954e-08	1.48998631914899e-06	-2.39567301795553	-1.69943884484732
PHC2-AS1	-0.368798531771626	0.127253834969958	0.00375391425692482	32.1520749163654	-0.553853379594504	0.175977879550396	-3.14728976738177	0.00164791562520964	0.0070692916254663	-1.28637108951482	-0.954131140049992
ZSCAN20	0.217232892623124	0.113931444228518	0.0565596654481177	45.0048917041409	0.268389313822649	0.120195979005766	2.23293088539821	0.0255535024761603	0.0664668382278562	0.856962134409055	0.664047466900556
CSMD2	-0.336556160312531	0.0560659429979415	1.93868502654604e-09	808.032513819275	0.176831231417214	0.207640420850063	0.851622389770166	0.394423708626733	0.53270292963477	-1.16844883639035	0.483860605493293
C1orf94	-0.138137015933835	0.344546824153726	0.688476239663632	9.42242665946556	-1.53149259076324	0.425507271362168	-3.599216027168	0.000319177964368557	0.00183499389189026	-0.44275678864968	-2.87813103630283
SMIM12	-0.141258935686258	0.0896700215108304	0.115182709389594	173.032201926781	0.338792606989686	0.13672808186863	2.47785679693219	0.0132174182424042	0.0389936142708213	-0.454174801488674	0.802601574798195
TMEM35B	-0.278000977943883	0.124078518017541	0.0250568824328202	23.1803265193668	-0.519194518460885	0.189039220063867	-2.74649101009555	0.00602365368414478	0.0206962991321136	-0.954290921679097	-0.885922291158173
ZMYM6	-0.0133171064999036	0.0591091919921653	0.821748458750396	368.465561710712	0.025458021566454	0.0648743520641551	0.392420436681637	0.694747588272308	0.791835339908459	0.0137556913307565	0.185957210538266
ZMYM1	-0.0661685007718689	0.0834416237854176	0.427782758583563	183.220312741776	-0.0553349879064405	0.0825035302324253	-0.670698426486155	0.502412665462782	0.631949569051713	-0.179541365035796	0.0269560779446037
SFPQ	0.0514569648294958	0.0330348067556644	0.119314098972218	1806.6299615032	-0.145807741071195	0.0698435157036269	-2.08763461578757	0.0368308069748842	0.088978343626529	0.250658378370965	-0.151094848935263
ZMYM4	-0.169905671118039	0.0458627445191572	0.000211678177934115	908.495775050483	-0.319406741725482	0.0724714343158812	-4.40734676691073	1.04644582579892e-05	0.000103321472633047	-0.558946486507623	-0.492738734974935
ZMYM4-AS1	-0.576119553394985	0.23188871777708	0.0129746025779421	29.3221494455473	-0.933116009230616	0.231626550593118	-4.02853648185504	5.61251523009764e-05	0.000425954935236215	-2.04462058803296	-1.70052229512664
KIAA0319L	-0.0778654587686942	0.0381366387510825	0.0411763971685434	921.613406377367	-0.0319730141011685	0.0481509258066825	-0.664016601249465	0.506679685837613	0.635648808066435	-0.222321457791625	0.0729325840668066
NCDN	0.796381011147786	0.218938287598756	0.000275331405858522	42.9600330141249	-0.00694480389546448	0.441206571270051	-0.0157404815514721	0.987441431383555	0.993054931670251	2.97512056812944	0.122188253529575
TFAP2E-AS1	0.165416633366801	0.0983683540301051	0.0926456233688119	14.4069875913844	0.0409366046429184	0.206778416037958	0.197973296378302	0.843065956611731	0.898254830088931	0.667450948864302	0.216419155899128
TFAP2E	-0.0328457985238454	0.0999984752883939	0.742561620543142	174.296910471127	-0.165353015022751	0.115220237233647	-1.43510392785811	0.151257484446419	0.263627283471006	-0.0576679434648023	-0.189560066599837
PSMB2	-0.0189463478693662	0.0626726432719152	0.762418418432661	241.819775722335	0.0763525738964066	0.0774686627769853	0.985593027676342	0.324332860832727	0.462621070452517	-0.00683252211721176	0.28611799816216
C1orf216	0.11308789231369	0.146369814790736	0.439748736280333	33.8021667084619	-0.00325119411104253	0.23863631922385	-0.0136240540485071	0.989129913895091	0.99421472676414	0.476065428231037	0.129457299984382
AGO4	-0.108416066605523	0.0618935499149954	0.0798333702819337	490.55239090053	-0.158210999395119	0.0778862060387887	-2.03130961747356	0.0422235963786494	0.0991847363557904	-0.334056306917459	-0.175504536533513
AGO1	-0.103137831363204	0.0563438269575408	0.0671739973879903	238.271880836579	-0.0503531314328754	0.0727621139011624	-0.692024031919597	0.488922237194778	0.620707769732114	-0.314751852433243	0.0367604016959262
AGO3	-0.0379787001784456	0.0258378120201458	0.141591981683334	2005.31697872516	0.011464549376056	0.0367811338714081	0.31169646417475	0.755271215366054	0.837187099831386	-0.0764408593759257	0.158417972407303
ENSG00000271554	-0.14490684837061	0.141551228105047	0.305974137687175	59.6930220232229	-0.437401907450038	0.132630745002243	-3.29789226052105	0.000974135044796693	0.004614487333656	-0.46751656462436	-0.724953936675963
ADPRS	0.115205512043472	0.0909132410584235	0.205082791084866	125.364049809188	-0.202261260818022	0.133805055418695	-1.51161150215975	0.130632723850141	0.235869049381907	0.483810345198872	-0.262195718146673
TRAPPC3	-0.0294991510949	0.0883899821431251	0.738576800559063	109.807102391734	-0.0194045594952836	0.0865042116646284	-0.224319245524297	0.822508901991822	0.884725463886969	-0.0454280185655082	0.0976673789497497
MAP7D1	0.362825310778181	0.0440389177569902	1.74029791242233e-16	767.137016566792	0.128780827270553	0.0773863439997764	1.6641285867042	0.0960867354027004	0.18708711845966	1.38944734594091	0.389297118741813
THRAP3	0.0671623777563157	0.0373626833525557	0.0722437368796082	559.7958161453	0.0960684918058523	0.0537566429729011	1.78709990975963	0.0739213420870755	0.152586629172655	0.308098870331379	0.324919044170693
SH3D21	-0.565015017408323	0.287742388261724	0.0495748583135221	11.3381592135743	-0.5876071929397	0.495163345305757	-1.18669364061441	0.235348484373282	0.3663079793255	-2.00400720123198	-1.02055884940573
STK40	0.181284183384376	0.0862820588828869	0.0356352919605406	147.519018219204	0.291894229967472	0.143709762041548	2.03113710454187	0.0422410884319389	0.0991944649334091	0.725484436010605	0.710305284413836
LSM10	0.32807546086894	0.14434940265623	0.0230390125360591	42.0773760901581	0.44019171066874	0.154629145949758	2.84675769218675	0.00441669663075797	0.01605089555712	1.2623543186109	1.0021556257506
OSCP1	-0.333603209079036	0.131569056616154	0.0112262890382472	16.3414036237688	-0.484287802253297	0.244314023408846	-1.98223497569302	0.0474529478294553	0.108411364127655	-1.15764880379156	-0.817225661977725
MRPS15	0.15148056523559	0.119542889827088	0.205096299948873	65.6647971482261	0.281516313470834	0.142560595031714	1.97471337299209	0.0483006844574437	0.109823321739654	0.616481603888747	0.689881481813916
ENSG00000223944	-0.354462801370505	0.157040457998624	0.023999128455763	123.995667962852	-0.296960642002561	0.211421804197218	-1.40458853395059	0.160143668153691	0.275082060890516	-1.23394003210238	-0.44856467460091
ZC3H12A-DT	-0.348710646628754	0.11437233778043	0.00229675400194497	254.163169400489	-0.539462226348382	0.148347670604534	-3.63647251183661	0.000276397122945298	0.00162214109279902	-1.21290227908448	-0.925809263189717
MEAF6	-0.251698645966282	0.071204243777689	0.000407956288658619	264.590290267616	-0.24734876915253	0.0771673475920841	-3.20535533319151	0.0013489583774331	0.00599806148673125	-0.858093585414254	-0.350928207972022
SNIP1	0.152213745083208	0.0835927235986815	0.0686225053881325	73.4691795211485	0.372474078472455	0.113036088181709	3.29517842013154	0.000983592081403582	0.00465039081439937	0.61916311320906	0.868886914929982
DNALI1	-0.147356860852048	0.183079636690126	0.420889804273801	11.9842226443857	-0.425415526745234	0.337042719419625	-1.26220061207014	0.20687660853532	0.333570573224267	-0.47647716457157	-0.701364666760202
GNL2	0.0491624271193457	0.0894803454211764	0.582716211089327	63.155625101365	0.0540519699334898	0.124217367188868	0.435140199448164	0.66346066595337	0.767060257999462	0.242266407048283	0.242230274326151
C1orf109	0.300272036983229	0.151157011593641	0.0469788356886369	35.0217551057582	0.319276869659282	0.162757298913568	1.96167466399669	0.0498003733850019	0.112432930492423	1.16066693518325	0.764194485383168
CDCA8	0.623700637232287	0.155022272988395	5.73890645233492e-05	29.0126798290949	0.780463998818605	0.196896548651757	3.96382772660471	7.37574884147063e-05	0.000535828235862345	2.3435647041842	1.67181355233417
EPHA10	0.0840847511738656	0.21731165961952	0.698806836070072	19.610148919548	0.531907202867942	0.446132041031243	1.19226406971001	0.233157718277305	0.363954879337501	0.369990235987991	1.18265227058657
YRDC	0.203206611896661	0.101045173349236	0.0443204725003947	32.528461603186	0.170918585230137	0.137827139230709	1.24009383191243	0.214940690130694	0.343050632934557	0.805662848675088	0.472224481941216
C1orf122	0.270752667893414	0.0631242979574821	1.79318752171421e-05	589.705669255793	-0.506075036829124	0.119437673444202	-4.23714747814095	2.2637745080948e-05	0.000197764192770657	1.05270370678672	-0.860103071746728
MTF1	0.270161014302489	0.0678792297429573	6.89080940439938e-05	189.940716374997	0.296292019990447	0.0904899080209424	3.27431010231412	0.00105920304048709	0.00491406718127947	1.05053981122465	0.718960161848458
INPP5B	-0.0776789359433816	0.0579627515719323	0.180195717331102	375.403206059655	-0.108191565166557	0.0802757536380287	-1.34774898102363	0.17773913231533	0.297902493368577	-0.221639274973655	-0.077065986640112
SF3A3	-0.0418658052355646	0.0984184316569156	0.670555441431807	118.30830890141	0.188103709245915	0.095288509333305	1.97404399084423	0.0483767410902445	0.109886635983038	-0.0906574373050191	0.506044910219579
UTP11	0.0929617717084164	0.0927467445208176	0.316189822273095	43.4995762339238	0.0627172524115215	0.130491010125816	0.480625081766562	0.63078298593253	0.740456210676783	0.402456776601931	0.259283602791571
RRAGC	0.299482722859858	0.0841026624223339	0.000369559848332714	170.581436144337	0.502842271630153	0.0916542331118959	5.48629620866784	4.10448434329736e-08	8.61477928550831e-07	1.15778012209728	1.12545230965287
RRAGC-DT	-0.112132290705368	0.0532672125370475	0.0352834512407449	956.36046175511	0.386144061442112	0.0885328100988389	4.36159273619596	1.29119047071761e-05	0.000123095909208633	-0.34764791011343	0.895789524312799
MYCBP	-0.166804274833498	0.127821923696828	0.191901733816491	88.2348683038975	-0.101813926786733	0.15010096544658	-0.678302944180382	0.497579632317657	0.627570305231742	-0.54760353556591	-0.0645147556328666
GJA9	-0.0903785637695071	0.122436625038544	0.460413531403211	101.045684474936	-0.727816524545922	0.131952905153543	-5.51572944679787	3.47336254702868e-08	7.39457986373154e-07	-0.26808650138189	-1.29649166427469
RHBDL2	-0.0381192337954734	0.0708204921967594	0.590403452816963	507.739198774837	-0.640010800879395	0.069730590703314	-9.17833614234645	4.37803520982449e-20	1.27563927878416e-17	-0.0769548426845255	-1.12368946762093
AKIRIN1	-0.00631992892697749	0.0559539661078772	0.910071209380248	550.75752588203	-0.207399339625434	0.120916355611216	-1.71522982624689	0.0863030985059026	0.172115038502377	0.0393469523817089	-0.272307488398382
NDUFS5	0.103293253720854	0.161501640445108	0.522445549363496	95.7385679565929	-0.953892374207867	0.325845137113394	-2.92744087776861	0.00341764032071477	0.0130220859399542	0.440242819684005	-1.74141030739546
MACF1	-0.0890533854042675	0.0223049948775546	6.53717600944892e-05	4449.53469287803	-0.108776825120832	0.0792780136950722	-1.3720932204384	0.170034419715508	0.287911517430771	-0.26323983497526	-0.0782177817793009
ENSG00000287422	0.00780884472918632	0.107847677567053	0.942278619739193	87.6340377795878	-0.0962485348853208	0.169355671160386	-0.568321888637376	0.569816418804711	0.690208019517282	0.0910210925898592	-0.053562030620822
ENSG00000226438	-0.32686900766402	0.157357937011425	0.0377801133663977	16.1509612623693	-0.791855004308075	0.223827059756973	-3.53779835721318	0.000403478057314243	0.00221980152968888	-1.13301934361491	-1.42251978079354
BMP8A	-0.316716986132567	0.147447307646054	0.0317136642420305	137.875610998757	-0.573597927094545	0.207272960275667	-2.76735530930651	0.00565131252922041	0.0196901533843412	-1.09588965375088	-0.992988529266434
PPIEL	-0.108878277108393	0.0709804583187708	0.125049569094445	166.244384743518	-0.243600120010767	0.110219685424683	-2.21013260083408	0.0270959608942608	0.0697355378808254	-0.335746781328912	-0.343550843728195
PABPC4	0.378867063117488	0.0837811985289557	6.12287554592976e-06	202.945149247335	0.839311650088998	0.114403970202449	7.336385691893	2.19439060582303e-13	1.80136782771243e-11	1.44811795527608	1.78762608690263
PPIE	0.088888826496728	0.127629841553936	0.48614203984888	138.774502160611	-0.540554386270962	0.233809502666604	-2.31194361266726	0.0207807908995708	0.0561970068730887	0.38756051263375	-0.927958640540513
BMP8B	0.35995160369487	0.13148034617137	0.00618735488411047	52.814830576954	0.433742374808322	0.220065028430167	1.97097366129648	0.0487268885669399	0.110496194735957	1.37893713844846	0.989463293666749
OXCT2	-0.109425968425278	0.21607057091505	0.612550436181284	9.44749014072771	-0.267491695734563	0.348254881588608	-0.768091733601456	0.442432687648818	0.578541863644969	-0.337749890628295	-0.390569609637705
TRIT1	0.0644383522799227	0.0505840323023914	0.202703388306602	305.11924923168	0.0702120606184558	0.0839365514895374	0.836489698140715	0.402879469869549	0.540048505172144	0.29813610372309	0.274033430793394
CAP1	0.22203490383064	0.0717415108109857	0.00196859816070586	291.551992077787	0.127687253310296	0.087624256176995	1.45721354886456	0.145057441735261	0.255472343780288	0.874524861823125	0.387144958556295
PPT1	0.177087769557616	0.089436003663754	0.0476978974521451	140.690541089069	0.305408270726198	0.0954893884948221	3.19834774879471	0.00138217496108699	0.00611524886123663	0.710136601744688	0.736900998579864
ZMPSTE24-DT	-0.265258149056017	0.111763621331167	0.0176258609240536	72.0696046333421	-0.533252482161979	0.148111065267365	-3.60035545757078	0.00031778244818817	0.00182924783717136	-0.907685693042514	-0.913588448973281
ZMPSTE24	0.118566319838635	0.0835144017773329	0.15569181702878	208.691072876239	0.232971397054159	0.0810543753412125	2.87426059448888	0.00404974665369836	0.014955078348399	0.496102059784032	0.594344791916188
COL9A2	0.31903496244526	0.0591753281632373	6.99299442151934e-08	715.557234218694	-0.901081171569149	0.167916455767928	-5.36624696756644	8.03918470684476e-08	1.54543706007391e-06	1.22928987901653	-1.63747754034082
SMAP2	-0.308469589067337	0.0709319892230406	1.36879596314034e-05	215.817232286191	-0.275647856016308	0.120761094290698	-2.28258825936741	0.022454633185726	0.0598414363593773	-1.06572587855903	-0.406620982533375
ZFP69	-0.349106490784894	0.13871658309713	0.0118463363902121	33.818369783761	-0.488122249614084	0.180464891535961	-2.70480449388028	0.00683446003313327	0.0229566175615643	-1.21435002727004	-0.824771877636895
EXO5-DT	-0.00775030755074837	0.0896947548595791	0.931142414015131	174.781363231359	-0.0032937188385633	0.106570088213047	-0.0309065976559835	0.975344028269579	0.984687292620826	0.0341155298000872	0.129373611062739
ZNF684	0.0103205443673164	0.0666609561755259	0.876962098499795	128.610323551882	0.114725492629849	0.0766950106026301	1.49586644200705	0.134688462796256	0.241723497240623	0.100207305237896	0.361636134933497
NFYC-AS1	-0.341681544026756	0.132454008085481	0.00989079290686742	22.4405445942977	-0.533387716557776	0.242555698855503	-2.19903188865304	0.0278756549259582	0.0715056503020437	-1.18719425641864	-0.913854591084307
NFYC	-0.0441989853890681	0.0568843095753029	0.437160047614892	395.89216045415	-0.10512654800307	0.0639317662981879	-1.64435544472121	0.100102802796879	0.192768355643946	-0.0991907383060169	-0.071034014275262
CITED4	0.384035077147812	0.134698845057451	0.00435731481575973	42.9376204694972	0.203635032377611	0.217522958242074	0.936154206541236	0.349193797003367	0.487552365260738	1.46701929010524	0.536610648328968
CTPS1	0.137804456322906	0.0841983512822793	0.101700580966496	99.98597517741	0.323521094311027	0.139119633708967	2.32548839934284	0.0200458595094246	0.0545740290525965	0.566463025726609	0.772547145235948
SLFNL1-AS1	-0.220983924944197	0.173723236041161	0.203356821949534	27.7513993041529	-0.291518781118976	0.218465761098114	-1.33439116341921	0.18207569452263	0.303255415894002	-0.745758513795562	-0.437855059381075
SLFNL1	-0.0506971015337025	0.136448098506021	0.710228956191736	21.8485544406566	-0.27858662215294	0.207490529296796	-1.34264741189439	0.179386170435565	0.299783906058534	-0.122956747509526	-0.412404492111752
SCMH1	-0.290428826663407	0.0649404851948093	7.74078785513342e-06	665.593951067553	-0.281073394974645	0.138317316929437	-2.03209114530494	0.0421444296380194	0.0990770802754261	-0.99974415158049	-0.417298476105342
FOXO6	0.442457262010649	0.111485529752157	7.22531723199682e-05	24.9583249015058	0.605938925269541	0.207941286675034	2.91399045835706	0.00356840813097257	0.0134893270990212	1.6806907838482	1.32834714922162
HIVEP3	-0.387824830114193	0.0571610518356917	1.16268207166529e-11	1066.79289778915	-0.341733359282676	0.126035862902476	-2.71139778324128	0.00670001951205814	0.0226123756414227	-1.35595728518347	-0.536677653722234
FOXJ3	0.0302296516236551	0.0289544627750535	0.296466335371826	1415.68587839237	0.0202629219140617	0.0566653966126822	0.357588989494987	0.720650919308925	0.811429691171045	0.173022258950055	0.175733222917846
RIMKLA	0.696082593012695	0.28702168609691	0.0153003077285634	16.5458115169904	-0.0413406814357328	0.483623086014759	-0.0854811993703527	0.931878841487399	0.958190447124022	2.60829223274116	0.0544969579442756
ZMYND12	-0.584569918926695	0.246002681612745	0.0174884434564479	9.99756628846813	-0.968997194166634	0.286110653593443	-3.38679172549638	0.000707150497432062	0.00354171095107531	-2.07552669382263	-1.77113668467409
PPCS	-0.13241377509187	0.120577843632231	0.272134591917205	64.2341139615169	0.0487645325663269	0.154698272869405	0.315223510009666	0.752591956416823	0.835963258510539	-0.421824784435451	0.231824565523102
CCDC30	-0.092672639709042	0.0721147484078272	0.198767145647932	500.804166834206	0.369290016420643	0.0818693260621081	4.51072500756255	6.46064303255342e-06	6.90188033527993e-05	-0.276476783838991	0.862620661502989
PPIH	-0.135213387873386	0.0761580133354316	0.0758265539900945	88.3590563088765	-0.13543079525537	0.0860852110485534	-1.57321790358376	0.115668371103255	0.214828060548422	-0.432064001717939	-0.130672956641071
ENSG00000285728	-0.232793997851588	0.136966096836379	0.0891973684658923	34.5801531266384	-0.762855661154027	0.178071780643321	-4.28397839566749	1.83580746640935e-05	0.000166471980273338	-0.78895230953018	-1.36544889760639
YBX1	0.0662427799693709	0.0720099457972591	0.357618989074623	310.162237658309	0.107513434911435	0.0912804435609411	1.17783646438633	0.238861808464894	0.370638211881223	0.304735561799859	0.347442761607759
P3H1	0.0635972407225294	0.0556876854474255	0.25343980849291	82.1648741594256	0.0672963190330142	0.0959764162352867	0.701175577008803	0.483193449512719	0.615749477725667	0.295059848302402	0.268295233671387
C1orf50	0.066938128327181	0.0697546513737189	0.337245274116117	80.1145586320348	0.166023884789637	0.118101552873088	1.40577224219945	0.159791767072637	0.274604563281991	0.307278707398296	0.462591681791503
TMEM269	-0.10912670312372	0.120487420354788	0.365089185208836	21.5568030441119	-0.245193979763079	0.197243296352205	-1.2431042489031	0.213829420283912	0.341887797010861	-0.336655366961307	-0.346687569386348
SVBP	-0.199571296139863	0.13664553204763	0.144151709502231	46.6014680139578	-0.464757909919309	0.174813165119418	-2.65859787849402	0.00784665547423051	0.0256210284216799	-0.667444626830749	-0.778790715429803
ERMAP	-0.468572000886281	0.147698442674259	0.00151137170475279	52.0936006955365	-0.530520012762519	0.185363792330335	-2.86204768521937	0.00420913573731397	0.0154477048793494	-1.65127949257605	-0.9082109326247
ZNF691-DT	0.0257202260482046	0.164235912524236	0.875555869162685	12.3471862861226	-0.142197895443767	0.231710496416927	-0.61368775969434	0.53942167840938	0.663066104819537	0.156529625186162	-0.14399065084939
ZNF691	0.300696379469951	0.133854682174631	0.0246759021110556	34.3473883444803	0.223576326456254	0.161789076527096	1.3819000099108	0.167002404917818	0.283779287951236	1.16221891228252	0.575855236005223
SLC2A1	0.468742181075789	0.0746000525001782	3.31241277698059e-10	158.279927172652	0.752835817315569	0.0764680963795661	9.84509688300207	7.196985359614e-23	3.24082431648073e-20	1.77682443466505	1.61744112359131
SLC2A1-DT	-0.185110691071503	0.200856676232065	0.356734197531092	45.8676658217032	-0.833953145700057	0.218814829956367	-3.81122772102033	0.000138278308723382	0.000907604093475908	-0.614556856668818	-1.50536917834766
EBNA1BP2	-0.277251199993844	0.130514832628708	0.0336459998899708	53.3883440989562	-0.43104150433303	0.150477980678906	-2.86448224775689	0.00417691566396575	0.01536360563528	-0.95154870697185	-0.71243662477046
TMEM125	0.121047789620656	0.0883124444312811	0.170475832909456	335.449169292857	-1.04729773939284	0.130263229370495	-8.03985702223077	8.99433569114873e-16	1.17241954710939e-13	0.505177710690399	-1.92523263251527
TIE1	0.137610055451974	0.0923342553356743	0.136133091539038	17.1040877560583	-0.0113001790817569	0.190437952229097	-0.0593378523003797	0.95268301243973	0.971301248738609	0.565752029988013	0.11361684875076
MPL	-0.0754283775150399	0.206474801992804	0.71487615532376	11.6782810005601	-0.447907481242299	0.254839862150948	-1.75760368673011	0.078814965620278	0.160217563490743	-0.213408152117354	-0.745628969607818
CDC20-DT	0.00811142427630958	0.122900500811714	0.947377882315212	60.5113222473002	-0.297770885430631	0.174921529812593	-1.7023112349272	0.0886970398269302	0.175644724390749	0.0921277376761682	-0.450159238580891
ELOVL1	0.432857026991712	0.0513445650234433	3.44382119973579e-17	651.556533788243	-0.182049942557415	0.0779385144698114	-2.33581488941427	0.0195008912684041	0.0534064217192194	1.64557918092551	-0.222419721242811
ENSG00000288772	0.117776987926501	0.139665021792314	0.399070791247243	47.2073641329569	0.103331858555407	0.179432740101438	0.575880736687134	0.564695796917037	0.68546726524036	0.493215181637989	0.339213393980868
MED8	-0.267075728081846	0.113369366026943	0.0184827888554284	84.1533939438104	-0.512401721736513	0.143705845060996	-3.56562895210716	0.00036298462777035	0.00204238984046475	-0.914333250410601	-0.872554026011224
SZT2	-0.0161902370510902	0.0537303936600301	0.763167726588904	291.196908119336	-0.10294270582371	0.0623117921349158	-1.65205817866418	0.0985226913708673	0.190408010634814	0.00324759242908227	-0.0667361996228639
HYI	-0.0348049684252222	0.10989995613162	0.751473649531443	71.3409953795297	-0.0280878389035643	0.207612158546436	-0.135289951707149	0.892382629413063	0.932406319392493	-0.0648333509261334	0.0805786324164613
PTPRF	0.0664910248693134	0.0481268389751287	0.167101038807112	812.933625921894	-0.143977021411511	0.0920254958049707	-1.56453404735401	0.11769220366573	0.217742299112644	0.305643485026443	-0.147491981543018
KDM4A	-0.0369715469923541	0.076689272598506	0.629738164079602	197.18195618677	-0.178463827538863	0.0830689618925527	-2.14838157926785	0.0316834549238794	0.0792504735137627	-0.0727573284329217	-0.215362225139115
KDM4A-AS1	-0.468079118269334	0.177628949409855	0.0084099840657691	39.116420668582	-0.609797028295305	0.148761220378788	-4.09916661575233	4.14640467944286e-05	0.000328616392194778	-1.6494768389223	-1.06422857995082
ST3GAL3	-0.0710090578342531	0.0388760669338403	0.0677675430033134	746.386573042834	-0.0734941333880321	0.0627283331207557	-1.17162579860924	0.241347325606312	0.373546636653452	-0.197245068868441	-0.0087812304852157
ST3GAL3-AS1	-0.197920566164813	0.200612163583074	0.323847068481979	15.8809419790015	-0.504005419583412	0.263828741619799	-1.9103506937456	0.0560880747511563	0.123217283337575	-0.661407298025546	-0.856030052456438
LINC02918	-0.25196027610823	0.105995916675342	0.0174505250670592	25.8977117861737	-0.544762964777005	0.209406158791489	-2.60146582087607	0.00928263144607321	0.0293114966614211	-0.859050463411361	-0.936241148562381
ENSG00000288573	-0.00475023592001298	0.154573929969202	0.975483942114954	22.816050909853	-0.168151107910338	0.178530584743204	-0.941861632012264	0.346263485912165	0.484553668015328	0.0450878990837782	-0.195066730371013
IPO13	0.369368368704641	0.0484789952792448	2.55366615569683e-14	746.074965045374	-0.0980179768179825	0.0864748270764742	-1.133485664346	0.257010357992617	0.390988321024805	1.41337772382862	-0.0570443030746821
DPH2	-0.229332332540197	0.110179806889495	0.0373939201285481	36.4158174011632	-0.261829919938118	0.180364449792761	-1.45167143657722	0.14659298509688	0.257490751600431	-0.776291721781541	-0.379427200535736
ATP6V0B	0.445037485137252	0.0636671006603517	2.74749284670005e-12	420.328141578086	0.102738507905787	0.114967666617277	0.893629582374664	0.371520113093695	0.510192115384189	1.69012761218569	0.338045676304174
B4GALT2	0.0899086772359321	0.0769637868558959	0.24272829372554	135.771863618787	0.00796286761966768	0.0922497776295231	0.0863185562532922	0.931213187773043	0.957966629997052	0.391290483215169	0.151526641475571
CCDC24	-0.187975059006582	0.21147932338805	0.374079474833851	15.4113952259437	-0.0882408902038871	0.315722603628235	-0.279488668818249	0.779869832673348	0.854573092952286	-0.625032907449094	-0.0378029373272031
SLC6A9	0.207584749555626	0.0722156125485629	0.00404650534981919	283.905508103843	0.188411568785324	0.140008068643019	1.34571936182993	0.178393039739318	0.298661623538335	0.821675314069862	0.506650779660082
ENSG00000230615	-0.136855360985971	0.124033792239042	0.269865834463742	115.39611860519	-0.581390776535111	0.150377957017051	-3.86619680216288	0.000110545744216762	0.000753191086227	-0.438069303444939	-1.00832490422345
DMAP1	0.105732287552296	0.108321676172087	0.329017201129732	124.137607887092	-0.0137464863166291	0.11012839536379	-0.124822360947146	0.900664184363995	0.937902577410579	0.449163266655945	0.108802501277452
ERI3	-0.0473312820527156	0.0425751864743562	0.266262641644351	798.758812144966	0.1739126239707	0.0576174734077016	3.01840073305702	0.0025411263693049	0.0101919400399112	-0.110646703339488	0.478116768339316
RNF220	-0.0656860396734284	0.0147748680365677	8.7567279376191e-06	21718.5823356027	-0.0609459683250401	0.0645342638601041	-0.944397048630747	0.344966789107259	0.483239676294671	-0.177776826721821	0.0159136344542728
TMEM53	-0.0891778898249459	0.0961332945414448	0.353590020743613	68.1316469676328	-0.0180225209386652	0.136416105295428	-0.132114319637223	0.89489386976149	0.934065696053487	-0.263695193596414	0.100387239210236
ARMH1	-0.162951478267594	0.17388550397707	0.348697145957023	44.0110043088733	-0.411218526343574	0.221641959762023	-1.85532796581071	0.0635494070050583	0.135331640598333	-0.533512436452498	-0.673424883875225
ENSG00000225721	-0.18123974508245	0.137359095992947	0.187015587615969	21.2657910293245	-0.227240707210822	0.206824412559009	-1.09871317606662	0.271893193535207	0.406799522345265	-0.600399378415972	-0.311355420129929
RPS8	0.181741492050346	0.0908316466742844	0.0454073801848524	274.168404935804	-0.308932370697767	0.147039561394958	-2.10101531701359	0.0356396217034323	0.0866925484552307	0.72715698259524	-0.472125109272927
PLK3	-0.302003972190323	0.174695375379845	0.0838545227878355	22.3502463134854	-0.754425386566441	0.31344574894712	-2.40687707235014	0.0160895846211087	0.0456716766895271	-1.04207873117273	-1.34885806609452
PTCH2	0.173671583006851	0.179244916409896	0.332591790831228	18.4091702805914	0.407753214952902	0.345500010297185	1.18018293140475	0.237927466143266	0.369415273028473	0.697642346609927	0.938316469465878
EIF2B3	-0.0163208556114525	0.0590510836075115	0.782252092053685	381.369467420823	0.16797699080471	0.0820302072145772	2.0477455379981	0.0405849392922905	0.0962656345619945	0.00276987214236762	0.466435406273338
HECTD3	0.196901709493369	0.10577933615464	0.0626823037311663	55.5158157108677	0.44300292626425	0.116245734226584	3.81091770129608	0.000138451858125573	0.000907853795645268	0.782603493439095	1.00768811509055
UROD	0.0421681768505517	0.168625601269041	0.802533340581278	50.8023661985837	-0.0935376095402904	0.194507700528902	-0.480894120314745	0.630591751815859	0.740407192792641	0.216685852229013	-0.0482269131020061
ZSWIM5	-0.0271463388593159	0.0439493354494854	0.536790598593824	924.297331037919	0.158303701374586	0.0633659603057011	2.49824512420975	0.0124809857477051	0.0371752752477244	-0.0368229157941164	0.44739831401337
MUTYH	0.048855187341994	0.0631229774624693	0.438949502161928	125.168261844733	-0.0417779112426514	0.108674819129218	-0.384430464917324	0.700659424308387	0.796313502502687	0.241142717779932	0.0536364870327782
TOE1	0.204207583880715	0.118269501106578	0.0842342634130434	23.4818389592683	0.351913557581948	0.207258133929211	1.69794811383443	0.0895175551775455	0.176939461284694	0.809323772680751	0.828423685132816
TESK2	0.0890280154617466	0.0416232138754732	0.0324435280906391	1873.73271343074	-0.377762700437343	0.0915661599105944	-4.1255710713018	3.69815952822028e-05	0.000298666579289964	0.38806957805364	-0.607583615606443
CCDC163	-0.394504276009009	0.15341430205121	0.0101260162334894	22.0589792060707	-0.978675292260929	0.261737473517543	-3.73914854112525	0.000184644602793583	0.0011548021843849	-1.38038648421243	-1.79018324041431
MMACHC	-0.0304768808530977	0.0961016035488927	0.75114354635391	69.8935897860182	-0.264622502455521	0.131493390214336	-2.01243957604396	0.0441736201705389	0.1027904785052	-0.0490039371724813	-0.384923019864974
PRDX1	0.152544599836975	0.0641893943023217	0.0174788653374241	571.505229557749	-0.16600083228119	0.101081998828246	-1.64223931269159	0.100540418447036	0.193398455791595	0.620373171162477	-0.190834974892987
AKR1A1	-0.196971724987805	0.101252698087459	0.0517331190740625	112.022968501874	-0.21632545126916	0.109036509354692	-1.98397263952629	0.047258890131698	0.1080743470848	-0.657937035622796	-0.289874130243628
NASP	0.247035740392492	0.0400990857864062	7.24548555058965e-10	1600.56709901913	-0.0898489392829207	0.0886212463775215	-1.01385325704142	0.310652778357695	0.4479670340995	0.965962148969033	-0.0409675876663926
CCDC17	-0.0242841226150829	0.143546015869893	0.865660498205822	21.4058644009953	-0.461697833882282	0.234784165652323	-1.96647773328114	0.0492434519587922	0.111429525827265	-0.0263547345414555	-0.772768467231793
GPBP1L1	-0.0259973407530894	0.032619829413082	0.425462840803592	1048.99230887898	-0.0638923256844808	0.0500077086008771	-1.27764953588296	0.201373026065358	0.327253189778131	-0.0326206056230459	0.0101151853033732
TMEM69	0.100941571186305	0.07476356647841	0.176969837773404	102.700485951731	0.18775928483341	0.0969177250794201	1.93730594356758	0.0527079561625211	0.117251531223812	0.431641848646273	0.505367080887085
IPP	-0.226513922316881	0.0893578520211548	0.0112476903158681	116.141914580101	-0.45910377620803	0.103252476645267	-4.44641902184409	8.73135590373541e-06	8.89903626402663e-05	-0.765983755316232	-0.767663345997785
MAST2	-0.0863908946393918	0.053124885463782	0.103910295049426	451.086661720247	0.0572073644585719	0.0997339828766868	0.573599517521568	0.566238838337436	0.686714203680266	-0.253502123519527	0.248440109886692
PIK3R3	-0.155095153745553	0.219059973473609	0.478943294279143	18.2091331576819	-0.488576313312187	0.35862863578779	-1.36234607211146	0.17308869417274	0.291852717055136	-0.504778957896445	-0.825665477748329
POMGNT1	0.13754090138458	0.0631480757910575	0.0294008587495842	303.852326256659	-0.118766617422593	0.0866504563744914	-1.37064041427896	0.170487077998423	0.288546466862934	0.565499108038702	-0.0978777536100133
LURAP1	-0.0849783010642289	0.0862669517995279	0.324593589077239	201.557447312309	0.0613774601359286	0.0918697959888864	0.668091830130477	0.50407497656474	0.633488023456167	-0.248335747425147	0.256646883468336
RAD54L	0.352922777723768	0.138084847525078	0.0105931812955326	31.1094899325859	0.567088147830249	0.243466489003366	2.32922465079951	0.019847167661367	0.0541352627474144	1.35323012752391	1.2518885836193
LRRC41	-0.0691185063662655	0.0532235931131006	0.194066088517935	249.57644744399	-0.00593422362559587	0.0808265736232876	-0.0734192154829401	0.941472527115361	0.96431498159183	-0.190330624345162	0.124177081629113
UQCRH	0.359422779410026	0.191355383122602	0.0603401627963004	72.6834964406869	0.04850734127164	0.292642211704549	0.165756474396158	0.868348600583239	0.916453139536003	1.37700303284909	0.231318411495479
NSUN4	-0.0318220077896695	0.0572559620277093	0.578357805896978	146.9625213404	-0.0473527984583256	0.0731021054602849	-0.647762443505153	0.517138609774286	0.644363553684882	-0.0539235628675146	0.0426650751846837
FAAH	0.408752367799134	0.0729650170210039	2.11853304839938e-08	353.41437147007	-0.618294098244105	0.139835743200534	-4.42157408465609	9.79844565184571e-06	9.79844565184571e-05	1.5574195451992	-1.08095086513863
ENSG00000291138	0.171882004026869	0.142007525787723	0.22613598922852	32.8836461132041	0.0618530045492399	0.260276062505846	0.237643846129148	0.812157340228548	0.877401532228007	0.691097195744352	0.257582757757565
MKNK1	-0.113558033804276	0.148829926490508	0.445460190595769	42.6571393640413	0.0847077703280472	0.275805104353655	0.307129088587967	0.758745117506768	0.839159902214244	-0.352862378869652	0.302561075407836
ATPAF1	-0.123015755708045	0.0586833360100909	0.036058791925916	341.554006813039	-0.112666331509078	0.0734776916253193	-1.53334065097732	0.125191943512004	0.228152107013538	-0.387452758728406	-0.0858723539384055
EFCAB14	0.188008585184001	0.0522187164079176	0.00031772055447382	488.42012887011	0.193431926668538	0.0739625921553532	2.61526700230094	0.00891577283601091	0.0284126923317869	0.750078055376722	0.516530874419076
STIL	0.370009282224652	0.123090712608366	0.00264718898379793	30.3754567605377	0.472643135308959	0.170823623087327	2.76684879273015	0.00566010010506952	0.0197115274341066	1.41572178113326	1.0660202262369
CMPK1	0.0229448642221672	0.0721335344265335	0.750417633583332	238.792117027512	0.155041984673095	0.0910723562390659	1.70240445153421	0.0886795761446294	0.175633546782513	0.146379102598914	0.440979235764889
LINC01389	-0.292496897692184	0.190484720008787	0.124651251420134	11.1804989758832	-0.702328329997738	0.323479271533668	-2.17116950544585	0.0299183615694282	0.0756486052274466	-1.00730785066026	-1.24633074283645
SLC5A9	-0.553802572882282	0.212784313806171	0.00925069994558584	23.1955752788241	-1.30036414607367	0.272206998340388	-4.77711504113352	1.77828047592005e-06	2.32324911253393e-05	-1.96299915307332	-2.42326885552738
SPATA6	0.0256989888663559	0.0322727283907977	0.425853809871491	2807.26389883143	-0.231418852999311	0.117041306892287	-1.97724084892768	0.0480144122653733	0.109331009234362	0.156451952973472	-0.3195780363791
DMRTA2	-0.0756106051862473	0.165471898725794	0.647714711793142	17.140009503623	-0.457136399111872	0.260930709353771	-1.7519455653343	0.0797831684828131	0.161734629613107	-0.214074625971414	-0.763791535941832
FAF1	0.00455734399374572	0.0210624298502527	0.828696904830939	3992.23614790476	-0.0871822087340378	0.0455821413765201	-1.91263960185395	0.0557942062033943	0.122648210677876	0.0791291542674726	-0.0357194457744043
FAF1-AS1	-0.540701020551079	0.230778393699478	0.0191322172377698	19.3369880694729	-1.34134708293594	0.250978024908059	-5.3444801927472	9.06768905421493e-08	1.72309283050683e-06	-1.9150819403992	-2.5039235238041
CDKN2C	0.492627868626412	0.179517445333471	0.00606625890406593	61.8209702686691	1.08718601969665	0.184088011572363	5.90579479027776	3.50950612063039e-09	9.8028686001067e-08	1.86418321027403	2.27544434946877
RNF11	0.00462868464490044	0.0567303229530513	0.934971946269045	316.593766395558	0.0942308822031409	0.0957464791137751	0.984170729569771	0.325031574980971	0.463350844610248	0.0793900733606666	0.321302617328787
EPS15	0.0159315866043044	0.0257329103122025	0.535841732885416	3250.79559370004	-0.0801380790625672	0.066154313115029	-1.21138101643083	0.225749411516972	0.355552332288521	0.120728957741082	-0.0218565558634126
EPS15-AS1	0.0108787272874084	0.133202962009096	0.93490888813209	93.8674067163217	-0.252092915010279	0.210581247899871	-1.19712898239707	0.23125628503023	0.361864464783253	0.102248786202667	-0.360264715789877
OSBPL9	-0.0512073940186033	0.0271424766912272	0.0592121755780969	2760.77698215791	-0.12596236945015	0.0643312987562225	-1.95802621562908	0.0502269366116395	0.113172445496431	-0.124823075476386	-0.112039037237262
NRDC	-0.0586245960121393	0.0339353557367737	0.0840711954620417	1355.20973473699	-0.0175637009723817	0.0578883326064606	-0.303406579211464	0.761580032361206	0.84123089875028	-0.151950520865034	0.101290199686292
TXNDC12	0.033732489674305	0.0705247666045928	0.632431713520776	130.958529507727	0.198417492809471	0.0829633359334945	2.39162867038673	0.0167738032802921	0.047252837297657	0.185833430603071	0.526342498818275
BTF3L4	-0.0672437024408634	0.060814103914826	0.268845370832622	358.755376011871	-0.125944604494184	0.0704407277743293	-1.78795149444896	0.0737838338804344	0.152323947132989	-0.183473774397555	-0.11200407569619
ZFYVE9	-0.0953785159746278	0.0696022089765298	0.170581576995174	344.825061558191	0.168732182934785	0.095894373890284	1.75956290332358	0.078481946017853	0.159737257612011	-0.286373172084463	0.467921628965019
CC2D1B	0.192162041744966	0.0701032309855378	0.00612283509825006	91.2975701477812	0.351244179586617	0.102126762045319	3.43929615070683	0.000583228835523746	0.00302294401670138	0.765268779066048	0.827106345178713
PRPF38A	0.145738159503494	0.0852179636277454	0.087232370604115	154.530192195362	0.208700357466962	0.0843920937698739	2.47298470916079	0.0133989875773192	0.0394431369649294	0.595479506597525	0.546579238822333
TUT4	-0.0305952183584254	0.0254300023745566	0.22893180553471	1617.12576538407	-0.0771513427995059	0.0325506612458065	-2.37019279629673	0.0177788117283082	0.0495764950802514	-0.049436741107982	-0.0159786407853188
COA7	-0.169138077122458	0.141981420952539	0.233547967040938	21.1892759714524	-0.24772958648782	0.248173050802518	-0.998213084324573	0.318176043052666	0.456159768428618	-0.556139111945905	-0.351677658797255
ZYG11B	-0.0674988764902632	0.055722394760298	0.225764362542475	469.35279760878	0.155347246038211	0.0695662156544918	2.23308461696063	0.0255433648402799	0.0664645721298345	-0.184407040081262	0.441579991982626
ECHDC2	0.368283624761198	0.187141711990344	0.0490749638007232	36.3931327342908	0.197588295513574	0.313534320561178	0.630196704335019	0.528565895256745	0.6539957704842	1.40941041484714	0.524710633511469
SCP2	-0.1503709352758	0.0731405620288359	0.0397905034795052	348.320730737176	-0.389138373004512	0.0945943379983218	-4.11375967355906	3.89266699198926e-05	0.000311329555979335	-0.487500747237769	-0.629971008203834
CPT2	-0.324053409304009	0.119709086236356	0.00678926978599031	48.2731384616051	-0.566706609719256	0.152685875381021	-3.7115850323749	0.000205965452623776	0.00126212231999559	-1.12272166117157	-0.979426374881023
ENSG00000236723	0.0638458119816192	0.0730067577839314	0.381835564569764	44.4696190038218	0.0287211448988501	0.128604972687652	0.223328416457163	0.823279912566542	0.885222674547723	0.295968965144848	0.192379057044898
CZIB	0.0411129573346867	0.0825573393688821	0.61848914481361	224.981941608844	-0.640529196037655	0.125398998166852	-5.10792913341611	3.2570875464399e-07	5.31953718256403e-06	0.212826524976687	-1.12470967243608
MAGOH	-0.0484978783977369	0.0854249127332753	0.570221555731935	134.827733185563	0.0316822938428038	0.0833619265610862	0.380057121395672	0.703903013956686	0.798738377156095	-0.114913376765362	0.19820661612382
NDC1	0.169692990112475	0.0617793176726465	0.00601870659258544	194.279800409437	0.200997027815099	0.102049864103883	1.96959623199979	0.0488846638406281	0.110837062049395	0.683091163891712	0.531419039352359
YIPF1	0.191122354019651	0.0809682124758372	0.0182522092839628	131.349436646084	0.160020296162992	0.107773723320761	1.48478025285191	0.137602044568182	0.245706126205623	0.761466257304563	0.450776582966855
DIO1	-0.166371464917607	0.187627489942312	0.375234211216644	15.6050833373883	-0.635871972947767	0.218823919246162	-2.90586136624513	0.00366243676246731	0.0137697104236693	-0.546020589952832	-1.1155442291525
IFT25	-0.245821533804027	0.0795324348622524	0.00199595353810545	201.824407531256	-0.290330791969267	0.0984644755424541	-2.94858415047453	0.00319233215547577	0.0122992107416049	-0.836598816987631	-0.435517089530156
LRRC42	-0.111038870314049	0.102085614852664	0.276726066514018	47.8698763049838	-0.168652626013661	0.154241732569734	-1.09343057293143	0.274204796247311	0.408950688273567	-0.343648868159579	-0.196053721039697
TMEM59	0.206093365765702	0.0377933272958037	4.94802612963634e-08	1280.02466560899	-0.111341892007784	0.0645920594243213	-1.72377058418825	0.0847492669187813	0.169772729362778	0.816220773078538	-0.0832658489680942
TCEANC2	0.12143397107708	0.0551311321955904	0.0276202166485714	158.149508114511	0.2236912244055	0.0714201283552008	3.13204735915615	0.00173591871128461	0.00738075881250052	0.506590118816587	0.576081355866112
CYB5RL	0.0730259646407992	0.110168693531013	0.507422870554057	31.6967503077656	0.135398872101549	0.183099863281784	0.739481011480467	0.459614965904663	0.59410911563529	0.329544171824993	0.402321471102855
MRPL37	0.0120123536012636	0.0835956047972601	0.885740533976818	65.4453920321724	0.0353391493723612	0.124890201549786	0.282961745067515	0.777206162052018	0.852471476830011	0.106394876055289	0.205403329982165
SSBP3	-0.0768321980123971	0.0464521549736815	0.0981260531648197	805.138067478811	0.0152126641878941	0.100947494619946	0.150698779055069	0.880213336408351	0.925098675933807	-0.218542441828043	0.165794285086598
ACOT11	-0.415789630132835	0.189380818792183	0.0281262214188637	34.367541166952	-0.15906980085126	0.290789922559389	-0.547026525029501	0.584360509101547	0.702954518355784	-1.45823488069338	-0.177194663007207
MROH7	0.378116846880191	0.370663437681888	0.30767710387925	13.4309236173697	-0.177815497935063	0.505399631518897	-0.351831475224205	0.724964652059924	0.814099201209889	1.44537413759055	-0.214086308547188
TTC4	-0.0795646141674353	0.0879908430843556	0.365869514591345	132.812328967852	0.182080596862263	0.126892808202739	1.43491659961808	0.151310864854717	0.26368939272207	-0.228535896245148	0.494191388522744
DHCR24	0.404438950695104	0.0509776902478656	2.12804042989855e-15	1195.16340618506	0.637851390934615	0.148950500745245	4.28230444169875	1.84967671981924e-05	0.000167598756442158	1.54164378676226	1.39115107517644
ENSG00000287724	-0.530468031033374	0.210190489279093	0.0116110808395759	37.5012375641695	-0.738714003329761	0.260735628877145	-2.83319163748746	0.0046085748221753	0.0166302627143091	-1.87765612072406	-1.31793796860659
USP24	-0.0609604397397375	0.0288102464499485	0.0343508353967012	1035.94167787031	-0.0468604416594686	0.0567112503650545	-0.826298862356666	0.408634578687757	0.546218389790417	-0.160493563539624	0.043634036350621
ENSG00000234810	-0.215824317448059	0.18737770666395	0.249397400421148	26.9576508785023	-0.383783222941948	0.264400332586811	-1.451523223088	0.146634220408749	0.257532740252217	-0.726887924764774	-0.619432040405609
ENSG00000260971	0.0379604208289812	0.0847405458559467	0.654181673952714	502.632511325357	1.20599949000132	0.232864554887439	5.17897406320286	2.23109483358641e-07	3.79406784342611e-06	0.201296535370259	2.50926997954589
PLPP3	0.0335061566035918	0.0508956170999771	0.510325536778304	797.18435970649	-0.313569894283459	0.100930063325325	-3.10680370102155	0.00189121935398968	0.00794779623844184	0.185005647023661	-0.481251783812787
PRKAA2	-0.21548137455891	0.152951087959511	0.158886808594427	103.840770084117	-0.80591586393168	0.254342065726893	-3.16862985927406	0.00153159311030535	0.00666065953150057	-0.725633656038519	-1.45019163780171
DAB1	-0.106428006499784	0.0911499908452324	0.242962495625815	339.43041092218	-0.537641051347861	0.674769176401	-0.796777728075049	0.425580132215873	0.562444038129479	-0.326785237315364	-0.922225179744586
OMA1	0.0910830486602888	0.0856076612139632	0.287347236121116	239.113570459805	-0.398443397880852	0.129902153898514	-3.06725782385513	0.00216032434690377	0.00889263706232411	0.395585592975964	-0.648283353588699
MYSM1	-0.17317984180258	0.0425967905578295	4.79171003185714e-05	823.759920700899	-0.283252238064108	0.0697571689745481	-4.06054663954978	4.89579558135546e-05	0.000379539657786144	-0.570921337201377	-0.421586452518507
JUN	-0.2090165521637	0.096294162503334	0.0299610740121732	197.315687658985	-0.288724997182159	0.416293587825105	-0.693561000280069	0.487957558565648	0.620204788512693	-0.701989414365421	-0.432356875651146
LINC01135	-0.156882429273742	0.0520393724549363	0.00257244419747231	976.647573005242	-0.318454141416961	0.118024917647775	-2.69819414208221	0.00697167694681245	0.0233331350066741	-0.511315684188607	-0.490864011790936
LINC02777	-0.845831368070206	0.256478260541088	0.000974220295240918	19.5566728797416	-1.54462670977256	0.250553235817737	-6.16486434402383	7.05435903993666e-10	2.37166912519137e-08	-3.03105624525943	-2.90397906216208
LINC01358	0.204984807939737	0.158059470755719	0.194671082312941	144.799491790054	-0.768398824289515	0.255759127536047	-3.00438475722128	0.00266118553218539	0.0105792447855203	0.812166367938939	-1.37635787627229
FGGY	-0.00957853297797936	0.0785046595201421	0.902889288066797	431.569399185331	-0.671550888530915	0.111069297485425	-6.04623333121412	1.48271321693066e-09	4.57850656991934e-08	0.0274290346124723	-1.18576055138688
CYP2J2	-0.0100787688840359	0.0514089554719601	0.844570373771449	640.343600046719	-0.359655541636742	0.111183293849862	-3.23479840525689	0.00121728645209103	0.00551826622271896	0.0255994872663415	-0.571948617280075
LINC01748	-0.588142881830299	0.291102034764184	0.0433417956582181	15.6839695736708	-0.979079068959851	0.562094534556965	-1.74184057799378	0.0815363440833276	0.164690780627735	-2.08859433794606	-1.7909778754064
NFIA	-0.0617636678816239	0.0222377461755748	0.00547915159761134	6010.27939271311	0.160501105021143	0.0689392166754717	2.32815388339404	0.0199039339635964	0.054260219904429	-0.163431265326988	0.451722817715452
TM2D1	0.049244697694306	0.0481090064865619	0.306021115441849	492.752236745294	0.0595030689933216	0.0615319577219619	0.967027073349298	0.333530499719702	0.472114995792986	0.242567300907082	0.252958070332862
PATJ-DT	-0.506435473547169	0.159071017511599	0.00145402230296077	21.1480349452271	-0.545561722956983	0.23462569805611	-2.32524283348754	0.0200589791605797	0.0545927528069991	-1.78976018755078	-0.937813109504467
PATJ	-0.401625865187638	0.0976307385248842	3.89327702865978e-05	212.073232921406	0.165625595538604	0.144510725571338	1.14611282230981	0.251748472792965	0.384676843774134	-1.40643276442591	0.461807846130134
USP1	0.22743339670506	0.091516570015263	0.0129492910546232	147.74090431393	0.0324379156979222	0.0808937365554453	0.400994157015963	0.68842442578478	0.786317215000909	0.89426914285517	0.199693684516991
DOCK7	-0.0975509491779926	0.0893521782177082	0.274939514804553	287.351755712158	0.303409291703328	0.151592828690564	2.00147523022119	0.0453412005136519	0.104789881485014	-0.294318562156908	0.732966995740499
ATG4C	0.011350034905547	0.0248890694961861	0.648372087904963	3651.50980874714	0.0944403390332783	0.0542402575365609	1.74114842595687	0.0816575647741885	0.164868398443538	0.103972532122416	0.321714829640701
ALG6	-0.158523817350939	0.0868261259920026	0.0678861613672809	140.952009613465	-0.402807087306053	0.0946221599021641	-4.25700584009645	2.07182945569228e-05	0.000183805287830372	-0.517318846225255	-0.656871120840106
ITGB3BP	-0.254092694363264	0.0729452340613083	0.000495208083860263	539.844223441129	0.201707363531598	0.141120535465487	1.4293268011368	0.152910326290478	0.265915441623933	-0.866849504048195	0.5328169843501
EFCAB7	-0.0991474340927689	0.121792239474232	0.415604730025229	182.098439734389	0.242723254636269	0.158280615644971	1.53349956118888	0.125152814688343	0.228108772999972	-0.300157496754771	0.613536506775725
DLEU2L	-0.288466106178068	0.215713822062198	0.181136814004313	34.9672404111346	0.47528611801876	0.220452427503201	2.15595774290968	0.0310869649442471	0.0780501446206043	-0.992565758323084	1.07122163223756
PGM1	-0.254074589747454	0.130892130264796	0.0522462642474198	46.3292797249214	-0.0615591498550716	0.235992189914629	-0.260852487861318	0.794206265764986	0.864545096276294	-0.86678328878574	0.0147068894846696
ROR1	-0.186429283940912	0.0702701446337253	0.00797711589218214	762.456804130455	0.0878008667795237	0.388401282628004	0.226057097920596	0.8211570117835	0.884000836286382	-0.619379437486481	0.308648307981728
ROR1-AS1	-0.393994256967794	0.296073348683696	0.183277234725803	14.0172316310826	-1.31774409243571	0.434426150946471	-3.03329827075276	0.00241896380115933	0.00977319251909397	-1.37852115633006	-2.45747269536463
LINC01359	-0.635008416157988	0.257909766130407	0.0138113037176441	24.828693829739	-1.25715770233822	0.235133771859589	-5.34656375558395	8.96397152677021e-08	1.70775149856161e-06	-2.25999889510821	-2.33823831224027
AK4	-0.0990915805062696	0.178578534286268	0.578969375120351	30.4578889440567	0.0787926022131659	0.288430336850137	0.27317723604818	0.784716977704323	0.858054328211181	-0.299953219573316	0.290919988686545
ENSG00000229294	-0.580510172770823	0.0939705528730579	6.5093504116644e-10	465.25297865847	-1.48306161689622	0.104046315416489	-14.253860033002	4.24172265109627e-46	6.30319985952905e-42	-2.06067870367335	-2.7828185860338
ENSG00000290094	-0.0380791925877705	0.0963198430567765	0.692591172126644	150.478224106993	-0.308354722119015	0.116587652270219	-2.64483173058781	0.00817315496121945	0.0264730661766631	-0.0768083972086972	-0.470988293366924
LEPROT	-0.158659962178613	0.0799259823561331	0.0471348852483132	177.570623980924	-0.246898824844486	0.0980108125569788	-2.51909782607864	0.0117655963045785	0.0353634225497647	-0.51781677811128	-0.350042714845207
LEPR	0.0279994063874265	0.10784068698548	0.795143979346628	218.613898085494	0.342866179425366	0.140552060830413	2.43942477541515	0.0147106650692731	0.0424549393919981	0.164865428934935	0.810618390054878
PDE4B-AS1	-1.0804592335694	0.315167492282174	0.000607583197205369	24.4634959962019	-1.29567875497909	0.319272636483355	-4.0582204890792	4.94480707739682e-05	0.000382707464427691	-3.8891769508208	-2.41404797743973
SGIP1	-0.110087214367159	0.0268553163006892	4.1445384934558e-05	3660.59276128706	0.111918659011947	0.0705231905584342	1.58697668278654	0.11251792572557	0.210767222523884	-0.340168311104435	0.356112269352055
ENSG00000248458	-0.03229269980402	0.176427699190067	0.854769418466163	45.3606428175411	-0.224511608562191	0.279244603319273	-0.803996230879692	0.421399151783377	0.558707297956904	-0.0556450572969898	-0.305984537439419
DNAI4	-0.364730862190939	0.0555123577251929	5.02260297234398e-11	163.74755085699	-0.44175578793013	0.0881217192507285	-5.01301826253779	5.35828090143511e-07	8.24265571380183e-06	-1.27149412047645	-0.733522399863911
MIER1	-0.043112321735183	0.0287239706690756	0.133376797789535	772.100052507501	-0.0569417197618221	0.0516953367435685	-1.10148658174485	0.270684941284326	0.406013750629361	-0.0952164082348812	0.0237940199095493
SLC35D1	-0.0886771957297071	0.0459101248998484	0.0534164339014334	524.891558849332	-0.180945652432368	0.0646932920271044	-2.7969770398538	0.00515831988379541	0.0182683998579931	-0.261863970483326	-0.22024647158
SERBP1	0.0931327896254147	0.0582904376164759	0.110101517964755	389.09025685574	0.376827827087926	0.0535272593593228	7.03992379954148	1.92344991979014e-12	1.25361692140708e-10	0.403082252247315	0.877455118607556
LRRC7	0.0605830357415034	0.038362302139956	0.1142824903342	3826.17187796695	-0.0238491475341297	0.200475953931455	-0.118962634003897	0.905304959248413	0.94062590507841	0.284035788140062	0.0889204027360977
LRRC40	-0.140739596847661	0.0586112631627605	0.0163397018609583	250.3852629387	-0.104258091493144	0.0808426388093145	-1.28964235988214	0.197174861001674	0.322086230019224	-0.452275387667325	-0.0693248865971689
SRSF11	0.191962950050041	0.0288750822151822	2.97004236886471e-11	2334.77266678503	-0.00778774024795997	0.069182067516045	-0.112568770023443	0.910372445545798	0.944438323150696	0.764540627252717	0.120529349676066
ANKRD13C	-0.0907929591070573	0.0348992079967133	0.0092796368368963	1007.4037038235	-0.119744098545266	0.0522299798878121	-2.29263152699794	0.0218692277099456	0.0586071638899534	-0.269602098085134	-0.099801442387148
HHLA3	-0.245031933847055	0.10037865266975	0.0146435670581678	87.4422438342715	-0.391463377114992	0.116320373422351	-3.36538961832263	0.000764356431444756	0.00376103859975797	-0.833710958502679	-0.634546630392724
CTH	0.073016780935188	0.0999712656166424	0.465159358396561	46.6255856551449	0.213211720478333	0.184342518896747	1.15660630957178	0.247433243247342	0.380508951118234	0.329510583623856	0.555457628586856
ZRANB2	0.11050189708182	0.0391728394945412	0.00478920471155358	1409.73553319234	-0.314650063544469	0.0762977109983012	-4.12397776325786	3.72384861326314e-05	0.000300414714403313	0.466607489174099	-0.483377563468897
ZRANB2-DT	-0.179777627354205	0.0804212406828656	0.0253878493380375	455.475197771478	-0.505875391978612	0.112630307117787	-4.49146774899205	7.07340131282808e-06	7.42832109601592e-05	-0.595051874214349	-0.859710169470218
NEGR1	-0.252281365160737	0.0487048396025077	2.22123015972418e-07	2349.75223124062	-0.430488922150326	0.132048920059126	-3.26007150954033	0.00111384127189421	0.0051148582510346	-0.860224804590739	-0.711349139683888
ENSG00000286863	-0.550412040082173	0.141025518058929	9.50371028219258e-05	164.990357149286	-0.47331269839816	0.376805452355755	-1.25611955835312	0.209072626005459	0.336230495229095	-1.95059872317354	-0.795626591034769
LRRIQ3	-0.222701443698697	0.124700186406159	0.0741162551304636	49.9655967201732	-0.299747627353962	0.174935541878611	-1.71347471265707	0.0866252416203768	0.172623184991122	-0.752040113819033	-0.454049478673513
FPGT	-0.0335827909627557	0.0589313589718033	0.56877073751559	569.435412198477	-0.308828020172888	0.0985736062129785	-3.13296867221873	0.00173047911079206	0.00735973657308817	-0.0603633968387038	-0.471919746807155
TNNI3K	-0.225688148281074	0.0703582516884241	0.00133801094503742	726.558245737853	-0.65574357538754	0.117527358117866	-5.57949728377208	2.41214712228952e-08	5.37398894111278e-07	-0.762963594873083	-1.15465166326083
CRYZ	0.0848138626776846	0.171633607295654	0.621195658156557	77.3201301507258	0.441591972782571	0.244476890414851	1.806272862982	0.0708757284995951	0.147632930404259	0.372656865873401	1.00491135008219
TYW3	0.0273230347045029	0.0904054142875964	0.762478369058644	175.375591771775	0.0841546885551388	0.106481923687995	0.790319010405201	0.429341487316468	0.566260134325149	0.162391688040872	0.301472607124712
ACADM	-0.148710441282225	0.079284168047201	0.0607014642538855	279.342668995882	0.0669083721975753	0.079013215091348	0.846799767864424	0.39710673766102	0.535093046938952	-0.481427707812911	0.267531751946627
RABGGTB	0.166590524339633	0.0934243536972662	0.0745603421985245	119.934837722663	-0.00783280187620026	0.096860873862094	-0.0808665208549764	0.935548105224732	0.960497778336294	0.671744301436533	0.120440668118423
MSH4	0.0296396163666039	0.116325388483333	0.79887819026118	120.149437760764	0.215206293632638	0.184729612572197	1.16497994358393	0.244027111431893	0.376747412178194	0.170864282232287	0.559382960650169
ST6GALNAC3	-0.177069026970872	0.0298102068765124	2.85232223745563e-09	4932.95615119018	0.0857710148289415	0.107862767219279	0.795186485940727	0.426505031692913	0.563315684913047	-0.585145522864801	0.304653547033403
PIGK	0.0588046214578667	0.040596784258149	0.147476030586615	679.22754518668	0.0776674844944293	0.0559314153255601	1.38862004550305	0.164948318558134	0.2811576065352	0.277531470689925	0.288705750193048
ENSG00000289212	0.366006650316087	0.114257670529411	0.00135841501730325	48.2571678311602	0.41313362352496	0.176611454141565	2.33922327140689	0.0193238812997284	0.0529606927543277	1.40108267886733	0.948905146163964
ENSG00000287870	-0.105277010673306	0.139757358534291	0.451279148420398	46.0405400299144	-0.249597704326031	0.174792067710857	-1.42796928713561	0.153300698815661	0.266438407532249	-0.322575620743973	-0.355354126031633
AK5	0.0608454061909795	0.0252220982393889	0.0158485453440605	5514.91479675245	-0.171025985947053	0.102621212218532	-1.66657538192838	0.0955988674163895	0.186381418237674	0.284995373715048	-0.200724507781319
ENSG00000233099	-0.425102167689689	0.22620433862741	0.0602057412685775	9.55816980399293	-1.08758571846851	0.305576398546297	-3.55912866190723	0.000372087226505202	0.00207787154673705	-1.49229426780775	-2.00451961965357
ZZZ3	0.0141826371554277	0.0296864791885598	0.632830029264035	2413.53858263374	0.120569455565675	0.0554846354709421	2.17302419926358	0.0297784960037903	0.0754104380736748	0.114332404067169	0.3731370894306
USP33	0.00978333242653923	0.0291602521319166	0.737246190153928	1405.33836502319	0.146735674703336	0.0443565020829745	3.3080984255442	0.00093931790563247	0.00446905711447171	0.098242522884892	0.424632367372658
MIGA1	0.027124545873416	0.0273802384727993	0.321850936463618	1337.38021180223	0.0252432260618632	0.050108797806967	0.503768343417599	0.614424175776776	0.726244293035546	0.161665741123118	0.185534491682652
NEXN-AS1	0.121806541723625	0.132008039857782	0.35615281198983	9.24550989111342	-0.0767986428028535	0.272840751088325	-0.28147790422257	0.778343873155227	0.853518653918426	0.507952747187282	-0.0152845250530371
NEXN	0.000822992263428914	0.157141526066729	0.995821283939307	74.6481534388243	0.236920246175001	0.187195675970759	1.26562883969611	0.20564599589949	0.332235214075497	0.0654712516359335	0.602116150932912
FUBP1	0.0522598048297479	0.0400695682294756	0.19215626410968	1048.33251143891	0.237183610684746	0.0502762783783331	4.71760476978665	2.38637515621635e-06	2.99253458408227e-05	0.253594660581108	0.602634453885205
DNAJB4	0.195638177924416	0.0886881950377256	0.0273903006428755	322.27264833041	0.656837516964152	0.116597058267303	5.633396988956	1.76694076699617e-08	4.13491965315954e-07	0.777982292120392	1.42851588633966
GIPC2	0.180754260723465	0.0897332211435057	0.0439726283720341	373.176156329102	0.441032653593178	0.14534967817262	3.03428710085892	0.00241104862076301	0.00974916530735737	0.723546313244554	1.0038106065256
LINC01725	-0.122448095872589	0.101374359757774	0.227093293787507	337.935503947132	-0.0677950474604526	0.167565749221764	-0.404587738098731	0.685780573256976	0.784443023523875	-0.385376617186207	0.00243460518108359
TTLL7	0.104534357186987	0.0165804043757544	2.88765939986885e-10	14579.6443354324	0.0438222782818082	0.0985474805106606	0.444681873699121	0.656549670439259	0.761380373242343	0.444781993152453	0.222098179119981
TTLL7-IT1	-0.170292336348731	0.0850452529537762	0.0452446072913241	223.69747145554	-0.289165210265033	0.105899584284394	-2.73056039094996	0.00632267478321156	0.0215295479556654	-0.560360663974871	-0.433223217667815
PRKACB-DT	-0.0569528050868262	0.124910845923576	0.648427632427596	134.544931054961	-0.598282455266694	0.148731042142954	-4.0225795949957	5.75641914776822e-05	0.00043534500461337	-0.145836164391097	-1.04156783040298
PRKACB	-0.0114499234162489	0.0241530799448904	0.635459650705468	4164.03287083495	-0.164073131703727	0.0651859018041494	-2.51700332683412	0.0118357711591897	0.0355455859792966	0.0205846690472311	-0.187041248466433
SAMD13	-0.0957792040453291	0.0617485002626235	0.120873432303181	156.095739464467	-0.22693386765198	0.122892762303979	-1.84660075497897	0.0648050247031106	0.137552159275564	-0.287838636253472	-0.310751558017368
RPF1	0.150577930219858	0.115390162726596	0.191911239259809	89.119398054771	0.107784142143583	0.14851714675616	0.725735340987569	0.46800103200895	0.602225089682455	0.61318033447253	0.347975515082269
GNG5	0.152345211120752	0.121654520970198	0.210468789339533	77.9938710609379	0.229992220906619	0.183530092790839	1.25315809200146	0.210148178094642	0.337344920221063	0.619643933032632	0.588481755191287
SPATA1	-0.338002728391705	0.130797242034525	0.00976127596454367	75.5364599232843	-0.433284217743405	0.183900498218337	-2.35607962969729	0.0184689581325655	0.0510197870542889	-1.17373946978593	-0.716850298362508
CTBS	-0.0542093689205341	0.0848303046460024	0.522801427076888	195.734068121637	0.153429687638673	0.161904977104943	0.947652693463669	0.34330629131206	0.481776512314403	-0.135802405725338	0.437806225423734
ENSG00000289881	-0.250691121016254	0.139343207497657	0.07200427516757	12.5990074046248	-0.331415412755178	0.255141260308769	-1.29894871709147	0.193961529175335	0.317955733833027	-0.854408694793313	-0.516371872385256
SSX2IP	-0.0584122245411318	0.109373342291289	0.593298142112117	154.422065202315	0.712267852491518	0.302317155810754	2.35602855743121	0.0184714976010817	0.0510197870542889	-0.151173800008991	1.5376031228023
C1orf52	0.00576582620099264	0.0450654838568497	0.898193853293274	462.424837808316	-0.0159988815066361	0.0657014511173135	-0.243508799799098	0.80761126898891	0.87433363377351	0.0835490197516287	0.104369773884375
BCL10	0.179160471745024	0.14228232186013	0.207961725645604	54.5050281465578	0.29544911637784	0.133419846283806	2.21443154528429	0.0267991068883099	0.0691019830574849	0.717717238680943	0.717301322427249
BCL10-AS1	-0.553910129853584	0.139648189230344	7.2945441369844e-05	38.336814421669	-0.717092612389586	0.196029986828811	-3.65807611371115	0.000254115589260789	0.00150985911891856	-1.96339252861678	-1.27538694011827
ZNHIT6	0.0683191559947166	0.0432205489204414	0.113944349668055	486.383266820481	0.0605329392080065	0.070253675484324	0.861633769204196	0.388889082084422	0.527463650946926	0.312329635317467	0.254984861160778
ODF2L	-0.115761563459653	0.0725150341971519	0.110403938140858	450.379081960758	-0.173590597415709	0.132397526811802	-1.31113172274329	0.189813264861131	0.31253463887384	-0.360921500144843	-0.205771678704143
CLCA2	-0.153627705792749	0.1973030183699	0.436192754349183	12.4404017077436	-0.228501719413006	0.3293175814355	-0.693864319107909	0.487767301809578	0.620089152612741	-0.499411959096215	-0.313837099790953
CLCA4	0.0659688331149533	0.0775080169182146	0.39470119338021	262.470401709745	0.096773411286029	0.139596342236653	0.693237442582646	0.488160554277856	0.620204788512693	0.303733637039136	0.326306329982506
CLCA4-AS1	-0.289659219802211	0.141927248400299	0.0412608388951223	64.4164281957012	-0.61440674419651	0.21455229332408	-2.86366896702638	0.00418765400547564	0.0153878680814461	-0.996929415226266	-1.07330052879898
SH3GLB1	-0.015949194775791	0.0360014763956311	0.657754870803266	666.469301075119	-0.0503848294200861	0.0622652568929775	-0.809196523619718	0.41840211423798	0.555790910547194	0.00412917299884884	0.0366980198648703
SELENOF	0.00266925645311258	0.0494822037472345	0.956979966649926	503.639338166092	-0.171957818713916	0.0578302500892445	-2.97349256571687	0.00294431539009401	0.0114898008084475	0.0722237212359671	-0.202558360317394
HS2ST1	-0.110237844746283	0.0618201305157443	0.074553257597084	375.438441490198	0.0366565838511529	0.0844272685019993	0.434179436354558	0.664158144597429	0.767568053252278	-0.340719221998746	0.207996049025712
LMO4	0.733668232637864	0.16621243128417	1.01459446884238e-05	119.316820162542	0.845992645967196	0.421022694254114	2.00937540306696	0.0444973367428842	0.103333399593571	2.74575678975575	1.80077432730632
PKN2-AS1	-0.345472951062546	0.130571302987028	0.00814843376879359	145.365726178969	-0.570187422082396	0.202976807356101	-2.80912597606319	0.00496762039558152	0.017702359491209	-1.20106083136148	-0.986276634720285
ENSG00000286758	-0.409850896521738	0.147717502070583	0.00552766392020447	41.4393531292914	-0.358733237280087	0.16121292213163	-2.22521391298386	0.026066881292692	0.067495008888204	-1.4365147398838	-0.57013351671307
PKN2	0.0100422006006008	0.0312264136426242	0.747760936950727	1456.18910558576	0.0309312786995308	0.0374133484905379	0.826744462804592	0.408381914241456	0.545929763010798	0.0991892993459932	0.196728613767496
GTF2B	-0.0233393784541236	0.0565588774047527	0.679858428486512	226.124048944491	0.00879690828654133	0.0832702805440684	0.105642832341436	0.915865739585289	0.947491290047159	-0.0228994564386072	0.15316803856583
KYAT3	-0.204476532550511	0.0699518128015243	0.00346559010579839	355.230581639594	0.0536748763714891	0.100598741213736	0.533554155090761	0.593650033750541	0.709534263776485	-0.685384886913222	0.241488151909335
RBMXL1	0.165976716572385	0.0922308860034634	0.0719272234563295	99.0804431598949	0.33668375008117	0.101016329948816	3.33296359362652	0.000859261853027736	0.00415780890133252	0.669499379874515	0.798451331613548
ENSG00000286548	-0.128292419570547	0.264124429016492	0.627160595401966	12.1450728298631	-0.476837259218795	0.317234435351122	-1.50310687013225	0.132811487499514	0.239192668069662	-0.406751466096632	-0.802562948103684
LRRC8B	0.0342267157931138	0.0363218794678054	0.346030489686967	1639.3194267338	-0.147765111215342	0.0918973730136746	-1.60793618326124	0.107849156204104	0.204067424193512	0.187640997939017	-0.154946965248976
LRRC8C-DT	-0.157614478680604	0.0559252414162995	0.00482776808210675	582.52023667972	-0.40837378873279	0.139876518607458	-2.91953068891305	0.00350558875739547	0.0132890430956369	-0.513993059069828	-0.667826423005932
LRRC8C	-0.0100563785566503	0.0521385292847059	0.847054465314779	501.300211418527	-0.0332679626438042	0.0753469342883925	-0.441530408078319	0.658829052567404	0.762951973281766	0.0256813769578877	0.0703841174819757
LRRC8D	-0.0839762180522592	0.029887645685664	0.00495830596753041	2719.30644312523	-0.127808052602455	0.0413373471327073	-3.09183006331167	0.00198926693885419	0.00829432402761158	-0.244670759980314	-0.115671352873727
ZNF326	-0.0440119371268364	0.0469638685337317	0.348684167711513	678.653047652606	-0.139620423828353	0.06426082508246	-2.17271445938005	0.0298018148284789	0.0754475321997849	-0.0985066337712943	-0.13891817107976
LINC02609	-0.209114171573485	0.116451691683814	0.0725396882810957	150.214152551667	-0.251545667340522	0.183030538231932	-1.37433714488546	0.169337039711635	0.2869922912996	-0.702346444578444	-0.359187729057134
LINC01763	-0.280526518416034	0.178404896472036	0.115854359700859	19.680499185616	-0.635739243527995	0.209938292988126	-3.02821955194211	0.00245999291716973	0.00992816261519342	-0.963527755365817	-1.11528301684948
ZNF644	-0.00318846796474713	0.025661921773718	0.901118131139753	2770.44837697735	0.0179459751189192	0.0403778291345432	0.444451212548385	0.656716394263034	0.761514289406843	0.0507998609466393	0.171173457574404
HFM1	-0.912477251729371	0.329627203505569	0.00563651600347127	36.661567025741	-2.10687090630785	0.679268482901375	-3.10167622868167	0.00192428296537736	0.00806397204329036	-3.2748048408778	-4.01047905054681
CDC7	0.286201502564015	0.219041300385968	0.191345277657135	20.3469638658615	0.595962759843801	0.387555940292727	1.53774642028106	0.124110628766043	0.226654042455869	1.1092057973608	1.30871399516555
TGFBR3	-0.110976382169292	0.421646820380972	0.792398370105177	13.7555279315391	1.09671141951935	1.16010955074116	0.945351599612898	0.344479403333255	0.482875571505723	-0.343420325949752	2.29419039408449
BTBD8	-0.175865001828924	0.0476829977935279	0.000225835506531734	1008.58441813179	-0.219121389628457	0.0703630945129363	-3.11415225758968	0.00184474267199393	0.00778332654907151	-0.580741958513551	-0.295376553890062
ENSG00000273487	0.297210804133726	0.256817471228799	0.247156262799514	18.240096860137	0.411305316813425	0.333607659765805	1.2329012981961	0.217612591059401	0.346037785248014	1.14947087674784	0.945307027468309
GLMN	-0.204761427936872	0.0629366189638102	0.00114010970868002	234.276234437754	-0.270364909958168	0.112044612884818	-2.41301123719445	0.0158213317756825	0.0450306435906229	-0.686426854496377	-0.396224112653718
RPAP2	-0.0346606000843785	0.0309932084801196	0.263426557413174	908.554628300703	-0.029513876498547	0.05917419180591	-0.498762646312971	0.61794660545921	0.729305579947888	-0.0643053426171375	0.0777721817816517
EVI5	0.0976592364792652	0.0325722376492587	0.00271547827017733	1847.66499404454	-0.0723626515715589	0.0609576821267126	-1.18709650772381	0.235189555709545	0.366151576515856	0.419637139108892	-0.00655446740877978
DIPK1A	-0.0107163419144527	0.030075865352268	0.721608163999152	1683.17870195072	0.0119925411736845	0.0520796751521321	0.230272964235138	0.817879667560527	0.881947344966508	0.0232676473651255	0.159457063466923
MTF2	-0.0822393904305784	0.0568251703842787	0.147831043246847	599.44253827746	-0.148848986734667	0.0932370391397599	-1.59645767506137	0.110386648186791	0.207717562625771	-0.238318540302638	-0.157080038843926
TMED5	0.0390778905585472	0.0655180742040218	0.550878365312694	333.065316932032	0.180912865156427	0.0567193200676583	3.18961625316776	0.00142461827180588	0.00627626075275284	0.20538353463072	0.491893285444214
CCDC18	0.0375522338258731	0.114460045522804	0.74284997270007	169.458107777766	-0.0148498726519213	0.141556222683016	-0.104904414447214	0.916451656076918	0.947965446839969	0.199803644837573	0.106631030278359
CCDC18-AS1	0.0379410770098959	0.040697684815777	0.351198957715167	1704.13768442182	-0.23951774905793	0.0684863286595151	-3.49730747356469	0.000469979807930246	0.00252399708920978	0.201225787884037	-0.335516712936392
DR1	-0.0884984988724073	0.0902814112942922	0.326961933959746	135.564666098684	-0.0466771866988923	0.10133641061578	-0.460616143943268	0.645074027038009	0.751312189446853	-0.261210410118953	0.0439946832243436
BCAR3	-0.010586369049973	0.203395291115268	0.958490247198283	48.7413887020598	-0.407253238069028	0.308859149245418	-1.31857268617102	0.187312010119988	0.309616959998112	0.0237430061036702	-0.665621172504321
DNTTIP2	0.122405173978634	0.158468903099134	0.439863381252784	93.7664882057665	0.208739043378199	0.163607474704918	1.27585273077945	0.202007583262427	0.327925790613902	0.510142166299745	0.54665537293025
ARHGAP29	-0.0265564639221681	0.255432960954227	0.917195955377142	16.7878826526848	-0.315362935642393	0.385712228398059	-0.817611971889402	0.41357878930543	0.55104284130536	-0.0346655254254092	-0.484780500080664
ABCD3	-0.0769796152295827	0.0387391684051803	0.0469084171495961	748.034305538908	-0.206078902879588	0.0631649072022048	-3.26255371863183	0.00110413244614242	0.0050812660729874	-0.219081601003166	-0.269708860875064
SLC44A3	0.204013160171253	0.217714082995959	0.3487229666993	27.4752365793781	0.0915842788144038	0.287292996071837	0.318783541773164	0.749890659433713	0.833772929231947	0.808612693413219	0.316094085810022
CNN3	-0.00888025703822779	0.0640707210187272	0.889765563636977	280.648151806358	0.0707309889574091	0.136799494678941	0.517041302845524	0.605127326853022	0.718685428151847	0.0299828874586433	0.275054684911378
CNN3-DT	-0.249785797268617	0.106846849048529	0.019397997911705	96.1847182891715	-0.327697925337832	0.138031767372419	-2.37407613896358	0.017592922274572	0.0491411325188233	-0.851097591692107	-0.509055834604055
ALG14	-0.0714370449619236	0.0438488251822847	0.103277738442332	401.746492749786	-0.0419057580982285	0.093074024572689	-0.450241174061416	0.652536550510122	0.757989671169137	-0.198810375764902	0.0533848836457039
TLCD4	-0.13645540647802	0.0769957731535497	0.0763538266898841	196.301884880455	0.000374412487325591	0.148134020414207	0.00252752531983316	0.997983328717479	0.998789888519783	-0.436606522185668	0.136592515756645
RWDD3-DT	-0.121589760954425	0.0996211306130807	0.222267133273199	86.9841746007955	-0.264570650186805	0.131193131287251	-2.01665016751159	0.0437320337277215	0.101921992433072	-0.382237369578016	-0.384820974285693
RWDD3	-0.228627034976076	0.0926846419339329	0.0136357038943861	203.998318161703	-0.370478630681562	0.111049830952649	-3.33614763303452	0.000849480397729142	0.00412390679851521	-0.773712188263361	-0.593248522154466
ENSG00000228852	-0.220668391015956	0.192354095814568	0.251299460716665	11.0653009734966	-0.565546764696471	0.354875460226618	-1.5936485558492	0.111014772564218	0.208561917773802	-0.744604489756026	-0.977143792842563
PTBP2	0.0179922807745175	0.0201835883014202	0.372697874303404	5504.31885450543	-0.138384786472692	0.0509436690873628	-2.7164275552155	0.00659906356056441	0.0223325175381433	0.128265676926279	-0.136486429270575
DPYD	0.105661943540149	0.0158755754249692	2.82090603381814e-11	16030.0187160462	-0.266538396779028	0.0712210994894781	-3.74240777929025	0.000182265430784645	0.00114184835643332	0.448905992639465	-0.388693511512144
DPYD-AS1	-0.331179905599889	0.0909884657881503	0.000272848861115754	409.948904748466	-1.15707550503658	0.112177340299205	-10.3146990466201	6.04704625160109e-25	3.45611951149201e-22	-1.14878588852406	-2.1412759410247
DPYD-IT1	-0.0083555350653383	0.130130074729169	0.948803731082621	15.8907523781299	0.0763638569919578	0.20781277943086	0.367464682398728	0.713272431304902	0.806576997883787	0.0319019893890193	0.286140203362629
SNX7	-0.0288545319631762	0.150394433701156	0.847852621150835	46.9485302699235	0.164331607237557	0.242834131188403	0.676723681441882	0.498581288250756	0.6284069502465	-0.0430704084710879	0.459261269306573
AGL	-0.239300417756496	0.0821967523174503	0.00359914056848026	281.117461431182	-0.207583260031561	0.115214139565333	-1.80171687967039	0.0715899609790707	0.148754182202501	-0.812748688649937	-0.272669444872983
SLC35A3	-0.139270415049355	0.0620692870641183	0.0248459478283883	394.137235347427	-0.294931185042248	0.0946764243840727	-3.11514917215087	0.00183851906562856	0.00776147537364784	-0.446902047554129	-0.444570690995831
ENSG00000288826	-0.127499299778148	0.0929785330838629	0.170288703586225	96.9448316048914	-0.432180967623107	0.185199875877314	-2.33359210191591	0.0196170905514513	0.0536356882418706	-0.403850734274346	-0.71467909543535
MFSD14A	0.00940029574833989	0.0326765437924747	0.773593864847347	614.665970165582	0.00111950724461103	0.0599516676800432	0.0186734963001487	0.985101571456608	0.99170851242092	0.0968416163734127	0.138058866757442
ENSG00000241073	0.0152625220240011	0.113736713640524	0.893250995470304	32.2277252055329	0.0104673073957623	0.186997232431434	0.0559757342911497	0.955361138075756	0.972507638841329	0.118281941618362	0.156455394142536
SASS6	0.271358651312271	0.0556455612845419	1.07954487662182e-06	158.769458941758	0.3696105430184	0.0899427653864682	4.10939714195188	3.96693354997067e-05	0.000316078458726886	1.0549200118187	0.863251459791137
TRMT13	0.128553904614557	0.0455964764239725	0.00481161535789201	762.376891877474	-0.00553230837133255	0.0812930883695561	-0.0680538589723992	0.94574276036132	0.966822882427712	0.532630343739281	0.124968053286827
LRRC39	0.177486129499178	0.129219477228993	0.169589322074358	84.8831198784143	-0.0566296329103513	0.205535740835017	-0.275522070664137	0.782915171799295	0.856715995572701	0.711593551086123	0.0244082087258243
DBT	-0.0411273864312415	0.0558712069578102	0.46166340598046	296.826772251377	-0.027505733443688	0.0977922015251629	-0.281267146200922	0.778505507080104	0.853518653918426	-0.0879567671863297	0.0817242194915453
ENSG00000285530	-0.244132798539249	0.144952144563014	0.0921371634595805	62.5436238902831	-0.426803429210264	0.156389133697809	-2.72911179388573	0.00635051711227576	0.021599607298791	-0.830422488810097	-0.704096067228003
RTCA-AS1	-0.0903324597669316	0.087523688631849	0.302029230331059	151.825894279314	-0.49096208906524	0.12368254021075	-3.96953432738897	7.2013232121934e-05	0.000525339533299921	-0.267917882027427	-0.830360698898337
RTCA	-0.130267004969985	0.0854323110661102	0.127309524200111	278.845657749536	-0.388135628348767	0.113330704301075	-3.4248055788804	0.000615239524542863	0.00316567151478772	-0.41397325372425	-0.62799760064041
CDC14A	-0.159126846053518	0.160878919063244	0.322609634385662	36.7060920563201	0.260777222985103	0.22309205522428	1.16892205203335	0.242435037882718	0.37472276502363	-0.519524344769215	0.649066825970454
EXTL2	-0.168047679215851	0.0760994146942294	0.0272258008526836	147.381160903561	-0.26444303356331	0.108923239135486	-2.42779259653101	0.0151910277286172	0.0436030537380405	-0.552151124334248	-0.384569823996754
ENSG00000273204	-0.669247325934461	0.169844060355611	8.13582546120483e-05	13.165917741907	-1.16819870703362	0.247304589173497	-4.72372433903386	2.31564251099606e-06	2.91861303760826e-05	-2.38522322578405	-2.16316647000901
SLC30A7	-0.0826972031027561	0.0404806636800095	0.0410641599126201	530.035257959799	-0.0453910809384647	0.0640258839709911	-0.708948914458261	0.478356179094858	0.611616227407492	-0.239992930224006	0.0465257471601639
DPH5	-0.114798457775014	0.0607548344056696	0.0588200194519458	220.49065629767	-0.125680472511462	0.0944277289606466	-1.33096997984395	0.183198889001407	0.304701812426966	-0.357399067172638	-0.111484262352423
DPH5-DT	-0.11156697106131	0.088401474114744	0.206931240317222	69.877105085215	-0.0604034603338871	0.123930538194167	-0.487397708539363	0.625976517109231	0.736617916078807	-0.345580327514941	0.0169812934707795
ENSG00000233359	-2.11586144229985	0.314015737477602	1.60499244482057e-11	186.766021322517	-2.64487215246402	0.859903555592092	-3.07577766746514	0.00209954337429949	0.00868575015091605	-7.67602499636398	-5.06926876556952
RNPC3-DT	-0.0231122741660789	0.157849104480854	0.883589798292752	28.4044925134466	0.113403614567998	0.261941457127916	0.432934961160494	0.66506202030726	0.768179711166662	-0.0220688522327587	0.359034670891542
RNPC3	0.16231065326628	0.0354421934731372	4.65892153564961e-06	972.754892778421	0.153801853038365	0.0590772909384863	2.60340057228606	0.00923040367306837	0.029183786932297	0.656091233215658	0.438538649187242
AMY2B	-0.233941134596706	0.0865707044134692	0.00688589190321055	280.479052256285	-0.538749667609778	0.112695587146439	-4.78057465470867	1.74794833354267e-06	2.28850328074397e-05	-0.793147812016647	-0.924406943270993
PRMT6	0.194218241399757	0.124964048195592	0.120138401164609	36.0566924343938	0.115873966063929	0.17357167520825	0.667585687151456	0.504398096488168	0.633695880101716	0.772789060149412	0.363896337616424
SLC25A24	0.101891683068537	0.137128799191098	0.457459670522028	105.727746920751	-0.215880710363453	0.199672144145692	-1.08117590106076	0.279618875689102	0.4149327434332	0.435116758487047	-0.288998877444166
EEIG2	-0.143079566431064	0.195787472914176	0.464907310557706	29.0735207364406	-0.419389741308736	0.312118034224716	-1.3436895511356	0.179048797571234	0.299354762815993	-0.460833520119453	-0.689505884479156
HENMT1	-0.262540124455486	0.177067863286748	0.138151727475016	19.6010149902672	-0.507356700495864	0.26696913535239	-1.90043204742065	0.0573764446118765	0.125225169230314	-0.897744873852183	-0.862625393615232
ENSG00000285923	-0.627203435970247	0.237092264805918	0.0081594849191259	10.4582209154684	-1.1514354555843	0.295390593048719	-3.89800989835308	9.69864530516781e-05	0.000677264423095835	-2.23145320173394	-2.13017628949979
PRPF38B	0.213018317042573	0.0580542192032857	0.000243216012772839	558.401910399379	0.00549839484688898	0.0796536610455793	0.0690287775189981	0.944966712979517	0.966228951687582	0.841547875906002	0.146676544113502
FNDC7	0.0177351023753101	0.203320330892045	0.930490765997262	12.7281215085451	-0.418477205295805	0.362322006509661	-1.15498699437857	0.248095752386227	0.381093950843429	0.127325080595517	-0.687710008071839
STXBP3	0.0027773893995502	0.0270672444847551	0.918271935756824	1778.31764423075	-0.179243001143927	0.0379287932506112	-4.72577653498213	2.29237634934747e-06	2.89665923055301e-05	0.0726192033330916	-0.216895643519003
AKNAD1	0.140442177903742	0.0971423944798	0.148251490889276	45.9666901421632	0.255008292622345	0.158604042864133	1.60782971239135	0.107872479117542	0.204067424193512	0.576110147133973	0.637713536032169
GPSM2	0.0245759088415705	0.0351190092843561	0.484058863848689	1362.34426690759	0.0180823883805228	0.0623541333321747	0.289995023813319	0.771820044532816	0.848317001609293	0.152344434792627	0.171441919700488
CLCC1	0.100489338306762	0.0470517589617034	0.0327023200842164	405.38080799842	0.0208867558765726	0.0683635504384843	0.305524738586641	0.759966531443422	0.840010611220563	0.429987866086078	0.176960931939168
WDR47	-0.206878536821921	0.0688064367033493	0.00264122687935181	260.408611253664	-0.0467692037447759	0.0942813379975067	-0.496060034129053	0.619852055415962	0.730741891589147	-0.694169903116466	0.0438135931200281
TAF13	0.320747474090281	0.099262235565841	0.00123222394059205	124.783236369895	0.316399594099396	0.0981760319597526	3.22277838881393	0.00126953733064746	0.00570984404764566	1.2355531661925	0.758531989632724
TMEM167B-DT	-0.0556572316750535	0.14627686802042	0.70357996189383	15.3596884449192	-0.103430092619861	0.265651969510623	-0.38934434708087	0.697021434955456	0.793818096523457	-0.141097774226521	-0.0676953797933354
TMEM167B	0.180282042366504	0.0926608244173921	0.0517013249504343	132.121806493565	0.244813793296575	0.0924112259734481	2.64917807028029	0.00806878047886986	0.0261966523740455	0.721819236416776	0.617650699536808
ELAPOR1	-0.0659873040160527	0.142239189114638	0.642706577284839	116.163109601517	0.940892928917226	0.162633966427136	5.78534084599584	7.23654469624175e-09	1.88327590518656e-07	-0.178878661619834	1.98753865965336
SARS1	0.11761543999228	0.059326894372509	0.0474235488135577	295.399482668292	0.186484910401198	0.0714103801962852	2.61145382350028	0.00901581625748777	0.0286638916530313	0.492624341215	0.502859104276336
CELSR2	0.353762866392288	0.057014030376267	5.47530050960594e-10	504.539312327434	0.556998728999326	0.125782075544059	4.42828381222107	9.49858606904087e-06	9.54354218971923e-05	1.35630264186244	1.23203254617504
PSRC1	0.233330048254456	0.0612324035857442	0.000138649602560737	526.090985216298	-0.374945994499025	0.170167633574609	-2.20339195311564	0.0275671348694846	0.0708247697253957	0.91583537403258	-0.602040321238554
MYBPHL	-0.363356010006553	0.151582840589469	0.016526370259139	25.4318508554836	-0.254400039121198	0.220616671945323	-1.15313152391424	0.248856404318059	0.381828205283052	-1.26646577857854	-0.364805150031199
SORT1	-0.0681100361541497	0.0189957294785577	0.000336375446391167	6352.56747680039	0.313203120561152	0.0591393394440032	5.29601993369765	1.18353923937081e-07	2.18546338798985e-06	-0.186642276551871	0.752241310325166
PSMA5	-0.150700638520644	0.0650079409499651	0.0204390976427274	162.157235144248	-0.143459912080752	0.0864937517055965	-1.65861590290423	0.0971932151653652	0.188534242598761	-0.488706593698035	-0.146474307244193
ATXN7L2	0.180302769967049	0.131241972010973	0.169497750374721	19.7655137297627	0.113954990746292	0.208425064181689	0.546743220129009	0.584555156715855	0.702961044654658	0.721895044902552	0.360119782554121
CYB561D1	0.160132889057096	0.0843033841291567	0.0575009310595255	76.3385032672373	0.285477594774159	0.114812847425082	2.48646036725498	0.0129020939837729	0.0382455847992949	0.648126345687251	0.697677307441157
GNAI3	0.0436464333037335	0.06304636489498	0.488754577950277	301.358662555627	0.159667853749602	0.0663503900234527	2.4064342906374	0.0161091016976558	0.0457008879776946	0.222092381704556	0.450082974159996
AMPD2	0.397751713842371	0.145750637756661	0.00635290521222219	74.6645251741212	0.39606164950571	0.181586331083495	2.18112039128978	0.0291745129859355	0.0741462738106723	1.51718609332455	0.915307397764939
GSTM4	0.114917891111682	0.147022163976606	0.434428224011415	23.9919420052769	0.189799643464723	0.219084679201418	0.866330060853906	0.386309185727994	0.525003255671291	0.48275840929008	0.509382519046805
CSF1	0.271247475103476	0.0753065387153303	0.000315886116357917	247.985199404285	0.222591137081201	0.12279965046285	1.81263656893341	0.0698878936934933	0.145984551628523	1.05451339938786	0.573916377340661
AHCYL1	-0.00502754332799356	0.0558118363269437	0.928223455600506	523.707473881042	0.300962363475398	0.075927466558588	3.96381411255393	7.3761697006875e-05	0.000535828235862345	0.0440736835382913	0.728151426149087
STRIP1	-0.038642696752091	0.0951622221016099	0.684689830396968	115.053702538894	0.266146132243492	0.127047738134096	2.0948514011527	0.0361842041721391	0.0877729797580782	-0.0788693399276905	0.659632871949505
ENSG00000258634	0.23866345344604	0.103658280390317	0.0213122832736843	31.9857292584925	0.299933689806774	0.177992026353235	1.68509621443119	0.0919700099099998	0.18087272991829	0.935341605384552	0.726126990131075
RBM15-AS1	0.107664436984672	0.0981162108333504	0.272503506228372	41.1985221244699	0.0942434002436679	0.153422298738267	0.614274463482286	0.53903397435273	0.662863692393377	0.456229850288854	0.321327252908457
RBM15	0.00277348089839766	0.100612768804208	0.978008384137829	112.244669072936	0.431989324683763	0.089245203668719	4.84047665225037	1.2952807411894e-06	1.77236388711552e-05	0.0726049085017442	0.98601328039064
LAMTOR5-AS1	-0.339638279099434	0.0862035982482921	8.14969690086912e-05	225.122836042301	0.221182546555421	0.0937731044937158	2.35869920004881	0.0183391142118783	0.0507484613013988	-1.17972128240785	0.571144262643845
SLC16A4	0.414411482433196	0.161380613971314	0.0102312637029894	61.3195195373531	0.52054026363959	0.150522169922029	3.4582298667979	0.00054373724513293	0.00285308455602943	1.57811701620206	1.16028206525293
SLC16A4-AS1	-0.0209132735299902	0.126025297847937	0.868200199326329	61.9493948216912	-0.0969559700142878	0.140497703788493	-0.690089356622129	0.490137995979456	0.62173812202653	-0.0140262952527701	-0.05495426724471
LAMTOR5	0.290041099088524	0.114852589371533	0.0115588517784393	131.891033606031	0.120969419859697	0.138935601664478	0.870686983109138	0.383925087789417	0.522926379885494	1.12324861905068	0.373924221586728
LRIF1	-0.051608507994087	0.0888260469852339	0.561236093047373	171.979541413157	-0.00789143794229325	0.125210993510162	-0.0630251204072811	0.949746500889613	0.969315453517833	-0.126290097336386	0.120325271984767
DRAM2	-0.237123777220689	0.0469052825379105	4.2954664006833e-07	261.618705302821	-0.295459061913397	0.0782519906955666	-3.77573860149907	0.000159534227814101	0.00102316729620955	-0.804787910809817	-0.445609555879442
CEPT1	0.0327770191610144	0.0568728303654787	0.56439808026052	471.281634384797	-0.023209875184766	0.0685333535028803	-0.338665394270989	0.734861813001101	0.822478462092066	0.182338922270638	0.0901784945963685
OVGP1	-0.00181635197994047	0.165310018641832	0.991233380444737	27.8843130082662	-0.0198614237752184	0.241278003970469	-0.0823175898688603	0.934394167197343	0.959710901614081	0.0558181955527579	0.0967682672762876
ENSG00000260948	-0.290413066331814	0.182608332285336	0.111753583773323	16.6106209099969	-0.126444073111532	0.293716815733096	-0.430496540676217	0.66683448256891	0.769276032170106	-0.999686510230698	-0.112987032964044
ENSG00000243960	-0.255457483377637	0.220644964459211	0.246955387737904	13.7219396456102	-0.62071232863281	0.348556656231329	-1.78080756036648	0.074943893916786	0.154117759229776	-0.871841041219041	-1.08570995720841
WDR77	-0.267156593221687	0.131099077172489	0.0415677300674247	24.679217813947	-0.418601971197281	0.212169862087577	-1.97295679545899	0.048500484915989	0.110117220145393	-0.914629004074421	-0.687955548122559
ATP5PB	-0.0511477176625701	0.0902186769305513	0.570761416041621	168.86367641072	-0.120685366222444	0.106924098283202	-1.12870127651479	0.259023870627033	0.393005382634032	-0.124604817015757	-0.101653862883939
C1orf162	-0.389873441117696	0.130175133834646	0.00274452339267397	28.5874790211553	-0.507465960801707	0.184967888072456	-2.7435354649393	0.0060781482282074	0.0208449763838361	-1.3634498117681	-0.862840418559715
TMIGD3	0.40701072193772	0.182766503233248	0.0259510334455635	55.2266600137482	-0.57057270186333	0.378527213991545	-1.50734922291763	0.131721166794182	0.237545696427372	1.5510497034404	-0.987034867665606
RAP1A	0.049226455125501	0.030348135879649	0.104790799168984	2148.18759651269	-0.102781986895371	0.0864351915552124	-1.18912198892642	0.234391666696032	0.365138920966877	0.242500581099608	-0.0664199037972479
INKA2	-0.339501804899884	0.163345693615608	0.0376702142595757	77.222942155927	-1.04063794000859	0.200898148857871	-5.17992796810094	2.21971596997068e-07	3.78378103566165e-06	-1.1792221458873	-1.91212610694023
DDX20	-0.0831260939085458	0.132923164167533	0.531728569249958	35.5106145299621	-0.273890208345498	0.211469419772585	-1.29517643089976	0.195259373434804	0.319800979746632	-0.241561542204898	-0.403161921258363
KCND3	-0.812549263903421	0.23871636108874	0.000664487543207017	70.7937461596761	-2.44501281729586	0.895162468581191	-2.73136207460881	0.00630731353047845	0.0214920153778743	-2.90933130585633	-4.67594438195666
CTTNBP2NL	-0.16096800387604	0.0589872195828609	0.00635532219437766	247.738899781949	-0.146247168539059	0.110230898835965	-1.32673479109237	0.184596427934966	0.306576418553273	-0.526258138499771	-0.151959644856829
WNT2B	-0.0613193630750909	0.0815586571065129	0.452145054538337	114.056121321189	-0.108734113658936	0.154061064147145	-0.705785814611038	0.480321344968728	0.613299122378011	-0.161806278656051	-0.0781337253632767
ST7L	-0.0742357763072602	0.0497971511147733	0.136023592419772	640.65076506862	0.163587744354296	0.0454358587160055	3.60041053426089	0.000317715137997352	0.00182924783717136	-0.209046369309945	0.457797342641326
CAPZA1	-0.0438688128946939	0.0408588908508018	0.282972284557876	732.861942289814	-0.0252129315502878	0.0508204236157235	-0.496118091044151	0.61981109605855	0.730741891589147	-0.0979831756270208	0.0862364675219374
MOV10	-0.405149298238604	0.158553701988249	0.0106102035132501	31.4954096198173	-0.326282629195142	0.206400241365986	-1.58082484320637	0.113918092520501	0.212586067418643	-1.41931925959673	-0.506270523212496
RHOC	0.473412509046916	0.2378041464931	0.0465065728662169	19.2782082325133	1.37910520091807	0.409011910460375	3.37179716689858	0.000746794252512593	0.00369173738933371	1.7939055478792	2.84994306839063
SLC16A1-AS1	-0.0872582962984866	0.0466850200137992	0.0616109130935818	1020.31404466923	-0.219698394767967	0.0558613935988652	-3.93292004753046	8.39201567664592e-05	0.000595548671040186	-0.256674531545845	-0.296512103503735
ENSG00000287807	-0.564342186630024	0.187347139161995	0.00259292640896525	52.9532471347525	-0.991394915336351	0.182283277760403	-5.43875953689763	5.36528097892091e-08	1.08621356058263e-06	-2.00154641073308	-1.81521553576203
LRIG2-DT	-0.297687202484194	0.105613077630728	0.00482247901320071	180.905334855447	-0.700538808641335	0.0928390148952589	-7.54573720360652	4.49736128113587e-14	4.4258800422304e-12	-1.02629071103246	-1.2428089539549
LRIG2	-0.0304726914054562	0.0434300755843105	0.482897765247533	551.414800486043	-0.0113307528955412	0.0669424448334659	-0.169261115630434	0.865591259861279	0.914719322461236	-0.0489886148161263	0.113556679299824
MAGI3	0.587428276077583	0.158140049672217	0.000203519026059152	88.6651102486515	0.218719511202612	0.320091207001123	0.683303715999435	0.494414946555139	0.625117510917159	2.21090329126878	0.566296994132994
PHTF1	-0.208448629512181	0.158213524878742	0.187666189258508	41.8606131985746	-0.00321991582535203	0.310309565551409	-0.0103764633218133	0.991720928689357	0.995313880791954	-0.699912311607873	0.129518855840301
RSBN1	0.059048544100705	0.0594590125339431	0.320662873263185	338.728019557904	0.223499216925821	0.0696558764440158	3.20861969349353	0.00133373781339008	0.00593926997512033	0.278423585826929	0.575703483981718
AP4B1-AS1	-0.384569358612539	0.263406561376122	0.144294478085786	11.1292518512216	-0.627401948335038	0.266485084438024	-2.35436046883499	0.0185546082029965	0.0511997930739791	-1.34405082430343	-1.09887516935009
BCL2L15	-0.0311703446210319	0.10382051334166	0.763999431888518	13.8697631767302	0.139292443237173	0.215093020172007	0.647591647212833	0.517249101146954	0.644393162562352	-0.0515401901301377	0.409984042709448
AP4B1	-0.150052629311049	0.115524971403509	0.193986438091049	91.7383715984217	-0.309267295987244	0.133142394299209	-2.3228311133735	0.0201882269356645	0.0549022928566291	-0.486336584837557	-0.472784244273698
HIPK1-AS1	-0.52606401882255	0.142132253106463	0.000214557717009764	29.8804545025763	-0.837955544825163	0.189170927049015	-4.42962117856539	9.43987591142673e-06	9.49867020127878e-05	-1.8615490225428	-1.51324592409751
HIPK1	0.0523497918505989	0.066000416976218	0.427676655447013	293.549626016078	0.157720994622977	0.0604453978433691	2.60931353337563	0.00907240753998433	0.0288314747742017	0.253923776330679	0.446251543592509
TRIM33	-0.0193057734888634	0.0303898169851005	0.525251596798455	960.392555278156	-0.0996800630791854	0.058130994416114	-1.71474897480085	0.0863912602142056	0.172249312596685	-0.00814707427214684	-0.0603152989160771
BCAS2	-0.0867552725001105	0.101840371374071	0.394283440344906	146.465183306512	-0.0599260074634808	0.135034534849815	-0.443782825853626	0.657199606301067	0.761836816415778	-0.254834787848487	0.0179209236151446
DENND2C	-0.0846141206560141	0.121678429318006	0.486810113771301	34.2378420035079	-0.0462829765616109	0.208594085039694	-0.221880579944554	0.824406848701155	0.886189653624071	-0.247003805252874	0.044770491165112
NRAS	0.0660472192058694	0.107046788292442	0.537238725726249	88.0758173234898	0.0154804311245302	0.155123144096462	0.0997944646796472	0.920507502659743	0.951035353509266	0.304020323906018	0.16632125204171
CSDE1	0.0205974618713389	0.0443506081707904	0.642344401873102	833.390151198359	0.0599035157419278	0.046497476063443	1.28831757793032	0.197635436677309	0.32262579248872	0.137793785772869	0.253746151962538
SIKE1	0.0285638905755323	0.0890830146586429	0.748480560312909	138.439858774358	0.186008522762737	0.0905130992987008	2.05504533823213	0.0398746258004945	0.0949426276871251	0.166929955962639	0.5019215705149
NHLH2	-0.0893497312755197	0.0851810683603046	0.294206266734989	56.640083896236	-0.277421668099924	0.116245474271221	-2.38651586084676	0.0170088736638963	0.0478243827143801	-0.264323681208051	-0.410111855470815
SLC22A15	0.0860168601419678	0.0323506738636817	0.00783987210603208	2360.79373371811	-0.334106027352283	0.0604438829138703	-5.52754077411553	3.24750766870743e-08	6.96363116262517e-07	0.377056671628114	-0.521667018228985
MAB21L3	0.220765158279502	0.158863749894843	0.164634901281801	18.021488439216	0.12173962484623	0.238891748148575	0.509601632495551	0.61033057994356	0.723131272361769	0.869880933677985	0.375439989670959
ATP1A1	-0.0590117290487347	0.0578710839392892	0.307865968064845	421.092954428315	0.159100009133568	0.147152932653246	1.08118816434651	0.279613421732905	0.4149327434332	-0.153366409271138	0.448965452512075
ATP1A1-AS1	-0.0156309262189046	0.0610477914906257	0.797916792829286	307.883699748649	-0.0886893328771739	0.080749066614908	-1.09833260736168	0.272059278435089	0.406940714446274	0.00529319858469422	-0.0386854752277112
TTF2	-0.0553770864592706	0.0871830737693021	0.525309966060023	231.85798148032	-0.155558814581834	0.0885525758696834	-1.75668311231012	0.0789718376071615	0.160448661039434	-0.140073179770463	-0.17028502073739
TRIM45	-0.381535769775403	0.160942794327922	0.0177578118078074	19.3039896176624	-0.673329530558631	0.240743535732934	-2.79687480915617	0.00515995227075751	0.0182683998579931	-1.33295587022469	-1.1892609296836
MAN1A2	-0.0239625767537533	0.0328528142802112	0.465761968812055	1072.69994205336	-0.0350416594106162	0.0579364378286784	-0.604829373774006	0.545292374215727	0.668457736416903	-0.0251787226436042	0.0668934714887052
GDAP2	-0.11926110119411	0.0622000814886815	0.055189859021957	292.401260713215	-0.123608368754339	0.085410202210913	-1.44723189448842	0.147831986486323	0.259268655633985	-0.373720601323392	-0.107406349592599
WDR3	0.151273805477549	0.134159056242835	0.25950131533502	71.1379140939775	0.0789765719947884	0.163675587932343	0.482518944898698	0.629437343614695	0.739811668600361	0.615725407138311	0.291282042332421
WARS2	-0.258897672454311	0.0873630376464639	0.00304192489101421	143.533936261603	-0.466429566280273	0.0981631489946981	-4.75157501625652	2.01838249640352e-06	2.59681072697457e-05	-0.884423082450416	-0.782080545285564
WARS2-AS1	-0.149718007657491	0.0621057566254917	0.0159221778710326	599.491280957542	0.273227338999474	0.105708993813499	2.58471232335752	0.00974602766076322	0.0304204948495715	-0.485112749941235	0.67356872978766
PHGDH	0.332817645594826	0.0732807013426673	5.58071655448365e-06	345.058386304231	0.862496923805141	0.152513807416365	5.65520550838069	1.55659909420214e-08	3.7286503605861e-07	1.27969823849962	1.83325484617787
SEC22B	-0.0304855731606221	0.0604671929283093	0.614143912902596	283.41969787233	0.128930172539972	0.0740758600492607	1.74051536430671	0.0817685646018516	0.165002834055339	-0.0490357281494394	0.3895910311377
ENSG00000290569	0.151882879996829	0.100758832239968	0.131710659820703	131.485261570809	0.05852741930327	0.491856046626711	0.118992985253852	0.905280913252585	0.94062590507841	0.617953017465467	0.251037985826233
NBPF8	-0.0680840046099506	0.168970710117897	0.686996950258164	13.9329834903112	0.170198837437557	0.308226803856845	0.552187010694261	0.580820232821096	0.700396710194067	-0.18654706958646	0.47080801392067
ENSG00000290999	0.113589609163663	0.12529701818481	0.364638068497429	86.169170305697	0.211033220671801	0.163230533899122	1.29285382845235	0.196061619039769	0.320690771483871	0.47790039193569	0.55117032775658
SRGAP2C	0.024136901386791	0.0602988418233106	0.688944422607772	331.269505082559	-0.0205927095066267	0.137767113800829	-0.149474783484234	0.881179005683044	0.925851659792833	0.150738822492312	0.0953290925221584
SRGAP2-AS1	-0.409834823583683	0.269627196901124	0.128509592079499	10.2441146741885	-1.32772683192913	0.334883820689391	-3.96473866428025	7.34764002734822e-05	0.000534439210995568	-1.43645595521679	-2.47711878722575
LINC02798	0.579367678846139	0.149982493154419	0.00011204794758916	93.8824026053577	0.98449779614737	0.299263742373712	3.28973295708492	0.00100282506396788	0.00471730941771531	2.18142271201714	2.07335330279418
SRGAP2B	-0.0202780330150223	0.160283907303723	0.899325686128516	62.3901087461229	0.149176560117548	0.390700150534221	0.381818537601207	0.702595967642391	0.79766033151241	-0.0117029862214849	0.429436044670026
NBPF20	-0.0891572717014516	0.116512498337015	0.444142709995748	36.9065269421186	-0.0501256056168902	0.179539274761036	-0.279190197708032	0.780098865772159	0.854635000396216	-0.263619785508621	0.037208173881564
NBPF25P	-0.19627579953982	0.243742206092498	0.420669775896456	13.7691264914509	0.0786257938438207	0.489751116467833	0.160542347327114	0.872453865867708	0.919544963954475	-0.655391779392584	0.290591708804102
GPR89A	-0.0194445633791676	0.0780115753226047	0.803165637992089	153.900086125944	0.065133150592906	0.112436052747242	0.579290618991459	0.562393094279888	0.683724239630134	-0.00865468012850673	0.264038105063206
PDZK1	-0.204356012180773	0.258766197220222	0.429684150571894	13.4362932453418	-0.51083647104454	0.287829747688762	-1.77478691881744	0.0759330770654743	0.155787039236911	-0.684944099436871	-0.869473603157312
RNF115	-0.0274728927852903	0.0409278265172839	0.502059892407399	819.727661191868	-0.180930182712792	0.0710138641039102	-2.54781492312612	0.010839996324122	0.0331036468097931	-0.0380172440328563	-0.220216027078063
POLR3C	-0.0697008503885972	0.0832440620492667	0.402419927507126	123.427477028082	0.20487132876274	0.104877983723662	1.95342550923315	0.0507691959923884	0.114134682669726	-0.192460471378717	0.539043687112142
NUDT17	0.335735237403254	0.216353402203228	0.120712267722506	16.6300121583197	0.329383279069909	0.272277666787174	1.20973300144874	0.226381362204842	0.356321050986543	1.29036894862973	0.784083960391326
PIAS3	0.0207700060744118	0.0753788046747585	0.782900071921283	61.9217557408807	0.0849213274944155	0.119575387341377	0.710190695447825	0.477585890016029	0.610901368503322	0.138424843609782	0.302981357206318
PEX11B	-0.0929544380540429	0.0954948916182951	0.330356044765586	81.2783614817367	-0.103953932947049	0.115949971747812	-0.896541252921957	0.369963757994793	0.508713004885965	-0.277507424398771	-0.0687263007339528
RBM8A	0.178516773556679	0.090272435175561	0.0479813466056482	155.991596091606	0.380049144772839	0.0775546419576028	4.90040486526393	9.56393609911107e-07	1.35870067335364e-05	0.715362996816379	0.883794691346421
LIX1L-AS1	-0.485004182267699	0.13174984701678	0.000232092892062014	38.4570838375735	-0.739888747311186	0.164645654056122	-4.49382494516972	6.99551416945351e-06	7.36735227201128e-05	-1.71137804502605	-1.320249871886
LIX1L	0.239817723755571	0.0784055119921667	0.00222311144885678	102.231027255629	0.237293556358249	0.119729594175032	1.98191230825815	0.0474890561338799	0.108423946613475	0.939563197949084	0.6028508276374
POLR3GL	0.0566109056929348	0.11858118608258	0.633075828498631	63.2977059677833	0.103425458734812	0.152430907393612	0.67850713810778	0.497450199480672	0.627512117939635	0.269508242434409	0.339397599701554
TXNIP	0.330921747641942	0.047554166335242	3.4309035184448e-12	1213.17205181138	-0.430860966258032	0.223249242720646	-1.92995488364174	0.0536124281330633	0.118872080283098	1.27276423990768	-0.71208132474403
LINC01719	0.238626613496271	0.139983010592712	0.0882536220150451	35.2745011996607	0.298797452149931	0.179441718755226	1.66515041330782	0.0958827510100074	0.186787844783523	0.935206868090575	0.723890867531952
ENSG00000290578	-0.383321731010976	0.137093264440763	0.00517289340952882	22.3275187293366	-0.575210563859568	0.221116819865194	-2.60138764753514	0.00928474723297882	0.0293119489870545	-1.33948778966365	-0.996162208199471
ENSG00000289321	-0.138001067328325	0.135019929397769	0.306743396149181	112.471033383399	-0.223833738723155	0.158333109418196	-1.41368877012297	0.157453304035572	0.271780241371657	-0.442259574420533	-0.304650485485408
ENSG00000290557	-0.145546287457353	0.171275371322111	0.395447727856367	61.0981231380217	-0.553478732520931	0.239324967842601	-2.31266606869428	0.0207410059591362	0.0561444781186356	-0.469855229382325	-0.953393832337238
ENSG00000291243	-0.42063760435953	0.199756427141288	0.0352258531360705	25.3929660449235	-0.984227408063494	0.234698497650458	-4.19358205491936	2.74583687551814e-05	0.00023262905342189	-1.4759657118336	-1.80110983798331
NBPF12	-0.0783252815430708	0.0555131228829683	0.15826445278257	423.969000693412	-0.275674425497775	0.100811534867306	-2.73455240871627	0.00624651505741122	0.0213453369975262	-0.224003199398666	-0.406673271434026
PRKAB2	-0.0815751179676281	0.0516385440839385	0.114167999176499	211.768530231744	-0.120270377863044	0.0776833395544964	-1.54821327909921	0.121570955329342	0.223388697439598	-0.235889050721854	-0.100837163276037
ENSG00000237188	-0.252709733573532	0.0665533050364345	0.000146397154046507	390.927430412882	-0.441592896813641	0.0920463772657807	-4.79750436607143	1.60654708660453e-06	2.12395815898072e-05	-0.861791505987633	-0.733201829158845
FMO5	-0.112785020655969	0.086020586746662	0.189810513850428	257.141509833253	0.231979539442053	0.215360857519761	1.07716667788977	0.281405809008477	0.416503020106172	-0.350035184466198	0.592392810120667
CHD1L	0.353989917272029	0.122574118908378	0.00387741486619384	43.3050178677306	0.473049752140583	0.160909953220102	2.93984146209724	0.00328380220223714	0.0126103693726187	1.35713305073441	1.06682045062737
LINC00624	-0.274860120727632	0.155025673266086	0.0762291322564475	74.2959029897621	-0.466010177282046	0.157009429132143	-2.96803943468798	0.00299705876934731	0.0116648227638819	-0.942803647545044	-0.781255185193763
BCL9	-0.0924214571479129	0.0554384470363948	0.0954944429224723	196.122203102136	-0.0615520576881148	0.0883942226871853	-0.696335753818876	0.486218587169978	0.618449956746862	-0.275558116501153	0.0147208469122495
ENSG00000289419	-0.378156714431252	0.14851867280685	0.0108905988476004	20.1228839524543	-0.570939701139872	0.227078572339622	-2.51428259063549	0.0119274817921995	0.03577040957257	-1.32059741761769	-0.987757124467424
ACP6	-0.0738930340661245	0.102596618705907	0.471384167477786	96.0409178650857	0.41889098403606	0.127405409786131	3.28785869249376	0.00100952496489294	0.00473234731176945	-0.207792834427534	0.960235666564025
GPR89B	-0.0456894265795688	0.0849308016581683	0.590604237155916	245.895864927376	-0.0501060479628388	0.142011716769917	-0.352830379791966	0.724215606869516	0.813626968933319	-0.104641831863336	0.0372466634633403
ENSG00000290705	-0.606533541981899	0.27616336779726	0.0280715300326723	30.3135860005996	-1.35897977928109	0.290878344490095	-4.67198677737031	2.98300167311887e-06	3.63041808866065e-05	-2.15585577013552	-2.53862477714087
NBPF11	-0.191818342064147	0.0743033720917142	0.00983559329316005	203.666104107611	-0.446380387340466	0.114607297797429	-3.8948687903754	9.82519002439692e-05	0.000685135259326787	-0.639089212151068	-0.742623639548293
ENSG00000227733	-0.34630172740102	0.0873989988419591	7.42287840927091e-05	238.4418823319	-0.550828186801975	0.148501084135606	-3.70925363951538	0.000207871109710012	0.00127170221913988	-1.20409197233363	-0.948177542288694
LINC01138	-0.308233322304694	0.0949775128152857	0.00117314801230906	318.934994132556	-0.289251365929509	0.180701428051322	-1.60071433329989	0.10944020504605	0.206354707141771	-1.0648617638017	-0.433392772537976
ENSG00000291232	-0.315363987086389	0.143409903562804	0.027875141295625	31.6110909533857	-0.434594217706606	0.242647145083857	-1.79105432110653	0.0732845783736377	0.151419470888801	-1.09094123684541	-0.719428386234286
PDE4DIP	0.107296312282486	0.051597201598685	0.0375715395934128	639.668253554285	0.110240754833145	0.132676384939617	0.830899597417565	0.406030351110927	0.543568560135889	0.454883482377684	0.352810143752902
NBPF9	0.112699337612687	0.103562499086274	0.276495632870513	50.1406469777132	0.375839025403573	0.158058613335564	2.37784589825329	0.0174141017858312	0.0487142366192159	0.474644340273454	0.875509150896386
ENSG00000274265	0.155150778996438	0.0492205098258869	0.00162069056699835	709.780361047153	0.202007439373946	0.0980374480609781	2.06051303220684	0.0393495212857494	0.0939647847020492	0.629904930292536	0.533407535427584
ENSG00000291233	-0.261396792485589	0.129267656674187	0.0431622955835786	55.5010806893807	-0.508849314337247	0.182632227144398	-2.78619673150526	0.00533304942822988	0.0187660702115785	-0.893563286833047	-0.865562866706694
ENSG00000272755	0.386774912944776	0.108019953003226	0.000342822276531171	56.0573036078669	0.340953945603696	0.187137100009035	1.82194736151856	0.0684629730245118	0.143662487748125	1.47703988089147	0.80685510229752
LINC00869	-0.304797630461761	0.114646907294977	0.00784714176390448	90.505024714606	-0.278049527992152	0.217444334238701	-1.27871590200608	0.200997117796914	0.326749499011283	-1.05229617061405	-0.411347487546234
H2BC18	-0.0504687858415225	0.149797045782735	0.736181409360649	69.2072992318905	-0.285443322025452	0.355292135154027	-0.803404561437043	0.421740939414935	0.559010825056278	-0.122121712751624	-0.425898519041768
ENSG00000290791	0.366413351601969	0.131083861314739	0.00518581402483434	121.535531401891	0.617938703852794	0.226040013975583	2.73375803241432	0.00626160402288642	0.0213754734160561	1.40257013558374	1.35196278624341
ENSG00000290792	0.164567893468705	0.143764832441989	0.252332616221856	86.6195660074295	0.436053051481917	0.276096256147348	1.57935155502146	0.114255442688961	0.213108557594823	0.664346793786032	0.994010719372964
ENSG00000264207	-0.108336780346464	0.168372975077351	0.519942976459819	18.4365788488582	-0.253193981359075	0.245239739917907	-1.03243455340407	0.301868592015893	0.438963428648221	-0.333766327803425	-0.362431621041476
H2BC21	0.391504739598	0.0934491108705942	2.79573874080629e-05	184.010981404257	0.322702161037367	0.205088401769204	1.5734783549609	0.115608096389485	0.214768885154113	1.49433860274708	0.770935479587147
BOLA1	-0.0672294531091595	0.113412944541794	0.553325279018906	34.4275546542287	0.0162141766949953	0.13924634518525	0.116442386142518	0.907301944562277	0.942045799100532	-0.183421659332068	0.167765267774021
SV2A	1.08671067131959	0.212700880043627	3.23692132954155e-07	55.0976104316266	1.73695863009562	0.469367034162536	3.70064044483816	0.000215056014477964	0.00130865371627459	4.0369632964088	3.55420078713355
SF3B4	0.214434229180918	0.125196603741899	0.0867530352628906	65.3160836173413	0.0996109900340018	0.157734135326267	0.631511941457442	0.527705843761888	0.6534756391001	0.846726389210825	0.331890702166373
MTMR11	-0.127282992794459	0.116510961180866	0.274633119184951	38.5572895016414	-0.402786477746268	0.207942673399908	-1.93700730668035	0.052744450210341	0.117315151942174	-0.403059619795827	-0.656830561101467
OTUD7B	0.0580469646948717	0.030390625495323	0.0561295275145365	2156.59778752711	-0.0802149679841145	0.0764104709839728	-1.04979025716174	0.293814555635807	0.430732495802771	0.274760440255618	-0.0220078737272934
ENSG00000285184	-0.0378194167882153	0.0705701330060414	0.592019021258125	233.563032356242	0.114245634012618	0.0809912322369648	1.41059261425184	0.158364770641075	0.27290971723604	-0.0758583012261602	0.360691770264792
ANP32E	-0.33875227857219	0.135137532324798	0.0121856373522156	46.2629911650779	-0.340427317368541	0.207854116120904	-1.63781850329354	0.10145956050918	0.194640984916914	-1.17648085145585	-0.53410735531502
CA14	0.187751868237876	0.119668091732379	0.116662285630287	111.937065369759	-0.360685822553008	0.147778335489916	-2.44072191879316	0.0146579369044777	0.0423356544996188	0.749139146750209	-0.573976216371192
APH1A	0.333553825653588	0.0845677309434534	8.00597801655555e-05	128.989123632801	0.212257028573623	0.104190703152122	2.03719739047851	0.0416302652561581	0.0981958460273891	1.28239072069947	0.553578789128873
MRPS21	0.0731154241280856	0.127168834034637	0.565326692530291	99.7364469077102	-0.209287328442243	0.161042060873609	-1.29958178196998	0.193744347009537	0.317739873806612	0.329871358189605	-0.276023061839144
PRPF3	0.0346131157209505	0.0652219451930745	0.5956284988383	301.016305168142	0.023134521260031	0.0823832900964372	0.280815699797252	0.778851761269705	0.853772290680718	0.1890542050958	0.181384547844881
RPRD2	0.0534408211245877	0.0301637501352677	0.0764459939405372	1264.52497203035	0.135087538432503	0.047789972872528	2.82669209277073	0.00470315263515186	0.0169181428608949	0.25791407308589	0.401708764554159
TARS2	-0.0505969715897578	0.118284632785051	0.668828711415177	97.3958541013833	-0.503108404413184	0.107475876283731	-4.6811286570486	2.8529981103033e-06	3.48934583696354e-05	-0.122590535346436	-0.854264721161683
ECM1	-0.026954398518629	0.206580595710898	0.896187586500454	19.6034396289892	-0.726963191398452	0.372039278239144	-1.95399581151527	0.0507017125308863	0.114061169489002	-0.0361209191228109	-1.29481229946562
FALEC	-0.16931233134839	0.151087693707769	0.262448407856213	22.6112944147916	-0.314290279429168	0.174724141956785	-1.7987799276582	0.0720534996840007	0.149499442237399	-0.556776423967586	-0.482669506148155
MCL1	0.193878300079384	0.0984547729949197	0.0489287751926719	150.174843472534	0.634465045591994	0.152868602042428	4.15039476462212	3.31902341088231e-05	0.000272760084124098	0.771545769268055	1.38448672700644
ENSA	-0.26471946677084	0.0727961442697305	0.000276422329740119	355.975964235154	0.817062210992015	0.106613725625392	7.66376192370314	1.8056447160222e-14	1.90297024681489e-12	-0.905715533097332	1.74383905583306
ENSG00000288880	-0.417334151544988	0.0926736030063039	6.69161369116684e-06	99.8655101209647	-0.671858682513361	0.126927972327226	-5.29322788503451	1.20176010722097e-07	2.2129064675717e-06	-1.46388376558236	-1.18636629181088
GOLPH3L	0.0783346764245453	0.0832185727045585	0.346544777604559	105.161013940724	0.252797159777478	0.127411387365288	1.98410177461383	0.0472444953483055	0.108058057699834	0.348960090270136	0.633362013184553
CTSK	0.157818398107513	0.172826055506161	0.361156702354483	20.2529862155193	0.615697469270067	0.247641482575913	2.48624528841338	0.0129098948761242	0.0382581624574376	0.639661398003201	1.34755202299315
SETDB1	-0.0810440243235462	0.059503996915028	0.173200109881605	269.656385810005	-0.148249796581918	0.0819569926779653	-1.80887306546786	0.0704707257420904	0.146974734670521	-0.233946645238136	-0.155900828989663
CERS2	0.568271076936166	0.0516236714738103	3.49852816198284e-28	551.372507285719	0.305214694691312	0.0654475814740173	4.66349844894547	3.10878529632873e-06	3.76193399865187e-05	2.14083834306309	0.736520039769311
MINDY1	0.22820389824584	0.0532213895062024	1.80432772472965e-05	179.742513918268	0.29601788963613	0.07049608191886	4.19906867982879	2.68015027557762e-05	0.000227973858586625	0.897087151382862	0.71842067164876
PRUNE1	0.179871817893485	0.0662893894146566	0.00665900291060491	91.105624293781	0.313033072085141	0.0946218537480951	3.30825342862661	0.000938798131187792	0.0044684625975178	0.720318894104595	0.751906653893156
BNIPL	0.36565435592788	0.173855599924823	0.0354476579642979	17.9904276011419	0.6167375963795	0.216461261515909	2.84918230661874	0.00438317564698462	0.0159524834960057	1.39979420825737	1.34959899945213
C1orf56	0.157785836164935	0.0932074442262179	0.0904848106757477	150.428347972364	0.0846128700715678	0.165346742995676	0.511729886773641	0.608840066274716	0.721828579666793	0.639542306960537	0.302374311127583
CDC42SE1	0.059405773955389	0.0563255259522126	0.291568710748809	323.913509505829	0.0074283840705421	0.106210806354844	0.0699400025805687	0.94424141361343	0.965753142425189	0.279730107259483	0.150474774609636
SEMA6C	0.155763590517991	0.130070159095757	0.231098026505416	14.7066795973761	0.435826177947832	0.234113026952794	1.86160583894253	0.0626586696645353	0.133895287778975	0.632146208216334	0.993564230882059
SCNM1	0.15250902717299	0.110901489901432	0.169076999069846	58.5814714261307	0.215853058320352	0.144028303860477	1.49868499825877	0.133955370336521	0.240712189530574	0.620243068800372	0.560655797477749
LYSMD1	0.0667851331939128	0.109433766530446	0.541676983778744	36.7492230681074	0.0948595766391923	0.162383135946253	0.584171355519269	0.559105031218631	0.680815644297346	0.306719147725244	0.322539891791512
VPS72	0.335603794893325	0.0997535515614125	0.000767299366151413	92.7863855644178	0.149759455228041	0.114993183344692	1.30233332856903	0.192802463110331	0.316482421200662	1.28988821485533	0.430583185782313
PIP5K1A	-0.137996454124809	0.0628289709118667	0.028064574980347	620.903423759208	-0.345229947531286	0.0872003788803978	-3.95904182944888	7.5251057625879e-05	0.000544946742846277	-0.442242702232537	-0.543558960599771
PSMD4	-0.0422448133108141	0.0775954072816787	0.586149633925397	219.391166140134	0.282420815660302	0.0695612135951683	4.06003289856229	4.90658020865943e-05	0.000380144848282999	-0.0920436097285486	0.691661547607938
ZNF687	0.0845841205645431	0.125130209552252	0.499060439244016	34.2779563260501	0.227849398057967	0.201781315157967	1.12918977596906	0.258817785771551	0.392853145716572	0.371816614167549	0.584264666830475
PI4KB	0.0681412173230938	0.0513332678803598	0.184367141191463	350.809419058761	-0.018981717090559	0.0543393864289555	-0.349317839931374	0.726850706690852	0.815416087983244	0.311678847917962	0.0984995353664803
SELENBP1	0.254029045302786	0.141228200460073	0.0720640408281455	13.1112632917747	0.361035241217486	0.23639806810055	1.52723431336978	0.126702756678662	0.230143376634265	0.991539246263336	0.846375213843951
PSMB4	0.12656092645834	0.101842611615505	0.213974375254979	158.833375290724	0.00501381086917089	0.104448863003096	0.0480025413873801	0.961714217209451	0.976268414113746	0.525341287011331	0.145722879906703
POGZ	0.0959721465830541	0.0264982904387158	0.000292533026717063	3474.79331364796	-0.158121686103356	0.0399365163614327	-3.9593259630441	7.51615933004892e-05	0.000544564249851423	0.413466828651513	-0.175328767433703
CGN	0.0627512590890328	0.0990986498877699	0.526589907801073	112.268118841493	-0.0462785063083772	0.143691768308959	-0.322067901682936	0.747401254491233	0.832134809406788	0.291965781215854	0.0447792886505849
TUFT1	0.110555576817509	0.131158641031626	0.399276022536727	15.6465148665199	0.224119382192189	0.250503597419557	0.89467530407087	0.370960683944838	0.509706496848849	0.46680381578077	0.576923972986782
SNX27	0.0942987975208312	0.0465385437449382	0.0427390109721738	680.813277042775	0.240152792677229	0.0614382952180954	3.90884531910802	9.27383162423578e-05	0.000651271918412777	0.407346773495787	0.608477822052346
MRPL9	0.016213101936679	0.135972127832418	0.905086467548077	44.7145518868317	-0.221894991750644	0.155188245645705	-1.4298440634301	0.152761779278387	0.265742994303069	0.121758563219228	-0.300835019686412
TDRKH	-0.0284034433941183	0.0951514025352228	0.765315563197817	76.5859383992236	0.105623356996132	0.140602940325563	0.751217270076739	0.452521908319538	0.587701062543991	-0.0414206110767032	0.343723076808491
TDRKH-AS1	-0.330865665868415	0.129951163685382	0.0108941162462994	28.0663782916948	-0.471505724779268	0.191392771763749	-2.46355032342227	0.0137568582308257	0.0402335983684451	-1.14763659783979	-0.792070455994806
ENSG00000269489	-0.185938149238989	0.155836440643289	0.232805858229293	23.8672332282326	-0.558357618874948	0.202365705078985	-2.75915140194835	0.00579516791488599	0.0201018196113926	-0.61758317660313	-0.96299551026885
C2CD4D-AS1	0.0633639029561309	0.197286392119453	0.748076063500587	14.0150110866923	-0.202733225504914	0.210982434238415	-0.960900969015366	0.336601963530249	0.475421079560831	0.294206445965429	-0.263124547512599
THEM4	-0.0705272420188678	0.0706204169245297	0.317949429961456	257.614436311309	-0.0567196696133044	0.0810952258921606	-0.699420576110479	0.48428923259655	0.616669922569385	-0.195482890592773	0.0242310159484052
ENSG00000285651	-0.620465177213618	0.224339664599473	0.00567938015572968	28.3228818631737	-0.879686970610436	0.20509001382201	-4.28927256972093	1.79259269489445e-05	0.000163022811787831	-2.20680890236144	-1.59537362311376
FLG-AS1	-0.489911660640883	0.180624473281423	0.00668137349163722	42.0437548513281	-0.903338325003336	0.380703450996953	-2.37281359713906	0.0176531703707506	0.0492816291018888	-1.72932650479303	-1.6419196319873
S100A6	0.739734740617276	0.161739985334069	4.7940417502098e-06	140.672932715537	1.38261254483333	0.477566226719693	2.89512211600518	0.00379011057280389	0.0141795173997648	2.76794424859195	2.85684554248536
S100A16	-0.111154275759494	0.243885740840503	0.648559885939833	14.4251247617736	-0.350607025587286	0.403196915372434	-0.869567727876662	0.384536680526911	0.523322972311199	-0.344070948469862	-0.554141082822058
S100A13	0.0874547305780775	0.150349680620453	0.560785255080308	70.8264178079445	-0.778907147565875	0.291895635875027	-2.66844396364788	0.00762034889508054	0.0250915986219581	0.382315494532695	-1.39703832020553
S100A1	0.567449658291975	0.107182864612591	1.19525514682984e-07	177.854197842261	-0.181040951235814	0.283676770555787	-0.638194487624466	0.523347085073858	0.650082561581336	2.13783411189466	-0.2204340202031
CHTOP	0.248272152205659	0.0554793468280633	7.63979371315509e-06	330.177215051015	0.230005734011242	0.0843522113393265	2.72673034125911	0.00639652898297477	0.0217262675856012	0.970484163330889	0.588508349063134
SNAPIN	0.251840883343357	0.116808006777482	0.0310817795778436	89.1834316181525	0.0192396074029517	0.130452917133872	0.147483151972814	0.882750677087038	0.926512252769844	0.983536330324461	0.173719333754322
INTS3	-0.0815136175046271	0.0600628278599461	0.174736988442266	291.159986331309	-0.0574094306757207	0.0905591527635118	-0.633943990461582	0.526117375374285	0.652324088282176	-0.235664120828763	0.0228735619946694
SLC27A3	-0.338180579820681	0.190582830441215	0.0759879856310432	13.0857912724609	-0.339073584309808	0.338270598036621	-1.00237379860339	0.316163091811413	0.453930777228753	-1.17438993810687	-0.531443200446025
GATAD2B	-0.0673162894655488	0.0341400223419234	0.0486358095921703	1547.02184222372	-0.117457267198816	0.0773292003367302	-1.51892514971509	0.128781337722069	0.233035883895512	-0.183739251938788	-0.0953009444293601
ENSG00000284738	-0.385193235589035	0.162659396748971	0.0178798456740286	38.8487018461068	-0.854959900559065	0.210723475901957	-4.0572598610553	4.96518269613012e-05	0.0003840844084565	-1.34633257268023	-1.54671059930092
DENND4B	0.255440376034568	0.0640275720693086	6.62023564170426e-05	274.802225499175	0.237978846474504	0.0891904036123679	2.66821134153388	0.00762562737276601	0.0251034166502665	0.996701003673354	0.604199482741978
CRTC2	0.192722226960022	0.0832653854902938	0.020637355464571	136.803194578634	-0.0126046893226076	0.116253675425005	-0.108424007039149	0.913659358525337	0.946526636062918	0.767317583162552	0.111049564685857
SLC39A1	0.14714604185579	0.101129112908579	0.145660549329858	68.4751775122427	0.386616252615741	0.132776239786147	2.91178793162418	0.00359366527189105	0.0135572139985532	0.600628652010962	0.896718799405998
CREB3L4	-0.125577812301416	0.141572451311433	0.375067309354638	20.1727626208117	-0.423631504464794	0.204571548501225	-2.07082317931546	0.038375323254	0.0920214460437167	-0.396823145348572	-0.697853700093496
JTB	0.470056403295126	0.111315913321804	2.41367083654177e-05	162.218000378566	0.426285306504072	0.120736532857417	3.53070687401211	0.000414450772386771	0.00227008421587446	1.78163103040219	0.974787738022275
JTB-DT	0.0102801228363762	0.111920054564466	0.926815330570028	12.0323780620358	-0.116813448158089	0.234625194575689	-0.497872568073269	0.618573863354529	0.729640229357699	0.100059468779611	-0.0940339046529129
RPS27	0.0765391419775011	0.0704809166005917	0.277498662015663	586.581022312656	-0.0722243589339242	0.145478429434514	-0.496460947610348	0.61956923360628	0.730582352911388	0.342393158063344	-0.00628230665927012
NUP210L	-0.312227409569761	0.0864223315127414	0.000302897381854257	331.16712587257	0.00398245674867312	0.182908387852353	0.0217729585582911	0.982629065016747	0.990024266468836	-1.07946961515252	0.143693168743148
TPM3	-0.036371912638511	0.0968983722692639	0.707391677576722	176.331686471948	-0.0112603447082457	0.125712544325777	-0.0895721645650979	0.928627204927519	0.9567172023879	-0.0705642442751473	0.113695243039396
C1orf43	0.152727026894523	0.0681310891872277	0.0249830801146063	386.608560269403	0.100424176297932	0.0580761372333371	1.72918140017559	0.08377663416132	0.168096244077399	0.621040374245982	0.333491057665172
UBAP2L	-0.110968188949192	0.0477311495729349	0.0200795051018106	322.624765949881	-0.0670528103098375	0.0565771139056246	-1.18515784353524	0.235955044311255	0.366882071619258	-0.343390360319719	0.0038953323946241
HAX1	-0.0144399296206708	0.11567680768835	0.900658179583971	98.5621674255513	-0.250525223874271	0.0797213230356153	-3.14251212015572	0.00167504778200197	0.00716293814116524	0.00964911274272978	-0.357179490127302
ATP8B2	0.199615784353767	0.127363119590442	0.117045379644509	68.7411203314894	0.968362328318008	0.213172044659157	4.54263282911385	5.5555968214945e-06	6.08372651196818e-05	0.792529866971904	2.04159860425609
IL6R	-0.601734455388895	0.244182935167175	0.0137289863617454	54.6950365559414	-0.264292581054717	0.318434998179666	-0.829973409221805	0.406553817954579	0.544073283033596	-2.1383037391162	-0.384273732547457
UBE2Q1	0.412205645552274	0.0996003709346983	3.49438436187065e-05	146.484171755515	0.437530191415261	0.0901776318925134	4.85187049419053	1.22302478903558e-06	1.68123481638008e-05	1.57004945655146	0.996917739719566
ADAR	0.013206073093843	0.0534824337599502	0.80496738033478	526.432212758788	0.133637427275944	0.075394871659728	1.77250022891578	0.0763115573353541	0.156323787480758	0.110760748842969	0.398854937004179
KCNN3	-0.108064235408007	0.144506891014491	0.454572526687032	55.9691526164429	0.302272230499908	0.283905844689593	1.06469182003067	0.287015412954376	0.422994053010218	-0.332769530366819	0.730729252396718
PMVK	0.0742644610644064	0.109538946433599	0.497788737754608	111.251139042154	0.177667353360856	0.123891473728955	1.43405633990237	0.151556185792311	0.264054979584211	0.334073810376663	0.485506098548855
PBXIP1	0.1654211180438	0.209565903319971	0.429906711589819	15.6171780523298	0.557447450173774	0.356029157388987	1.56573538600582	0.117410578453866	0.21727536685236	0.667467350983386	1.23291563216752
PYGO2	0.432443940026815	0.113631708424967	0.000141425081613903	91.4360441720337	0.696599718875361	0.106408511898081	6.54646612803468	5.89145036170265e-11	2.61334186193735e-09	1.64406836942398	1.50676814082983
SHC1	0.219296056776713	0.11347968784432	0.0533015600788841	19.5597873001577	0.288838643176528	0.174375051182413	1.65642184026873	0.0976364212135546	0.189171410716652	0.864507887235132	0.70429187107934
CKS1B	0.382756315453274	0.134121617416683	0.00431996740395129	37.959529383966	0.530755890093073	0.200285294531818	2.64999929891885	0.0080491937884311	0.0261431870360199	1.46234238659582	1.18038648006375
FLAD1	0.235775213495831	0.0981399481417545	0.0162861620547846	90.3272187723804	0.291165315224781	0.1138943884876	2.55645005071063	0.0105746251701629	0.0324801426268336	0.924778245833754	0.708870775779881
ZBTB7B	0.313016063487703	0.058575148065925	9.09992339279523e-08	97.4588760238176	0.373223546106526	0.106817137834804	3.49404181456095	0.000475766494641535	0.00255138582113793	1.20727654394581	0.870361871778812
ADAM15	0.250056100400827	0.0897266755479214	0.0053220702471277	231.19869997378	-0.523818679999786	0.150955204061582	-3.47002730549186	0.000520405456863169	0.00275105837388356	0.977008720338072	-0.895022669108918
EFNA1	0.184236425172079	0.0684668933822011	0.00712631023750379	312.883456762472	-0.0489964390289191	0.155869605604553	-0.314342484148095	0.753260934588219	0.836331252837786	0.736281873904273	0.0394303805742676
SLC50A1	0.374899843397478	0.11705790927397	0.00136151876095635	20.7882111333602	0.610500167384841	0.180077606196828	3.39020592442546	0.000698401406816692	0.00351209641465179	1.43360836845437	1.33732370136516
DPM3	0.491687432569455	0.133896736679648	0.000240528761099906	57.2160988650349	0.0611195325566709	0.147712769106669	0.413772843920718	0.679040473637481	0.779192389054283	1.86074368849765	0.256139280428213
TRIM46	-0.0107929269353488	0.12335491878374	0.930278134896826	71.1535279123624	-0.157806642086447	0.153239314666378	-1.02980519346496	0.303101462301375	0.440239246388274	0.0229875476760841	-0.174708758897912
THBS3	-0.298353139469255	0.183603646749467	0.104165792670332	22.9951842940758	-0.287266643390978	0.19299404030569	-1.488474167057	0.136625889905571	0.244403602262764	-1.02872628838498	-0.429486826546244
MTX1	0.0847951141654318	0.17585568554952	0.629673964360703	27.4545280070953	0.0859525517589183	0.201638534418788	0.426270464654347	0.669910776905613	0.771875175995767	0.372588295643994	0.305010812812487
GBAP1	0.00869031422001402	0.140262735035107	0.950596757570673	13.0144227671784	0.0865678822638084	0.237024809214998	0.365227093950682	0.714941895130038	0.807911525599419	0.0942449518692785	0.306221786977644
GBA1	-0.474810810388427	0.154668673427983	0.00214160817975352	24.3861561569501	-0.643411734387725	0.188836848136005	-3.40723614452791	0.000656243236174386	0.00334767404378695	-1.67409712167758	-1.13038252538952
ENTREP3	0.324269155297202	0.0992625542563034	0.00108777294105929	61.4580112305721	0.581837161193534	0.144416638255136	4.02887900053194	5.60434528602714e-05	0.00042555222764621	1.24843325422303	1.28091473136032
SCAMP3	0.406480667073088	0.0855997399874779	2.04808999503624e-06	196.009103972735	0.406763319551611	0.10312955842698	3.94419723846306	8.00677390999311e-05	0.000571472912115743	1.54911109715655	0.936368349313139
CLK2	0.145209859697676	0.0945113172811039	0.124433377719522	90.4498431554171	0.0797687699230108	0.0970818234274607	0.821665344827539	0.411267387884544	0.549142649245947	0.593547319211548	0.292841092659269
FDPS	-0.136673970610355	0.0740189147965732	0.0648234720559757	333.189484605731	0.163989853695875	0.167056569991684	0.98164264778116	0.326275929190155	0.464589910671302	-0.437405891889902	0.458588696264056
RUSC1	0.132231441707298	0.238892768448145	0.579908774818789	19.6870275663158	0.0598503604838555	0.556650008924989	0.107518835038626	0.914377383736305	0.946610556104326	0.546080454270853	0.253641542092304
ASH1L	0.0135421948665364	0.02389139628797	0.57083438716362	3143.00538942341	0.152144541453658	0.034476704055439	4.41296654137841	1.0196375921566e-05	0.000101214526516013	0.111990070228665	0.435277049938145
ASH1L-AS1	-0.26955226377366	0.143899403699361	0.0610408675300732	16.4259641068656	-0.35446268272111	0.201395727294189	-1.76003079848525	0.0784025847494658	0.159664838131931	-0.923390855527906	-0.561729039443188
MSTO1	0.100247823303724	0.0791393770650789	0.205253656191754	251.401912830115	0.164338465035832	0.0883286202405611	1.86053472349347	0.0628099104737466	0.134179883501995	0.429104556576487	0.459274765495167
ENSG00000287839	-0.221000270470024	0.207862943291765	0.28769041356487	10.5043014627996	-0.822891502609373	0.368572833938457	-2.23264285057639	0.0255725059433115	0.0665046269369283	-0.745818295416663	-1.48359979766435
YY1AP1	0.0230491348686569	0.0438091978326289	0.598801032041275	584.839036991106	0.113464533425174	0.0687026431513324	1.65153083230356	0.0986302303831468	0.19052723343932	0.14676045883955	0.359154559571894
DAP3	0.034567301900648	0.0477854401223399	0.469442981905783	480.999627282521	0.178616131889633	0.0867668373761757	2.05857603309023	0.0395348706538747	0.0942847340581894	0.188886647045017	0.487373300447141
GON4L	-0.0303380453935353	0.0604182905216918	0.615573643487344	386.912130911846	0.04799084653073	0.0900639600784467	0.532852946827226	0.594135379031497	0.709823641328241	-0.0484961646525245	0.230301946713202
SYT11	0.109975179848862	0.0315756015174357	0.000495983252907598	1713.47666332779	-0.0313423751491958	0.111374862925313	-0.281413366768531	0.778393367012302	0.853518653918426	0.464681089841199	0.0741736853486566
RIT1	0.089436696244996	0.0461098241855692	0.0524228313604138	70.5957701528282	0.193847696579517	0.102710245472188	1.88732580365614	0.0591165178598443	0.128057063468992	0.389564274522557	0.517349112125226
KHDC4	-0.0793087769448554	0.0596200159341179	0.183440054399541	279.73271706821	-0.236951745225391	0.0662607104997472	-3.5760519837211	0.000348822317496589	0.00197541906935949	-0.227600205092343	-0.330466801833003
ARHGEF2	0.0927282697346405	0.0406662131210675	0.022594122968633	1120.56818546838	-0.093278665736907	0.0666898554909818	-1.3986934751946	0.161904921690331	0.277018668545575	0.40160277369797	-0.0477173101266412
ARHGEF2-AS2	-0.372511251599955	0.191797683793689	0.0521117636476626	25.1459790985684	-1.04326199689131	0.216421045057266	-4.82052009597893	1.43184431342721e-06	1.93078098888642e-05	-1.29994987629643	-1.91729026679843
SSR2	0.204013806397465	0.107956996007837	0.0587888339921551	102.258501045033	0.0823288149811905	0.120228789575478	0.684767893546042	0.493490398461337	0.624479887689302	0.808615056901001	0.297879276858583
UBQLN4	0.218057020564493	0.0902495657783659	0.0156853440328185	102.986202289466	0.463618236645087	0.121348036810973	3.82056643707617	0.000133145532326896	0.000879019756021424	0.859976274477269	1.04825917093694
LAMTOR2	-0.156845746676037	0.125343081911854	0.210813557589389	50.5815418965374	-0.266596115984236	0.158068005126445	-1.68659126033112	0.0916819736274952	0.180377880061509	-0.511181522389208	-0.388807103258018
LMNA	0.278410346302128	0.062496217910033	8.39576926435444e-06	381.373558548771	0.37033444299672	0.124452859770163	2.97570054782708	0.00292320147705518	0.0114222387454746	1.08071066318581	0.864676099338398
SEMA4A	-0.345321421448764	0.416080844389784	0.406573678841676	11.994300351653	-1.25040270298143	0.560273686391681	-2.23177124564671	0.025630085689636	0.0666009397350959	-1.20050663163411	-2.32494443254193
SLC25A44	0.053568507391376	0.0600960194389373	0.372724294226256	105.617504672567	0.134474079648164	0.107185728262756	1.2545894106211	0.20962784955759	0.336618742643807	0.258381068892691	0.400501473946399
PMF1	-0.122715054424223	0.0860120913686167	0.153661009248282	168.442166578682	-0.360812670745822	0.0814216559797752	-4.43140914298583	9.36192594464808e-06	9.45739085910744e-05	-0.386352983144257	-0.574225854383894
BGLAP	0.665137978972037	0.196256925493783	0.000701176992979043	24.9362570157454	0.871562545586102	0.263854247523745	3.30319694970105	0.000955892265229338	0.00453385223788955	2.49511635749976	1.85109604481922
PAQR6	0.309542229160012	0.0883638619799361	0.000459978700549633	343.608653905057	-0.999076911180956	0.137168649184296	-7.28356601251227	3.25109726119439e-13	2.54270027901835e-11	1.19457144961296	-1.83033375016994
SMG5	0.140368217632711	0.0490392586781829	0.00420493434688602	325.429340951139	0.174879646645909	0.0894455492239068	1.9551520244807	0.0505651292612763	0.113796429020531	0.575839647123987	0.480019874828419
TMEM79	0.336778586249947	0.140921163683202	0.0168558599101143	70.760880230373	0.466405101872388	0.119975675926539	3.88749718032817	0.000101283163879101	0.00070297422477508	1.29418486046342	1.05374373860458
GLMP	0.0121028097534743	0.117141041855606	0.917710376103553	44.6076132578613	0.000602933703630905	0.155961255427466	0.00386591978872161	0.996915449970551	0.998051713660699	0.106725707591399	0.137042246896149
CCT3	0.127996800182306	0.0666597123255994	0.054838664271272	477.670610449782	0.468952659495248	0.0875574520531047	5.35594228131287	8.51116777351672e-08	1.62774714433023e-06	0.530592807202612	1.05875734745546
MIR9-1HG	-0.113405101956335	0.0883320002724981	0.199194193662022	165.255023861173	-0.278878669029981	0.218044377244415	-1.27899958969075	0.200897200380034	0.326622800617867	-0.352303050654399	-0.412979242136821
MEF2D	0.0386595401304745	0.0535924921440741	0.470687361612721	303.429100925884	0.0863193698924539	0.0788201418070858	1.09514354977593	0.2734537520015	0.408353206184533	0.203853472701606	0.305732713123771
NAXE	0.0792428743357577	0.0715633739742871	0.268159712723116	221.948884864357	0.152347595770645	0.0954551488037669	1.59601234380594	0.110486037436594	0.207851945348498	0.352281705248394	0.435676662065352
GPATCH4	0.185028193427446	0.14554029669793	0.203615066006447	35.5372349104528	0.372661977962481	0.213097500894262	1.74878624291044	0.080327975680989	0.162625847223365	0.739177662656776	0.869256702265827
HAPLN2	0.377278059629669	0.0335227499430263	2.20348497572592e-29	2309.50828277001	-0.38199716859285	0.150013408786646	-2.54642016125465	0.0108834104202323	0.0332089278941791	1.442306383018	-0.615917074615459
BCAN	0.484155771768785	0.311234868157537	0.11980414783331	30.1430478185207	3.90208465352308	0.895285385153112	4.35848134933616	1.30968081069143e-05	0.000124198193024089	1.83319762500443	7.81518193115784
NES	0.308207478897703	0.14522497243285	0.0338145646001471	54.5574379643388	0.421366875722581	0.193973360184608	2.1722925009989	0.0298336073050362	0.0754985361976903	1.18968977524575	0.965108236417586
ISG20L2	0.250813311936732	0.105914352110556	0.0178808274425348	63.1091632055009	0.415923154117843	0.128337499832108	3.24085442417032	0.0011917202534941	0.00541770058929121	0.979778122412576	0.954394959287237
METTL25B	0.188871652082464	0.0685961860171865	0.0058982639390567	162.480916512454	0.205960965078078	0.118303876668405	1.74094857140961	0.0816925936782716	0.164916715399961	0.753234609583445	0.541188097988582
MRPL24	0.0126225162716295	0.107249673561268	0.90631105792613	80.3666135303264	-0.0996018621713321	0.127735864632174	-0.77974860434181	0.43553886369221	0.57244892220646	0.108626466152601	-0.0601613990551901
HDGF	0.203067191901663	0.0889949826943315	0.0225021859315996	185.263586387023	0.343591720893676	0.0914042028932576	3.75903634644596	0.000170569059924426	0.00108034674525349	0.805152938293287	0.812046260064394
PRCC	-0.0117180205329732	0.0390726946722877	0.764251103323492	293.968262628132	-0.0535206274564666	0.0579473732498909	-0.923607481320431	0.355690717278068	0.494242636706279	0.0196041389363984	0.0305267503129325
ARHGEF11	-0.0869972734550444	0.054480265473453	0.110297258616474	467.712425566138	0.0379378572937338	0.0789047209041237	0.480805924652236	0.630654439064685	0.740422293158033	-0.255719874663527	0.210517602930705
ETV3	0.176374459676329	0.131143573664348	0.178658841799709	47.1458270400014	0.432803817538398	0.143423437108539	3.01766452027547	0.00254730729188404	0.0102084644976799	0.707527764225276	0.98761620726787
IFI16	-0.0969319251192	0.0801942154730744	0.226772481656372	392.538916073857	-0.229034841454083	0.20691499208289	-1.1069030771938	0.268335835320514	0.403385990173276	-0.29205456269137	-0.314886287200789
DUSP23	0.593917896983713	0.158235607728392	0.000174468131155667	20.63535201705	0.580005638530884	0.202688230032204	2.86156546158961	0.00421554438483711	0.0154674048293036	2.23463823024948	1.27731028365337
SNHG28	-0.253892414618055	0.0776360480003749	0.0010743716657724	25.2106488022848	-0.462946411693919	0.168286138342184	-2.75094797619391	0.00594230796466087	0.0204783618633721	-0.866117007096467	-0.775225675936812
ENSG00000272668	-0.545180378825539	0.295218648654708	0.064790582414289	11.0424891669735	-1.64456138906768	0.382310821539296	-4.30163441998892	1.69542872137219e-05	0.00015532719358564	-1.93146460694549	-3.10065111704622
TAGLN2	0.83620257854479	0.191819970718282	1.30473606653517e-05	47.2834578189951	1.57272204957626	0.325954744265343	4.8249705741236	1.40023939261622e-06	1.89331732250018e-05	3.1207627382893	3.23098220069572
KCNJ10	0.266817188388221	0.0471335274503851	1.50599727179148e-08	855.766462423781	0.0284030970029306	0.0996535016344832	0.285018554662631	0.775629926685188	0.851182387603714	1.03831020564596	0.191753136856999
PIGM	0.121561642362478	0.063186747157787	0.0543737475162104	352.855472544489	0.275974950506212	0.0987159902571056	2.79564587041507	0.005179612138675	0.0183208825953865	0.507057059830917	0.678976045895192
ENSG00000225279	-0.174934725192805	0.111903071885871	0.117989080455107	44.5594575412191	-0.324837495618889	0.164422475118832	-1.97562708738037	0.0481970284219935	0.109646026079428	-0.577339593489023	-0.503426491570743
KCNJ9	0.0700265820385835	0.105678648746269	0.507563071776135	67.9141107240944	0.112565471115735	0.144348484170231	0.779817479641738	0.435498316137603	0.572446260752302	0.31857432257292	0.357385199494757
IGSF8	0.357053156339219	0.0496763789362412	6.59477337446245e-13	771.093170335675	-0.136406889085866	0.0932362752264914	-1.46302379363079	0.143460868393956	0.253350679663379	1.36833644664839	-0.132593915218787
PEA15	0.31100538655867	0.0543706840178105	1.06465561044627e-08	726.861266790863	0.468802965803538	0.142262825316803	3.29533006784849	0.000983061393631309	0.0046493610150736	1.19992275627303	1.05846274936239
DCAF8	-0.0239668798590929	0.0287325070204427	0.404203147042701	848.32793629023	-0.0869756507157226	0.0368357902677022	-2.36117238380476	0.0182172602967213	0.0505053149271042	-0.0251944606881124	-0.0353129383417355
PEX19	0.0205864188944218	0.0899247470309262	0.818923784976277	76.3043035289043	-0.0157531234574877	0.0945817139900832	-0.166555698696044	0.867719653999197	0.915930842870048	0.137753397530307	0.104853427215443
COPA	0.0705254588691273	0.0320263426374748	0.0276576947730011	1746.01287523884	0.307182490250821	0.0988465640942582	3.10766988276798	0.00188568572723704	0.00792681468366123	0.320398899278264	0.740392673363679
NCSTN	0.4315446001894	0.0688262347276268	3.60909718646223e-10	278.906968415937	0.483834404537933	0.0942620351165002	5.13286609969701	2.85362928862831e-07	4.7116590254463e-06	1.64077915169113	1.08804471194645
VANGL2	0.329207001777208	0.122100336290261	0.00701354125675557	38.1130281834281	0.503385865990045	0.187472307086165	2.68512119904025	0.00725035092613687	0.0241137454705447	1.26649278136556	1.12652210664964
USF1	0.143515725382765	0.119260929737916	0.228830900257374	48.8533764542769	0.113851967321365	0.163191323181384	0.697659441089409	0.485390198632503	0.617860060962738	0.587351244714879	0.359917031829103
ENSG00000289121	-0.316380229556163	0.135800095711809	0.0198193851221045	30.9687782660449	-0.667935947981904	0.17443881845261	-3.8290556764082	0.000128635905339472	0.000853742542806856	-1.09465801065371	-1.17864632646443
ARHGAP30	-0.747219496466214	0.291963212522719	0.0104885205623651	14.9058432680911	-1.31851857919222	0.338391998073605	-3.89642363500989	9.76235695860912e-05	0.000681393256951299	-2.67039623304175	-2.45899688999814
PFDN2	0.124617385072122	0.0757830372295252	0.100094262535676	294.462059137231	0.0961289900380194	0.107508842253591	0.894149616189437	0.371241845511926	0.509951361093291	0.518233038798436	0.325038105058475
NIT1	-0.10005282035594	0.0796313592738479	0.208952867785791	68.436869461944	-0.1952993061203	0.110059451204681	-1.77448918727657	0.0759822690530725	0.155814859892277	-0.303468828498358	-0.24849454908235
DEDD	0.00384640240872181	0.0575311126464521	0.946694925355956	88.4984313801251	-0.0992442417493893	0.111589002004941	-0.889372966567038	0.373802668629778	0.51256876034313	0.0765289784816355	-0.0594575998960982
UFC1	-0.0275797108091661	0.13073580252389	0.832920358990971	68.1152326456089	-0.0663975357257971	0.170293819993658	-0.389899855016876	0.696610601119424	0.793471832947619	-0.0384079169728327	0.00518491674978075
USP21	0.463284037663632	0.140327814680686	0.000961894727752925	56.0172851715664	0.738894929976935	0.163528170493143	4.51845653105938	6.22920584633885e-06	6.69313079368007e-05	1.75686198959941	1.59000537276751
PPOX	-0.280977321901657	0.101454623193847	0.00561445396556361	76.3685395327076	-0.339645784291177	0.107272735764702	-3.16618926393538	0.00154450264940801	0.00670894749202075	-0.965176510104856	-0.532569293479337
B4GALT3	0.265847537880863	0.0859423457121971	0.00197927781090619	43.2085159402838	0.33502917706314	0.130098599355437	2.57519434277551	0.0100183777627798	0.0311112368650741	1.03476383584136	0.795195121880281
ADAMTS4	0.267459973394227	0.0600447513845405	8.41501180255745e-06	648.448900263717	-0.393363410473064	0.106485342883924	-3.69406154706056	0.000220700346179003	0.00133861516090612	1.04066110766565	-0.638285907563733
NDUFS2	0.151142915117079	0.0505228284515234	0.00277540831604481	622.362860794685	0.224916166011552	0.14640008140289	1.53631175513206	0.124461937812843	0.227100245075989	0.615246692778281	0.578492048375204
TOMM40L	0.00412698840427656	0.0807818575751493	0.959255350135671	20.8059682676202	-0.00207466917077635	0.210043893690204	-0.00987731247182217	0.992119173020672	0.995313880791954	0.0775551850320118	0.131772708201596
MPZ	0.137733477517759	0.176925980218528	0.436285624927222	12.9535493957786	-0.481367183499127	0.324180776767939	-1.48487269448339	0.137577550493133	0.245691912069217	0.566203430037824	-0.811477866558082
SDHC	-0.0404623675014755	0.0517678033528766	0.434442278273658	240.131610066706	0.0055788647323548	0.0697438112039254	0.0799908212076715	0.936244556193275	0.961080001729211	-0.085524547500879	0.14683490933609
ENSG00000289106	0.544766414185124	0.164065006875947	0.00089878810300058	17.9620740141871	0.623744221911547	0.212621961824421	2.93358323175769	0.00335073801326277	0.0128197649014121	2.05487311578289	1.3633880809893
ENSG00000288670	0.447358651946154	0.138399561118589	0.00122767787444297	33.1380264017054	0.827145933254311	0.214038480259329	3.8644730249072	0.00011132929188202	0.000756794728896072	1.69861697595134	1.76368388239572
ENSG00000283360	-0.40595827081464	0.207178141785575	0.0500583813195054	13.5173022134777	-0.720090438431689	0.278790340457313	-2.58291028753181	0.00979707948627904	0.030559320144019	-1.42227797090005	-1.28128667994877
HSPA6	1.48145592253399	0.730658653554062	0.0426049424493293	83.9512591983915	1.44651853861965	0.988292601181789	1.46365412114785	0.143288476943308	0.253149136772015	5.48069238105272	2.98261292580034
ATF6-DT	-0.106711935655815	0.146175333394325	0.465373699517572	13.1512831399041	-0.168060738263208	0.212028539472606	-0.79263262710406	0.427991893664159	0.564777509976859	-0.327823671037567	-0.194888882357435
DUSP12	-0.035166772938167	0.0961400748074761	0.714524150030281	114.570191312023	0.110108802662565	0.106846703948684	1.03053064430933	0.302760974603948	0.439941485971804	-0.0661566035724586	0.352550461081006
ATF6	-0.088649224066772	0.0383151167478701	0.0206848451478048	1020.48015088355	0.131180437495227	0.0536949512286977	2.44306837967881	0.0145629777076915	0.0421186937984225	-0.261761667787597	0.394019566215867
OLFML2B	-0.201802941681629	0.191243871721657	0.291328106223594	26.7079483522743	-0.615573998071668	0.310851405088577	-1.98028378831442	0.0476716494025016	0.108759615874161	-0.675606578280075	-1.07559769150384
NOS1AP	-0.326118512685092	0.0551439976219805	3.34011529847779e-09	572.435225872212	-0.220854427473903	0.114141519115504	-1.93491754083291	0.0530004153336819	0.11774348510368	-1.13027450646836	-0.298787182879517
C1orf226	0.312666188308849	0.133576877160415	0.0192465488625533	25.2421684796156	0.387381690000247	0.195026880338363	1.9862989621131	0.0470001378280696	0.107648281153686	1.20599692127739	0.898225184820528
UHMK1	0.0440361683753845	0.065845228575012	0.503633923489244	325.585424715683	0.26431861598218	0.069449289340551	3.80592254423323	0.0001412765941164	0.000923612049524728	0.223517786713273	0.656036308864682
UAP1	-0.372845953122732	0.154576048946394	0.01586288237604	29.6313152798414	-0.166738565655753	0.25906745273138	-0.643610626876543	0.51982795743258	0.646467775332509	-1.30117400330397	-0.192286838647945
DDR2	-0.173388718041695	0.151579338861038	0.252673012658927	44.8592229298814	-0.213237024023944	0.24839059743042	-0.858474621140509	0.39063043843422	0.528908274727335	-0.571685274704292	-0.283796086695972
HSD17B7	-0.20011797079869	0.0773684395317495	0.00969398009902655	218.802204294982	0.228370658565494	0.191227037133863	1.19423833568906	0.232384751203848	0.363116446150281	-0.669444017836359	0.585290510670355
RGS5	-0.329586100124209	0.0867590818832949	0.000145359829339588	107.013383641958	-0.503293777492674	0.143671164283335	-3.50309528013657	0.000459884929785054	0.00247964080428371	-1.14295675362395	-0.854629536506274
RGS5-AS1	-0.641929595098007	0.244019589105598	0.00852223039722821	12.1184471123378	-1.23936894389249	0.294471740566322	-4.2087873746695	2.56744844845764e-05	0.00021977122087604	-2.28531220110743	-2.30322992774314
ENSG00000232995	-0.200390953853797	0.0964541250131186	0.0377482578685766	24.2353612179264	-0.481244540332812	0.181909316689918	-2.6455189271759	0.00815657237849931	0.0264585604768609	-0.670442417627264	-0.811236504063034
NUF2	-0.261982821358093	0.153326637482443	0.087514275200546	68.9191096756267	-0.850759183140199	0.134527073058686	-6.32407413464696	2.54755404290226e-10	9.70683412244295e-09	-0.895706610723762	-1.53844356194628
PBX1	-0.132683529843481	0.0360169957989748	0.000229679390266319	2136.09131315553	0.123331281227678	0.100624628110836	1.22565701402474	0.220327772855272	0.349218527716592	-0.4228113771289	0.37857237908189
MGST3	-0.23225339949793	0.0674858486174336	0.000578471492944869	499.797519188308	-0.178060590527133	0.129944175903617	-1.37028527280211	0.170597868460205	0.288659083863437	-0.786975141815341	-0.21456865225469
ALDH9A1	0.0186864533446481	0.0891657921057879	0.834003486214615	102.155673558009	-0.204236559394444	0.110305542703954	-1.85155300801692	0.0640900362638624	0.136307133087304	0.130804522235187	-0.266083117723825
TMCO1	-0.11057218951139	0.0798069586264647	0.16590097896445	232.629372717723	-0.255549259424031	0.0777884404177615	-3.28518296615292	0.00101916165926309	0.00476399567683219	-0.341942044211803	-0.367066822556363
TMCO1-AS1	-0.187825025632095	0.0859150009536478	0.0288029761469291	47.9770973982083	-0.355843695932012	0.133132236259273	-2.67285900042278	0.00752078541800707	0.0248187588966434	-0.624484180021093	-0.564446881817086
UCK2	-0.123796441416172	0.0691092659013629	0.073242814292364	205.047896452423	-0.036624574154565	0.102955754326865	-0.355731201174915	0.722041876330584	0.812351777882532	-0.390308014515072	0.063778285673384
POGK	0.103694808627022	0.0629987875093929	0.0997676663883868	262.756303891645	0.177225150398199	0.0889776860923602	1.99179320323341	0.0463937523053814	0.106504089806517	0.441711454190268	0.484635840436704
TADA1	0.0428525162895176	0.0736916538605012	0.560896024825929	156.122781659328	0.00118178846149993	0.0882564770173827	0.0133903878948982	0.989316335504391	0.994334849211718	0.219188734147832	0.138181436569969
ILDR2	-0.134715232276734	0.0844657078570093	0.110732283239609	126.109505563713	-0.403683546234956	0.148929800670874	-2.7105625900022	0.00671691700337123	0.022659111616367	-0.430242062831146	-0.658595997327275
MAEL	-0.880056726784641	0.30254406357212	0.00362755391855314	21.0414935488011	-2.11795561216297	0.328293947449388	-6.45140012058701	1.10821477580759e-10	4.69175828162415e-09	-3.15623101469969	-4.03229381889038
POU2F1	-0.113874939102036	0.028345767517991	5.88556593937116e-05	1893.50739223537	-0.105827564556576	0.0448308295694325	-2.36059795397437	0.0182454991066225	0.0505553079851594	-0.354021418513691	-0.0724136191037193
CD247	0.0586145713995606	0.167526939250287	0.726427655627649	68.5642869954601	0.33031568582042	0.244323697633915	1.35195926150133	0.176388347933263	0.295972318234901	0.276836387478992	0.785918942530702
CREG1	-0.030236091102573	0.0925308506181913	0.743843608582269	141.158291218533	-0.0742239133781314	0.124138077556379	-0.597914152041074	0.549897216438307	0.672272532807342	-0.0481232801790226	-0.0102174419313175
ADCY10	0.0699700249147985	0.182524868342233	0.701463858893527	45.5348629150207	0.513931455043352	0.17373873537192	2.95807065674323	0.00309571156197442	0.0119862624041221	0.318367472295935	1.1472758898579
MPC2	-0.0643257290340526	0.122871956413383	0.600613555583274	79.3981154740885	-0.0476391956938449	0.160689545721509	-0.296467299598995	0.766873236207368	0.845236444286529	-0.17280166862131	0.0421014436883901
DCAF6	-0.185107228242086	0.0524605411439501	0.000417915661973009	531.389667522575	0.137028096631585	0.0842037918058887	1.62733878953421	0.103665163892965	0.197901379168738	-0.614544191823506	0.405527794858032
TIPRL	-0.230886282800474	0.0776637025845679	0.00295002261310456	164.464915878619	-0.184408918580073	0.084327888573152	-2.18680820426452	0.0287565283013685	0.0732719496842139	-0.781975091448308	-0.227062200360882
SFT2D2	0.133240350916505	0.0506074829096317	0.0084679419756706	360.985910322014	0.306147399612763	0.086755610342075	3.52884843303657	0.00041737210061293	0.00228524296798384	0.549770407638539	0.738355608710905
TBX19	0.127977907919354	0.108782972755585	0.239414442027844	57.8871732079071	0.260162135566702	0.169735290083585	1.53275217804493	0.125336927592068	0.228248375492419	0.530523711223841	0.647856330200983
ENSG00000285622	-0.351591950726898	0.191106414480177	0.065801932775999	34.4694709801917	-0.21778038929636	0.293752504911871	-0.741373726708123	0.458466870198721	0.592986133793454	-1.22344027166424	-0.292737457104301
ATP1B1	0.23198762307289	0.0241650842812667	7.98541550008516e-22	3849.442865311	0.174253003909665	0.0705717588956445	2.46916056275904	0.0135430436087525	0.0397805155220523	0.910925629652822	0.478786638123357
NME7	-0.0265445239547105	0.0599019973991166	0.657669873535473	483.061723644958	-0.186584036884109	0.0941618837638429	-1.9815240458874	0.0475325355017375	0.108499766137607	-0.0346218565573601	-0.231342846373739
BLZF1	0.0778905322852324	0.0585184768746552	0.183175293973005	511.667242521728	0.0527552741049482	0.0725317710907302	0.727340216730079	0.467017567413946	0.601324066525538	0.347335691218526	0.239678369072061
CCDC181	0.152598241469711	0.279496015337524	0.585082127316186	15.976339919334	-0.930489771775583	0.346210308422858	-2.68764317277085	0.00719582464703259	0.023975326066122	0.620569358412587	-1.69535384388891
SLC19A2	0.0441252539944392	0.125661823294666	0.725481163225907	32.9020692858559	0.332612967325398	0.214953265089735	1.54737341247896	0.121773228610792	0.223649756168134	0.223843605703767	0.790440006463845
ENSG00000213062	-0.447811481730156	0.255604794187699	0.0797792690313727	10.600585267722	-0.663650146589053	0.37395974987443	-1.77465662230199	0.0759546017998227	0.155788182573549	-1.5753506112892	-1.17021184333303
C1orf112	-0.0369631065855876	0.0940627769929198	0.694347472434246	203.909020153709	0.00203299054428841	0.13567671791826	0.0149840781490102	0.988044882754379	0.993456798991461	-0.0727264587500124	0.13985660743082
SELL	0.44272907963417	0.257465410370759	0.0855111392289587	27.8371574170566	0.158836714898693	0.38533655964577	0.412202556239946	0.680190963685895	0.779850975135214	1.68168492122563	0.448447287861152
METTL18	-0.0328071625242956	0.170650354909962	0.84754807201129	14.1754963226866	-0.136444992655728	0.265465405061363	-0.513984082499144	0.607263119439884	0.720530976914458	-0.0575266373538543	-0.132668903275347
SCYL3	-0.237571250676794	0.0800580403231191	0.00300244286394098	132.851301936359	-0.101407185760305	0.0970371483127439	-1.0450346854122	0.296006938957531	0.433067156927135	-0.806424486401791	-0.0637142868262677
KIFAP3	-0.127042862681208	0.0610825727179772	0.0375388820516429	440.611173783639	-0.0326501463285042	0.105833988365367	-0.308503410225712	0.757699305724035	0.838507266187084	-0.40218137533935	0.071599983737094
GORAB	-0.104037110698413	0.141861962840882	0.463333638190342	39.7625068924778	-0.188680673105348	0.171030510124314	-1.1031989144405	0.269940792662132	0.405347633282062	-0.318040848887202	-0.235469039171716
FMO4	0.0425412705733303	0.0944063623597271	0.652264399656185	150.813136772055	-0.116976016890072	0.129561146124127	-0.902863399942466	0.366598397591571	0.505348069407304	0.218050393682562	-0.0943538409033169
PRRC2C	0.114751149789161	0.0337085777198497	0.000663551959153925	1850.26158481348	0.118834655258235	0.0581655681528315	2.04304125330633	0.0410483545423104	0.0970530705646352	0.482148574729193	0.369722991905252
VAMP4	-0.136444101972143	0.0604160978804243	0.0239203342368926	177.400255531783	-0.0927525221265736	0.0957813161942515	-0.968378028325114	0.332855608487832	0.471384193474619	-0.436565177435167	-0.0466818563108256
METTL13	0.113800596831321	0.0724293192358775	0.11613732075546	57.78177134213	0.147851255946358	0.112492031873124	1.31432647703541	0.188736360825193	0.311244292738029	0.478672051712119	0.426827838024117
DNM3	-0.0456556398547787	0.0126714267759693	0.000314518794601571	18448.227597439	-0.0806108841193939	0.0610633878845329	-1.32011810860911	0.186795587657158	0.309003944404472	-0.104518261340057	-0.0227870390824674
DNM3-IT1	-0.180403768676156	0.155030712488734	0.244559917239632	17.661602537701	-0.881203623606626	0.251888669342356	-3.49838532200483	0.000468084338311081	0.00251472641623379	-0.597341904138246	-1.59835840540766
DNM3OS	-0.998259280577629	0.256693096287971	0.000100690710087328	19.8776192096088	-1.58231510015952	0.288832756213058	-5.47830904259462	4.29409666893332e-08	8.94954789626215e-07	-3.58854138262717	-2.97815004299638
PIGC	-0.154232243870964	0.0768386215460739	0.0447259300272973	523.366911801447	-0.47011584210606	0.0737007232092275	-6.37871409716643	1.78581062286989e-10	7.00188545009143e-09	-0.501622977983989	-0.789335158465302
C1orf105	0.102521215075256	0.190775775513762	0.590997449096267	32.2843996411981	0.271589481717431	0.26473815390224	1.02587963885901	0.304948321211276	0.441949911292451	0.437419189396648	0.670345416724183
SUCO	-0.0927009203426601	0.0402114746753065	0.0211478182681972	586.489686953247	-0.234569161334706	0.057529382019587	-4.0773801681868	4.55459898618408e-05	0.000356780922164973	-0.276580216554549	-0.325777862287493
TNFSF4	0.0839328819442778	0.100685980698652	0.404500555918716	21.8870754202329	0.00773177693667895	0.186067279101379	0.0415536626000013	0.966854513197693	0.979443593027317	0.369434794160271	0.151071853610051
PRDX6-AS1	-0.216511752919576	0.0645243446578676	0.000792202608471166	537.599744983156	-0.261361382829544	0.0731162800341717	-3.57459901826781	0.0003507650497338	0.00198415250820109	-0.729402130017382	-0.378505116664726
PRDX6	0.115184279719367	0.107961909201008	0.286018171168448	102.967919362532	0.18379896735167	0.108915594219167	1.68753582688828	0.0915003669622293	0.180121742886643	0.48373269075274	0.497573152066567
KLHL20	0.067262227770108	0.0622074854876077	0.279583176403282	342.154899871136	0.0271098626801177	0.0876547976380086	0.309279850169461	0.757108657332378	0.838223412901143	0.308464058686579	0.189208043867175
CENPL	0.0598898979421304	0.130763337493009	0.646950851410417	18.2495988610109	0.133324641358923	0.230215548911328	0.579129611311682	0.562501721120948	0.683734632736503	0.281500727369749	0.398239372422662
DARS2	0.220312793210209	0.0925310406392078	0.017267542936516	50.7426395651882	0.419849610277881	0.145015407990681	2.89520690315103	0.00378908693390148	0.0141794404123964	0.868226467651081	0.9621222488213
GAS5	-0.29613947164022	0.0909131358017714	0.00112442124503041	136.157877653898	-0.111536771926308	0.110711152560465	-1.00745741821622	0.313715010699552	0.451288001838852	-1.02063008806671	-0.0836493738295544
ZBTB37	-0.117952589685383	0.0473895867101029	0.0128103662491472	716.63580534846	0.00919879523301626	0.0911385334405793	0.100932008512225	0.91960443372647	0.950366637817327	-0.368934891762787	0.153958954513645
RC3H1	-0.0371392623912909	0.0363601792423205	0.307052262189894	990.857206297487	0.0786812797513519	0.0408801437030025	1.92468207359978	0.0542691445205605	0.12002799447492	-0.0733707255507915	0.290700905406605
RABGAP1L	-0.146177449115196	0.0289923579430298	4.60859068051696e-07	2910.97773710589	-0.178744835955635	0.0511738358518078	-3.49289501129552	0.000477814327448666	0.00256051961986555	-0.472163620527594	-0.215915251407435
RABGAP1L-AS1	-0.134457051550716	0.15996171413264	0.400595760669724	31.3737915138276	-0.444813026476566	0.18686337060108	-2.38041851137408	0.0172929853517155	0.0484673259763282	-0.42929780062128	-0.739539063863232
ENSG00000289425	0.0364328608109457	0.127078864575877	0.774345952358632	27.1364557829987	0.0909650713665416	0.209236788342394	0.434747025545463	0.663746060524705	0.767270825312884	0.195709684560041	0.314875481797586
CACYBP	0.257236040654074	0.0896483617241531	0.00411265399336628	384.572055598799	0.583315046469033	0.177261045496932	3.29071198262299	0.000999341747606981	0.00470390192253397	1.00326841196888	1.2838232185448
MRPS14	-0.00395783691183704	0.0773260658595422	0.959179111947617	94.9674504255164	-0.0113441362272823	0.133775604078711	-0.0847997383783639	0.932420601536438	0.958346253896214	0.0479859947321164	0.113530340821797
LINC02803	0.119294797869127	0.210010261328416	0.570005967641491	18.7704183831389	0.376251394359993	0.266358750087467	1.41257380970755	0.15778107427033	0.272124740443025	0.49876637282367	0.876320695503339
COP1	-0.0854869891541182	0.0289321122331547	0.00312928449202443	1427.29482673432	-0.00959698645005982	0.05511330083661	-0.174131948266195	0.861761765655453	0.911443404814237	-0.250196207527266	0.116968742178567
COP1-DT	-0.161365420479693	0.0856346039715628	0.0595178780176354	397.775579024091	-0.82460957405569	0.113595835962457	-7.25915318170833	3.89521161543464e-13	3.01473148986243e-11	-0.527711637706284	-1.48698097268955
PAPPA2	-0.135774943943572	0.127254076314732	0.285990130732746	184.77456149655	-0.78107206161267	0.138894589945088	-5.6234880128986	1.8713975501346e-08	4.35877235031351e-07	-0.434117819537641	-1.40129888417825
ASTN1	-0.301004368381814	0.131525434707539	0.0221047004940456	103.925711311981	0.281033296505343	0.327244835503149	0.858786040345743	0.390458570637904	0.528723743364248	-1.03842281109003	0.688930901496683
BRINP2	0.193781045881214	0.210157051498669	0.356488258415322	31.0537590369977	0.00670698963373435	0.510856758074718	0.0131289045857222	0.989524950659117	0.99441970681746	0.771190074768704	0.149055065983265
SEC16B	-0.268084628258955	0.160186290110228	0.0942131020627451	20.0904786625637	-0.0358659781461911	0.24171707607489	-0.14837999337324	0.882042888265324	0.926415328333058	-0.918023170744571	0.0652712072181985
RASAL2	-0.354750438780564	0.0769564196765996	4.03138778404254e-06	535.862454701238	-0.462022448465406	0.175173032582353	-2.6375204085606	0.00835146000814647	0.0269261652681832	-1.23499202827828	-0.773407310699932
FAM20B	-0.0689984001977994	0.0603488703684172	0.252903486488917	295.230122131154	0.0614381461033748	0.0831675077234381	0.738727753002757	0.460072329837307	0.594545162308234	-0.189891351755748	0.256766313820286
TOR3A	-0.273355015104845	0.132723424116995	0.0394383455871739	28.8110197095124	-0.357891769924746	0.162585368570001	-2.20125447371149	0.0277180138674238	0.0711626962802208	-0.937298920746193	-0.56847750385487
ABL2	-0.0818222503591836	0.0413819449746285	0.0480139253419291	553.557606788341	-0.0489030493034511	0.0563470366556765	-0.867890348915526	0.38545436283348	0.524240511779746	-0.236792905094639	0.0396141721203297
SOAT1	-0.023067365750894	0.108880458630949	0.832216603047216	98.9479604958366	0.637372092925256	0.10641235770561	5.98964355896098	2.10301428479279e-09	6.15277829438591e-08	-0.0219046055826767	1.39020781378743
TOR1AIP2	0.0344369516052321	0.0601789284657775	0.567157573169652	359.45861361311	0.226743787053091	0.060680341581869	3.736692660953	0.000186456595524084	0.00116320109550289	0.188409907902228	0.582088817668149
ENSG00000272906	-0.0036453101037096	0.119532928905294	0.975671257233265	38.9159045249522	-0.323052609788646	0.179955726713285	-1.79517826794893	0.0726253017893112	0.150416278778691	0.0491290206234638	-0.499913825432786
TOR1AIP1	0.00296608210879393	0.0539291253310934	0.956138756063558	273.31305191469	0.094525348361371	0.0873689700176654	1.08190983986945	0.279292592129163	0.41465560186226	0.0733093222175047	0.321882128513908
CEP350	0.011968742086721	0.0278000659925572	0.666810680433104	1895.63530772925	-0.00570512411148745	0.0436349929426021	-0.130746534530028	0.895975819052824	0.934416585907644	0.106235372649543	0.1246279508622
QSOX1	0.0840151852222912	0.074763441984019	0.261120419187746	237.104506912513	-0.047167638714748	0.104697510420209	-0.450513469952037	0.652340243838611	0.757918375562296	0.369735807626206	0.0430294706829038
ACBD6	-0.0350393228567465	0.0389089863271951	0.367829882002746	1289.44771423634	0.0365231286708928	0.0482123524252415	0.757547118812049	0.44872214789063	0.584349410012686	-0.0656904715827238	0.207733408421651
XPR1	-0.156274266076731	0.0604840646048571	0.00977393344666557	462.120977440489	0.198943266080213	0.0810937668148362	2.45324978594799	0.0141571993114124	0.0411936521965123	-0.509091406903362	0.52737722380353
KIAA1614	-0.0102221737387389	0.134046440714403	0.939213481986365	48.3262237527547	0.0714699135638587	0.221221551917681	0.323069397824555	0.746642685580867	0.831468098600996	0.0250750027817863	0.276508893017913
ENSG00000243155	-0.277700342780073	0.120809652812241	0.0215242412428241	36.1830276950586	-0.115864423474547	0.217932391990021	-0.531653061835122	0.594966306879287	0.71047889105	-0.953191387920238	-0.0921662183205561
STX6	0.0848019929163214	0.0576367668162448	0.141205229398077	405.354272939903	0.112902876525771	0.149220696749191	0.756616736051954	0.449279511697572	0.584776727013327	0.372613453774953	0.358049215387827
IER5	0.965317556173374	0.350215518326931	0.00584498984986903	27.1638546742956	0.834421938412548	0.717534086574096	1.16290215897135	0.244869201384594	0.377648741358578	3.59298386797248	1.77800310467082
CACNA1E	-1.01144469670188	0.451693278553765	0.0251410186547166	77.6758620845743	1.37379771313852	1.70184044093733	0.807242371312946	0.419526858572108	0.556970349180875	-3.6367653161467	2.83949790025441
LINC01344	-0.0526863766536046	0.162984083009165	0.746497684791364	97.7773739031183	0.986891556053215	0.26403282650678	3.73776082735634	0.00018566643865838	0.00115936062864466	-0.130232260866877	2.0780642368053
GLUL	0.219161682622707	0.0289350463489346	3.61169037181174e-14	3116.87163332561	0.133960501299685	0.138458665118276	0.96751258713387	0.333287851954867	0.471816469472166	0.864016431356267	0.399490748642111
RNASEL	-0.037223890077911	0.168169730814217	0.824822142496209	26.8682766947365	-0.0801771727852842	0.246899910462293	-0.324735527992543	0.745381243198912	0.8304990083179	-0.0736802402369435	-0.0219334925467947
NPL	-0.473210603222576	0.0992625953909793	1.86748223139669e-06	130.73227336403	-0.600821697598018	0.1458195438196	-4.12030981485803	3.78363277995683e-05	0.000304411386627821	-1.66824457343365	-1.04656507470969
DHX9-AS1	-0.170765366498555	0.144311564963746	0.2366861777411	80.7700034736807	-0.729922421822365	0.137552433121899	-5.30650316578195	1.11748221132217e-07	2.07054684042985e-06	-0.562090709828782	-1.30063608288547
DHX9	0.112133939796055	0.0426629630391324	0.00857958055505148	687.936850260938	0.209464622773201	0.0530357934703638	3.94949540804456	7.8316113229271e-05	0.000562755049606851	0.472576471769009	0.548083317579727
SMG7	0.0685336685409979	0.0394354874373153	0.0822340893966061	704.321428872337	0.134456266217491	0.0620866378798791	2.16562324533706	0.0303399885947901	0.0765453702068897	0.31311418687606	0.400466417006807
ARPC5	0.157230005156758	0.0543944345655352	0.00384564474238154	507.756310685626	0.0810679832123521	0.0877776309739895	0.923560847026896	0.355715006700784	0.494242636706279	0.637509427805734	0.295397952291479
RGL1	-0.0537075641493329	0.036278196132573	0.138756806733557	1843.81001238503	-0.162866224628649	0.108709047568012	-1.49818463386641	0.134085286822577	0.240873713997038	-0.133967120460303	-0.184666048023664
ENSG00000289581	-0.213214680344874	0.0613993666250358	0.000515466723782264	71.5275742988296	-0.339570882334065	0.121580987421168	-2.79296039238239	0.00522280864964485	0.0184524337930867	-0.717343518658195	-0.532421885973514
COLGALT2	0.0327793828608463	0.0250092022702585	0.189961551751577	3683.19347020699	0.0116415512200016	0.0730426158887253	0.159380261486481	0.873369289176573	0.920183468318483	0.182347567193368	0.158766313109576
TSEN15	-0.0345091273444073	0.0403858133278953	0.392835554004309	930.149171673962	0.271152632686328	0.0646248302254501	4.19579644140473	2.719143806563e-05	0.000230762289923051	-0.0637513508982901	0.669485695181801
ENSG00000286655	0.176466500090774	0.156142961554023	0.258408890359052	10.5841156864333	0.106003175796877	0.264164659880291	0.401276899964261	0.688216268917842	0.786260763905522	0.707864389993132	0.344470562511682
EDEM3	0.0452528122725966	0.0510087523183484	0.374993951075826	584.551159232298	0.22784384319938	0.0435517600689169	5.23156453008643	1.68081338404271e-07	2.95934678754439e-06	0.227967502510121	0.584253734835089
RNF2	-0.21445818465429	0.0858525752286996	0.0124902547755517	113.787507170421	-0.243416771611926	0.132899427888139	-1.83158630161153	0.0670130792136266	0.141170166871915	-0.721891472896684	-0.3431900129674
TRMT1L	0.0378749091869212	0.0414891477654953	0.361301904996987	395.314154981718	0.0950821652979013	0.0763380028115799	1.24554169346802	0.212932699608603	0.340673978917296	0.200983787732795	0.32297794762169
SWT1	0.087536531871953	0.0447891057160684	0.0506520742253495	468.624137607629	0.175387831117323	0.0727087388078582	2.41219740560769	0.0158566935856485	0.0451140085549947	0.382614672057355	0.481019984949932
IVNS1ABP	0.109194633391646	0.0467943995304373	0.0196220280179734	741.77188369842	0.0676654608461583	0.0791374727634397	0.855036918457405	0.392530709829246	0.530900732507746	0.461826343346513	0.269021706998232
TPR	0.180452313837384	0.0505810965114366	0.000360287811113274	751.761363400218	0.232805739909975	0.0631813423338936	3.68472291518705	0.000228951573841166	0.00138245444424207	0.72244198203319	0.594018777651846
ODR4	0.00337163885734137	0.0340742248751285	0.921178102089224	561.286060570758	-0.0733280099816211	0.0584415850261047	-1.25472315558976	0.2095792768296	0.336617559980067	0.0747925929384323	-0.00845429861398079
PDC-AS1	0.0188652607187275	0.0581533696678835	0.745631215711775	659.26531589445	0.208105120628606	0.138146048419403	1.50641384976002	0.131960967517785	0.237920404915589	0.131458486800215	0.545407809114769
PDC	-0.124232117101966	0.203127590913336	0.540804775691366	11.587723830571	-0.573333889700817	0.332959540142274	-1.72193260915675	0.0850817270113473	0.170323920704381	-0.391901441306444	-0.992468902074381
LINC01036	-0.0682522239476573	0.109734624218759	0.533958120851441	15.7922067169829	0.133198621925373	0.261556793517157	0.509253153528339	0.610574789912887	0.723286480971666	-0.187162309794416	0.397991365413218
ENSG00000285280	-0.0126452526817598	0.176452974453491	0.942869636812277	83.0879057833594	0.0942138433229893	0.284198492629227	0.331507188695414	0.740261411897356	0.826778247335191	0.0162129087257706	0.32126908470932
RGS2	0.42260957033307	0.351747276361785	0.229573598903505	23.2695755572291	0.755902754117682	0.403237880194377	1.87458269980317	0.0608501550471066	0.130944927833339	1.60810044957613	1.62347687381662
UCHL5	-0.027188536349058	0.0675447385824413	0.687296708086506	259.843474802533	0.054027976711699	0.0641020094050772	0.842843730065968	0.399315847254232	0.536804187642292	-0.0369772475892479	0.242183055520165
RO60	0.0736724491827378	0.0538363434555604	0.171170652590704	586.449645489672	-0.0100214452386242	0.0839270931920109	-0.119406557018445	0.904953266714004	0.940457762316952	0.331908604413094	0.116133404708638
GLRX2	-0.0791843611413264	0.120079816588988	0.509619000228143	61.1897852649676	0.024968529576376	0.149969803969278	0.166490379499935	0.867771053560989	0.915930842870048	-0.227145170576813	0.184993887333379
CDC73	0.0118241257630374	0.0260011977785781	0.649286861699756	1044.75050698159	0.00197355598387672	0.0391231743087241	0.0504446793683772	0.959768032698207	0.975189946386007	0.105706457375771	0.139739639855503
B3GALT2	0.312038079204098	0.204073596822208	0.126252843597872	37.4501291956168	0.209272502408254	0.29841460695949	0.701281028232854	0.483127651042069	0.61571843005876	1.20369969444548	0.547705223536441
ZBTB41	-0.0371024430216093	0.0540190961748578	0.492183945087461	343.444483481695	-0.0791475830755919	0.0756846648548885	-1.04575455579202	0.295674367462129	0.432708400678279	-0.0732360635257919	-0.0199072537544056
ENSG00000290127	-0.347015288424697	0.16891155536549	0.0399350527630707	29.9228051639737	-0.763013920747365	0.208431747649103	-3.66073752848777	0.000251490286322297	0.00149725386808867	-1.20670172837346	-1.36576035344581
CRB1	-0.185894742881221	0.0647845500165801	0.00411212110262241	548.104163192668	0.149147821365331	0.142614075185166	1.04581417487496	0.29564683538174	0.432708400678279	-0.617424423531435	0.429379486631384
NEK7	0.0124952732516566	0.033839764858893	0.71194271013142	1563.21176414689	0.119904681337656	0.0674258823503572	1.77831831276021	0.0753515903502472	0.154829180393345	0.108161091463007	0.371828809718484
MIR181A1HG	-0.0460757156707527	0.0294962361290347	0.118267266063397	4376.42391510797	-0.194028958789348	0.0970834802187608	-1.9985785259463	0.0456539757545845	0.105275400987071	-0.106054633649569	-0.245994497831301
LINC01222	0.146546068086685	0.154905435374203	0.344130390646539	88.7885326275021	-0.484077706992653	0.22260479402718	-2.17460593833189	0.0296596589503525	0.0751607319239832	0.598434326486295	-0.816812193230701
LINC01221	-0.229500834934158	0.26967159544097	0.394748121278354	41.1393911374282	-1.25798411990219	0.25675765356131	-4.89949998550599	9.60808574867195e-07	1.36366909479718e-05	-0.776907997230696	-2.33986470701778
ENSG00000286541	0.0767988808775854	0.102315283645441	0.452887366890046	242.122221751124	-0.572883979923102	0.221066964617778	-2.59144997495944	0.0095572435437406	0.0299655216518803	0.343343119090897	-0.991583476903461
LINC00862	0.105441357583353	0.0450530904968451	0.0192641215493127	1580.26153548716	0.582642657164728	0.0963686781580144	6.04597539679207	1.48508759535742e-09	4.57850656991934e-08	0.448099228376916	1.28249995231638
ENSG00000230623	-0.22762604970756	0.113181776761858	0.0443091306730487	204.170067231126	-0.149710178233701	0.11867140752583	-1.26155222521579	0.207109956354216	0.33383815505192	-0.770051215671516	-0.158774868936527
ZNF281	0.312460895131584	0.0542539433089297	8.44988960017002e-09	671.143720479606	0.482095507503264	0.0727776241582398	6.62422706263463	3.49069844517593e-11	1.66255701587546e-09	1.20524608835417	1.08462255203708
DDX59	-0.139249986545792	0.0920559306110975	0.130364215862403	113.159775689984	-0.168680191024125	0.140577567347282	-1.19990830832503	0.230174952891824	0.360662426902655	-0.446827332976413	-0.196107969147452
DDX59-AS1	-0.248527983361509	0.184092511495388	0.177010593901842	14.3512391100568	-0.518735000209324	0.262146158572898	-1.97880069283973	0.0478384504705753	0.109030578833244	-0.84649730197317	-0.885017956452457
TMEM9	0.150508652262674	0.117002254279494	0.198312584496379	69.5374966267286	0.235067595099252	0.16719189208459	1.40597484823199	0.159731593587836	0.274532903159292	0.612926959412532	0.598470122380853
PHLDA3	0.417886889631048	0.0532638348771778	4.30878867342742e-15	486.7222961577	0.420215411118902	0.120059532587392	3.50005869640568	0.000465155721918584	0.00250261188548521	1.59082786310164	0.962842147094746
CSRP1	0.319272692260057	0.0349339705959389	6.28469779911267e-20	1671.69013136603	0.426166503537551	0.116882953707264	3.64609628710183	0.000266254244568297	0.00157005479138289	1.23015934469561	0.974553933063707
CSRP1-AS1	-0.0398120027346374	0.0571342323716598	0.485918439502189	440.870522529142	0.0775151009194209	0.0948798037705195	0.816982095651276	0.413938659995916	0.551374012866557	-0.0831459234981245	0.288405858393336
NAV1	-0.0582248860476203	0.0286795219326193	0.0423372036555295	2874.3333437645	-0.043357553910176	0.0833320950456947	-0.520298378270714	0.602855626043152	0.716904177576923	-0.150488633991353	0.0505277406837027
IPO9-AS1	-0.364783853716435	0.0901327905348591	5.18378217835794e-05	326.068824799783	-0.660400812729892	0.0955311698950985	-6.91293546865457	4.74725938447001e-12	2.73427420361335e-10	-1.27168793004443	-1.16381713459334
IPO9	-0.00529654098564515	0.0409783893508713	0.897158208618042	521.669783311576	0.0827824839652318	0.0691098640858215	1.19783890563627	0.23097973780337	0.361536564538237	0.0430898598168965	0.29877210017035
SHISA4	0.127404671287749	0.0918336906646347	0.165337716817101	215.23969756019	-0.023387811431104	0.140498003594444	-0.166463656655324	0.867792081882059	0.915930842870048	0.528427173279723	0.0898283149845211
ENSG00000223774	0.520991645464852	0.235107065313243	0.0266931367437197	51.3525251216049	-1.04518530753971	0.260852255304242	-4.00680954941592	6.15444493569127e-05	0.000460035471551168	1.96792001127678	-1.92107535381796
LMOD1	-0.63488887622086	0.296412434704554	0.0322006929158772	13.0458925514658	-0.917412513335187	0.423779354624922	-2.16483531659339	0.0304002991710355	0.0766714945148655	-2.25956169343579	-1.66961771997413
TIMM17A	-0.212600974606368	0.142163055461466	0.134791108135759	73.0067071886191	-0.218724024648216	0.193895536051692	-1.1280508520315	0.259298443741877	0.393301508013095	-0.715098970252944	-0.294594537199218
RNPEP	-0.231236976964368	0.102327872930262	0.0238358207901619	75.9516806302393	-0.160564620599908	0.11808607181768	-1.35972530992319	0.173916865691498	0.292750863635666	-0.783257709447313	-0.180136477337543
GPR37L1	0.295298375024799	0.0810718053845185	0.000270076447470416	217.35020374152	-0.149731839874371	0.170178802584703	-0.879850119992736	0.378940509096007	0.517845867681319	1.14247641761658	-0.158817499176728
ARL8A	0.367941357490702	0.039802027839926	2.36814878109051e-20	861.259790474668	0.269941047140417	0.0753073811687141	3.5845230965562	0.000337694681833673	0.00192212851329807	1.40815861710767	0.66710128748006
PTPN7	-0.650019188316751	0.220206079284364	0.00315858344469333	30.7740075792022	-0.978707590387	0.22208269609103	-4.4069511385337	1.04835825322059e-05	0.000103324112407301	-2.31489882938708	-1.79024680332228
PPP1R12B	-0.0281319572652817	0.0233994128832582	0.229266465273788	4900.06269703968	-0.362047287678047	0.0647207254749125	-5.59399303733679	2.21905857243864e-08	5.02078834496422e-07	-0.040427686097687	-0.576655587993567
SYT2	0.0456758766297206	0.299267843810208	0.878693687411277	27.4454379417954	-1.20441865366576	0.436639774549841	-2.7583805321159	0.00580885336879649	0.0201351903569666	0.229514805017693	-2.23444754462877
ENSG00000226862	-0.203156595468375	0.0963011479441317	0.0348930984905481	23.2164604189617	-0.346916938875462	0.211615529760603	-1.63937372303405	0.101135450713811	0.19434537664648	-0.680557389813464	-0.546878969795488
KDM5B	-0.0313284610420589	0.0581355133411433	0.589964962403683	305.282399156365	-0.0889939343425334	0.101724635638391	-0.874851345340648	0.381654795451606	0.520605914786348	-0.052118480242797	-0.0392849327587256
RABIF	0.189141292123351	0.13294511642794	0.154822540772863	46.7458225914904	0.138452447375571	0.178024445216219	0.777715932255335	0.436736497559474	0.573515761199521	0.754220782737436	0.408330925759849
KLHL12	-0.0648939977459179	0.0804125286544916	0.419658694267383	149.294004373649	-0.0261051475738334	0.106421283549233	-0.245300063137807	0.806224102866321	0.873196605691474	-0.174880037049275	0.0844805809769567
ADIPOR1	0.111930292405907	0.0754705067505703	0.138047900894073	170.02351534152	0.142130218356903	0.0918667574420484	1.54713437498392	0.121830846423454	0.223700281459597	0.47183165809674	0.415568801354124
CYB5R1	0.113583436209907	0.11409932723626	0.319503557254705	65.6830903529231	0.156109052406822	0.134371695391535	1.16177035611517	0.245328758377511	0.3782111342312	0.477877815165356	0.443079231535856
TMEM183A	0.135426219957786	0.113548562701208	0.232997757010981	83.05920291396	0.260693036468325	0.129180086307501	2.0180590052229	0.0435851164836326	0.10165983847854	0.55776493752943	0.648901146394905
ADORA1	-0.0257525138909426	0.0600120463606802	0.667834145290186	500.572420459634	-0.229551144545768	0.132398390476885	-1.73379105077448	0.0829551641081461	0.166808354350075	-0.0317251834222821	-0.31590237481623
ENSG00000234775	-0.282760910430551	0.265125404489685	0.286189726410958	11.6800047535353	-1.31422500861315	0.42944190897327	-3.06030916208262	0.00221108620478236	0.00906893210131544	-0.971699751679719	-2.45054711706114
BTG2	0.244449895085726	0.0987297504216844	0.0132882301054381	177.600603903136	-0.635625631661492	0.242389489679163	-2.62233165515069	0.00873304002719948	0.0279193204361374	0.956504758243537	-1.11505942800723
ATP2B4	0.0520436524840601	0.060845686838561	0.392363834406178	681.999493425382	0.0949967049887472	0.188699716897128	0.503427914735747	0.614663449637895	0.726411552538502	0.252804111670834	0.32280976121502
ZC3H11A	0.408753608739023	0.128075446620019	0.00141532970906628	21.8277638076726	0.313621822578321	0.174006043981569	1.80236166171068	0.0714885229300792	0.148659313006014	1.55742408377441	0.753065318434078
SNRPE	-0.14152100247134	0.139216115676376	0.309364609936267	59.4126159901358	-0.249719856142903	0.151007287307096	-1.65369407394929	0.0981896873367129	0.189912632282123	-0.455133276450888	-0.355594521547999
SOX13	0.106540527853932	0.0934502301003793	0.254253911662149	147.537415507898	-0.129178975752047	0.109688283460272	-1.17769165198793	0.238919556172875	0.370677031189071	0.452119299761508	-0.11836933794578
PLEKHA6	-0.308122905020773	0.101006465057545	0.00228440469808207	264.385680425988	-0.217396925856563	0.199839746122691	-1.08785629522914	0.276658552687843	0.411546833054603	-1.06445792703925	-0.291982798729353
PPP1R15B-AS1	-0.0853035622026233	0.138780965237473	0.538777119802964	38.5363915667443	-0.367240496337083	0.180267988546059	-2.03719195681407	0.0416308095540075	0.0981958460273891	-0.249525347462538	-0.586875854127594
PPP1R15B	0.0746351040942096	0.0773976046406941	0.334891694684359	246.263150157285	0.405746627883015	0.0930663116783776	4.35975833323245	1.30206159523041e-05	0.000123633452428906	0.335429388741447	0.934367493943846
PIK3C2B	0.0616498619695658	0.0396437423201	0.119922986053831	1475.44791515913	-0.217089791734619	0.0804953650883705	-2.69692287868116	0.00699834762056648	0.0234118517878473	0.287937565422946	-0.291378356914822
MDM4	0.147045154370572	0.0333543063797217	1.04050206175634e-05	1687.7277857145	-0.0385415747319878	0.0781027651137336	-0.493472602101391	0.621678694058803	0.732604710048676	0.600259669239825	0.0600056169117978
ENSG00000287197	-0.482399635064237	0.120878442777576	6.58555140869021e-05	10.708594243155	-0.816261642831438	0.267131636762039	-3.05565320800457	0.00224570836178567	0.00918811295598432	-1.70185225456144	-1.47055219341608
NFASC	-0.058351170387852	0.0231572724621457	0.0117429090695861	4385.13484173188	0.327333637534332	0.0999750477057007	3.27415335172345	0.00105979080312121	0.00491525946765956	-0.150950502435284	0.78005025341972
CNTN2	0.346173999307545	0.0204691896013893	3.67321863940722e-64	4929.82466808642	0.151828641828268	0.0866647865892045	1.75190694864275	0.0797898095352413	0.161734629613107	1.32854735387346	0.434655357559676
TMEM81	0.719723991448008	0.213941245450906	0.000767881883166353	19.8313506877749	0.873260242691424	0.19661939683706	4.44137382546801	8.93863536871741e-06	9.07295912425824e-05	2.69475755288805	1.8544371230178
RBBP5	0.00971549887429325	0.0801473028992072	0.903516360090223	223.818930073991	0.316919992354507	0.0841516224089347	3.76605920696852	0.000165844479799857	0.00105724966530497	0.0979944305468817	0.75955613655462
DSTYK	0.0743290913259812	0.0359558354237917	0.0387121993720489	480.223566059737	0.097789702797656	0.0607799900805504	1.60891277981549	0.107635414632206	0.203779113445608	0.33431018709835	0.328306397840459
TMCC2	0.187081228403846	0.0410549758724401	5.19273121285498e-06	998.832681130184	0.549540302929571	0.0726708666878834	7.56204415849078	3.96783621600019e-14	3.93080307798419e-12	0.746686369343182	1.21735431843982
NUAK2	0.27318453883345	0.134125973005821	0.0416725123354245	30.0517671371628	0.299739529998746	0.233906079560172	1.28145249820939	0.200034774511538	0.325790963310111	1.06159795642096	0.725744882451438
CDK18	0.241744816426854	0.0255308269673518	2.83233788059142e-21	4607.07658094693	-0.11464780743543	0.0976662533512444	-1.17387330322905	0.240445777148489	0.372422790121592	0.946611287140215	-0.0897719105776809
MFSD4A	0.372257504671831	0.172693733625009	0.0311154137769208	61.2062749704747	0.597595684523361	0.363916601618974	1.64212262332855	0.100564594071444	0.193398455791595	1.42394436044424	1.31192760083743
ELK4	0.0612051267856564	0.0578234868598477	0.289835699449398	301.549033797495	0.257373494318117	0.0757850874197618	3.39609681905577	0.000683541765697437	0.00345138655734418	0.286311004703091	0.64236826731268
SLC45A3	0.318552337125029	0.0639087446189115	6.21262697079703e-07	402.72671494129	-0.0298552699061522	0.113721760813965	-0.262529085836016	0.792913564245774	0.86365368317597	1.22752474008285	0.0771003174851812
NUCKS1	0.109491804333885	0.0296079986958738	0.000217263696306412	1898.65201541747	0.042490340593525	0.0985491168927993	0.431159019311614	0.666352749263163	0.76902779233074	0.462913207168439	0.219476917672204
RAB29	0.167850341220062	0.123434820823002	0.17388380649576	66.8881504155252	0.598518185956025	0.194618661642066	3.0753381043016	0.00210264046127489	0.008696141735192	0.676351916768207	1.31374308925122
SLC41A1	0.0382332653281708	0.0786427675690843	0.62685104773931	87.6632388082375	0.149373567338161	0.129681738786149	1.15184735134131	0.249383806070021	0.382361056355811	0.202294428411033	0.429823756074899
ENSG00000286619	-0.29276135660491	0.0931131336109406	0.00166571883163115	222.908728359248	0.817029593780228	0.885635554435936	0.922534771428183	0.356249701822109	0.494661798642921	-1.00827507451621	1.74377486496246
PM20D1	-0.230719219136649	0.373916449338157	0.537212199794532	7.14959766172396	-0.965467098812155	0.560046228567627	-1.72390608054166	0.0847247994586061	0.169746598349048	-0.781364077966298	-1.76418943560901
SLC26A9	0.221535233697617	0.125600700316246	0.0777646940932154	39.6424830245025	0.40907653340328	0.231532379209972	1.76682213865343	0.0772580198749628	0.157938392535692	0.872697383717805	0.940920768201189
RAB7B	-0.318089784409589	0.234730842684908	0.175377529589214	47.4767852319655	-1.89900490959498	0.288387187573263	-6.58491427991248	4.55147908147249e-11	2.1070086962829e-09	-1.10091048375146	-3.60139750845937
SRGAP2	0.00762739833099454	0.0430453512776671	0.859355636947816	695.894881994793	-0.173926592741626	0.0937705218349674	-1.85481097191429	0.0636232246929388	0.135450017039695	0.0903574761395854	-0.206432919543114
EIF2D	-0.0203008013770289	0.0434432457383107	0.640289000209059	189.559657866871	-0.108387845161497	0.0805726690548061	-1.3452185019187	0.17855468299413	0.298892003349922	-0.0117862585251729	-0.0774522668604499
MAPKAPK2	0.157948265140066	0.0573338163721774	0.00587121595573601	225.884250278362	0.179116549097815	0.0807983822840447	2.21683335772906	0.0266344811041268	0.0687610127184372	0.640136369675325	0.488358124547511
PFKFB2	-0.0930676489921304	0.0797278279139675	0.243082375374292	72.5111663287788	0.0196189845132867	0.129189910170859	0.151861584912783	0.879296107607033	0.924461593253185	-0.277921478585653	0.174465950208108
YOD1	0.0890607644242652	0.0909995422642252	0.327730880353346	160.555355196421	0.704699325165696	0.116942714034871	6.02602163787272	1.68044695300792e-09	5.09530346286506e-08	0.388189353097252	1.52270821512745
LINC02942	-0.430551353748726	0.174602602427277	0.0136672113679965	55.9956300227172	-1.45291671379968	0.209479962902215	-6.9358266712979	4.038525141715e-12	2.37203492513379e-10	-1.51222395252686	-2.72349323393284
CD55	0.132863091939879	0.0540505948375822	0.0139664742958944	1179.08571490218	0.184508892643438	0.19508686980949	0.945778118351164	0.344261768518552	0.482670757699655	0.548390632314272	0.498970289345949
CR2	0.666660957312456	0.453548048739194	0.141594405643528	10.1485759000856	0.0397484420219477	0.460130570125601	0.0863851363127158	0.931160262263154	0.957966629997052	2.50068645142383	0.214080844655713
CR1	0.556100337817329	0.129489392097143	1.75037860178002e-05	127.92620313834	0.809001658979197	0.307379711430062	2.63192926825058	0.00849015364317361	0.0273022469460203	2.09632545787088	1.72797584059043
CR1L	0.340674140336471	0.207022525911117	0.0998482571496893	26.1421677372461	0.933910502090987	0.349579029678529	2.67152896141913	0.00755065564737225	0.0249007418819245	1.30843233961159	1.97379720131597
CD46	-0.0390821596736488	0.0455220626141251	0.390598620328771	972.751003022435	-0.336972487667855	0.0864924721210599	-3.89597475253347	9.780457755817e-05	0.000682336160804885	-0.0804766180381269	-0.527308229513034
MIR29B2CHG	-0.353962968695047	0.0697211739012126	3.83771756786258e-07	480.076273367391	0.339670501919896	0.127920435337122	2.65532634426022	0.00792317162635711	0.025810311188199	-1.23211195951938	0.804329277344645
HSD11B1-AS1	-0.372766544052009	0.151179596335354	0.0136738201997563	90.4408159043377	-0.821378159374936	0.120397528972931	-6.82221775132619	8.96456429782121e-12	4.86180384911033e-10	-1.30088357502235	-1.48062152900165
HSD11B1	-0.0259902527606084	0.111362648447361	0.815463289202988	330.543984887872	-0.0598534973155173	0.331356259724047	-0.18063185939316	0.856656547029706	0.907917858131477	-0.0325946822183563	0.0180636240260581
UTP25	-0.0179153585231576	0.0845560288676135	0.832204094445362	99.9743990563809	-0.0170670555559879	0.116347145053159	-0.146690798026801	0.883376082141007	0.926914883534484	-0.00306181353870377	0.10226760087755
SYT14	-0.332247097840579	0.0705293027102651	2.46786490130077e-06	871.242914682986	-0.85604846766821	0.628700856489384	-1.36161492199695	0.17331944351499	0.292142346941101	-1.15268900445022	-1.54885290597308
SERTAD4-AS1	0.125123926617965	0.133024005000286	0.346903918074011	55.9330684595348	-0.0773932722088242	0.218508724179916	-0.354188476909965	0.723197638685534	0.813098048790726	0.520085648196689	-0.0164547593299836
SERTAD4	0.226031315928448	0.131220158105926	0.0849726469947486	47.218815647246	0.365465962043529	0.23923485476242	1.52764513518094	0.12660066898639	0.229986056373809	0.889141215945381	0.855094899298713
HHAT	-0.452513661311537	0.161607189367594	0.00510893532287903	155.356024581349	-1.29333803696955	0.239662071174367	-5.39650696763184	6.79507741892984e-08	1.33388177602771e-06	-1.59254821759852	-2.4094414302022
KCNH1	-0.435776322253279	0.0797867571644576	4.71430375346255e-08	576.955337286884	-0.630948859744169	0.286981623862416	-2.19856885347703	0.0279085936889613	0.0715777877490446	-1.53133359089025	-1.10585551251271
RCOR3	-0.0824473554248407	0.0314144184664	0.00867745554699745	1166.29788260262	-0.118978719149759	0.0543820575167122	-2.18783040919692	0.0286819579339341	0.0731321027622273	-0.239079145046788	-0.0982951710953182
TRAF5	0.0261946092304117	0.273705558217924	0.923755975927049	9.76260569290407	-0.0761139305876529	0.435775697446029	-0.174663091663297	0.861344370484888	0.91113164474697	0.158264619578904	-0.0139370072612393
LINC00467	-0.226506344429248	0.178720792926414	0.20502107559716	142.603102530911	-1.53366873833501	0.147420350536378	-10.4033719412203	2.39311733234866e-25	1.42246894234804e-22	-0.765956040184147	-2.88241370792084
SLC30A1	0.704130683156507	0.20981549713905	0.000790923685122372	29.3673210527253	0.630289803473033	0.328329585273173	1.91968629006925	0.0548975370241789	0.121125077977624	2.63772706895695	1.37626982519651
LPGAT1	-0.017404423645948	0.0252983086272635	0.491473011221589	4852.64581366846	-0.22437054077355	0.0721198376337042	-3.11107939417619	0.00186404814323573	0.00785140459424121	-0.00119313610606326	-0.3057069151759
INTS7	0.0362793833574982	0.0524775960290311	0.489357621601377	421.685332088372	0.145481369006634	0.0745826831289467	1.95060519283156	0.0511040290158807	0.114610001686687	0.195148360864068	0.422163886155094
LINC02608	-1.1831988558593	0.286567001090414	3.64545113407281e-05	50.1545000790153	-2.34775273473103	0.468950498204487	-5.00639778339095	5.54580902272356e-07	8.46105976156798e-06	-4.26493367085467	-4.4845359496572
PPP2R5A	0.0439991720219627	0.0385538059033467	0.253769776159577	1151.15643953035	0.135039485151942	0.0539097222887844	2.50491895373826	0.0122479455006892	0.0365985260688198	0.22338247739341	0.401614195406608
ENSG00000234915	-0.00204666859590279	0.0989024461973689	0.983489905531507	174.907672203633	-0.22478923200074	0.127940066248017	-1.75698855403886	0.0789197601795895	0.160386711743531	0.0549758426780403	-0.306530902050068
PACC1	0.0849604156551682	0.0595553420512595	0.153701206524267	496.207989041268	-0.43347184043362	0.0749651637467101	-5.78231032614323	7.36816244399731e-09	1.90942247435588e-07	0.373192864204941	-0.717219540954647
NENF	0.212207415003078	0.0621885494502603	0.000644117518155115	489.321872333291	-0.360538881960789	0.0997181963014376	-3.61557765115324	0.000299678626003639	0.00174294496376285	0.838582107842639	-0.573687036394618
ENSG00000286213	-0.187577785434538	0.277532078725196	0.499118200208768	20.5806598074314	-0.365794780953907	0.45040055967744	-0.812154365917919	0.416703060904623	0.553983781446863	-0.623579931361971	-0.58403067748629
ENSG00000260805	-0.198115256145324	0.148040961949319	0.18081619023769	45.23997535204	-0.798045093058398	0.185561599275862	-4.30070174094586	1.70258090116086e-05	0.000155886335127852	-0.662119351144584	-1.43470191299257
ATF3	0.394190048890458	0.107758126287504	0.000254091479809993	128.953512649988	-0.0893114806694358	0.245265867371227	-0.364141499290876	0.715752349042181	0.808408532944472	1.50415976998053	-0.0399098658557576
NSL1	-0.0217430695332721	0.0408772223421714	0.594787209292031	714.289014165181	0.0867628878912096	0.0627117206067374	1.38351949287592	0.166505634571901	0.283097680748106	-0.017061165515487	0.306605559234937
TATDN3	-0.137637387628122	0.0646109035318349	0.033150965840921	528.602916220244	-0.116913588279237	0.155328546130168	-0.7526857824399	0.45163875552234	0.587015823236418	-0.440929463522272	-0.0942309810186111
SPATA45	0.0366595749269209	0.119351253791742	0.758723861578088	22.313096239854	-0.147451637465466	0.20100884640908	-0.73355795080472	0.463218196486207	0.597571178034989	0.196538861762618	-0.154330047008228
FLVCR1-DT	0.0312623595161181	0.0888364935557105	0.724906527068747	38.5894673745006	0.0780454561090676	0.145199655266312	0.537504417389448	0.59091923443242	0.707579357265573	0.176799252886533	0.28944960062278
FLVCR1	-0.0918627895557039	0.0569328209786043	0.106629506584224	251.617681193274	-0.151170676323107	0.0805418135382008	-1.87692168430509	0.0605288283932207	0.130471269258658	-0.273514862911556	-0.161649138033339
RPS6KC1	-0.202663288911582	0.0378723321787026	8.73618627748675e-08	1325.4069618953	-0.0301408142294617	0.0803763557280972	-0.374996029073826	0.707663419875002	0.802187689323558	-0.678753185655222	0.0765383645252889
PROX1-AS1	-0.0455021922532395	0.099623262804367	0.647856037254577	394.602321195904	-1.01635247118962	0.145966812713918	-6.96290103409728	3.33335998452914e-12	2.02028584460172e-10	-0.103957046823532	-1.86433215703074
PROX1	0.0781816345820446	0.0398285361313882	0.0496513726297922	1135.90149148129	0.00761990027419432	0.108591671728999	0.0701702087542264	0.9440581858293	0.965698674290865	0.34840035976418	0.150851679659831
LINC02775	0.0784479336016988	0.221295109525979	0.72296820867213	42.4410275219787	-0.505153029084366	0.398817725706989	-1.26662632205947	0.205288935978148	0.332019644874859	0.349374313570348	-0.858288554913735
SMYD2	-0.272590210329421	0.201737570629909	0.176627556992809	34.1009979689178	0.17553297381483	0.374606911808383	0.468579111280835	0.639370511137644	0.746468085756237	-0.934501747392096	0.481305626658812
KCTD3	0.0656178658474081	0.0402653413183014	0.103178366614755	1066.43628830603	0.00705309767693785	0.0567002338357188	0.124392744082383	0.901004318112439	0.937967476775508	0.302450020199278	0.149736208711183
ESRRG	-0.635592197187979	0.0743127019418481	1.19990652411513e-17	1425.7182610794	-0.0356244909699259	0.276231532795489	-0.12896605470564	0.897384508893071	0.935332725462906	-2.26213399780917	0.0657464554455331
GPATCH2	-0.196772280213197	0.09519235170778	0.0387245638708702	256.590230257332	-0.354332186740477	0.152546857472999	-2.32277604802966	0.0201911864375153	0.0549022928566291	-0.657207592466744	-0.561472222561939
RRP15	0.172472099282223	0.0981987269916244	0.0790273351051373	108.868418261581	0.554305188486741	0.124028320144669	4.46918242414464	7.8519143936259e-06	8.1424733497247e-05	0.69325539189806	1.2267316421119
LYPLAL1-DT	-0.0338102435755648	0.119978166666133	0.778094338614123	130.488678290922	-0.576234396153075	0.162423796305342	-3.54772151163003	0.000388578847210029	0.00215458271251531	-0.0611952749967831	-0.998177116361892
LYPLAL1	0.00127868552633415	0.0371993192271252	0.972578999227973	990.485291234718	-0.0248824355083717	0.0558135651283679	-0.445813404880042	0.655732037998834	0.760669639708249	0.0671378900953162	0.0868868857366472
ENSG00000277007	0.194007536126415	0.126184916638143	0.124174353640934	19.0974274433994	0.433331612139389	0.227274523662448	1.90664402308012	0.0565667002415845	0.123979522948369	0.772018433193231	0.988654910243313
EPRS1	0.0865796469731253	0.0588042593807805	0.140930079502744	483.252562666209	0.119001064362119	0.0767787466708689	1.54992194483516	0.121160251782119	0.222854479698266	0.379114990794961	0.370050486030846
BPNT1	-0.097093513121873	0.0936219648435718	0.299698347128337	94.7636948390088	-0.0940102526340628	0.111502122204499	-0.843125231837694	0.399158408586646	0.536689644552802	-0.292645549659473	-0.0491570775767876
IARS2	-0.0376791702593392	0.0337032018875332	0.263579785524845	329.245751814662	-0.0613161996287079	0.0603617091262268	-1.01581284752036	0.30971851685435	0.447010213719467	-0.0753453679048955	0.0151850170034703
RAB3GAP2	-0.0604404349320104	0.0305106147898461	0.0475952910074393	673.266806953529	-0.0107404289853951	0.0634579037411242	-0.169252817256785	0.865597786840505	0.914719322461236	-0.158591714023358	0.114718440334878
MARK1	-0.602802974638349	0.0878432077439335	6.77793161480913e-12	302.384447738437	0.017019668679542	0.192080932948587	0.0886067576738479	0.929394437365922	0.956994124373245	-2.14221170840321	0.169350480884333
LINC02817	-0.158647745237338	0.151739792848949	0.295780397427142	12.4324501113216	-0.252477385880388	0.292903131119949	-0.861982543221751	0.388697124161743	0.527347691504017	-0.517772096247749	-0.361021356793788
DUSP10	-0.216739092787706	0.0635909988245634	0.000653618586834165	536.619819160828	0.146878055259078	0.140276960307766	1.0470575847725	0.295073020160633	0.432168842853046	-0.730233595826556	0.424912573169792
TAF1A	-0.152199547902019	0.0856292391614511	0.0754983453545136	63.6506174307764	-0.190093508294268	0.134851074939287	-1.4096551205087	0.158641542653298	0.273259919303118	-0.494188658554999	-0.238249507391331
MIA3	0.103981304643015	0.0792308415794416	0.189390535185964	268.469267683638	0.43702866494896	0.0670110388502882	6.52174137943663	6.94957689938289e-11	3.02494514136168e-09	0.442759275866782	0.995930732592492
AIDA	0.151977449283726	0.0577025902089305	0.00844336250449632	466.96049825265	0.470031303426449	0.1152404131949	4.07870199694189	4.5287843425659e-05	0.000355133167971131	0.618298892253289	1.06088012525326
BROX	-0.0292179091922129	0.0618821439841344	0.636816785643814	308.331937168964	0.00289405196571648	0.0847230135916298	0.0341589828197801	0.972750374406235	0.983137493278695	-0.0443994131206529	0.141551181529904
DISP1	-0.00499476141223507	0.139572707550646	0.971452924888036	170.420628801623	1.18925742082499	0.162728155773637	7.30824616779474	2.70651625719091e-13	2.15073965678379e-11	0.0441935791040651	2.47632148587835
CAPN2	0.0521792128979425	0.0615708978843999	0.396735698760231	243.278633602579	0.0474042407867091	0.0939989732602275	0.504305942315719	0.614046402334355	0.72608653924473	0.253299906139916	0.229147503051631
TP53BP2	-0.0143516179619986	0.0491758256916853	0.770406705834353	295.434958539793	-0.0528237654385217	0.073930277019997	-0.714507879149887	0.474913185785904	0.608810493579326	0.00997210107443461	0.0318981789902109
ENSG00000288999	-0.292457904253414	0.187852975339865	0.119507367564477	15.5151519191589	-0.756076886560079	0.281310878435421	-2.68769160568971	0.00719478111580318	0.023975326066122	-1.00716523726215	-1.35210822809715
ENSG00000291068	-0.0129797550024962	0.101252992156691	0.897997566813583	114.288880003192	-0.29272727404648	0.151173850878927	-1.93636182676143	0.0528234013550756	0.117438022761284	0.0149895102736236	-0.440233380791036
ENSG00000290989	-0.167952231262058	0.0663581757463174	0.0113739371040581	172.850839297788	-0.286334761489037	0.12004053064622	-2.38531735862544	0.0170643933577041	0.0479591074472582	-0.551802035937272	-0.427652877312037
FBXO28	-0.0606929245102957	0.0515278888319694	0.238850215721536	487.266061015831	0.116451275414648	0.0784438694292933	1.48451722565284	0.137671756755522	0.245754177578987	-0.159515161605358	0.365032485919602
DEGS1	-0.00409496557909628	0.072085602384075	0.954698951404809	215.632888237349	-0.0290215434758098	0.0917580478776883	-0.316283357667929	0.751787441950615	0.835282820110165	0.0474844645815913	0.0787410961560411
ENSG00000237101	0.0105683488789607	0.188920629257788	0.955389061858945	16.3708792726007	-0.344565024731222	0.283059715948272	-1.21728739667848	0.223494887843996	0.352674315956439	0.101113617801926	-0.54225038849697
NVL	-0.0582437271795812	0.0523030882211593	0.265458965672032	469.053620192295	-0.0606618941904153	0.0724207874565394	-0.837630966479331	0.402237995562548	0.539560987006632	-0.150557542965219	0.0164726940739181
CNIH4	0.13480913888606	0.0784144845925002	0.0855803820389588	165.848993127547	0.327611123622571	0.096087482991124	3.40950884989707	0.000650799663505784	0.00332446992083051	0.55550804428475	0.780596347724127
WDR26	-0.0248719887246634	0.0439251327711869	0.571233403105552	626.536582849972	0.166869734143256	0.0521390916580539	3.2004725981351	0.00137202414772888	0.00607336277487372	-0.0285047778862883	0.464256318448888
CNIH3	-0.400820070120094	0.081480326102777	8.68874759856449e-07	221.793485160504	-0.462265479484293	0.0967144044948251	-4.7796962810129	1.75560203367166e-06	2.29650054756698e-05	-1.40348567444396	-0.773885597218908
DNAH14	-0.124722513854364	0.241409596755578	0.605405579196911	58.5349081346269	-0.565180828254442	0.42789842676704	-1.3208294139444	0.186558249732411	0.308775723157661	-0.393695003236002	-0.976423627705512
LBR	0.0409677367432704	0.0356976825845577	0.251121278642402	475.836545382019	0.109792492633412	0.0536546713363615	2.04628021938895	0.0407288087073753	0.0964817626959345	0.21229539967278	0.351927961025441
ENAH	-0.046551643443926	0.034882248533689	0.182028003148691	1693.2955394047	0.000489734299804899	0.100851048964155	0.00485601592482161	0.996125475094036	0.998050656117537	-0.107795277181585	0.136819469782947
SRP9	-0.0378298272294154	0.0685126749166135	0.580840050367684	334.142364854514	-0.112018682569987	0.0710395869186654	-1.57684873221799	0.114830335437992	0.213885533292625	-0.0758963760521353	-0.0845977768987537
EPHX1	0.490335529801306	0.074661493964081	5.1184644567268e-11	306.98413783946	0.727399156775095	0.134234301640584	5.41887690318325	5.99745920595584e-08	1.20272933603919e-06	1.85579928108557	1.56738162139276
ENSG00000242861	0.136315316234797	0.0729479920305655	0.0616695189630854	547.426737276783	-0.676699065919107	0.126818903318953	-5.33594794001008	9.50466718279293e-08	1.80152237673856e-06	0.561016690780976	-1.1958921957068
TMEM63A	0.0603513283762099	0.0298640614274071	0.0432934233320092	2746.90531143232	-0.362580151644962	0.105724310860377	-3.42948701858929	0.000604723359988026	0.0031191215305179	0.283188348781713	-0.577704267511891
LEFTY1	0.425753826575781	0.257354381257526	0.0980567302483754	19.2640656006252	0.933961810486395	0.346667686746098	2.69411267964653	0.00705763006709626	0.0235942368497301	1.61960015520453	1.97389817654928
PYCR2	0.176540107197404	0.0962567055450062	0.0666458070230866	182.775929000394	-0.372018376653311	0.109624880059606	-3.39355788987897	0.000689909748691999	0.00347645265024181	0.708133598350552	-0.59627875156431
SDE2	0.0527567611465457	0.0970421827351819	0.586683916620872	92.3136072906538	-0.0811239925159665	0.124334314019037	-0.652466643307699	0.514100184619643	0.641660016398591	0.255412213258819	-0.0237968395185525
H3-3A-DT	-0.312224200569211	0.105833727522454	0.00317631056605213	72.6245568655979	-0.479153586391495	0.127193828619144	-3.76711348021628	0.000165145944901686	0.00105324838679788	-1.07945787865306	-0.807121494026403
H3-3A	0.0939621474536274	0.0675947232947638	0.164504251150411	313.660292103416	0.0845650073220263	0.121361312896269	0.696803662583201	0.485925673684984	0.61822393073278	0.406115519942073	0.302280116946233
ACBD3	-0.0625057384236243	0.062955000638609	0.320776354379277	266.150820302604	-0.0320784153622747	0.0891989210109234	-0.35962784077115	0.719125460767052	0.810486523670854	-0.166145291198224	0.0727251537457672
LIN9	0.335647042021498	0.151242959753784	0.0264692250231828	50.5047934626981	1.00441142484804	0.188966134189472	5.31529858064907	1.06482577418561e-07	1.99286032800984e-06	1.29004638556563	2.11254344483882
PARP1	0.0776543007995392	0.0573191349337649	0.175490534149001	361.121798591524	-0.0254319386025608	0.0859495576964531	-0.29589376937085	0.767311209452228	0.845550209303679	0.346471705482017	0.0858054603149452
ITPKB	0.00131024038441044	0.0465486942775519	0.977544320858821	1180.1468461791	0.398453933792225	0.125936498555465	3.1639273630967	0.00155655638143201	0.00675143836196139	0.0672532978582377	0.92001542774827
ITPKB-AS1	-0.100295313509958	0.18125461070014	0.580031041717362	25.8785017220557	-0.0075759421334501	0.236172126662702	-0.0320780535811069	0.974409805107188	0.983828694765952	-0.304355715467124	0.120946169649823
PSEN2	-0.168299713087136	0.169910556567306	0.321920281285067	15.9136805034308	0.00510820461274877	0.257260097774182	0.0198561870144069	0.984158095944698	0.991059824521566	-0.553072905227547	0.145908647366493
COQ8A	0.334141390828916	0.0717882783141297	3.24705284831322e-06	228.104081138288	0.538843034489642	0.075548957562785	7.13236888863538	9.86560382959652e-13	6.8827639862819e-11	1.28453966341667	1.19630202927886
CDC42BPA	0.0202122480529849	0.019160588063657	0.291477180567764	7546.54295275174	-0.00621016019776132	0.0718292776920435	-0.0864572274328914	0.931102956269836	0.957966629997052	0.13638491665626	0.123634036781736
ENSG00000287532	0.16572621556205	0.0993645629385759	0.0953434505964058	57.6367456466612	0.0738312420060777	0.125087829203489	0.590235216936823	0.555032964806288	0.676713969233791	0.668583205219492	0.281156001711944
ZNF678	-0.111313140868522	0.0498964567897463	0.0256889018006448	471.306512613853	-0.178269723881022	0.0852983640135297	-2.08995478333847	0.0366218616873645	0.088574359484739	-0.344651976810884	-0.214980227963387
SNAP47	0.239606510810518	0.127495363057263	0.0601987519650662	56.5946339501935	0.412164749773617	0.117623896964206	3.50409024366063	0.000458170065284507	0.00247398516356387	0.938790714250068	0.946998396745804
JMJD4	-0.225965497491679	0.118680655261638	0.0569128948877985	30.8778629191384	-0.345469563176931	0.168824724071965	-2.04632091108686	0.0407248076457387	0.0964817626959345	-0.763977963306195	-0.544030525643496
ARF1	0.272979632266813	0.0626791099484274	1.32949616823407e-05	397.851891515628	0.399190074771425	0.0648812147057884	6.15262948731155	7.62087038337921e-10	2.516580753267e-08	1.0608485374755	0.921464157659497
C1orf35	0.161082449915702	0.0827596901017048	0.0516081757495813	161.830389635024	0.00845177702690871	0.101681411636997	0.0831201779247678	0.933755981699667	0.959453318217193	0.651599240231243	0.152488818153902
MRPL55	0.376166458313564	0.134649385219039	0.00521130185834038	48.1622022698372	0.365890166468103	0.16429741986715	2.22699885831415	0.025947350093452	0.0672675544990747	1.4382408467116	0.855929736178766
GUK1	0.173512977535955	0.0588487046446986	0.00319362767655569	407.042776706215	-0.0709949728602869	0.108211633984827	-0.656075231894579	0.511775719794348	0.639856145616277	0.697062267861386	-0.00386286741101712
GJC2	0.370566178817033	0.0641022929731233	7.43211155504294e-09	363.243740227634	0.0516114396011619	0.100024873486559	0.515986052290254	0.605864150762347	0.719215631916318	1.41775855752281	0.237427295832083
IBA57	-0.0955552534093902	0.074238896223092	0.198048309669964	41.3723482586984	-0.0400393852985746	0.133901823293695	-0.299020463752415	0.764924431674084	0.843694400884108	-0.287019566117391	0.0570579166336202
TRIM11	0.364691761449208	0.114352108216232	0.00142667057637952	37.9625602824826	0.468378990288001	0.166898057018199	2.80637772935204	0.00501019227842274	0.0178284140941959	1.39627364495407	1.05762836297671
ENSG00000231563	0.0529247089164015	0.138045027216541	0.701432625669134	30.9715342102452	-0.084553604368019	0.175807592454736	-0.480943986476515	0.630556309384398	0.740407192792641	0.256026460242908	-0.0305463364415002
H2AC25	-0.435342316219619	0.177612218981725	0.0142427050016907	28.8659488779967	-0.940162595487564	0.286760841749238	-3.27855989594877	0.00104338219309254	0.00485127014685704	-1.529746270633	-1.71439001961275
RHOU	0.130036792434677	0.0367797074885498	0.00040691476564321	1604.23522148904	-0.165775564945741	0.072943022979035	-2.27267198664617	0.0230459540052096	0.0610886329856252	0.538053811833157	-0.190391647410741
LINC02814	-0.646754255731025	0.183501612054497	0.000424258169392657	122.43942164593	0.11286721455097	0.719805028796806	0.156802481276956	0.875400517267913	0.921539507410115	-2.30295776583049	0.357979032405153
ENSG00000233920	-0.0481637447019984	0.194183067564414	0.804109129483979	23.202362871618	-0.709698524040892	0.299946877267422	-2.36608072238122	0.0179775241815196	0.0499805443100807	-0.113691326510893	-1.26083532940826
RAB4A-AS1	-0.132606530466152	0.0818980329107744	0.105411498482144	52.7442425288264	-0.141673692530249	0.137481298568627	-1.03049428544297	0.302778033447755	0.439941485971804	-0.422529761985442	-0.142959016336676
RAB4A	0.0211398939680751	0.0542123320361705	0.696576315074918	410.414274334411	0.0844277087063579	0.0648880608364517	1.30112855305008	0.193214455758718	0.317010799665955	0.139777660162981	0.302009912437981
CCSAP	-0.0125054896398696	0.0434282864543598	0.773379468056613	520.522260445718	-0.0370171694247316	0.0716340727018196	-0.516753662448	0.60532813063482	0.718809015601201	0.0167240737566722	0.0630056558008907
NUP133	0.00545093440090253	0.0384931991141185	0.887389863809795	590.929210016534	-0.0766657354553318	0.063217045866051	-1.21273834303768	0.225229875227021	0.354922157568773	0.0823973442117523	-0.0150229625871277
ABCB10	-0.0750185370190591	0.0443960120798975	0.0910741738881396	277.036440316317	-0.0467637137583928	0.0632996677439879	-0.738767128249806	0.460048415644399	0.594545162308234	-0.211909214150926	0.0438243974465228
TAF5L	-0.0938854901596673	0.0503056693015226	0.06199935048652	211.415068782718	-0.159860243822767	0.0936861632364064	-1.70633782300784	0.0879451998156798	0.174504696122447	-0.280912625601506	-0.178750259568595
URB2	0.0263413126637553	0.0734509396744545	0.719875953404988	63.6534458505621	0.0231990286428488	0.137138304867782	0.169165199068309	0.86566670236075	0.914727099273324	0.158801168183057	0.181511498765457
GALNT2	-0.22885090929678	0.058587040978055	9.37707693160435e-05	542.638968405575	0.379746257281488	0.115878921827248	3.27709518947382	0.0010488100423022	0.00487041163394084	-0.774530979286462	0.883198606926649
PGBD5	-0.181037481655856	0.0681403623716617	0.00788787869954859	427.876454751676	0.367016278012002	0.13945426648133	2.63180386855455	0.00849328778074209	0.0273064163612781	-0.599659626409242	0.858145930526209
COG2	0.0494940414548057	0.0325699940280001	0.128606298875026	255.487353438122	0.132597712915693	0.0620264805412845	2.13775974001034	0.032536248122837	0.080783399683435	0.243479243072315	0.396808772838091
AGT	0.387907064570415	0.155155891110387	0.0124154140474251	72.7172960449861	0.126172517678341	0.293968274393523	0.429204538954564	0.667774380104146	0.769868899484	1.48118057726497	0.384163949646833
ENSG00000244137	-0.103071620663818	0.188685952805809	0.584887110894038	44.211381842228	-0.807179115879343	0.281123706206974	-2.87125951336551	0.00408839732264019	0.0150790727759824	-0.314509695467138	-1.45267772529542
CAPN9	-0.118216408330538	0.16289559328468	0.468011122140901	57.3727583133737	-0.943222914028883	0.167491353752977	-5.63147226942822	1.78677708430264e-08	4.17476532590209e-07	-0.369899773923902	-1.72041274506068
C1orf198	0.246072513254219	0.0390748264152608	3.02544579648978e-10	1025.00677326208	0.0841459563377217	0.0772943418553334	1.0886431570271	0.276311277489043	0.411091868591027	0.962439271796058	0.301455422067881
ENSG00000223393	0.454933828010623	0.103573885004287	1.12126640798237e-05	18.9263679515958	0.781840374268866	0.198018926481685	3.94831134659838	7.87044028663094e-05	0.000564009320313245	1.72632219082581	1.674522267567
TTC13	-0.0880123456102664	0.0455639202360565	0.053405975440363	513.987417743907	-0.147287957891067	0.0709354051952904	-2.07636733004587	0.037859990424954	0.0910233078444334	-0.259432368199542	-0.154007924613214
ARV1	-0.0699783978244459	0.0875983851513287	0.424374561770082	135.495828952926	0.02738912743263	0.087606731922362	0.312637246380821	0.754556277095087	0.836908670018545	-0.193475564794712	0.189757638593657
FAM89A	0.16674146687052	0.19448285284912	0.391246957954597	13.0892263006729	0.0378021265117341	0.342632335025155	0.110328543594576	0.91214882092494	0.945482254367251	0.672296353985061	0.210250483928621
C1orf131	0.0886759282915562	0.0843134723912811	0.292918435412505	126.791148022566	-0.132606591586539	0.110820629673856	-1.19658760265845	0.231467334955657	0.362101757810407	0.38678186531645	-0.125114906694064
GNPAT	-0.0530717373997341	0.0643447165348833	0.409483247581654	275.839676159942	-0.0951872589779266	0.0868819088801019	-1.09559354996776	0.273256685640853	0.408181981164363	-0.131641667352593	-0.0514734331992014
EXOC8	0.286238164286759	0.126366092449221	0.0235034713781459	59.8542616512103	0.266101603698723	0.179480546678731	1.48262086684549	0.138175169892624	0.246374253012287	1.10933988281276	0.659545239503367
SPRTN	0.056941860400657	0.0690433926755682	0.409527337127996	79.8829876173328	-0.0110334269984026	0.107664140227753	-0.102480054873075	0.918375643396753	0.949426886105173	0.270718665956335	0.114141818468459
EGLN1	0.016380754808595	0.0569691101305899	0.773700802129838	562.842443489466	0.309415292747776	0.067192952222692	4.60487718596299	4.12709350759736e-06	4.76894319773692e-05	0.122371731652704	0.744786842218013
ENSG00000233461	0.359262807136722	0.150863252908194	0.017247886361095	45.0460285814138	0.643098541660837	0.181898042741129	3.53548906832423	0.000407021085370761	0.00223598274625121	1.37641795519966	1.40147749962581
TSNAX	-0.141164413201899	0.0491452417667694	0.00407376931468446	407.327430492882	-0.284759330566204	0.0616391171539615	-4.61978275670198	3.84142044719528e-06	4.50185393101907e-05	-0.453829097875008	-0.424552419702056
LINC00582	-0.364698485266964	0.25991498164623	0.160573514691544	12.8310122643345	-0.581480755973697	0.310422352564798	-1.8731922851861	0.0610418372772735	0.131251874105091	-1.27137570611512	-1.00850198430425
DISC1	-0.13713208635098	0.0586947077001116	0.0194723811999953	759.31440748656	-0.162675008179966	0.164133003946683	-0.9911169860317	0.321628459673738	0.459902888503514	-0.439081390244446	-0.184289732893067
ENSG00000286071	-0.550661867877055	0.225685997815578	0.0146894178349797	24.3574926502127	-1.06968685014639	0.257211760384483	-4.15877893198745	3.1995336257577e-05	0.000265318469189505	-1.95151243563116	-1.96929453825199
SIPA1L2	-0.295193604367648	0.0986645001328675	0.00277253631875317	273.746424306564	0.238660088868535	0.235015042732686	1.0155098418104	0.309862857530783	0.447131682162306	-1.01717070233015	0.60554017190467
MAP10	-0.305010619291024	0.203605992052206	0.134121966397346	15.5886949237414	-0.574512966337404	0.306480907317823	-1.87454732944141	0.0608550250078761	0.130944927833339	-1.0530751493771	-0.994789332045429
NTPCR	0.0433076815610937	0.0563189511945521	0.44191009067554	209.679210013533	0.167318275502398	0.0811765269050713	2.06116573203558	0.0392872315554929	0.0939051408902403	0.220853441548042	0.465139050563757
PCNX2	-0.496179983526018	0.0943828317978779	1.46344758227776e-07	250.321413170528	-0.539491119694036	0.211580124755572	-2.54981946114874	0.0107778716071476	0.0329681292882284	-1.75225207522957	-0.925866125469181
KCNK1	-0.0991822236949933	0.0766773285342226	0.195837736742997	492.822441063899	0.521636614792604	0.22717699524848	2.29616829918035	0.0216662603522493	0.0581366249249594	-0.30028473517099	1.16243969097064
SLC35F3	0.546161030186864	0.133894313800613	4.52209400396039e-05	283.480609401026	0.893446966777042	0.557238828703773	1.60334657377581	0.108858159346	0.205439706360371	2.05997374125572	1.89416471843613
COA6-AS1	-0.254225851579484	0.142755554221886	0.0749373903971356	83.2968152071119	-1.01849573065826	0.188168781328955	-5.41267113208186	6.20914655731077e-08	1.23517962304736e-06	-0.867336509136401	-1.86855010466233
COA6	-0.0955522269206393	0.183865771883692	0.603283358479399	23.154492803884	0.00550548869156149	0.23895304869254	0.0230400437311239	0.981618331139692	0.989408424386883	-0.287008497130948	0.146690504842837
TARBP1	-0.287724047665378	0.0752536509696215	0.000131629392528995	450.684708004356	-0.749568035411277	0.0906913560299975	-8.26504386110784	1.39643390800601e-16	2.03441253656562e-14	-0.989851776447476	-1.33929876956484
IRF2BP2	0.150173304258543	0.0467974943976546	0.00133196059309222	877.377048150526	0.267331840416617	0.104109373990088	2.5677979817847	0.0102346782498294	0.0316544671820385	0.611700467984067	0.661966352824675
ENSG00000286263	-0.184541300769747	0.185850006996808	0.320730292858155	38.4404534166743	-0.641088497866711	0.238810238121814	-2.68451010688955	0.00726361871179309	0.0241470635474822	-0.612474386172642	-1.12581038182742
TOMM20	0.0798612471606157	0.0599006986592306	0.182457220685155	427.066714618593	-0.119556206749844	0.085705124548671	-1.39497150700655	0.16302443192976	0.278517252066709	0.354543322911063	-0.0994316701943284
ARID4B	0.087545625066441	0.0231571861439689	0.00015651689990185	3673.48236018182	0.0959781916610973	0.0498099299397536	1.92688871028699	0.0539935007671965	0.119503041614617	0.382647929225907	0.32474133293821
GGPS1	-0.117671414775109	0.0846004807044619	0.164253579819965	229.879560210487	0.472711283649942	0.0772749890270324	6.11726109057845	9.51973262925111e-10	3.06861663493864e-08	-0.367906531333914	1.06615434258523
TBCE	-0.0482619375553774	0.0685734444781923	0.48155781209923	182.606259748483	-0.00345023233264322	0.0950086699804459	-0.0363149208735721	0.971031252650715	0.982335381196108	-0.114050454018802	0.129065591557249
B3GALNT2	-0.212954869210124	0.0753905576335812	0.00473265463215607	188.142390603187	-0.250109912710716	0.121459628318794	-2.05920202599545	0.0394748891815603	0.0941719141496205	-0.71639329344181	-0.356362155238865
LYST	-0.0807237013866489	0.0507236798382068	0.111510551342249	770.441349451581	0.211297209597635	0.0565650603326462	3.73547218645299	0.000187363288410264	0.00116784028279614	-0.232775106026316	0.551689859563524
ERO1B	-0.0262646672797188	0.0637985568503587	0.680573096785635	346.795790973626	0.0332060624312576	0.0782851693455239	0.424167983653422	0.671443308306482	0.772921803504092	-0.033598317401476	0.201205401946448
EDARADD	0.322167645918654	0.142560358975383	0.0238294215822405	20.9049851729654	0.638987049498964	0.228877440050619	2.79183063808143	0.00524107806020948	0.0185037823651017	1.24074725875601	1.39338605811803
LGALS8	-0.236834233287818	0.0799694001571587	0.00306084146515404	104.941465179206	-0.192371953799791	0.0966706199393975	-1.98997331268164	0.0465938753948932	0.106833048660409	-0.803728941776293	-0.24273350196332
ENSG00000230325	0.432051838103775	0.13989170181318	0.00201187518643172	59.7331047164713	0.108667619498313	0.132022092072199	0.82310178389603	0.410450114452562	0.548349249372028	1.64263430796613	0.349714203874027
HEATR1	0.120513488970561	0.0561600581979466	0.0318814976559668	264.436818705653	0.131363376355616	0.0736830545274859	1.78281664892996	0.0746161546833407	0.153657990381713	0.503223576001982	0.394379591002503
ACTN2	-0.0286351349140069	0.0648741863231638	0.658927134512873	957.384161852641	-0.531809113854296	0.150157794101835	-3.54166839647119	0.000397604975053405	0.00219398809108563	-0.0422679924825577	-0.910747891390779
MTR	-0.198248777508886	0.0496808820631308	6.59497210102008e-05	658.340314645389	-0.203837224219052	0.0918464115311591	-2.21932703543785	0.0264644836136529	0.0683458857314707	-0.662607688054027	-0.265297223676975
RYR2	-0.346467282121114	0.061252694291694	1.54617101072752e-08	806.462053659968	0.354229938837049	0.323135737933454	1.09622643754124	0.272979692680818	0.407906558556536	-1.20469746705146	0.832982337490028
RGS7	-0.104833800666707	0.137588538493976	0.446097595249691	121.171115566806	0.449855655200453	0.926908800140876	0.485328928943259	0.627443037829823	0.737817800281013	-0.32095463816049	1.02117432719382
ENSG00000287738	-0.699404034537842	0.181573921433982	0.000117206346713319	13.1841027971506	-0.6178200950247	0.308907075586491	-2.00001924155252	0.0454981861963019	0.105028954422614	-2.49551744002448	-1.08001802392835
FH	-0.240077401451889	0.104154903584383	0.02116638592009	90.5053978294698	-0.368941106106834	0.107121787833773	-3.44412760062726	0.000572905253755781	0.00298191666228053	-0.815590404809618	-0.590222664467429
OPN3	-0.154552413020075	0.17285428933319	0.371257888089133	31.5543756490541	-0.0953528743017302	0.262268961694248	-0.363569038767509	0.716179850237885	0.808735600703375	-0.502793954737109	-0.0517993651607839
CHML	0.00921611887743878	0.184621498303843	0.960186943690194	18.8570905771207	0.0657803175550882	0.306867356497153	0.214360752821548	0.830265744991434	0.889912649348868	0.0961680135766201	0.265311733569379
WDR64	-0.450835630450511	0.31890758579028	0.157453711424108	8.23617030238345	-1.04649237367631	0.390614738079185	-2.67909085771405	0.00738223595520243	0.0244702266996003	-1.58641103937651	-1.9236476679012
ENSG00000288723	-0.109039309738961	0.223055821697387	0.624952748826017	41.208751224819	-1.05403779767388	0.199516681588854	-5.2829557372348	1.27116112111393e-07	2.32342610821071e-06	-0.336335737096239	-1.93849710808594
PLD5	-0.143111227207744	0.0486113475551293	0.00324012490335798	1659.68474714377	0.131702753435203	0.140610671815445	0.936648347773104	0.348939473690989	0.487288843064383	-0.460949315265802	0.395047487153206
ENSG00000272865	-0.098819128834781	0.14252497784567	0.488092417338045	75.7220376980035	-0.704792521197701	0.229916575266965	-3.06542718975063	0.00217359293344241	0.00893487994217267	-0.298956763248439	-1.25118028606151
CEP170	0.0255046437433692	0.0268009894002604	0.341284316861729	2576.5992599988	0.0223208074173427	0.054900904795643	0.406565383583879	0.684327226033564	0.78332868434133	0.155741161125688	0.179783154067886
ENSG00000227230	-0.473260830561993	0.223423856193204	0.0341564591265023	10.4665057496227	-1.02512304497208	0.317692589818869	-3.2267766949067	0.00125193122269624	0.00564946795301126	-1.66842827335287	-1.88159269942179
SDCCAG8	-0.102984985441708	0.024665426864371	2.97623894265852e-05	2708.9338423977	-0.192898169511355	0.0572707298554821	-3.36818074430197	0.000756659735460366	0.0037330556669791	-0.314192838482715	-0.243769097674794
AKT3	-0.109577160934084	0.0222093097120394	8.06288630736148e-07	4006.98920301731	-0.0316839925084699	0.0774943468272229	-0.408855533412144	0.682645683076438	0.781880287537835	-0.338302857438337	0.0735013803139437
ZBTB18	0.0529466117287131	0.103827009405091	0.610086300584901	114.13369375949	0.266987469829514	0.169328984543073	1.57673814999818	0.114855788325259	0.21388919474528	0.256106566911887	0.661288629420899
ENSG00000240963	-0.0249594689501615	0.0948501114562016	0.792437712657141	309.593131496476	0.781877199737877	0.19307445365741	4.04961497974888	5.13019673273339e-05	0.000394367800213424	-0.0288247253599926	1.67459474031334
ADSS2	0.0148448447273609	0.0357962472162012	0.678358648345774	1418.42209071686	0.450086537749068	0.0760999692903632	5.91441155556502	3.33064145733829e-09	9.37373713182707e-08	0.11675434157935	1.02162870544963
CATSPERE	-0.184078668580694	0.0900597575501074	0.0409573600923856	348.987429670057	-0.567530134427923	0.103871613706067	-5.46376545216583	4.66139354784559e-08	9.63397887635403e-07	-0.610782369499174	-0.98104707650176
DESI2	0.0628086329949178	0.0563906887543902	0.265359793250656	255.459846054297	0.226925832790461	0.0688832158338454	3.29435596238471	0.000986474877276738	0.00465809236616852	0.292175618766454	0.58244708478327
COX20	-0.0574924510995058	0.0667251714576136	0.38889081356671	276.096519375328	-0.183886344948814	0.0639569103343352	-2.87515991606767	0.00403822912575529	0.014927384280777	-0.147809849043467	-0.226033772285534
HNRNPU	0.0178859678903021	0.0285670092602047	0.531245600902656	2416.10308805877	0.149319593916126	0.0585170278507324	2.5517289479742	0.0107189872913604	0.0328488659825977	0.127876851468488	0.429717536053025
EFCAB2	-0.0492725167151084	0.0542457155066965	0.363708707463012	859.171400143944	0.197044937797973	0.111913855663179	1.76068402460378	0.0782918981342167	0.159562289205461	-0.117746515011936	0.523641302232096
KIF26B	-0.16957593409871	0.150029127260258	0.25835541745711	73.0183851002283	0.396362338822138	0.306087597840599	1.29493106423917	0.195344011170038	0.319904342736033	-0.557740516521603	0.915899156163132
SMYD3	-0.229259608814076	0.0676263710247998	0.000698692114317783	1031.1085520163	0.49964702469566	0.117530342620334	4.25121729041242	2.12611766978222e-05	0.000187613471335889	-0.776025744272699	1.11916404430893
TFB2M	0.197254246200148	0.139914244318015	0.158592108543832	48.9615851287656	0.394521083490206	0.146708924311631	2.68914168201646	0.0071636007485929	0.0238893866975068	0.783892850297513	0.912275554504011
CNST	-0.121128263681374	0.068366573217002	0.0764365817442679	262.410078850013	-0.0275905717417772	0.0958263902776992	-0.28792247795019	0.773406080245832	0.849557536402503	-0.380549503711264	0.0815572572064231
SCCPDH	-0.0158319407202823	0.0622112889135403	0.799119638630334	483.254949135734	0.0217970283647641	0.158558547154161	0.137469904688087	0.89065937945437	0.931531417419196	0.00455801435845898	0.178752353716072
ENSG00000260855	-0.252208982450195	0.173176100372355	0.145289558205681	16.2656242288546	-0.545782547053673	0.2879635448136	-1.89531819872186	0.0580502585798231	0.126299684113641	-0.859960074301741	-0.938247692665891
LINC01341	-0.606233520026002	0.177137782887369	0.000620745706408306	36.7224793599544	-0.911947545189723	0.304964385230776	-2.99034113278383	0.00278666043236672	0.0110015340130099	-2.15475847910433	-1.65886262952278
AHCTF1	0.0207104400823083	0.0539652983476362	0.701146486597442	693.832467853828	0.366905749236678	0.0829257673548293	4.42450833969051	9.66621699375458e-06	9.69230664825864e-05	0.13820698879078	0.857928409226094
ZNF670	-0.0393373189187831	0.0890677958777316	0.658738215241292	69.5767688949294	0.0248086955641011	0.141679664339725	0.175104138478292	0.860997806477751	0.910959587344918	-0.0814098295771712	0.184679333027944
ZNF669	-0.137485985761557	0.128940186902701	0.286298337937617	33.3577993057408	-0.440176043425812	0.186548796292696	-2.35957589742458	0.0182958378889044	0.0506570059677882	-0.440375731013628	-0.730413453099408
ZNF124	-0.0708506933209132	0.0767878271538018	0.356173306041801	125.994178465322	0.00805116454118724	0.125161697860039	0.0643261051810784	0.94871056756707	0.968728143238927	-0.196665871390622	0.151700410352578
ENSG00000259865	-0.0512168273504615	0.154033961870496	0.739509117336375	32.7867838552766	-0.128908210826232	0.242341812073138	-0.531927238322899	0.59477639118142	0.710426426917077	-0.124857576652845	-0.117836470929782
ENSG00000290683	-0.245786263383632	0.122444541997109	0.044714831531244	21.7064024731089	-0.277800206142258	0.194102777454608	-1.43120160249754	0.152372444428394	0.265135190188048	-0.836469820041892	-0.410856820633687
ZNF496	-0.0765830361839409	0.0781693034508615	0.327230628239958	128.038370369166	-0.113425146137318	0.0988838399368358	-1.14705442476516	0.25135912819023	0.384334350920826	-0.217631165055445	-0.0873657057284416
ZNF496-DT	-0.58493625775513	0.194266841449646	0.00260394157934245	64.7049547641853	-0.174815932641058	0.26464809920351	-0.660559940415924	0.508894566526763	0.637585531268479	-2.07686653013432	-0.208183145858399
ENSG00000286216	-0.481601781453351	0.285864802071273	0.0920428543559901	7.4160393555724	-1.02789954788328	0.375946892234847	-2.73416157737825	0.00625393469870017	0.0213584390825652	-1.6989342094177	-1.88705687398851
ENSG00000290612	-0.771575173469604	0.153828628182588	5.28104949101554e-07	32.9551265506877	-0.994455511245738	0.348113801126469	-2.85669659757171	0.00428074810594618	0.0156519555569607	-2.75947393355319	-1.821238807072
OR2L5	-0.379165266327331	0.139062153031856	0.00639927905683002	62.1106504576606	-0.45144046926456	0.316021454554047	-1.4285120923249	0.153144516593808	0.266229236848853	-1.32428606415938	-0.752581911460639
OR2L2	-0.503735306690601	0.133110268648998	0.000154113327039226	59.8121678513213	-0.592092832534285	0.294830477735855	-2.00824839101185	0.0446169030871875	0.103514001541859	-1.77988468072143	-1.02938661533003
OR2L3	-0.51727079295059	0.145217591112694	0.00036798502710484	78.3809283250951	-0.761030303778201	0.301154266892553	-2.5270447323588	0.0115026850837619	0.0347423855871453	-1.82938894993867	-1.36185658322129
OR2L13	-0.32120417693657	0.168373523001172	0.0564315324215069	26.699290549919	-0.650260267279818	0.346364738705202	-1.87738587279598	0.0604652263105663	0.13038938658758	-1.1123009667487	-1.14386047965254
OR2M3	-0.445512558982733	0.176218939758242	0.0114656738980955	13.1173158183755	-0.734772445131306	0.317366505794862	-2.31521736451371	0.0206010394227885	0.0558469004115287	-1.56694260226669	-1.31018095816934
OR2M4	-0.636238691237009	0.157372495220258	5.27978189491566e-05	17.3546052243284	-1.07282876507287	0.322267424064284	-3.32900158366262	0.000871579087886093	0.00420508611882706	-2.26449846516821	-1.97547784588074
SH3BP5L	0.319385239839524	0.111305736214609	0.0041119807624158	83.179157729031	0.565515834828507	0.111241844155409	5.08366109104106	3.70228296048861e-07	5.97999182531094e-06	1.23057097273517	1.24879426209694
ZNF672	0.348161878660306	0.0799963585867987	1.34764952792535e-05	64.8310429307976	0.484177729251387	0.130528946639208	3.70935138693559	0.000207790880459262	0.00127170221913988	1.33581776239519	1.08872037706455
ZNF692	0.429224594632393	0.0738086146440623	6.04989782438882e-09	231.056654955912	0.134725410039264	0.111506580352192	1.20822833606533	0.226959445159213	0.357005263827113	1.63229403505228	0.400996093680219
PGBD2	0.284963909530215	0.104342008711009	0.00631316687917369	37.474219153171	0.327963484063873	0.133047315475187	2.46501391548211	0.0137007930517473	0.0401090986503083	1.1046794628391	0.78128979520942
SH3YL1	0.00126974939885352	0.0418799294384536	0.975812799534644	799.869998353752	0.0013332191052217	0.0783669361486049	0.0170125204677335	0.986426627329104	0.992437351530838	0.067105207378784	0.138479452995131
ACP1	-0.0337293070568705	0.0803837178576858	0.674774970216637	204.73992508707	-0.0633576815762258	0.0746805815556236	-0.84838227363074	0.396225111469917	0.534540563569138	-0.0608992602741502	0.0111673681506477
ENSG00000228643	0.446175393187666	0.235322149187111	0.0579574606905442	24.9234849004595	1.09024485667869	0.248138140464961	4.39370124494281	1.11436933649546e-05	0.000108729667369156	1.6942893619293	2.28146415919905
TMEM18	-0.130864698812509	0.0878260530708112	0.136212621016745	83.7265282009528	-0.327079296776671	0.112913953659198	-2.89671281694623	0.00377094778082119	0.0141291689417556	-0.416159240715886	-0.507838369844155
ENSG00000290112	-0.243548429598035	0.141360603573253	0.0849088549779512	15.2086686893461	-0.407846828165587	0.247746926240104	-1.64622356513244	0.0997177393203728	0.192240980782743	-0.828285235900787	-0.666789361414043
EIPR1	-0.206553324711307	0.0693173884855785	0.00288418022597384	167.706362069598	-0.107115510288448	0.0897252635777874	-1.19381661326171	0.232549711561459	0.363221433025361	-0.692980482391766	-0.0749483041145007
ADI1	-0.192714115846266	0.097013374253419	0.0469812084365247	144.373531158099	-0.563660908372768	0.0848998672589483	-6.63912590880239	3.15548770356400e-11	1.52242036607017e-09	-0.64236538750347	-0.973432416161164
ENSG00000235078	0.273555609601794	0.268792333565957	0.308810551934019	17.3539712173202	0.23715097650117	0.265754450172802	0.892368787604374	0.372195295194129	0.510883252039974	1.06295509918347	0.602570229614026
RNASEH1	0.0291389044774366	0.0638286845947175	0.648017968879646	115.397897757074	-0.0176110419638754	0.0906359938154161	-0.194305167544596	0.845936939631152	0.900228033944544	0.169032994040234	0.101197032327944
RNASEH1-DT	0.0639867926969894	0.0443592081464993	0.149170046691175	85.6106859873948	0.134096350163047	0.0956990714310904	1.40122937618684	0.161145492427101	0.276062622251551	0.296484583657111	0.399758100029032
ENSG00000287126	0.242742373948086	0.107065556661061	0.0233761038549729	12.9873087734911	0.328945847336555	0.23387834158859	1.40648272560097	0.159580830601602	0.274368985623025	0.950259723195059	0.783223092087379
RPS7	0.116647755775713	0.0837301758721659	0.163577825565149	303.38079346734	-0.188129841282587	0.144554131641168	-1.30144907756485	0.193104784084514	0.316935839573214	0.489085162861595	-0.234384998804126
SOX11	-0.437230146739539	0.205602191873442	0.0334547378401652	20.7083741825021	-0.82013066665475	0.30748843523326	-2.66719190929116	0.00764879820039417	0.0251559808604002	-1.53665076364489	-1.47816645576318
SILC1	0.00334904827705914	0.028130739924123	0.905233386196724	2782.53716825651	0.254185673736569	0.0811722485059866	3.13143566200242	0.00173953896334486	0.00738891582463981	0.0747099708481295	0.636094617076375
RNF144A	-0.0863776379395993	0.0258180546143237	0.000820960955796316	3390.6935857029	0.277974314437832	0.0687417469237656	4.04374818618015	5.26034163859563e-05	0.000402723733897636	-0.253453638875321	0.682910806237312
ENSG00000223884	-0.66544095967949	0.272946712908393	0.0147692419816895	16.8136105613925	-0.729479140341314	0.370000506666196	-1.97156254437086	0.0486595665472043	0.110377218576012	-2.3713019394552	-1.29976370224258
ENSG00000229727	-0.353948120846241	0.264986643405304	0.181640610455472	22.2597445814189	-0.00918981119276253	0.383112047884215	-0.0239872675461772	0.980862764812438	0.988982269311496	-1.23205765545594	0.117770065554151
KIDINS220	0.0504369852401546	0.0251539824024836	0.0449492338784241	2965.39742360664	-0.14153356520854	0.0462441645766608	-3.0605713500114	0.00220915117460294	0.00906349708851456	0.246927936537035	-0.142683244917783
MBOAT2	0.033507158356885	0.0287004198307171	0.243016690012019	2660.75546785729	0.0478132040263887	0.0716646512887493	0.667179748544941	0.504657325200231	0.633860861505826	0.185009310805203	0.229952345187386
ASAP2	-0.349629672664986	0.0656137895697268	9.89724205362754e-08	510.22805903293	0.267735504307594	0.195001705544615	1.37299057749184	0.169755275965946	0.287583928560213	-1.21626349651261	0.662760765810047
ITGB1BP1	-0.0388602795067558	0.0713150464130457	0.58581544171717	469.445508417999	0.0492852230769131	0.105843141943506	0.465643991400212	0.641470348853661	0.74844922926864	-0.0796651203715595	0.232849287605546
CPSF3	0.0671927603380648	0.0753477821200441	0.372517159146137	162.780117371256	0.0372034005576479	0.101199241133708	0.367625291858598	0.71315265334547	0.806504029383	0.308209990647083	0.209072187620141
IAH1	-0.0361361485014494	0.0778561751677402	0.642547598265276	181.313944931668	-0.0150747624972592	0.0894346616859963	-0.168556152760844	0.866145772000123	0.915038118293888	-0.0697019678050831	0.10618844569894
ENSG00000239300	0.00775982019959222	0.0830808729368525	0.925585153052367	93.984554805132	-0.127099480067598	0.11023039489843	-1.1530347884965	0.24889610577415	0.381849693558111	0.0908417917901201	-0.11427687782815
ENSG00000271855	-0.433534855344348	0.158904587985653	0.00636671864812063	22.3063579602823	-0.776778965539966	0.211783447026366	-3.66779829324084	0.000244648058070812	0.00146178936185455	-1.52313571907612	-1.39285004507266
YWHAQ	0.113539310549573	0.0316135304286197	0.000328807477363728	1623.65841278903	0.185124698796349	0.0814623830641313	2.27251759441667	0.0230552665409335	0.0611024185479349	0.477716431338682	0.500182199589295
ENSG00000240687	0.124414592609956	0.0786039543905982	0.113466321144542	422.309124365021	0.241562284711847	0.197738774705787	1.22162325052972	0.221850132010973	0.350936018914526	0.517491351913353	0.611251710924023
TAF1B	0.111023342284479	0.0730604372773996	0.128609122264613	185.994883029748	0.0696508153338997	0.108894696470325	0.639616231015255	0.522422127652064	0.649083741915424	0.468514606746283	0.272928896669842
KLF11	-0.237547746142618	0.164495491849993	0.148711179176636	14.0039171318891	-0.46490763893711	0.260854449203706	-1.78224922118946	0.0747085993489612	0.153827045354796	-0.806338521644759	-0.779085383044834
HPCAL1	0.0709529128721585	0.09384122822825	0.449592051636525	155.42603279812	0.380050541125512	0.173957278346303	2.18473492307078	0.0289082880104568	0.0735626769446395	0.321962256341142	0.883797439376948
ODC1	-0.303378796315264	0.217874770934185	0.163787462187954	24.5169122294975	-1.4869323914637	0.404429807427685	-3.67661424592096	0.000236350030877378	0.00141940504572533	-1.0471069704469	-2.79043629385604
NOL10	0.0602253747178167	0.0511643975926955	0.239157449114619	547.659620285038	0.268953928549283	0.0747740530819279	3.59688845881603	0.000322046497365323	0.00184843991921541	0.28272768976332	0.66515863210655
RN7SL832P	-0.320608974483991	0.239439037184637	0.18057053192224	15.7588667750452	-0.479962844267008	0.3251303516163	-1.47621666781031	0.139885736403579	0.248678315941761	-1.11012409168967	-0.808714118432974
ATP6V1C2	-0.52238494912883	0.194543112396331	0.00724888870747922	13.920539147455	-0.708799653742909	0.325378738720144	-2.1783834325836	0.0293775022804163	0.0745637743503929	-1.84809330672377	-1.25906634721083
PDIA6	-0.041115353811708	0.082550742891847	0.618440635972297	230.485165144686	0.00588251514253507	0.170798731372705	0.0344412109812376	0.972525321340365	0.983063228174988	-0.0879127594554414	0.147432495184745
SLC66A3	-0.195164603131981	0.108690797135657	0.0725590230575165	86.7803489511206	-0.209175118448255	0.140136276047306	-1.49265503799775	0.135527508437134	0.242878113945915	-0.65132772398517	-0.275802231890504
ROCK2	0.00362448112827836	0.0571770752840813	0.949455583449056	516.879192952565	0.107847252290855	0.0833208287887713	1.29436125226575	0.195540668103114	0.320085297203379	0.075717330447639	0.348099716234817
E2F6	0.20232085233629	0.0512262730207285	7.82974518217134e-05	154.768446222171	0.305769534577044	0.0801676475871302	3.81412631878363	0.000136665555611026	0.000898208826351104	0.802423299027877	0.737611968029133
GREB1	-0.50207646816594	0.0917088337036846	4.38304257197508e-08	251.419627865163	-0.371764838744755	0.206625905202253	-1.7992169877289	0.0719843632686456	0.149418583345729	-1.77381769595743	-0.595779787422748
LPIN1	-0.072493553089155	0.0492761099015814	0.141245046709091	416.381861774335	0.0866508713960672	0.0805890234582777	1.07521927525189	0.28227656761571	0.417417633074878	-0.202674415944623	0.306385110093198
LINC00276	0.515593675224286	0.275461657822512	0.0612420441677485	28.8079603849147	0.388655973050902	0.52942467124387	0.734110052215293	0.462881667523842	0.597344470638671	1.94817764170964	0.900732981591819
ENSG00000287291	-0.139168044271099	0.226926219527349	0.539694908352785	33.9828091219508	-0.355556989805356	0.261237384409302	-1.36104941721616	0.173498073183252	0.292342576613335	-0.44652763983287	-0.563882642421162
NBAS	-0.119840846052373	0.031520720847408	0.000143549909974284	1520.60354720052	-0.120183767469606	0.0546449210780253	-2.19935842341139	0.0278524465000666	0.0714954836743806	-0.375840942254592	-0.10066671349652
DDX1	-0.0229801466605963	0.0504654080952501	0.648847153889045	395.081772595908	0.116530233724588	0.0439254792504214	2.65290750865217	0.00798017345454921	0.0259575036081573	-0.0215856131767856	0.365187876352389
MYCN	-0.105671172946676	0.137634965579417	0.442627400473284	54.1901412036852	-0.588849013853631	0.226737464362891	-2.59705212593886	0.00940276537394581	0.0295543896451594	-0.324017217663462	-1.02300276049509
ENSG00000226764	-0.320539068429171	0.169508170290537	0.0586250384941607	75.0853841438986	-1.0958545744438	0.247394005411914	-4.42959227172539	9.44114124312837e-06	9.49867020127878e-05	-1.10986841944479	-2.02079277835756
GACAT3	-0.622097870679438	0.160294346715911	0.000104039821650004	78.8004590896137	-1.46365825248112	0.158601184751645	-9.2285455166875	2.74331579321799e-20	8.31952503820804e-18	-2.21278026499509	-2.74463264719756
CYRIA	0.924872337246122	0.261445114008942	0.000403874242308711	40.1535601347991	0.943530349005986	0.694485546551503	1.35860329086923	0.17427233181855	0.293216355392171	3.44506077397597	1.99272911838208
SMC6	0.142716789504658	0.0461568093165267	0.00198813790903853	708.224724315969	0.118197087033179	0.0774281530192089	1.52653889346755	0.126875711975845	0.2303730547362	0.584429241320435	0.368468253771953
GEN1	-0.411275763679535	0.112871530584456	0.000268693268027581	78.8163607270311	-0.510012806286184	0.151234084777558	-3.37234034930905	0.000745322829284819	0.00368814427012068	-1.44172600500006	-0.867852625917937
KCNS3	-0.244066977090264	0.125814479448937	0.0523923576866512	128.386864896056	-0.673296080217753	0.274151937933375	-2.45592311071454	0.0140523220177307	0.0409606718680811	-0.830181755476382	-1.1891950992099
ENSG00000287881	-0.257580516878731	0.164336395245127	0.117021720101488	26.9190480383208	-0.335048788755314	0.275163785178713	-1.21763403035653	0.223363076472766	0.352578639938954	-0.879605758346794	-0.523522378387314
RDH14	0.0220047365578005	0.0920832481039475	0.811132190528222	93.4943459496404	-0.110144259162486	0.115081729902782	-0.957095963499447	0.338518820808505	0.477085515669043	0.14294070872806	-0.0809089002657727
TTC32	-0.0372500207429587	0.0620561569157477	0.548330910650312	198.983589819596	0.0329273156244961	0.0870195403021199	0.378389905418679	0.705140966038386	0.799877462238963	-0.0737758097238832	0.200656826540344
WDR35	-0.0022546908002423	0.0730034403144398	0.975361475925323	204.617325789427	-0.162582571766973	0.111806291161924	-1.45414511184806	0.145906078729048	0.256589525921964	0.0542150286955218	-0.184107817471737
LAPTM4A	0.205730831841071	0.107901756936716	0.0565659894168636	135.256717597608	0.304674879275803	0.15235441129422	1.99977720820586	0.0455243267453606	0.105028954422614	0.814894852704447	0.735457679758
PUM2	0.0347672572841663	0.029411913293906	0.237173651527485	2047.68442101965	0.218630931151113	0.0510928771412513	4.27908826795341	1.87660436102049e-05	0.000169728185056388	0.189617957686319	0.56612266805447
RHOB	0.398138506438266	0.044453087002573	3.35528176128035e-19	800.919251906664	-0.0252772232375986	0.142922425620188	-0.176859741415053	0.859618561746789	0.910083487286783	1.51860073661335	0.0861099410914274
HS1BP3	0.214587238889889	0.0688601452521065	0.00183150577478882	134.755967401549	0.400720675097558	0.123002103666549	3.2578359487565	0.00112265286569714	0.00515003147056141	0.847286002192601	0.924476388383307
LDAH	-0.280048508202315	0.0974200021429919	0.0040447428957473	276.748595043849	-0.780234607876389	0.119103762414913	-6.55088128247656	5.71985179127705e-11	2.56511436202571e-09	-0.961779495580096	-1.3996507701467
ENSG00000233005	0.140891440763678	0.186531396486998	0.450055244163581	42.1118757937467	0.893446923102762	0.34769540530144	2.56962533723496	0.0101808555814951	0.0315182320710452	0.577753267236229	1.89416463248488
ENSG00000228999	-0.016946547043687	0.275094038305638	0.950879193360739	17.52742071317	-0.529113706722898	0.447586745176301	-1.18214784603258	0.23714704246449	0.368427083222407	0.000481487631216698	-0.905443313810498
ATAD2B	-0.066753960846229	0.031067472451409	0.0316600199252256	1097.21537591531	-0.117259215303662	0.0623650508594195	-1.88020716230926	0.0600798498628513	0.1297277781113	-0.181682608621758	-0.0949111770986556
UBXN2A	-0.0512427956345426	0.0494207949820702	0.299797805597208	687.341684678227	0.165514536784135	0.0824114646511799	2.00839212705056	0.044601638858886	0.10349474600922	-0.124952552252655	0.461589281827848
MFSD2B	0.146940178002606	0.134404151666326	0.274274777153028	27.6536684941764	0.184494424743336	0.192202365860562	0.959896741735123	0.3371071862255	0.475863283681099	0.59987573191527	0.49894181643081
WDCP	0.194416583913432	0.0918164608042669	0.0342218416904556	31.570678658338	0.114983461069853	0.165845187608144	0.693318043943088	0.488109981817779	0.620204788512693	0.773514471930387	0.362143818387816
SF3B6	0.121137354678935	0.108557718191494	0.264473629622545	122.963935620845	-0.0203482882232982	0.112784336713486	-0.180417678697622	0.856824676456402	0.908031285989312	0.505505283167096	0.0958101150899866
FAM228B	-0.148754342287984	0.0586255143324742	0.011169035958017	691.736670257032	-0.458457484119197	0.0834601649047441	-5.49312938265159	3.94873280020385e-08	8.29959963380894e-07	-0.481588269994888	-0.766391439247669
PFN4	-0.323711374652358	0.19298626407663	0.0934681217969246	11.5411120723053	-0.647032012219681	0.255595252298768	-2.53147116936021	0.011358515479579	0.0344113231450651	-1.12147071420507	-1.13750725411717
FAM228A	-0.317952193989496	0.180039984942395	0.07739437602859	35.9232368790774	-0.451613261162988	0.215252746480562	-2.09806038969064	0.0358998110503569	0.0872112460696917	-1.10040726480039	-0.752921966964602
ITSN2	0.0938588511438324	0.0336059400409578	0.00522338921342922	1643.46685751414	0.140447860733265	0.0542807961548289	2.58743184850597	0.00966943214381555	0.0302118926949325	0.405737727210359	0.412257911348526
ENSG00000242628	-0.118830950013854	0.139320760034265	0.393697749150309	35.6177837522485	-0.113397111598853	0.214743704839959	-0.528057908302196	0.59745914418031	0.712711156981569	-0.372147379687871	-0.0873105335867336
NCOA1	-0.044616921971697	0.0263308222869214	0.0901750448198397	3458.70373152945	0.159579503392289	0.0504821435993737	3.16110790894126	0.00157170260623649	0.0068052158300333	-0.100719286649592	0.449909100121022
PTRHD1	0.182280690011607	0.174922119520246	0.297380294460637	13.2455061705449	0.169260274687687	0.230023039026353	0.735840528862396	0.46182775322096	0.596191504896487	0.729129028558197	0.468960916737223
CENPO	0.051372512682053	0.0796699367310753	0.519045921481698	24.123338535302	0.111516913533958	0.151776566215658	0.734743948387294	0.462495449397225	0.59689789630387	0.250349505696376	0.355321631815078
ADCY3	0.11706994194832	0.0673015005442268	0.0819495112220807	410.983137978486	-0.312872035210587	0.150939361821454	-2.07283263580167	0.0381878580364786	0.091645925455761	0.490629253524247	-0.479878392925365
DNAJC27	-0.0799969440805404	0.0457222583943088	0.0801825227949273	255.016641309753	-0.199675146891781	0.0761396953794464	-2.6224841837978	0.00872913193458219	0.0279136863670952	-0.230117086310871	-0.257106230256925
DNAJC27-AS1	-0.154468267076262	0.0773970375575092	0.0459567386305774	303.61955165006	-0.211601849657721	0.0962702412812358	-2.19799853871318	0.0279492100725038	0.0716448614244275	-0.502486201962216	-0.280578053627099
ENSG00000286645	-0.517499505797952	0.250083221183535	0.038517082587878	13.8448206956936	-1.11337241674475	0.336654160229214	-3.30716963659888	0.000942438018233088	0.00447902413679789	-1.83022543723966	-2.05526799823884
EFR3B	-0.10365680808484	0.056629131572767	0.0671826394458994	571.052102981089	0.154705466384919	0.139015614093673	1.11286395699892	0.265766861909019	0.400212359948117	-0.316649941859206	0.44031696573302
DNMT3A	-0.116221217299404	0.0465665827789103	0.0125670849917686	858.615591773352	0.00467752699900681	0.070004538389582	0.0668174822177374	0.946727005714246	0.967429741776488	-0.362602623895607	0.145061071210902
ARNILA	-0.0931511902476488	0.154480073534872	0.546509955687968	15.1188859629101	-0.377805171545989	0.267876921513721	-1.41036849838009	0.158430902072842	0.27299202282032	-0.278227019792263	-0.607667199005815
DTNB	-0.140692735276973	0.0346462846321954	4.88981855894526e-05	2526.8375394454	-0.39814110256182	0.0719560361658641	-5.53311610500716	3.14591076576033e-08	6.77510637379689e-07	-0.452103997606657	-0.647688434567643
DTNB-AS1	-0.300246980230735	0.19603542680435	0.125622280276445	28.1220016251463	-0.866001664729515	0.204763701090678	-4.22927335322004	2.34447338586252e-05	0.000203023744253596	-1.03565276306865	-1.56844085814865
ASXL2	-0.0430628636621911	0.0433891062069364	0.320962941763951	614.95401694784	0.100362536204131	0.0533516224334398	1.8811524678437	0.0599511814502042	0.129506404470132	-0.0950355218069152	0.333369749586769
KIF3C	-0.167105248132817	0.102537548589159	0.103165319106176	144.021750994647	0.534651374190357	0.167333785290552	3.19511910438175	0.0013977314523015	0.00617061478942375	-0.548704306011134	1.18805281639049
RAB10	0.0670631049554882	0.0289029869128108	0.020325581045164	1469.31532091845	0.177424542737337	0.0472062566783471	3.75849633548087	0.000170937541726988	0.00108136733506302	0.307735793057041	0.485028245769298
GAREM2	0.107491015300966	0.110480947348176	0.330584552130018	32.8177913360431	0.246793941904382	0.186906348866747	1.32041497466912	0.186696506643004	0.308908817360544	0.455595583181385	0.621547644005138
HADHA	-0.0275038561647052	0.0535211800977136	0.607330768501747	398.065145285868	-0.183572196306431	0.0647214007436935	-2.83634461240115	0.00456331778825405	0.0164990030008407	-0.0381304885399975	-0.22541552585224
HADHB	-0.0380348407237899	0.055880075981048	0.496092222165824	409.006822368056	-0.224270779324814	0.0654871816609368	-3.42465156747754	0.000615588362560357	0.00316637004764517	-0.0766461860717935	-0.305510584039806
ADGRF3	0.167053157030979	0.162709811631919	0.304564663198768	76.141106447835	0.166485632684463	0.135241094700289	1.23102843150904	0.218312230790477	0.346795215218714	0.673436319947076	0.463500404448686
SELENOI	0.0133496114459912	0.0507296016342221	0.7924331929515	410.900159221155	0.122724779601122	0.0984434313494004	1.24665280272019	0.212524831596822	0.340314547147497	0.111285721576956	0.377378780202837
SLC35F6	0.164663277761573	0.0998123065699218	0.0989983328831455	75.8835251709527	-0.0240210326574402	0.141591814418555	-0.16964986822213	0.865285501784782	0.914519385243376	0.664695649351511	0.088582131771064
CENPA	0.241877572666284	0.112340766042961	0.0313131499250058	32.8756881689567	0.39647464594502	0.166954924687771	2.37474064743213	0.0175612845967599	0.0490619832878083	0.947096825708303	0.916120177262024
DPYSL5	0.149864772790824	0.0373114322048917	5.90460026816945e-05	2258.37916066405	-0.224053175828749	0.163867739325554	-1.36728056877398	0.171537379888336	0.289831910181829	0.61057205452728	-0.305082339039943
MAPRE3	-0.0385034541747972	0.0779522259357073	0.621350984983844	226.553655329259	0.444332262818052	0.1137972404725	3.90459611299123	9.43828771927201e-05	0.000660947009935825	-0.0783600784279225	1.01030425748989
TMEM214	0.280565920880674	0.11574803104704	0.015353273900669	62.7841551289217	0.388008990295453	0.108128492645059	3.58840654117991	0.000332705215376962	0.00189788848387779	1.08859439504476	0.899459715605615
AGBL5	-0.108120821491454	0.0993469215856984	0.276455730898821	94.708702030826	-0.304575319992014	0.0926791698098548	-3.28634061587836	0.00101498195267115	0.00475342950415799	-0.332976486559978	-0.463550407061653
OST4	0.179043188176708	0.139545509299863	0.199476260286576	82.096861655475	-0.247712436916491	0.163190278463739	-1.51793623522453	0.129030474158536	0.23337303383591	0.717288289382102	-0.351643908336878
KHK	0.597716827670252	0.164001378382479	0.000267824475164441	17.2465930289863	0.633977444314074	0.264842207723433	2.39379308065623	0.0166751530947546	0.0470344723457928	2.24853232196009	1.38352712473454
ABHD1	-0.278715574971066	0.154208369359953	0.0707005723244542	15.8404384742474	-0.395089365859792	0.234472600274679	-1.68501294137121	0.0919860746895478	0.180880385058447	-0.956904466766139	-0.641682598231482
PREB	0.221855333410879	0.0928624138088007	0.0168908230712605	67.0556230525032	0.136313647261166	0.123834699289776	1.10077101202619	0.270996331043652	0.406275774748655	0.8738681065184	0.404121754164429
SLC5A6	0.600920343000929	0.136688759108624	1.10128226062619e-05	56.3399561551102	0.686575905416867	0.150930778769245	4.54894562272522	5.39153713233591e-06	5.93468457677864e-05	2.26024875994579	1.48704121515636
ATRAID	0.0893115848085262	0.101002592456358	0.376561046008671	91.690281915288	0.0751262039095386	0.0986303929529106	0.761694257320929	0.446242503572309	0.582159115859707	0.389106695820604	0.28370449459096
CAD	-0.041974014458407	0.0882924871023514	0.634503782416087	82.9213781017651	-0.0583115369465621	0.127376879984945	-0.457787448973896	0.647105153817919	0.753131468180943	-0.0910531983731096	0.0210982113830332
UCN	0.119144473930438	0.0998285319325257	0.232677058265424	65.8970360278795	-0.0457234662861067	0.173451612606848	-0.263609346715877	0.792080955580498	0.863078334959923	0.498216582695132	0.0458716107803284
MPV17	-0.11000017131405	0.0743839971737498	0.139189763819824	141.172936202565	0.00730137319172142	0.091573553439691	0.0797323344728562	0.936450142120814	0.961158247818435	-0.339849962531517	0.150224816429888
GTF3C2	0.0118906020395859	0.0646987335513506	0.854182787316284	250.839307237152	-0.0307343360908706	0.0745076942154456	-0.412498821960582	0.679973843976985	0.779841886354711	0.105949585655584	0.0753703099027566
GTF3C2-AS2	0.206255812621651	0.114492871718488	0.0716283653625806	43.6926880470753	0.317091897463176	0.137196433895086	2.3112255068208	0.0208204021876008	0.0562836413512366	0.816814901190075	0.75989444685096
SNX17	0.290617652192213	0.10342581411023	0.00495547259295356	105.43470365675	0.255155817554715	0.124570139185191	2.04829037860662	0.0405315551789588	0.0962292554656219	1.12535728655732	0.638003865993703
ZNF513	0.436427148519175	0.170287071321151	0.0103804726491459	27.9733522903745	0.420698615535035	0.203477352461525	2.06754516139374	0.0386828133189786	0.0926990172423838	1.65863643308765	0.963793096315981
PPM1G	0.0381310587791636	0.0860756038862623	0.657769379537654	167.778691558644	0.094069835309944	0.0752145713992027	1.25068631729172	0.211048944413218	0.338608001941311	0.201920621336751	0.320985676066343
NRBP1	0.0418895491520677	0.0697054111557611	0.547872502668279	225.329998824337	0.14674202584585	0.0588217346760831	2.49469055365203	0.0126067017109068	0.037478490054298	0.215666807893835	0.424644866459641
KRTCAP3	-0.068580605506801	0.111373112150243	0.538044052637793	17.0346172100689	-0.0721315454216128	0.213697508608488	-0.337540413509285	0.735709552189493	0.82316205924205	-0.188363322362238	-0.00609964910419474
IFT172	0.126875778771556	0.0549866344814456	0.0210329178016433	519.476516974374	0.227312601761702	0.116267257183543	1.95508698896077	0.0505728037071042	0.113796466245846	0.526492818133132	0.583208248464144
ZNF512	-0.187415919857671	0.075966457189684	0.0136216952106638	242.046829786857	-0.228165347126448	0.0951879732714916	-2.39699763830125	0.016530030255641	0.0467166697601419	-0.622987929202586	-0.313175117091152
CCDC121	0.244452930374748	0.159640158633135	0.125701524370824	28.835403492109	0.142789114712878	0.204866183603945	0.696987234305705	0.485810782844653	0.61818361303918	0.956515859415819	0.416865513378413
GPN1	-0.153745055280318	0.134841278635171	0.254205985734572	44.7669776444327	-0.0579445724567728	0.190106292654278	-0.304800917674772	0.760517782561055	0.840557400435647	-0.499841149486095	0.0218203997243121
SUPT7L	-0.0558592824193525	0.07781599938051	0.472857171599381	188.947152313872	-0.466371130590473	0.110234416469699	-4.23072163418825	2.32942796769277e-05	0.000202074136601953	-0.141836748375598	-0.781965543493667
SLC4A1AP	-0.0331110496046796	0.0784013348795615	0.672785896607223	173.735927700784	0.0303145418229486	0.0712517742699362	0.425456658919151	0.670503810127653	0.772066071866494	-0.0586380645719099	0.195514871854321
MRPL33	-0.239941793833266	0.0795787497077351	0.00256852974217594	240.207606774281	-0.351855894481073	0.0979416035462665	-3.59250698111002	0.000327511877388295	0.00187401867462074	-0.815094437695377	-0.556598864378514
RBKS	-0.39341962373924	0.11031550408002	0.000362038842063138	69.8539369129316	-0.694063251179813	0.142736258132883	-4.86255742064965	1.15878748067334e-06	1.5988469789049e-05	-1.37641951051541	-1.23006501760106
BABAM2	-0.18078218448506	0.0526750262700204	0.000599084887687973	996.387425407725	-0.691328028506618	0.0963125057807274	-7.1779674186917	7.07554156951469e-13	5.19026502739838e-11	-0.598725910425146	-1.22468208279307
ENSG00000223522	-0.315381790217109	0.157012187633142	0.0445747652548666	30.1082491983069	-0.433933729332009	0.206876325661682	-2.09755141359987	0.0359447909144973	0.0873062427246535	-1.09100634946561	-0.718128541107696
PLB1	0.317817997657064	0.42887785949866	0.458665867175726	9.63589382279446	-0.565005255606582	0.546492703323265	-1.03387520486685	0.301194507939189	0.438357142034056	1.22483898960291	-0.976078099669801
PPP1CB-DT	0.129154340632067	0.147931479333145	0.382625646788245	111.514341682025	-0.752641905429683	0.12420295202278	-6.05977469272746	1.36312350785976e-09	4.24654409366793e-08	0.53482635987698	-1.34534816440186
PPP1CB	0.122816462431751	0.0513218445786107	0.0167083229844315	619.379762982248	0.246594703227238	0.0770407862806549	3.20083315776281	0.00137030852414427	0.00607135662737685	0.511646399979861	0.62115554108028
SPDYA	0.154738093981665	0.0981625388376364	0.114946159732107	54.6087257075198	0.262369222685015	0.108696507843854	2.41377784704838	0.0157880852535384	0.0449862609032883	0.62839558887097	0.652199891034205
TRMT61B	-0.0287300910888357	0.0588583105309206	0.62546276908288	249.266085486791	-0.127240372639812	0.0816154229737406	-1.5590236257276	0.118990788446743	0.219652561033366	-0.0426152822623464	-0.11455415526468
WDR43	-0.101967430086253	0.0514735032679199	0.0475947157509691	279.217911604238	-0.027750542186055	0.0857026053171998	-0.323800450212051	0.746089115324565	0.831163074722471	-0.310471262966898	0.0812424344019795
CLIP4	-0.147025183164301	0.0304125574111184	1.33576168300642e-06	2401.1151322966	0.388042890353342	0.0790219198985972	4.91057279867773	9.08107342491513e-07	1.30255551249265e-05	-0.47526409684484	0.899526431125121
ENSG00000288553	-0.355062995257338	0.0966787376589051	0.000240088700281262	19.7900525622474	-0.565852245852145	0.1983583749776	-2.85267635367574	0.00433527499053383	0.0158091254869528	-1.23613516267882	-0.977744981609451
ENSG00000233862	-0.28631325428687	0.123694288268459	0.020630203541243	87.5990495665558	-0.639162069072934	0.150029705710781	-4.2602367714103	2.04210457939903e-05	0.000181384782127135	-0.984691984336719	-1.12201915827887
YPEL5	-0.105649795054008	0.0741094182208851	0.153986141701015	200.238318231484	-0.00504493153385034	0.094391310841329	-0.0534469909240993	0.95737576534772	0.973691319763679	-0.323939030819369	0.125927213858579
LCLAT1	-0.516183359817989	0.116324212064262	9.10290953748537e-06	191.000631831223	-0.659639923570138	0.119620875262939	-5.51442147635336	3.49929096202858e-08	7.43912213100782e-07	-1.82541180559986	-1.16231970011271
CAPN13	-0.113335730485226	0.11799340914085	0.336790581015736	98.8937521118868	-0.477364268696341	0.143939790804061	-3.31641630177271	0.000911798945946334	0.00436652669570175	-0.35204933357946	-0.803600105951424
GALNT14	0.508422747683341	0.345590389478769	0.141244730055505	16.517190363806	0.742362830553008	0.910421362866957	0.81540576795702	0.414840083804016	0.55209326466693	1.92195091289431	1.59683022213152
EHD3	0.473813278679091	0.194064087312874	0.0146251757252791	38.6601611535192	0.582516223956056	0.403574222172557	1.44339304135978	0.148909783233614	0.260513230380445	1.79537131034862	1.28225113099498
MEMO1	0.0275190605236502	0.0701532685054286	0.694858328483439	118.192827137131	-0.126344356231238	0.0997179724353124	-1.26701689921742	0.205149247373612	0.331901776371462	0.163108626814862	-0.112790789538916
DPY30	-0.01547113136766	0.0776008925336769	0.841974924312264	237.174174639825	0.0743093579614652	0.0730436718308667	1.01732779991577	0.308997515991302	0.446236637784333	0.00587762733616979	0.282096936811573
ENSG00000288937	-0.28308754563745	0.187646601717566	0.131395743882164	14.776416338757	-0.60680332636424	0.251642097141722	-2.41137446101673	0.0158925220245918	0.0452072889137508	-0.972894377192799	-1.05833695639586
SPAST	-0.015595322578334	0.0351642149357807	0.657404257944017	647.738792575181	-0.0669175174613903	0.0503234861120711	-1.32974725384414	0.183601559957287	0.305249404896541	0.00542341423960813	0.00416158954082113
SLC30A6-DT	0.0216956493437389	0.111001247247188	0.845037464245698	13.5126100824835	-0.00611283640813905	0.237326750344289	-0.0257570476116627	0.979451121512245	0.988028217070936	0.141810262701769	0.123825570589911
SLC30A6	-0.05983679337735	0.0692545096195616	0.387580774905319	334.380895884501	0.186346462778231	0.0778472189173297	2.39374592143262	0.0166772970921926	0.0470344723457928	-0.156383974053133	0.502586638514751
ENSG00000289727	0.0168482609306478	0.115809603971758	0.884329998392546	45.3590578025721	0.19117477194715	0.192142796815166	0.994961950777955	0.319754770364152	0.457716586803901	0.12408157409813	0.512088780239379
YIPF4	0.000795457175705065	0.0428527604995174	0.98519006605183	735.142533028442	0.125418994970095	0.0746493590804604	1.68010812838879	0.0929362796881167	0.182410925394983	0.065370545656893	0.382681012387436
ENSG00000272754	-0.118048896880529	0.164550381947988	0.473125621928626	13.7239190846224	-0.288099262586592	0.25108153380083	-1.14743309962065	0.251202667865761	0.38419839897954	-0.369287122722537	-0.431125426172444
BIRC6	0.0339469368013905	0.0222680141325942	0.127391151538777	3422.21561306468	0.000640834775917012	0.0513922616936831	0.0124694799333142	0.990051052304182	0.994493116668237	0.186617742899519	0.13711683643625
ENSG00000276334	-0.0119682744598627	0.0648451799452382	0.853568742355548	95.8045877014553	0.0343627708204927	0.107982120618472	0.318226486233818	0.750313143131229	0.833993066566689	0.0186888679567342	0.20348181107106
ENSG00000276517	0.120498679590605	0.0636695647061136	0.0584159721746737	63.033643632628	0.190137264745877	0.110503061468115	1.72065155679637	0.0853140718728119	0.170697065844888	0.503169412633323	0.510046959775545
BIRC6-AS2	0.0875452403141014	0.117533703854963	0.456361061881626	184.914136189824	-0.562219530363891	0.132945114364558	-4.2289596955191	2.34774396763485e-05	0.000203188557711438	0.382646522044589	-0.970595775498782
TTC27	0.0463630321674082	0.0401849740086104	0.248606572750424	691.8438877912	0.00984601255393997	0.0622965705915382	0.158050635218713	0.874416898967689	0.920798222535111	0.232027986448963	0.155232682126127
LINC00486	0.802367128435508	0.0417002431551481	1.6694937297677e-82	1252.58743366418	1.16365994186191	0.208885385605954	5.57080591581962	2.5356366969097e-08	5.59043936440328e-07	2.99701400853382	2.42594549204887
ENSG00000236854	-0.118711565291906	0.15117685669225	0.432307243254694	82.7378355632121	-0.706547462900289	0.245774060373552	-2.87478451479545	0.0040430332347072	0.0149377110561285	-0.371710745694662	-1.25463402197465
LTBP1	-0.124518623321369	0.0641546099056421	0.0522686286727495	638.344016726551	-0.219732076681174	0.18874692895278	-1.16416239406017	0.244358207024831	0.377067804401764	-0.392949300300599	-0.296578389713183
RASGRP3	0.0380553738807261	0.0361807393808723	0.292885329990731	1678.73055140113	0.0441711032838015	0.0968966565034424	0.455857868348969	0.64849218793722	0.75433220452032	0.201643813727777	0.222784668839275
FAM98A	-0.0489558141867059	0.0483172083333725	0.310956548727937	464.722628021611	-0.224329224261315	0.0556715987239247	-4.02950929025341	5.58934069918381e-05	0.000425191112799613	-0.11658821697028	-0.305625604029266
ENSG00000286415	-0.113404190695587	0.0788431461538422	0.150334227097089	240.366240167151	-0.0852439633392132	0.141970220791467	-0.600435519956146	0.548216021500294	0.670658605375349	-0.352299717837498	-0.031904967083337
LINC01320	0.0519915524675623	0.167641700328778	0.756458325801639	41.6062766983925	0.469880626026362	0.268923281617263	1.74726644417163	0.0805911308863916	0.163136385365996	0.252613562680322	1.06058359121614
ENSG00000226994	-0.0968534044659767	0.0428146124554235	0.0236876628369032	4353.3826750711	-0.694307022681373	0.136183048191544	-5.09833662780713	3.42651076500257e-07	5.57089168139368e-06	-0.291767383680463	-1.23054476139443
ENSG00000288535	-0.29172191588073	0.164841077266017	0.0767744388958439	43.359431302417	-0.683486995179323	0.216375690216345	-3.15879752709712	0.00158421510625445	0.00685140758991302	-1.00447345612905	-1.20925088165478
CRIM1	0.0391063683419521	0.0902852564463025	0.664911356144144	303.59775879993	0.703037302558934	0.171149068490289	4.10774834336199	3.99535084147382e-05	0.000318001679187472	0.205487688395816	1.51943734455838
FEZ2	0.0363526003824172	0.0516486683835315	0.481529988890233	687.288704679362	-0.249494104447751	0.0995325104924965	-2.50665941422787	0.0121878085421805	0.0364321676926581	0.19541614254869	-0.35515024084292
STRN	-0.0520816639750762	0.0337273686958352	0.122540885271469	2107.00776736819	-0.431474310862928	0.0612687558200285	-7.04232206265695	1.89062197549138e-12	1.23764945179744e-10	-0.128020603401312	-0.713288390645957
HEATR5B	-0.0137022901059621	0.0385956779658201	0.722573588780246	568.041782899528	-0.0233574091743345	0.0604453877294875	-0.386421694883758	0.699184385357908	0.795306182365165	0.0123469327116627	0.0898881468102112
CEBPZOS	-0.0792987151733481	0.0585206631953263	0.175400045811553	332.959939470686	0.0282292492736078	0.0765519388205559	0.368759429330451	0.712307047372474	0.806023528181378	-0.227563405480129	0.191411003471431
CEBPZ	0.279850638665098	0.0942716836957307	0.00299203957384928	251.832125888598	0.145928021943375	0.0873664663858117	1.67029786118342	0.0948604461460149	0.185257751311576	1.08597834397086	0.423042901843225
ENSG00000272054	-0.130078848445363	0.10711691267526	0.224609020214754	24.5428831577671	-0.230851457487984	0.20562896828961	-1.1226601942721	0.261581839845708	0.395674484945768	-0.413285095864907	-0.318461398571966
NDUFAF7	-0.0555007502561286	0.0600321870417237	0.355217440494899	132.194248080193	-0.0252315185048256	0.0718531808123639	-0.351153814202251	0.725472957377677	0.814592032521692	-0.14052546392003	0.0861998882826908
PRKD3	0.144484272553972	0.0890191568875913	0.104574562890112	191.558983062058	0.248905600902089	0.161701881369821	1.53928698165749	0.123734250704111	0.226083343802565	0.590893579211921	0.625703401718305
RMDN2	-0.5302679960714	0.224284217586982	0.0180657390537957	29.3125199200453	-0.956706950517357	0.442714988022122	-2.16099968693527	0.0306953635982891	0.0772481877982331	-1.87692451903497	-1.7469494106409
ATL2	-0.159324265585645	0.0845076670790836	0.0593862153414468	178.493859550062	0.128042363379436	0.116332946432404	1.10065434862716	0.271047121948609	0.406310928291772	-0.520246380865993	0.387843817325847
HNRNPLL	-0.0805322648449934	0.0722887720894618	0.265263918826664	293.258754354966	0.248799243728499	0.0865008735338333	2.87626278862011	0.00402414533434082	0.0148978961779027	-0.232074951934021	0.625494090155701
GALM	0.380759641232812	0.117672774765438	0.00121323735266862	53.5372290681759	0.708237127270406	0.143057780256348	4.95070681231947	7.39444307551214e-07	1.0879348921001e-05	1.4550398119967	1.52967063112372
SRSF7	0.30775556700756	0.0715610854416264	1.70336681016438e-05	502.288081001463	0.202593596782011	0.10736621700873	1.88693988133658	0.0591684121924144	0.128150795099735	1.18803696666227	0.534561096761275
GEMIN6	0.339682539019972	0.136485465043964	0.0128181614809415	33.9817141701365	0.399296748815071	0.155715920812	2.56426412105383	0.0103394831070696	0.0319071713039415	1.3048056875959	0.921674092824292
DHX57	-0.0966901490402804	0.0834294365790843	0.246478503626176	170.915758423679	-0.218681952620889	0.0973713190677504	-2.24585591234244	0.0247132386008057	0.0646888718703493	-0.291170298330915	-0.294511739194303
ARHGEF33	0.108429206587073	0.185743717729097	0.559383771629495	15.4257290406025	0.5452244832999	0.288784237970894	1.8879994529163	0.0590260238927388	0.127951997286306	0.459026895002226	1.20886075923631
SOS1	-0.0172944841076991	0.044156143008757	0.695304609986489	1404.10657854557	0.311540897992441	0.0666787129400106	4.67226921840449	2.97890144020039e-06	3.62839962306376e-05	-0.000791046635869366	0.748970046229767
MAP4K3	-0.0614303288661169	0.034431920605225	0.074405816279879	1533.79836400905	0.153554630687817	0.0541930870106965	2.83347266520375	0.0046045245809971	0.0166224669254553	-0.162212121511442	0.438052114102139
MAP4K3-DT	-0.456658230121183	0.132116455651277	0.000547274539185574	111.708252773201	0.585863417158789	0.288591949687973	2.03007539812607	0.0423488758179811	0.0994004572192701	-1.60770643550079	1.28883842751626
TMEM178A	-0.212067962368012	0.13234536298358	0.109070937404095	249.378862938691	0.216511395445369	0.470043577091688	0.460619836111782	0.645071377624921	0.751312189446853	-0.71314954776181	0.561951408932119
THUMPD2	-0.0641372860956536	0.0756874489407208	0.396774104861123	247.201935539045	0.106866339857321	0.129897422828309	0.822697922179492	0.410679797222256	0.548458864628626	-0.172112463241067	0.346169274617099
SLC8A1-AS1	-0.0758495347494956	0.216727150774332	0.726355900934925	96.2686170856845	1.03830417326926	0.504152430304198	2.05950444916582	0.0394459392440895	0.0941481942125232	-0.214948479573406	2.17924457926671
PKDCC	0.46645076786294	0.290236812366249	0.108023979847722	25.8210263441493	1.31212910458425	0.472228021539108	2.77859221548881	0.00545950144865298	0.0191294957620805	1.76844389078225	2.71813370464422
EML4	-0.133497900147996	0.0842983551956832	0.113276603329856	195.105311648306	-0.0957919543780722	0.145965402555692	-0.656264790839895	0.511653767597623	0.639782479510323	-0.42578982991758	-0.0526634774137271
MTA3	-0.202838129166682	0.049712319737599	4.4989484045325e-05	534.193825813033	-0.185909664601404	0.0876824730943247	-2.12026027597797	0.033984101700691	0.0837684326251129	-0.679392641001874	-0.230015677631796
LINC01819	-0.00254257490683677	0.102725863060488	0.980253520507086	203.767881643178	-0.43021335763637	0.173976429086313	-2.47282554249308	0.0134049562862823	0.0394457258571264	0.0531621302593316	-0.710806827049323
LINC02580	-0.313299435307314	0.16008168447784	0.0503330906029888	72.7321751828696	-0.716796973362777	0.149112274778866	-4.80709568964586	1.53138703316744e-06	2.05382773581842e-05	-1.08339040896075	-1.27480512072067
ZFP36L2	0.24315886101677	0.075053062582683	0.00119602674001004	235.35736977926	0.689699623830612	0.13262289111796	5.20045685942079	1.98799259852932e-07	3.43107665669521e-06	0.951782970131118	1.49318871193769
THADA	-0.00201773269943306	0.0284560662190423	0.943471816620158	1131.30035220743	0.0202342686078189	0.0557542902846693	0.362918593430337	0.716665696800607	0.809121125547563	0.0550816719317047	0.175676833037399
PLEKHH2	-0.535980624213278	0.117812569080466	5.37901479238507e-06	380.18977464346	0.290432409500519	0.473538738079813	0.613323443564965	0.539662495108685	0.663187132446036	-1.89781770868782	0.707428412869992
DYNC2LI1	-0.280142050771028	0.0694053763201819	5.42970063845355e-05	269.835824143822	-0.292069874098445	0.107741709121838	-2.71083386813701	0.00671142435331793	0.0226457234083344	-0.962121615280554	-0.438939613706651
LRPPRC	-0.0519951931459364	0.0450079708391368	0.247990476690015	971.325632874666	0.142520927766172	0.0810321943597439	1.75881856455037	0.0786083305305484	0.159867704378703	-0.12770434766266	0.416337719840935
PPM1B	-0.0215174737538251	0.0266272679567992	0.419033482014948	2867.522144129	0.151236973814182	0.0890605853224593	1.69813586185855	0.089482122442187	0.176916490086602	-0.0162360784823725	0.433490951319916
ENSG00000289272	0.0837412667542124	0.109582535968089	0.444757349387195	83.6553512963733	0.114829676293288	0.129612341623213	0.885947085402576	0.375646041722102	0.514463184691516	0.368733986684802	0.361841169014944
SLC3A1	-0.367754033379472	0.160467759529632	0.0219193374241988	52.4836757288486	-0.699828726772559	0.200463941742534	-3.49104542537323	0.00048113444207154	0.0025736709176325	-1.28255097336909	-1.24141150853101
PREPL	-0.0835299823860925	0.0389312306245624	0.0319066818170208	974.834220047208	0.0328846900143205	0.0961406343840914	0.342047774335905	0.732314939455086	0.820307553166183	-0.243038711443015	0.200572939081025
CAMKMT	0.0590418564504797	0.0396978431508755	0.136940553387021	2218.37496280554	0.243282806504606	0.0765342941146322	3.17874240977802	0.00147915476947257	0.00646477643363598	0.278399126621635	0.614637708245889
SRBD1	-0.158322347091028	0.0474766572336727	0.000853789347928817	463.74776707068	-0.240830027530235	0.0751931651032494	-3.20281806464119	0.00136089926873174	0.00603875847684271	-0.516581995121841	-0.338099284927905
PRKCE	-0.343624133693829	0.0506603208511181	1.17783252840293e-11	1006.32029776549	0.567138748783691	0.0908455432399415	6.24289016892951	4.29558542199317e-10	1.5418453954304e-08	-1.19429902384334	1.25198816660254
ATP6V1E2	-0.246281281124923	0.125110727833716	0.0490097888126396	82.2611298930938	-0.667093527469198	0.149234618014977	-4.47009907180015	7.81833731853595e-06	8.12450996877232e-05	-0.838280282633445	-1.17698843778676
RHOQ	-0.0319100508499276	0.0526233062061254	0.544258277488578	660.354427118094	0.139549476516006	0.135147172262049	1.03257414994538	0.301803230578415	0.438911333567748	-0.054245568835679	0.410489885760913
RHOQ-AS1	-0.166050047100805	0.14352378366509	0.247292203680108	100.499036989002	-0.292710598651387	0.175276236541995	-1.66999591288723	0.094920172247764	0.185350034113242	-0.544845046361077	-0.44020056351237
PIGF	-0.123993774607836	0.0546551354223498	0.0232891712182683	375.234629690485	-0.409748740469927	0.0755118660863604	-5.42628280436496	5.75397664855195e-08	1.16016408409066e-06	-0.391029734832907	-0.670532336362702
CRIPT	0.0836736957538745	0.0582273513017579	0.150713153073326	278.532159103928	0.133167067913076	0.0655209626676479	2.0324345444764	0.0421096839296895	0.0990110606321496	0.368486854596028	0.397929266925667
LINC01118	-0.349340505039798	0.166314374375341	0.035686380321757	18.6004558352773	-0.691682054977255	0.219951616741659	-3.14470093570469	0.00166256693473644	0.00712186354862596	-1.21520590377517	-1.2253788090342
SOCS5	0.257672362075392	0.0872169871478088	0.00313295180529295	109.185153725547	0.326768733357142	0.102777669506069	3.17937480901771	0.0014759310916742	0.00645258488445974	1.00486420045341	0.778938518573277
MCFD2	-0.00520984045818784	0.0866013414474126	0.95202908847396	115.219796264259	-0.0612949033893573	0.090048347482873	-0.680688819981016	0.496068412030362	0.626195769858238	0.0434069556470781	0.0152269281316586
TTC7A	-0.0684963045456907	0.0495385897845639	0.166761228443733	978.330957253186	-0.158459139411695	0.0668716002576264	-2.36960292263416	0.0178071981001386	0.0496277126346698	-0.18805500263187	-0.175992877590923
STPG4	0.12188214490052	0.111672343654366	0.275085297603384	80.6663006511744	0.253109354406116	0.121764653233125	2.07867675623011	0.0376470707818754	0.0906178795737125	0.50822925591041	0.633976414106947
CALM2	0.236526921173773	0.0276257794236417	1.1110059404943e-17	2539.48021537136	-0.0954738868642002	0.0914871677347968	-1.0435768122253	0.296681225621682	0.433541450756043	0.927527518268209	-0.0520375186175783
EPCAM-DT	-0.105775621248149	0.0468355968110783	0.0239179274829535	1450.99576046139	0.437027600987828	0.115236753118055	3.79243244158496	0.000149178841946083	0.000967611344966734	-0.324399223653944	0.995928638710531
EPCAM	-0.165099608360162	0.186741902340863	0.376639075377575	46.106958952918	-0.98499616491526	0.206194967036568	-4.77701361517992	1.77917731498224e-06	2.32324911253393e-05	-0.541368941078451	-1.80262275612954
MSH2	-0.0844547292359567	0.0580677566431677	0.145830744735436	559.62637696989	-0.0743894552049626	0.0903297498184844	-0.823532173557953	0.41020542883082	0.548071630320625	-0.246420851998157	-0.0105432292504123
KCNK12	0.0435967203663978	0.133521009148011	0.744034130035001	153.366585775067	-0.681071991386742	0.282106258252015	-2.41423921470866	0.0157681061810637	0.0449652768855511	0.221910563143613	-1.20449813954573
MSH6	0.0943442130283864	0.0503481024270039	0.0609526873185371	358.883889691949	0.176080407061142	0.0886569276517366	1.98608740145861	0.0470236199347904	0.107685466517335	0.407512874769836	0.482382978607338
FBXO11	0.0162121809503367	0.0344758622315455	0.638178347902289	1760.8040622145	0.198119334563712	0.0626130389358114	3.1641865325658	0.00155517087925503	0.00674927238652136	0.121755194832237	0.525755721582508
ENSG00000233230	-0.0153935599286006	0.131855299277662	0.907061449996393	34.6305993958802	-0.186092564828476	0.195125934414211	-0.953704925934862	0.340233026023139	0.478774883210592	0.00616133472052285	-0.230375626387832
ENSG00000230773	-0.174314022844919	0.158739842270239	0.272155868844898	122.839259719608	-1.06200163775915	0.164851962673067	-6.44215343596062	1.17790107476838e-10	4.92318170069306e-09	-0.575069455900812	-1.95416999366865
FOXN2	-0.00787795359653851	0.0300910864591625	0.793472893336142	2430.11918757149	0.0540115186628772	0.0873827819818333	0.618102530474551	0.5365077543619	0.660796123482622	0.0336486810963217	0.242150665980278
PPP1R21	0.00180903203670857	0.029382395401551	0.950906407795644	2163.87046143913	0.0595483065442747	0.0643101711472263	0.925954720411952	0.354469511938015	0.49315765821542	0.0690775630352981	0.253047098107471
STON1	0.190158744382456	0.0933998573296624	0.0417539733107568	85.6271571074813	0.171606249952663	0.161835473165315	1.06037475342237	0.288974143143444	0.424995622239863	0.757941981191853	0.473577810285335
NRXN1	-0.15934385738475	0.126159277444509	0.206575820086919	448.350383199632	-1.01904805498635	1.07301315901639	-0.949706950397978	0.342261177154728	0.480673007515288	-0.520318035306676	-1.86963708228947
ASB3	-0.131129747230505	0.0418110584963239	0.00171125844729	1294.63411259555	0.289173797425617	0.0826038006692044	3.50073235229991	0.000463981572619582	0.00249719890225534	-0.417128620610191	0.704951456674015
CHAC2	0.0711739784981656	0.168211448760616	0.672206191707827	13.0632727490031	0.0149758190939609	0.279822012395243	0.0535190886727231	0.95731832188268	0.973691319763679	0.322770774931042	0.165328172505444
ERLEC1	0.0922449201706981	0.0730112204768438	0.206432947461432	301.085699569877	0.236898244226235	0.0795882324840171	2.97654862826371	0.00291512847361251	0.0113966874816842	0.39983498593772	0.602072850964314
PSME4	-0.00163079348369028	0.0288474403003124	0.95491828042399	2526.9192090857	0.194219202165703	0.0625938730906245	3.10284685346933	0.00191668797630717	0.008038945336699	0.0564968514634117	0.518080237371751
ACYP2	-0.101109806647821	0.0282223747530298	0.000340176234501258	3257.54683865144	-0.255938724780706	0.0751412493951399	-3.40610153332451	0.000658976668950177	0.00335695628367995	-0.307334617502694	-0.367833292740123
ENSG00000272156	-0.13689059277708	0.148552378120874	0.356790929519212	27.5151950022654	-0.15319228872999	0.225975898608444	-0.67791428056419	0.497826044883603	0.627774527068087	-0.438198159109121	-0.165627683509699
ENSG00000289065	0.0138624064246184	0.134356682124839	0.917823161115363	45.1583758293072	-0.583720110513217	0.16818082261188	-3.47078877037187	0.000518932035740638	0.00274424556978857	0.113161202087047	-1.01290904761808
C2orf73	-0.527087412091013	0.234523596498425	0.0246092803993266	29.8103512302781	-0.872199183541434	0.293283987869568	-2.97390658752679	0.00294034572087623	0.0114828164906758	-1.86529194946127	-1.58063761275397
SPTBN1	-0.106351360863681	0.0257820888198743	3.7071948253661e-05	2906.92105706463	0.0747068848260874	0.0883425576837422	0.845650010423411	0.397748017949244	0.535568643233578	-0.32650491593414	0.282879272091862
SPTBN1-AS1	-0.452748223565275	0.167296380866479	0.00680448658266152	67.6511914227029	-0.749471047597944	0.171830340476362	-4.36169215238821	1.29060378650067e-05	0.000123095909208633	-1.59340609833765	-1.33910789696004
ENSG00000289627	0.245985768888366	0.118542795337599	0.0379791326129068	29.707905248976	0.255274682147704	0.220526932448513	1.15756692079914	0.247040814996587	0.380102144424238	0.962122015632683	0.638237792233535
SPTBN1-AS2	-0.474786483238927	0.315945967574676	0.1329046012483	30.9917435888396	-2.22112897537367	0.323903346369098	-6.85738199457385	7.01339147230437e-12	3.87431216648487e-10	-1.67400814831268	-4.23533962336066
EML6	-0.434420907198383	0.153972332728201	0.00478112819068843	87.0880366826784	0.611461876814661	0.333378112514266	1.83413923668578	0.0666333283906734	0.140569457678224	-1.52637633774914	1.33921635135511
RTN4	0.149232839397319	0.0149164063536768	1.45462600934629e-23	10824.8137944493	0.000420353584427691	0.0640678668223267	0.00656106727563472	0.994765063276989	0.997248117135267	0.608260840859845	0.136682928114341
CLHC1	-0.19152028766303	0.102857670327062	0.0626040419552474	184.236406712654	-0.432303970983469	0.162692408728028	-2.65718587832914	0.00787959841730549	0.0256994776930026	-0.637999117193937	-0.714921166794469
RPS27A	0.022008501888815	0.0794211107903408	0.781694503885494	400.326544101342	-0.538139587336919	0.235586628951142	-2.28425352377925	0.0223566355997032	0.0596551634066422	0.142954479933368	-0.923206301594312
MTIF2	0.0980740826128567	0.123194807200705	0.425980063173183	171.382510317471	0.366217730425612	0.171023901376569	2.14132485271316	0.0322478502963006	0.0802282028131638	0.421154384539649	0.856574384033582
ENSG00000240401	-0.0166410155563888	0.120189393858809	0.889879562595737	184.578413057066	-0.588449853651096	0.174272905055732	-3.37659978447545	0.000733877471391044	0.00364607797555029	0.00159892905231026	-1.02221721079589
CCDC88A	0.216328239217312	0.0163420340418551	5.32689707620165e-40	9504.20434244419	0.0934256577137671	0.0658175920373243	1.41946332009209	0.155763983283663	0.269615933790941	0.853653482995329	0.319717930650597
CFAP36	-0.292087407036391	0.136000388713036	0.0317379623286166	81.4321430826923	-0.135267711232719	0.226468064311397	-0.597292654238099	0.550312007985947	0.672613623842011	-1.00581019218853	-0.130352006295506
PPP4R3B	-0.0120624077538611	0.0387907524576223	0.755830337306754	1043.06418243596	0.0710492987690937	0.0681447881946556	1.0426226370554	0.297123100783897	0.433982141617965	0.0183445877558686	0.275681120551092
PPP4R3B-DT	-0.248598066672478	0.148221635168276	0.093502402894951	13.420355814602	-0.44998060958277	0.23963065254896	-1.87780905654727	0.0604072908853795	0.130302270657097	-0.846753622509218	-0.749708898753884
PNPT1	0.162800003876523	0.038510128587982	2.36344836804284e-05	1046.62351392751	0.0909196751676193	0.0647438422566753	1.40429841663043	0.160230005590853	0.275172624301651	0.657880969017222	0.314786141802811
ENSG00000285755	-0.153837844248375	0.0815937573260607	0.0593742433152312	385.476640806588	-0.500891529896549	0.113964985298701	-4.39513530040581	1.10703779258792e-05	0.000108156355015493	-0.5001805129908	-0.84990189866921
VRK2	0.133714059959218	0.0296109066828092	6.31070616053244e-06	3934.99588823129	-0.115184127136493	0.100004985594352	-1.15178384809445	0.249409906716824	0.382361623213867	0.551502936454326	-0.0908273910017627
ENSG00000287875	-0.224562023124952	0.0863506941640442	0.00930658930404803	84.5403043919754	-0.540719034326881	0.119198080186295	-4.53630657038931	5.72479460475397e-06	6.22770481893441e-05	-0.758844939522977	-0.928282668913033
FANCL	-0.0293723887331698	0.032606578750595	0.367688427786908	1698.49708077312	-0.193889315760933	0.0849759929939645	-2.28169520507638	0.0225073413687701	0.0599603966905564	-0.0449644018205187	-0.245719679504547
LINC01122	-0.273748549230627	0.0743119059063598	0.000229802581546939	558.851742541358	-0.698718078309739	0.123287752286219	-5.66737624259407	1.45000713605426e-08	3.50930065826813e-07	-0.938738220298103	-1.23922574562091
ENSG00000289529	-0.759478479918103	0.294967837001153	0.0100302691216437	17.1587507878879	-1.74992280962295	0.324061047073094	-5.39997887875813	6.66487433760598e-08	1.31352828457327e-06	-2.71523186033103	-3.3080030316396
ENSG00000271955	-0.523122683759874	0.269743362518039	0.0524605868561357	48.5163409704964	-1.40515985197837	0.365562834115393	-3.84382579640146	0.000121131005811984	0.000813746268700761	-1.85079147456825	-2.62950744025778
PAPOLG	0.0840737313404342	0.0722554915260076	0.24460163094582	256.653247178557	0.213637257926708	0.126940624838868	1.68296995700068	0.0923809074605427	0.181512664929745	0.369949932389699	0.556295088865835
REL	-0.275341416981329	0.0890508469758693	0.00198841444762653	69.9952089794495	-0.0961217907784818	0.147180263999901	-0.653088859648646	0.513698993833942	0.641422321516879	-0.944563925591847	-0.0533125974499516
PUS10	-0.256933596825187	0.0819274410677529	0.00171204052095993	156.13372135228	-0.276366629366808	0.130053265636644	-2.12502644984671	0.0335844059315917	0.0829837499407138	-0.877239732932004	-0.408035532845997
PEX13	0.000425091293409655	0.090714037020334	0.996261079875173	141.655861225474	0.0763610204810557	0.112629394596165	0.677984825851634	0.497781314377698	0.627771393673309	0.0640159809228406	0.286134621091972
SANBR	-0.218568117139575	0.0621512818818361	0.000436928685977904	619.864144555399	-0.356362301888687	0.0659917157099022	-5.40010663543354	6.66012962565839e-08	1.31352828457327e-06	-0.736923012976457	-0.565467501484792
C2orf74-DT	-0.0293252752609313	0.0834371828899376	0.725239293920505	21.2929884416616	-0.14018349979655	0.16319165976191	-0.859011422526566	0.390334214108885	0.528620627599758	-0.0447920904629025	-0.140026307999818
C2orf74	-0.319319944991315	0.101291074857076	0.00161879743934699	108.307247639231	-0.32329339258131	0.147973600357586	-2.18480453134921	0.0289031816711415	0.0735626769446395	-1.1054096350526	-0.500387687428922
USP34	-0.0100660110258378	0.0224945048444926	0.654523069815164	3481.50646879821	0.214076323030783	0.0357169609345845	5.99368808065343	2.05134663168512e-09	6.02431046380256e-08	0.0256461474627129	0.557159171653266
USP34-DT	-0.0148538094837162	0.0967786331476921	0.878017928924326	61.5231335125324	-0.155600433154156	0.126301119689482	-1.23197983942429	0.217956615197463	0.346473609524423	0.00813540132001124	-0.170366926340106
XPO1	0.0440554040174447	0.0358870960426665	0.219592924207427	1800.26015108654	0.317237115582809	0.126444060809817	2.5089127441103	0.0121103394841227	0.0362456484862161	0.223588138556186	0.760180236991041
ENSG00000289410	-0.0472339197828215	0.0846014447111985	0.576632013966135	139.297144985851	0.112343177554893	0.148561188526259	0.75620812319387	0.449524423195677	0.584988953757267	-0.110290613581953	0.356947724418969
FAM161A	0.251882884144209	0.0842830802052729	0.0028031894684713	213.374255096774	0.293779620826224	0.0974599837012988	3.01436148118614	0.00257520775749788	0.0103036045440007	0.983689942755721	0.714015745057389
CCT4	0.159034606684841	0.0664513501034923	0.0166999173652113	502.104784636651	0.461270150604248	0.103274449993873	4.46644983954517	7.95282979056592e-06	8.22973890583633e-05	0.644109521674553	1.04363812336913
ENSG00000236498	-0.0857983898868974	0.199654360930812	0.667388700620226	19.435106631664	-0.212798400526406	0.298246518870709	-0.713498354757511	0.475537430836969	0.609232366776219	-0.251335114945429	-0.282932872992883
COMMD1	-0.0843784256766149	0.035560824768232	0.0176542225047545	1155.64467321585	-0.178247167238566	0.0642450504011789	-2.77448871353512	0.00552885524604899	0.0193314797544207	-0.246141781717907	-0.214935836354242
ENSG00000229839	-0.458574632635175	0.152342657153585	0.00261116536706033	69.5989609158488	-0.899361494962127	0.136162244486451	-6.60507248800248	3.97322883865396e-11	1.8743549378539e-09	-1.61471542684096	-1.63409320634961
B3GNT2	0.128968539026682	0.10209382235101	0.206504564363011	46.4752816490016	0.36205347733551	0.141892574175809	2.55160271380316	0.0107228712234946	0.0328526302413785	0.534146814826485	0.848379108699086
ENSG00000228541	0.0708330025669166	0.0949745468308406	0.455781970585647	276.811568859219	0.621929214718352	0.166962060990406	3.72497327254538	0.000195335916991735	0.00120945488604049	0.321523700095833	1.35981613582639
TMEM17	-0.605369727956534	0.139057406420948	1.34054505508685e-05	13.5090424293728	-0.951614248916144	0.252491629640782	-3.76889424124672	0.000163972340215256	0.0010466619310991	-2.15159927267959	-1.73692694300617
ENSG00000226622	-0.23315126503305	0.146339469337117	0.111110392910575	13.650121586234	-0.450589009529726	0.263706659975013	-1.7086751224729	0.0875111447639778	0.173898851456634	-0.790258967480537	-0.750906233538998
EHBP1	-0.190782896925372	0.0529229939507114	0.000312255060735687	1005.29918324488	0.35074746102391	0.0936568232520652	3.74502837961863	0.000180373385233593	0.00113094873610599	-0.635302207094504	0.826128800035069
ENSG00000226605	-0.368083634889252	0.218466149213979	0.0920166820102061	21.3646527039239	-0.862562507586816	0.254208207213034	-3.39313398667716	0.000690978312519101	0.00348065685560469	-1.28375644774667	-1.56167257603583
EHBP1-AS1	0.258804368614759	0.137063429230316	0.0589979294226647	34.7043119369494	0.445718274597358	0.165689655284119	2.69007907484058	0.00714350899800922	0.023837176736711	1.00900436619287	1.01303193707672
ENSG00000286480	-0.241342439485053	0.134431858162462	0.0726095581519365	83.0583743205096	-0.680526029015714	0.173594676018616	-3.9202010374024	8.84751315559499e-05	0.000623986926873002	-0.820217115823977	-1.20342368228868
WDPCP	-0.0170088002105822	0.0270263131476143	0.529125029278418	3056.73951741162	-0.073086265308087	0.0649411633637282	-1.12542279076122	0.260409917903048	0.394665107602172	0.00025380482216139	-0.0079785436304596
MDH1	0.354129390272511	0.141469445358018	0.0123068414352608	116.659128153253	-0.763751355815278	0.2887311103447	-2.64519938604287	0.00816427940269741	0.0264662286047303	1.35764315497683	-1.36721163013147
UGP2	-0.0337609726796445	0.0432790648706327	0.435345967084842	589.866184358859	0.0868811547151389	0.0676337747061276	1.2845823716426	0.198938262098965	0.32443180144761	-0.0610150731444547	0.306838309061632
VPS54	-0.0839785370327401	0.0324412511252241	0.0096357350732544	1048.94469851835	-0.0775343366998936	0.0643590030319872	-1.20471624865535	0.228312861136162	0.358525744106876	-0.244679241347871	-0.016732375103862
PELI1	0.0036664141948188	0.0492667609173025	0.940676488402793	632.072897250667	0.12453730332232	0.0951228200742287	1.30922635835584	0.190457686187304	0.313317969306248	0.0758706951495233	0.380945837877795
ENSG00000225889	0.00772414321580663	0.156019958124279	0.960514936301155	66.0582167356478	-0.973786924391469	0.156289894928756	-6.23064546070214	4.64517288791616e-10	1.6474288571464e-08	0.090711307891998	-1.7805629028028
LGALSL-DT	-0.527327911211036	0.175514887946036	0.00266050492762779	29.9285295545571	-0.666178846735712	0.215666152307811	-3.08893555899724	0.00200875004671447	0.00836699262642532	-1.86617154351172	-1.17518834055638
LGALSL	-0.467699621707966	0.169736325401875	0.00586118168524025	23.0827261732366	-0.555126961152387	0.267500687455525	-2.07523564306609	0.0379647007385329	0.0911987476518912	-1.64808887992473	-0.956637556279254
AFTPH	-0.00709913162507612	0.0524728693055883	0.892381429002558	677.242540027582	0.241711779851875	0.0512901434343408	4.71263606742108	2.44532691594968e-06	3.05614448873106e-05	0.0364971205100977	0.611545918266177
SERTAD2	-0.162298064611081	0.0579753008923538	0.00511921817329168	501.343247231753	-0.277963020118876	0.135453029319517	-2.05209895648177	0.0401600463486197	0.0954998061674649	-0.531122661534852	-0.411177239527019
LINC02245	0.0796348535467584	0.135974985046925	0.558105285738228	107.37298985916	0.862039405700579	0.191633310908656	4.49837975252371	6.84733074126294e-06	7.22947293103868e-05	0.353715317903028	1.83235444777357
SLC1A4	0.0594339937520249	0.163296528853484	0.715885185181707	42.9515474944721	0.501562456112022	0.2809755610339	1.78507502313167	0.0742491486851301	0.153029452075039	0.279833317471741	1.12293362495204
CEP68	-0.179174815938416	0.0775005442581972	0.0207822647015898	198.412862600181	-0.348163397529478	0.0915431317550077	-3.80327164752512	0.00014279762193688	0.000932325422663462	-0.592847170368381	-0.549332007985459
RAB1A	-0.094581147770139	0.041363302512243	0.0222194351366187	915.020912083306	0.116015143300342	0.0577067110431533	2.0104272311341	0.0443859907862414	0.103123174340767	-0.283456902251072	0.364174175273823
ACTR2	-0.0847755095235275	0.0568173374856175	0.135680496651304	507.457318569665	-0.138605030570501	0.078114293132332	-1.77438756740323	0.0759990649057349	0.155814859892277	-0.247594063910198	-0.136919870990684
SPRED2	-0.303328875026845	0.0978443063746152	0.00193443695736863	208.245864796622	0.254556575299137	0.236456725475536	1.07654614089407	0.281683076859994	0.416830364682286	-1.04692438986914	0.636824553600757
LINC02934	-0.149179949897344	0.204127015776097	0.464889571871215	62.3328785360607	0.619112103959718	0.62098839329153	0.996978543637721	0.318774924828506	0.45679801185647	-0.483144874114602	1.35427204476966
MEIS1	0.0435708026375867	0.0377504762438911	0.248426836771904	1978.70944198684	-0.275461378968344	0.0860623118624689	-3.20072018758388	0.00137084584862415	0.00607135662737685	0.221815772443086	-0.406253994572135
MEIS1-AS2	-0.68807945440698	0.213732620600555	0.00128482939193618	11.508372041117	-1.17457432685457	0.279731236566914	-4.19893874302308	2.68168847262654e-05	0.000227974203107726	-2.45409927056961	-2.17571372848015
ETAA1	0.0412340312545071	0.0811009418238145	0.611152860911347	143.776775336232	-0.0300292905609319	0.106807632679117	-0.281153039419468	0.77859302151746	0.853551626687529	0.213269336990001	0.0767578437812656
C1D	-0.0671262230780874	0.0664873791035176	0.312682895690226	235.385904908555	-0.191823367863101	0.0909382137769667	-2.10938130293127	0.0349116820420952	0.0853269070963051	-0.183044109006107	-0.241653881513138
DNAAF10	-0.0409149823340595	0.08403470469835	0.626341978794814	163.957101363106	0.126716228546013	0.104686087278898	1.21044001012689	0.226110097009846	0.356044933937301	-0.0871799270043244	0.385233975931624
PNO1	0.0261939884579867	0.127612155832235	0.837367051165733	75.3597305643477	0.125664348437883	0.137403195080439	0.914566421576417	0.360419293287941	0.498866495739457	0.158262349185018	0.383163869499935
PPP3R1	-0.0257295052026384	0.0529865483272751	0.627261003611073	643.798389734949	0.197815730210539	0.0934400874683302	2.11703280219622	0.0342570639711047	0.0841560539941505	-0.0316410321566188	0.525158226374323
ENSG00000289156	-0.334139584097249	0.1121773715277	0.00289500592664081	75.9783804485469	-0.437266426839989	0.115898892936597	-3.77282660567947	0.000161408466822836	0.0010325139117466	-1.15961052520984	-0.724687310013795
ENSG00000273064	-0.252074395231138	0.0950925145799641	0.00802934829599956	52.564086085061	-0.434929760209924	0.158567309318995	-2.74287154192017	0.0060904506021141	0.0208775307837175	-0.859467839165341	-0.720088735915639
CNRIP1	-0.333430450025214	0.104269849461593	0.00138497209897375	112.368198911253	-0.483434358428905	0.149676586455523	-3.22985959178431	0.00123851025362562	0.00559570154116047	-1.15701696016616	-0.815546079355803
FBXO48	0.0575894859165128	0.133490985662219	0.666169518747017	26.881933107587	0.118292432244364	0.208301793463628	0.567889648367426	0.57010990135219	0.690507224231278	0.273087271507186	0.368655893725763
APLF	0.0121225977530613	0.0555842035563353	0.827355641437945	335.723954333346	0.0274120766686585	0.12122682652466	0.226122199636087	0.821106378897656	0.884000836286382	0.106798079609663	0.189802802829332
GFPT1	0.00876200218483337	0.0605932114904764	0.885023780867367	406.718854589579	0.265751141954124	0.0673633458783559	3.94504071151714	7.97864218923875e-05	0.000570286786590129	0.0945071412167379	0.6588555286647
NFU1	-0.283527550991476	0.0892586292758192	0.00149078097245653	239.054740281962	-0.373383594445477	0.0789059045989209	-4.73201082153975	2.22306558408503e-06	2.82107212463737e-05	-0.974503639178987	-0.598965508458349
AAK1	-0.182178936639187	0.0369594507631299	8.25851757924199e-07	1147.44621996474	-0.0316978842961607	0.0548438980601399	-0.577965560752116	0.563287370820757	0.68436248759085	-0.603834348595707	0.0734740411915246
ANXA4	-0.0111473299462108	0.0312684044765666	0.72146270982033	1103.72965557824	-0.0891298589960273	0.053933858544464	-1.65257708981728	0.0984169639200198	0.190253165584948	0.0216913650547787	-0.039552433301086
ENSG00000289250	0.375072269297801	0.134109745354281	0.00516184587553467	32.9894384265197	0.379386286248707	0.179213041750847	2.11695690526894	0.034263505405468	0.0841579653430173	1.43423899361446	0.882490181751172
ENSG00000231024	0.127497495197712	0.226531385989669	0.573554151500222	25.6406139416089	-0.337207319791793	0.306137759027677	-1.10148882275351	0.270683966464747	0.406013750629361	0.528766664579873	-0.52777038055703
GMCL1	0.0299810800910776	0.0666195694244542	0.652685829850455	415.072765859116	0.180284663774706	0.0851173866764349	2.11807094665676	0.0341690596374436	0.0839955684053899	0.172113141107364	0.490656981315401
SNRNP27	0.326159572433169	0.120238860373977	0.00667582389554861	90.4727295540533	0.416898562025055	0.150215182699121	2.77534237574439	0.005514362238619	0.0192944249743062	1.25534720744453	0.956314567963771
MXD1	0.114710095841769	0.0624441351158671	0.0662093761471407	380.626938062435	0.0338826541517181	0.12730791797265	0.266147264767909	0.790125795212481	0.861723786073645	0.481998425290521	0.202536938555352
PCBP1	0.526563387228841	0.0601155052721024	1.96651006180039e-18	552.271782481333	0.306126730171058	0.113399525348905	2.69954154771967	0.00694350852453698	0.0232545721601577	1.98829792744435	0.738314931124285
LINC01816	-0.245907279436523	0.119849704632375	0.0401893828063755	56.1110801097918	-0.55477227048674	0.154879287443161	-3.58196554003605	0.000341018783789784	0.00193861481527016	-0.836912420414488	-0.95593952289832
C2orf42	0.0534102247088087	0.0840864540666676	0.525309545841709	180.212927772666	0.223258679633333	0.0847523212091655	2.63424855447132	0.00843237344508091	0.0271458122603774	0.257802170700212	0.575230105131417
TIA1	0.0154055716147277	0.0524917337023452	0.769150951491987	719.490317463946	-0.347238297377634	0.0699827106424334	-4.96177261769407	6.98527409578277e-07	1.03593985093146e-05	0.118805126771427	-0.547511405276569
PCYOX1	0.168561640987628	0.0990908871995066	0.0889277488029627	144.092949725231	0.37618243422704	0.116961775681596	3.21628525246673	0.0012986168312352	0.00581792687731965	0.678953402559806	0.876184981543494
SNRPG	0.107011688817789	0.0796015507805926	0.178837897722215	125.322863640415	0.117380072909393	0.0881118613481229	1.33217107337721	0.182803979606467	0.30429787576477	0.453842509312417	0.366860365021744
FAM136A	-0.217322930870755	0.188918631930152	0.249998911039444	17.5883440411599	-0.293895680868596	0.306795807041442	-0.95795207797249	0.338086924031721	0.476663745206957	-0.732368907191615	-0.442532812502502
TGFA	0.0521484233475809	0.0634134547692683	0.410874418270589	415.415495234928	-0.373373108558407	0.106472899710026	-3.50674312031766	0.000453626832792169	0.00245301846262432	0.253187297389783	-0.598944872169006
TEX261	0.105385923361764	0.0722242412682257	0.144524125299319	176.298122674356	0.0100615503124417	0.0950388552138498	0.105867755770015	0.915687277426883	0.947438583941198	0.447896484967727	0.155656861741938
NAGK	0.197841262964469	0.0739240672254544	0.00744451425863858	209.062432592781	0.0943333148620517	0.0908382600122338	1.03847558120716	0.299048697940212	0.435976737798333	0.786039787273237	0.321504205422703
MCEE	-0.0559869584833911	0.0746846992561436	0.45346896742659	171.849641649307	-0.117091324552866	0.112054941129257	-1.04494566123416	0.29604808445125	0.433084714997595	-0.142303706867178	-0.0945807670829533
MPHOSPH10	-0.0506988053248748	0.0789050369729338	0.520529512521739	191.050086184671	-0.00635483632954734	0.10575157748318	-0.0600921185365589	0.952082267117488	0.971165739248069	-0.122962978902714	0.123349313277025
PAIP2B	0.0312932062276134	0.0525619985677131	0.551604195279939	365.539163197562	-0.0104463154523547	0.117176822190505	-0.0891500149694384	0.928962689402515	0.956738228030513	0.17691207069603	0.115297257551487
ZNF638	0.0679986915675176	0.018215416088209	0.000189190180910634	7822.25042863295	0.105311120942712	0.0569033736581204	1.85070083147317	0.0642126043892013	0.13652873103785	0.31115757862339	0.343108594361874
ENSG00000281195	-0.216163976015561	0.086383649756975	0.0123364428675859	91.2289508944433	-0.353247090598817	0.10728299933118	-3.29266605893776	0.000992422723083435	0.00468124531210427	-0.72813018151452	-0.559336746774831
ENSG00000289463	-0.067565916017878	0.0645776334175306	0.295434423032467	217.011277728339	-0.241674519805823	0.0907860425711387	-2.66202285022448	0.00776726054543479	0.0254232360584055	-0.184652228378121	-0.339761250847497
DYSF	0.358553309793311	0.0477614827040183	6.04217604464074e-14	1606.11746748987	-0.102699384454671	0.179366437812609	-0.572567453014618	0.566937602105294	0.687281185126829	1.37382306153847	-0.0662573416930262
EXOC6B	-0.019137447555788	0.0194581606587645	0.325352654231147	8784.82742819102	-0.149563813289987	0.0702647080649513	-2.12857659853555	0.0332893063388966	0.0823778671433811	-0.00753144420558335	-0.158486821839701
SPR	0.76984366009641	0.303671429891919	0.0112408659121403	31.9290851410574	1.44512029512117	0.328569382559694	4.39821959022193	1.09142522000651e-05	0.000106771420469366	2.87806368036598	2.979861174116
SFXN5	-0.141779754782849	0.061902134918467	0.0219989769544704	268.62308400233	0.189299356801226	0.0913658312323716	2.07188348475459	0.0382763085084345	0.0918137117732585	-0.456079629159869	0.508397951859167
SMYD5	0.173296295802998	0.118029430480978	0.142037282999928	47.935319456576	0.219986233033791	0.160858659359876	1.36757470135092	0.171445239802637	0.2897720954808	0.696269782786473	0.568789910378504
PRADC1	0.360048099959586	0.13005538353566	0.0056328580112748	40.7696371447887	0.190279802239596	0.153375786388422	1.24061174661374	0.214749210450972	0.34287882962302	1.37929006090541	0.510327474427571
CCT7	0.0988591816200157	0.105231316600155	0.347501599223423	137.418438810228	-0.118168425281389	0.115430936212418	-1.0237153847902	0.305969726535767	0.443019598199504	0.424025781389829	-0.0967005078485216
ALMS1	-0.126255423861416	0.0395130381578392	0.00139692750127316	887.208549400817	-0.180269910396289	0.0603826279724982	-2.9854598325597	0.00283152322472981	0.0111342776182813	-0.399301420930743	-0.218916607155112
ALMS1-IT1	-0.0641272786554355	0.131253229049894	0.625141362755153	24.5660051396237	-0.20323813243156	0.184017385874727	-1.1044507097276	0.269397673860619	0.404777495810799	-0.172075862338431	-0.264118207406134
ALMS1P1	-0.368406696124988	0.127097839695424	0.00374824311206274	30.7430792164384	-0.264758633433248	0.216672958191874	-1.22192744144284	0.221735067071599	0.35082869428066	-1.28493800192805	-0.385190926454675
TPRKB	0.250512666836851	0.134438705351268	0.0624064458157051	63.2275273731595	0.319607187311724	0.13484838945041	2.37012239163047	0.0177821977127244	0.0495766337731865	0.978678552313838	0.764844552526311
DUSP11	-0.0342738859286215	0.0851680050245299	0.68736996536382	127.42169823521	-0.0893873514616783	0.117443167439883	-0.761111552167851	0.446590441037985	0.582441105303182	-0.0628909862128684	-0.0400591800349921
STAMBP	-0.107070638294079	0.0499484464191697	0.0320631067868473	561.323343064435	-0.131198878963064	0.0758472098979566	-1.72977857906146	0.0836698430314394	0.16792731867196	-0.329135578983281	-0.122344519714308
ENSG00000286244	-0.13724488818454	0.179558000228231	0.444659590000017	38.7451508851254	-0.713850543960503	0.212726404485943	-3.35572138158183	0.000791582729094494	0.00387703340617804	-0.439493948185068	-1.26900652978904
DGUOK	-0.138368826507295	0.0555440986009651	0.0127329413170686	242.447496755932	-0.224618641169093	0.074893299793622	-2.99918206018506	0.00270705493532949	0.010732880560031	-0.443604605478389	-0.306195178258878
DGUOK-AS1	-0.474474525841177	0.215694581396351	0.0278245152933129	18.4762401525923	-0.627320892203073	0.267551122113327	-2.34467673784361	0.0190435825433124	0.05228892028707	-1.67286720496525	-1.09871565039084
TET3	-0.176202285561211	0.0488970510347937	0.000313917199096352	806.166512088487	-0.234709037331856	0.0916816462285784	-2.56004387995701	0.0104658947707063	0.032179432297268	-0.581975529614359	-0.326053139098129
ENSG00000217702	-0.157354423126457	0.0816307157668393	0.0539002398099089	90.2277173761944	-0.305994879961208	0.132593016296039	-2.30777523967036	0.0210116407663378	0.0567180711694424	-0.513041939921492	-0.46634410968963
BOLA3	-0.103654277569517	0.161534010098598	0.521076418697196	37.2595988959559	-0.295744908087754	0.227261397582725	-1.30134246833584	0.193141256755969	0.316960693030778	-0.316640686830652	-0.446172102884027
BOLA3-DT	0.136120744034016	0.183266130387333	0.457633628014291	27.4784609087998	0.29690825607278	0.264671886940575	1.12179748104279	0.26194855749871	0.395947061787289	0.560305068425885	0.720172918195514
MOB1A	0.0100617057340592	0.0824498510805058	0.902871893447753	147.31472195385	0.309336926408045	0.101365404398015	3.05170120165873	0.00227548489162354	0.00929714200976788	0.0992606368184191	0.744632616786186
MTHFD2	0.333076755585385	0.241462522129329	0.167767180809719	23.2673876087194	0.803474782554924	0.382543237535093	2.10035024467324	0.0356980424136865	0.0867920337479354	1.28064589937291	1.71709891427096
SLC4A5	-0.130549366624772	0.0821377731495029	0.111971240893241	452.890700360364	-0.538567217032785	0.146875982926121	-3.66681608730873	0.000245589294542243	0.00146623419722689	-0.415005954515839	-0.92404787942904
DCTN1	0.145742072770834	0.0676995803415022	0.031336239585542	300.717238235792	-0.0989885894551535	0.0864142401428973	-1.14551246752228	0.251996933853803	0.384937750520921	0.595493818860576	-0.0589544746306963
DCTN1-AS1	-0.398836229138445	0.188607920174518	0.0344613757970291	58.8160830675247	-0.889673814150855	0.26380379219922	-3.37248303647959	0.000744936751742063	0.00368746173580515	-1.39623003573595	-1.61502779176427
ENSG00000286623	-0.150930748463579	0.194823628659087	0.438514271209154	22.307607833364	-0.504895324542833	0.271088713253108	-1.86247268830933	0.0625364916843118	0.13371111747178	-0.489548190693208	-0.857781390813207
WDR54	-0.0505318270570881	0.128549560624093	0.694251399442644	19.4917349454294	0.0740199173531825	0.236072572419666	0.313547298589171	0.753864891840504	0.836544229151873	-0.122352277745536	0.281527315939225
RTKN	0.217237305766305	0.0469874207289615	3.77668789700335e-06	651.149937329209	0.060649257748353	0.0865959692368088	0.700370447757206	0.483695986906017	0.616178513966859	0.856978274902566	0.255213776753568
INO80B	0.1464632110646	0.126019240412813	0.245142473003977	30.4476732034833	0.0955937768276811	0.186452809750258	0.512696896097854	0.608163361244102	0.72136873787415	0.598131287773902	0.32398480221485
WBP1	0.135836176103856	0.0980300459874361	0.16585117595506	140.560703406041	-0.120778022136781	0.11000973576506	-1.09788484898025	0.272254774650238	0.407135549089518	0.559264298470919	-0.101836210285245
MOGS	0.076708089462077	0.126442324033455	0.544073480035145	68.0534389609587	0.154830801748801	0.125757182915786	1.23118853459435	0.218252358578513	0.346795215218714	0.343011061373161	0.440563626489207
ENSG00000286883	0.0255089943145878	0.103945307719527	0.806140652676015	34.3148695715883	-0.0219070489192607	0.159480238909933	-0.137365287818717	0.890742067220692	0.931552334358469	0.155757072770435	0.0927424645875793
CCDC142	0.113877309637386	0.0975422672015568	0.243022110663505	55.9457018875101	0.0604764714518613	0.110218512311359	0.548696132651652	0.583214000655298	0.702086847840062	0.478952618758689	0.254873732274249
TTC31	-0.202256516541515	0.0981980543843316	0.0394291933984754	52.001705268747	-0.170506591254513	0.117152505860243	-1.45542419261538	0.145551862876717	0.256146456933683	-0.67726546895771	-0.199702335876647
PCGF1	0.608862715409587	0.254108579377973	0.0165717878395205	20.7945666931395	0.437822960784811	0.328788834376038	1.33162356810472	0.182983916376629	0.304529174303584	2.28929694738358	0.997493911614274
AUP1	0.412208169896842	0.0764521712058665	6.97891467836484e-08	279.124317382067	0.449476431408383	0.10188628670018	4.41154983625082	1.02633324400028e-05	0.000101743242200428	1.57005868901128	1.02042801247131
HTRA2	0.399034941354584	0.138694519475698	0.00401376453986672	45.3046310027331	0.413103101711902	0.160681130431238	2.57094968527549	0.0101420060629433	0.0314372570077882	1.52187932997755	0.948845079050774
SEMA4F	-0.112845472301791	0.13117284518935	0.389634307159968	28.0481567250618	0.012760869914595	0.189784101509324	0.0672388772985183	0.946391535531179	0.96726114500528	-0.350256278447744	0.160969139088392
HK2	0.980097404784133	0.244348297729966	6.04449405776608e-05	17.8358694632432	0.616236601581279	0.438926461712719	1.4039632041702	0.160329806922459	0.275263605770128	3.64703922960214	1.34861303865106
ENSG00000236209	0.404721357499218	0.322960926337353	0.210147886005772	23.0166034007098	-0.860899332672239	0.624686972698985	-1.37812915955761	0.168163414075076	0.285244851773868	1.5426766526816	-1.55839943771799
POLE4	0.261513994369484	0.11201739010491	0.0195651689363751	76.8835227675345	0.215688533867253	0.131475006028507	1.64052879997957	0.100895265365129	0.194009270616694	1.01891446770406	0.560332012356328
TACR1	-0.683390345748851	0.3021009420895	0.0236896298599164	21.4830471064234	-1.67138247674787	0.454731426912548	-3.67553764228683	0.000237349040028561	0.00142447767965445	-2.43694946945111	-3.15343518025129
ENSG00000270571	-0.0798418054489154	0.100314691584927	0.42608238256162	83.6671918386978	-0.386729183240257	0.183032029540165	-2.11290441466363	0.0346089499460193	0.0847165208969868	-0.22954968707316	-0.625229708137793
EVA1A-AS	0.435326448238848	0.128854783760775	0.000729018515925519	24.0938231213231	0.796935412980582	0.185752324194809	4.29031193248915	1.7842232804827e-05	0.000162460526641991	1.65461076589268	1.70422939529212
MRPL19	-0.0496021830890028	0.0551729546105046	0.36863627876512	488.441354833043	-0.0561972088439787	0.0749422195344376	-0.749873825369621	0.453330700157628	0.588402714802513	-0.118952226621528	0.0252592219107839
GCFC2	-0.018900288205603	0.0515624310625221	0.713953565598798	553.535283630272	0.0921694108581781	0.0672681982544969	1.37017808191431	0.170631318482936	0.288659083863437	-0.00666406492615178	0.317245629220572
ENSG00000286045	-0.0964787047867337	0.119966623368115	0.42127403617986	27.9568122262731	-0.272552278229287	0.19892701260718	-1.37011195542103	0.170651956387946	0.288661135108125	-0.290396968651364	-0.400528866676084
ENSG00000270996	-0.154556455688793	0.108502875963403	0.15431749153861	17.2344382301889	-0.29244312081115	0.212638992284286	-1.37530336120184	0.169037414902112	0.2865498500394	-0.502808740268765	-0.439674165500724
LRRTM4	0.1365341663522	0.165040377868984	0.408079878966996	313.898753106134	-0.0704815071655147	0.535923144680427	-0.131514206589348	0.895368548949991	0.934367613960455	0.561817106438162	-0.00285236380990844
ENSG00000227088	-0.168836473525684	0.0386108036644261	1.22675443350984e-05	5624.32342807789	-0.586518127043216	0.167357170910599	-3.50458916012944	0.000457312408196931	0.002470251685135	-0.555036036270247	-1.01841556111706
ENSG00000229494	-0.646797055521213	0.212171559636078	0.00230015573935836	44.0210341410576	-1.20321650068024	0.272368395555924	-4.41760688946448	9.97997197351181e-06	9.94940331303098e-05	-2.30311430046066	-2.23208170026308
CTNNA2	-0.683615959318174	0.177820954314642	0.000120844751407469	987.548602972794	0.848007738353255	0.567939302534206	1.49313092890271	0.135402917911449	0.242752772809256	-2.43777462154837	1.80474004134216
SUCLG1	-0.101239670372988	0.055260068753396	0.0669427277678246	399.77449320339	-0.0907109215872945	0.086477773274225	-1.04895070898329	0.294200805049122	0.431188870996148	-0.307809577078492	-0.0426639740686977
DNAH6	-0.0530379376906093	0.18626947147386	0.775845118394982	60.871170677786	-1.01213285079486	0.603642832831356	-1.67670813889648	0.0935995683024013	0.183446265493759	-0.13151804934081	-1.85602791850491
TMSB10	1.96330850685902	0.437532686919089	7.21561663402508e-06	36.1885012525698	0.562095900323122	0.486866456342205	1.15451761566429	0.248288020753667	0.381217924857594	7.24300513430491	1.24206381025092
ENSG00000287625	-0.30387735258753	0.208648791599833	0.145280417094762	23.1272291980878	-0.691417731774379	0.268387500852401	-2.57619199693886	0.00998951599182986	0.031048778004307	-1.0489303747523	-1.22485861936801
KCMF1	-0.0875846312040668	0.0445131052735137	0.049112410534167	377.506992418943	-0.0110694505735575	0.0688965636515704	-0.16066767320267	0.872355151647465	0.919506139415615	-0.257868058746162	0.114070923854097
TGOLN2	0.227774250655856	0.0554783075994985	4.03187821822322e-05	496.637789372049	0.081516948205166	0.0788542858931109	1.03376686862226	0.301245163825826	0.438357142034056	0.895515771562842	0.296281518119984
RETSAT	0.0539803990925283	0.0942919068811269	0.566995623081486	96.6650459548591	-0.0470768383427656	0.149720364720613	-0.314431763712396	0.753193134626272	0.836318462269028	0.259887508873533	0.0432081663656037
ELMOD3	0.16800686029211	0.0312693563660858	7.74839393666309e-08	501.043199199962	0.20462487333045	0.0615094055234642	3.32672493887769	0.000878730658027535	0.0042340913029472	0.676924364786068	0.538558661326822
SH2D6	0.234940734147861	0.131947135958514	0.0749831923679192	45.5554878618972	0.796383701279893	0.250824311098069	3.17506583709311	0.00149802508584887	0.00653379887752107	0.921726246850885	1.70314362331943
PARTICL	-0.124288737276155	0.132850113544116	0.349501774056522	39.0585115773912	-0.519501371086908	0.164481864236003	-3.1584112540305	0.00158631599906223	0.00685849745303018	-0.39210852218203	-0.886526178987026
MAT2A	0.105743940421821	0.0342864548931342	0.00204147241715489	1575.99844105941	0.10859981753886	0.121506040992091	0.893781219864857	0.37143895924542	0.51012781278992	0.449205885500886	0.349580769206654
GGCX	-0.322104314995862	0.0823276234550341	9.1357082978803e-05	208.361000670161	-0.296110445887267	0.0991194877379085	-2.98740896109393	0.00281353077260176	0.0110752496108244	-1.11559310387359	-0.44689148349019
VAMP8	-0.0320124215832324	0.193034506033957	0.868284582483204	37.2745776230459	-0.139664287453753	0.243016293803818	-0.574711618170348	0.565486348653876	0.686025564617242	-0.054619976392537	-0.139004494960547
RNF181	-0.156204569096544	0.175342413511264	0.373007260280365	46.6535628996859	-0.474318567429022	0.216177615351901	-2.19411508752611	0.0282271368822384	0.0722292180206913	-0.508836499321579	-0.797606147387371
TMEM150A	0.27212709726766	0.113295230955805	0.0163088748785577	20.9534827633619	0.373277514718898	0.212461096824287	1.75692171554405	0.0789311536698109	0.160387931564801	1.05773050231189	0.870468082335239
USP39	-0.0735233566881953	0.0722913022187177	0.309133014863746	115.079094972721	-0.0389948988931181	0.0887636150712346	-0.439311747970426	0.660435662902637	0.764276454383084	-0.206440787808076	0.0591134722136111
C2orf68	0.0365563609917059	0.0547759686764843	0.504529728925565	163.388424435685	-0.00172827526675739	0.08280015927594	-0.0208728495436553	0.983347084830092	0.990613360489131	0.196161370305148	0.132454413505333
ATOH8	0.222869832897671	0.133388498228067	0.0947547746665338	66.3190450619884	0.436681446066745	0.229190580907741	1.90532021140314	0.0567384597707673	0.124209415467531	0.877578505594593	0.995247403726661
ST3GAL5	-0.0470467208451184	0.0409437611396663	0.250532422293814	1350.18207457134	-0.487870962170522	0.0867933582092594	-5.62106331908786	1.89785691911217e-08	4.41348260062705e-07	-0.109605957971417	-0.824277342424088
ST3GAL5-AS1	-0.480581454645899	0.156108227750423	0.0020803535213616	61.067880890634	-1.10116957991046	0.203374354142247	-5.41449576843041	6.14616568049384e-08	1.22428983930481e-06	-1.69520249767897	-2.03125274134761
ENSG00000272564	-0.560567775639962	0.180699729002669	0.00192084268595131	28.1321111002887	-1.37778585157194	0.240339822190647	-5.73265736411765	9.88692324971911e-09	2.48175134275044e-07	-1.98774199660273	-2.57563524145445
ENSG00000287628	-0.823607325063088	0.251284238634596	0.00104696436695166	15.7212273634875	-1.28083084032989	0.347188759020493	-3.68914835821134	0.000225005988178478	0.00136306114322551	-2.94977471706106	-2.38482719136827
POLR1A	-0.0539045551908469	0.0580884497176682	0.353421198125129	207.772302469641	-0.0862518677075599	0.0969724043790866	-0.889447552216837	0.373762598487742	0.51256876034313	-0.134687589408753	-0.0338885289924523
PTCD3	-0.0410579981728465	0.0401512113553528	0.306504438047451	604.225303633642	-0.0680659809438987	0.0703137316210652	-0.968032550323455	0.333028113600736	0.471538615350828	-0.0877029887140886	0.00190140644264652
IMMT	-0.0743849575816013	0.0524593805219428	0.156204366967418	375.431153848006	-0.000824031505665132	0.0834706270624643	-0.00987211351663235	0.992123320984512	0.995313880791954	-0.209591980293201	0.134233970710745
ENSG00000273080	-0.272398128883996	0.134070459649401	0.0421786143575107	28.8886787402404	-0.397360182423537	0.189870360451747	-2.09279732485957	0.0363672507316817	0.08808758693933	-0.93379923464868	-0.646151578999787
MRPL35	-0.180608965622509	0.094742381981582	0.0566091553196738	90.7511458980179	-0.354831680411101	0.119219911045276	-2.97627868784727	0.00291769586611685	0.011403724505654	-0.598092385109503	-0.562455229134793
REEP1	0.241714816140013	0.509669852559732	0.635316202012085	15.2119867434811	-0.968034149918512	1.20937488889371	-0.800441747888473	0.423454901130912	0.560682511877871	0.946501565018098	-1.76924140775362
KDM3A	0.118312881170613	0.0513247518150883	0.0211563965718324	307.87635270019	0.10548866113013	0.09594897142849	1.09942461664375	0.271582898265035	0.406598931882682	0.495175141030555	0.343457994527366
CHMP3	-0.0119431853277548	0.0537087984141343	0.824026445986839	239.690617472013	0.113771812449186	0.0726272875392406	1.56651606171736	0.117227851381037	0.217072382744201	0.018780628173282	0.359759286554572
CHMP3-AS1	-0.269713956989524	0.152116314056194	0.0762159276555806	46.996710865062	-0.545175703779918	0.139271426899034	-3.91448350834481	9.05979293947339e-05	0.000638352409106565	-0.923982227299481	-0.937053421423077
RNF103	0.0620959484635778	0.0482645250593411	0.198242338256105	455.64539049878	-0.0382268131903989	0.068267090667121	-0.559959605965892	0.575506990440112	0.695400380382182	0.289569068382615	0.0606250695344452
RMND5A	0.0309769209276788	0.0568998669717912	0.586158587831118	510.624781200779	0.172978660246388	0.0905583716464769	1.91013439289373	0.0561159117390657	0.123246001838977	0.17575529861288	0.476278722066057
PLGLB1	-0.15828711142189	0.125185891113288	0.206080558963687	71.9286578073643	-0.33235648360487	0.139769362241874	-2.37789225245029	0.0174119129062282	0.0487142366192159	-0.516453125274275	-0.518223905524362
KRCC1	0.0406051396854572	0.0476934619705242	0.394559694846283	571.146191587847	0.039959134962774	0.0764955703854427	0.522371880638704	0.601411430424856	0.716107370276036	0.210969248397342	0.214495489640959
THNSL2	0.0354527075864843	0.159760163506426	0.824382339159203	114.548211831973	0.124479228758873	0.422706987778254	0.294481123704946	0.7683902853905	0.846179618202353	0.192124902442437	0.380831546784752
EIF2AK3	-0.0495928099671755	0.0496631048200469	0.317995979877045	353.778967528985	-0.0809581312329635	0.0842485536097676	-0.960943871012372	0.336580390561723	0.475421079560831	-0.118917945655375	-0.0234704235077742
ENSG00000290846	-0.441526641224064	0.15630782046543	0.00473211796329366	62.2493874051018	-0.676427333295184	0.201569068773484	-3.35580918943138	0.000791331457475044	0.00387703340617804	-1.55236462981614	-1.19535742425506
LSP1P5.1	-0.21141949646988	0.152110795952237	0.164557845665454	103.384973259488	-0.725145217865074	0.248819972081862	-2.91433686692361	0.0035644504720666	0.0134812031931404	-0.710777868622788	-1.29123451652724
ENSG00000291142	0.0400728260391025	0.1055663081659	0.704243377331972	90.3411348600134	0.00672027505649821	0.198702260892483	0.0338208283404209	0.973020026831631	0.983144739952789	0.209022380915008	0.14908121177583
MAL	0.318382524634737	0.0316978367051947	9.73380456188949e-24	2327.59310029313	0.107300492077194	0.0907866507732079	1.18189724109592	0.237246476826009	0.368543032159158	1.22690367312786	0.347023688818628
MRPS5	0.216535235350612	0.0492620831619269	1.10479349639254e-05	709.359292223686	0.00466244032921984	0.0655913085471746	0.0710832034379451	0.94333153606646	0.965487060124499	0.85441054425733	0.145031380553271
ZNF514	-0.153545302219436	0.0597644715983482	0.0101941376972655	277.977247249503	-0.223015199415444	0.111756734019727	-1.99554148903528	0.0459838538168133	0.105806218822708	-0.499110578813352	-0.303039595163986
ZNF2	-0.0375337342461095	0.100694592752986	0.709335814407079	51.3375085878614	0.0605241983509736	0.155198935923039	0.38997817859387	0.6965526829526	0.793466682152215	-0.0748134547239052	0.254967659101131
ENSG00000289370	-0.0302677815110045	0.110468856293269	0.784089387728083	20.0058543592709	-0.105721381868341	0.207245060141449	-0.510127391196602	0.609962216491276	0.72281009067467	-0.0482391836996248	-0.0722046509293513
ZNF892	0.0218215837931064	0.0577434045235343	0.705500363775093	370.876849059179	0.346015716746393	0.0744820373256387	4.64562637073953	3.39046150527488e-06	4.05327899987005e-05	0.142270851465665	0.816816698602317
PROM2	-0.084469306452638	0.0822926734695239	0.304679567346429	29.9688080891474	-0.17196146524348	0.151999244343384	-1.13133105356102	0.257915778724034	0.391924375891108	-0.246474166260028	-0.202565536709689
KCNIP3	-0.0587500082382121	0.153178802520604	0.701320335768872	79.1901222004465	3.2496544077035	0.574802718483892	5.6535125934596	1.57201587841665e-08	3.74569598466232e-07	-0.152409199665587	6.53119525086864
FAHD2A	0.0278003544704952	0.0862246850639646	0.747136366272077	127.511240066854	-0.0783750669539862	0.109349573357072	-0.716738662509992	0.473535365124971	0.607610355388746	0.164137422604412	-0.0183869373423354
ENSG00000291126	-0.0235008541013948	0.123497713770391	0.849078880955871	70.9924652543213	0.31401295176745	0.184298058799079	1.70383211746026	0.0884124558674056	0.175230556966751	-0.0234900324815361	0.753835063050198
LINC00342	0.238304126075536	0.0526353922864494	5.96996172353044e-06	916.227291216866	-0.47400877438568	0.13590572688538	-3.48777630824527	0.000487055379354949	0.00259692965095606	0.93402741256245	-0.796996472799404
ANKRD36C	0.317566675169759	0.0333703746767008	1.79238858158326e-21	2218.50899873003	-0.0225533753040299	0.0733761855286986	-0.307366417885117	0.758564486435564	0.839049294391951	1.2239198105034	0.0914704903428528
ENSG00000291176	0.244354743770397	0.0813137035376662	0.00265504997883728	361.871195003192	-0.559364317468095	0.136188336781317	-4.10728503400617	4.00337075217659e-05	0.000318469429214904	0.956156754762913	-0.964976699205061
GPAT2	0.480570484439852	0.222717003731202	0.0309462719246149	16.0397013950465	-0.206556637611822	0.44579376074645	-0.463345734731589	0.643116568607619	0.749957797183491	1.8200849059086	-0.270649045725216
STARD7	0.30961171970667	0.0521989727320018	3.00406895622219e-09	565.147519357987	0.688947504937615	0.078008376844119	8.83171183415739	1.03085743080872e-18	2.39352209715901e-16	1.19482560219114	1.49170853739522
STARD7-AS1	-0.0601281231872851	0.0857748391207947	0.483303299226668	83.0233021599684	-0.173087160846921	0.130350201473745	-1.32786262614089	0.18422349338143	0.306112167242318	-0.157449474698253	-0.20478091248379
TMEM127	0.279536344410099	0.122097916033944	0.0220535666276429	68.5893419470838	0.64408479609955	0.151110943214275	4.26233059233995	2.02305855225725e-05	0.000180123727301035	1.08482885387394	1.40341845434212
CIAO1	0.0319300628210448	0.0702741672319017	0.649566745246412	264.349351202075	0.0259541582510247	0.0704185402842282	0.368569955387697	0.712448293411619	0.806023528181378	0.179241290322753	0.18693361054221
SNRNP200	0.0626728909862058	0.0702807891780325	0.372526968115211	230.158588847616	0.118831054248582	0.0902873113042261	1.31614345949651	0.188125896624471	0.310409818325521	0.291679160138054	0.369715905096417
ARID5A	0.591427690073501	0.277192816308343	0.0328728492933134	23.0235376312384	1.54654949185059	0.295911742057689	5.22638770971476	1.72853713137557e-07	3.03977062393384e-06	2.22553062444043	3.17947444837402
KANSL3	-0.0275336990472404	0.0409171374222297	0.501002246972857	360.269028182135	-0.119192634875181	0.0624937352431268	-1.90727333566271	0.0564852012152504	0.123837428453618	-0.0382396349764731	-0.0987161585401921
LMAN2L	-0.105918455458222	0.0702271819628251	0.131496717972057	126.040290733168	0.0454589784290577	0.0830385910654827	0.547443999780893	0.584073733655141	0.702780217175335	-0.324921621080463	0.225319214935168
CNNM4	0.195705039227717	0.0842813097800556	0.0202304837889631	162.578958229692	0.0151923937203448	0.138792065332049	0.109461543669649	0.91283642214391	0.945871921976048	0.77822682858515	0.165754392683536
CNNM3	0.129537008269554	0.0552657505391089	0.0190836430571359	170.655270597046	0.070718984417891	0.0916631606645264	0.771509338159438	0.440405089528465	0.576768281704908	0.536225916670358	0.275031059904808
ANKRD23	-0.0278588607031023	0.0582033795794116	0.632189926872032	395.270080894959	-0.0338952035928617	0.0832251276123088	-0.407271272094135	0.683808759917918	0.782971041175856	-0.0394288711695234	0.069149703490469
ANKRD39	-0.255207803482327	0.0967289953260451	0.00833032868985745	102.677303475416	-0.159531176629087	0.136206139444249	-1.1712480603298	0.241499082215647	0.373666001160844	-0.870927869684739	-0.17810265333588
SEMA4C	0.440891682002049	0.0704748368935427	3.94937151743263e-10	363.251424524566	-0.092127926583932	0.0965962799769038	-0.953741972319843	0.340214268681793	0.478774883210592	1.67496487989926	-0.045452648495188
FAM178B	0.0102977141779814	0.0860732830917931	0.904769191595162	314.11965089104	-0.462914251635516	0.115909873941051	-3.99374303410029	6.5038348401486e-05	0.000481549505354301	0.100123806808847	-0.775162384746848
FAHD2B	-0.152126817012761	0.128380890228804	0.236031422843813	68.5458703717321	-0.519916738752733	0.131676545153035	-3.94843848726805	7.86626225301309e-05	0.000564009320313245	-0.493922654847925	-0.887343625072274
ANKRD36	0.0961088733492799	0.0324406401951845	0.00305045594561243	1904.50445627154	-0.214040654777757	0.109638462314663	-1.95224057560621	0.0509096489213071	0.114311760580103	0.413966888901616	-0.285377636892913
APPAT	-0.0442793706877009	0.196249588035143	0.821490885799798	36.6717792134815	0.0164407172098001	0.403467665247348	0.0407485373077445	0.967496366529037	0.979927085065192	-0.0994847370134287	0.16821110088096
ANKRD36B	0.156815442916159	0.0432942652105878	0.000292239771574665	898.025695426324	-0.0179489007787267	0.0822417959597115	-0.218245486607801	0.827237845971773	0.888147587112116	0.635993220676437	0.100532124131448
COX5B	0.695458930378588	0.110148554506326	2.72218030569746e-10	209.907193541863	-0.2745706861447	0.217130839548997	-1.26454025008613	0.206036183412321	0.332612459044767	2.6060112682936	-0.404501105693797
ACTR1B	-0.139891719032156	0.0775486284285282	0.0712434503817215	214.866599284624	-0.141304925458647	0.115260455408573	-1.22596188742923	0.220213017689248	0.349126794288085	-0.449174385543288	-0.142233280503458
C2orf92	0.0621478979664912	0.0968758449442345	0.521184180870131	204.4869272764	-0.0713669915116047	0.114137581811101	-0.625271627269252	0.531792798295816	0.656320625469243	0.289759066889395	-0.00459500237283387
TMEM131	-0.0211006725465884	0.0228705215913206	0.356208188902186	1276.06323203178	0.00140743849828337	0.0439055812971089	0.0320560269720433	0.974427370764824	0.983828694765952	-0.0147116826256749	0.138625517210763
INPP4A	0.0215046727942796	0.097545971500346	0.825515412803171	176.881432434335	0.387945578533679	0.170158768195207	2.27990354331095	0.0226134098723409	0.0601782361574114	0.14111179097072	0.899334920873897
COA5	-0.0861617287308623	0.0703360747085607	0.220575021163871	137.595672452313	-0.108081922297043	0.0866208042260513	-1.24775939524857	0.212119182729086	0.339884737476193	-0.252663979206618	-0.0768502088080034
UNC50	-0.0183955733918965	0.0633858609254387	0.771651209163329	193.210868566726	0.0589611396461942	0.0737384839151613	0.799597937408518	0.423943782901315	0.561179815955241	-0.00481813656157478	0.251891550091307
MGAT4A	-0.0888039592278947	0.0577337844050035	0.124008815152883	451.445821980603	0.192264323433203	0.100445001616135	1.91412534560923	0.0556041417167666	0.122338991103221	-0.262327591384759	0.514233024171271
TSGA10	-0.0225536087308938	0.047085195133573	0.631941646482186	1193.40960838427	-0.437584312588495	0.0732463575936742	-5.97414433924406	2.31300948752003e-09	6.67404290962091e-08	-0.0200256065321941	-0.725312911094601
C2orf15	-0.402744733977791	0.201293761543177	0.0454159955973719	21.8144431657856	-0.594951169458885	0.23478936645685	-2.53397834168195	0.0112775701847561	0.0342095584839233	-1.41052488056734	-1.03501183973138
LIPT1	-0.0320089723070153	0.0831698509118195	0.700339151904056	105.329979768076	-0.0494816827240141	0.115643413224783	-0.427881548496268	0.668737361381465	0.770762211287409	-0.054607361116279	0.0384754180396697
MITD1	0.0481778952868374	0.074875520631124	0.51993871957366	340.43293589472	0.349173846439452	0.0882406624094858	3.95706284274126	7.58769743920264e-05	0.000548143820838849	0.238665610744902	0.823031916990024
MRPL30	-0.115460186408779	0.0712890492158772	0.105316895995557	132.538992094775	-0.0770971659590044	0.0940629651629632	-0.819633591450517	0.412425018066871	0.550048085484985	-0.359819253031161	-0.0158720204346685
LYG2	-0.147923010171177	0.149397254255555	0.322109577947205	27.7278254313388	-0.320681103578278	0.185927421053524	-1.72476497420981	0.0845698363110059	0.169474285905021	-0.478547781598027	-0.495246686829317
LYG1	0.129000335676907	0.098982688834111	0.192485472151559	69.7789730258721	0.256439324952116	0.120948742294537	2.12023143099437	0.0339865329944014	0.0837684326251129	0.534263106912543	0.640529816335331
TXNDC9	-0.155445549813015	0.0998067962609334	0.119360224247744	105.060701623487	0.065646689846202	0.101841990357314	0.644593547473687	0.519190617464355	0.645945460107193	-0.506060485646769	0.265048753427936
EIF5B	0.196621679407956	0.0547245500790269	0.000326975822788925	489.382999155562	0.175981417749925	0.0730626338773501	2.40863774559982	0.0160121825963541	0.0455041180688128	0.781579320057293	0.482188167042566
REV1	0.018509794356519	0.0321836680953885	0.565203352153788	840.472942883566	0.0683702974909676	0.0480062666157261	1.4241952626362	0.154389955880556	0.267830346064098	0.130158415110551	0.27040882978954
AFF3	-0.335921198224398	0.104335533057479	0.00128358782443173	659.898816564291	-0.564010484076096	0.30336462659007	-1.85918342034726	0.0630011440608721	0.134481900347333	-1.16612654566877	-0.974120383265238
LONRF2	-0.683969587759259	0.108833900088839	3.288533003278e-10	187.248926420661	-0.65242493022389	0.350405968921711	-1.86191157711031	0.0626155549221934	0.133822399848093	-2.4390679712821	-1.14812054945359
CHST10	-0.119656278168823	0.0779860091702571	0.124948474035187	56.6179413748462	-0.136096313667857	0.11578048493412	-1.17546850615885	0.239807329898649	0.371585818431456	-0.37516590938022	-0.131982700912731
PDCL3	-0.245382165104267	0.0928406188138995	0.00821635086949051	46.5191585708763	-0.364528046857804	0.159618325579904	-2.28374809429587	0.0223863397677537	0.059703635624882	-0.834991883481086	-0.581537737103335
RPL31	-0.231483024116114	0.103894582617833	0.0258767321644096	149.389439236377	0.0625110778393267	0.160998857322188	0.388270319920536	0.697815999005057	0.794418581568616	-0.78415759469755	0.258877849983193
TBC1D8	-0.318790816570847	0.102373544540726	0.00184571940931948	228.985776775796	1.02003951068983	0.144035963306267	7.0818390579365	1.42253814725146e-12	9.47933491845593e-11	-1.10347441711701	2.14329961254847
CNOT11	0.0922532021926363	0.0738998274662822	0.211901164623318	181.793405983612	0.113756656401917	0.0927015021892399	1.22712851157142	0.219774293203327	0.348579997545248	0.399865276348852	0.359729459361637
RNF149	0.0417313839839065	0.0452632240245499	0.356543655715814	589.440325755779	0.196086518348814	0.0602642439661336	3.25377878230759	0.00113880923766578	0.00521019250976401	0.215088339494913	0.521755126944032
CREG2	-0.326166388934542	0.179279980961226	0.0688637005879645	71.2183745337995	-0.634606048297773	0.664222647319478	-0.955411639242918	0.339369570285456	0.478012494259893	-1.13044960758378	-1.11305288176439
MAP4K4	0.0112579232867995	0.0168736545140941	0.504651166514115	9983.76301351047	-0.0867623334459062	0.0552320060398295	-1.57087058151281	0.116212713169756	0.215730283285769	0.103635645934146	-0.0348931286611224
[truncated: 12,599 more rows]
