# Supplementary material for: Integrative analysis reveals generalizable human neurodegenerative disease-associated glial states
Source: bioRxiv. 2025 Sep 25:2025.09.25.678630. Preprint. [Version 1] doi: 10.1101/2025.09.25.678630 (PMC12485690; doi:10.1101/2025.09.25.678630)
Supplement: Supplement 8 [file media-8.zip › oligodendrocytes_diffexp/Pineda_2024_C9FTLD_PFC.csv]

gene	nebula_logFC	nebula_SE	nebula_pval	DESeq_basemean	DESeq_logFC	DESeq_lfcSE	DESeq_stat	DESeq_pval	DESeq_padj	nebula_zscore	DESeq_zscore
ENSG00000291215	-0.288021240589657	0.110759126261651	0.00931072917947829	17.0193839993864	-0.506608034437839	0.210575120677821	-2.40583043622207	0.0161357521301619	0.059035022787919	-0.831626449374065	-0.917711355404342
LINC01409	0.349903513320788	0.126852450572176	0.00580938812659553	16.0348562013842	0.417609416386221	0.26810113195076	1.55765629688919	0.119314745645257	0.251767291192817	0.422342488253464	0.447004596709918
ENSG00000290784	-0.348678553905118	0.189453025353398	0.0657024049648372	8.78082058657979	-0.589009506960834	0.362780739430421	-1.62359641221747	0.104461971680351	0.229514840369523	-0.950860553821761	-1.03938683765105
LINC00115	-0.369946981459831	0.124001086312023	0.00285049092364501	18.8844934528746	-0.695158765514169	0.238979004308947	-2.90886962025954	0.00362738101673467	0.019008276506879	-0.99266791016325	-1.19612872379881
LINC01128	0.598967110777831	0.282045556662157	0.0336991054619166	9.91498924728625	0.876444521977127	0.507067370918701	1.72845774002218	0.083906191301222	0.197292936302873	0.911926898938902	1.12452868742214
NOC2L	0.155315629686029	0.112539437187619	0.167555987443991	50.1644849281213	0.164388515021691	0.185291731813752	0.887187536176348	0.374977941660505	0.549066061460923	0.0398410094804328	0.0730941028182466
AGRN	-0.334506771319996	0.126437161413465	0.00815373786879258	70.8640708631872	-0.547227679236777	0.203360573404846	-2.69092317195314	0.00712546021543095	0.0318860774770688	-0.923003075265523	-0.977691046522379
C1orf159	-0.348629380030241	0.0865532627314459	5.62731412385976e-05	99.0531519165121	-0.592279023787966	0.149667109772712	-3.95730915554803	7.57988028438048e-05	0.000885398744988053	-0.950763892716731	-1.04421466444193
ENSG00000285812	0.0477387293285964	0.191354568213106	0.802991160105875	14.3182579273709	0.0233499118026135	0.351808552522614	0.0663710749360269	0.947082398267772	0.97056751728565	-0.171622945519831	-0.135166011189956
SDF4	-0.00213337119789862	0.0819733170467118	0.979237246083056	68.5519949222063	-0.0590252014337223	0.138824162662004	-0.425179596274112	0.670705756974005	0.794528358261513	-0.269656552980754	-0.256802570844408
B3GALT6	0.115314496951862	0.23488407418984	0.623467350393062	10.3722408312736	0.101369639089403	0.400140126259261	0.253335350386038	0.800009081187756	0.880895099262922	-0.0387892327402717	-0.0199606920164752
UBE2J2	0.0807761917145333	0.0779842832675634	0.30029503211903	85.4863562735862	0.0433373536404596	0.125160111486251	0.346255313500741	0.729150848457255	0.83463738556844	-0.106681192819295	-0.105652198511194
SCNN1D	-0.349242127420869	0.170509070327627	0.0405372761900197	19.0460954771882	-0.549579489267884	0.29106267394453	-1.88818264403295	0.0590014350028982	0.154033754124869	-0.951968370501531	-0.98116377111001
ACAP3	-0.291520418385707	0.0880002944606714	0.000923931167816848	279.07873021147	-0.495086864229081	0.143370375297865	-3.4532019826306	0.000553974038557465	0.00438257103719015	-0.83850478453285	-0.90069899023325
INTS11	-0.234563130915865	0.0965238176343804	0.0150943978373605	148.169049741145	-0.414079855227059	0.149521518003092	-2.76936631434209	0.0056165448265447	0.0267035016274116	-0.726543822333333	-0.781082597662916
CPTP	0.230048796197563	0.323074666843561	0.476427145356089	10.2637544320793	0.242354198392134	0.527451019728755	0.459481903204522	0.645888144621042	0.77639616980025	0.186744024046889	0.188219619782098
DVL1	-0.0774766022001253	0.0950854855871069	0.41518108987296	73.4586978959363	-0.190471614943164	0.174519549953447	-1.09140560466705	0.275094447333202	0.447512798126547	-0.417758771554562	-0.450898686649833
AURKAIP1	0.138072243880177	0.166644424573571	0.407362467723951	45.944042544037	0.122478940822658	0.274568715074313	0.446077553990478	0.655541225986327	0.783771314096449	0.00594567927491798	0.0112096789689236
CCNL2	-0.179742977972493	0.0723620313894278	0.0129937529172942	210.567526276786	-0.336467284771066	0.113868451471695	-2.95487714483149	0.00312793581848243	0.017028884232437	-0.618783826306234	-0.666478493518978
MRPL20-AS1	-0.213598736694976	0.167568907187964	0.202418298017615	7.12462500116458	-0.420517421898296	0.347801731556912	-1.20907224934125	0.226635089498606	0.393986885831364	-0.68533410443475	-0.790588423289995
MRPL20	0.136143076754011	0.120456120925376	0.258379478393824	64.8744571818499	0.120166044421682	0.204826611760743	0.586672031474342	0.557423995212204	0.708103412141188	0.00215351470241125	0.00779441494076038
MRPL20-DT	-0.0854274231918846	0.172548257885942	0.620534521612336	11.0644758348034	-0.204724192180283	0.323635460250688	-0.632576516867785	0.527010226228634	0.683577938924872	-0.43338770347982	-0.471944296096932
ANKRD65	-0.0979623907418399	0.141870296131668	0.489875594774041	80.5110016407506	-0.217613102765934	0.220481948100312	-0.986988298320586	0.323648375172778	0.498189445147619	-0.45802769408288	-0.490976291073796
TMEM88B	-0.575792468702497	0.0446016888906366	3.97070010287381e-38	604.818045415953	-0.895936736787803	0.0751706830515147	-11.918698891878	9.45739387500581e-33	1.26710163137328e-28	-1.39729846474014	-1.49260105288755
ATAD3C	0.667763168030435	0.208106841047743	0.00133312592633326	96.6418176533073	0.89372625539055	0.319123730160031	2.80056345212051	0.00510134773802536	0.0247816740370064	1.04715933551891	1.15004720284127
ATAD3B	0.113870981753836	0.0739462649943782	0.123581011008341	39.043225246527	0.155286039559295	0.157768514953096	0.984265077258669	0.324985195692836	0.499558473140502	-0.0416267511281731	0.059653225396829
ATAD3A	-0.170558772189229	0.110944603393185	0.124211845574812	27.3910846457499	-0.331787352969957	0.216438660516513	-1.53293941192471	0.125290783955612	0.260149380677563	-0.60073042941515	-0.659568022852053
TMEM240	1.864392112336	0.595020002499165	0.00172836897244206	5.32263270067494	2.22590787581246	0.873241531332707	2.5490174206618	0.0108026903887793	0.0437925705987488	3.39937331816655	3.11717031535357
SSU72	0.447522244578348	0.0937663563031324	1.81738217132858e-06	43.7931678373008	0.583553022746522	0.211863650945835	2.75438009371279	0.0058803432606407	0.0275664237250049	0.61423166636925	0.692039882020045
ENSG00000215014	-0.224000642255066	0.134042984173164	0.0946998479653801	7.7803971468316	-0.478432173385485	0.347021908129277	-1.37868002618225	0.167993430508153	0.320823250649832	-0.705781134252186	-0.876106377043009
ENSG00000272106	0.167994718323666	0.105967619970736	0.11288908045104	21.2755268797348	0.1825964272275	0.228498039736461	0.799115946194105	0.424223184109264	0.596217583205279	0.0647642989617729	0.0999802303413826
MIB2	-0.126381727213163	0.107744016845518	0.240803266548853	40.8032714835303	-0.226344411119237	0.202864984438361	-1.11573917867532	0.264533794967034	0.43572950393021	-0.513891594871448	-0.503869096529868
CDK11B	0.33648181368508	0.0741760185550265	5.72601882273617e-06	68.6573750867026	0.407673784530948	0.136653802653495	2.98325971626755	0.0028519587354357	0.0158484210441176	0.395959448043509	0.432333465716734
SLC35E2B	0.101942435983062	0.0680367756048385	0.134044121201285	136.724490110284	0.0764062237659751	0.11185174778707	0.683102636102101	0.494541989818499	0.65772022826963	-0.065074698203321	-0.0568221157872126
CDK11A	0.405779361422891	0.087608356320282	3.62600678431304e-06	87.0705332583054	0.512282646004775	0.161161058121657	3.1786999413845	0.00147937148593803	0.00950629216719313	0.532177664665929	0.586800774095895
ENSG00000290854	-0.0090219216555889	0.0744785043661227	0.903584447295103	64.3258226645489	-0.103240384593345	0.158482013440348	-0.651432817845946	0.514767131656595	0.674178888556702	-0.283197379302781	-0.322091497957598
NADK	0.0177027383696421	0.104070116958443	0.864928384131323	33.590231936647	-0.0428762921020447	0.195803412695765	-0.218976224733452	0.826668568235848	0.897617754860515	-0.230664704665421	-0.232956803644776
GNB1	0.103557476519159	0.0768249181682051	0.177668904417889	489.464957818823	0.086715807274657	0.131616178844384	0.658853706558256	0.509989715663106	0.670675521246004	-0.0619000123914589	-0.0415988011209429
PRKCZ	-0.0832661339069421	0.108188794153895	0.44151505893826	182.301227627467	-0.189108244599257	0.185597947202475	-1.01891344947341	0.308244057999408	0.482695583431279	-0.429139256289251	-0.44888550971262
FAAP20	0.275457140898123	0.129234444152083	0.0330518423102935	31.4473443912934	0.326347476007273	0.238052015184984	1.37090826873982	0.170403553391774	0.323839263594749	0.276003224939381	0.312245589784652
SKI	0.428954324400289	0.14424838008299	0.00294213203082464	107.558844257478	0.518882388515155	0.241405443233787	2.1494229026669	0.0316008915577784	0.0982139699859871	0.577732698431564	0.596546071456092
RER1	0.00143575037468049	0.0820040606189392	0.986031124259555	108.062605159272	-0.0662792447819714	0.134199208595909	-0.493887001834316	0.62138598480311	0.759194731387203	-0.262640729313157	-0.26751402047767
PEX10	0.0142174058334961	0.129684585458559	0.912702299318948	27.6344495099795	-0.028276374942292	0.218973399667353	-0.129131551984155	0.897253556139279	0.940812350587694	-0.237515824191413	-0.211398305880321
PLCH2	-1.16241913221005	0.208694792271124	2.54815434501565e-08	68.8632092943209	-1.73766651735284	0.327125298907813	-5.31192947520251	1.08470583823509e-07	4.32526452996241e-06	-2.5504307260504	-2.73551424164254
PANK4	0.81976856874846	0.2607781222419	0.00166912985818072	12.3728226330521	1.11402199645066	0.447219750364287	2.49099462969428	0.0127386045230842	0.0497069595187151	1.34595641101034	1.47533981849087
ENSG00000238260	-0.270647626758981	0.16460144939749	0.100122448310663	11.3314009691959	-0.563317740582263	0.347657043791491	-1.62032598114168	0.105162270686167	0.230428181145851	-0.797475129889349	-1.00144991773727
TPRG1L	0.745070361841318	0.29634822663091	0.0119312287874758	17.7442022257546	0.915490482656014	0.583452804517431	1.56909089401534	0.116626761268182	0.247554712843965	1.19912211655187	1.18218464853453
WRAP73	0.0582695504890259	0.115126066438555	0.612760547304606	33.9346569340873	-0.00357753510409394	0.19843679539615	-0.0180285873743925	0.985616047687688	0.991866882125848	-0.150922506256515	-0.174927558984285
LRRC47	-0.0772663414014076	0.102918281632947	0.45280054368061	45.7826237138921	-0.170871673155306	0.183835654154549	-0.929480594725417	0.352640077284178	0.526711898254452	-0.417345461820496	-0.421957063447902
CEP104	0.0220001379190997	0.0623782771127494	0.724321537812598	133.03915746563	-0.045027037079663	0.102367605978811	-0.439856306583775	0.660041183407681	0.786957936815523	-0.22221730469456	-0.236132631992605
DFFB	0.125111620536347	0.0787839926063239	0.112278761197447	65.177139058686	0.106967611480684	0.145832463779955	0.733496566594985	0.463255621157954	0.630697979095038	-0.0195310230882174	-0.0116946262599106
C1orf174	0.104301109826936	0.149389189623939	0.485062265786839	28.5500724457939	0.0872311926396504	0.258768755921771	0.337100946862462	0.736040803669393	0.839989326027473	-0.0604382521082565	-0.0408377739097973
NPHP4	0.426698381979717	0.202836262471041	0.0354081805701749	29.9963661904536	0.560087343243756	0.352520348372984	1.58880854914836	0.112103622565674	0.240583747418692	0.573298191535362	0.657390041643116
RPL22	0.192260425005623	0.171881786919575	0.263327068133802	85.9627022314699	0.222158461144574	0.271041525090946	0.819647325516008	0.412417186342707	0.58525544661893	0.112463408052978	0.158398234390728
ICMT	0.535404820996895	0.162619126140176	0.000993414089978523	18.1498127150401	0.773995168080527	0.321393038449351	2.4082511924181	0.0160291479925871	0.0587087399467007	0.78698248111974	0.97325014640149
ACOT7	0.741313227856827	0.29811204167428	0.0128936488775001	34.0237303008916	1.05178727209794	0.465501508251453	2.25947124435478	0.0238540870697864	0.0794525355811417	1.19173671681283	1.3834429158476
NOL9	-0.0161979398153307	0.0921036731672071	0.860398916541813	85.3479240510417	-0.100900868859225	0.150950519582607	-0.668436711170164	0.503854868281465	0.665744331877226	-0.297303280998878	-0.318636927347912
ZBTB48	0.251620268206669	0.0924580258159685	0.00649954216041312	16.9215659697351	0.273519968818103	0.230112681506811	1.18863492019238	0.234583360228629	0.403192672178285	0.229147074990603	0.234239551587462
KLHL21	0.546044876348344	0.0334807697365631	8.4884618236892e-60	126.068415981349	0.606738894991342	0.130164750218554	4.66131494104657	3.14195503391407e-06	6.82267642534533e-05	0.807897642074958	0.726276554015339
PHF13	0.287721133642885	0.141390992761917	0.0418576601291376	26.6397372628201	0.3714000479714	0.257999484983688	1.43953794324389	0.149998167628678	0.295063199220237	0.300110560262161	0.378771020124015
THAP3	0.127571268011823	0.0844378633363948	0.130831736124917	32.792095143268	0.0986496143187735	0.185105918277486	0.532936035955865	0.594077858943208	0.738902260872735	-0.0146960930861217	-0.0239771290479496
DNAJC11	0.0396831711857149	0.081981272927178	0.628349207263559	98.3544716967695	-0.0205804938971213	0.138875876556408	-0.148193440123937	0.882190108680707	0.93147681846654	-0.187457759303909	-0.200034430832783
CAMTA1	0.0990855653232196	0.039488095298817	0.0120987283644473	817.30062601104	0.0735209721059677	0.0813794793311104	0.903433798179408	0.366295708939273	0.539774516978485	-0.0706904499738882	-0.0610825297869324
VAMP3	0.0107733728185706	0.0746617577854908	0.88526695024478	115.548629277001	-0.0505308219504677	0.125326175672536	-0.403194477764163	0.68680516182112	0.806045511394478	-0.24428576123243	-0.244259618778556
PER3	-0.310021676722208	0.147870454376394	0.0360311071170946	351.552988056388	-0.52973143347864	0.223843162919517	-2.3665294332403	0.0179557464591161	0.0642036538722277	-0.87487271526258	-0.951855778353669
PARK7	0.228052658389834	0.126129579053925	0.0705936937764877	62.4299137943811	0.266187013293834	0.212549247546382	1.2523545313222	0.210440706617359	0.374533021686951	0.182820215179507	0.22341157882933
ENSG00000284747	1.58282412570298	0.238281608936208	3.08068316326041e-11	8.92308543757502	2.21238742330933	0.438985584860152	5.03977237433465	4.66085863073399e-07	1.44217514860448e-05	2.84589501699735	3.09720577433092
ENSG00000284716	0.888982652238788	0.132476072709949	1.9393891691632e-11	8.82916897301797	1.03828348378508	0.32272155474867	3.21727343125151	0.00129415197061297	0.00854571303872363	1.48201056192891	1.36350298146516
ERRFI1	0.145065047254442	0.143467004742441	0.311950028117893	101.362424514779	0.148487909871344	0.243018962100816	0.611013678059181	0.541190525135606	0.694328320958235	0.0196914355957272	0.0496149859961175
ERRFI1-DT	0.144768630969428	0.275213056578893	0.598871637637962	13.5552824867092	0.146400427641054	0.43754844689923	0.334592497536097	0.737932505130957	0.841073560505705	0.0191087699886373	0.0465325725479701
SLC45A1	0.831525844392026	0.429674371996449	0.0529600483815968	9.23045653888307	1.13741152649826	0.690029392473384	1.64835228601096	0.099280401138302	0.221582344569544	1.36906769232961	1.50987721522576
RERE	-0.114630358851458	0.0289758431545708	7.61939983829305e-05	2909.79283064728	-0.221718965006639	0.0736420213088258	-3.01076696519283	0.00260588760553236	0.0148442526100861	-0.490791925498426	-0.497039080401219
RERE-AS1	0.131897595069881	0.175804337546091	0.453102811505178	6.19602093283765	0.333957151353002	0.429056022626161	0.778353253985157	0.43636078877833	0.607224953059002	-0.00619183030032078	0.323482171960705
ENO1	0.70914830648434	0.183920989454221	0.000115388300522233	57.3914806392666	0.962842053135374	0.289888594588628	3.32142095656338	0.000895603462848603	0.00642502733327703	1.12851011832283	1.25210482103639
MIR34AHG	-0.663657292657327	0.559766797663405	0.235781871084139	13.235973435956	-1.02806153131916	0.797623923486671	-1.28890508552598	0.197431085851848	0.358680115759348	-1.57001438346577	-1.68769887819476
H6PD	-0.184758203599375	0.08545345332027	0.0306111073725097	86.6971739775859	-0.345192631811877	0.145180660266893	-2.37767641487022	0.0174221069710264	0.0626466422967825	-0.628642257277524	-0.679362496394829
SPSB1	-0.0307682283211862	0.0962397637366103	0.749192798969621	189.391048551954	-0.0996634167928567	0.170486153285728	-0.584583644314064	0.558827707863192	0.709122053292455	-0.325944102798966	-0.31680968358245
LINC02606	-0.236243870589667	0.17964199680951	0.188482505951431	7.62816971933119	-0.355729382850829	0.339878076972207	-1.04663821220784	0.295266470935646	0.47007632156934	-0.729847652965813	-0.694921250683111
SLC25A33	0.0260075402973462	0.175559913022898	0.882231856189404	45.5030831347415	-0.0176059621229881	0.293981053038964	-0.0598880844224157	0.952244770114629	0.972866816379121	-0.214339952276282	-0.195642184226088
TMEM201	-0.115979744656823	0.0965271683206869	0.229547860823672	25.33799520485	-0.185221456090168	0.221886260614018	-0.834758563137759	0.403853660797741	0.577216913523376	-0.493444413702451	-0.443146208559933
CLSTN1	0.703263671470065	0.161383718967493	1.31429532032383e-05	108.06436211247	0.964661686948912	0.257219888685392	3.75033863780572	0.000176595917513542	0.00176569559913913	1.11694268897957	1.25479172474084
CTNNBIP1	-0.504349502728909	0.105601056229673	1.78826001541568e-06	97.512019458398	-0.822668242990793	0.175472144152025	-4.68831247812217	2.75467173823606e-06	6.19246509209508e-05	-1.25686299865469	-1.38441148972467
LZIC	0.006165847182111	0.0477558463065594	0.897269120410934	116.311874981204	-0.0487176157364094	0.0995285918814279	-0.489483622901532	0.624499346260778	0.761413805429263	-0.253342776173496	-0.241582206181995
NMNAT1	-0.209180290644807	0.0685499637903339	0.0022770020603202	43.9267970863101	-0.367195590647807	0.159941642640711	-2.29580980028239	0.0216867588457977	0.0738988204914741	-0.676648763310218	-0.711852457377856
RBP7	-0.327264194135318	0.130721795404859	0.0122965886971385	62.47444810136	-0.546142933506149	0.213542437381571	-2.55753816526064	0.010541598969919	0.043007412606265	-0.908766338468143	-0.976089291652618
UBE4B	0.0841138894841892	0.037158902185844	0.0235970737150742	1215.69874141675	0.0523648409720011	0.0720812703648893	0.726469451868983	0.467551028053105	0.63416163938606	-0.100120279011387	-0.0923220498996528
KIF1B	-0.0109474593760695	0.0367904239158161	0.76603691551981	2564.42521919513	-0.0766270462390437	0.0742134626780381	-1.03252217958723	0.301827562869305	0.476199445045095	-0.286982409551116	-0.282793768447356
ENSG00000284735	0.051502838162873	0.1974728216029	0.794239221567877	10.9603085991785	0.0585129384734206	0.3704935746465	0.157932397422141	0.874510068970253	0.927250853102757	-0.164223835315848	-0.0832436596053992
ENSG00000284642	-0.145036087203394	0.12556175949925	0.248050460436868	23.7234871034176	-0.273918789106221	0.242057089429433	-1.13162886388451	0.257790499882474	0.428733505142179	-0.550560477581641	-0.574118270566627
PGD	0.0429053959847342	0.123924018464954	0.729174824415971	42.737988836735	0.00623453533473541	0.207281807659652	0.0300775808795157	0.976005180506857	0.986901802553588	-0.18112383075943	-0.160438880979774
DFFA	0.161679553513627	0.0634507568806805	0.0108308091431607	99.4993146810512	0.176213278188806	0.114347585303057	1.54103191354488	0.123309019062186	0.257295473819524	0.0523505770310204	0.0905547587599262
PEX14	0.0474181571532548	0.0802312892164526	0.554508184568071	95.8492015525663	0.00505723628078728	0.1575312317067	0.0321030707752169	0.974389854549482	0.986241238290698	-0.172253094369961	-0.162177301735517
CASZ1	-0.199878330966296	0.565794495333895	0.723885888748645	11.6665778759195	-0.451959914575311	0.726471059119642	-0.622130653247231	0.533855960362874	0.688703317225146	-0.65836389754131	-0.837016968100849
TARDBP	-0.19290889704007	0.0856307134216661	0.0242717431665638	216.3470912803	-0.345328549547861	0.138328712913478	-2.49643434305542	0.0125448889898794	0.0492459486335786	-0.644664078553629	-0.679563194945053
SRM	0.291830133158411	0.19748367064153	0.139476551414377	15.5625821854904	0.354322175487603	0.361012571966306	0.981467691160275	0.326362159473811	0.501042765283617	0.308187622212824	0.353553529385196
EXOSC10	0.227264301710102	0.0716926725295209	0.00152449696502301	70.579811995287	0.262715472231785	0.133640219940824	1.9658413638358	0.0493169380603659	0.135764314799414	0.181270542146607	0.218285439454256
ENSG00000226849	0.192866623820267	0.104004847112858	0.0636819062487165	16.4385136209862	0.0915892206745137	0.228239657539604	0.401285305375212	0.68821008117085	0.807154713430302	0.113655013299414	-0.0344026320785798
MTOR	0.190376605001989	0.0538121445966351	0.000403475551469869	168.540354118665	0.209462648047167	0.104659637297825	2.00136990204838	0.0453525417286597	0.128057608868405	0.108760382336924	0.139651370604891
UBIAD1	-0.0405458737251367	0.0563134035966679	0.471522555909908	55.5489407861751	-0.126230959589966	0.123075777979302	-1.02563608910272	0.305063149779991	0.479384949654271	-0.345164024183944	-0.356039790557129
FBXO2	4.03701093881958	0.58518340480076	5.24766630603724e-12	19.0343405159249	5.02296700476038	0.727405347604635	6.90532042595114	5.00902350167603e-12	7.37482383246763e-10	7.67009099296247	7.24735765262849
FBXO44	1.92750161546152	0.391245343261036	8.36812149842996e-07	21.3232478697825	2.71692633473288	0.570967618984583	4.75845957703293	1.95075947539023e-06	4.69232952446647e-05	3.52342769308052	3.84221691891399
MAD2L2	0.217004527143694	0.108822190309139	0.0461389209716171	68.4679777792275	0.231977912610772	0.192991239983022	1.20201265420741	0.229358625374834	0.39748374890338	0.161102899278898	0.172897811351739
AGTRAP	-0.438353798272589	0.121679198870337	0.000315126705778774	23.9981311130632	-0.694405366275439	0.221558413412804	-3.13418640068358	0.00172331346927619	0.0108246384722749	-1.1271352166588	-1.19501624106167
MTHFR	0.280991065426127	0.137229579535131	0.0405993677354532	56.374035364734	0.359176363885765	0.21813738392471	1.64656033470051	0.099648449060144	0.222169134936345	0.286881262542961	0.360721310447577
CLCN6	0.403133499084193	0.0979172168443651	3.83694685364473e-05	106.011275768147	0.51401906451026	0.160468631749241	3.20323703708959	0.00135892080404845	0.00886998587636547	0.526976692034551	0.589364800594064
KIAA2013	-0.131746448897061	0.0611538387009462	0.0312131490711134	111.406398173455	-0.261427678012903	0.112165383301804	-2.33073404928754	0.0197673875948598	0.0688799633279407	-0.524437030378358	-0.555673673406638
PLOD1	0.103263141098321	0.12182883741424	0.396656116909654	87.4055441377839	0.0944966001921408	0.208027949680624	0.454249538762542	0.649649231086672	0.778881467391431	-0.0624785876430247	-0.0301095436901077
MFN2	0.173280638563934	0.115818276690151	0.134616541577119	48.0087143022481	0.20757136005679	0.205953768381082	1.0078541494454	0.313524485854756	0.48832841914462	0.075154834440198	0.136858661066451
MIIP	-0.231962332877096	0.159632561267389	0.146195542227129	32.8260174747843	-0.462295219789953	0.284613817769146	-1.62428944389807	0.104314049093276	0.229340273999295	-0.721431432613908	-0.852278263896353
VPS13D	0.154462170433416	0.0537003207669236	0.00402273617934406	428.193041186928	0.147909412163545	0.0932277576249255	1.58653834364026	0.112617241247663	0.241429375571609	0.0381633642946211	0.0487607659752861
PRDM2	0.102972558845929	0.0441968014324868	0.019813313617368	391.101184548224	0.085229532166369	0.0966192220874664	0.882117764198239	0.37771312672996	0.55192501602443	-0.063049785289913	-0.0437934614226958
ENSG00000289380	0.12824191448692	0.104181681395618	0.218343454642276	17.3477509285065	0.0864514349939317	0.229584619162969	0.376555865585075	0.706503691527756	0.819331468803676	-0.0133778030483935	-0.0419891779402519
KAZN	0.463272962853197	0.230058024517485	0.0440387026017361	870.397140964445	0.507182813077432	0.371943883270901	1.36360035986405	0.172693378794413	0.327190439600141	0.645192859426756	0.579270269945755
CASP9	0.0268290483948952	0.129033038342378	0.835288412680187	41.7979377674488	-0.037554083771548	0.231125755717863	-0.162483335770638	0.870925250028355	0.925789947626142	-0.212725113488445	-0.225097936012891
DNAJC16	0.048469691092832	0.0844035787040311	0.565791135394647	132.575260987619	-0.0050185455023144	0.138256803830596	-0.0362987235583975	0.971044167723384	0.984695354165027	-0.170186093694712	-0.177055380608796
DDI2	-0.169764374155886	0.0460658596838413	0.000228475049437237	172.488956308311	-0.313281383935634	0.0925235765936099	-3.38596275100405	0.000709290106069617	0.00529600286143822	-0.599168880891099	-0.632241779306278
PLEKHM2	-0.00261366908210344	0.100910253541675	0.979336360881465	64.1137885796839	-0.0755277255864577	0.161535056036906	-0.467562443963878	0.640097527299267	0.772137270858915	-0.270600674719108	-0.281170491988191
UQCRHL	-0.0213644796722866	0.1403975666197	0.879051832730466	10.2090842370923	-0.0427505611922115	0.282335793101499	-0.151417433555238	0.879646438027864	0.930263081276922	-0.307459150411255	-0.232771147143516
SPEN-AS1	0.0390795473581205	0.0824838673203761	0.635653852301232	56.8933594966649	-0.0399469128132167	0.159802083437786	-0.249977421782293	0.802604809237272	0.882408348084563	-0.188644302897296	-0.22863123000224
SPEN	0.171625997504557	0.0412017009218675	3.10660600511756e-05	534.626866122544	0.185356451903614	0.0836773822323953	2.21513205789383	0.026751001611347	0.0866771268654962	0.0719023058642766	0.104055731945863
ZBTB17	-0.109381871271895	0.0510814621854142	0.0322480604629618	104.616637161175	-0.242259607856346	0.0971361807175677	-2.49402031320068	0.0126305316029681	0.049437295476648	-0.480474971415751	-0.527369759548947
FAM131C	0.657225125261458	0.605449255317747	0.277692982701422	8.30654292866024	0.845357814518101	0.94899951638059	0.890788456607681	0.37304266906392	0.547069360783538	1.02644470073685	1.07862550140221
FBXO42	0.0993122114500817	0.0558004250679011	0.0751127614506076	247.355941637955	0.0729572435559974	0.106317192785833	0.68622244102103	0.492572848615889	0.656927237284062	-0.0702449315938968	-0.0619149414062117
SZRD1	0.141092048370534	0.0901044053980407	0.117378370699719	80.2965034041347	0.135236453167334	0.168881229701988	0.800778472574928	0.423259903772146	0.595363379605166	0.0118817101396914	0.030047648962403
SPATA21	0.41323475488007	0.142824977757272	0.003812233898344	10.4668671406946	0.497777468743851	0.292635248827132	1.70101678023724	0.088939836262601	0.205309429056914	0.546832734493186	0.56538217095377
NECAP2	0.059175642777893	0.0731956675587693	0.418826819303789	47.9894265400296	-0.00298624911147953	0.145908518308832	-0.0204665851321908	0.983671167691851	0.990546884985751	-0.149141400290806	-0.174054455554282
LINC01772	0.460865190635567	0.121010606246789	0.0001398296475987	12.827377770071	0.602196479867256	0.28071846907977	2.14519722140595	0.031937081684973	0.098853085812471	0.640459900639246	0.719569142923459
CROCCP3	0.158919907465902	0.102121858051331	0.119665495075637	82.0547580197253	0.151853775266229	0.177487907651226	0.855572513506838	0.392234278989333	0.56573957044882	0.0469259397184213	0.0545850827985239
NBPF1	0.0163342457014956	0.146599188171929	0.911282413191183	83.9450562760637	-0.0520454735593712	0.245080778350556	-0.212360487467226	0.831825809169248	0.901245527353193	-0.233354751237069	-0.246496180326624
CROCCP2	0.111250051959453	0.090850467092295	0.220748499317858	118.723412240399	0.0883380934612987	0.148395403957836	0.595288608038013	0.551650569470067	0.703571886226293	-0.0467787138474626	-0.0392033044379592
CROCC	0.170965574214148	0.0934606453536387	0.0673578576344384	108.494993153869	0.186507558309851	0.16270925853531	1.14626272646541	0.251686460566429	0.422197971537375	0.0706041115446773	0.105755476171392
ENSG00000290122	2.72357886743957	0.506652211197704	7.63119867339549e-08	22.5641038158015	3.77942634623525	0.695216294788381	5.43633164896643	5.43886788367024e-08	2.4129123147488e-06	5.08827705785762	5.41112336352397
ENSG00000226526	0.5819426213707	0.166778132144803	0.000484247274152659	8.37183495450653	0.773927477133825	0.352352797329485	2.19645617403777	0.0280593087487221	0.089615880480424	0.87846185346975	0.973150192743728
ATP13A2	0.958501155751898	0.150048415527329	1.68128830482138e-10	41.7388847920452	1.33320526035017	0.294440735516923	4.52792395729342	5.95660081535776e-06	0.000114829550682249	1.61866311140504	1.7989897305472
SDHB	0.351865473009786	0.072953625838769	1.4131646471877e-06	91.6246613034266	0.448888687341533	0.137868442586217	3.2559204914556	0.00113025397287732	0.00771540454609548	0.426199113179523	0.493192125418835
PADI2	-0.518234059395512	0.0573830408614572	1.69898427560139e-19	424.159118418884	-0.812480962070901	0.101164355891079	-8.03129674394089	9.64477565587332e-16	2.93683418721343e-13	-1.28415587711084	-1.36936876923973
RCC2	0.396479627912373	0.137084650145153	0.003825241101385	57.6455869017873	0.513238556702786	0.243067153946063	2.11150930255544	0.0347285591836931	0.105103509361446	0.513897174876311	0.588212288861397
ARHGEF10L	-0.544970164595798	0.291105408180456	0.0611966997284282	21.5164607195793	-0.887343279863121	0.444441437048502	-1.99653588953337	0.0458756232762534	0.129180664282312	-1.33671104953327	-1.47991180130669
IFFO2	0.0117900810529094	0.18820083118161	0.950048179521835	39.5420383738458	-0.0462738734732462	0.318793395382181	-0.145153174888618	0.884589935319748	0.932459989026374	-0.242287217459555	-0.237973732822807
UBR4	0.247176464065267	0.0408980971271877	1.5060497173167e-09	155.878388926228	0.266428989427455	0.0853164831146653	3.12283136506429	0.00179120345465463	0.0111465600954309	0.220411887456242	0.223768885098853
EMC1-AS1	0.298022481851441	0.075699058238258	8.25279958658039e-05	100.293809126258	0.355315841515278	0.134839461432552	2.63510279365073	0.00841118063242767	0.0363330568972102	0.320359924454457	0.355020794343061
EMC1	0.405533466257336	0.108513874233721	0.000186112165294999	33.1302565448587	0.55066391920742	0.202722502956396	2.71634333227359	0.00660074273298146	0.0300795533957838	0.531694308443069	0.643475245839966
MRTO4	0.230718916854149	0.134698534458705	0.0867394118883683	11.3715594107138	0.243866436791961	0.289165372579261	0.843345918692656	0.399035008689262	0.572283349006502	0.188061280482965	0.190452617942654
AKR7A2	0.296226380039701	0.169023616684795	0.0796751736362936	23.1819708655886	0.380190322738573	0.298782455689001	1.27246535229735	0.203207826971409	0.36574180752432	0.31682932642243	0.391750896437248
SLC66A1	0.151470085259644	0.126854062419386	0.232458434647083	12.1845314576069	0.215622760213917	0.315536037653604	0.683353831205259	0.494383286239869	0.657669805871285	0.0322818213012718	0.148747501968005
CAPZB	0.182899183341065	0.0582061131923342	0.00167644742615957	306.688383094765	0.197425954628617	0.105710191695421	1.86761514156982	0.0618157343528223	0.159301251944434	0.0940620116609695	0.121877774678567
MICOS10	0.606141013928817	0.23916845753966	0.0112650186914788	14.6589905742565	0.79001598745242	0.422324171358818	1.8706388149903	0.06139516074921	0.158522328718041	0.926028643161463	0.996906773684678
OTUD3	0.643432765374186	0.112161416012131	9.65574751424402e-09	35.9492413633613	0.857188223017859	0.211886099242207	4.04551419882437	5.2208400997796e-05	0.000663021949354	0.999333053525799	1.09609449334264
CAMK2N1	-0.0701005136599774	0.11060048990873	0.526200003966369	560.105137023784	-0.172947151407333	0.172766879530544	-1.00104344002322	0.316805807435804	0.491235743507868	-0.40325959143365	-0.425021751607902
MUL1	0.195057614939187	0.12264418057549	0.111736753948489	35.8081015212593	0.223611218375566	0.208563134271137	1.0721512176973	0.283652117195987	0.457214998338767	0.117961845396619	0.160543401597771
PINK1	0.433669533285922	0.351581400109428	0.217395771159401	14.7799943215934	0.564989694544042	0.579792655986796	0.974468525446292	0.329823959547195	0.504738025130019	0.587001386377539	0.66462894090476
PINK1-AS	-0.233852949814037	0.148275110499005	0.114759681516875	7.37431991057882	-0.348141464157802	0.358767103202164	-0.970382905931108	0.331855666079439	0.506978587700379	-0.725147819064417	-0.683716794768015
DDOST	0.0370053893685355	0.160082665404696	0.817187201827081	25.1812502100209	-0.0167273617109566	0.259265608611613	-0.0645182436673065	0.948557581028853	0.971292602870887	-0.192721476066589	-0.194344827206088
HP1BP3	0.350933175842539	0.0674918200496443	1.9967474488157e-07	1010.64623103761	0.444408018273929	0.120583135512822	3.68549064828948	0.000228262464200322	0.00215826428747771	0.42436649627416	0.486575889653916
EIF4G3	-0.0206404914970356	0.0452925158484458	0.648594733444632	1519.91532111138	-0.0941395391486302	0.0826190737406681	-1.13944074759448	0.254519368666742	0.425299389049266	-0.306036006572723	-0.308653027449327
ECE1	-0.0805746009993674	0.0979362909373198	0.410664592481219	253.232761610918	-0.191488754404662	0.153627582012463	-1.24644775304169	0.212600059117811	0.37725343651624	-0.423848509002817	-0.452400612898244
NBPF3	-0.214442881455208	0.30357543305065	0.479945164244001	19.1935133823338	-0.446960929170915	0.482955757461037	-0.92546971904973	0.354721627809348	0.528414539625266	-0.686993440119254	-0.829635377199615
RAP1GAP	-0.43079022280979	0.435996132435704	0.323123394234475	21.0686209312804	-0.687706992957441	0.644470881343655	-1.06708776589509	0.285932205786585	0.459839118128516	-1.11226749342089	-1.18512530369391
USP48	0.135718273535409	0.0472652806005242	0.004086376278767	518.61922771355	0.125374985053955	0.0885755503288582	1.41545815508309	0.156934208977601	0.305002012834953	0.00131847884988197	0.0154860294716712
HSPG2	-0.053999199667617	0.100104155033074	0.589590079873031	28.8270136795782	-0.174111728195217	0.203952475413587	-0.853687741921949	0.393278027863232	0.566762087220174	-0.371609232237459	-0.426741386438938
LINC00339	-0.0194485637539493	0.103855725993932	0.851452703232988	24.1715514449819	-0.125907416783536	0.18938676246032	-0.664816353307249	0.506167961663884	0.667681239575929	-0.303693033743146	-0.355562041485487
CDC42	0.0748505730318716	0.05602409242927	0.181535355988156	231.097436560801	0.0466914382833409	0.10822173447855	0.431442339270542	0.666146770028198	0.791358556249739	-0.118329183775492	-0.100699497377061
CDC42-IT1	0.0167403870289955	0.102514030563551	0.870283417880408	10.7059122436146	-0.0668451853322196	0.239214630712103	-0.279436024181432	0.7799102283762	0.869176280135113	-0.23255639907116	-0.268349698375965
ZBTB40	0.330832382888599	0.0371793998584775	5.67232799789929e-19	105.852992814631	0.379118156269045	0.0871368832959746	4.35083447937091	1.35620402923359e-05	0.000222676735094015	0.384854359722924	0.390167716328518
EPHB2	-0.385142295381839	0.149211248848371	0.00984609263410055	122.501955397441	-0.599563847129876	0.250692099560455	-2.39163439207341	0.0167735418214522	0.0607876422298664	-1.0225373446677	-1.05497156436216
TEX46	-0.24664658489708	0.150432096480207	0.101090963992351	16.7707471075485	-0.426754956479943	0.266375612428753	-1.60207968210335	0.109137990316599	0.236212454777833	-0.750296272538179	-0.799798877970166
KDM1A	0.41986921905851	0.119638507202774	0.000448980002674209	71.7455430734763	0.545466279792098	0.207420523456448	2.62976040510586	0.00854450643302174	0.0367037715195231	0.559874103316968	0.635800318887329
ENSG00000240553	0.685246094024321	0.227864332626925	0.00263618752754025	5.41735713525558	0.874495087932172	0.471420543574477	1.85502116921219	0.0635932036537882	0.162910467027429	1.08152552996549	1.12165011838368
LINC01355	0.145467645404446	0.0818333084806633	0.0754680549491969	55.2860491245821	0.12801142958626	0.158950530265821	0.805353900815426	0.420615485816958	0.59282624436941	0.0204828229362512	0.0193790504343166
ENSG00000284726	0.359020278603353	0.163246953140015	0.0278604046728415	6.15185452727416	0.484484258445363	0.357018494370163	1.35702846234918	0.174772167009667	0.329802463886692	0.440263317326015	0.545753179818642
HNRNPR	0.120418488900057	0.0388097071918074	0.00191703658906867	322.090527463017	0.109444967106652	0.0701427801585214	1.56031692583767	0.118685005502368	0.250850560612199	-0.0287563137765471	-0.00803651881041001
ZNF436	0.367772350774435	0.218727316484889	0.0926814821173136	11.7285148137107	0.490791501381815	0.378010971460966	1.29835253057594	0.194166223035879	0.354972709609652	0.457467269007048	0.555066567097319
ZNF436-AS1	-0.21166305407001	0.216406892948644	0.328035215280201	10.6160966986053	-0.306311842053948	0.425393082921762	-0.720067754628452	0.471483279880514	0.638009593358159	-0.681529132343711	-0.62195042960672
ASAP3	0.241093480499463	0.161387011642831	0.135205931377365	31.8563026627441	0.297409447681196	0.268737755258904	1.10669022815447	0.268427881684964	0.440491405208505	0.208454564287861	0.26951518164951
ID3	-0.669242521464946	0.29112282465311	0.0215144699797372	7.81306858689602	-0.960130989946466	0.554142898323313	-1.73264151332006	0.0831594058587953	0.195984119559567	-1.58099326991181	-1.58739143067318
MDS2	-0.965021449712934	0.236620426900581	4.53560124989405e-05	19.4111005847007	-1.52550032171125	0.426095135763574	-3.58018713116147	0.000343348230317699	0.00299101403757902	-2.16240602455749	-2.42222585757956
RPL11	0.292326301651766	0.0996692286710382	0.0033574236344137	235.632139316386	0.36202512677882	0.148905363048065	2.43124303496015	0.0150471175631927	0.0561719925081237	0.309162940813776	0.364927844483996
ELOA-AS1	0.042148300982902	0.0522099542719008	0.419502435836992	183.23307071544	-0.0162455582289598	0.098312213165883	-0.165244558186769	0.868751494939536	0.924432732046693	-0.182612052699888	-0.19363338760161
ELOA	0.338653011386086	0.118476569934504	0.00425788001939406	53.2741390975947	0.446637478072813	0.214264351797302	2.08451603977194	0.0371132527654455	0.11029923683282	0.4002273722114	0.48986794970907
PITHD1	0.44542266212399	0.144639983957415	0.00207329931754784	74.9623518932452	0.555004802705208	0.258743633826508	2.1449988720393	0.0319529371746485	0.098853085812471	0.610104516319634	0.649885071742321
LYPLA2	0.25250038194162	0.191912189355362	0.188272104614452	15.3943537292885	0.251471611678639	0.373023861095796	0.674143501007992	0.500220085454721	0.663296585997857	0.230877114902743	0.2016825546607
HMGCL	-0.140181833684875	0.105987342508868	0.185959096551014	60.0991117171767	-0.288889303506391	0.180327531295801	-1.60202550010243	0.10914997070679	0.236212454777833	-0.541018469546558	-0.59622399881819
FUCA1	0.407351151477715	0.174557313435521	0.0196154141230843	10.107784557238	0.520074354023222	0.363656316852347	1.43012600062818	0.152680859004318	0.298484550002666	0.535267332989879	0.598306148959258
PNRC2	0.27322450474868	0.169806896548858	0.107609635163592	36.5863879843048	0.342412779042072	0.286347497648134	1.19579455680396	0.231776740591407	0.39996712653834	0.271614531189429	0.33596790243693
SRSF10	0.229555010202005	0.0626880729368683	0.000250389700612744	242.10380377543	0.265700997071301	0.105736740057516	2.51285406498036	0.0119758863709368	0.0474432068591991	0.185773388722786	0.22269391861713
STPG1	0.0384776406607495	0.0635790672733005	0.545050409012355	91.1228160686107	-0.0233851033500501	0.123843003295414	-0.188828619524573	0.850227140203458	0.913060534181302	-0.189827471127133	-0.204175767112952
NIPAL3	0.0257289086995059	0.0492687742455282	0.601520420620565	507.251721904529	-0.0223956224190033	0.0915160439442958	-0.244717991007512	0.806674796722413	0.88487218982208	-0.214887658516856	-0.202714681943321
ENSG00000288982	0.104715397496375	0.168533291395577	0.53438014736273	16.5212382227379	0.114321686093689	0.292688805700058	0.390591248682207	0.696099395344164	0.812894595905265	-0.0596238866748201	-0.000835468679129204
RCAN3AS	-0.128982561261923	0.173130883802102	0.456271535416997	10.1963308695347	-0.148444557221858	0.363414560743022	-0.408471682913184	0.682927415796722	0.803112570599884	-0.519004055375726	-0.388840784538643
RCAN3	-0.245325922279167	0.0938156755570571	0.00892332178336652	107.57199941604	-0.424488777463588	0.153982727004433	-2.75672983406358	0.00583825669025352	0.027474872896388	-0.747700245514932	-0.796452597664369
NCMAP	-0.0685198312556475	0.288926150330935	0.812537753350618	7.46526533559414	-0.119636939839814	0.499126220064116	-0.239692757123531	0.810568450270147	0.887036873366246	-0.400152443414807	-0.346302943526633
SRRM1	-0.266955271128262	0.0709283895760939	0.000167397965712417	680.146260391881	-0.446822538722586	0.111096149374306	-4.02194442596877	5.77196780674739e-05	0.000714061169665757	-0.790217064985591	-0.829431027398291
CLIC4	-0.106219713745573	0.0774892308108248	0.170447467179473	1303.4531806902	-0.217398358629837	0.133864390556167	-1.6240193357368	0.104371681924246	0.229391698559884	-0.474259117132647	-0.490659196056933
SYF2	0.178156791560112	0.0692996782986923	0.0101458921943592	49.5768170661304	0.225710331957404	0.135047191031385	1.67134414446983	0.094653721694664	0.214980600655214	0.0847398902870595	0.163642990106816
ENSG00000284602	0.0512884706051192	0.0986461269387294	0.603116676287892	17.5261094716185	-0.022870095117547	0.211621094196013	-0.108070961472128	0.913939402604663	0.950621855143023	-0.164645217707753	-0.203415296782359
RSRP1	-0.183235825778422	0.0617159674895057	0.00298752978911882	532.708352143328	-0.333455144879577	0.0971309994094231	-3.43304554577894	0.000596841828709645	0.00465453249188116	-0.625649718600969	-0.662030714096237
RHD	0.873826417492925	0.312980635567285	0.00523913828866254	16.9675818494143	1.18707473222568	0.495157484937076	2.39736804620156	0.0165133275500696	0.0601374184604057	1.45221794537626	1.58321078951491
TMEM50A	-0.0911110883474941	0.0663833609117126	0.169908188031079	117.583496950435	-0.186827402870702	0.1218964431475	-1.53267312849017	0.125356413266288	0.260214464439126	-0.4445600862935	-0.445517578184784
RHCE	-0.801273851234646	0.147825929098865	5.94699131351498e-08	19.5891596042193	-1.26744231480479	0.264337343174548	-4.79479100297937	1.62844515666916e-06	4.02544431901355e-05	-1.84052730634787	-2.04117280747534
MACO1	0.136382070638351	0.0496682509613769	0.00603524858462979	260.935380840238	0.138358464149256	0.105841038192419	1.30722890206084	0.19113498245589	0.351183008083382	0.002623305074094	0.0346576659945493
LDLRAP1	-0.05964475406695	0.0766502609882727	0.4364855611195	225.308779786995	-0.153815146155406	0.141094668898314	-1.09015561931868	0.275644599329462	0.44819009002623	-0.382706700722659	-0.396771091830858
ENSG00000225643	0.668306785752566	0.259158391912915	0.00991562135525947	7.03025320848109	0.884415108754443	0.433465143592009	2.04033731853393	0.0413167403045011	0.119568734693547	1.04822792508738	1.13629819784744
MAN1C1	0.438884854366038	0.254897132924264	0.0851036425547876	29.4110905629512	0.437298448292667	0.452678261997743	0.966024845908876	0.334031748563318	0.50917025545026	0.597253145059313	0.47607777196803
SELENON	0.159566540113533	0.206130414868154	0.438868829114037	27.6800390473778	0.128966226793173	0.36012679266838	0.358113390668855	0.720258458418265	0.828399246792678	0.0481970257661328	0.0207889209990279
MTFR1L	0.00978625169723072	0.116091905007743	0.932819938837925	28.0815099591762	-0.0105806638124763	0.226093261679651	-0.0467977848338881	0.962674394547465	0.979442102920233	-0.246226145605742	-0.185268503590467
PAQR7	0.592748519954742	0.273772686085009	0.0303791114452011	9.30248860787052	0.812070704971892	0.500246520689326	1.62334103564155	0.104516521943003	0.229597042300764	0.899703012531973	1.02947316246187
STMN1	0.210105742734823	0.100147620783253	0.0359086435160453	363.700783805854	0.226671718147427	0.169237774823567	1.33936834364394	0.180450789716906	0.337240853763022	0.147541956075041	0.165062590081365
PDIK1L	0.136569407438906	0.162508409622525	0.400693323708666	29.0999934540432	0.143483466944706	0.290747647237405	0.493498290727515	0.621660547280606	0.759391686038071	0.00299155309602793	0.0422253364203174
ZNF593	-0.0491928462180636	0.329455380662559	0.881304562220128	5.4055470177431	-0.100114639304315	0.572431992823353	-0.17489350797905	0.861163311536601	0.919692409069307	-0.362161381386628	-0.317475966781053
CNKSR1	0.165545254152625	0.1117232062801	0.138408273205622	24.5979610433108	0.162158479699927	0.217645859347616	0.745056580382417	0.456237516061869	0.625529087208036	0.0599493862851776	0.0698011929357551
CEP85	-0.199728491347582	0.0993740826844414	0.0444454782933448	171.31389570758	-0.348514961503643	0.16272977863394	-2.14167907330364	0.0322193158159371	0.099487069209939	-0.658069357744348	-0.684268307602454
SH3BGRL3	0.0259654290347942	0.175102182192206	0.882116041230184	47.5858782870447	-0.0495513452167576	0.30267851931722	-0.163709487308631	0.869959848526322	0.925140741668686	-0.214422730401509	-0.24281330598493
DHDDS-AS1	0.421548016701952	0.208199550052232	0.0428950264166729	14.4795172933615	0.545071217048367	0.371636983300446	1.46667646531753	0.142464087997669	0.284688551604848	0.56317411649961	0.635216962202195
HMGN2	-0.567982115922055	0.103824723300188	4.48549051503096e-08	122.396582069122	-0.904260432042856	0.161357565580969	-5.60407830142369	2.09366051318676e-08	1.08304492492958e-06	-1.38194565123267	-1.50489196958143
RPS6KA1	0.14950402583552	0.0559524059736592	0.0075403872956986	80.1842338913524	0.157263120965228	0.114605358061739	1.37221438530395	0.169996708491774	0.32334126921817	0.0284171375242763	0.0625726190210247
ARID1A	0.0442265124464046	0.0379133611633957	0.243406202787663	576.918724141752	-0.0103703600464355	0.0827315716871764	-0.1253494867189	0.900246876359963	0.942158072916012	-0.178526911615333	-0.18495796530313
PIGV	0.230259533034325	0.121860578738349	0.0588205022494245	22.8019442485972	0.267792578561535	0.256887659902272	1.04245014596424	0.29720302774036	0.471420870962606	0.187158269529124	0.225782385105534
ZDHHC18	0.422812065554011	0.182236026784994	0.0203336106448771	27.7171555694934	0.551811859070419	0.295842122216738	1.86522410985868	0.0621499974367679	0.160039528283263	0.565658857821231	0.645170314291342
GPN2	0.195816739239536	0.0897316769656921	0.0290912619095002	38.2612451410174	0.239453312552233	0.186670742492734	1.28275759422531	0.199577015023566	0.361349386841983	0.119454056329963	0.183936120073836
GPATCH3	-0.202295889029443	0.196252145630557	0.302636584492414	18.2719428260395	-0.394844478567056	0.331184024162475	-1.19222078892716	0.233174684023213	0.401603601560999	-0.663116092369171	-0.752679297823224
NUDC	0.370583703427972	0.137894811148925	0.00720025492636398	106.533637471174	0.459568538478293	0.231342216306077	1.98653123418798	0.0469743682254576	0.131144527085785	0.462993546014866	0.50896218386076
SLC9A1	0.712952103637526	0.244124279147372	0.00349529253885694	9.29228002768014	0.947508406101591	0.441699266021265	2.14514371879435	0.0319413578686288	0.098853085812471	1.13598724387077	1.2294628846691
WDTC1	0.0449638051402624	0.0610998518457127	0.461787332143109	137.589769396765	-0.0148872900332413	0.10237987143025	-0.145412275140274	0.884385373511966	0.932459989026374	-0.177077615079386	-0.191627744587303
TMEM222	-0.206538691993621	0.0936430057881973	0.027412259743198	86.2815871138159	-0.367582890191263	0.151401772360291	-2.42786385166302	0.0151880436215853	0.0564621000116537	-0.671456171811048	-0.712424350783169
WASF2	0.0568301357972482	0.0426748943065538	0.182958950659668	423.366934715039	0.00859817833865655	0.0717138165697678	0.119895701413293	0.904565769688346	0.944099830216539	-0.153751964277683	-0.156948683613691
AHDC1	1.37747014181199	0.159259363824323	5.18501414364323e-18	17.7438188852693	1.99718194060719	0.40353181689353	4.94925519375869	7.44980154028887e-07	2.10131454814295e-05	2.4422306107506	2.77942952485176
FAM76A	-0.127095251980779	0.0796000493470864	0.110338610500854	52.1753096117925	-0.278272045949022	0.152603866978049	-1.82349275584904	0.0682287932566524	0.171281501227774	-0.51529417078551	-0.580546367170651
STX12	0.141044722065749	0.0522397825872937	0.00693502126489264	211.200239878162	0.145547396037901	0.101220368412139	1.4379259660988	0.150455061296507	0.295701468571306	0.0117886808039126	0.0452729708866486
PPP1R8	-0.00388206622766792	0.0682341361734864	0.954630179259278	70.7786775214454	-0.0783685015357919	0.124467652248211	-0.629629466935803	0.52893703969235	0.684979150131389	-0.273093963482968	-0.28536523236123
THEMIS2	-0.116437624725719	0.107088750908994	0.276904141912607	44.0336988019255	-0.231893496202762	0.193803068806254	-1.19654192078139	0.231485149704286	0.399772884214749	-0.494344468732508	-0.51206297441691
XKR8	-0.120640046236707	0.148095988268559	0.41529723457342	14.5906732404563	-0.238726592480497	0.276598706942844	-0.863079206403618	0.388093919673746	0.561888246394518	-0.502605170336096	-0.522152846107
EYA3	0.00100451938714776	0.0481311374005017	0.983348984211632	290.262699432203	-0.06417466649415	0.0941133363574385	-0.681887062747593	0.495310366547862	0.658552765781044	-0.263488400233581	-0.264406362686419
PTAFR	-0.379552004573596	0.188505660736039	0.0440643650085088	15.909788968749	-0.516980038077681	0.361393113326616	-1.43051989374919	0.152567860295358	0.298427488725641	-1.01154850784507	-0.93302684074825
DNAJC8	0.553575470823826	0.105065844516513	1.37286095519901e-07	72.0393630476208	0.736927968928439	0.174572873810698	4.22132003009553	2.42875825062546e-05	0.00035447171069586	0.822700534573232	0.918516059809697
ATP5IF1	-0.344365214376179	0.220215135920096	0.117872241346063	31.4114611065751	-0.584252820269698	0.363994370691241	-1.60511498889441	0.108468501255443	0.235155498352819	-0.942381820627015	-1.03236302934618
SESN2	2.31894328904392	0.313287320326684	1.34179004256555e-13	5.68412585421983	3.00900698418714	0.570755810800895	5.27196907547002	1.34967823305686e-07	5.1081889735864e-06	4.29288474354979	4.27350840909167
PHACTR4	-0.140136686524846	0.0761980919073312	0.0658989820010247	791.852656310118	-0.270017601093137	0.116771340042959	-2.31236192882432	0.0207577465416305	0.0715861745597851	-0.540929723756476	-0.568357706849826
RCC1	1.06386107051649	0.0944501416135494	1.98184475452504e-29	24.8094108343166	1.43327378450934	0.305890669690404	4.68557535919607	2.79174551828511e-06	6.23387991487369e-05	1.82576913696057	1.9467526959649
SNHG3	0.0962586431322704	0.13727419188634	0.483169210751724	22.6964373013251	0.0670954438203773	0.279505333251074	0.240050674668547	0.810290972156323	0.88697894017966	-0.0762473320274696	-0.0705705793193101
TRNAU1AP	0.105256508342527	0.102680467744478	0.305321699199257	149.068992915534	0.0821142211286886	0.165209908922729	0.497029637411726	0.619168151638309	0.757659594086224	-0.058560224873442	-0.0483935851978198
SNHG12	0.298124907060447	0.148093775091234	0.0441060077088544	25.8079821350634	0.364122613392544	0.26044849737238	1.39805995068551	0.162095065111391	0.312571917438459	0.320561261727759	0.368025030582942
TAF12	0.364870304579497	0.0708816752983398	2.63844467450084e-07	68.4239592760407	0.425571717359845	0.136844320326823	3.10989682541051	0.0018715270399554	0.0115160677522294	0.451762715669519	0.458761872169877
TAF12-DT	-0.435133123333521	0.146945762433891	0.00306460941852132	13.6282078431428	-0.720782932697307	0.265621980470199	-2.71356659347766	0.00665631881293167	0.0302617439618793	-1.12080433467463	-1.23396582553638
GMEB1	-0.0030179325262969	0.083546862085566	0.971184576639087	60.5691245890159	-0.0487426751900604	0.160810562623628	-0.303106179064499	0.761808945319684	0.857779330144813	-0.271395335529069	-0.241619209417671
YTHDF2	0.306236920848077	0.0998918927847611	0.00217173117209336	91.6749781335273	0.377519046360343	0.162421639644115	2.3243149569696	0.0201086197587726	0.0698509949515259	0.336507050394744	0.387806442150407
EPB41	3.50149790323298	0.783842643974056	7.9289706566584e-06	11.1467134338911	4.02874815832022	0.897262679799015	4.49004316018432	7.1208743430851e-06	0.000133996452877323	6.61743280999676	5.77927639272615
SRSF4	-0.0289890858645242	0.0648058274619982	0.654642434130967	221.545072313298	-0.106726474245587	0.115333503352303	-0.925372690011641	0.354772079524327	0.528430941797324	-0.322446841777831	-0.327239120040122
MECR	0.141828802440575	0.116815645852356	0.224699973726693	36.2449038969857	0.113294541466868	0.209350204994056	0.541172345496796	0.588388796814628	0.734080643465257	0.0133299479025925	-0.00235216873288952
PTPRU	1.0541621843476	0.275543959416779	0.000130374775910315	9.18089031731163	1.37259215110589	0.53511040759917	2.56506345534218	0.0103156937603348	0.0423696091357955	1.80670403263467	1.85714911508445
MATN1-AS1	-0.254051134705808	0.135478817772763	0.0607639396447887	28.7158657606028	-0.442084863328245	0.233731455540881	-1.89142219777484	0.0585680077182353	0.153200735534736	-0.76485139898584	-0.822435291512941
PUM1	0.198254453251751	0.017047554807999	2.91818856991786e-31	503.13259652324	0.233664984439519	0.0480527115318381	4.86268052292325	1.15806679499502e-06	3.06635947022596e-05	0.12424587171477	0.175388971667961
NKAIN1	0.306732843217449	0.206117977193264	0.136713417985215	252.141616919009	0.37194213753088	0.314309174997753	1.18336392036134	0.236664949909411	0.405581606406535	0.337481885189687	0.379571479224454
SNRNP40	0.118375767758878	0.0650303069954476	0.0687107570401753	180.073581238476	0.0978131098359812	0.12086312203987	0.8092882939406	0.418349338005203	0.590685692618108	-0.0327716915206645	-0.0252123264689288
ZCCHC17	0.266146789850826	0.0970850425256618	0.00611820956993578	80.5087713952368	0.365517199208338	0.18635068629997	1.96144809802289	0.0498267738943978	0.136770972472268	0.257701864253575	0.370084300842023
ENSG00000229044	0.0602271959337381	0.146401821044532	0.68079183962119	17.6684876674386	-0.000500705183410485	0.295207136814292	-0.00169611476475065	0.998646696864721	0.999094119219947	-0.147074361842131	-0.17038425711203
FABP3	-1.29700187825564	0.633557542962742	0.0406411041771003	7.72671959229627	-1.81722575015456	0.943311859388228	-1.92643157410647	0.0540505081255675	0.145036793083588	-2.81498008245534	-2.85299282208448
PEF1	0.039685989551766	0.0950371758902747	0.676251408590342	53.1563026652702	0.000770504768314809	0.17493003768941	0.00440464529987038	0.996485612883137	0.997779190985109	-0.187452219240663	-0.168507165851679
COL16A1	-0.544753996805733	0.134782826668414	5.30613222342342e-05	349.325790450973	-0.861619077049316	0.202373839179851	-4.25756155311948	2.06668767821518e-05	0.000310768591613098	-1.33628612842401	-1.44192698517482
ADGRB2	0.497335370373409	0.313410619142516	0.112546817047121	26.2325434744155	0.642461578730888	0.492308249027518	1.30499860605622	0.191893322443495	0.352141724982598	0.712149347177584	0.779025305197457
SPOCD1	-0.138799400838458	0.220658688409617	0.529333967046291	8.63124653565745	-0.250755782625773	0.395899752956765	-0.633382013383466	0.526484207860223	0.683047876141307	-0.538301020761045	-0.539915362566343
ENSG00000269967	0.45103271080904	0.108902484580322	3.44861327797544e-05	38.7455440853485	0.570313946685324	0.208692078366167	2.73280112570761	0.0062798237728239	0.0290127858304464	0.621132191208416	0.67249082646406
PTP4A2	0.0979229043624095	0.0330737378459862	0.00306895907942587	660.769088293548	0.0884888569617109	0.0845393047454987	1.04671853202605	0.295229413936948	0.47007632156934	-0.0729758930781273	-0.0389806843675141
KHDRBS1	-0.0790014055253804	0.0781857891611378	0.312288472001434	321.410357489198	-0.18405516633039	0.133149649639587	-1.38231806714172	0.166874060900241	0.319533895661202	-0.420756078045869	-0.441424044324084
ENSG00000203325	0.326255105217049	0.0729326494736651	7.6994504180109e-06	23.0775613305119	0.514786012722447	0.197867204967295	2.60167425323228	0.00927699225918198	0.0390122857151664	0.375856803218281	0.590497289986774
TMEM39B	-0.220493930835897	0.0671910911970617	0.00103221845201724	48.7442239866548	-0.376675585736967	0.148150288592476	-2.54252346934744	0.0110055209900965	0.0444303844642413	-0.698887990247497	-0.725850787005376
KPNA6	0.133272319656354	0.0403764843493441	0.000964298358324467	256.441120494783	0.121933505242199	0.0737411648588557	1.65353375520424	0.0982222821492167	0.220137526971429	-0.00348953364438645	0.0104042790742998
TXLNA	0.041566573423732	0.0892581182709221	0.641437729481964	65.2888947233735	-0.00368836412979096	0.181521792824472	-0.0203191257225932	0.983788798815921	0.990590885806081	-0.18375555478989	-0.175091211097963
EIF3I	0.277986069069793	0.128561797951087	0.0305969211763917	34.3832874870758	0.371471726284401	0.239952581540918	1.5481047292715	0.12159708364993	0.254834620169209	0.280974340033012	0.378876861597886
ENSG00000291132	-0.256225488365568	0.0839651000872025	0.00227646986583173	30.4385029002997	-0.383647370029551	0.178526715260483	-2.14896336086049	0.0316373044553381	0.0982560512500278	-0.769125526823085	-0.736145447888814
HDAC1	-0.203202159536627	0.0527004950903411	0.000115355433945047	108.364763985365	-0.372166607035897	0.106201814394917	-3.50433379275402	0.000457751207453142	0.00374874735785892	-0.664897548658695	-0.719192748731367
MARCKSL1	-0.497234905590034	0.144078676091703	0.000558235071259772	1265.71818327201	-0.782828974866343	0.21272434563035	-3.6800159029595	0.000233219408738412	0.00219275343036999	-1.24287783228327	-1.32558411670599
TSSK3	-0.704843452834715	0.0994980251151503	1.4005756895819e-12	29.2551610831727	-1.12066309774145	0.193417034995585	-5.79402480121271	6.87193036754687e-09	4.00304882888665e-07	-1.65097403459392	-1.82443600080004
FAM229A	0.212228865845844	0.0919868782517867	0.0210456477604697	13.4585906972896	0.257740648508998	0.228573893867869	1.12760317526895	0.259487545112371	0.430181541126718	0.151715380002643	0.210939526122508
BSDC1	-0.035655394181621	0.0563906222417606	0.527195454497234	230.61603324028	-0.124616157638427	0.0961391517601844	-1.29620612785598	0.194904478938324	0.355814749167456	-0.335550806637393	-0.353655345229024
ZBTB8A	-0.137589576649775	0.0775625800579542	0.0760768860473324	85.5210199747164	-0.272374507818112	0.146914949238891	-1.85396046644115	0.0637448161083554	0.163208133971841	-0.535922868881376	-0.571837957306415
ZBTB8OS	0.190154024857982	0.0620594861481209	0.00218354692061301	292.664654608003	0.204775149441687	0.1011053443287	2.02536424559268	0.0428299760078195	0.122633227314352	0.108322856461017	0.132729726659835
RBBP4	0.0922606299638172	0.0634876052918064	0.146166299959532	249.103291180303	0.0629367409963866	0.105555659865844	0.596242220231258	0.551013424322146	0.702892303062754	-0.0841062280723939	-0.0767113939933269
SYNC	0.424114113041185	0.157696505162185	0.00715736109553745	46.299321770915	0.564410694506163	0.269927262356133	2.09097328509744	0.03653045882302	0.109151446768694	0.568218293074721	0.663773979134385
YARS1	0.436939963781503	0.11423825299118	0.000130871343526252	116.847534026845	0.550885472135356	0.191651695644878	2.87440959122075	0.00404783640792109	0.0207153980875962	0.593430072878555	0.643802394840153
S100PBP	-0.260908156371458	0.0521928268420023	5.76500781446331e-07	316.295988835678	-0.443567228334952	0.0828846237548074	-5.3516226320473	8.71690336588156e-08	3.56064241756345e-06	-0.778330249149055	-0.824624178089045
TMEM54	1.05541990974569	0.35529819048049	0.00297297329927306	12.9587020825817	1.42076201401664	0.587210973967177	2.41950862126778	0.0155414923218008	0.057457205885068	1.80917634394037	1.92827759276775
RNF19B	0.0280283069810107	0.191409728182124	0.883581201656081	19.732711303877	-0.0319849807533805	0.338014726345243	-0.0946259978055264	0.924611899224832	0.958004038807076	-0.210367730417866	-0.216874499286952
ENSG00000236065	0.390952851361377	0.153420077826152	0.0108264574992219	18.8865312785878	0.633858453522365	0.326942725188921	1.93874463227801	0.0525324410348642	0.14215908806001	0.503033188053925	0.766321777256453
AK2	-0.0238544774713544	0.0585219744308416	0.683555812277715	90.7123752459588	-0.0843296604908489	0.117398909442386	-0.718317238987929	0.472561703171045	0.639081629058813	-0.312353740056275	-0.294167585867757
AZIN2	-0.465487642736804	0.0910625307975318	3.19211237720375e-07	174.650314440733	-0.728348619828318	0.161534866186979	-4.50892514427965	6.51568915457289e-06	0.000123650429593438	-1.1804722253075	-1.24513745393096
TRIM62	-0.144274103931639	0.0829217476755393	0.081879638839107	168.476121159701	-0.276374465498152	0.142363106820998	-1.94133488422429	0.0522176708770676	0.14147873698907	-0.54906264676709	-0.57774436607295
ZNF362	-0.565069977799808	0.0982195426215455	8.76051111031044e-09	57.7072858810171	-0.882671964207923	0.16732669472478	-5.27514133748799	1.32653810661888e-07	5.0491356683181e-06	-1.37622126018969	-1.47301405339431
ENSG00000225313	0.121425476634063	0.112713669000476	0.281350062095394	28.4284557037724	0.168971497665532	0.23970362666679	0.704918402842598	0.480861017014143	0.646795977665372	-0.026776877594967	0.0798614166324743
PHC2	-0.123463046943778	0.063397642456484	0.0514821158279913	491.273745144173	-0.244376790916645	0.114394875190612	-2.13625645824998	0.0326585158362471	0.100426622716098	-0.508154343927288	-0.530496029771783
PHC2-AS1	-0.316919012858226	0.114383192282775	0.0055939687968079	10.2062469249781	-0.501130631518538	0.275169894677837	-1.82116809000945	0.0685813094879981	0.171908771659532	-0.888430811595924	-0.909623324677957
ZSCAN20	0.291560317955658	0.0830446127225241	0.000446612852042764	19.0262952048022	0.376105152002267	0.185482777188532	2.0277092984217	0.0425899260824482	0.122188400353885	0.307657246363512	0.385718660553825
CSMD2	0.308764738949118	0.162169562981471	0.0569150904189941	342.057262867392	0.355368958897022	0.249858587627261	1.42228034774278	0.154944881639729	0.302044452816687	0.341475983422106	0.35509922841519
SMIM12	0.510314872337347	0.087463640276444	5.39215487444213e-09	63.0780535977575	0.666639329447427	0.152152559721165	4.38138754069672	1.17925906347404e-05	0.000199491324904358	0.737663159251633	0.814726602613648
ZMYM6	0.122272606495017	0.0633971422506143	0.0537709803953085	134.49251068989	0.0987854039761713	0.110579103436817	0.893346038319214	0.371671890637701	0.545417304574361	-0.025111674096809	-0.0237766196208471
ZMYM1	-0.044916496097471	0.0817547760821664	0.582727431535756	74.2821852485309	-0.139754377974381	0.138420793659646	-1.00963427733274	0.312670540936503	0.487394986325453	-0.353755358286299	-0.376008711052918
ENSG00000284640	0.54697340830009	0.207134167344515	0.00827417666948155	8.89783264801012	0.550597915096121	0.443559220748307	1.24131770762703	0.214488405726396	0.379618977532663	0.809722857694742	0.643377782993409
SFPQ	-0.00759949028967271	0.0575398678343449	0.894926176067405	643.838192581042	-0.0772488121977775	0.110553503568553	-0.698745943857639	0.484710816015364	0.650000551793999	-0.280401305411884	-0.283711879138308
ZMYM4	-0.245555929542299	0.0735891732382606	0.000847340930556038	300.768854332774	-0.418837611800889	0.123134626784505	-3.40146084605339	0.000670267293614578	0.00505907352428685	-0.748152370881801	-0.788107985775631
ZMYM4-AS1	-0.062416816241516	0.188003254128557	0.739890319862444	9.10056798743904	0.00640629788128074	0.399330355629956	0.0160426017981393	0.987200404740638	0.992683204947093	-0.388155744420634	-0.160185253343727
KIAA0319L	0.0904552021681863	0.0297105069668535	0.00233026653120327	345.713354724059	0.0547165226732211	0.0644722133342057	0.848683794824697	0.396057265821115	0.569395187332797	-0.087655158194595	-0.0888495148062193
NCDN	1.29055816461551	0.585183205700816	0.0274266223932386	8.89712257860916	1.05422999121828	0.77782111049021	1.35536304813566	0.175301916602974	0.330615861295981	2.27138770326957	1.38704987841587
TFAP2E	-0.0119194885053539	0.10072458307457	0.905800299270406	85.3989011929711	-0.0949745579008691	0.165831842368864	-0.572716051056194	0.566836967688774	0.715783419855858	-0.288893127589757	-0.309886031014104
PSMB2	0.226969890814319	0.104810706580042	0.0303477325630136	82.4793846488259	0.25374264591659	0.191253935081146	1.32673163461411	0.18459747245248	0.343028701236939	0.180691818533911	0.205036004273197
AGO4	-0.155549427230237	0.073502819986739	0.0343246096176716	203.395015735023	-0.30593227368	0.1164960050932	-2.62611815259457	0.00863648329786125	0.0369567560602827	-0.571226554173846	-0.621389952184029
AGO1	0.199359814217047	0.0689985134891732	0.00386057653517794	96.0818135150572	0.22789217929928	0.138443544721114	1.64610188043332	0.0997427853685913	0.222281077572919	0.126418680195471	0.166864744759773
AGO3	0.0386159642706159	0.0282255082345255	0.171273608759532	793.457722161556	-0.00939950194215996	0.068360834117284	-0.137498350678893	0.890636896331466	0.936178911261227	-0.189555568353256	-0.183524378931262
ENSG00000271554	0.25231201300934	0.119778714653604	0.0351622829235321	23.1044553319353	0.367194648423106	0.237586540198931	1.54551957411247	0.122220637997613	0.255661531286811	0.230506838019075	0.372561252235026
ADPRS	-0.0734123681576673	0.0866881987561694	0.39707573142955	52.0318571274789	-0.135817580351372	0.164666090648169	-0.82480600478677	0.409481737012981	0.582155805655764	-0.409769705111773	-0.370195565551743
TRAPPC3	0.154313440029596	0.146972632844699	0.293742590142461	34.4336745139528	0.162524286488479	0.249629177252202	0.651062861631271	0.515005908983155	0.67435246485396	0.037871004881809	0.0703413497562985
MAP7D1	-0.0504472053523026	0.0647560631016991	0.435959409316105	309.109431725364	-0.147197831690329	0.12028906561444	-1.22370084877157	0.221065099363038	0.387674110113349	-0.36462707562615	-0.386999847409326
THRAP3	0.167407960401794	0.0445290167206302	0.000170236131709691	218.501315210359	0.177254004209402	0.0785643553481317	2.25616315979377	0.0240604148097488	0.0799394138693329	0.0636109086858443	0.092091513341676
STK40	0.334552530417209	0.0588470852955276	1.30723583094121e-08	54.4312519640807	0.44224283676362	0.130924178351603	3.37785458982188	0.00073053699532923	0.00543461114015604	0.392167055171209	0.483378744064741
LSM10	0.865605669695004	0.26662344752691	0.00116813979859345	15.7485934178341	1.16767771566886	0.455538793466611	2.56328930140711	0.0103685612221358	0.0425345937704149	1.43605841822282	1.5545688093241
MRPS15	0.287982944657439	0.241587733489192	0.233244420746926	20.901417647184	0.38536775541551	0.401277776035194	0.960351602879974	0.336878287048892	0.511314037175396	0.300625202275607	0.39939598576002
ENSG00000223944	-0.442680429763844	0.514715948607067	0.389762575563143	16.6031207950601	-0.655265399219622	0.752541438458845	-0.870736634199921	0.383897970826224	0.557920057829455	-1.13564007786906	-1.13722146845845
ZC3H12A-DT	-0.105653040810079	0.109353490683938	0.333963794411445	78.7655807235109	-0.253338502962641	0.188511983347632	-1.34388540433243	0.178985446511251	0.335109979368046	-0.473145207922277	-0.543729053424951
MEAF6	0.00437172710921215	0.111314283572447	0.968672150939764	81.6026135743768	-0.0524350111819816	0.184399064818613	-0.284356166521561	0.776137447073362	0.866980700647243	-0.256869478700712	-0.247071378519485
SNIP1	0.301232011922243	0.104914929019013	0.00408913415227161	30.5985733776392	0.372138064298527	0.186893107276992	1.99118132134742	0.0464609566033149	0.130254006396989	0.326668898966728	0.379860788179847
GNL2	0.218840264934947	0.148991336287743	0.141883784146779	22.8107220830772	0.261056989307176	0.271728293876703	0.960728033075684	0.336688932173355	0.511214677386516	0.164711409771319	0.215836494023173
C1orf109	0.656565280609713	0.17825130209741	0.000230171796315017	10.6174693417687	0.820687456870906	0.386454850631012	2.12363088606824	0.0337010207720583	0.102876800251546	1.0251476438475	1.0421968118168
CDCA8	0.82448956180436	0.165224132546974	6.03393115616727e-07	12.1825127389013	1.07665820596262	0.312861781974723	3.44132223235117	0.000578878705146861	0.00454353655041455	1.35523646890206	1.42016777984887
YRDC	-0.0112563225642337	0.150614891593266	0.940424932808083	11.9280209572772	-0.0654555129447329	0.285709016312232	-0.229098520549317	0.818792343318486	0.892419314366884	-0.287589542040584	-0.26629768337265
C1orf122	-0.292736528892629	0.109977572681103	0.00777277696891595	232.908694144101	-0.498374945149413	0.160304496477364	-3.10892679931649	0.00187768232487904	0.0115399943984997	-0.840895293430735	-0.905554229094861
MTF1	0.104822448803449	0.0685590911657255	0.126280360511414	79.1842088910259	0.0938036578356275	0.116299267310519	0.806571356852765	0.419913481543526	0.592023658394208	-0.0594134558787417	-0.0311327547179737
INPP5B	0.106359841098251	0.08033174549964	0.185500522586262	127.030959785265	0.0725777207488894	0.13915289030216	0.521568187274387	0.601971018021782	0.744985008263055	-0.0563914032450855	-0.0624753515440962
SF3A3	0.479591565629966	0.141609502655281	0.000707338466247601	42.191227366516	0.62732040589242	0.239039510746667	2.62433772531124	0.00868176519002575	0.0371149617153685	0.677270343271225	0.756667579655755
UTP11	0.607053352050203	0.175630035360276	0.000547376397857287	14.3358771697339	0.95967521312874	0.374244269903347	2.56430168824385	0.0103383639606115	0.0424367035368481	0.92782202656259	1.24742860866776
RRAGC	0.400240793093616	0.0962216357140252	3.18844917259833e-05	72.8923989753502	0.506764548997743	0.15708066584959	3.22614209875444	0.00125471046267511	0.00835102373518189	0.521290498740379	0.578652653754632
RRAGC-DT	0.436922917174118	0.0586260251779689	9.14403290109573e-14	349.222766864502	0.563394164806937	0.122210034911898	4.61004830915148	4.02575411819424e-06	8.30890548540644e-05	0.593396564355769	0.662272953271808
MYCBP	0.685921111365436	0.152007261331132	6.40911077789866e-06	34.6887177735308	0.964202402738378	0.2745233289634	3.51227856073	0.000444282067393232	0.00366532705599416	1.08285241181626	1.25411353749377
GJA9	-0.541446518559987	0.0745454171248895	3.77729206018484e-13	41.1751385747753	-0.805961883674742	0.172691056244625	-4.66707368176068	3.05519791990007e-06	6.66670060762559e-05	-1.32978461714604	-1.35974258194757
RHBDL2	-0.49809273540733	0.0727545421594828	7.58331481845294e-12	229.706553438272	-0.750541338013116	0.138879029698168	-5.40428126294012	6.50687737533314e-08	2.73288849763992e-06	-1.24456406868978	-1.27790761694895
AKIRIN1	-0.0539007874343354	0.0952842620572694	0.57160857856767	201.208949474175	-0.131569576349474	0.162751565112755	-0.808407441478809	0.418856069539293	0.591217195500153	-0.371415783272105	-0.363922887167596
NDUFS5	-0.13935676593066	0.271181072226534	0.607330124799002	32.0355636156392	-0.281377101864742	0.409734087983649	-0.686731004611875	0.492252255181899	0.656695779640255	-0.539396633540225	-0.58513134805
MACF1	-0.0550473407704047	0.055069476733178	0.317505074137357	1648.57092988296	-0.145203655866328	0.0909081649693856	-1.59725648312477	0.110208546774695	0.23769705564832	-0.373669563612107	-0.384055211862887
ENSG00000287422	-0.445882638730715	0.112142899043272	7.00776322119888e-05	41.3070692539092	-0.721329605335269	0.194785969476344	-3.70319077536471	0.000212904653303677	0.00204912063152689	-1.14193466128447	-1.23477305209215
BMP8A	-0.494532869689713	0.220464107962362	0.0248874924687702	29.7099207282293	-0.747511601244444	0.366791503506439	-2.03797414634312	0.0415525184911015	0.119932341003217	-1.2375664392599	-1.27343385366388
PPIEL	-0.176180245099666	0.121503598306842	0.147058455978815	73.7197961139488	-0.330189097254265	0.200183814029762	-1.64942954481412	0.0990596661015848	0.221273992402306	-0.611780560908231	-0.657208009990558
PABPC4	0.0150749798025283	0.10359229140357	0.884298576638348	120.636791925386	-0.0629661848602613	0.180892061406259	-0.348087054626726	0.727774806049851	0.833610598613932	-0.235830090705931	-0.262621897177642
PPIE	-0.329006181704901	0.209146568754226	0.115698195015791	43.9581811073042	-0.53364867515166	0.332654456244831	-1.60421321624773	0.108667062520638	0.235509754715547	-0.912190564113251	-0.957640047190716
BMP8B	0.0491071533235395	0.109865781919366	0.654893797710857	29.0070249883443	0.0178552219652542	0.203896305808228	0.0875701101816317	0.930218359507369	0.961359578886125	-0.168933033939125	-0.1432795680875
TRIT1	0.195955034935024	0.0698075615592436	0.00499936581270937	128.109765478743	0.202312461982749	0.114278321554707	1.77034855981761	0.0766690933194792	0.185109444784008	0.119725904232535	0.129093278487073
CAP1	0.202125370319914	0.0863495132505883	0.019243409244181	125.785712130652	0.230585138100718	0.146765050964594	1.5711174873393	0.11615536135322	0.246881141686589	0.131854934905771	0.17084121569898
PPT1	0.372196768267455	0.110610385814868	0.000765616688473482	44.779893215756	0.491425560343343	0.192192985465468	2.55693806489956	0.0105598017120916	0.0430554544548397	0.466164348199123	0.556002829855187
RLF	0.163210915700864	0.0416291920465751	8.83331282701111e-05	351.472397912129	0.167818686661374	0.0847507658087488	1.98014360177086	0.047687394979502	0.132637682776701	0.0553607762798846	0.0781591553672885
ZMPSTE24-DT	-0.384015879461015	0.128426806105987	0.00278837173429523	21.8476900226888	-0.663701275877475	0.234888944501147	-2.8255960589675	0.00471927354435558	0.0232779907419639	-1.0203231484527	-1.14967803421013
ZMPSTE24	0.124286691583858	0.0607559972926682	0.0407888968957377	79.8126666783914	0.119105944752102	0.121498648005071	0.980306749974131	0.326934723804986	0.501519513343164	-0.021152586251944	0.00622905288379412
COL9A2	-0.71021453626801	0.112014038611366	2.29159743154511e-10	300.43528311879	-1.09763235829552	0.180619433186814	-6.07704463982149	1.22417692864993e-09	9.26639688703488e-08	-1.6615319753941	-1.79042840065917
SMAP2	0.259610758958837	0.205307057404688	0.206050647146598	43.9602527487467	0.286689343255814	0.334869837540491	0.856121725866544	0.391930452531375	0.565483976202387	0.244853985779371	0.253685684484526
EXO5-DT	-0.108000587258058	0.11328691722066	0.340419451209198	79.7523773987393	-0.230011128028809	0.186929760377464	-1.23046821204046	0.218521823580571	0.384472146071239	-0.477759780890889	-0.5092834360383
ZNF684	0.0634048886637923	0.087184827090716	0.467074766431286	55.6507221759505	0.00489014040928702	0.147657535428917	0.0331181229260133	0.973580390671731	0.986145636794068	-0.14082797000299	-0.162424038476059
NFYC-AS1	-0.0699913842356018	0.177389566715568	0.69316532178953	6.84315175832354	-0.142432542791238	0.369854697985104	-0.38510405185383	0.700160326153855	0.815504481423051	-0.403045075681582	-0.379963336930948
NFYC	0.0180192390144151	0.0681426326331922	0.791445401252828	162.476920993394	-0.0424078716113341	0.11804554310327	-0.35925008684347	0.719408010182292	0.827847506692634	-0.230042559224518	-0.23226512560364
CITED4	0.0234155436043792	0.271908864736333	0.931374673035891	17.5699976529033	-0.115687646254902	0.461202092900198	-0.25083937830251	0.801938295157896	0.882059705978614	-0.219435041186831	-0.340471346265506
CTPS1	0.348320513698352	0.126988826942471	0.00608950512167486	30.1538249223121	0.428259968766755	0.240829830358531	1.77826795015049	0.0753598575384044	0.183010942776789	0.419230785278087	0.462731392086464
SLFNL1-AS1	0.0816785037613288	0.122242870194504	0.504027770896015	9.50278624003272	-0.145540527701345	0.306416222846218	-0.474976573855843	0.634803670705271	0.7680050589879	-0.104907517676901	-0.384552642815588
SLFNL1	0.584707879895015	0.182583615143513	0.00136282139496749	7.62073138217412	0.652401396947512	0.412440328095073	1.58180796713246	0.113693415680612	0.243138768282337	0.883897523229774	0.793702617846389
SCMH1	0.173417671202657	0.158469701199556	0.273811591829056	142.908700506662	0.157887247077917	0.253350011630449	0.623198104716174	0.533154347036191	0.688302364770755	0.0754241995515955	0.0634942147573499
FOXO6	0.202670521875378	0.183508130607166	0.269409873106695	11.7150665648378	0.279867207405162	0.369697672952023	0.757016416063515	0.449040027547487	0.61904722655052	0.132926539531018	0.243611997156318
HIVEP3	0.0767643658182506	0.189974845067796	0.686156483300612	174.469316678778	0.0373913279835566	0.293337432350711	0.127468655070424	0.898569480409609	0.941327438786302	-0.114567240548702	-0.114432205920079
FOXJ3	0.047916047651794	0.0353568820576616	0.175350231470601	527.721879461748	-0.00273480927236035	0.0726103458444369	-0.0376641818814568	0.9699554344391	0.983759493612041	-0.171274390822746	-0.17368317500863
PPCS	0.0878179946927307	0.115944517068054	0.448801900966017	19.953070550327	0.159961635641606	0.237182906900757	0.674423118140373	0.500042349164191	0.66323594281848	-0.0928391179579195	0.0665572938641408
CCDC30	0.529595473662007	0.131605671657133	5.71915996276501e-05	144.665216083805	0.717163763068209	0.225481597665666	3.18058666646308	0.00146977168780041	0.00945821377192595	0.775563044797222	0.889331881352261
PPIH	0.0826153990060479	0.0838733444413134	0.324623164788226	37.0059848927219	0.0863959228057993	0.172494497667053	0.500861905592836	0.61646831413131	0.755390751118647	-0.103065862328857	-0.0420711482261554
ENSG00000285728	-0.472104856953534	0.169600369146041	0.00537541387961468	14.2624694768185	-0.746304416514345	0.304489888838378	-2.45099901136776	0.0142460344579543	0.0540703596792272	-1.19347968587482	-1.27165130318634
YBX1	0.157915474801439	0.0747250865606456	0.0345763013916	130.999377730767	0.153204950683705	0.130275848147743	1.17600424684979	0.239593179000757	0.408665743125671	0.0449515260380401	0.0565802524901255
P3H1	0.0293066970579384	0.126696670281435	0.817070972524007	27.5886724724492	-0.0332563884890237	0.225982336832866	-0.147163663121245	0.883002840900523	0.931695184643094	-0.207854798544926	-0.21875188259856
C1orf50	0.158812760176601	0.0929817744874583	0.0876365632822311	30.9381554264089	0.142552930814513	0.182146589515098	0.7826275045501	0.433845885073816	0.60523398253009	0.0467153202500416	0.0408512901936846
TMEM269	0.538897872259515	0.126734308615231	2.11693774525707e-05	8.28895387811068	0.482028646619934	0.295730490507515	1.62995924360963	0.10311011111562	0.227666428989212	0.793848773349374	0.542127179652366
SVBP	0.0661637447126915	0.0897407966050536	0.460954462084442	12.6456324331346	-0.0745175561343787	0.290923663254151	-0.256141268471792	0.797841756972469	0.879720505301386	-0.13540488559139	-0.279678857779854
ERMAP	-0.536419279669017	0.108492209476015	7.64134350485656e-07	19.870442613942	-0.8744807394561	0.216802062116334	-4.03354438108093	5.49417981677058e-05	0.000688597017634165	-1.31990257169685	-1.46091874500536
ZNF691	-0.0460371916268167	0.138432085522977	0.739465256711654	19.4629887288783	-0.184043221358741	0.254230852301698	-0.723921662900046	0.469113829692087	0.6357251212438	-0.355958309925537	-0.441406406166157
SLC2A1	0.419382601494326	0.0831063775637369	4.50366049634977e-07	63.7959697619968	0.551192858448156	0.168512069190897	3.27093994569459	0.00107190670461242	0.00739897270911755	0.558917558981213	0.644256286945486
SLC2A1-DT	-0.411029810286989	0.276566754294972	0.137229765140349	14.0365170253574	-0.606047997251927	0.477869686542359	-1.26822858682878	0.204716331092925	0.367616861544433	-1.07342444281594	-1.06454617594256
EBNA1BP2	0.336764336840052	0.316938323524706	0.287983894291667	14.7716789474354	0.442733284790905	0.495021115819123	0.894372524004968	0.371122608224593	0.544849956716315	0.396514803919457	0.484102948358785
TMEM125	-0.993849702464251	0.146392597310256	1.1296498779531e-11	193.238369549194	-1.52322660185623	0.222049260019327	-6.85985894176654	6.89285757715401e-12	9.61984435611556e-10	-2.21907373223716	-2.41886844233705
TIE1	-0.294868421683	0.153235697860191	0.0543194691272424	9.96415116598383	-0.513272044818447	0.328384410767164	-1.56302195837906	0.118047430077142	0.249818270126922	-0.845085955920455	-0.9275515518466
CDC20-DT	-0.0862002372774134	0.0806235887270017	0.284993549539822	30.2226873055274	-0.161551231683081	0.170598975269559	-0.946964842126502	0.343656694490338	0.518095239426302	-0.434906824429232	-0.408194333533474
ELOVL1	-0.396803125055361	0.0752808666171669	1.35705284899784e-07	295.25511014348	-0.647583925545545	0.1278952763106	-5.0633920518914	4.11861636294032e-07	1.30761189646148e-05	-1.04545904210604	-1.12587886759173
ENSG00000288772	0.0998245687189929	0.155854310228731	0.521848076959753	26.2202109495183	0.120801021175588	0.273510469908504	0.441668727401915	0.658728942674783	0.7861094124839	-0.0692377907105183	0.00873203292720486
MED8	-0.306600697863421	0.101657105088453	0.00256109421662543	34.8191949545703	-0.524147517228381	0.176518109334416	-2.96936965393944	0.00298411382976342	0.0164126260636988	-0.868148095785278	-0.943610468145337
SZT2	-0.0498632464422645	0.0571208860216788	0.382694444414592	117.996218803048	-0.154715710700041	0.10134869085001	-1.52656841842202	0.126868365200893	0.262514649723793	-0.363479187368875	-0.398100881480335
HYI	-0.382099679164764	0.110069783407622	0.000517691990528373	33.0483240037642	-0.612004834942481	0.217935566135138	-2.80819164028962	0.00498205693744698	0.0242902470334478	-1.01655647278282	-1.07334214859294
PTPRF	-0.0566297456250984	0.0663681778182387	0.39351150945051	338.616612020915	-0.155949196820717	0.108595021489948	-1.43606212035376	0.15098466558298	0.296332505554299	-0.376780097452303	-0.399922269059737
KDM4A-AS1	0.120717945821264	0.151893525672799	0.426756771977393	14.6741518813154	0.238555015012966	0.355422294835516	0.671187537977508	0.50210106653863	0.664541152769392	-0.0281676711897068	0.18260967792487
ST3GAL3	0.0357518486490529	0.049566740289649	0.470732913377935	252.101071517242	-0.0276901641657916	0.0986765410650066	-0.28061547219769	0.779005347587983	0.868601335468025	-0.195185561547905	-0.210532696604843
ST3GAL3-AS1	0.613107899130027	0.15423844589222	7.03599387796949e-05	5.94442577638538	0.858590302537542	0.405870219733433	2.11543064948556	0.0343932598463553	0.104466310456012	0.939723452119388	1.09816482893838
LINC02918	-0.129395174109988	0.113017305076709	0.252244493346993	10.1416658728863	-0.342599459116334	0.274310236868806	-1.24894886544168	0.211683777162379	0.376145788650074	-0.519815128612136	-0.675533371397201
ENSG00000288573	-0.0068398706836669	0.11023605998117	0.95052501433068	12.7007463145651	-0.0937376335767563	0.24801795926783	-0.377946959379384	0.70546999669048	0.818699611577224	-0.278908120856017	-0.308059566522257
IPO13	-0.331449004675646	0.0666253297772884	6.530838951913e-07	327.561884212912	-0.553742464719456	0.104957498959903	-5.27587328401378	1.32125365747135e-07	5.0491356683181e-06	-0.916992422179835	-0.987310894822026
DPH2	-0.0192243500881783	0.131398894784178	0.883680409918626	11.6656283068669	-0.0815402513375346	0.267131872925804	-0.305243438173259	0.760180751140161	0.856810103792031	-0.303252296852871	-0.290048694620781
ATP6V0B	-0.171432952876586	0.104128144485919	0.0996885943763275	166.762536112235	-0.330924259779627	0.160081390376789	-2.06722504721328	0.0387129530968315	0.113844632482737	-0.602448806733321	-0.658293564071866
B4GALT2	-0.31223928445563	0.10027936616276	0.00184760852223224	53.0784853260865	-0.531170276581657	0.189938289137314	-2.79654133452604	0.00516528033212086	0.0250015551762403	-0.879231867649297	-0.953980399711474
SLC6A9	0.076109852007339	0.13997713604095	0.586626872797095	127.062466753856	0.0440003590628002	0.240766660023438	0.182751046421946	0.854993360909105	0.916049664091178	-0.115853818602148	-0.104673192893631
ENSG00000230615	-0.469215445480621	0.137133908610638	0.000622570595753923	55.6444781336281	-0.759194544756967	0.227160682109583	-3.34210364974486	0.000831460063053409	0.00607079123966734	-1.18779996861531	-1.29068509617718
DMAP1	-0.0742652365218314	0.151418528276156	0.623806067992612	44.7459697135934	-0.172089572375415	0.257766409336013	-0.667618301464124	0.504377272332005	0.666341445362866	-0.411446188787929	-0.423755435132257
ERI3	0.250817291905179	0.0471460206602235	1.03761663079119e-07	343.960486580803	0.296281382906076	0.0909309565333586	3.25831151679773	0.00112077300725049	0.00766721276711704	0.227568664161509	0.267849461106957
RNF220	-0.058261871219572	0.0603810803290083	0.33459351758896	9482.22781010598	-0.14288255767577	0.108332248235638	-1.31892912777902	0.187192807217037	0.346203519559142	-0.379988367370081	-0.38062783692612
TMEM53	0.278361078267151	0.109207703330118	0.0108058846464529	23.7315596001616	0.37004522174913	0.21397105689498	1.72941717968311	0.0837344574707183	0.197027443131838	0.281711495758556	0.376770459589018
ARMH1	0.0395702148811614	0.275236068817882	0.885683455311504	9.65890394818628	-0.0257047508277464	0.538417925747552	-0.0477412611997591	0.961922449894456	0.97927350045328	-0.187679797555836	-0.207600999901265
ENSG00000225721	-0.379510992744825	0.161304151320956	0.0186343347771533	9.95734832263125	-0.653458874388021	0.337033935124158	-1.93885186708958	0.0525193783425413	0.14215408846393	-1.01146789087725	-1.13455392171025
RPS8	0.353827545272176	0.168079614298817	0.0352809736704004	102.072627912126	0.428404921841755	0.277597456775333	1.54325953421279	0.122767817628566	0.256485766503591	0.430055959391143	0.462945432379237
PTCH2	1.9927539938524	0.587577629866504	0.000695178712032255	4.45228561788539	1.75941640321991	0.929764865644169	1.8923240361432	0.0584478203290992	0.153035742968394	3.65169431873958	2.4283406967344
EIF2B3	0.209158867184001	0.0630601460773701	0.000910497355652368	156.247248989949	0.216951724458361	0.115764793608508	1.87407343541808	0.0609203041574527	0.157594864153739	0.145680682435398	0.150709874245833
HECTD3	0.440186045887951	0.140521274136554	0.00173311172981787	20.2830518369622	0.58340877253289	0.242591582451983	2.40490113727819	0.0161768414000293	0.0591264215300596	0.599810897741556	0.691826879584889
UROD	-0.0293516068042331	0.255105151298987	0.908400025125335	13.0669600527793	-0.116626342338363	0.425584126000494	-0.274038281066497	0.784055203242917	0.871573132135708	-0.323159449330442	-0.341857441624497
ZSWIM5	0.13904430138391	0.0445417435609596	0.00179832821718031	362.280639435403	0.109015798372798	0.0934373591230329	1.16672602261	0.24332103033397	0.412921490109503	0.00785645308922364	-0.00867023700813114
MUTYH	-0.102420106490987	0.05804272352967	0.0776370526544916	62.3701503213249	-0.246733282206532	0.128126184804315	-1.92570537071219	0.0541411729047601	0.145192841188546	-0.466790227670012	-0.533975666789521
TOE1	0.487499958331192	0.112427577351421	1.45016910709437e-05	8.84365756280349	0.649585356068638	0.271101796714249	2.39609388038591	0.0165708454552813	0.0603132962443627	0.69281587388923	0.789544401719027
TESK2	-0.412089889223688	0.0650720075921053	2.40706473698141e-10	791.202523582071	-0.647069964708445	0.115458407830597	-5.60435551525916	2.09031272525319e-08	1.08304492492958e-06	-1.07550824039536	-1.12511994386384
CCDC163	-0.683028043569344	0.116893560164763	5.12190719149234e-09	10.5160500641632	-1.00899805970785	0.281986012371138	-3.57818478733566	0.000345988809396807	0.00300814929805219	-1.6080914760904	-1.65954941641234
MMACHC	-0.257263589392564	0.106874906134427	0.0160777052187907	29.8793675977646	-0.461684263730268	0.214593924578825	-2.15143212761684	0.031442107629289	0.0978312489589443	-0.771166122416834	-0.851376115294907
PRDX1	-0.0111453805391789	0.11281948255312	0.921305403614282	289.199129779859	-0.0930060614180414	0.174818228867354	-0.53201580876678	0.59471504640598	0.739237633813198	-0.287371463258653	-0.3069793140403
AKR1A1	0.144341703844962	0.089755017076313	0.107797029435092	45.0899141363043	0.138780803401676	0.151967686381291	0.913225743619411	0.361123827091963	0.53503671739225	0.0182695591735242	0.0352812996583227
NASP	-0.137010917335762	0.0485421398542339	0.00476485946081045	657.821056019236	-0.257045066791799	0.0869296951066781	-2.95693049971427	0.00310718145389667	0.0169572371158076	-0.534785398042076	-0.549202231604686
CCDC17	-0.112616017425199	0.234754270690456	0.63142741741078	6.21579466156251	-0.261616995529776	0.40864025304129	-0.640213472810624	0.522033824956571	0.679524167382166	-0.486832333770998	-0.5559532230246
GPBP1L1	0.0175427100920913	0.0303015560035675	0.562631278760439	373.935901581316	-0.0442699017172758	0.0603057463757837	-0.73409093457556	0.462893318247973	0.630549408079087	-0.230979272313032	-0.235014632428716
TMEM69	0.0873632183859378	0.0977313015405734	0.371368784217161	40.2725208546443	0.0464680370053617	0.199035289741412	0.23346632180521	0.815399318320872	0.890142594871917	-0.0937330719215987	-0.101029375683848
IPP	-0.314554888988057	0.101144307119275	0.00187111806586944	60.3297975168377	-0.539830270419132	0.173412813491109	-3.11297798329538	0.00185209833785095	0.0114246839459148	-0.883783652382046	-0.966767900883061
MAST2	0.0942385732303629	0.0729688243184644	0.19653350554076	128.230613739859	0.0406231891802502	0.13290324120312	0.305659883178955	0.759863620851067	0.856524717496433	-0.0802181842217143	-0.109659982103904
POMGNT1	-0.130243471930053	0.0589161416583326	0.0270594913558515	109.763987472597	-0.249361331028656	0.104769248835907	-2.38010039968134	0.0173079216396711	0.0623196813029598	-0.521482627967974	-0.537856290496951
LURAP1	-0.0513598649121561	0.0714528911080896	0.472268238868273	76.2257404613135	-0.159105810790384	0.145774681242154	-1.0914502397442	0.275074816111834	0.447512798126547	-0.366421090878998	-0.404583381480012
RAD54L	1.2272525597517	0.18099277635788	1.1961858861455e-11	5.94932864254604	1.57481918164812	0.377350470445787	4.17335952910749	3.00140741533142e-05	0.000421518412480192	2.14694785109215	2.15576115090308
LRRC41	0.0150218871598406	0.0752999946928267	0.841876440016096	86.2947050552227	-0.0406146645545541	0.139442927880178	-0.291263710336418	0.770849639754258	0.863315512281832	-0.235934454934375	-0.229617244118985
UQCRH	1.67543747006116	0.129033555590881	1.49794116587574e-38	15.8808222021832	2.08297856635172	0.521348469474408	3.99536718397131	6.45940616848422e-05	0.000778966011209285	3.02794510413233	2.90611835082744
NSUN4	-0.0970292306398758	0.0900419354938172	0.281212099170018	63.2456910111103	-0.214521383402103	0.155530000102479	-1.37929263332318	0.167804546924886	0.320719731768848	-0.456193380906407	-0.486411003184545
FAAH	-0.761040654298179	0.111441924810148	8.54885238395208e-12	149.914924515062	-1.16492674523745	0.177033388287626	-6.58026577079797	4.696080860007e-11	5.66829651913277e-09	-1.76144089543417	-1.88979649121569
ENSG00000291138	0.00749911091399657	0.236190744317371	0.974671235763596	15.3587433658383	-0.0803324938772599	0.397999303365882	-0.201840790166936	0.840041191820546	0.90677343603059	-0.250721979135599	-0.288265298439664
MKNK1	1.85603915707158	0.674546668269994	0.00593165760809979	5.01177703575048	1.78787836790902	0.939398902907961	1.9032153032908	0.0570124571055901	0.150433035733395	3.38295391074464	2.47036814082248
ATPAF1	0.264677951463888	0.0980012087193708	0.00691808009439355	98.2050081838042	0.317231803644413	0.169173735816775	1.87518353314603	0.0607674787513768	0.15729572648975	0.254814568063351	0.298785225584918
STIL	0.379095081514803	0.10561600463039	0.00033147612187558	11.6086233270171	0.560226672665425	0.307904381167613	1.81948262814895	0.0688378307672376	0.172213267150687	0.479724365240588	0.657595777949201
CMPK1	0.527330571872007	0.125804255312677	2.76902281715438e-05	77.8344880181062	0.715943712507168	0.219370959471936	3.26362119320884	0.00109998127639113	0.00754848925091791	0.77111092646504	0.887530332959559
SLC5A9	-0.429924083236377	0.202277571169543	0.0335518763850024	7.51846685319492	-0.519355515770201	0.427191036161234	-1.21574534998946	0.224081942827145	0.390816176776631	-1.11056492252354	-0.936534513426345
SPATA6	-0.224129051349672	0.0874521602170193	0.0103809086326319	991.394241416093	-0.360424435834198	0.150297828969475	-2.39806814446666	0.0164817986869469	0.0600542763142376	-0.706033548059549	-0.701854049557133
FAF1	-0.00609151224273607	0.0375957154091664	0.871284774895526	1609.91699367999	-0.0667588397164568	0.079962517896018	-0.834876658127111	0.403787158418784	0.577183436305864	-0.277437072376732	-0.268222198901548
CDKN2C	0.497023258734889	0.143025210224806	0.000510711522775311	26.9354866499555	0.667591898286116	0.249276786069097	2.6781149934317	0.00740377948645737	0.0329292089783744	0.711535829207986	0.816133182730141
RNF11	0.5056229987463	0.204393926884021	0.0133696773196306	73.3354505417058	0.68301928259638	0.323864643486753	2.10896526166901	0.0349475802418568	0.105480441558999	0.728440341503328	0.838913533229738
EPS15	-0.0755378479088828	0.0618696202109328	0.222116365037377	1450.82102924567	-0.172062757779224	0.0967549786405827	-1.77833492598235	0.0753488633975508	0.183010942776789	-0.413947761487924	-0.423715840221841
EPS15-AS1	-0.195594183688186	0.121285006816872	0.106813548026253	38.3877345877953	-0.373059408539138	0.211464247974892	-1.76417248831317	0.0777029431483178	0.186804958245319	-0.649942547565407	-0.72051107533563
OSBPL9	-0.0737414049547764	0.0559968586989924	0.187877284814576	1144.51079909795	-0.16946073838058	0.0990670478078849	-1.71056614818285	0.08716123257303	0.202424370603823	-0.410416492872213	-0.419873652024816
NRDC	0.127429593276045	0.0387472360129099	0.00100636865915504	544.40870840814	0.110603320759138	0.077863286115359	1.4204810287004	0.155467687827282	0.30265037457451	-0.0149745831695118	-0.00632607317196336
TXNDC12	0.474524408152428	0.098078290727876	1.31006681668807e-06	46.6269761888029	0.651353304749437	0.185073061200731	3.51943875852886	0.00043246086485019	0.00359882650140549	0.667309829840842	0.792154986235749
BTF3L4	0.0452767779500655	0.0729576772159704	0.534869664060921	140.546001559274	-0.000521268699550923	0.122645636067323	-0.00425020177044689	0.996608839836841	0.997800421172769	-0.17646240430506	-0.170414621566286
ZFYVE9	0.824561036831667	0.0782110720028449	5.48611243246263e-26	85.0475837433756	1.09045283132026	0.174572934726795	6.24640258827525	4.20013757589961e-10	3.82812539060564e-08	1.35537696739112	1.44053716939266
CC2D1B	0.199021810265717	0.111082686978681	0.0731883066149357	38.4678627977049	0.200982721773434	0.196096179057439	1.02491911234315	0.305401355718615	0.479728029963805	0.125754265696481	0.127129760405693
PRPF38A	0.242271471949506	0.0700962693443955	0.000547711066197091	58.0302451314891	0.279856570140334	0.151705160486759	1.8447399497973	0.0650753764929126	0.16569363250704	0.210770142540767	0.243596289981578
TUT4	0.0302756272583008	0.0346871411868051	0.382761248634233	605.454714762495	-0.0274371244355153	0.0561130254051691	-0.488961773802127	0.624868760154601	0.761614608874652	-0.205950172072077	-0.210159053631408
COA7	0.0552712949640616	0.228050146602499	0.808497619729747	7.70326960817403	-0.0159919170142123	0.423888490734739	-0.0377267072915638	0.96990558181127	0.983759493612041	-0.15681617831161	-0.19325885646549
ZYG11B	0.346656155653928	0.0632055127389105	4.14435667100948e-08	150.7350178211	0.442194812051228	0.104222017713762	4.24281569049721	2.20732713756278e-05	0.000325343993279055	0.415959156020865	0.483307829918899
SCP2	-0.152304486592742	0.10801383162827	0.158526058616336	78.4817374681075	-0.299599455610991	0.182194499144097	-1.64439353009246	0.100094940685672	0.222769437758576	-0.564847973096815	-0.612038800209016
CPT2	-0.113560187701184	0.116456969467366	0.32949789556497	20.013902133571	-0.211124922315144	0.220147860350085	-0.9590141915502	0.337551595933406	0.511944338047971	-0.488688289650839	-0.481395728238183
ENSG00000236723	0.263702520005517	0.10758860569341	0.0142449478992704	17.6975647473245	0.281110597464188	0.225227706653826	1.24811730155497	0.211988103121806	0.376586662108984	0.2528971620651	0.245448009067519
CZIB	-0.326730077193018	0.110592392449991	0.00313315185774676	76.5570565867384	-0.548209999255207	0.17484938564823	-3.13532699713409	0.00171662646520483	0.010790028953671	-0.907716424586295	-0.979141557760873
MAGOH	0.169841602660303	0.0997967100284344	0.0887786589202205	50.910155853392	0.182680498713683	0.179989692988807	1.01494977673551	0.310129768684946	0.484751346224382	0.0683947202228031	0.100104371795549
NDC1	0.382725776845439	0.0617070362381581	5.5642581019741e-10	87.9902900069027	0.463953072502171	0.108232172713232	4.28664657533436	1.81390533008733e-05	0.000278062970394852	0.486861224468419	0.515436464907541
YIPF1	0.233785592757537	0.0964737798869458	0.0153799202476003	56.1686294754156	0.251644337850487	0.180390978373732	1.39499402974096	0.163017639930074	0.314002985488991	0.194089446502621	0.201937605203035
IFT25	-0.157118141035349	0.101952721227987	0.123295308468123	69.9019976687623	-0.300432022875898	0.165125778322215	-1.81941321293672	0.0688484123955561	0.172213267150687	-0.574310175512539	-0.613268183863927
LRRC42	0.193126412740117	0.139547912276514	0.166375785061769	19.3269792460443	0.207734674324169	0.270938085655076	0.766723784225119	0.443245759410154	0.614317439182501	0.11416568048051	0.137099813822982
TMEM59	-0.0198781703333797	0.0613781704428463	0.746041116778388	477.438314746034	-0.0992129248377514	0.106521052615441	-0.931392644005561	0.351650494580349	0.52594643238679	-0.30453751156393	-0.316144479136372
TCEANC2	0.18083927034422	0.0460346332831535	8.5537479880859e-05	60.95519572548	0.172672554795957	0.105265221560458	1.64035711164855	0.100930937252429	0.224145979994703	0.0900128398794634	0.0853264635227644
CYB5RL	0.16825181132664	0.122902026876877	0.17100197973405	9.87248084751215	0.118973243698406	0.265120733583037	0.448751186263381	0.653611155449989	0.782301434761386	0.0652696667780153	0.00603310414393819
MRPL37	0.356720468339002	0.194081501754662	0.0660634165385052	18.7676163757934	0.497468943297326	0.352461077086493	1.41141526153609	0.15812220553463	0.306782216658714	0.435742579392182	0.564926596783286
SSBP3	0.321306320899235	0.109466975965516	0.00333344019137238	249.001334757207	0.404599891820645	0.190302205649682	2.12609144722922	0.0334956459392161	0.102343138949514	0.366128975954146	0.427794500981651
ACOT11	2.06618151896116	0.579972287080252	0.000367266919042193	7.22166129131022	2.38940461156471	0.826404898949204	2.8913243551713	0.00383621964152755	0.0198293482859514	3.79603083349126	3.35859250793472
TTC4	0.415820832932061	0.0998929137571527	3.14553348553463e-05	38.5127707845421	0.541738961878407	0.181362119731314	2.98705684892186	0.00281677338165596	0.0157098517138852	0.551916189128861	0.630296494856653
DHCR24	0.37309600105476	0.145297930104859	0.0102346235159567	370.972404276641	0.50516987128823	0.240888487331023	2.09711089510906	0.0359837597450767	0.107999644503705	0.467931970439934	0.576297924240801
ENSG00000287724	0.400719961265766	0.337695228010575	0.235372810897026	8.32587462408956	0.58959065924218	0.566025331705564	1.04163299099284	0.29758186703667	0.471591466410862	0.522232399803305	0.700955163625414
USP24	0.0643919484693105	0.0308087908008912	0.0366132056755681	382.778716993441	0.0147536327315507	0.069388732954996	0.212622887077642	0.831621118305677	0.901096622972864	-0.138887706158213	-0.147859430002428
ENSG00000234810	-0.432258184562247	0.223801317443895	0.0534290114691753	9.26236385444632	-0.569150511754051	0.418263066081682	-1.36074771575194	0.173593429844998	0.328457106773519	-1.11515306641038	-1.01006269155589
PLPP3	-0.233841041655504	0.0740966000911427	0.00160006805830591	343.409628952946	-0.400986734256553	0.1163146772935	-3.44743022623646	0.000565946568899021	0.00445770260441451	-0.725124411192542	-0.761749061993925
PRKAA2	0.0845554173595346	0.395244872181549	0.830600299817585	11.4101403804261	-0.171847290492706	0.701655360126964	-0.24491694962839	0.806520737403386	0.88487218982208	-0.0992523674945725	-0.423397677388183
DAB1	1.23061751562835	0.528323248054202	0.019843762175366	64.8419774704175	1.75138254666366	0.867594176638499	2.01866563172359	0.043521984421814	0.124118251869618	2.1535623461716	2.41647776102643
OMA1	-0.247774096695708	0.0726764860567502	0.000651358830979784	74.6380719174533	-0.439020687464186	0.133098898604474	-3.29845469847808	0.000972185656836985	0.00685183768032716	-0.752512622920603	-0.817910674846122
MYSM1	-0.0553308965151537	0.0651399281368954	0.395649859008212	262.964116283488	-0.146075491533118	0.119193136282069	-1.22553610123516	0.220373296630642	0.386815331882266	-0.374226949250181	-0.385342579939556
JUN	-0.774416896136256	0.378761129909525	0.0408938171810634	85.3087961683622	-1.17359216647916	0.593863111711717	-1.97619980654543	0.0481321518095799	0.133572994662085	-1.78773457923359	-1.90259200658906
LINC01135	-0.297004653408433	0.0829615708105225	0.000343558866152406	421.294979991369	-0.483714113706866	0.136816234277016	-3.5355023200498	0.000407000671251142	0.0034317149109017	-0.84928514745652	-0.883905784215289
LINC02777	-0.338504281232147	0.15631840104008	0.0303509893710802	10.0093499144403	-0.520373592284652	0.339170088211831	-1.53425555604906	0.124966794896724	0.259665906192007	-0.930860982059336	-0.938037823343838
LINC01358	-1.05949216791975	0.154446073503172	6.88851971009159e-12	48.5719494882049	-1.59759216060664	0.247645203507459	-6.45113306447917	1.11016968329857e-10	1.23950445140286e-08	-2.34810715219133	-2.5286779511535
FGGY	-0.510638723050076	0.108132284037756	2.3313257025644e-06	186.300983541555	-0.809703013890297	0.174565222787161	-4.63839819273469	3.51119817910837e-06	7.43175879995166e-05	-1.26922572149354	-1.36526680146923
CYP2J2	-0.0752332276350059	0.0852383635162901	0.3774407107263	216.238143889713	-0.165237856190599	0.146613190371899	-1.12703267537837	0.259728666086809	0.430460745699043	-0.413348969296727	-0.413638068955671
NFIA	0.0380977860031658	0.0250334945040672	0.12804103956783	2941.99665565673	-0.00782448351044233	0.0542283299992654	-0.144287746101499	0.885273254248058	0.932459989026374	-0.190574151575733	-0.181198678657238
TM2D1	0.109722263117117	0.0497292335002401	0.0273564519331035	196.723205159446	0.0794509165347393	0.0831266455656855	0.955781578747314	0.339182597009383	0.513604027433512	-0.0497818889708599	-0.0523262682059808
PATJ	0.820655352175612	0.242586685078981	0.000717152111649953	51.5468082388427	1.0689419014986	0.385937501378438	2.76972799399049	0.00561031236207881	0.0266833386677785	1.34769956153904	1.40877374721723
KANK4	-0.651496160072679	0.246972526706383	0.00834138752076318	33.151520585391	-0.887191562796125	0.407579751295012	-2.17673120408271	0.0295006286715388	0.0931532931749417	-1.54610924039986	-1.47968777318284
USP1	0.165045345867902	0.0805853539364402	0.040552046765647	55.8865536609986	0.187963378439314	0.150002163259338	1.25307111814344	0.210179825878687	0.374317334457351	0.0589667163748758	0.107905166108881
DOCK7	1.7859353975436	0.135973256687132	2.08974888085597e-39	54.5051302242138	2.51907324967913	0.284406215388039	8.85730730688199	8.19703351108837e-19	5.4911927490781e-16	3.24515092329177	3.55006352892214
ATG4C	0.0772002575873691	0.037137399956223	0.0376381372832383	1681.56727680917	0.0684839451568796	0.0822224346292047	0.832910694820932	0.404895097519781	0.578150326821914	-0.113710407928096	-0.068520293510741
ALG6	-0.193383368475004	0.103986236164227	0.0629277573122663	54.0874370082204	-0.369993464784486	0.180616684794357	-2.04850102971242	0.0405109313034331	0.117762086700672	-0.645596747238377	-0.715983848170065
ITGB3BP	0.303761205250138	0.116628715318971	0.00920044700791342	197.440399085794	0.360894197668421	0.198370157740754	1.81929682255971	0.0688661578992094	0.172213267150687	0.331640535278055	0.363257894412943
EFCAB7	1.14717793835555	0.289538124411002	7.42945533081382e-05	52.0125184701583	1.60444044857987	0.44078522687668	3.639959669131	0.000272680747534737	0.00249207138845185	1.98954513657521	2.19950044133474
DLEU2L	1.12282641341524	0.312795670481943	0.00033112454537362	10.0372017528515	1.43442245158922	0.56034616131825	2.55988628210578	0.0104706419214187	0.0428034055870472	1.94167733450007	1.94844883823768
PGM1	0.69419208179343	0.27086176884982	0.0103801439456738	9.12375470036307	0.982206605627255	0.464950355974913	2.11249780327139	0.0346437741827585	0.104941733325932	1.09911066161322	1.2806988642106
ROR1	-0.440082575119119	0.270478663296782	0.103726270133068	408.475217613609	-0.718437486959687	0.446946376958272	-1.60743553141446	0.107958860957683	0.234353988838469	-1.13053347398045	-1.23050249857789
ROR1-AS1	-0.475598036891871	0.185422317663946	0.0103192176394975	6.84667416195357	-0.663575643130269	0.453386402758353	-1.4635984650028	0.143303692223204	0.285924477796946	-1.20034623104236	-1.14949252265755
JAK1	-0.0646707927956466	0.0839760119069408	0.441234459080724	776.942052612049	-0.16879259659518	0.136512550677544	-1.23646211104709	0.216286841086907	0.381592190793045	-0.392586387012405	-0.418887061962059
LINC01359	-0.714464276403444	0.170948815452652	2.92273213212417e-05	13.134464035659	-1.17861966708877	0.324565061317015	-3.63138183237035	0.000281907731549866	0.00255721041794523	-1.66988569123622	-1.91001570355029
ENSG00000229294	0.321603216771249	0.152647671448986	0.0351320208831354	165.078391320938	0.42938061415548	0.257412790234747	1.66806246792907	0.0953033267659074	0.216016574523706	0.366712584285588	0.464386157030896
ENSG00000290094	-0.0503816124867469	0.075640705885519	0.505369675262732	67.1050232095469	-0.130924784133565	0.153626894340178	-0.852225677645064	0.394088847516053	0.567371667199531	-0.364498139704738	-0.362970775495104
LEPROT	-0.00794403042345712	0.101187157257803	0.937423738177928	66.7735837898995	-0.0684994219992152	0.184100606223019	-0.372076026280083	0.709836245241135	0.822047024250066	-0.281078568087275	-0.270792373707412
LEPR	0.61321185565623	0.135891894381991	6.40686412625664e-06	57.395110251923	0.818400475618458	0.240288265869037	3.40591111537883	0.000659436447873285	0.00499442031012226	0.9399277995035	1.03881981455861
PDE4B	-0.139215987140401	0.0547026602424735	0.0109290800740063	14196.6371324017	-0.251405731834861	0.102028937086852	-2.4640630296957	0.0137371952022991	0.0526762854380091	-0.539119904617292	-0.54087508914683
PDE4B-AS1	-0.13311963912142	0.192028993725846	0.488167250709276	8.32434735348813	-0.195429554096828	0.381533263058954	-0.512221536151175	0.608495972269676	0.750543374279449	-0.527136310938087	-0.45821966792603
SGIP1	0.0391168149072879	0.0688988382093517	0.570209668384076	1265.19809478362	-0.00336731473807123	0.124289428106612	-0.0270925274125715	0.978385934835521	0.988121118266721	-0.188571046061359	-0.1746171438469
ENSG00000248458	0.400524551842459	0.243972052971963	0.100655903523373	15.2507775693703	0.447620200353632	0.414716810732903	1.0793394161249	0.280436447735417	0.453669104897261	0.521848283423679	0.491319054935374
DNAI4	-0.345153454214467	0.119339365636503	0.0038255289745043	48.7624144274604	-0.5989040617523	0.214176677005251	-2.79630849692199	0.00516900342127076	0.0250015551762403	-0.943931263984645	-1.05399731352006
MIER1	0.0355773038794814	0.042708163066705	0.404826188493415	281.021678952157	-0.0109699039922364	0.0895096061441671	-0.122555605647152	0.902459010899975	0.94322067462656	-0.195528664269544	-0.185843262573917
SLC35D1	-0.169991053304059	0.0373536362100089	5.34278756880668e-06	176.655683141716	-0.279863247447003	0.105296886114682	-2.65784922777484	0.00786410661648154	0.0344437072401503	-0.599614464181094	-0.582895963648608
SERBP1	0.462456549902697	0.0553103440684929	6.21244155182701e-17	169.930376058111	0.60944237752427	0.117864903089532	5.17068577285751	2.33236475699731e-07	8.07468294941858e-06	0.643588036171459	0.730268564483935
LRRC7	0.120312848439026	0.117823298157465	0.307193076565295	1974.24058574416	0.112297934726407	0.196155621486003	0.572494093596092	0.566987286147821	0.715783419855858	-0.0289639712720084	-0.00382377599964142
LRRC40	0.289981768955017	0.101593881648292	0.00431286358335345	81.3969417916304	0.341731982227382	0.175927226359645	1.9424621719937	0.0520811751009609	0.14116600930663	0.304554291977132	0.334962625732485
SRSF11	-0.00572173541550741	0.0518328986654603	0.912101586996813	998.341067287511	-0.0769555916440863	0.0837180758609264	-0.9192231289683	0.357978875817552	0.531847524750894	-0.276710201923192	-0.283278904445227
ANKRD13C	0.014381964223978	0.0403745187722876	0.721680393643212	370.143999618197	-0.0469119368879529	0.0771804762644332	-0.607821293136684	0.543306005282664	0.69617577073232	-0.237192351699045	-0.238915908627575
HHLA3	-0.240258857987712	0.0969850541239198	0.0132389056587829	34.561878671239	-0.398167130133613	0.187275621375312	-2.12610230423778	0.0334947421187101	0.102343138949514	-0.737739915260468	-0.757585584316901
CTH	0.239918819710744	0.284297803275593	0.398725477842397	15.5071074321524	0.313338739760088	0.475545652304276	0.658903594727008	0.509957677365587	0.670675521246004	0.20614553311722	0.293036658101365
ZRANB2	-0.104002416405011	0.0684598200753704	0.128718565385973	430.32387889347	-0.214293640829429	0.114072384752152	-1.8785759699425	0.0603024148505253	0.156459903110857	-0.469900574885297	-0.486074714444675
ZRANB2-DT	-0.419849550723825	0.0936922788344921	7.42404386408175e-06	147.347148049702	-0.649142116054655	0.166470472743843	-3.89944297841651	9.64142393544018e-05	0.00107556867516259	-1.09076141003336	-1.12817971945545
NEGR1	-0.156930490411866	0.136271477555884	0.249484706489101	599.705479425785	-0.302915086837328	0.220038185943692	-1.37664781018893	0.168621161655268	0.321417118952975	-0.573941310608753	-0.616934720343261
ENSG00000286863	0.53917082503591	0.334121768007482	0.106593470025622	26.3645611373636	0.445637677688313	0.630084379197608	0.707266665229534	0.479400776958795	0.645636974530493	0.794385316728418	0.488391626650638
LRRIQ3	-0.182039228544354	0.265619618173085	0.493130632617654	8.72799659099323	-0.195902479116225	0.492655811452703	-0.39764572864484	0.690891347585994	0.809020111120864	-0.623297566951148	-0.45891799743447
FPGT	-0.251124782890635	0.0706249904809761	0.000376902899454427	215.976057729457	-0.433636294835292	0.114312678337775	-3.79342257692511	0.000148584974245108	0.00153251846415393	-0.759099068081134	-0.809959984771458
TNNI3K	-0.517170982684517	0.124237571033748	3.14426112267718e-05	223.673078632453	-0.811368872913778	0.190880356979114	-4.25066720198223	2.13134658115446e-05	0.000317993112408769	-1.28206618680531	-1.3677266385793
CRYZ	0.312549069626611	0.163025759444173	0.0552155789214281	27.2183406071352	0.387593208213174	0.299693557710428	1.29329843181907	0.195907862831063	0.357014900191864	0.34891484371119	0.402682129005791
TYW3	0.00238207081036033	0.134888202063666	0.985910415368327	66.8543734513558	-0.0550671240797364	0.218171177977597	-0.252403294469038	0.800729353949502	0.881236395943439	-0.260780546863565	-0.250958003313389
SLC44A5	3.37679540106361	0.828011506001951	4.53859816573861e-05	10.0416002896393	3.35700214874508	0.983399409893256	3.41367110349341	0.000640938983040301	0.00488469880248803	6.37230505283376	4.78736426834579
ACADM	0.401026808956366	0.0878658929157619	5.01693702380368e-06	88.5791783201074	0.521452566179316	0.161524059821779	3.22832751204169	0.0012451632569877	0.00831639946018006	0.522835570428425	0.600341241580742
RABGGTB	0.419493070504075	0.0807641036991458	2.05764036319349e-07	40.1101801365532	0.562445170625948	0.169568728043684	3.31691566667323	0.000910170853228602	0.00649988767590919	0.559134707956772	0.660871651558554
MSH4	0.41727538570711	0.192075927827423	0.0298217228850721	38.1634968250326	0.535115514861011	0.308428563209428	1.73497392489443	0.08274542384811	0.195248888467238	0.55477540408622	0.620516194999121
ST6GALNAC3	0.221911400023649	0.0978661993951532	0.0233598280312696	1963.33375707853	0.294855445245754	0.174418740379675	1.69050323723192	0.0909317194529476	0.208828107170139	0.170748341213283	0.265743896155736
PIGK	0.0893969762221124	0.0380435058989772	0.0187803891856674	275.559759224008	0.0542271917138186	0.0855937264987056	0.633541661661835	0.526379983609758	0.683044941443442	-0.0897353133496253	-0.0895720696179301
ENSG00000289212	0.133763716717426	0.124037243859802	0.280848263698617	27.0116162481049	0.100246636520214	0.229970119926612	0.435911572130345	0.662900888746038	0.788979844311932	-0.00252359424973388	-0.0216189376155733
ENSG00000287870	0.0775473340886172	0.194957237097289	0.690802781177426	12.186383986827	0.0539859998946229	0.345257818664124	0.1563643079931	0.875745869174822	0.928409808134536	-0.113028159514192	-0.0899282177548023
AK5	-0.193741285657925	0.0569121770762273	0.00066354508470403	2512.32870904352	-0.335017824606715	0.105887388926817	-3.16390675038988	0.00155666662432805	0.00991736539835815	-0.646300305184474	-0.664338194819274
ZZZ3	0.120892010377424	0.0345129476073392	0.000460392130301974	1080.28126182273	0.109105252043818	0.0679337695817586	1.60605325916014	0.108262208448425	0.234784245515054	-0.027825512423758	-0.00853814812395531
USP33	0.227643413496189	0.0428546428871958	1.08434846475682e-07	548.342100293824	0.259807010525403	0.0796683197973091	3.261108194404	0.00110977685918745	0.00760163106308458	0.182015762332415	0.213990753086591
MIGA1	0.132868838194703	0.0336273832991988	7.77572000942303e-05	544.711765940115	0.130034833598153	0.0680677677433891	1.91037311651494	0.0560851896952617	0.148738988823657	-0.00428265731095834	0.0223668448436744
NEXN	0.352964683816942	0.134850366918128	0.00885883284965815	27.4164792352808	0.469843084546762	0.272695396975917	1.72295935229247	0.0848958759285608	0.198718460067135	0.428359832291972	0.524133761618646
FUBP1	0.226846804990466	0.0420118005938761	6.67906522278971e-08	396.419957867911	0.262248103428529	0.0884026799246814	2.96651757222703	0.00301193149004104	0.0165452472749364	0.180449868681946	0.217595314353551
DNAJB4	0.196926750410044	0.191727363106741	0.304364597672294	120.974747535859	0.207681326756369	0.302191906052128	0.68724979920721	0.491925327571967	0.656554965854961	0.121636005720865	0.137021039854022
GIPC2	0.673594740492807	0.248719756581851	0.00676394927574922	129.731380298951	0.90696462302472	0.372006248156208	2.43803599407255	0.0147673035151183	0.0554876993323955	1.05862245978319	1.16959521232129
LINC01725	0.0903012377255611	0.174493633588842	0.604804039943988	119.271646873138	0.0415342765282025	0.274090126238782	0.151535106711646	0.879553619429145	0.930263081276922	-0.0879578061595277	-0.108314654295593
TTLL7	0.00995813065647995	0.0576351278215413	0.86282526836932	7020.90017757755	-0.0316682015875497	0.105758986352366	-0.299437453778519	0.764606288358506	0.859700826739448	-0.245888283068492	-0.216406737527507
TTLL7-IT1	-0.169041218022219	0.103245891902167	0.101574437433397	115.620235032062	-0.30064678939831	0.178838957716443	-1.68110345328113	0.0927428217684491	0.211717213503779	-0.597747372597033	-0.613585311936822
PRKACB-DT	-0.461501204891316	0.173735618414671	0.0078993478273613	49.5067431055331	-0.747779209813397	0.274892967310744	-2.7202558767831	0.00652314179119081	0.0298079992218194	-1.17263608287945	-1.27382900924404
PRKACB	-0.102199410502094	0.0440681832675406	0.0203885240671715	1668.99937051295	-0.210293517412302	0.0787852945057711	-2.66919757971963	0.00760327091897713	0.0335867536341759	-0.466356405478548	-0.480168060947805
SAMD13	-0.0481575967026264	0.100268266588186	0.63102296449463	69.6209293990245	-0.113320986376709	0.176440712999329	-0.642260986426303	0.520703740902476	0.678505030209237	-0.360126391010264	-0.336976694129129
GNG5	0.59022119192266	0.1597011937051	0.000219208877827796	24.081487218059	0.745838022160999	0.286604539073756	2.60232452902312	0.00925941853398914	0.0389530604445461	0.894735042833356	0.931672803138682
SPATA1	0.445735221546029	0.176167827489734	0.0114006038556976	26.8950791857011	0.618278522930044	0.304650866352457	2.0294658286471	0.0424108660769928	0.121752899871341	0.61071891449747	0.743316174199277
CTBS	0.28451984794727	0.135490724354461	0.0357357712593704	73.8101419888519	0.341151445592985	0.222984153893029	1.52993582564904	0.12603261450119	0.261119588925703	0.293817791721412	0.334105394996316
SSX2IP	2.19758613617006	0.356153517971581	6.81459168870139e-10	31.2851253969533	3.08989367550801	0.566867573439475	5.45082100350183	5.01378148434209e-08	2.23915481090718e-06	4.05433294080205	4.39294713843065
C1orf52	-0.0257815833131854	0.0598428531969571	0.666598219607224	178.629971424652	-0.107544047821078	0.103206635940719	-1.04202648251078	0.297399401090384	0.471489430340666	-0.31614185276136	-0.328446363746139
BCL10	0.271804119418109	0.111293611647665	0.0145970173166146	18.1456402012686	0.337070110510898	0.234412481427432	1.43793584905694	0.150452256873337	0.295701468571306	0.268822479191009	0.328078822908243
BCL10-AS1	-0.711964372108007	0.193877741662489	0.000240439670516702	12.1878674064735	-1.13423348756727	0.360996648078373	-3.1419501915182	0.00167826583110744	0.0105913356595278	-1.66497162838742	-1.84447428016298
ZNHIT6	0.0268629372575789	0.0678910113227704	0.692343047123531	191.406649087448	-0.044880383002491	0.118452835638225	-0.378888211165862	0.704770878817841	0.818298765392993	-0.212658498137847	-0.235916079969723
ODF2L	0.286175659891609	0.120485098540884	0.0175396591055217	121.227262913794	0.350182902540005	0.201485830952754	1.73800262223957	0.0822103517275995	0.194500139934024	0.297072621906361	0.347441405212789
CLCA4	0.0616811578239117	0.112732010428046	0.584276669009637	134.687453973182	0.0373599697423392	0.191687675652633	0.194900217842075	0.845471063649594	0.910539790981464	-0.144216308387401	-0.114478510057683
SH3GLB1	0.0306099022794159	0.0315310711456631	0.331655173968592	269.915930819433	-0.00730133318830422	0.0792904138911781	-0.0920834288786146	0.926631754347844	0.959132589983963	-0.205293087532664	-0.180426185572046
SELENOF	0.000365332583014078	0.0641257814209757	0.995454376629029	200.008346556511	-0.0696967071611853	0.104533941368597	-0.66673758062396	0.504939769520383	0.666717555142809	-0.264744849983825	-0.272560306306297
HS2ST1	0.81307696828262	0.0956638201351507	1.90712272908812e-17	95.9055739641084	1.1028211250341	0.174853342769566	6.30712062787084	2.84274273664925e-10	2.75993240475556e-08	1.33280272936412	1.45880041222222
LMO4	1.92962630944466	0.285500995507816	1.39199242991359e-11	40.2372390797398	2.7127799441849	0.491283699491513	5.52181956574719	3.3550693218394e-08	1.61115479476718e-06	3.52760420487206	3.83609428476607
PKN2-AS1	-0.307379294601894	0.185291859676177	0.0971374363449542	24.218604131071	-0.513357401710008	0.373579740478656	-1.37415749861665	0.169392792116275	0.322467267515467	-0.869678583697839	-0.927677591353246
ENSG00000286758	-0.209454909600651	0.147292635860986	0.155016827389032	20.6510205384813	-0.37799692016178	0.263501648505809	-1.43451444158023	0.151425510896264	0.296924029537487	-0.677188581898856	-0.727801892955618
PKN2	0.0912130919589238	0.030863467542762	0.00312290147931983	572.357739572547	0.0606419519081656	0.0633082762426172	0.957883479179982	0.338121518034769	0.512402680537251	-0.0861653739372762	-0.0800999204409077
GTF2B	0.233248954096236	0.0509855783400886	4.76669303986587e-06	92.0373184984172	0.297087468942721	0.136522956777894	2.17609899429622	0.0295478591137747	0.0932365088097867	0.19303457567675	0.269039742108473
KYAT3	-0.00861809587913789	0.082819854863632	0.917123058243796	151.707823023331	-0.0881275680544445	0.136254364735607	-0.646787119263671	0.517769729935418	0.676260366706447	-0.282403578816472	-0.299775643832983
RBMXL1	0.211603756077377	0.0761527387656473	0.00545810055558662	48.2210761437802	0.232106555548503	0.151577683069937	1.53127129830458	0.125702356004069	0.260625219087359	0.150486601486903	0.173087767805267
LRRC8B	-0.00385602107054882	0.124887986984986	0.975368560390205	601.344820781032	-0.0719852826651176	0.193988639611449	-0.371079888024891	0.710578030342919	0.822632372810372	-0.273042766507459	-0.275939657664627
LRRC8C-DT	-0.297973934405554	0.0769672967675664	0.000108196234591201	257.818952980203	-0.499733364062239	0.133331418158874	-3.74805406679744	0.000178211843867215	0.00177919693303498	-0.851190463490696	-0.907560094660734
LRRC8C	-0.101565726359844	0.0543003643700934	0.0614223511617111	215.130147454559	-0.220630327911968	0.0921157197764292	-2.3951430705579	0.0166138811102684	0.0604214927023279	-0.465110772312916	-0.495431579473989
LRRC8D	-0.0985543817539184	0.0373130025955335	0.00825915060161637	1262.49395112476	-0.193972502793769	0.0758590661409702	-2.55701147748518	0.0105575734007661	0.0430554544548397	-0.459191371046269	-0.456068160015678
ZNF326	-0.0299816460666133	0.0388417154152724	0.440177836694468	262.323112931974	-0.116975509157355	0.0765281637790264	-1.5285288889868	0.126381276509838	0.261708862856077	-0.324397917754292	-0.342373027569561
LINC02609	0.242203583662417	0.158642998010264	0.126830423420753	31.7766456681594	0.23924762219638	0.289755243615683	0.82568867162144	0.408980720093908	0.581875723459507	0.210636694508351	0.183632394030167
ZNF644	0.0856629037271458	0.0335546767579743	0.0106819474428719	1198.40698143001	0.0564828401250841	0.0735775325436388	0.767664233529225	0.442686690324906	0.61398719223324	-0.097075381109709	-0.0862413389912032
BTBD8	-0.0024901885615359	0.10393293549492	0.98088485699981	308.643571590556	-0.0633403403981032	0.165572999558577	-0.382552351935222	0.702051705060999	0.816855296952433	-0.270357949011656	-0.263174381910115
GLMN	0.145453764390358	0.0981681979192737	0.138425708221517	58.6515147622116	0.138931177910794	0.184372957292528	0.753533381201695	0.45112945972662	0.621012503851852	0.0204555370214437	0.0355033453372942
RPAP2	0.068860724505977	0.0417625566748284	0.0991757537011476	313.250526973022	0.0337317356343804	0.0834239336462763	0.404341226312888	0.685961813360617	0.805479086363325	-0.130103431359589	-0.119836025175713
EVI5	-0.140712694120569	0.0415736426552762	0.000712661658864476	772.704295481713	-0.266566573307739	0.0727869205328664	-3.66228673168516	0.000249973838925672	0.00230975827167321	-0.542061982112099	-0.563261857744485
RPL5	0.399901518375818	0.100468975490904	6.88143602856827e-05	143.869407528342	0.508800362534925	0.166759611436016	3.05110067212016	0.00228004112725731	0.0133648580668746	0.520623586295246	0.581658772290097
DIPK1A	0.08085739431799	0.0351566772451677	0.0214529958614822	721.748679264528	0.0580621522151636	0.0790871490018642	0.734154068618595	0.462854843548954	0.630549408079087	-0.106521572830001	-0.083909298624754
MTF2	0.0104849864194068	0.0843942944942387	0.901126760031595	233.21014006769	-0.0634436509894478	0.133175257354122	-0.476392178621792	0.633795005774143	0.767496880636476	-0.244852642489771	-0.263326932169693
TMED5	0.297151448781567	0.0645034195977791	4.09001478041852e-06	112.573850351252	0.3465938663214	0.12532436673608	2.76557444771526	0.0056822633070536	0.0268918981942438	0.318647734409202	0.342141770396461
CCDC18	0.256996285450053	0.112853928724732	0.0227714720839672	49.9543001954792	0.287369403742196	0.218715768346853	1.31389431093266	0.188881773480718	0.348236961757899	0.239714714183202	0.254689873913474
CCDC18-AS1	-0.252948419988776	0.0657744214833661	0.000120210799892539	694.159891229636	-0.42277911702875	0.106542759465955	-3.96816376023983	7.24285580684642e-05	0.000857999841734115	-0.762683792236384	-0.793928082609994
DR1	0.16230056952663	0.0627109015733469	0.00965137275477526	50.424504870343	0.222177254517504	0.136505615193573	1.62760523955329	0.103608617424348	0.228351415734728	0.05357130845005	0.158425985019987
BCAR3	0.705809192531641	0.263339928309801	0.00735735793527858	7.66220468347842	0.816649088086454	0.495107604298977	1.64943757881228	0.0990580213729332	0.221273992402306	1.12194642072336	1.03623368452922
DNTTIP2	0.768462952192171	0.167444525029538	4.44610293262588e-06	22.5802794833008	1.07802161766262	0.293466702722666	3.67340351617806	0.000239341074623857	0.00223462837478079	1.24510494053041	1.42218101785322
GCLM	0.165298064397923	0.294614065357742	0.574752246244179	15.3930779496163	0.104757657619996	0.508967283845582	0.205823951646722	0.836928431044751	0.904494506682865	0.0594634852879278	-0.0149578834992413
ABCD3	-0.0907527324195047	0.0449505479532857	0.0434928244666449	317.116732788773	-0.188151656090669	0.0875988261886453	-2.14787873624564	0.0317233900039108	0.0983865692760178	-0.44385566590605	-0.447472994079946
CNN3	-0.293663059035544	0.175434307433533	0.094146252237028	103.958114128977	-0.505157654172241	0.27808293329756	-1.81657194198143	0.0692826829196782	0.172844834823255	-0.842716574094118	-0.915569698066745
CNN3-DT	-0.237641256833529	0.0941351998581361	0.0115873703996776	34.1213782373437	-0.415869179820585	0.205700011329049	-2.02172657713343	0.0432046066400999	0.123396998457484	-0.732594495650517	-0.783724746233167
ALG14	0.0795367747327429	0.0385182199182716	0.0389312286862809	161.794398161641	0.038132557743911	0.0868022849395781	0.439303617070156	0.660441553660619	0.787154210871191	-0.109117515263919	-0.113337692851498
TLCD4	0.314670587231483	0.210776886317272	0.13546116215104	40.7247475041926	0.373939358414732	0.329333221158525	1.13544378274166	0.256189423860292	0.427074205550019	0.353085111694728	0.382520611160513
RWDD3-DT	-0.197583944778598	0.166202086777704	0.234511500780437	27.7442157202325	-0.322544399224646	0.286821013350864	-1.12454940262721	0.2607800247916	0.43166923303161	-0.653853821717072	-0.645919712695572
RWDD3	-0.199013258929904	0.131787877035755	0.131017162612625	76.3599548227009	-0.367565859866986	0.210364745435681	-1.7472787995238	0.0805889887210003	0.192016538838404	-0.656663425101894	-0.712399203502959
PTBP2	-0.139468935319273	0.0378368121693058	0.000227748529790456	2496.02410206705	-0.25723512576719	0.0734852194098949	-3.50050156797318	0.000464383506671172	0.00380073929284078	-0.53961712495118	-0.549482876073505
DPYD	-0.249636215346468	0.0574417569418116	1.38704831669971e-05	5796.49495743837	-0.407292728934574	0.104311601959374	-3.90457745144399	9.43901600995069e-05	0.00106004976111751	-0.756172990278848	-0.771060606071966
DPYD-AS1	0.241955639015608	0.148718129877058	0.103749606132012	106.091406682083	0.313006770783667	0.254766482407272	1.22860263181439	0.219220828263408	0.385398327919321	0.210149309619391	0.292546466797009
SNX7	1.31732775427231	0.267705155422772	8.61842219225561e-07	8.07129551732758	1.7836440717416	0.552215866841848	3.22997613585852	0.00123800551094855	0.00828097745166687	2.32400869610123	2.46411570367091
AGL	0.163289049961902	0.0614121012963706	0.00783946602298232	75.7675686699939	0.137428057837994	0.11987224137174	1.14645439398944	0.25160718722497	0.422170706880419	0.0555143648272876	0.0332838114608622
SLC35A3	-0.0905802107463237	0.0550018707753626	0.0995874613289947	160.232102222158	-0.215451722810961	0.0966468816234161	-2.22926719612606	0.0257961319119364	0.0842761705330709	-0.443516539985775	-0.48778475892895
ENSG00000288826	-0.436281897035449	0.0972173602945684	7.19977798068323e-06	28.1899217141004	-0.768958049025159	0.19679230922886	-3.90745985977987	9.32715307226393e-05	0.0010501277047243	-1.12306247958867	-1.30510206050896
MFSD14A	-0.000969855180338755	0.0395346740828415	0.980428449627471	241.977930585737	-0.0734602875260601	0.0730067043854941	-1.00621289708094	0.314313169478601	0.489101956408164	-0.267369429091128	-0.278117676118379
ENSG00000241073	0.546612399704754	0.110056612645489	6.81202467866114e-07	13.0151279959614	0.618261227253351	0.266455867733346	2.32031380097837	0.0203239080752321	0.0704344853574649	0.809013222958054	0.743290635094962
SASS6	0.198070976019844	0.0621666735023555	0.00144190812228311	74.4795524822097	0.187682882674718	0.112761598709581	1.66442197363748	0.0960281318759156	0.216888892594996	0.123885210448432	0.10749098106606
TRMT13	-0.0289934016357201	0.0630232004519221	0.645485134951698	308.58542803274	-0.104084780770421	0.105155307002426	-0.989819570095678	0.32226231755347	0.496797897892232	-0.322455325290954	-0.323338348394941
LRRC39	0.602860804561839	0.233592470931254	0.00985651237256355	21.211378967562	0.809775806046266	0.386546607282111	2.09489823682574	0.0361800396416103	0.108394492647204	0.919580734329126	1.02608447382642
DBT	0.010190750526649	0.0815574230368177	0.900561673147708	115.278994072921	-0.0596895180333518	0.143881702079138	-0.414851347814341	0.678250727596347	0.800120663588389	-0.245431022098952	-0.257783512569713
ENSG00000285530	-0.268705134417391	0.0865706926082662	0.00191000088397451	26.6801251523699	-0.439082889959661	0.180380375646501	-2.43420543052948	0.0149245220551886	0.055854398462407	-0.793656771935686	-0.81800252415903
RTCA-AS1	-0.286556699403638	0.0845284689908489	0.000698769726839508	46.0668929486847	-0.511310148950808	0.157218006989447	-3.25223655191818	0.00114500685618375	0.00779116397112741	-0.828747600193364	-0.924654581458769
RTCA	-0.105924716283973	0.10042362513475	0.291526477689631	98.6972844878812	-0.229516154370232	0.158874483974161	-1.4446382366067	0.148559526729107	0.293182327921795	-0.473679240507295	-0.508552549116468
CDC14A	0.171938606598598	0.26355958211556	0.514161920395794	20.480410809635	0.128675184244262	0.415810343574053	0.309456429434266	0.756974350874054	0.853914486234788	0.072516801682388	0.0203591623866045
EXTL2	0.280117637171049	0.204932780104213	0.171664269992108	33.3622403275676	0.322095952406328	0.344979749771455	0.933666259018719	0.35047607492893	0.524832731854007	0.285164364281213	0.305967714297853
SLC30A7	0.0770361615093286	0.0370886743979762	0.0377941321477447	216.599624470566	0.0285519010483217	0.0880715382239384	0.324189875913409	0.745794286390954	0.84591302616115	-0.114032971652717	-0.127484661200281
DPH5	-0.174528115296251	0.0939093132840891	0.0631015838838963	89.4628537556411	-0.327486753159979	0.158016751675711	-2.07248123814153	0.0382205841648688	0.112760613979559	-0.608532968709134	-0.653217680560742
DPH5-DT	0.0628804224969954	0.135633689311595	0.642930951244661	19.2987999291995	0.0244400487278377	0.273927008940312	0.0892210257848765	0.928906255853961	0.960373949836512	-0.141858913351666	-0.133556295586214
ENSG00000233359	-0.321094276140727	0.883415531179722	0.716254467730473	19.5772079666515	-0.290339971129452	1.16522565399607	-0.249170596385128	0.803228822931113	0.882899316566663	-0.89663812825918	-0.598366080472937
RNPC3	0.229505471163211	0.0762907825468785	0.00262714677954834	327.07119573954	0.271520425604413	0.135114063935919	2.00956449458281	0.0444773022581999	0.126091175551283	0.185676009814903	0.231286990457794
AMY2B	-0.14143996578563	0.0966238964899769	0.143243210925722	94.3660948753665	-0.281518598764479	0.165486105273656	-1.70116154645701	0.0889126563921589	0.205307334816964	-0.543491580307832	-0.585340284892812
PRMT6	0.514265730966181	0.136326200155764	0.00016173816424741	12.6445797299772	0.682336983275797	0.294374267037148	2.31792333665392	0.0204534879035063	0.0707371788671083	0.745429363599632	0.837906037898324
SLC25A24	0.161706153508947	0.178172474401019	0.364099040122971	33.7863996195808	0.167371666150779	0.303282204605625	0.551867744328825	0.581038969206987	0.727411708973576	0.0524028646521979	0.0774990769180153
EEIG2	1.22207823505757	0.597660802998962	0.040877645183155	4.84279977159262	1.29931530242916	1.02985252867234	1.26165180572426	0.207074105934584	0.370807119929371	2.1367766790223	1.74894721495734
PRPF38B	-0.078715811532386	0.0817946789291498	0.335869509411572	252.52872342819	-0.187518600029981	0.127643250226805	-1.46908355668463	0.141810127166329	0.284044264280831	-0.420194685822425	-0.446538212223325
FNDC7	-0.161942603628291	0.142295706776428	0.255090876503452	7.68394671125152	-0.369454814815735	0.353738431653453	-1.04442939119965	0.296286771335663	0.470889335624656	-0.583793623513593	-0.715188468030571
STXBP3	-0.100804205713894	0.035190857349074	0.00417668348158399	685.245422957242	-0.212133371733379	0.0771231028449396	-2.750581394007	0.00594896103366087	0.0277978393334955	-0.46361385088209	-0.482884822613905
AKNAD1	0.0669100957610504	0.119719264937356	0.576235678419918	15.4775150297145	-0.00180841138811916	0.238442238959315	-0.00758427448094768	0.99394868250001	0.996552005398124	-0.133937783044466	-0.172315239389689
GPSM2	0.114947701317151	0.042167462192218	0.00641106861031066	557.762890851526	0.113286593509925	0.0998318665892773	1.13477386910937	0.256470077532638	0.42728578155943	-0.039510243062516	-0.00236390482769908
CLCC1	0.0829068534144744	0.0587891679368317	0.158468741937889	160.742629670821	0.0487202253905855	0.100383958176157	0.485338756069867	0.627436068070031	0.763315031326821	-0.102492950284511	-0.0977037541932118
WDR47	0.46217150555322	0.134204683729645	0.000573640691551218	66.9380066381004	0.64724381489743	0.259267262598272	2.49643479246478	0.0125448730941566	0.0492459486335786	0.643027724382493	0.786086840312855
TAF13	0.410003426158961	0.109094347493619	0.000171108419784483	46.5503929349606	0.5365408681635	0.216973008595352	2.47284614633395	0.0134041835151879	0.0517399166627736	0.540480910365504	0.622620897077155
TMEM167B-DT	0.116140996573656	0.216271500645234	0.591257391270155	8.77730474818465	0.0735234511830253	0.372345369400954	0.197460361334191	0.84346729778916	0.90908011067325	-0.03716458211128	-0.0610788691375862
TMEM167B	0.199060378504611	0.100858813125622	0.0484211232483341	45.6739440961787	0.229595644524747	0.164660145527603	1.39436075310803	0.163208693430467	0.314221881675729	0.125830079298721	0.169380111857629
ELAPOR1	1.61768332203214	0.362661770035184	8.17365787320541e-06	38.5581674864438	2.23055888969722	0.519265190955078	4.29560642336641	1.74216433741716e-05	0.000269547177259996	2.91441775282076	3.12403808531006
SARS1	0.457136867632845	0.105013834665875	1.34219213961158e-05	99.728933712351	0.599364246513446	0.179809914832201	3.33332145267281	0.000858157313705705	0.00621155682821666	0.63313113465831	0.715387016699152
CELSR2	0.321800023832429	0.0607484000861667	1.17553745557688e-07	198.688410853559	0.399965193210006	0.110759353865871	3.61111887393602	0.000304878870494523	0.00272136382870461	0.367099448002528	0.420950822449569
PSRC1	-0.299314869120124	0.103161328619789	0.00371469560364643	175.489969414929	-0.512499097663427	0.163413064227549	-3.13621863763464	0.0017114156496295	0.0107701018664801	-0.853826339382249	-0.926410204308034
MYBPHL	0.242203458424441	0.172686345559488	0.16074722700513	12.8642052234389	0.285625042271073	0.313654100236829	0.91063704270216	0.362486646081551	0.536166491962975	0.210636448328012	0.252114118690749
SORT1	0.288878282920987	0.0440859880464357	5.65400686819320e-11	2602.92530726519	0.356641437825279	0.0941395054316456	3.78843543090669	0.000151598980672196	0.00156120149350199	0.30238516904955	0.356978193468895
PSMA5	0.334841400324884	0.0767589354428138	1.28733686009413e-05	51.5630928343622	0.425650976603807	0.144420763458659	2.94729764896756	0.00320564478544899	0.0173602380094768	0.392734886861418	0.458878907781453
CYB561D1	0.462907337450475	0.107929665303007	1.79501810912053e-05	30.0926148586191	0.584012928435533	0.206615365572169	2.82657065130784	0.00470493638633795	0.0232350673439572	0.644474149429987	0.692718986953308
GNAI3	0.152952008045237	0.0711452710974657	0.0315666958135829	111.700442748201	0.159225653573386	0.130330410789041	1.22170760154448	0.221818220643924	0.38863874986103	0.0351948374990361	0.065470529631248
AMPD2	0.715402260648258	0.388704379787793	0.0656979398809693	11.8126107169163	1.02200118636539	0.644757439237233	1.58509405889825	0.112944965236501	0.241924323619286	1.14080351846262	1.33946025103857
GSTM4	0.9499503273025	0.243473636362493	9.5536937453429e-05	8.78693333455522	1.31348207588077	0.463792127692858	2.83204909581953	0.0046250746599916	0.0228913004412883	1.60185474458623	1.76986612500623
CSF1	0.0834713168579782	0.114201789396239	0.464833662315451	86.2066011331807	0.043782846304789	0.203265462087816	0.215397371767338	0.829457518943745	0.899261356110074	-0.101383384273409	-0.104994376106934
AHCYL1	0.30937175993605	0.103154261098753	0.00270762775323344	171.37925370916	0.379480744635271	0.170765931264993	2.22222747725011	0.0262679364211589	0.0855181588242312	0.342669204812928	0.390703120769322
STRIP1	0.407124934924662	0.135442250693673	0.00264802021501096	41.6251887498306	0.52324802800417	0.233208947164582	2.24368762161985	0.0248525071038423	0.0818519887358111	0.534822659023291	0.602992452496102
ENSG00000258634	-0.410752597892127	0.164089250343506	0.0123066676192838	12.4031343937312	-0.712418896268683	0.344266333248097	-2.06938299643513	0.0385101608307354	0.113322893654776	-1.07287952630321	-1.22161534034696
RBM15-AS1	0.125293980686836	0.0984391641046623	0.203086812301147	16.3110846831579	0.105312333434437	0.240068682909678	0.438675849586175	0.660896428585408	0.787503588597233	-0.0191725576692606	-0.0141388393105125
RBM15	0.462964631308942	0.129357115122378	0.000344957210965968	41.1549936109852	0.596340605049865	0.238848847394357	2.49672799996922	0.0125345060712206	0.0492340405576703	0.644586771989928	0.710922253850166
LAMTOR5-AS1	0.449499506996922	0.105656539287315	2.09660613666899e-05	95.7675273969879	0.594479197323311	0.187487678207205	3.17076408971428	0.00152038562012978	0.00974045874916113	0.618118371876806	0.70817366604158
SLC16A4	0.565481569584645	0.170250374993793	0.000895445015859505	23.9912935713248	0.727081867647959	0.348086044601489	2.08879924640578	0.0367257982845912	0.109570069901846	0.846104357552154	0.903977131258171
SLC16A4-AS1	0.201607318650871	0.194582190936188	0.30015378863632	19.6968251673949	0.235955860215025	0.337065937882877	0.700028788720308	0.483909325844997	0.649185656120083	0.130836600537831	0.178771719648275
LAMTOR5	0.226262044450195	0.160790093472445	0.159371364346315	39.0969492224581	0.285762725947599	0.267136718382543	1.06972462519504	0.284743278644916	0.458336151941818	0.179300404659809	0.252317424860236
LRIF1	0.0883259097952448	0.118926129819867	0.457666012311743	49.1176806479181	0.0598550724987835	0.216419545128266	0.276569625277186	0.78211059072527	0.870625650149388	-0.091840709042761	-0.0812618405944564
DRAM2	-0.0752459323933411	0.0432135137914876	0.0816381384640959	93.1429700277079	-0.187663879240343	0.0979598647987845	-1.91572211360046	0.0554004761346503	0.14762441910343	-0.413373943045142	-0.446752734093383
CEPT1	0.0104059654532807	0.0594447165373443	0.86103812742985	194.258461700529	-0.0538906885849161	0.108874313237803	-0.494980744146767	0.620613712979366	0.758527947284311	-0.245007974033713	-0.249220857704439
OVGP1	0.17369417675492	0.29230542367296	0.552363952902837	5.02050043007267	0.0763849620336342	0.528408016046	0.144556781339564	0.885060822209891	0.932459989026374	0.075967726623549	-0.0568535112399485
ENSG00000260948	0.0167093465557429	0.291982838885128	0.954364248737575	5.83275558281116	-0.125269330267537	0.520609245970153	-0.240620640599839	0.80984915125037	0.886684557363117	-0.232617415341542	-0.354619831568939
WDR77	0.348902217155908	0.205536543178403	0.089598554590376	7.39905264819638	0.545654397303606	0.374610178604196	1.45659255532437	0.145228883919803	0.288690888242956	0.420374239991536	0.636078096555991
ATP5PB	0.354277992043084	0.160969840813445	0.027743337349723	53.5903906080919	0.452627459307039	0.252229353582594	1.79450747059392	0.0727322072942883	0.178694659791348	0.430941402784444	0.498712862706466
C1orf162	-0.0164089550338922	0.190404535344162	0.931323779388128	7.45789932773595	-0.0930179866571999	0.388722608293303	-0.239291424457141	0.810879614575477	0.887123371095372	-0.297718073696325	-0.306996923060881
TMIGD3	-0.412659958520658	0.239566335290642	0.0849737352055712	27.9695334336302	-0.690088457184334	0.377763074483845	-1.82677583860528	0.0677334800924338	0.170380552088405	-1.07662882583481	-1.1886418161953
RAP1A	-0.0465312711069334	0.0484637488180112	0.336992159417527	890.826046307139	-0.12828063292258	0.0938529032539986	-1.36682647499362	0.171679702263247	0.325710089340553	-0.356929522152352	-0.359066374713431
INKA2	0.661139459733045	0.14515785143212	5.2479316799336e-06	18.9179405510399	0.926134524937981	0.323128274821425	2.86615129997461	0.00415495614773249	0.0211184000255387	1.0341391095347	1.19790183098356
DDX20	0.746385094454158	0.389427016559468	0.0552857401580336	9.3352059026289	1.04397384698547	0.605838288553575	1.72318895439563	0.0848543605383373	0.198718460067135	1.20170648696183	1.37190547313634
KCND3	0.0967002858827009	0.743466641475585	0.896513620424494	13.6849830534558	-0.014641108276192	1.15242684437827	-0.0127045880158153	0.989863478055071	0.993943706736254	-0.0753791947006558	-0.191264228219304
CTTNBP2NL	0.0606062601347801	0.144162318339783	0.67419113254581	75.6889636968887	0.00281483067374255	0.255333918667999	0.0110241157478281	0.991204206409118	0.994693577819591	-0.146329235194264	-0.165488477801621
WNT2B	-0.108390050760112	0.154810984842188	0.483837103186632	32.8303514541359	-0.233632463865289	0.265024251497308	-0.881551263876173	0.37801952023448	0.552165650678521	-0.478525349448812	-0.514630765045777
ST7L	0.122948897837412	0.0463320592524877	0.00796272428794375	236.305905303747	0.111639479292007	0.0853588100296423	1.30788467239924	0.190912429090369	0.350870332640982	-0.0237822879412317	-0.00479606302395696
CAPZA1	-0.067383375959897	0.0394172040271794	0.0873599414876088	291.316640146907	-0.172657622848918	0.0656579713096953	-2.62965211085379	0.00854722847745275	0.0367037715195231	-0.397918512796599	-0.424594228580817
MOV10	-0.67772468394676	0.221650026267407	0.00223091779636084	12.6555732546944	-1.16095190554815	0.40991017630547	-2.83221050038777	0.00462274052091897	0.022888203066989	-1.59766666001135	-1.88392717212174
RHOC	0.308257776485166	0.309869714393968	0.319834512351714	16.4175036202495	0.311175140335326	0.476950406881197	0.652426616784155	0.514125998379247	0.673998055409507	0.340479447108942	0.289841848647892
SLC16A1	-0.250055818574355	0.137357405345829	0.0686865936149919	112.381811953017	-0.439379309509641	0.212474949056684	-2.06791111827693	0.0386483817324382	0.113704659299782	-0.7569978045076	-0.818440222547017
SLC16A1-AS1	-0.353210589615418	0.0799370735847854	9.93386551600174e-06	467.995275684882	-0.58407235151992	0.130795702387435	-4.46553167159743	7.98701551698826e-06	0.000145790236916361	-0.959769178185524	-1.03209654597534
ENSG00000287807	-0.267658789426065	0.201185380461254	0.183383635007049	18.6113415180196	-0.414288731640352	0.371993126414561	-1.11369996438766	0.265407924601067	0.436900770832424	-0.791599971178039	-0.781391028295759
LRIG2-DT	-0.314313806411756	0.0767773542197885	4.24296626976607e-05	64.4828070979199	-0.538826555630891	0.146953002707044	-3.66665903863876	0.000245740107068635	0.00228323575208431	-0.88330975626776	-0.965285797746332
LRIG2	-0.0275986421577417	0.0477249719718547	0.563071624480853	227.155210235756	-0.114310136375137	0.0893730871381119	-1.27902190732753	0.200889341440696	0.363073635336458	-0.319713646040971	-0.33843729063776
MAGI3	2.09767467684796	0.801102880593683	0.00883215621149351	7.12706582740876	2.85875274166738	1.09496021616589	2.61082795471563	0.00903233211714946	0.0382838297075509	3.85793694623537	4.05164031792251
PHTF1	2.07508353036246	0.374743201954791	3.07085953190635e-08	4.84592403352087	1.40015504309473	0.783125049264194	1.78790736474371	0.0737909545087558	0.180377888799181	3.81352952077562	1.89784897240703
RSBN1	0.343965960213588	0.0510332588864568	1.58348287297052e-11	123.860147366061	0.456274375605968	0.0936094537093612	4.87423393178439	1.0923149252163e-06	2.90933777259085e-05	0.410671037794297	0.504097964280491
AP4B1	-0.175868742175003	0.15372906555644	0.252616377046333	29.7586060171724	-0.321403451938625	0.255592356536952	-1.25748459888767	0.208578212430721	0.372455662600015	-0.611168239487699	-0.644234969607928
HIPK1-AS1	-0.571156093175213	0.156117659086223	0.000253698039598909	14.2435388288144	-0.869824129527967	0.27299972066392	-3.18617223275029	0.00144168742823957	0.00931327298146274	-1.38818473955742	-1.45404271183153
HIPK1	0.221638681760831	0.0717850079528844	0.00201824408184502	102.903643875367	0.254273795897094	0.128500057665109	1.97878351587803	0.0478403852021601	0.132980390236212	0.17021225881767	0.20582030979644
TRIM33	0.0581634380995708	0.0359198853131205	0.105392503119521	350.304128242046	0.0102579093334856	0.0675233898169755	0.151916385733743	0.879252884350754	0.930140556220403	-0.151131091421863	-0.154497895259887
BCAS2	-0.0174780129938329	0.15931770277557	0.912643014285067	52.7398484759909	-0.0975732199280405	0.264299036741168	-0.369177357326487	0.711995531914027	0.823277477913535	-0.299819521345239	-0.313723261656603
DENND2C	0.286343616394733	0.132418647831384	0.0305864664085775	13.8440361724426	0.289787636643713	0.291572630866184	0.993878046038929	0.320282243733382	0.494786301356957	0.297402774070074	0.258260679694826
NRAS	-0.0591344918070954	0.133583130463872	0.657997689316303	35.047632588171	-0.15804452962175	0.243280617635973	-0.649638804593284	0.515925561262594	0.674904380960382	-0.3817036779994	-0.403016274800494
CSDE1	0.0818999085425575	0.0365221136857346	0.0249307217275126	294.150494047036	0.0631397118017597	0.077344087579395	0.816348266271105	0.414300976240635	0.586517802163147	-0.104472302212065	-0.0764116836863433
SIKE1	0.088926265971402	0.0739292046944884	0.229031638616149	48.8074746731611	0.0453297167336867	0.163907477376671	0.276556734684629	0.782120490013288	0.870625650149388	-0.0906605886730792	-0.102710239675309
NHLH2	-0.49528477031646	0.11666308112648	2.18176067398778e-05	28.2683408879108	-0.808655707774333	0.200725654114212	-4.0286614650373	5.60953275601489e-05	0.000699781376769903	-1.23904445061522	-1.36372033060144
SLC22A15	-0.171702745958498	0.0464611246359408	0.00021934927457148	894.183587814495	-0.289080775578692	0.09636116928149	-2.9999716455726	0.00270004739899778	0.0152380939560961	-0.602979139099686	-0.596506729891078
ATP1A1	0.842837537175751	0.19247881316409	1.19302416786222e-05	108.638764014327	1.14552688756265	0.309439709537607	3.7019388664577	0.000213958177732029	0.00205344675161441	1.39130309124748	1.52186050194239
ATP1A1-AS1	-0.0838830398821874	0.0886213785572815	0.343876910643761	129.199163584992	-0.190940784794938	0.15000495935389	-1.27289648033885	0.203054778386288	0.365564085033524	-0.430351908605457	-0.451591471210865
TTF2	-0.149918806105029	0.0927119490761161	0.105869935634175	99.9332685483195	-0.292553516023261	0.160404653177227	-1.82384681633909	0.0681752338903322	0.171179119876812	-0.560158440031421	-0.601634640295745
MAN1A2	0.223479782750196	0.0776994841844181	0.00402485956987376	351.625951278532	0.265439075730786	0.136066256693184	1.95080751232339	0.0510799478724066	0.139269259583741	0.17383131175071	0.222307160899796
GDAP2	0.196756110318827	0.0435512935465666	6.24849447115632e-06	93.6040575448494	0.192543771427721	0.103192538187771	1.8658691297753	0.0620596775388338	0.159868402165986	0.12130057842699	0.114668655991762
WDR3	0.54744961938198	0.148477670622151	0.000226838641350325	23.3945439413921	0.759531340839427	0.267704933865998	2.83719590024298	0.00455116782157299	0.0226510202353027	0.810658946004191	0.951892601435256
WARS2	-0.471558759502143	0.0903660187455324	1.80553795668562e-07	62.4429704949539	-0.750907905045929	0.16144437268186	-4.65118661351955	3.30030509388368e-06	7.10892084370636e-05	-1.19240622190158	-1.27844889635971
WARS2-AS1	0.14392620034836	0.0777541960835809	0.0641636633041187	214.571823340574	0.144130056672945	0.147123649374166	0.979652539112812	0.327257661145503	0.501842525355094	0.0174528037881575	0.0431801023315366
PHGDH	0.455915357618587	0.0829094628009521	3.82049848110661e-08	201.498308042738	0.594517887631518	0.137578738445593	4.3212918969062	1.55118306858212e-05	0.000246533223640134	0.630730011946749	0.708230796839917
SEC22B	0.222434228218788	0.0617727276249209	0.000317180473658998	107.238663924106	0.254643348092533	0.107912964365778	2.35971043506322	0.018289204639994	0.0650660551690495	0.171776064800432	0.206365997151515
ENSG00000290569	-0.0684928234912443	0.411927596881835	0.867941375401696	42.8792459754569	-0.127960671045179	0.63895428954747	-0.200265767267648	0.841272733951564	0.90751788160089	-0.400099354241783	-0.358593913305384
ENSG00000290999	0.769472316703529	0.100191366124865	1.59056057675268e-14	21.1245409588682	1.10008991514482	0.218110363463821	5.04373060350841	4.565419568845e-07	1.41591415239318e-05	1.24708904874415	1.45476745904529
SRGAP2C	0.203426805092282	0.0754976269789723	0.0070498671881086	128.530871210577	0.237143372168875	0.143847581440685	1.64857392660898	0.0992349539712957	0.221517812946921	0.134413165745527	0.180525220953947
LINC02798	1.13137307592517	0.250832793562473	6.46850177308486e-06	24.1299142392163	1.52190728809324	0.422451260918524	3.60256301468766	0.000315094982652527	0.00278656275747759	1.95847751233004	2.07763050629501
NBPF15	-0.281919577950786	0.215232299264646	0.190250435008748	13.4102374659034	-0.494034862207868	0.394002463070717	-1.25388775074535	0.209882807915528	0.373899098741531	-0.819632408744469	-0.899145585308115
SRGAP2B	1.5542242773023	0.23452708989239	3.42446569551303e-11	20.2244622131624	2.11897968323927	0.417435887697623	5.07617994927688	3.8509860039867e-07	1.23434235601469e-05	2.78967628383882	2.95927824135597
NBPF20	0.0836522096283331	0.220249912083582	0.704089524159001	10.8672443698017	-0.033955985638514	0.399693847704905	-0.0849549870069149	0.932297176441915	0.96246860610023	-0.101027803284153	-0.219784920212285
GPR89A	0.105863028681624	0.113388116970669	0.350492595615133	54.7698887146518	0.0838935783265549	0.188009963542092	0.446218789398215	0.655439211726292	0.783719282347957	-0.0573679876062634	-0.045766154661562
RNF115	-0.0466619857788568	0.0518604148909825	0.368247381109719	333.373187166924	-0.145142575641048	0.0830136808781808	-1.74841753920103	0.0803917530071778	0.191652794802521	-0.357186468033946	-0.383965019714142
POLR3C	0.411070178910625	0.079474066538604	2.311292739396e-07	47.9112696795166	0.512822853074336	0.157101516587472	3.26427690969364	0.00109743850236138	0.00754024669468601	0.542577826665608	0.587598453478185
PIAS3	0.106900721643137	0.130160341214722	0.411475261567529	31.9848478946828	0.0774705607012015	0.232111599833994	0.333764278720273	0.738557440612084	0.84160353877549	-0.055328194146995	-0.0552504969083083
PEX11B	0.277276302123866	0.182098751681899	0.127841292760298	28.7772530295711	0.33086394105304	0.28186414311077	1.1738418991557	0.240458357993531	0.409672060070872	0.27957915087051	0.318914682528604
RBM8A	0.248725550291179	0.0703114832386002	0.000403962939243449	67.1524659213443	0.311013105713381	0.151671305477044	2.05057314391254	0.0403085339619045	0.11730098566933	0.223456926854843	0.289602585438606
LIX1L-AS1	-0.232995791738666	0.184903003489281	0.207634232407863	16.4176523300011	-0.380893811642674	0.325022624622874	-1.17189937803446	0.241237456814788	0.410581738618461	-0.723462903101268	-0.732079494522213
LIX1L	0.205985262321941	0.107510146908342	0.0553700437563773	44.845702073434	0.205778498459102	0.197259043294243	1.04318917410621	0.296860686427903	0.471248753170739	0.139442326119968	0.134211289692846
POLR3GL	0.345198144314527	0.131340065501862	0.00858184661122708	22.6752716643944	0.444837159879312	0.242383508499239	1.83526165882159	0.066466929118317	0.168182042743571	0.413093142562209	0.487209567793254
TXNIP	-0.522674503594939	0.15599547458254	0.00080644030624111	725.484069015084	-0.819943683887056	0.243600748038469	-3.36593253711015	0.00076285362958034	0.00565304918645874	-1.29288446000595	-1.38038835721615
LINC01719	-0.0781783186254593	0.210860432772219	0.710817340253851	8.82245768160791	-0.1372658567601	0.436126496778537	-0.314738631507187	0.752960110093353	0.85096242556143	-0.419138135805593	-0.372334116296808
ENSG00000291242	-0.261490198742397	0.121397432586203	0.0312400886153702	115.241375266939	-0.441374436000003	0.20389672994575	-2.16469600134067	0.0304109735122199	0.0953313577718116	-0.779474370064675	-0.82138626186434
ENSG00000289321	0.00527650814518878	0.0858803383589514	0.951008610208108	39.8749425980192	-0.078356851374163	0.173793378589478	-0.450862121503786	0.65208892512648	0.78103767377477	-0.255090950265321	-0.28534802952503
ENSG00000290557	-0.21986460706504	0.207072847304081	0.288338204410991	20.6804848229326	-0.347675905248898	0.351712104349783	-0.988524139343036	0.322896018223153	0.49748859845375	-0.697650928265613	-0.683029342189551
NBPF12	-0.235934622522429	0.0777805271393757	0.00241864595636831	157.887365068	-0.411417652250658	0.135304718180099	-3.04067483960932	0.0023604859828506	0.0137803011757004	-0.7292397639194	-0.777151541322852
PRKAB2	-0.115275574933012	0.0578708645873823	0.0463771012117466	88.1571199507607	-0.237109131461381	0.109854166488366	-2.15839907616514	0.0308968174998071	0.0965606626690961	-0.492060227001647	-0.519764474352342
ENSG00000237188	-0.400489591790985	0.105142953251239	0.000139529513234336	147.8596125373	-0.618442468127217	0.174978159486669	-3.53439806397286	0.000408705048774469	0.00343372566276001	-1.05270553120641	-1.08284807243503
FMO5	0.243977493294257	0.225848984529232	0.280022732027074	72.5632970355037	0.373488654583233	0.355129072080568	1.05169833715697	0.292937974163864	0.467681479724434	0.214123669363692	0.381855093853978
CHD1L	-0.294994060766928	0.13715437673735	0.0314905916764642	15.8388867503969	-0.493062050580379	0.247503750183262	-1.99213971592469	0.0463557303821995	0.130040635607351	-0.845332924716746	-0.897709114329069
LINC00624	0.252942410462774	0.128707690624067	0.0493856497359421	20.8433661084649	0.400735728374626	0.268297527356005	1.49362438157281	0.135273823088373	0.274720035804486	0.23174601053922	0.422088608400143
BCL9	0.0326588864467142	0.0683601290608941	0.632829872663938	68.6016530574226	-0.0494993021199123	0.137662783797898	-0.359569236901253	0.719169292314798	0.827643890949464	-0.201265398555661	-0.242736458221021
ENSG00000289419	-0.492952031996513	0.121878754170503	5.24102889476034e-05	8.26105365978879	-0.815869808119135	0.289905717565399	-2.81425911489684	0.00488898032658726	0.0239672734780886	-1.23445898598966	-1.37437279968426
ACP6	0.710296128420588	0.120838876672674	4.15144776328021e-09	28.4794418979418	1.01034067009985	0.251107098186678	4.02354484359794	5.73286621609893e-05	0.000709879312045226	1.1307663923507	1.32224212499769
GPR89B	-0.0024770451253694	0.0999144776750264	0.980221148434515	85.2160061906131	-0.0738420102071774	0.170328534778906	-0.433526950155636	0.66463199152134	0.790372826536639	-0.270332112954056	-0.278681334629414
ENSG00000290705	0.0177697905193395	0.225191394964905	0.937104429804161	8.77910107889121	-0.0454181508130544	0.438119629659564	-0.103666094231719	0.917434334523536	0.952642251685866	-0.230532900228602	-0.236710157498723
NBPF11	-0.256519684938973	0.0832465871107369	0.00205999316463664	69.3645181678914	-0.433297951002523	0.149056330457396	-2.90694095093378	0.00364982087587655	0.019101679724607	-0.769703829142199	-0.809460380240654
ENSG00000227733	-0.444917925792211	0.120892304928159	0.000232975012879866	57.9696600689424	-0.690830264217678	0.206789050445513	-3.34074876174212	0.000835527930754264	0.0060905349381097	-1.1400383246849	-1.18973718167546
LINC01138	-0.142251766507951	0.181465496574083	0.433095673264503	102.018956869518	-0.278503621380769	0.276845723686251	-1.00598852556739	0.314421089730643	0.489213071677059	-0.545087337304396	-0.580888315578508
ENSG00000291232	-0.275986925247518	0.205673420648969	0.179638257223764	12.9999596077778	-0.465745573987777	0.364226424918049	-1.27872538103892	0.200993778608798	0.363122255366865	-0.807970591011222	-0.857373118370282
PDE4DIP	0.612846872980837	0.211810628049651	0.00381129987661802	143.812819167616	0.826737156549143	0.335251442863338	2.46602117350515	0.013662325788655	0.0524793121893347	0.939210352916093	1.05112990613246
NBPF9	0.332901133035391	0.106751568180693	0.00181795131805805	15.1732880135982	0.457593975347125	0.292555373389669	1.56412774116998	0.117787572334716	0.249442304440397	0.38892090269353	0.506046508765943
ENSG00000274265	0.00168130643283224	0.0705080200702412	0.980975762431443	313.760370848763	-0.0685584231815675	0.129025757090786	-0.531354550652454	0.595173110136213	0.739440776113221	-0.262158039673853	-0.270879495904334
ENSG00000291233	0.132692432739976	0.136360415217677	0.330503193352563	14.4775326278238	0.0644167322642883	0.348156140581496	0.185022536602969	0.853211359094908	0.915164981919267	-0.00462941758213552	-0.0745260125222301
ENSG00000272755	-0.110620940303719	0.122457439620046	0.366344447384393	21.3049289293301	-0.232220465567962	0.231739003949918	-1.00207760286287	0.31630611417276	0.491077197885646	-0.482910609894991	-0.512545783206273
LINC00869	0.0267854090299632	0.219988449075809	0.903090477915307	49.166306060908	-0.031911579850036	0.341055844656641	-0.0935670223806399	0.925453106980714	0.958356834698377	-0.212810895405116	-0.216766114205492
H2BC18	-0.066479819580981	0.211696221293956	0.753495185538963	32.2375621373555	-0.181742840409581	0.356530718741507	-0.509753664568097	0.610224051236774	0.751796031123705	-0.39614239167007	-0.438009622677098
ENSG00000290791	0.320166382815951	0.123977636249281	0.00981008055194763	52.0663617757859	0.415675555832742	0.212368219737631	1.95733408862346	0.050308202177915	0.137735143101349	0.363888199219125	0.444149023766404
ENSG00000290792	0.21701994953674	0.207761156101488	0.296224246495949	37.1230983552087	0.259035848634073	0.328052952310622	0.789615965378665	0.429752081468725	0.601778677625206	0.161133215082925	0.212852041700194
ENSG00000264207	-0.437951120560687	0.190019042341988	0.0211791831749682	7.85584092004418	-0.71918663419833	0.401846829175632	-1.78970339438463	0.073501606440276	0.179933221832052	-1.12634367292342	-1.23160870273595
BOLA1	0.457839550142959	0.155695422207831	0.00327566436700342	12.6826283592991	0.602585805555976	0.286362134813129	2.10427892622467	0.0353541232281584	0.106515525750138	0.63451239794257	0.720144028170963
SV2A	2.02313061205729	0.53524389700147	0.000156935856926951	11.088710320424	2.47647740979824	0.814161160311753	3.04175331681256	0.00235204564075439	0.0137370128573789	3.71140564899539	3.4871657529417
SF3B4	0.18152395571473	0.130493404287757	0.164207696118581	29.8706490238834	0.225038706714354	0.222941635015279	1.00940637085994	0.312779784328038	0.487451849532053	0.0913587261793828	0.162651256308439
MTMR11	-0.0563822380901282	0.145375071139552	0.698134592402265	13.5013275468949	-0.149288250551554	0.306270150216611	-0.487439766643825	0.625946718186699	0.762132954735222	-0.376293571794255	-0.390086597139025
OTUD7B	-0.0752261162990714	0.0313526144838756	0.0164238916307172	937.106018882221	-0.170690097663962	0.0723272134624792	-2.35997060432185	0.0182763832171065	0.0650377111136238	-0.413334990540906	-0.421688945842755
ENSG00000285184	-0.077158021025287	0.102197111403238	0.450253667893694	113.161384456336	-0.197995426540026	0.173177567342246	-1.14330874130327	0.252910426966917	0.423652251264075	-0.417132536414898	-0.462008480884713
VPS45	0.357165510442544	0.0619558036146684	8.17336591276056e-09	181.83918825058	0.439352078058122	0.119437584334523	3.67850773695804	0.000234602575588053	0.00220266664872371	0.436617398828733	0.479110198263545
ANP32E	0.423813326841868	0.270643213802658	0.117360681032973	10.3324806370627	0.606781105012538	0.488414498541115	1.24234867479361	0.214107943662644	0.379246196350093	0.567627037525381	0.726338882084575
CA14	-0.602503222933781	0.136097140049155	9.55488804333232e-06	48.4375271757122	-0.959974453853698	0.221074079856097	-4.34232025065341	1.40985821534469e-05	0.000229824859198935	-1.44980380475291	-1.58716028669003
APH1A	-0.176390355298249	0.11404804268371	0.121952002577259	66.4523824051206	-0.335052600934661	0.184486344093084	-1.81613767990116	0.069349254947672	0.172844834823255	-0.612193574607554	-0.664389546164632
MRPS21	0.494922355337976	0.266963071102677	0.0637537263671177	19.9142146489062	0.669940912351998	0.425673167751785	1.57383871736696	0.11552474058308	0.245909137733498	0.707406082581075	0.819601778745713
PRPF3	0.0139577037339783	0.112472818667171	0.901237316452586	123.719944093397	-0.0576934981924134	0.195606269910499	-0.294947080269009	0.768034305992727	0.861622288087358	-0.238026320709749	-0.254836154115015
RPRD2	0.0752088814571717	0.0402176622627522	0.0614774198651381	525.061138715102	0.0284125198005515	0.0802408111779074	0.354090635219978	0.723270960047513	0.830438282861991	-0.117624856764097	-0.127690474033709
TARS2	-0.207429523716832	0.125136621650601	0.097393291361393	35.4718945151954	-0.39864090721158	0.218367784206751	-1.82554816251717	0.0679183501653627	0.170726089214921	-0.673207280076894	-0.758285171990202
FALEC	0.00389574511174969	0.190113122887741	0.983651116212118	11.926862826432	-0.0669474858244346	0.349476161240349	-0.191565243210944	0.848082770124914	0.91172588324043	-0.257805116698813	-0.268500757105174
MCL1	0.552957491891536	0.183006389143479	0.00251508902186527	51.1687135388895	0.719112931146321	0.308166814740824	2.33351839571407	0.0196209539820473	0.0685301202949608	0.821485773144943	0.89221005765934
ENSA	1.97536394908719	0.179851926697289	4.59919036032008e-28	90.1027255789065	2.76649087507346	0.333432622604579	8.29700121560773	1.06772286634667e-16	4.33495483736746e-14	3.61751070096045	3.9154048021353
ENSG00000288880	-0.461112080457015	0.0663781159332984	3.73801088281548e-12	38.2995712896611	-0.723357038123172	0.155760808587339	-4.64402467272483	3.41686730484224e-06	7.31296935307929e-05	-1.17187118082714	-1.23776679546393
GOLPH3L	0.433104160017512	0.129611187299359	0.000833076170706919	32.9752538392343	0.618611441595078	0.24361647552493	2.53928409506021	0.0111079582473372	0.0447451296859889	0.585890031923263	0.743807767830757
ARNT	-0.0315057029036606	0.0391790238471605	0.421311959481204	195.139941075156	-0.108698738583955	0.0812611436278119	-1.33764716728344	0.18101148102768	0.33817672247835	-0.327393756873438	-0.330151400696537
SETDB1	-0.0191283195091037	0.060691654103507	0.752630944884009	131.718403995343	-0.10466254110515	0.101992140064046	-1.0261824199338	0.304805606326125	0.479036423877703	-0.30306352950612	-0.324191479597561
CERS2	-0.0228335192337172	0.071663055800698	0.750012183779299	248.983458831718	-0.112576807298259	0.121440056788712	-0.927015436876211	0.353918519431812	0.527687549893993	-0.310346842050257	-0.335877826044909
MINDY1	0.0336494585961394	0.0403647366436948	0.404486677425262	104.060406241159	-0.0239535015815269	0.106540668471758	-0.224829653550338	0.822111796387063	0.894700174477611	-0.199318230495096	-0.20501507406713
PRUNE1	0.254171870684444	0.0747003668239624	0.000667596885690448	39.9609866400777	0.330920354402894	0.167246584536642	1.97863744314846	0.0478568408000153	0.132998538278076	0.23416276097659	0.31899798348596
BNIPL	0.799711338674331	0.365213562798104	0.028545365184102	6.07791101288466	1.15625034125674	0.628655690188897	1.83924262406551	0.0658795079280276	0.166916347810082	1.30652990602894	1.53769494469722
C1orf56	-0.00132089639631405	0.0871749102733146	0.987910712949119	47.8248568116027	-0.0664287507212261	0.166609663658519	-0.398708869957133	0.690107731406391	0.808610519720871	-0.268059470946318	-0.267734783610907
GABPB2	-0.235734987064723	0.0722537214833541	0.00110395241874706	252.202266416212	-0.409910994487361	0.12098778642164	-3.38803615316036	0.000703949848051641	0.00526698453695652	-0.728847340422305	-0.774926783629611
SCNM1	0.272557314066793	0.127201340810785	0.0321352997240362	26.7298478580421	0.332958137368256	0.214319043526845	1.55356300536378	0.120288689486988	0.253042528143611	0.270303034205761	0.322007010114158
LYSMD1	-0.000955725005895528	0.161190519925413	0.995269239413087	13.643834535926	-0.0892738425179363	0.320846587376446	-0.278244637874837	0.780824571124496	0.869812611066141	-0.267341653401713	-0.301468253125778
VPS72	0.147642004618853	0.136773596182233	0.280381483094283	39.4302708646486	0.146457450900189	0.234565614293075	0.624377325472778	0.532379812555529	0.687633734562709	0.0247569616922669	0.0466167741082353
PIP5K1A	-0.164725658913089	0.0824069448370889	0.0456160009165007	255.0674056152	-0.315906661404037	0.127407317937391	-2.47950169988883	0.0131566102954116	0.0509457412537353	-0.58926427637264	-0.636118310783435
PSMD4	0.425378030948543	0.0938443110691234	5.82053425073393e-06	80.8881236363894	0.556026818952066	0.151164277714348	3.67829507975938	0.000234798225512545	0.00220295982172065	0.570702776998292	0.65139419913887
ZNF687	0.0795518434882152	0.17180177979457	0.643332577760888	14.2438031444583	0.0636557661655389	0.320151481059965	0.198830147387686	0.842395612588262	0.908240690236516	-0.109087894605408	-0.0756496686196728
PI4KB	-0.109345417096317	0.0654877605328036	0.0949772123366629	165.259145436472	-0.227442465373197	0.099572819945329	-2.28418222460783	0.0223608237857094	0.0756530494400579	-0.480403313428597	-0.505490503002261
PSMB4	-0.0270541819588873	0.226987616029944	0.90512647638701	49.3269921139275	-0.128721805397106	0.331092421343091	-0.388779075265271	0.69743958103059	0.813692160540123	-0.31864340041568	-0.359717817848467
POGZ	-0.297802623326392	0.0380344615915928	4.88606205382473e-15	1590.35734714621	-0.499392082049825	0.0601368727594413	-8.30425758997291	1.00445515148745e-16	4.20552816238402e-14	-0.850853717235556	-0.907056151561525
CGN	-0.31863563848355	0.118159044899466	0.00700371957347087	43.6011753085051	-0.540036208850852	0.206035551188065	-2.62108265169207	0.0087651008916137	0.0374234613594138	-0.89180518325731	-0.967071993239973
SNX27	0.267966868643742	0.032207192320213	8.78935539819177e-17	269.24374427727	0.319798134097318	0.0702979951736818	4.54917858336085	5.38557248187391e-06	0.000105955800458365	0.261279593846857	0.302574714848892
MRPL9	0.0767599049556241	0.222927972059461	0.730601106082755	9.51517674281454	0.0408553627404734	0.448187619131479	0.0911568303016604	0.927367976510797	0.959628129801775	-0.114576009268107	-0.109317150488884
TDRKH	0.185726521097898	0.0958358019697963	0.0526273767522506	29.6593158008254	0.231221900402613	0.183894783383363	1.25735975838198	0.208623394049873	0.372486171839046	0.0996197105925716	0.171781470257391
TDRKH-AS1	-0.188537646612129	0.147350706116268	0.200715264403142	12.735289127591	-0.359438373688856	0.316013282466486	-1.13741539875614	0.255364672974121	0.426127274692648	-0.636071509882122	-0.700398012627378
THEM4	-0.0730134010342529	0.103372444450356	0.479992911241267	116.532463303376	-0.177202852461624	0.164723796866733	-1.0757574547956	0.282035744364621	0.455431469566975	-0.408985455281633	-0.431305795596731
ENSG00000285651	0.137158441453915	0.165718144005641	0.40786252313382	11.1251635724845	0.274429184701835	0.35145268198169	0.78084248256251	0.434895144418008	0.606066688674066	0.00414941748912349	0.235582115958367
S100A6	1.83106249539738	0.443899711908898	3.70821190044622e-05	42.4901606250265	2.59155246860272	0.702211009929161	3.69056085985344	0.000223760143441127	0.00212318583698599	3.33385727714783	3.6570876347466
S100A13	-0.836902328890436	0.248248407028883	0.000748335149148919	32.9337820842033	-1.25339999134024	0.389959526961587	-3.21417968963662	0.00130817779504506	0.00861765720734684	-1.91056221877516	-2.02043766249432
S100A1	-0.412214316321322	0.24040151375038	0.0864018912292281	50.2547972123736	-0.640283349639991	0.374498925585703	-1.70970677322668	0.0873201096304432	0.202602084751301	-1.07575282678972	-1.1150987071554
CHTOP	0.0922218544900444	0.0815233441721136	0.25795725625236	158.703537683359	0.0569326165272544	0.136298501680869	0.41770537331773	0.676162543186387	0.79873265328965	-0.0841824490363161	-0.0855771911433356
SNAPIN	-0.17716608552299	0.108155481407643	0.10140740837698	44.2154657871198	-0.357256746994304	0.189411732204975	-1.88613842888936	0.0592763029665224	0.154480433212501	-0.613718427812953	-0.697176583786191
ILF2	0.197377167595019	0.113292959968719	0.0814762752750442	47.9610191419656	0.220364577758395	0.202395388387332	1.08878260277687	0.276249765234537	0.448868626757533	0.122521390957086	0.155749354226036
INTS3	0.185326599923035	0.103079911897588	0.0721940457749883	106.068409742407	0.195123334934673	0.170510715191067	1.14434646946396	0.252479978759948	0.423211154188137	0.0988335853831265	0.118477685419079
GATAD2B	-0.060472311034312	0.0469332489888189	0.197580717470309	687.075140673519	-0.148212310296543	0.093479425441649	-1.58550728779414	0.112851122420501	0.24176196645185	-0.384333429776247	-0.388497844591422
ENSG00000284738	-0.831793163020633	0.166690458218017	6.03647118958485e-07	21.1065492639201	-1.25471331548176	0.300237615066879	-4.17906768677959	2.92706566531748e-05	0.00041259855124925	-1.90051912943171	-2.02237694031756
DENND4B	0.105567646021366	0.0762443102029542	0.166175717890467	116.023862299272	0.103702917235037	0.142990368936429	0.725244070676827	0.468302310631621	0.634923533479302	-0.0579486214167669	-0.0165153319410658
CRTC2	-0.0402915744470075	0.128907232223341	0.754613026956099	58.4806499981078	-0.143893124810138	0.207763476624842	-0.692581425511884	0.488572270243262	0.653720699962045	-0.344664147993719	-0.382120058359209
SLC39A1	-0.00660425000576164	0.0746079904547117	0.929463914302448	40.7946244163526	-0.0803659720393425	0.131847132980191	-0.609539018580079	0.54216721812085	0.695086831097406	-0.278444961197539	-0.288314732890183
CREB3L4	-0.341347840020457	0.165311350415506	0.0389345054566362	11.5547807537907	-0.552985613123881	0.309532490166562	-1.78651880074468	0.0740152958910846	0.180827303856446	-0.936450566678841	-0.986193314273268
JTB	0.480987374122578	0.158002148657561	0.00233313566601952	54.7838498991838	0.628279323836052	0.235759540224506	2.66491580038611	0.0077007601145822	0.0338833445041617	0.680014084569684	0.758083534973713
RPS27	0.0119696566355993	0.133390410916877	0.928498587877282	334.961238196847	-0.0368873604156362	0.20582034512944	-0.179221157133119	0.857764051689148	0.91760088084628	-0.241934225666605	-0.224113440428385
NUP210L	0.813990731711962	0.139533507990115	5.42252883158343e-09	149.660652325232	1.13114159427123	0.239880188420812	4.71544399609573	2.41184228513976e-06	5.55221012651246e-05	1.33459891449365	1.50061892160528
TPM3	0.864730210005229	0.17679629479098	1.00268661787527e-06	40.9733608696053	1.20697933783134	0.290223301326469	4.15879542515997	3.19930264712144e-05	0.000442812570931126	1.4343375267691	1.61260228473757
C1orf43	0.0445977190667649	0.0809693966314886	0.581772685886842	160.865401760357	-0.00406150476269381	0.124942751391189	-0.0325069259118318	0.974067792871081	0.986154520832313	-0.177797230616877	-0.175642197203723
UBAP2L	0.149133640522065	0.0717289936857104	0.0376057391666273	125.222940633319	0.147586402863579	0.12817979036058	1.15140149978719	0.249567097115074	0.420056360489893	0.0276890709691239	0.0482838046887924
HAX1	-0.12401521029175	0.127850867627857	0.332047004058187	33.8267358393285	-0.233993415232455	0.211673544288233	-1.10544478299957	0.268966907949222	0.440992798213582	-0.509239731635805	-0.515163752264607
ATP8B2	1.13112201715642	0.235035043429225	1.49003503279419e-06	21.7046376881989	1.56985850520859	0.408012566614717	3.84757390742573	0.000119293295669879	0.00127794436703887	1.95798400601037	2.14843612770181
IL6R	-0.211669709645241	0.576675218640201	0.713580337471264	17.0606557604368	-0.229598270187366	0.842276835223394	-0.272592407372179	0.785166549027694	0.872041831283892	-0.681542215210539	-0.508673802794878
UBE2Q1	0.414709852628098	0.128730091890909	0.00127501200666909	43.7661576438574	0.544245027441438	0.23198173486659	2.34606844264885	0.0189726231725661	0.0668538029679177	0.549732334711947	0.633996995910667
ADAR	0.265621106842571	0.0618254001070959	1.73664402269336e-05	201.357879077716	0.317298610910239	0.104663859324889	3.03159670355082	0.00243263984590729	0.0140910110918573	0.25666852895917	0.298883874383757
KCNN3	0.390170286650017	0.517080420576509	0.450510612190304	10.6320458870312	0.472457062433694	0.799277474080186	0.591105189067665	0.554449943250202	0.705730604186416	0.501494900295513	0.527993607932507
PMVK	0.0412205268730611	0.109419264890815	0.706381009427737	46.0325955764955	0.0054963442635352	0.178131911625654	0.0308554722922743	0.975384800962107	0.986750546240787	-0.184435778629543	-0.161528907065818
PYGO2	0.341285730069568	0.0902613247627194	0.000156146422483577	37.1139898480353	0.423487790998667	0.181433479874747	2.33412152647363	0.0195893594227719	0.0684756929848049	0.405402508354591	0.455684709381406
CKS1B	0.0255407205944231	0.109033343648761	0.814793322067115	22.1662605713909	-0.0495069043038256	0.233596024579508	-0.211933847731109	0.832158643671941	0.901460341843198	-0.215257579948433	-0.242747683741214
FLAD1	0.192066976231335	0.116171123920422	0.09826762189388	41.3965611138118	0.187327966201143	0.214220649091359	0.8744626953364	0.381866327264103	0.555811521204177	0.112083145721892	0.106966905078614
ZBTB7B	-0.085956321380769	0.0818647248474406	0.293727321694703	44.339733741837	-0.216266399554974	0.169703372756566	-1.27437891211038	0.202529162169296	0.364912011127519	-0.434427358856042	-0.488987725122004
ADAM15	-0.599101984354676	0.13945377615154	1.73859448806439e-05	121.622422950597	-0.953040821744917	0.217181359950176	-4.38822568365699	1.14279156875613e-05	0.000194057305934025	-1.44311798875108	-1.57692196200085
EFNA1	-0.174577971972231	0.113541354322085	0.124153374030376	153.116794106538	-0.324353154680734	0.184641240904506	-1.75666689138255	0.0789746040362498	0.189183219180703	-0.608630971996557	-0.648590553223626
SLC50A1	0.796940238040715	0.300423251600665	0.00798449180684361	6.42740350705063	1.06749735083592	0.563428613469089	1.89464525818671	0.0581394145926774	0.15255618423672	1.30108275243239	1.40664069797515
DPM3	0.268999242145317	0.238128803781089	0.258628975238449	25.5302462597097	0.337639139935269	0.378410276829035	0.892256792718695	0.372255307569442	0.546034224963366	0.263308930841648	0.328919061893093
KRTCAP2	0.151194057443376	0.104933114876171	0.149623889714576	73.4341184360522	0.161202565179135	0.182308884999013	0.884227695101135	0.376573310815462	0.550740008547709	0.0317392333151516	0.0683896725254669
TRIM46	0.244756422652599	0.232291075444033	0.292037409507841	15.269365298568	0.329907226513035	0.414203447894211	0.796485949574456	0.425749638916463	0.597485457442419	0.215654811107258	0.317501980795694
MTX1	-0.208610279418003	0.215481587450493	0.332988509680007	11.0063803739143	-0.411706763071033	0.405051274861425	-1.01643122395278	0.309424083099088	0.484136852196844	-0.675528292019319	-0.777578447510507
GBAP1	0.431910620182371	0.259755158251546	0.0963603837537881	6.37003035963975	0.58302568601997	0.492110194225883	1.18474620696916	0.236117807096897	0.404995112462465	0.583543890203705	0.691261207215518
GBA1	-0.127791284658661	0.162707991975184	0.432217539834168	11.717743823145	-0.247918178993378	0.296629814005674	-0.835783078057811	0.403276947941533	0.576740497336235	-0.516662362491957	-0.535725306493008
ENTREP3	0.54324695688288	0.141474672668676	0.000123090242925094	19.2914251453159	0.731886750940871	0.275674004491919	2.65489940660083	0.0079332061800729	0.0346790313500866	0.802397770690178	0.911072107523809
SCAMP3	0.155278660673474	0.0820448134481399	0.0584100346924902	106.291096696312	0.156056363174811	0.135126658814347	1.15488952767802	0.248135668425937	0.418600061139601	0.0397683394780314	0.0607906989702262
CLK2	0.102971200743939	0.118489327595041	0.384828781555122	37.2252576924459	0.0559512282530387	0.210788126353224	0.265438235165483	0.790671884784138	0.874994855451082	-0.0630524549115244	-0.0870263265517245
FDPS	0.49758367387847	0.0996375273682424	5.91602745805847e-07	120.520100018997	0.661899409259888	0.16854437488292	3.92715218006937	8.59575974296592e-05	0.000981807238160762	0.712637437474351	0.807727552026672
ASH1L	0.117492872315934	0.027049970473966	1.40199185936309e-05	1256.2063842541	0.101324651773657	0.0573204719344531	1.76768697734246	0.0771132482674502	0.185887603506171	-0.0345071994372916	-0.0200271210883215
ASH1L-AS1	0.180285897435381	0.141110055031073	0.201381272893415	6.25552206336095	0.0108211757030901	0.326559592650229	0.0331369096074308	0.973565409291461	0.986145636794068	0.0889250745366787	-0.153666166104369
MSTO1	0.0691685223405405	0.0600538815384102	0.249413797258671	101.882357732416	0.0330681762284512	0.112144377325975	0.294871459603637	0.768092075004632	0.861622288087358	-0.12949839303611	-0.120815848815311
YY1AP1	0.0806205112610336	0.0745847388758578	0.279730462678551	240.760818033713	0.0431576019424715	0.121590986161445	0.354940800341632	0.722633941663579	0.830136955063249	-0.106987213947472	-0.105917623070582
DAP3	0.161611896011709	0.0746928828796549	0.0304885065456966	194.204248811778	0.157396630556074	0.117833646045795	1.3357528671811	0.181630063179385	0.339019167801254	0.0522175826531059	0.0627697616612394
GON4L	0.373203945584784	0.0796114278271785	2.76132382949275e-06	133.137970508767	0.474840722833459	0.148289774353968	3.20211373240082	0.00136423124332849	0.00889871966802097	0.468144157044714	0.531513363341889
SYT11	-0.0279548851554689	0.0842948675876321	0.740167067004775	757.996000766273	-0.11958090963247	0.126600248815129	-0.944555091728854	0.344886063253532	0.519364221138678	-0.32041391304058	-0.346220208324333
RIT1	0.140932214474964	0.0679940417792756	0.0381988874234298	23.9687301240634	0.263568508467229	0.184276933094606	1.43028486550682	0.152635276731858	0.298454091893378	0.0115675245888171	0.219545047955701
KHDC4	0.0926084953017123	0.103640523911211	0.371560099722617	106.50470875544	0.0615259707634945	0.164903676296503	0.373102481068211	0.709072172172343	0.821456892586688	-0.0834224290419852	-0.0787945624510088
ARHGEF2	-0.152277094411689	0.0382793038566009	6.94819253912803e-05	515.300691906796	-0.283745281314288	0.077963318522792	-3.63947157061224	0.000273198095874704	0.0024950975381931	-0.564794128275832	-0.588628244012508
ARHGEF2-AS2	-0.811736176067292	0.150416277955254	6.79163448669952e-08	9.80502575043391	-1.22850738587438	0.297899057422319	-4.12390491096041	3.72502725986164e-05	0.00050209170249121	-1.86109310235294	-1.98368079782069
SSR2	0.135054146408264	0.136831399605682	0.323637067466312	44.784164428164	0.129840133004188	0.230081774126035	0.564321678661359	0.572535230387892	0.720468396425	1.30038969660794e-05	0.0220793464781825
UBQLN4	0.241397840462918	0.110761841919421	0.0292996327684826	46.4171109583652	0.296041681611621	0.215140421181168	1.37603933275898	0.168809456238438	0.321630986160779	0.209052844786761	0.267495513905469
LAMTOR2	0.604963401483838	0.209551560158892	0.00389004745028198	11.4185477488196	0.854178876344458	0.3533760872539	2.41719490128015	0.0156406398575291	0.057699093260688	0.92371380991896	1.09165083843548
LMNA	0.150148962060806	0.0702738990740777	0.0326285133037997	200.339434481607	0.144229413634793	0.121755205089518	1.18458519723039	0.236181492608372	0.405012112884547	0.0296848889139229	0.0433268145913706
SLC25A44	0.155044378800025	0.0947105082815186	0.10162324074406	43.0922344113553	0.160704798808158	0.162009167201693	0.991948798848457	0.321222502632549	0.495708257345184	0.0393078115079942	0.0676546618347556
PMF1	-0.331269291116726	0.078541052016881	2.46713609241791e-05	86.3775724873239	-0.539078518596655	0.141429496844094	-3.81164135223441	0.000138047076569998	0.00144383663691243	-0.916639159166957	-0.965657850750106
BGLAP	0.229876974305762	0.190314086112554	0.227092623178981	12.9900576451395	0.266747930194887	0.342603318826839	0.778591203110057	0.436220562690794	0.607224953059002	0.186406273687144	0.22423983871773
PAQR6	-0.925391266655071	0.115354196712062	1.03891088970277e-15	137.985719819409	-1.4179487669167	0.181172754624117	-7.82650111965538	5.01634845559286e-15	1.37161299200068e-12	-2.08450495826021	-2.26341331582119
SMG5	-0.0105345278922436	0.0701764058971876	0.880673922659834	135.445717421699	-0.0943965488666195	0.116943953934081	-0.807194777421577	0.419554274171009	0.591864512335352	-0.286170709972268	-0.309032532577342
TMEM79	-0.201763587047303	0.0977351533449378	0.0389806435088007	31.165794078388	-0.351989747558796	0.174648203270885	-2.01542152147337	0.043860501315469	0.124738483681735	-0.662069746155217	-0.689399238592151
GLMP	-0.371350017610429	0.160480962661162	0.020668723651008	24.686651245838	-0.64298714550146	0.285368286325332	-2.25318360978777	0.0242475744015985	0.0804347659506796	-0.99542585887183	-1.11909118029051
CCT3	0.436393024612786	0.0923881929226057	2.31852113055901e-06	192.640964360582	0.568534076980279	0.156614363987035	3.63015283213323	0.000283253452653733	0.00256594304168676	0.592354954341238	0.669862639150572
MIR9-1HG	0.270386062825095	0.269225487663053	0.315228833296812	50.9014299448191	0.254047073887346	0.433024508791538	0.586680589041777	0.557418246763243	0.708103412141188	0.266035004792913	0.205485528037967
MEF2D	0.141134097408521	0.0795899130521841	0.0761846179973677	121.534069638155	0.144107339280913	0.145706220974692	0.989026675161265	0.322650090628587	0.497224052707822	0.0119643659500682	0.0431465574257694
NAXE	0.25886559471656	0.125164490226331	0.0386209228654442	88.1831967331471	0.299675704680671	0.20885865378624	1.43482541540931	0.151336853584554	0.296868398876406	0.243389216137626	0.272861577106572
GPATCH4	0.809702994118594	0.191531473956289	2.36281960340789e-05	11.5215353872812	1.13305850144889	0.386883500802093	2.92868137074808	0.0034040317158551	0.0181846957452259	1.32617050703365	1.50344946089204
HAPLN2	-0.673832602352748	0.123748437072576	5.1752817797035e-08	817.069465560231	-1.0285247008513	0.198575879078662	-5.17950470935025	2.22475796696731e-07	7.82344022084725e-06	-1.59001599370363	-1.68838280257694
BCAN	2.02170116149863	0.410010884313707	8.18736145239907e-07	16.6104976982507	2.77781411700308	0.606197446294009	4.58235865885819	4.59760456392044e-06	9.2846231012349e-05	3.70859577747457	3.93212490288346
NES	-0.168975154574948	0.21357227577085	0.428836115568057	24.1512822166278	-0.370677886857942	0.341883688158845	-1.0842222068393	0.278266287776654	0.450874796309846	-0.59761751165296	-0.716994477996187
ISG20L2	0.225707929187614	0.115625766078955	0.0509315987046437	23.6978252608459	0.254443382187351	0.225824868297773	1.12672879698901	0.259857163161363	0.430567186746963	0.178211180071983	0.206070723933684
METTL25B	-0.0699711779095963	0.0687394965570433	0.308716877914586	71.0861682796351	-0.165277782831266	0.143593765595374	-1.15100946162938	0.249728343058197	0.420134918506457	-0.40300535609867	-0.413697025344544
MRPL24	-0.0595999584350949	0.195446357825475	0.760409722083509	43.7369587007454	-0.144568461353517	0.3173405521269	-0.455562519144122	0.648704600653197	0.778213534071865	-0.382618645931646	-0.383117272329766
HDGF	0.297272828494197	0.077074774483561	0.00011481503955592	77.8657286039719	0.379106008939248	0.130839450423247	2.89749007438425	0.00376161640880056	0.0195341614903527	0.318886330557671	0.390149779364945
PRCC	-0.105941354575455	0.0624332526755923	0.0897205106439028	126.576632208465	-0.21685749398142	0.110256056781394	-1.96685334404246	0.049200120652116	0.135578613018727	-0.473711946403352	-0.48986054568199
ARHGEF11	0.259276217860728	0.050763707483185	3.26429300725091e-07	164.888838610248	0.314483449772413	0.110958037779014	2.83425568861216	0.00459325645162039	0.0228012041270137	0.244196378212308	0.294726957297699
ETV3	0.311576121038098	0.162553511521813	0.0552683879069978	19.1608096008345	0.358471262453959	0.289607449077676	1.23778329457891	0.215796424295678	0.380977795851034	0.347002318291184	0.35968014511253
IFI16	-0.249586609256114	0.120302661321394	0.0380184502888491	190.67140883115	-0.434720636632778	0.197948999491683	-2.19612444492826	0.0280830373660939	0.0896611004170393	-0.756075479567687	-0.811561143186345
DUSP23	0.022714302291098	0.126315208452163	0.857292007859622	8.82595792833432	-0.31553056671023	0.315413385275279	-1.00037151700093	0.31713074878512	0.491314055251499	-0.220813471509915	-0.635562962658719
SNHG28	-0.0910032583503752	0.155993343542388	0.559638115608801	10.4660548417643	-0.211272570484771	0.291855654780016	-0.723894044965538	0.469130786217155	0.6357251212438	-0.444348124826097	-0.481613748155695
TAGLN2	0.384267938773417	0.329522177547126	0.243559138684317	38.9784602963783	0.487477770405421	0.466614627356938	1.04471172103339	0.296156225964909	0.470799847588733	0.489892652771869	0.550173452905991
KCNJ10	-0.0842021241020283	0.0727287322538777	0.246963635297792	381.618380393427	-0.185021430598982	0.129412204608546	-1.42970619470278	0.152801361583169	0.298604527784611	-0.430979132580878	-0.442850847356346
PIGM	0.202909768401544	0.100559647736672	0.0436115652546257	139.75314714422	0.228037856479375	0.176037132855886	1.2953963336023	0.195183542188351	0.356130886318879	0.133396826520839	0.167079854279029
ENSG00000225279	-0.0377731437965207	0.0829447167715579	0.648820456558795	19.9126776792943	-0.154937542468045	0.214484243364259	-0.722372608998201	0.470065422620544	0.636605330260796	-0.339713667881573	-0.398428442220733
KCNJ9	0.865544023899283	0.355525450250715	0.0149103731364023	11.1818100014397	1.16802469788551	0.599559986892638	1.94813650580499	0.0513986317322132	0.13987293829689	1.43593724105812	1.55508116944642
IGSF8	-0.226180836071824	0.103126652078672	0.0282905544954022	341.885744615257	-0.409458695476992	0.156706324781631	-2.61290471873148	0.00897763270225453	0.0381001973217631	-0.710066742088321	-0.77425891085354
PEA15	0.293251347828616	0.140555343617808	0.0369445435939711	162.813972558545	0.377187676255751	0.243491654576892	1.54907845573261	0.121362861232475	0.254542832622527	0.310981304444486	0.387317135150861
DCAF8	-0.0795035574817625	0.0382638188160713	0.0377302046458034	366.781179808353	-0.188422514278367	0.0677766317387718	-2.78005131627955	0.00543503090405555	0.0260718023818605	-0.421743158342428	-0.447872948105032
PEX19	-0.0268717179606269	0.14487821476523	0.852854153593373	31.5163841494416	-0.10159611427809	0.259423617328785	-0.391622456444782	0.695337192816985	0.812358537614402	-0.318284730863117	-0.319663539118674
COPA	0.18740735659734	0.0670256774656789	0.00517308922653361	706.356883481843	0.208411200724257	0.125504187743862	1.66059160631035	0.0967954959010125	0.218107308120041	0.102923729589549	0.138098784757152
NCSTN	-0.159695384822526	0.0940142404616634	0.0893889692645626	136.42044203924	-0.304472433340439	0.174739330660381	-1.7424379055921	0.0814318479768115	0.193336911379838	-0.579376264630422	-0.619234325932693
VANGL2	0.217126110686764	0.16467927390903	0.187343459482006	17.3692710322607	0.220932651447445	0.30523331243003	0.723815659858852	0.469178914002448	0.635726040635598	0.161341896096943	0.156588181955086
USF1	-0.251321211269584	0.189707448868944	0.185243120786214	22.069887962058	-0.469510385041938	0.30969193844257	-1.51605620541203	0.129505140912007	0.266366269256841	-0.759485187422265	-0.862932305440087
ENSG00000289121	-0.144955103847158	0.154897061269672	0.349368079840256	11.8608971620995	-0.222231947489696	0.297827230902161	-0.746177395587783	0.455560261078496	0.624985575370821	-0.550401288566696	-0.49779655947409
PFDN2	0.175611773254033	0.120771990515757	0.145924960347277	99.728896135593	0.193690308567539	0.207071716021364	0.935377908142491	0.349593577871741	0.523745360206372	0.0797371468099439	0.116361653157101
NIT1	-0.0184641330787832	0.0881684290366036	0.834121260552803	24.1032496296996	-0.0557070938040407	0.18741664883854	-0.297236633721011	0.766285855341519	0.86067195357494	-0.301757937980928	-0.251902994008868
UFC1	0.361683242195829	0.142467761328301	0.0111264435703385	26.6230787964939	0.482759130160967	0.248992909302621	1.93884689934777	0.0525199834226341	0.14215408846393	0.445497905898614	0.543205824662061
USP21	0.519036021884426	0.193207426937815	0.0072222547510065	24.848653430556	0.678380069985005	0.333602975056647	2.03349526445264	0.0420025115222471	0.120799812557712	0.7548063263186	0.832063189243754
PPOX	-0.102562701231433	0.203589907902933	0.61442227511799	23.4243392215769	-0.228908860660101	0.334408800911961	-0.684518051067579	0.493648094800433	0.657454179537451	-0.467070526206937	-0.507655808405616
B4GALT3	0.326147845855651	0.285752282091394	0.253717783183004	13.1895811668428	0.422182509120477	0.487463244707775	0.866080701886699	0.386445907262031	0.56040721566151	0.375645963449738	0.453757306907472
ADAMTS4	-0.508453096112266	0.0737140092376227	5.28715216210633e-12	249.358167251579	-0.808380953449543	0.126204147018693	-6.40534382225815	1.500308937471e-10	1.63423895481597e-08	-1.26492943376923	-1.36331462347091
NDUFS2	0.111110834699079	0.120739913161011	0.357442435674696	277.43115345422	0.098280557109935	0.189444492279331	0.518782868414156	0.603912165885669	0.746766515785528	-0.0470523732704898	-0.0245220854969927
TOMM40L	0.861385885409103	0.309846767990875	0.0054352485850657	5.52879699080869	1.22418817634567	0.564796823704895	2.16748417300821	0.0301979552172175	0.0948411167370557	1.42776358660582	1.63801316225013
SDHC	0.162011961088004	0.0754647171776279	0.0318046627921561	98.1672588120744	0.177546776086926	0.140554458215292	1.26318850601645	0.206521442549104	0.370015283133579	0.0530039907296524	0.0925238255115356
ENSG00000289106	0.616714745556026	0.202930485716	0.00237329915255825	6.08667200808286	0.878591876496529	0.42603800327166	2.06223827393234	0.0391850564621282	0.114846948461146	0.946813431546069	1.12769950935897
ENSG00000288670	0.971779089858082	0.193625536832653	5.19795315230993e-07	9.43926990537228	1.51127677898531	0.393454665814215	3.8410442429444	0.000122512028761806	0.00130167816126144	1.64476355165752	2.06193330717184
ENSG00000283696	-0.212827448874561	0.145638253370098	0.143921322075116	8.87559278811747	-0.379828809601058	0.29432177710198	-1.2905222757929	0.196869382678045	0.358328486499177	-0.683817983665267	-0.730506893535367
ENSG00000283360	-0.0264245764160039	0.176514570309958	0.880999765005641	7.24362298862168	-0.239770756371299	0.357820785179553	-0.67008616129156	0.502802866168994	0.665066608213792	-0.317405784554413	-0.52369467710914
HSPA6	0.596776263813928	0.903798814628752	0.509062816273322	33.3070701558015	0.413883551469904	1.31983387776263	0.313587610110082	0.753834270913021	0.85166300376867	0.907620350207271	0.441502918201049
DUSP12	0.269085624875806	0.128982627827852	0.0369590594623642	41.6181756428636	0.323077004606726	0.215233707395908	1.50105208201635	0.133342091248442	0.271879065370054	0.26347873340867	0.307416353453657
ATF6	0.166082537970964	0.039263072794635	2.33698189834162e-05	384.551739510569	0.158739255037371	0.0802850610626725	1.9771954201225	0.0480195451060862	0.133395369133598	0.06100552529649	0.0647523048881509
OLFML2B	0.0395622378946623	0.257140742197662	0.877724529348529	13.5940933924617	0.00288377870559635	0.429269391994258	0.00671787637175613	0.994639950478007	0.996722966081102	-0.18769547792131	-0.165386667909529
NOS1AP	0.392703612913203	0.150684089945945	0.00915694180973654	112.502285670495	0.503709639759989	0.256582001827689	1.96315266141801	0.0496284380285021	0.13642220203239	0.506474660719352	0.574141720353292
C1orf226	0.384853244679024	0.19945579535469	0.0536667758697041	7.45659546801857	0.565979470118919	0.394131272318792	1.43601766687808	0.150997314182654	0.296332505554299	0.491043188818859	0.66609046115072
UHMK1	0.342081596125734	0.063969588432596	8.91449091647516e-08	110.275857800386	0.432077289098166	0.126286823274022	3.42139645211145	0.000623004435693695	0.00480265444730963	0.406966942571678	0.468368115290469
UAP1	0.329500445116581	0.625395611548253	0.59828580123689	6.21769022108876	0.387161042057468	0.945744899540986	0.409371535860648	0.682267025158375	0.802476832856808	0.382236169124856	0.402043984761565
DDR2	0.000629151300426011	0.311736350864575	0.998389697682535	9.31978349681478	-0.130303036847053	0.529956019867818	-0.245875189566775	0.805778850210745	0.884541174528764	-0.264226261428088	-0.362052692375888
HSD17B7	0.321454200416211	0.135509159281793	0.0176827378118493	93.3904238092069	0.395349957049833	0.227024342804116	1.74144301957501	0.081605952986052	0.193678729189836	0.366419662778356	0.414135882518553
RGS5	-0.567516390623369	0.225487293485747	0.0118411171696342	28.0666441416552	-0.868619928603932	0.366844116901455	-2.36781752407731	0.0178933586271145	0.064048949742474	-1.38103017483135	-1.45226456729518
ENSG00000232995	-0.677209992470621	0.105999678833765	1.67200349298578e-10	11.2061802059573	-0.990687155288777	0.250327052836339	-3.95757128150459	7.57156963731119e-05	0.000885199738225963	-1.59665493077591	-1.63251120875237
NUF2	-0.308383779845084	0.103418846110783	0.00286473490725748	27.7876902414894	-0.493688699649241	0.199723663714122	-2.47185881967342	0.0134412586454923	0.0518382220300246	-0.871653100732244	-0.898634435507425
PBX1	0.159413718547175	0.0703067770915707	0.0233656867617122	996.790066177565	0.16543467387419	0.120196343126551	1.37637027525878	0.168707025846605	0.32148154349208	0.0478966243535233	0.074638879616367
MGST3	0.242366644930617	0.133211076033581	0.0688476649955311	117.081252257396	0.274134529084562	0.207188439441547	1.32311691628867	0.185796499968698	0.344428952076638	0.210957224106865	0.235147022224837
ALDH9A1	-0.162434946290535	0.0966177260963543	0.0927216113126953	36.6782827961198	-0.285542057076033	0.192469439462376	-1.48357088727248	0.137922797564754	0.278147353707696	-0.584761421676839	-0.591281395110486
TMCO1	-0.0499180323647459	0.129245211284871	0.699328317603976	72.327605359131	-0.131236775205117	0.213774472281895	-0.613902931459752	0.53927947295111	0.693074210244083	-0.36358688007807	-0.36343146706924
TMCO1-AS1	-0.355443100432769	0.127799289700154	0.00541482887097891	17.1124786907583	-0.599423147982424	0.248139356161574	-2.41567140841663	0.0157062280333829	0.0578745993375315	-0.964157625570134	-1.05476380549458
UCK2	-0.0143048271781457	0.0931635080212542	0.877968198569182	56.7016700152837	-0.0810679271100366	0.184331454128129	-0.439794323185267	0.660086079559102	0.786957936815523	-0.293581988749426	-0.289351252252363
POGK	0.0471602522228645	0.0672046912316647	0.4828410239645	112.753735527208	-0.000849772868323808	0.116650100615941	-0.00728480184617757	0.994187620487359	0.996716981389527	-0.172760058192242	-0.170899696673947
TADA1	-0.0530965192769502	0.0714015510898352	0.457098790539529	68.207310083203	-0.13146729732407	0.131415262496046	-1.00039595726582	0.317118925666628	0.491314055251499	-0.369834833041374	-0.363771860136662
ILDR2	-0.171453832140277	0.197637519854784	0.385659012416767	39.1868706065926	-0.340518285075767	0.325170740942152	-1.04719841671224	0.29500807537967	0.469922505520962	-0.602489849110103	-0.672460272734375
MAEL	-1.51468976483899	0.534064759504375	0.00456604604099664	6.62329077336791	-2.24081810332101	0.840315765801825	-2.6666381787837	0.00766141045487495	0.0337878792871674	-3.24288924603614	-3.47847683674406
POU2F1	0.00381075257268564	0.0237164031973267	0.872345412305017	752.00904779232	-0.0568770750888618	0.0627215623436504	-0.90681853199436	0.364502768204625	0.537998042707897	-0.257972186566008	-0.253630609216358
CD247	0.496611719385812	0.166782955244451	0.00290521721531861	26.3844680518891	0.606655500246689	0.280894383182424	2.15972812760981	0.0307937223995599	0.0963635723507529	0.710726866148958	0.72615341184977
CREG1	-0.0270594693275026	0.116783863852601	0.816766720926992	55.8879108576878	-0.105259346903127	0.2020610085959	-0.520928543485765	0.602416550499893	0.745335003902904	-0.318653793798229	-0.325072733670492
MPZL1	1.13714089149767	0.567476465180946	0.0450855310967145	12.9357450527986	1.51746961924435	0.883962317731159	1.71666776830396	0.0860398925255754	0.200341063617946	1.96981530965103	2.07107776541905
ADCY10	0.570241763013553	0.197440001094621	0.00387481182042346	13.1547634836171	0.74878441998121	0.398301756817837	1.87994254899474	0.0601159081780007	0.156121910790629	0.855461471632394	0.936023506647831
MPC2	0.763878117830595	0.16389331329574	3.14943808598895e-06	16.0672401521986	1.0612425381291	0.372272093811268	2.85071740743242	0.00436207183710024	0.0219380775050559	1.23609252983723	1.39740473010754
DCAF6	0.55293954093378	0.0707756348835007	5.60338877542739e-15	140.321976933825	0.717014713809845	0.138447505004681	5.17896450200098	2.23120917128317e-07	7.8255865122649e-06	0.821450486940279	0.889111792562162
TIPRL	0.0473389395237855	0.160205003668507	0.767619766785125	34.8961085070054	0.0184204362656002	0.286524201293776	0.0642892858000274	0.94873988450024	0.971360000957834	-0.172408812495113	-0.142444962582749
SFT2D2	0.00151599082991406	0.0599580544370801	0.979828284592778	175.230431542832	-0.0644966339218995	0.106808032873155	-0.603855648184211	0.545939618129652	0.698653978386596	-0.262483000619001	-0.264881785525838
TBX19	0.235301865575802	0.122977618640088	0.0557005155271005	26.4479090663949	0.253867844721775	0.223172966779061	1.13753851277652	0.255313234179036	0.426127274692648	0.19706998457301	0.205220875059255
ATP1B1	0.225720846533381	0.0847890512536606	0.0077644157329408	1310.85940158593	0.272682977778138	0.149963315298005	1.81833121811335	0.0690135241206978	0.172443714317253	0.178236571703597	0.233003635707494
NME7	0.175412477575178	0.111608275869074	0.116024819021833	132.856267636187	0.195796227739174	0.195452777437446	1.00175720348532	0.316460871410102	0.491077197885646	0.0793453912162686	0.119471290921278
BLZF1	0.0485732628582026	0.0497990465976758	0.329369124311394	191.960624860314	-0.00134993347785526	0.0959994657464918	-0.0140618853173627	0.988780608558136	0.993526518183733	-0.169982502635118	-0.17163824273996
SLC19A2	0.735969108746287	0.105727146923258	3.37810445004441e-12	10.3175545235782	0.950628480509775	0.332962775376139	2.85505933639542	0.0043028789009088	0.0217382999677135	1.18123177979241	1.23407004212197
C1orf112	-0.0188827655294295	0.152231135242114	0.901283523494366	86.5854482559282	-0.0879753819406971	0.237947469453411	-0.369726066609514	0.711586607588842	0.823264154464621	-0.30258084395248	-0.299550923106344
SELL	0.109781479417728	0.272873336576701	0.687451022094178	15.690436701267	0.119034502261716	0.451298642194183	0.263759938835576	0.791964905846682	0.875763107340199	-0.0496654874656479	0.00612355962979729
METTL18	0.234528508247232	0.235358787719799	0.319020728177191	6.06362123577372	0.358718707322417	0.449401273620307	0.798214710057749	0.424745902457403	0.596576748204663	0.195549795770539	0.360045526613336
SCYL3	-0.0606401266795104	0.0922218238184219	0.51082965716423	51.148755522871	-0.157190785250642	0.167721274077965	-0.937214352292434	0.348648308570315	0.522913918977396	-0.384663305055481	-0.401755620653313
KIFAP3	0.557629276554105	0.138895026802513	5.95079880684681e-05	100.826531846961	0.748072329460901	0.243096887531646	3.07726000549273	0.0020891298933134	0.012501189062355	0.830669102078701	0.934972021100194
GORAB	0.197974146596184	0.258602500861394	0.443941798474695	11.1489689505884	0.214257730873319	0.468083207200996	0.457734282232681	0.647143355103842	0.777218811107969	0.123694872812569	0.146731875326723
FMO4	-0.346080529862372	0.0856219169285336	5.30058363995602e-05	62.2443877099002	-0.55324451222078	0.166571719480285	-3.32135919558819	0.000895801691189841	0.00642502733327703	-0.945753616947399	-0.986575609291839
PRRC2C	0.0511484017475865	0.055946068433299	0.360588232267876	679.237517388635	0.00566217357462289	0.0973007486051287	0.0581924975480038	0.953595296686311	0.973893730786642	-0.164920551115648	-0.161284040550944
VAMP4	0.323419432663053	0.114863871012256	0.00486747438377429	45.7270445554827	0.409826877252737	0.201372988959285	2.03516310390366	0.0418344641827856	0.120485415116286	0.370282720572645	0.435512760785429
METTL13	0.263005554750427	0.100507538164316	0.00887649817854487	20.4314294163759	0.294850675140049	0.209817883787217	1.4052695119119	0.159941150749434	0.309492369901659	0.251527137191269	0.265736852532677
DNM3	-0.0524776034127326	0.0297924748834993	0.078164263837962	7332.79341966768	-0.130682250381126	0.0685351507977255	-1.90679160781044	0.0565475785248768	0.149557220598605	-0.368618229885631	-0.362612645835699
DNM3-IT1	-0.00412421695450137	0.13935132054642	0.97638939698081	13.7024518037646	-0.0841686903717083	0.26738764122111	-0.314781528373284	0.75292753752524	0.85096242556143	-0.273569959261172	-0.293929894522275
PIGC	0.236441737293531	0.0646034134252784	0.000252318199065186	191.139606050871	0.281916646754757	0.122539150350244	2.30062511408784	0.0214128302321058	0.0733356593685466	0.199310630853233	0.246638235809125
C1orf105	0.402208158581953	0.238539196373527	0.091770711658714	13.3646736515982	0.51556848241119	0.398541987577075	1.29363655143483	0.195790990833231	0.35685045506511	0.525157749848307	0.591652698668273
SUCO	-0.0375737528439069	0.0328888054705617	0.253267813454597	229.010375823332	-0.125674873019435	0.0758359608357814	-1.65719365370179	0.0974803292116468	0.219258145565393	-0.339321725008234	-0.355218663220826
PRDX6	0.377315959007662	0.179267190906487	0.0353114534853748	29.7323460821419	0.510268757722504	0.316792592144389	1.61073450066639	0.107237602586444	0.233203927845021	0.476227143434235	0.583827030782414
KLHL20	0.134787896329696	0.0817183261236725	0.0990614827289915	139.803917429848	0.120351000119042	0.136306596733428	0.882943327786325	0.377266892118245	0.551453395221497	-0.000510363986344536	0.00806752381832701
CENPL	0.175129605774993	0.142331893209429	0.218535666338552	7.76729551934614	0.126046379175962	0.2928727783815	0.430379292580659	0.666919755955792	0.791793610128108	0.0787893500082914	0.0164774219926001
DARS2	0.554301448093921	0.0977555720772985	1.42564476317535e-08	21.2639539844369	0.696479804643506	0.20231575256543	3.4425386842691	0.000576281436655002	0.00453111425369936	0.824127588376273	0.858789579873435
GAS5	0.160554797552617	0.101537588698863	0.113824296348312	44.8163335901168	0.141673953292537	0.21093011607597	0.671662994019831	0.501798265142945	0.664402920880045	0.0501396437996763	0.0395533763264219
ZBTB37	0.0567470207982953	0.0838694897088848	0.498652786690804	255.76645308927	0.0318552082476432	0.144602540757489	0.22029494143583	0.825641459551614	0.897047727296806	-0.15391534346355	-0.12260693894387
RC3H1	0.0463858192747671	0.0477574799599023	0.331409551980835	428.179376828955	-0.00104560644892347	0.0897323676818376	-0.0116525003845976	0.990702860244315	0.99433942029765	-0.174282361340438	-0.171188868027686
RABGAP1L	-0.00465296423390989	0.0354966565492822	0.895710629633908	1111.22115657428	-0.0692348460180551	0.0798096755607975	-0.867499404446437	0.38566843795175	0.559703827088122	-0.274609317994579	-0.271878313914648
RABGAP1L-AS1	-0.246766290632469	0.107623853450081	0.0218561401911178	11.5879912198406	-0.446447875429706	0.248109405533206	-1.79939923869575	0.0719555499283887	0.177277719808403	-0.750531578148932	-0.828877792905685
ENSG00000289425	-0.459429537161633	0.0987967027870399	3.31530136972906e-06	15.8845498580668	-0.722938730579601	0.223551180085442	-3.23388465363185	0.00122118765600524	0.00820782037799277	-1.16856380481502	-1.23714911509327
CACYBP	0.81075908354423	0.191308769870627	2.25559053939285e-05	135.651162206386	1.08221112222801	0.316373661441592	3.42067388700056	0.000624661877941196	0.0048043741909622	1.32824646242962	1.4283673149273
MRPS14	0.27265812728419	0.104269781672546	0.00892458764774924	33.6868332566129	0.34475962473306	0.222603827921387	1.54875874306534	0.121439726715253	0.254624328408601	0.270501202786528	0.339433296591506
COP1	0.126636429344514	0.0335519993085599	0.000160436125551957	489.527570610306	0.116992667286831	0.0737138071228891	1.58712013194206	0.112485439116349	0.241287209939297	-0.0165337058191486	0.00310854973215214
COP1-DT	-0.545287713361641	0.0647779305623481	3.83617455845967e-17	149.04779989063	-0.838902131842452	0.124040283694918	-6.76314264086793	1.35030174538193e-11	1.75644104705118e-09	-1.33733525526617	-1.40838273919735
PAPPA2	-0.67806797660624	0.0710927276118851	1.45899113117514e-21	64.3978667403478	-1.04237863498899	0.189302124127483	-5.50642862457801	3.66186329875596e-08	1.72752269284269e-06	-1.59834147052601	-1.70883976852191
ASTN1	1.11175520788956	0.585900933490596	0.0577601364313113	13.9957117994344	1.40476712575867	1.00371881669858	1.39956240969878	0.16164439718398	0.31177497656852	1.91991466147916	1.90465925582932
BRINP2	2.36758024459502	0.821676815035496	0.00395911819416267	4.60242024806777	2.17452467164542	1.08849810192133	1.99772941065044	0.0457460038647625	0.128951180260906	4.38849042605072	3.04129696072801
RASAL2	1.17619831990516	0.245119505395331	1.59883138764475e-06	66.1985568189033	1.59214847761249	0.419711242200442	3.79343776751191	0.000148575880528999	0.00153251846415393	2.04659051190864	2.18134989803224
FAM20B	0.159186183608531	0.0834178052473131	0.0563524749194262	98.6619090640243	0.18049605618834	0.152456956615416	1.18391485830099	0.236446767877958	0.405311386390594	0.047449358835866	0.0968787850484538
TOR3A	0.126990927579351	0.243542738214301	0.602066005929216	8.63057070027673	0.0857492155071449	0.486291627677787	0.176332905249937	0.860032412381713	0.91920974387408	-0.0158368685006344	-0.0430260877439447
ABL2	0.0429630880584382	0.0664083004749186	0.517661983910525	203.554185683314	-0.0214009537330876	0.107863663190726	-0.198407444175581	0.842726293611177	0.908354535945499	-0.181010425427643	-0.201245936442436
SOAT1	0.791890458134117	0.0653452518733505	8.42243708277248e-34	37.7614760116842	1.13914343740965	0.19464906746614	5.85229332068496	4.84840563821829e-09	3.06410088400229e-07	1.29115639809997	1.51243458573018
TOR1AIP2	0.305623796541867	0.0575814393209946	1.11029947942795e-07	127.926615319352	0.385939581166304	0.123718922470447	3.11948708782599	0.00181166200980092	0.0112634095625581	0.335301831706837	0.400240353850281
ENSG00000272906	-0.00971600760612363	0.137668943116599	0.943735881022469	14.1601713327808	-0.0713303880264288	0.265795157323756	-0.26836601819477	0.788417593957142	0.873787651901545	-0.284561744326523	-0.274972628574692
TOR1AIP1	0.112117871062853	0.0884988658798208	0.205196472103422	101.500608354097	0.0830104720247393	0.143989978562584	0.576501731949765	0.564276099540019	0.713695004402641	-0.0450728414973579	-0.0470701651586866
CEP350	0.131165162574239	0.0239813614071575	4.51401813445271e-08	695.372727590772	0.10695673267219	0.0578335533387245	1.84938891867419	0.0644016743868273	0.164477897062701	-0.00763157314274016	-0.0117106901023315
QSOX1	-0.0929212015858301	0.079582054164708	0.242962089734946	84.2607228439577	-0.214727183232665	0.154116009450068	-1.39328278742018	0.163534293566163	0.314622697472638	-0.448118226592254	-0.48671489088052
ACBD6	0.115609712103599	0.0442011654190151	0.00890876904343176	480.977175333965	0.0906004242550024	0.0888183860834364	1.020063843199	0.307698183206536	0.482168451298383	-0.0382089282013343	-0.0358627064862825
XPR1	0.338496557297852	0.118613991199114	0.00432043621773967	140.796903235931	0.414270309900568	0.196513653947285	2.10809936907334	0.0350223950151887	0.105658646343954	0.399919830349123	0.442074012589573
KIAA1614	0.0170741024271563	0.188642691099348	0.927881726759627	34.4825169143059	-0.0566554632172188	0.299750478517607	-0.189008749868904	0.850085958994475	0.912988328939348	-0.231900414582807	-0.253303373178843
ENSG00000243155	0.0155187090408609	0.176511516817257	0.929941086812043	17.7566743131317	-0.0290865104131486	0.312856569496374	-0.0929707516130191	0.925926797389374	0.958551014636288	-0.234957851969034	-0.212594566348532
STX6	0.0346523147595431	0.13403219369116	0.795992304526531	190.855297602997	-0.0274467726526276	0.20889038944348	-0.131393180537173	0.895464283038771	0.939574787700952	-0.197346915743462	-0.210173300360672
IER5	2.54017493727368	0.26516242790176	9.73328164074932e-22	9.60159513495542	2.47922641062362	0.549583018143056	4.51110447153278	6.44909462214057e-06	0.00012256024077651	4.72775988078141	3.49122497653179
CACNA1E	1.25880581160768	1.1282911878008	0.264561449844452	7.52286771778828	1.4410995641203	1.76457192415829	0.816685080608266	0.414108419521149	0.586444326689363	2.20897209057492	1.95830838154873
LINC01344	0.566805599559697	0.218556471918962	0.00950305965301826	62.0043989475746	0.671079793512356	0.34696752851223	1.93412852317879	0.0530973277584938	0.143282577504189	0.848707003790641	0.821283470955395
GLUL	0.0124953661734165	0.149131554867614	0.933225354530431	1261.99744576188	-0.0559933450226054	0.224707230867351	-0.24918354788351	0.803218805010733	0.882899316566663	-0.24090083822303	-0.252325677657548
RNASEL	0.533757502480051	0.278710761930036	0.0554804278573703	7.50253834440813	0.803828381155215	0.482212562478584	1.66695860643596	0.0955226360087971	0.21629411479565	0.783744346468532	1.01730240028346
NPL	-0.48564911258276	0.19439482025193	0.0124804060146145	33.3168326171521	-0.77344728414633	0.318279216083079	-2.43009045222871	0.0150950551105222	0.0562757844772186	-1.22010363444905	-1.31173094506117
DHX9-AS1	-0.609347147917679	0.106074976501708	9.21958441759355e-09	30.8672783731972	-0.995938222037949	0.221912683295953	-4.48797341028823	7.19039004876674e-06	0.000134548667420917	-1.4632569107637	-1.64026502745793
DHX9	0.36377252319018	0.0469415426892137	9.22699673541397e-15	248.80794908028	0.445010181239952	0.101203885366527	4.39716498658399	1.09673978534433e-05	0.000188627980026231	0.449604806364275	0.487465054216619
SMG7	0.144549335405033	0.0463740975098064	0.00182684554543758	316.180066532956	0.131595421281894	0.0911908156045976	1.44307757759828	0.148998618915066	0.293614280956618	0.0186777006121556	0.0246712364181628
ARPC5	-0.00908049511411243	0.0652837881361393	0.889376935974675	226.499042039885	-0.0863317443649056	0.122168174667301	-0.706663127283449	0.479775848908238	0.645968930124869	-0.283312517173052	-0.297123898581783
RGL1	-0.0946613877177422	0.0776193252975381	0.222631896699196	778.693889372497	-0.189928864100721	0.136567468316752	-1.39073284759298	0.164306453008398	0.315881454642921	-0.451538911150631	-0.450097251087191
ENSG00000289581	-0.373390457908719	0.0740871982690768	4.65828134856728e-07	45.6744068837256	-0.588642533930492	0.156943970501019	-3.75065402035734	0.000176373926039744	0.0017647930254522	-0.999436753162191	-1.0388449587371
COLGALT2	-0.0924526625579612	0.0400538493664487	0.0209875051727292	1590.81782644354	-0.175798553837903	0.0883821269147483	-1.98907358280114	0.0466930816986375	0.130636005213385	-0.447197219242387	-0.429232183232437
TSEN15	0.214111796815626	0.0459340568743897	3.14239010659354e-06	370.287070230778	0.240868251646856	0.0965141259556209	2.49567873367689	0.012571640320047	0.0493076220749386	0.15541665814451	0.186025444347015
EDEM3	0.199348208431496	0.0471572656256432	2.3650556643186e-05	207.028960327618	0.201718869446714	0.0963512701349078	2.09357768884909	0.0362976167822368	0.108552560189377	0.126395866698287	0.128216769173966
RNF2	0.217514314145327	0.118239689711378	0.065826262509457	37.6573120276611	0.290351356031129	0.225633474443263	1.28682748314519	0.198154425428339	0.359641423989282	0.162104987786884	0.259093077784514
TRMT1L	-0.00236842403333052	0.0554403842565434	0.965924580881394	151.407856765713	-0.0782937872191423	0.097946629354531	-0.799351521691956	0.424086611991112	0.596088169057587	-0.27011859643106	-0.285254907870286
SWT1	0.0781123078117262	0.0419446013848895	0.0625645884928177	207.786846535606	0.0456666694127911	0.0804401433336814	0.567709945808486	0.570231937021746	0.718347441577885	-0.111917590446271	-0.102212689346789
IVNS1ABP	0.105057502009922	0.0442163429567803	0.0175020301240441	334.257273080411	0.0870020248647316	0.092174554352768	0.943883325237025	0.345229273933604	0.519656491087125	-0.0589514116990787	-0.0411761671286911
TPR	0.225289617291542	0.0556356915205843	5.13552339778146e-05	276.032404054711	0.239863722591459	0.103159158580948	2.32518106866139	0.0200622801999701	0.0697804854930423	0.177388904214683	0.184542138848898
ODR4	0.0895457914361236	0.0407344969299961	0.0279292260112284	202.24640501353	0.0370380913785035	0.083401861472225	0.444091903042693	0.65697614025108	0.784856560595985	-0.089442787225388	-0.11495380138374
PDC-AS1	0.275352870501267	0.11530408939935	0.0169376615452467	234.301957807267	0.328446220868686	0.196215486890813	1.67390569456658	0.0941491348631901	0.214088613186867	0.275798260579604	0.315344633834549
ENSG00000285280	0.771506823072058	0.330188563632928	0.0194618485098569	25.6097059966414	1.00459765635064	0.493881660228219	2.03408576841348	0.0419429486099332	0.120712761082173	1.25108827870647	1.31376188858821
UCHL5	0.33686629123852	0.0857480151463191	8.54557457243115e-05	81.1157228990196	0.444568622686205	0.162331420169814	2.7386480215669	0.00616923820516872	0.0285639247069188	0.396715215720299	0.486813040990128
RO60	0.0671475894208382	0.0429145528608223	0.117657704175129	214.114901047874	0.0229809693598063	0.0813193638378659	0.282601440483789	0.777482375980153	0.86748075228032	-0.133470941664771	-0.135710798173433
GLRX2	0.965519848263598	0.250955428843809	0.000119389757987307	15.7734615066993	1.34614685197388	0.44981111786363	2.99269359629744	0.00276527220236348	0.0155342209506356	1.6324597580134	1.81809951528333
CDC73	0.126239396451635	0.0367238111163618	0.000587034233223355	391.357018465808	0.123727418188564	0.0825205479442913	1.49935284327112	0.133782120284679	0.272540470758546	-0.0173141535315717	0.0130532028880909
B3GALT2	1.36046029927543	0.513828272793765	0.00810427217776578	8.90117505727034	1.70042976974709	0.764489270293238	2.22426898038066	0.0261303524221041	0.0851683185921721	2.40879435664063	2.34123998294664
ZBTB41	0.220553079178689	0.0558408152906377	7.82573367519731e-05	99.1341802988993	0.260108921477565	0.1143685058629	2.27430549621215	0.0229476249392915	0.0771136892241352	0.16807828939844	0.214436560176866
ENSG00000290127	-0.044203468876535	0.166764410823098	0.790959110525692	13.8376788915819	-0.0856029502448893	0.325781629030345	-0.262761747799216	0.792734220570942	0.876417527547668	-0.352353760399941	-0.296047748201257
CRB1	0.251141994136388	0.110111600080762	0.0225605765117863	232.043257452426	0.304227908954944	0.185306561963519	1.64175464555236	0.100640861805241	0.223761411627385	0.228206931464068	0.279583443032003
NEK7	0.165952122631995	0.0532106954835417	0.00181605326443838	706.434981913519	0.186110406949941	0.100969849122749	1.84322754334006	0.0652957950318833	0.166065501487694	0.0607491678138018	0.105169035398401
MIR181A1HG	-0.134676230346936	0.066911978809697	0.0441422813598079	2159.70156543724	-0.244274251798009	0.11737299748692	-2.0811792919	0.0374174982580739	0.111009663786907	-0.530196102917338	-0.530344618682549
LINC01222	-0.461427119814969	0.158882452782079	0.00368187690110837	40.3874922733798	-0.752754312989075	0.263771804693652	-2.85380885899968	0.00431985137359662	0.0218075993607564	-1.17249045381597	-1.28117533522091
LINC01221	-0.0976999775961933	0.200719737911335	0.626436760288139	10.8879463350853	-0.22478496932059	0.391712020865784	-0.573852619645824	0.566067537566616	0.715218112817571	-0.457511868460111	-0.501566396989721
ENSG00000286541	-0.392021153734588	0.148000173823702	0.00807808758390399	105.926632360041	-0.612679179498289	0.233823718318672	-2.62026104068401	0.00878624825862498	0.0374540738686152	-1.03605911921527	-1.07433789777698
LINC00862	0.365675484590024	0.0668283287724462	4.45328107970265e-08	731.933959229555	0.472295056235167	0.116022378177472	4.07072380047861	4.68672908958649e-05	0.00060845732889806	0.453345458330327	0.527754386693745
ENSG00000230623	0.573230748270888	0.109492172038469	1.64665141315015e-07	84.4146567355986	0.79761937448432	0.204497978174717	3.90037780130451	9.60426939759354e-05	0.00107321102075862	0.861336921118793	1.00813407042451
ZNF281	0.195552543459213	0.0461699796979921	2.2805261874532e-05	330.809456209174	0.226216798976064	0.0925645724831697	2.44388098931905	0.0145302187853083	0.0548382736015663	0.118934726581515	0.164390848328893
DDX59	-0.0281933532582205	0.113661559845662	0.804098421107209	41.472909129012	-0.103638828312173	0.199928597825463	-0.518379208574501	0.604193718134191	0.746838955213754	-0.32088266988319	-0.32267984705079
CAMSAP2	0.410854679617192	0.068579236832448	2.0862063437335e-09	423.640506209827	0.526994588369609	0.126107112857303	4.17894420409048	2.92865518911805e-05	0.00041259855124925	0.542154219620437	0.608524690273818
TMEM9	0.947418854260763	0.216342359526069	1.19084470809705e-05	15.3127802748473	1.27681137171961	0.444963607858212	2.86947370340108	0.00411155519378246	0.0209454815537253	1.59687862704051	1.7157175099813
PHLDA3	-0.0189914437392818	0.104457483883173	0.855731621619919	234.326528712953	-0.106984975862409	0.172628720759278	-0.619740303883697	0.535428776293632	0.689643793960977	-0.302794472751984	-0.327620828132529
CSRP1	0.121089301028524	0.100430064718407	0.227930220064403	974.493156062684	0.107756576730686	0.17171152161907	0.627544242312036	0.530302544801518	0.68594260429144	-0.0274376981139234	-0.0105296261169451
CSRP1-AS1	0.122526591564974	0.0914545299977922	0.180325266985206	198.315111335407	0.129359769034061	0.164687764518788	0.785485001949266	0.432169260452026	0.603954365490312	-0.0246124155457117	0.0213700324825764
NAV1	-0.0638227585371721	0.0655608766707652	0.330310580228098	1506.90290491148	-0.155556845633616	0.109300469553363	-1.42320381851306	0.154677078993571	0.301610173825625	-0.390919405739688	-0.399342916307427
IPO9-AS1	0.167157591262959	0.110652931875385	0.130878247327779	160.21694252066	0.188936069867651	0.186235106649599	1.01450297565611	0.310342810257156	0.48495136130457	0.0631187579719622	0.109341459599718
IPO9	0.188931284237573	0.0544900066490045	0.00052578357149335	194.006477522647	0.210994139311294	0.103061494106739	2.04726451076647	0.0406321204281551	0.117960812458596	0.105919314746465	0.141912797887847
SHISA4	-0.310561979707524	0.155614971136066	0.0459657599567973	112.284353173058	-0.506745446675983	0.238015950680164	-2.12903986152141	0.0332509625968042	0.101665083722497	-0.875934789051598	-0.91791426076308
ENSG00000223774	-1.33674539313882	0.108266546819407	5.06877982149146e-35	23.9859296711942	-1.9835474818972	0.228997128762721	-8.66188800101719	4.64014134109111e-18	2.59035890366411e-15	-2.89310392516586	-3.09858645407018
TIMM17A	0.211473729406961	0.160237386380606	0.186917585831004	22.8066142774025	0.278099242615733	0.276738581538259	1.00491677405409	0.31493692664075	0.489645195703453	0.150231008010139	0.241001388853305
RNPEP	-0.00219585693181001	0.174721856225665	0.989972667067879	31.3082843880691	-0.0958295417358546	0.287748906458346	-0.333031819009629	0.739110264693894	0.84174379184461	-0.26977938121228	-0.311148515375727
GPR37L1	-0.492478993828802	0.163960918613074	0.00266773879964138	113.883697809516	-0.777825389483022	0.254718332737845	-3.05366865872021	0.00226061609986215	0.0132782702788045	-1.23352913467885	-1.31819573339393
ARL8A	-0.142567125422581	0.0766644670992316	0.0629386629339027	457.006566715941	-0.279616360798082	0.130566584502465	-2.14156142525734	0.032228790633653	0.0994933956013094	-0.545707238445912	-0.582531406424714
PTPN7	-0.787096511681195	0.156656447537102	5.05145640410271e-07	11.7546499252904	-1.28322032277122	0.317499186867151	-4.04164916273677	5.3076602101834e-05	0.000672136403554227	-1.81265890445682	-2.06447089511173
PPP1R12B	-0.230021287339429	0.0398280099871698	7.67865317339822e-09	1741.31501574213	-0.391508962024312	0.0757518852542817	-5.16830651422213	2.36224669202481e-07	8.13989365176392e-06	-0.71761591864328	-0.74775401467653
SYT2	0.923711504053499	0.361107038005983	0.0105276343069999	6.1459486321706	1.31106921104739	0.63803191574358	2.05486462149693	0.0398920824296993	0.116367106551951	1.55027707948943	1.76630324580992
ENSG00000226862	-0.177737000623339	0.144532983166395	0.218797048910084	7.23370672710493	-0.258580955464718	0.330702856980359	-0.781913279570112	0.434265540166787	0.605521878959207	-0.614840675848434	-0.551470152179802
KDM5B	0.180529895567026	0.111729313871281	0.106142071461028	88.5972766384706	0.206853884146541	0.18954321688279	1.09132833951244	0.275128432045537	0.447513746818757	0.0894047017592408	0.135799223356092
RABIF	0.542567080073886	0.254777245224887	0.0332067726153977	13.8940660382523	0.721787556571986	0.448074787911119	1.61086402548309	0.107209362456528	0.233180363342949	0.801061336581505	0.896159457209285
KLHL12	-0.0268852731493585	0.143950661307978	0.851843103968698	50.6856506291256	-0.104221407834702	0.243660302909909	-0.427732406920782	0.668845953112962	0.793658496130322	-0.318311376302895	-0.323540094351965
ADIPOR1	-0.0479625825710263	0.0879466821197079	0.585506101755627	75.2163723968468	-0.138168333787456	0.149139689908886	-0.9264357051558	0.35421959580043	0.528077683824876	-0.359743051655699	-0.37366672995234
CYB5R1	0.701773848527205	0.250424322621857	0.00507335303186577	24.8600885840826	0.950226347951109	0.397152662568163	2.3925971987863	0.0167295962208733	0.0606533896654346	1.11401414343958	1.23347624602216
TMEM183A	0.345910163085413	0.229033678953182	0.130966226081742	29.1923389709842	0.427771662167412	0.399145973855035	1.07171734199372	0.283847009124892	0.457474104204897	0.414492758137911	0.462010349863065
ADORA1	-0.541687703417654	0.0965536424351585	2.02063186662652e-08	251.081296923064	-0.84990850884159	0.170409036963136	-4.98746148671358	6.11778102406229e-07	1.80145121231619e-05	-1.33025871431485	-1.42463495154447
BTG2	-0.573433259375481	0.155008875204457	0.000216145880203571	82.5798444288413	-0.911815562582143	0.256366649542809	-3.55668556814324	0.000375563220495368	0.00321931927587776	-1.39266096604565	-1.51604800992461
ATP2B4	-0.299290351993501	0.196989607217384	0.128681837669273	287.288210619065	-0.501290048706583	0.290949169885148	-1.72294716944704	0.0848980792225914	0.198718460067135	-0.853778146056882	-0.909858722937719
ZC3H11A	0.193993570666335	0.156948353803341	0.216445762069726	7.32683169304152	0.100468251828143	0.343054528831896	0.29286379681457	0.769626262092721	0.862338585898332	0.115870253154371	-0.0212916965039781
SNRPE	0.238561701611329	0.257962187247934	0.355073438037954	20.8126815811292	0.22863628655476	0.435584950097304	0.524894825920146	0.599656306455815	0.743287556100935	0.203477845539765	0.167963506788918
SOX13	-0.161348212204921	0.0840604705907455	0.0549299024880811	54.1375298007628	-0.278622100164551	0.171986905365816	-1.62001926583842	0.10522813843691	0.230428181145851	-0.582625228060793	-0.581063263461249
PLEKHA6	0.530942262339443	0.371764541914191	0.153243477794656	23.0670102834203	0.663328617174429	0.643944280095624	1.03010250681305	0.302961888597126	0.477253659647851	0.778210427825863	0.809837945893531
PPP1R15B-AS1	0.302431129776258	0.148525909923866	0.0417284705612375	12.4121255009764	0.363027630484691	0.291153599456189	1.24685949671495	0.212449020277473	0.377075905475428	0.329026005400162	0.366408159314923
PPP1R15B	0.402400857177479	0.0567217737744268	1.3001483908382e-12	84.2691503195099	0.454794769584296	0.129268395942657	3.51822087887624	0.0004344505856759	0.00360995331455312	0.525536537552707	0.501913151670839
PIK3C2B	-0.120751016437051	0.0523490663364826	0.0210742943732004	673.486346232962	-0.242318940471141	0.0906019012611061	-2.67454586601666	0.00748305395030504	0.0331760280695523	-0.502823304502203	-0.527457371144919
MDM4	-0.226787295257206	0.0493708105957636	4.35768198667399e-06	744.492654616114	-0.390585294748469	0.0839093406254107	-4.65484881465253	3.24218518967311e-06	7.01757627968342e-05	-0.711258859145617	-0.746390111122594
ENSG00000287197	-0.394628022330145	0.138428437535991	0.00436131226449671	6.17567559659887	-0.593544074926083	0.347170520414355	-1.7096615064484	0.0873284848065955	0.202602084751301	-1.04118344183054	-1.04608266148839
NFASC	0.238360916456191	0.05017461076583	2.02785770500793e-06	2398.54130819112	0.270348232335939	0.0993625107485815	2.72082730497828	0.0065118770872388	0.029787031955838	0.203083162081979	0.229556108995837
CNTN2	-0.0679213247977341	0.0374601044682477	0.0698064813447443	2387.83475073594	-0.16649884510483	0.0741028694267464	-2.24686097033558	0.024648913738497	0.0814216336953607	-0.398975959036998	-0.415500067649979
TMEM81	1.04419634390376	0.202697809917914	2.58420906307233e-07	6.74737947995387	1.38646930384467	0.445002436171632	3.11564430022564	0.0018354352218765	0.0113532599735463	1.78711417618636	1.8776403660294
RBBP5	0.370756670732614	0.067764315668105	4.46829272126806e-08	90.7164996287296	0.463687359642317	0.114387609452603	4.05365023240955	5.04245917140109e-05	0.000644031153273897	0.463333547913077	0.515044108565208
DSTYK	0.175532830731048	0.0528086942454759	0.000887558943486866	189.029256396936	0.177403405625996	0.0982872979127315	1.80494742854271	0.0710829089960658	0.175973543002456	0.0795819694617142	0.0923121221348913
TMCC2	0.212780555392485	0.0371956263581017	1.06161041450647e-08	423.644388248455	0.210659483207086	0.0782156231244807	2.69331720175418	0.00707449272824174	0.0317229829354974	0.1527998363597	0.141418638722731
NUAK2	0.0642230441080301	0.171362335019175	0.707824661746731	12.4350191166289	-0.0214472242657833	0.320116600946539	-0.066998163176689	0.946583165489116	0.970526113271934	-0.139219721527074	-0.201314260335289
CDK18	-0.216937251517156	0.0776022410091234	0.0051819115943778	1774.95374218552	-0.371090399513816	0.128857051849865	-2.87986101021606	0.0039785052017911	0.0204464950876859	-0.691896624323124	-0.717603601532448
MFSD4A	1.34072007267022	0.505588201592452	0.00800633513311958	12.4177563865022	1.50585719198739	0.766239164078238	1.96525740602008	0.0493844527529843	0.135863018066629	2.36999098550176	2.05393064846491
ELK4	0.16280596368189	0.0622441008658497	0.00890696051628699	128.015039269607	0.152823043338954	0.130913720571923	1.16735696358881	0.243066243295682	0.412662983674026	0.0545647619382086	0.0560163213014788
SLC45A3	-0.151221864596992	0.118076223478007	0.200294163956832	150.164539372933	-0.290595103500466	0.190682945096802	-1.52397008213263	0.127516184959955	0.263488872007015	-0.562719862617418	-0.598742813476964
NUCKS1	0.0265475807280409	0.0601955006162146	0.659196581210447	847.071277233473	-0.0385072697908393	0.104908914965493	-0.367054313768332	0.713578504638676	0.824538577416902	-0.213278394590986	-0.226505427469257
RAB29	0.735320453226033	0.143796035976499	3.16017591523204e-07	25.9185934399122	1.01454163702021	0.2298208388988	4.41448931211568	1.01248717769856e-05	0.000176861841027448	1.17995671738319	1.32844534758931
SLC41A1	0.213769898952034	0.107533532157494	0.0468186460445707	35.5586976769865	0.260076245215516	0.203350477437092	1.27895566557483	0.200912668486677	0.363073635336458	0.154744589380666	0.214388309826222
ENSG00000286619	1.06447414868405	0.734656976532642	0.14735423693961	62.7266474074707	1.48803857695252	0.933824117320308	1.59348912643484	0.111050505724044	0.238974409844321	1.82697426495372	2.02761936407942
SLC26A9	0.305598596992538	0.151208595750533	0.043275640542264	18.3156725252599	0.352135237503543	0.296834250726796	1.18630258011447	0.235502828090652	0.404164323494545	0.335252296942888	0.350324257799304
RAB7B	-1.50077086367147	0.223822873683433	2.01169283392453e-11	10.7758548559865	-2.33634130611962	0.404890749184802	-5.77030053372066	7.91302802773583e-09	4.50623584707208e-07	-3.21552885658112	-3.61952809966933
SRGAP2	0.0957060750229542	0.0880167556441135	0.276876860188647	251.858895322644	0.0712269278843296	0.157583791396291	0.451993997943661	0.651273306350866	0.780161144734415	-0.0773335153755191	-0.0644699563512475
MAPKAPK2	0.0140532009810014	0.077762811185403	0.856588310990239	99.1547936407502	-0.049842252072968	0.148560058652667	-0.335502372070941	0.737246155652954	0.84063775675702	-0.237838601734021	-0.243242864231094
PFKFB2	0.0811830780739054	0.197665170696669	0.681285134744877	25.2480578894986	0.0332177484658739	0.34702828201326	0.0957205801013205	0.923742495393975	0.957399392998258	-0.105881376143943	-0.120594987785018
YOD1	0.526649802402605	0.106697214733449	7.97704092167204e-07	59.7037875671309	0.68215086048262	0.20166837773893	3.38253755066002	0.000718194585519387	0.0053546861751746	0.769772737653456	0.837631205666283
LINC02942	-0.242505229565995	0.15633547874098	0.120857386471726	19.1713973034498	-0.348194327873671	0.301956045416685	-1.15312918273644	0.24885736511516	0.419316635820058	-0.742155608748249	-0.683794854272594
CD55	0.107544907256251	0.118402090540511	0.363718455892544	595.188787895969	0.0911423145328503	0.189601834164539	0.480703759720783	0.630727058640173	0.765650188607505	-0.054061918235989	-0.0350625416486513
CR2	0.250399099997609	0.390253810118107	0.521112537775549	5.34864668158274	0.0711001903082373	0.656357432155296	0.108325413600885	0.913737564091093	0.950559506459544	0.226746624165653	-0.0646570993138385
CR1	0.769584369987385	0.234362021782505	0.00102438722318506	80.6390395044906	1.03524961648518	0.358518524138312	2.88757636435486	0.00388222355420489	0.0199977051823288	1.24730931192794	1.3590231189641
CR1L	1.34678402355165	0.337564926540554	6.61558949679034e-05	18.4229715977344	1.85882723381157	0.506894082879407	3.66709199533859	0.000245324552591638	0.00228095652714973	2.38191089611504	2.575132500114
MIR29B2CHG	0.793070765095034	0.130116584807666	1.09383936775496e-09	167.378684047544	1.10428154204789	0.218793347207456	5.04714405690239	4.4846321093377e-07	1.39408587009064e-05	1.29347652795351	1.460956890001
HSD11B1-AS1	-0.425284898629526	0.156622424136534	0.0066205506026712	28.5884905094506	-0.70913792456928	0.277918230500186	-2.55160636023409	0.0107227590137398	0.0435212133493139	-1.10144567553202	-1.21677059908762
G0S2	1.2881561139237	0.39625940269705	0.00115084819673436	8.27067364272006	1.36865235936519	0.688745576456326	1.98716682349825	0.0469039130441552	0.131043832366296	2.26666599128759	1.85133154841575
HSD11B1	-0.369630428359527	0.2069089056263	0.0740279790276245	138.275848293414	-0.603353761580892	0.310062741126222	-1.94590862284635	0.0516657169724264	0.140423888562885	-0.99204566161049	-1.06056781955496
UTP25	0.14919420350882	0.141130411906244	0.290448991848706	40.2361594658716	0.145889901479396	0.230023644976174	0.634238717043665	0.525925043804436	0.682785245822852	0.0278081196558146	0.0457787205230334
SYT14	-0.139305947882532	0.386014485980931	0.718187140721281	207.062786836442	-0.295486517767317	0.63921976434104	-0.462261235104219	0.643893995074087	0.774963326087191	-0.539296740483194	-0.605965562920203
SERTAD4-AS1	0.202676523675032	0.135081813142265	0.133511257960372	19.8100110965313	0.250714266287213	0.260238891005521	0.963400456090531	0.335346597519519	0.510101466117907	0.132938337270941	0.200564244964191
SERTAD4	0.666772345596776	0.262910003978894	0.0112087068163956	15.7753536080371	0.963968670554842	0.42846767500384	2.24980489029004	0.0244613334575186	0.0810120178090134	1.04521167547453	1.2537684043878
HHAT	-1.49676047351361	0.330629907278628	5.98278959488856e-06	41.9034878701926	-2.26541201121407	0.480318881699719	-4.71647502841735	2.39965804116226e-06	5.53366926600549e-05	-3.2076456310833	-3.51479263926062
KCNH1	-0.283899078508879	0.249191300306075	0.254585694907752	129.599293487503	-0.554035059675425	0.451754935553075	-1.22640621291084	0.220045849178578	0.386443083929033	-0.82352351376375	-0.987742945746366
RCOR3	-0.00178750396006877	0.0424610056669526	0.966420939811111	443.677863072851	-0.0765172162919436	0.0768213163276973	-0.996041462834918	0.319229999749988	0.493668220481401	-0.268976681616423	-0.282631591590932
LINC00467	-1.55324351181362	0.145758998540267	1.63049288212984e-26	55.3044717023068	-2.31479746065306	0.243154463631428	-9.51986414759721	1.73405602584745e-21	2.90411032928801e-18	-3.31867436150467	-3.58771607366626
SLC30A1	1.27216557986544	0.270988467410539	2.67210313657553e-06	4.97894871259806	1.8076946005349	0.573742355587846	3.15070794918526	0.0016287526482225	0.0103128676658247	2.23523339225109	2.49962914292889
LPGAT1	-0.128610342304428	0.0492950415442984	0.0090809509165059	2220.54200111982	-0.240219782228904	0.0836272479588936	-2.87250612799051	0.00407230181016284	0.0208246945238785	-0.51827238442577	-0.524357716689532
INTS7	0.15589422094001	0.0432189640067123	0.000309663305805922	167.173730651092	0.138011362824752	0.0914657932602227	1.50888499301707	0.131328175525477	0.26901689400702	0.0409783465341022	0.0341451299954407
LINC02608	-1.67458858087994	0.288086092642891	6.14342269247904e-09	18.1364110965773	-2.53047088425212	0.458103992355013	-5.52379138030106	3.31761364674811e-08	1.59889883593997e-06	-3.55720241110721	-3.90618329300983
PPP2R5A	0.122720823011567	0.0463586739547127	0.00811606049780647	502.764329976727	0.111571935609937	0.0963286092957305	1.15824298124568	0.246764892723709	0.417374652662256	-0.02423061471537	-0.00489579922814082
ENSG00000234915	0.0692487833032792	0.100728835273528	0.49178202820511	67.4242487825502	0.0495476505249653	0.192900953766807	0.256855394218849	0.797290405771921	0.879402062775352	-0.129340624030343	-0.0964819634998404
PACC1	-0.281781266345816	0.0686858295865717	4.08770304053479e-05	196.414534294281	-0.467877208161142	0.124404169565174	-3.7609447480458	0.000169272820275355	0.001710344831108	-0.819360529568622	-0.860520727364106
NENF	-0.446529680671317	0.0952549461014495	2.76249144845518e-06	275.613223325374	-0.719577439101816	0.142552300894044	-5.04781357150215	4.46894904762054e-07	1.39244138000047e-05	-1.14320655187954	-1.23218577221833
ENSG00000286213	-0.0268274288905883	0.339541089142983	0.937023995739893	15.5030018147917	-0.0774629541843142	0.520251008306164	-0.148895346568416	0.881636213184441	0.931229885560004	-0.318197671820864	-0.284028085010404
ENSG00000260805	-0.207859278975616	0.13773259265506	0.131260200708883	17.3929957006259	-0.384988659419492	0.245060605595888	-1.57099366698844	0.116184119829956	0.246888951226289	-0.674052050156741	-0.738126019696047
ATF3	-0.0668447707291134	0.166804119829791	0.688612936049089	61.6690987605514	-0.17534875617022	0.272393967698739	-0.64373215622804	0.519749134180811	0.678052473199075	-0.396859776284328	-0.428568003983535
NSL1	0.150473481915515	0.038432230288694	9.02940992663481e-05	289.564106817308	0.156065893767724	0.0835021803477549	1.8690038166401	0.0616222833863094	0.158981580687625	0.0303227977189245	0.060804772013502
TATDN3	-0.0444718090182156	0.138661786578629	0.748421491852691	230.902552039414	-0.12545412833161	0.219569555810968	-0.571363948286235	0.567752961842715	0.716151356174297	-0.352881236721127	-0.354892707682385
SPATA45	0.174849275679109	0.17083729357145	0.306078952923273	7.96507314470118	0.227245886520532	0.35591492547599	0.638483722526162	0.523158846643596	0.680512837604942	0.0782383050294513	0.165910417329463
FLVCR1-DT	0.0273046870598452	0.145972192561566	0.851618269726169	15.2487399763295	-0.026691406999184	0.286339391192919	-0.0932159801275853	0.925731979358898	0.958497454362481	-0.211790150379198	-0.209057913980535
FLVCR1	-0.0224089789542564	0.0742551346775089	0.76281706349537	83.43408197808	-0.110814105357917	0.130691681785258	-0.847904808050429	0.396490986659336	0.569793654323907	-0.309512323057301	-0.333274988958611
RPS6KC1	0.0349617821114892	0.0513844419966555	0.496253589060744	501.507451470574	-0.0236739977191005	0.0891126231342507	-0.265663795839956	0.79049814839185	0.874994855451082	-0.196738595649013	-0.204602353684724
PROX1-AS1	-0.648791766869848	0.0953010307213459	9.90923145877911e-12	198.147243673167	-0.991325786145317	0.149168275536015	-6.64568778168903	3.01804409035235e-11	3.709702268123e-09	-1.54079321362602	-1.63345422245185
PROX1	-0.036530240196579	0.0801165041745263	0.648415879490397	536.923592558939	-0.107330541800629	0.141535656495727	-0.758328639284406	0.448254266386278	0.618479357295385	-0.337270491790289	-0.328131096952899
LINC02775	-1.09155406458446	0.326569242319945	0.000830306787491531	17.0866426240171	-1.58629895932369	0.516078410153373	-3.07375570865726	0.00211382447482987	0.012620775540896	-2.41113123497306	-2.51200220895935
SMYD2	1.35205176110895	0.684528141722599	0.0482501333872073	5.45147537290052	1.43737398139943	1.03585289346756	1.38762365820861	0.165251673510468	0.317251070098589	2.39226568988648	1.95280711973468
KCTD3	0.162715899256491	0.060937481997404	0.00758037266373035	360.817637972041	0.174452838297151	0.113202385999959	1.54107032953541	0.123299670120382	0.257295473819524	0.0543877222620655	0.0879552618550166
ESRRG	-0.0838559204666997	0.18607842727482	0.652243074521302	681.728404770311	-0.214347169875895	0.274332665353757	-0.781340310310807	0.434602367517059	0.605847728643591	-0.430298599959853	-0.486153756388266
GPATCH2	-0.00371067004107859	0.241271973514475	0.987729326450247	65.3953047345909	-0.0932234862397745	0.377541254485564	-0.246922647875397	0.804968088458173	0.883940861336169	-0.272757049932125	-0.307300367405328
RRP15	0.820666109754281	0.137337606723696	2.2933184831793e-09	36.3024432300982	1.14272147014401	0.25928447339806	4.40721133497909	1.04710011468421e-05	0.00018195053440699	1.34772070771563	1.51771797260567
LYPLAL1-DT	-0.561762228134832	0.128765383222186	1.2847849960813e-05	40.2525135357162	-0.898094934243828	0.218481116644686	-4.11062955021596	3.94581819585697e-05	0.000528132589291626	-1.36971921538283	-1.49578788569775
LYPLAL1	0.0110497936290698	0.0362271277820446	0.760355227339604	378.883849547608	-0.0463348466828535	0.0734469642974371	-0.630861290539006	0.528131224081918	0.684323224395507	-0.243742400737395	-0.238063766950305
ENSG00000277007	0.727307706779286	0.191314977558369	0.000143750471732566	7.96820170881006	1.09088582021933	0.412567194435726	2.64414096644631	0.00818985403372072	0.0356222949631887	1.16420605856691	1.44117652851439
EPRS1	0.292688927775763	0.0743578823302429	8.27753545017379e-05	166.986082553822	0.35344722629594	0.122152457220777	2.89349256116168	0.00380983315202642	0.0197233943473145	0.309875755127184	0.352261563822235
BPNT1	0.0427788375034476	0.0846307517969518	0.613224355146203	31.2481537111289	-0.00441758158680828	0.176651757738059	-0.0250072891624363	0.980049149517073	0.988682968543765	-0.181372606815468	-0.176167986585446
IARS2	0.132791288253022	0.0573615219617035	0.0206135379934656	124.970310113145	0.113730876774208	0.115771947819451	0.982369899758218	0.325917649656631	0.500704583201415	-0.00443509726157428	-0.00170786824509156
RAB3GAP2	0.1534162735078	0.0565484029581239	0.00666754830249744	209.500160322894	0.153883205005727	0.105692160927302	1.45595665426476	0.145404602508679	0.288919339710714	0.0361074442999155	0.0575817749046054
MARK1	0.421756236731698	0.47241446791523	0.371981747148687	43.9679438667094	0.5476482935747	0.757117696392918	0.723333104197434	0.469475259197441	0.636037724979224	0.563583414693313	0.639022319309626
DUSP10	-0.0656644075812206	0.0946760450088517	0.487952290295285	308.004907719866	-0.143980452408143	0.164168766989253	-0.877027068233802	0.380471935932263	0.554403062288577	-0.394539535984034	-0.382249007846097
TAF1A	0.164625854289445	0.0844760505737206	0.0513208313604989	25.4207871177359	0.209660069932608	0.171988151328925	1.21903787157777	0.222829818701673	0.389697677974809	0.0581421216154502	0.139942887277854
MIA3	0.979606844056208	0.14671612909909	2.44072931606484e-11	84.8785864152173	1.36897299643716	0.249245270725206	5.49247330733291	3.96343470296786e-08	1.83110683277115e-06	1.66015057113852	1.85180500682813
AIDA	0.201237156652614	0.0862305614116085	0.0196108919506595	167.847384237359	0.230612259754029	0.152744049569676	1.50979537601452	0.131095645308405	0.268812282804102	0.13010897295345	0.170881264015411
BROX	0.0994692368375898	0.0553886846836537	0.0725199058127655	134.164270598231	0.0759849608294262	0.103894462696735	0.731366801051027	0.464555137790774	0.631632812677165	-0.0699362667284138	-0.0574441601437978
DISP1	1.62824729169396	0.180977893000235	2.32095774126518e-19	68.5208685578894	2.26110326059446	0.310258943119686	7.28779398865617	3.15071248769737e-13	6.49434552464145e-11	2.93518335210619	3.16914044750155
CAPN2	0.267120062326552	0.10487758491188	0.0108662774648107	92.361546760124	0.310500221932563	0.171808198544842	1.80724915668982	0.0707234395751588	0.175472711745922	0.259615026338801	0.288845252111218
TP53BP2	-0.0325420196299143	0.0474913661900874	0.49320529523156	142.30370458687	-0.104464047800778	0.0969735023839928	-1.07724321832911	0.281371622105482	0.454907323877065	-0.32943084506652	-0.323898380848319
ENSG00000291068	-0.423085817762247	0.064602492882019	5.78990727358069e-11	49.3621159874674	-0.672595199603486	0.135244146308966	-4.97319268862801	6.58591403747203e-07	1.90991507086689e-05	-1.09712294141331	-1.16281096042241
ENSG00000290989	-0.12458629692264	0.0891639298482791	0.16233167671258	64.2965877273247	-0.270335323671168	0.169779321726877	-1.59227473005255	0.111322988321845	0.239406965896642	-0.510362316848937	-0.568826861668531
FBXO28	0.131110600085596	0.0664183246466378	0.048380326752319	216.82263136778	0.116346365217055	0.117778546078632	0.987840053139892	0.323230988116407	0.497661316798853	-0.00773882664795149	0.00215420858254307
DEGS1	0.109765920385995	0.0758203219037482	0.147697868858887	82.7085996330675	0.100397247521046	0.133419649360253	0.75249221537045	0.451755109562182	0.621671914781601	-0.0496960718603939	-0.0213965427287248
NVL	-0.064395759682792	0.0319901940042778	0.0441162764486428	205.677984672881	-0.152716031322838	0.0802957944999311	-1.90191817982409	0.0571818520778065	0.150722497371326	-0.392045754315171	-0.395148119289197
CNIH4	0.390127895243214	0.0567871124815448	6.41984766979229e-12	72.9656539055553	0.47518968870285	0.125126850971763	3.79766361106685	0.000146066363582883	0.0015123625496781	0.501411571490623	0.532028652561191
WDR26	0.329915476598668	0.0455250738576214	4.26431074679472e-13	216.1547933675	0.399700473449663	0.0909711912357387	4.39370385305714	1.11435596064937e-05	0.0001909225212376	0.383051996671106	0.420559932535666
CNIH3	-0.17980076238495	0.110764608576958	0.10453189988643	61.529100459233	-0.33959503553102	0.207144203608639	-1.63941365297686	0.101127140134623	0.224544485171308	-0.618897413148342	-0.671096986009616
LBR	0.0263807168262953	0.0557426451013458	0.636028302502975	198.539644295158	-0.0414616466974921	0.106717397916562	-0.388518156429463	0.697632620400388	0.813692160540123	-0.213606399027744	-0.230867913039587
ENAH	0.0194172597250762	0.0470195659111691	0.679634988705567	736.143202759529	-0.0322682738101977	0.0923089579614767	-0.34956817326076	0.726662799761246	0.832833891462889	-0.227294469368179	-0.217292814861297
SRP9	0.157754845431357	0.0802803265409785	0.0494084655583226	96.4923708081825	0.192804501517121	0.146005100577042	1.32053264410022	0.186657244437311	0.345609972494623	0.0446357768226055	0.115053654686477
EPHX1	0.20171121312938	0.0725109839813235	0.00540579797522495	155.722753626215	0.229346346159016	0.128476879670274	1.78511765500233	0.0742422348376008	0.181183508625533	0.131040825954768	0.169011993449731
ENSG00000242861	-0.438590941162209	0.119403739367007	0.000239554432898985	248.585620852008	-0.713152894814089	0.178680264406838	-3.99122363726924	6.57332575279885e-05	0.000791166069411594	-1.12760136852944	-1.22269917567473
TMEM63A	-0.418250353180649	0.0773175449986156	6.31959602217684e-08	1181.41138916099	-0.656545950818953	0.128350576179114	-5.11525518905922	3.13317072567873e-07	1.03394633947398e-05	-1.08761786679886	-1.13911235376207
LEFTY1	1.16557452652552	0.253930459968008	4.42964145489971e-06	8.57507202405136	1.46354722857327	0.58366001484042	2.50753382339105	0.0121576945324234	0.0480214597126793	2.02570731711774	1.99145500276797
PYCR2	-0.636938583678804	0.107012521058606	2.64884491370043e-09	86.3203616585603	-1.00731725080548	0.181701870688808	-5.54379130488238	2.95991594045905e-08	1.44370461427018e-06	-1.51749340680325	-1.65706750404477
SDE2	0.0974968051970428	0.0935987277920651	0.297575512401513	37.7908575128879	0.0323790227482279	0.171052471482563	0.189292925542608	0.84986323969302	0.912962450722185	-0.0738134763737175	-0.121833465120952
H3-3A-DT	-0.410518526175144	0.131914984783029	0.00185828824549906	31.4924025087016	-0.66487487207942	0.228768162748859	-2.90632605555921	0.003657001610796	0.019116858205792	-1.07241941143782	-1.15141098726864
H3-3A	0.33754946432933	0.0870733665267671	0.000105922029760203	150.464202747611	0.442350720819749	0.155095274468425	2.85212249267985	0.00434283620067682	0.0218741802318301	0.398058129331421	0.483538047583893
ACBD3	0.0806812450753282	0.0695855407703027	0.246271109207609	115.462838466147	0.049350222980244	0.118989378289042	0.414744775456892	0.678328750630918	0.800120663588389	-0.10686782946502	-0.0967734885293966
LIN9	0.833349468524118	0.137024035653321	1.18858670585061e-09	27.6945814070993	1.07827238548664	0.242930127550246	4.43861120215983	9.05412018923227e-06	0.000162610056696158	1.3726523909975	1.42255130608941
PARP1	0.0756835863300148	0.0768659363173022	0.324811732878747	133.755684053107	0.0411202951867541	0.13804760081285	0.297870408066711	0.765802074231363	0.8603954876773	-0.116691729210358	-0.108925946519137
ITPKB	0.289338609621024	0.0822236680744028	0.00043330537083435	602.668577608849	0.333514724763531	0.145739718202666	2.28842712801012	0.0221126593366367	0.0750609094989255	0.303290033423394	0.322828876977201
ITPKB-AS1	0.229039172891325	0.14831255048016	0.122515507385249	11.5063289884408	0.131776886507103	0.317375678192138	0.415207892607718	0.677989721509128	0.799974133754231	0.184759407119945	0.0249391912023707
COQ8A	0.372209732889107	0.0818131184676437	5.37705656478423e-06	108.668524669938	0.464945330883408	0.144880216518094	3.20917059663105	0.00133118482717525	0.00873846855193238	0.466189832760962	0.516901651309599
CDC42BPA	-0.0409891370319405	0.0457666878609185	0.370460699360993	3214.80130735905	-0.120382305487244	0.0936590697462712	-1.28532459070294	0.198678880491021	0.360352004136955	-0.346035347039054	-0.347403563719748
ENSG00000287532	0.362645624770514	0.108889204098004	0.000867183908053983	29.3498704425629	0.513188499061962	0.223899003418344	2.29205352068091	0.0219025549932846	0.074517631234136	0.447389661701115	0.588138372857218
ZNF678	0.0109706226630348	0.0841860828610193	0.89631802798047	179.599851255308	-0.0368423627424164	0.151040839080168	-0.243923186383131	0.807290311328959	0.885050745838112	-0.243898027136216	-0.22404699606251
SNAP47	0.989131561695874	0.259078228797697	0.000134599210010514	16.4342559579369	1.42025837528467	0.448782740159361	3.16469027926596	0.00155248113237392	0.00990011528393423	1.67887331231858	1.92753391084419
JMJD4	-0.0510455007380668	0.151151488454951	0.735581082125819	13.0820409335569	-0.143142502379967	0.300050522699595	-0.477061333178476	0.633318447747287	0.767388563420062	-0.365803145099352	-0.381011675907054
ARF1	0.384018315676755	0.111876679473196	0.000598012077487538	130.888586264164	0.485367295380902	0.180580380718056	2.68781854070136	0.00719204683013248	0.0321625645627887	0.489401968553378	0.547057087888287
C1orf35	-0.00606750301876634	0.11568210937591	0.958170297349845	73.6380848700389	-0.0844846747783183	0.185056481433743	-0.456534535422726	0.648005642384923	0.777933194468601	-0.277389877435808	-0.294396482726096
MRPL55	0.887494615424678	0.282098489625811	0.00165494394798984	14.2779730739586	1.17183507566145	0.438090368893048	2.67487066338025	0.00747580846893678	0.0331548764868636	1.47908552738291	1.56070764114934
GUK1	-0.0504951573355888	0.138588394040158	0.715594103064291	129.709869732278	-0.151808961333369	0.220259978238276	-0.689226261382551	0.490680893040815	0.655447916745847	-0.364721334858402	-0.393808723583988
IBA57	0.0582801887435025	0.103873997555561	0.574752411118285	21.3714582660431	-0.00198088937136231	0.214048647060324	-0.00925438865681805	0.992616171567616	0.995588521235433	-0.15090159463554	-0.17256992345231
TRIM11	0.556946237049783	0.213218455743067	0.00899900158938215	12.3796382707823	0.749743038983731	0.39261729784849	1.90960266675019	0.0561843915086392	0.148943109899634	0.829326451058591	0.937439020544018
ENSG00000231563	-0.077457467223993	0.172484847629801	0.653382429415448	13.8854400276311	-0.198235419969167	0.308101888126855	-0.643408650217515	0.519958971992345	0.678260179802691	-0.417721157924514	-0.462362859457482
H2AC25	-0.086992356856993	0.249150143781666	0.726971927913223	8.55823414476108	-0.3543089771881	0.479187940159866	-0.739394603858135	0.459667418006378	0.62823870921651	-0.436463894195832	-0.692823854378084
RNF187	0.276156332498329	0.168940162528307	0.102124555537212	57.314566747868	0.306305452306782	0.315682203898942	0.97029686350276	0.331898540244388	0.506986277755593	0.277377626140672	0.282651180555175
RHOU	-0.256329733217076	0.0648610802414448	7.75070133715069e-05	751.506935067904	-0.43468425470969	0.10673814937412	-4.07243574353263	4.65240374093314e-05	0.000605901767343754	-0.769330440968363	-0.811507420990597
LINC02814	0.308452039779718	0.472597602456756	0.51396664207164	72.3800536952606	0.365446824947912	0.659064236417064	0.55449348448131	0.579241163497329	0.72585104410346	0.340861310542828	0.369980384955415
ENSG00000233920	-0.663060709416477	0.250872523574208	0.0082170556609927	10.9954010741126	-1.05886920721735	0.431325904027851	-2.45491679801587	0.0140917199533482	0.0536213757270545	-1.5688416795565	-1.73319004124124
RAB4A-AS1	0.0376003098465155	0.0863408404652113	0.663209004576838	16.7296759847569	-0.118350523497451	0.287085251732953	-0.412248705856686	0.680157140981045	0.800937570251663	-0.191552040650935	-0.344403398238976
RAB4A	0.104645004496389	0.0537585673674063	0.0515858840573878	133.526084056765	0.110557901864933	0.121254397150932	0.911784681320178	0.361882075904024	0.535567883901703	-0.0597622582223523	-0.00639313952025075
CCSAP	-0.0621157279877128	0.0614534654348691	0.312123340757296	207.348438848368	-0.152507868758566	0.106011887346708	-1.43859214825404	0.150266112275442	0.295460136816316	-0.387563895122673	-0.394840742738536
NUP133	0.121676534539924	0.053482570686737	0.0229017955207264	242.679458338124	0.0925148671357319	0.0850503904495744	1.08776534295375	0.276698712925014	0.449358709790223	-0.0262833729714744	-0.0330358060242608
ABCB10	0.0994101462511707	0.0440658501750505	0.0240740589453881	113.283591517837	0.0509836035538127	0.0999479195078853	0.510101699013259	0.609980214966029	0.751755975859469	-0.07005242111719	-0.0943616096770386
TAF5L	-0.138426682479887	0.0529732325918393	0.00897135057467216	87.4605756858564	-0.274578878696772	0.118879656236852	-2.30972133827263	0.0209035866768389	0.071885588885084	-0.537568368138198	-0.575092970615027
URB2	0.365945911554438	0.117850851853108	0.00190175245867221	25.9428664356927	0.429598598863255	0.226058165438341	1.90038965427431	0.0573820035919574	0.151012391303289	0.453877036719775	0.464708037133628
GALNT2	0.336718222567596	0.0856919960373053	8.51576957096752e-05	217.134937256082	0.422183051857828	0.159451959951784	2.6477131543914	0.0081038253828642	0.0353434415623745	0.396424157076099	0.453758108323113
PGBD5	0.61781740337821	0.169781314189622	0.000273803965944201	180.009472001517	0.822694253230858	0.272816971928993	3.01555378836542	0.00256510437900694	0.0146686671656483	0.948980926457301	1.04516008307145
COG2	0.258291761692146	0.0723474928090579	0.000356770086239314	111.404021888645	0.29932459221576	0.128380563717219	2.33154134511416	0.0197248325903485	0.0687853480076757	0.242261232337672	0.272343118186084
AGT	-0.522867971356832	0.365328649588396	0.152365368380905	32.8252813240366	-0.85391397157312	0.543895959388387	-1.569995064007	0.116416259615922	0.247264591999702	-1.29326475966098	-1.4305494891681
ENSG00000244137	-0.528484179815558	0.167644984123296	0.00161933840691268	13.928130417715	-0.909653530283679	0.313295161319682	-2.90350328569384	0.00369013098737682	0.0192599824576839	-1.30430454281928	-1.51285551451775
CAPN9	-0.773485367024896	0.132920423158079	5.91436800677432e-09	23.1039648089317	-1.17113287833107	0.25488840611752	-4.59468869600567	4.33395790356594e-06	8.83810776133583e-05	-1.78590347209598	-1.89896057789925
C1orf198	-0.101153392222043	0.0615072057751191	0.100056884384805	425.388757442111	-0.206054472794279	0.112804731749738	-1.8266474251401	0.06775279787814	0.170380552088405	-0.464300246937381	-0.473908612149492
ENSG00000223393	0.023659352913484	0.22555429650164	0.916459707042325	8.79575050244724	0.0366618323825422	0.425911496570109	0.0860785225986671	0.931403996728064	0.962079755661016	-0.218955785132809	-0.115509392119943
TTC13	0.0914343400538922	0.0348503990623341	0.00869997942406058	177.125491513178	0.0447919086121156	0.0672312405773278	0.666236532711262	0.505259925359288	0.66694310147426	-0.0857304664706839	-0.103504376728261
ARV1	0.0448999816748679	0.132747979849985	0.735186279929428	39.470573707924	-0.0238322980149346	0.235611834161032	-0.101150683282938	0.919430844883879	0.953774577152483	-0.177203072890211	-0.204836102721551
C1orf131	0.186794671354044	0.117730007348661	0.112595102465575	51.416984319218	0.206684589325195	0.194393750059516	1.06322651454543	0.287679240985325	0.46173928556396	0.101719373967782	0.135549239607035
GNPAT	0.122526207179627	0.0812607606868163	0.131601840079451	116.907661237463	0.102836371837495	0.13266211481924	0.775175128013118	0.438236182987711	0.609311393551918	-0.0246131711321378	-0.0177948883119204
EXOC8	0.366491899898982	0.135903481429876	0.00700288109922423	18.8954173044413	0.468753727133146	0.267398853978904	1.75301322409605	0.079599737186886	0.190238544207973	0.454950286221645	0.522525197055631
SPRTN	0.261240921792315	0.0662577430157192	8.05363579625182e-05	34.3116631512766	0.25734320528396	0.152439483463638	1.6881663427136	0.0913793021197307	0.209628869193863	0.248058397497095	0.210352654376269
EGLN1	0.282803045053498	0.0630061440572209	7.17265981696716e-06	236.668170719811	0.344365693492187	0.121901245613123	2.82495631410607	0.00472870627329744	0.0233009219013016	0.29044307160337	0.338851610703648
ENSG00000233461	0.449191771502974	0.150883409622765	0.00291009382863319	20.7349150799183	0.603352207152725	0.264796371655608	2.27855164094711	0.0226937314097125	0.0765292256298335	0.617513456096299	0.721275710421582
TSNAX	-0.0231728410701281	0.0448594610556496	0.60545964221284	158.134861605255	-0.112608718748785	0.0847089809719354	-1.32935985602392	0.183729275369775	0.341699726735737	-0.311013847116466	-0.335924947061234
DISC1	-0.308483266948981	0.114012633823487	0.00681618802598072	406.012411370533	-0.490267589534313	0.180090640626833	-2.72233797285556	0.0064821811464939	0.0297221981521989	-0.871848662571186	-0.89358276336726
ENSG00000286071	-0.349994709890987	0.157624258202865	0.0263891285806392	10.1199359470314	-0.598020448120768	0.327016176910799	-1.82871824192322	0.0674418282697468	0.169974720684362	-0.953447722156639	-1.05269255389083
SIPA1L2	1.14268550641208	0.233363636792212	9.75151536257489e-07	74.6015682881134	1.55303435547693	0.373704305628219	4.15578395027101	3.24174053081057e-05	0.000447300099194645	1.98071436135133	2.12359328849867
NTPCR	0.0425314472573516	0.0396689533769554	0.283648374678352	80.4203279128436	0.00316338091235405	0.12038548341305	0.0262770960639856	0.979036323295672	0.988458646051281	-0.18185890191873	-0.164973802310131
PCNX2	0.628754072653725	0.329291779092253	0.0562088081219815	37.2746514145541	0.820290035551601	0.527421779577906	1.55528282546101	0.119878725839288	0.252476966306413	0.970479141518771	1.04160997241696
KCNK1	0.448155093692286	0.195517946625413	0.0218973925299733	176.859970593862	0.569476382477513	0.298562983000511	1.90739111980449	0.0564699584622399	0.149463552642649	0.615475658119404	0.671254064234239
SLC35F3	3.03538780499006	0.741660568388922	4.26395090354789e-05	39.8516037605832	4.37889741767313	1.15216585383115	3.80057905996133	0.000144358350038126	0.00149866182568855	5.70120000804284	6.29631302672807
COA6-AS1	-0.562237622179996	0.151433700909462	0.000205007879901582	31.2072083360856	-0.899323062742539	0.249395781149698	-3.60600752184628	0.000310944126806533	0.00276612903084514	-1.37065369764287	-1.49760136211712
COA6	1.3813968939988	0.310230905440354	8.47567818541317e-06	7.40542473741638	1.78782141797694	0.570182694840989	3.13552381395147	0.0017154749992662	0.010790028953671	2.44994942905611	2.47028404753826
TARBP1	-0.0360657490781697	0.181122632507705	0.842166240177927	85.8639018590335	-0.136554054117655	0.291820988247649	-0.467937741344947	0.639829112834542	0.771943309658459	-0.336357441417625	-0.371283055834754
IRF2BP2	0.175001785579097	0.051586272817222	0.000692806983830062	369.199262879363	0.182458666701407	0.10228753327858	1.78378205880164	0.0744590859992555	0.181476444735592	0.0785380937993537	0.0997768106944552
ENSG00000286263	-0.856297150705089	0.356374631917412	0.0162700599641302	9.86338968981064	-1.32588879350796	0.58373036797984	-2.2714062283526	0.0231223977215039	0.0775842435944676	-1.94868662758249	-2.12747591910779
TOMM20	0.198655285834223	0.0739840192173472	0.00725057746035821	114.75516804371	0.239294859545799	0.142851817163978	1.67512646528755	0.0939094213811867	0.213688591655085	0.125033788478505	0.183702145541817
ARID4B	0.0538697768281633	0.0254486065441082	0.0342762698797845	1506.31575143452	0.00443232430159561	0.0664745593457867	0.0666770016261348	0.946838843601839	0.970526113271934	-0.159571143058102	-0.16310005789632
GGPS1	0.496273932203722	0.036081377131729	4.79931299857838e-43	97.1871918693588	0.598528746009593	0.109651377431291	5.4584699256025	4.80255189412894e-08	2.16648452112928e-06	0.710062877753346	0.714153301771359
TBCE	0.15193988512634	0.0591870740458452	0.0102549298197858	62.1997348536396	0.171515856929616	0.131457701341845	1.30472277530248	0.191987263300653	0.352265866023302	0.0332053070825136	0.0836184628476363
B3GALNT2	0.224102132171962	0.132057425141	0.0896956845742975	56.3540434269726	0.274628340662546	0.226328990843149	1.21340328359821	0.224975671527821	0.392017693735172	0.175054664251867	0.235876193197763
LYST	0.508321711871991	0.0757326951733222	1.91907599866139e-11	244.63293324825	0.659121479173807	0.132629426257055	4.96964736842288	6.70747752410744e-07	1.93261900791379e-05	0.733745202947314	0.803625610974864
GPR137B	0.128201507809177	0.146821001537096	0.382563691147028	54.0434914444004	0.109774762088992	0.242481053594124	0.45271480167988	0.650754119796442	0.779787469549479	-0.013457230470595	-0.0075495376644404
ERO1B	0.322397656455097	0.065650065460223	9.06822100106288e-07	124.071132558154	0.414902198267117	0.135380927025346	3.06470200332901	0.00217886977165982	0.0129399367024372	0.368274214682052	0.443007070208227
LGALS8	0.754767638476223	0.251972696241707	0.0027405439854717	20.4277770845951	1.08405413995807	0.407382637947504	2.66102194590277	0.00779038792910323	0.0341766920347496	1.21818405701618	1.43108874773946
ENSG00000230325	0.0518839143807533	0.129470321310326	0.688611683827731	29.9097883199907	0.00394679869457254	0.239410438064262	0.0164854913030699	0.986847076779507	0.992465935046319	-0.163474753645696	-0.163816993656918
HEATR1	0.233791792030996	0.0758612898958474	0.00205730536856602	104.915122201265	0.26854958817544	0.134797339632258	1.99224694573404	0.0463439696547636	0.130034870248068	0.194101632416878	0.226900198986974
ACTN2	-0.284019678923531	0.198646616338433	0.152782021238807	179.369046089378	-0.406498356743095	0.317859280884548	-1.27886263258345	0.200945433409534	0.363083872801206	-0.82376057804588	-0.769887621942895
MTR	0.105742118650122	0.0859930362916566	0.218824792917832	216.589542995343	0.0831978111885925	0.150561714405622	0.552582783193162	0.580549133933262	0.727138197292497	-0.0576056605023562	-0.0467935368120369
RYR2	1.08849121653707	0.396744815123465	0.00607778680647721	221.312357658119	1.58131900367056	0.657480424607304	2.40511952065347	0.0161671772473861	0.0591178604695629	1.87418462460188	2.16535890389078
RGS7	1.20435638143198	1.02428265957754	0.23967292151658	17.5859104100916	1.99601956204468	1.28309616953874	1.55562740302018	0.119796718598248	0.252467479095007	2.10194082443685	2.77771313595947
FH	0.116525405062465	0.0639112328927997	0.0682673126472418	24.9603325676192	0.153607627529666	0.257565463351948	0.596382859451037	0.550919488461998	0.702851279639816	-0.0364089501948629	0.0571748522942525
OPN3	1.80850265457625	0.412898335727749	1.18668830796876e-05	6.23874998384479	2.43485800272959	0.673930380052216	3.61292215753938	0.000302765617037645	0.00270791304210305	3.28951138924474	3.4257097950462
ENSG00000288723	-1.11351786178159	0.23723853540632	2.68355282036766e-06	18.891705066405	-1.77845033581305	0.385035362467316	-4.61892727051536	3.85729018673533e-06	8.03358656622388e-05	-2.45430547969192	-2.79573635451343
PLD5	0.123757392012162	0.151390762386483	0.413659941494886	766.004450351428	0.123716310417803	0.240271492436555	0.514902159899267	0.606621391489887	0.748941522593209	-0.0221930306265159	0.0130368009559078
ENSG00000272865	0.327362130023686	0.239294320831941	0.171302266888596	31.9931446723634	0.457507061608549	0.396034872092596	1.15521913308074	0.248000701522936	0.418444458509784	0.378032882312557	0.505918170391261
CEP170	0.115644798978701	0.0576283202362617	0.044777828455949	839.752956976723	0.111076369914172	0.111524469790571	0.9959820488074	0.319258867333578	0.493668220481401	-0.0381399579172571	-0.00562756036263161
SDCCAG8	-0.151520735773226	0.0321332568032476	2.41251964117634e-06	1178.11800681951	-0.289705522381345	0.0652909208543071	-4.43714866616456	9.11583374605982e-06	0.000163280669157366	-0.563307353805137	-0.597429242149262
AKT3	0.0910068166938351	0.0571045337093925	0.111005907483054	1524.52292051217	0.0638373456197904	0.111509873146867	0.572481555383997	0.566995778096001	0.715783419855858	-0.0865708493063327	-0.0753815451628259
ZBTB18	0.728642278662541	0.283426881366168	0.010145516822593	25.310612812285	0.990093322901601	0.469139965104532	2.11044335709279	0.034820185242968	0.105245825128701	1.16682942703846	1.29234453143374
ENSG00000240963	0.658785860087266	0.128261069447915	2.80217334266965e-07	118.803917799814	0.876318726316939	0.211737188665125	4.13870955707686	3.49264767638043e-05	0.000477982569643973	1.02951263779282	1.12434293530935
ADSS2	0.31146173235137	0.0636698629259419	9.99060126394138e-07	565.208669498245	0.385011242880992	0.119558320249705	3.22027979380165	0.00128065538273597	0.00848157232718564	0.346777464405059	0.398869553000552
CATSPERE	-0.433479868302495	0.0849129023018971	3.30804773629229e-07	124.955124980758	-0.674089185214089	0.144958912460752	-4.65020862650717	3.31599420578385e-06	7.13125046052841e-05	-1.11755453061518	-1.16501700618924
DESI2	0.17681943063512	0.0463081860357415	0.000134364064449882	104.011826390358	0.191240106572707	0.117403995456284	1.62890628917238	0.103332858515942	0.228006711093857	0.0821110393950741	0.112743641243056
COX20	-0.215196669743536	0.0888943503608806	0.0154858073063006	107.727471668676	-0.374433252438593	0.158368913743831	-2.36431029036579	0.0180636761858223	0.0645206967575704	-0.688475162051687	-0.722539717711543
HNRNPU	0.141629302990451	0.0515735687485455	0.00602972370284332	920.469844648881	0.135487709909371	0.0955541800619828	1.41791504904845	0.156215568176375	0.303814223026139	0.0129377917556564	0.0304186591436416
EFCAB2	0.113238403297529	0.0809859720396286	0.162038867157913	401.885829066569	0.102162625034172	0.139819203102778	0.73067663644939	0.464976689472485	0.63201356249897	-0.0428702108465152	-0.0187897548439915
KIF26B	1.13710623664866	0.405200114539819	0.00501166387859096	12.7194142914286	1.57328844896007	0.668045049173545	2.35506340613769	0.0185195453486583	0.0656762489627645	1.96974718860082	2.15350084374707
SMYD3	1.01059772221684	0.202082165302078	5.70559507349919e-07	275.138081390764	1.34602842426674	0.318614428510055	4.22463110211678	2.39332493502093e-05	0.000350062963749023	1.72106935242898	1.81792464282127
TFB2M	0.650763613285899	0.2322328521416	0.00507549131049361	19.1735668160465	0.889946933941881	0.39925175559655	2.22903699599805	0.0258114433199877	0.0843056356901989	1.01374330412575	1.14446658946445
CNST	0.226922116424568	0.141439014264543	0.108630019714812	69.6051397270017	0.263322818702365	0.235703676910483	1.11717739050109	0.263918485739005	0.435132454900278	0.180597908397339	0.219182258072129
SCCPDH	0.0956657142034882	0.13111390006531	0.465611346376365	121.004447069996	0.106945847527665	0.229028835761961	0.466953635649697	0.640533050060935	0.772444806905167	-0.0774128526540888	-0.0117267633006472
LINC01341	0.202357226148492	0.312014749381155	0.516629157409615	6.94965867360435	0.302074825631943	0.565984690197892	0.533715541892706	0.59353835465381	0.738436890672462	0.132310693998457	0.276404161841727
AHCTF1	0.535324036897507	0.0593509728705998	1.8871920043256e-19	224.823123226169	0.721435374517044	0.120970218740755	5.96374365547865	2.46523390855064e-09	1.70253628385368e-07	0.786823683784058	0.895639418913104
ZNF670	0.229606559575894	0.0960939402937245	0.0168760614416265	29.9968311116036	0.234136491108628	0.206517783087723	1.13373525324535	0.256905617323865	0.427739711806281	0.18587471934715	0.176085206815099
ZNF669	0.508252588162528	0.133646611266348	0.000142978003956514	10.0576354354654	0.571374232299003	0.307695726920171	1.8569456196811	0.0633188912601684	0.162454064792882	0.733609326444657	0.674056463089396
ZNF124	0.672264410326081	0.0873112928381472	1.36463706965176e-14	36.9505893305974	0.904477291977479	0.192144598095314	4.70727410993262	2.51051229686878e-06	5.74971688093127e-05	1.05600742925548	1.16592237498703
ENSG00000259865	0.404643260905196	0.276949589655179	0.143995713042431	8.6091440124611	0.503762908501123	0.493250550961352	1.02131240911801	0.307106449075206	0.481691899404076	0.529944431435083	0.574220377925393
ENSG00000290683	0.361148577746986	0.180783922918926	0.0457512734800452	8.81990026440488	0.475075585498872	0.358111559474805	1.32661337767371	0.18463660828174	0.343053845202988	0.444446915782941	0.531860165737536
ZNF496	-0.156912143940766	0.0825726084785227	0.0573946889053301	57.5439220625477	-0.307777026145811	0.145588299543518	-2.11402308503378	0.0345132956693343	0.104688506990659	-0.573905246943354	-0.6241139465379
ZNF496-DT	0.817923455710459	0.333671023106939	0.0142346388342119	18.2692600603534	1.01749962836516	0.589216853922154	1.72686782734085	0.0841914036213045	0.197790009769987	1.34232947159173	1.33281317030362
ENSG00000290612	-0.554074840848811	0.271886808762201	0.0415611438152168	11.5728028924399	-0.863242831414189	0.456500598083376	-1.89100043907615	0.0586242856165075	0.15331801262736	-1.35460811519571	-1.44432464979593
OR2L5	-0.454770290319503	0.256586988332383	0.0763310831473607	27.6107746330678	-0.72418725915787	0.415516519580041	-1.74286033173795	0.081358014642363	0.193200049659408	-1.15940512147978	-1.23899271463352
OR2L2	-0.390552792099463	0.212393708831291	0.0659423635463265	24.327029038161	-0.618826780509248	0.35396673961775	-1.74826250957229	0.080418581875414	0.191682647209891	-1.03317276017627	-1.08341555494457
OR2L3	-0.839867466932341	0.251329629023536	0.00083267904476836	33.8136423281127	-1.30511500204993	0.40215011318753	-3.24534286887376	0.00117309285096736	0.00795399697229792	-1.91639079178088	-2.09680096857163
OR2L13	-0.862086904874372	0.2659955271614	0.00119118407876487	14.0802196102426	-1.34703520149838	0.437120618593974	-3.08160984451202	0.00205884497864612	0.0123807922010326	-1.96006754961173	-2.15870108185353
SH3BP5L	0.308065375574029	0.115701786292094	0.00775439085304327	34.6012368246113	0.419000651512482	0.187101420103503	2.23943063222446	0.0251279101098301	0.0826777356708015	0.340101244562861	0.449058919281145
ZNF672	0.119338638399267	0.122823902012493	0.33123768925159	33.1846612625872	0.123906739353211	0.223331441151953	0.554810996222002	0.579023944969655	0.725702789027449	-0.0308789763272188	0.0133179917142774
ZNF692	-0.247543052980288	0.0796049720965796	0.00187313519618135	86.9522212415612	-0.420794387781349	0.14505360572772	-2.90095779191605	0.00372023984886909	0.0193687233094264	-0.752058460199068	-0.790997396046846
PGBD2	0.397047745458547	0.130734067083096	0.00238894626131008	16.5751477370367	0.436325695632966	0.272431771991887	1.60159621780811	0.109244927727598	0.236303445543163	0.515013923758459	0.47464138806187
FAM110C	0.177784489309204	0.472951446276279	0.706988032698311	5.3087779012927	0.232726048539669	0.793414522519526	0.293322143638909	0.769275929471101	0.862176591821097	0.0840080556072082	0.174002522191817
SH3YL1	0.0336694434148706	0.0587506917455926	0.566583648464114	271.934123010901	-0.00608959918729178	0.114881206383306	-0.0530077928236024	0.957725698669448	0.976530358506337	-0.19927894632912	-0.178636917560036
ACP1	0.151776607789844	0.0865372794458594	0.0794498748290033	76.1614976729287	0.162612700272705	0.155176378836865	1.04792173584394	0.294674666995707	0.469558894910619	0.0328843527584655	0.0704719031251107
ENSG00000228643	1.44994102058565	0.176218768892864	1.90247996702577e-16	10.7959532036529	1.89324187793982	0.527776622829947	3.58720298710509	0.000334244121783641	0.00292692989781518	2.58468664542815	2.62594977670436
TMEM18	0.118587041086223	0.101777424244602	0.24395400511704	31.1232491728158	0.119212711519015	0.192164377006744	0.620368422992525	0.535015256764316	0.689343966615505	-0.0323563914586799	0.0063867065937861
EIPR1	0.319226704212631	0.10716942773423	0.00289464086023287	44.8777557999783	0.40013790281291	0.201025765796352	1.9904806790701	0.0465380102681997	0.130385534318078	0.362041072621993	0.421205848525908
TRAPPC12	0.050172694261094	0.0558093467398537	0.368651786969075	250.273367992789	0.00590616886788838	0.0968882867263781	0.0609585437769993	0.951392224896093	0.972514917918505	-0.166838499702488	-0.160923752754318
ADI1	-0.482416434617469	0.13886587917629	0.000512810985225243	50.2206219724752	-0.780572424541205	0.226076086234899	-3.45269788388927	0.000555010227295102	0.00438506775484423	-1.21374915811155	-1.32225205429718
ENSG00000235078	0.324993690868312	0.278513762877546	0.24325658418594	7.92455771144879	0.446392342741921	0.478406552076825	0.933081582608085	0.350777847530094	0.525167236697754	0.373377240540868	0.489505978512576
RNASEH1	0.243305727245793	0.0995739293745907	0.0145468526342334	48.8334470793738	0.272134607088453	0.173615058499706	1.5674596975637	0.117007279522774	0.248126548123794	0.212803178580158	0.232193901778301
RNASEH1-DT	0.152831470040181	0.064895600896743	0.0185209161419529	43.4520319190821	0.152068139578087	0.135549666515	1.12186288234991	0.261920744613396	0.433022474868001	0.0349578958954735	0.0549016169601495
RPS7	0.184491598941816	0.198081757960984	0.35165126032826	104.728230315082	0.193356760313781	0.311015755250488	0.621694422387232	0.534142819888668	0.688914661231072	0.0971922236285967	0.115869129863694
SILC1	0.145103707774864	0.0632051283195043	0.0216896960501657	1170.20749279226	0.157996168188351	0.118656185249233	1.33154599447544	0.18300942144452	0.340739331366549	0.0197674305958021	0.0636550496093636
RNF144A	0.21501217381094	0.0460857890679586	3.07902427513615e-06	1466.17974534272	0.253866328289912	0.0981185790648596	2.58734207842633	0.00967195193171429	0.0402937848199963	0.157186529555451	0.205218635868952
ENSG00000223884	0.516023479096148	0.245259684221271	0.0353794772126059	5.78849692328574	0.756709766086767	0.507919611051617	1.48982191201487	0.136271068041973	0.276211765450281	0.748884569784436	0.947726213891279
ENSG00000229727	1.60837789674934	0.643833609955578	0.0124851580569621	4.27059437757455	2.135383824004	0.966002901864573	2.21053562042339	0.0270680112239784	0.0873872805732199	2.89612607471217	2.98350088783641
MBOAT2	0.0465878538004497	0.0528927669206617	0.378427055169565	1040.12973916224	-0.00743785700210798	0.0991221817505343	-0.0750372607901953	0.940185065624036	0.966587927827371	-0.173885221994486	-0.180627779067576
ASAP2	0.473008106143186	0.204651121840615	0.0208168380279216	179.024355263267	0.599342869206504	0.314875856459224	1.90342592774851	0.0569849905062813	0.150410737352868	0.664329234389739	0.7153554505869
ITGB1BP1	0.21236391928909	0.108803295969515	0.0509601572845091	168.518949302437	0.240492169758494	0.182823807007733	1.31543136364249	0.188364970578551	0.347618991158598	0.15198085460872	0.185470115131049
CPSF3	0.059577857964394	0.0925428011198164	0.519713525174185	72.3039622805113	0.0125906876038021	0.166125542087697	0.075790197254288	0.93958601515155	0.966122289409092	-0.148350765741789	-0.151053273309276
IAH1	0.291963633993864	0.0946037193809993	0.00202749453492228	50.3635680758036	0.38449045710928	0.171628811125024	2.24024424913831	0.0250750704252007	0.0825241448186783	0.308450044857155	0.398100551452641
ADAM17	0.256511851346113	0.0902933824275177	0.00449905078674719	248.546975155292	0.299740007609442	0.148234863762854	2.02206147731189	0.043170001111833	0.123377063757751	0.238762461876101	0.272956527956703
ENSG00000239300	0.0617975038557982	0.0828002914185811	0.455459615303009	44.8632466410547	-0.00248556172487002	0.163800235829165	-0.0151743476576086	0.987893086910158	0.992932601532056	-0.143987606947133	-0.173315131639851
YWHAQ	0.105340314937145	0.0677212097727053	0.119827128978719	782.360447848084	0.0829136306602984	0.120621497476081	0.687386845588945	0.491838984822857	0.656554965854961	-0.0583954862177064	-0.0472131628425749
ENSG00000240687	0.0287733871565719	0.160510694302461	0.857732378960173	200.866587040717	-0.0011807114830058	0.251311089198787	-0.00469820685895743	0.996251387074399	0.997666199568189	-0.208903126026096	-0.171388366527805
TAF1B	0.255912012664181	0.0942931264887229	0.00664751715850545	56.4578710083259	0.269427935668717	0.173616821373768	1.55185386725105	0.12069719343127	0.253583346023546	0.237583358745021	0.228197182542637
HPCAL1	0.60929382238269	0.216496092376034	0.00488773549081232	34.7382225352727	0.794604764407832	0.376090575363126	2.11280158680025	0.0346177538134731	0.104895918546415	0.932226119969208	1.00368264348259
ODC1	-0.722648985735035	0.333727967551755	0.0303583397406437	7.86218647585976	-1.13314103424459	0.61078046979012	-1.85523455691693	0.0635627389220222	0.162908796482611	-1.68597437756233	-1.84286114412548
NOL10	0.279922345755957	0.0536229885746392	1.78736835112208e-07	227.393780806	0.318493056584845	0.099991185568025	3.18521132413387	0.00144648338037965	0.00932626772393002	0.284780479870381	0.300647614145016
PDIA6	0.00546709982939515	0.176283492867871	0.975259082290509	81.4191953735425	-0.0954846231686026	0.286385040088519	-0.333413446243872	0.738822214633425	0.841658024968848	-0.254716304117324	-0.310639202474862
SLC66A3	0.0413832514273511	0.130100475219155	0.750419051894156	35.6356075036115	-0.0340221360610667	0.227124906786198	-0.149794826743036	0.880926490967564	0.930970940042858	-0.184115910909694	-0.219882599104646
ROCK2	0.681754008890033	0.139532132367141	1.02905159715436e-06	84.6770017083693	0.912568177256362	0.248512903760498	3.67211586781764	0.000240550566688123	0.00224435688891885	1.0746611368547	1.17786952032277
E2F6	0.177630490611233	0.0677541267122597	0.00874943167887919	63.9421252352719	0.162711241000414	0.134687467812567	1.2080651870807	0.227022189171305	0.394465537290754	0.0837053403065289	0.0706174101190741
GREB1	-0.261839725439902	0.237810358690583	0.270877403652121	82.063668513661	-0.423807941733651	0.364119512957786	-1.16392537793706	0.244454254032299	0.414424660954667	-0.780161434830318	-0.795447263496976
LPIN1	0.140457598499659	0.133140154184558	0.291443408110734	102.260791747598	0.131383343118043	0.208856193177263	0.62906127474292	0.529308941763706	0.685319018336889	0.0106345717810039	0.0243580780234096
ENSG00000287291	-0.0815554349376135	0.199143255584308	0.682149659515659	11.0594406698829	-0.102098703726398	0.428976010134715	-0.238005625755937	0.811876730847175	0.888033671311164	-0.425776534657868	-0.320405671651292
NBAS	-0.026931467932457	0.032597686724392	0.408703538320188	543.185443659978	-0.112277509136737	0.07101083454968	-1.58113208848696	0.113847839128857	0.243250644708877	-0.318402181406053	-0.335435877047838
DDX1	0.450540413741827	0.106029666142203	2.14542932516981e-05	128.398700426064	0.588639781330948	0.177827252435515	3.3101775642876	0.000932368039998382	0.00661645497875971	0.620164482671342	0.699551080362524
MYCN	-0.880511874816301	0.218716332779589	5.67778952762235e-05	18.5388008100899	-1.34177805152221	0.388771380726352	-3.45132928513239	0.000557832530513468	0.00439896424003499	-1.99628552021449	-2.15093828054662
ENSG00000226764	-1.19410116602853	0.199493418244202	2.1550490412009e-09	29.3988085729758	-1.77593050996808	0.327771926664934	-5.41818980056682	6.02054844063001e-08	2.58500387221859e-06	-2.61270811228712	-2.79201553478199
GACAT3	-1.13710651268123	0.123993698427342	4.70045097776885e-20	28.9244254254241	-1.69410779843028	0.227075874069334	-7.4605362871487	8.61710187539666e-14	1.99055053321663e-11	-2.5006736999677	-2.6711946613162
CYRIA	1.31440934661047	0.851693567180502	0.122760661957371	7.78686394635849	1.46292043536634	1.11526776033477	1.31172126317649	0.189614199694592	0.349346953727743	2.31827198102184	1.99052946875278
SMC6	0.166168574493803	0.0605707913109126	0.00608106455848097	258.615405416525	0.159884616458895	0.107462198623912	1.48782193651599	0.136797858943196	0.276735273157321	0.0611746473230005	0.0664435659669115
GEN1	0.130552871838244	0.125892032197675	0.2997253643427	27.9057398099856	0.13484097167442	0.233808874367539	0.576714515388563	0.564132325182175	0.713647898478972	-0.00883515328134922	0.0294636739447669
KCNS3	-0.514924970411172	0.308655493872606	0.0952593957180231	31.7467586869241	-0.738457959556787	0.49495192983541	-1.49197914997998	0.135704611337976	0.275327792604335	-1.27765119960339	-1.26006508506418
RDH14	-0.0498230872983682	0.0587816215936445	0.396662813582182	33.8148979829796	-0.175288219910652	0.155395590468624	-1.12801283087917	0.259314500396388	0.430093547451201	-0.363400246524051	-0.42847861506425
LINC01376	-1.04630946634108	0.105849558387106	4.84194244028527e-23	131.32871498352	-1.57186028895643	0.176569801639693	-8.90220340261786	5.47488216972e-19	3.98010300826404e-16	-2.32219391055532	-2.49068181108118
TTC32	-0.144363901981487	0.0868142544749589	0.0963313515811651	87.2912892329973	-0.288610729484727	0.152498767746218	-1.89254466609869	0.0584184483345356	0.152988735493766	-0.549239162828707	-0.595812651455218
WDR35	-0.102020007004669	0.120639210515547	0.397741276808428	76.1507905504185	-0.230517131610292	0.197469686475776	-1.16735452273365	0.243067228602089	0.412662983674026	-0.466003751953671	-0.510030609940786
LAPTM4A	0.315662227460145	0.160188445794902	0.0487733082894513	44.6011534196739	0.358742897779386	0.275843203213076	1.30053194568754	0.193418714637224	0.354068033708093	0.355034379279066	0.360081246673031
PUM2	0.201478804512792	0.0274740698842014	2.24357857284276e-13	851.628143875387	0.221976003866079	0.0608026602217167	3.65076138209487	0.000261464070233428	0.00239938055684073	0.130583980246474	0.158128814722966
RHOB	-0.480392090564637	0.0999591664692427	1.54069740272922e-06	377.915025030982	-0.778635769287004	0.180273938810645	-4.31918098879983	1.56609309898633e-05	0.000248020275889112	-1.20976990421716	-1.31939235464879
HS1BP3	0.306860407853876	0.119291151845031	0.0101006281313842	53.5402009439987	0.357965984800168	0.206187910193293	1.73611529630709	0.0825434502430571	0.195071257099668	0.337732639045276	0.358934043127807
LDAH	-0.568927356951653	0.111657449643687	3.48203363850652e-07	65.0767066154138	-0.893173350117948	0.218158637984503	-4.09414616065487	4.23726964342963e-05	0.000560423876433071	-1.3838037118933	-1.48852058690322
ENSG00000233005	-0.160295286834261	0.198364850162992	0.419042734718855	12.5381820918747	-0.247615790661452	0.384948836724308	-0.643243379480034	0.520066189486645	0.678267965223603	-0.580555492248921	-0.535278794495269
KLHL29	2.80681454535002	1.75268290345591	0.109279747192685	3.2744156231993	2.96911765494943	2.64414840747374	1.12290128895835	0.261479420041285	0.432506329594214	5.25189346239793	4.21460711494136
ATAD2B	-0.109335767242209	0.0456070251093971	0.0165143726281369	448.231159503786	-0.242269406176676	0.0792015708876376	-3.05889647719716	0.00222153902670559	0.0131293250462292	-0.480384344706611	-0.527384227923296
UBXN2A	0.0968000100347808	0.0460848432301482	0.035687174889969	302.837098796231	0.0714143042237613	0.0776881056022066	0.919243733261181	0.357968100985562	0.531847524750894	-0.0751831668960082	-0.0641932731104765
MFSD2B	0.323950704582701	0.154861334830372	0.0364496124485677	12.7352851889263	0.349746032079593	0.294822324061979	1.18629426449426	0.235506110876393	0.404164323494545	0.371327041992355	0.346796314508431
WDCP	0.343762651001516	0.106712019993701	0.00127563677375979	10.7794016506227	0.633907608057096	0.294215476826699	2.15456921197414	0.0311955604689785	0.0972674235893355	0.410271392796812	0.766394359718088
SF3B6	0.0794416837665858	0.0937413170060469	0.396740751201239	50.1010530205618	0.0660154762389426	0.176639369628875	0.373730252647773	0.708605015300536	0.82112869702444	-0.10930443561319	-0.0721652786888536
FAM228B	-0.249137567382281	0.0697337713456948	0.000353324820764583	246.463654239621	-0.428553729834141	0.112380356600199	-3.81342204989392	0.000137055766631346	0.00143571005576761	-0.755192797781114	-0.802454978748747
FAM228A	-0.120457960982178	0.222259572248183	0.587839356836709	10.8326698773223	-0.202104813342841	0.435931922229959	-0.46361553957553	0.642923218922036	0.774312694859826	-0.502247245280234	-0.468076474643334
ITSN2	0.160919524058331	0.0341433981010492	2.44036930645692e-06	689.603462915378	0.15462490558969	0.0668394814817603	2.31337679709387	0.0207019316567297	0.0714856908084701	0.0508565868342448	0.0586769831997144
ENSG00000242628	0.282878226728258	0.140748792288716	0.0444513798651596	13.0795546980565	0.35414109732325	0.317964302612527	1.11377627744209	0.265375176454619	0.436900542410787	0.290590856250774	0.353286146141944
NCOA1	0.207868098847905	0.0215138264526557	4.36943929668371e-22	1335.64056164069	0.216494486478918	0.0635778432464707	3.40518764752115	0.000661186038272005	0.005002016115623	0.143143418613583	0.150034708500042
CENPO	0.553954467415478	0.117717847933941	2.528953104739e-06	7.75940253332246	0.713575524222538	0.32713280178331	2.18130227336604	0.029161066393024	0.0922556046016529	0.823445528321295	0.88403342395101
ADCY3	-0.516621764540757	0.222776027581457	0.0203940246729026	118.950398669754	-0.824404004627256	0.331658565324204	-2.48570093108068	0.0129296573217849	0.0502557437764066	-1.28098658848586	-1.38697454627834
DNAJC27	-0.0847692466809475	0.0401509774895565	0.0347497691470486	105.200915933378	-0.201827142690089	0.103336813529262	-1.95310011792592	0.0508077330121152	0.138786620754481	-0.432093925655504	-0.467666461210991
DNAJC27-AS1	-0.311229204406195	0.0904538635507865	0.000580102514954885	136.783777959085	-0.514910665863015	0.147848900788906	-3.48268173192704	0.000496418155344413	0.00400663279837617	-0.877246352902071	-0.92997116887179
EFR3B	0.463645295019129	0.149757547322614	0.00196168346853433	133.340636300667	0.59707451206798	0.247213453530263	2.41521852286606	0.0157257718889435	0.0578759549414293	0.645924752910581	0.712005954027107
DNMT3A	0.0503746411409026	0.0561520662555802	0.369659643710492	374.202691414683	0.00776513491976155	0.105619936392266	0.0735195947375152	0.941392651922409	0.96716346526006	-0.166441532642065	-0.158178770366063
DTNB	-0.233926106714492	0.0476867788677516	9.32034521408988e-07	877.333627280561	-0.396893793891286	0.0922850119909594	-4.30073947360127	1.70229099387929e-05	0.000265201101581334	-0.72529162361218	-0.755705353337968
DTNB-AS1	-0.302941508253804	0.164635288579069	0.0657570223194193	8.1274302641728	-0.546118542765692	0.35449095975715	-1.54057114218038	0.123421195834333	0.257369211173292	-0.86095522534214	-0.976053275850757
ASXL2	0.204329940874094	0.0313443125043872	7.08323491015805e-11	207.071249584331	0.238672506370454	0.0859237260123506	2.77772528551831	0.00547408776769585	0.0261935099684247	0.136188460104163	0.182783167756356
KIF3C	1.48086328687249	0.220814086695541	1.99511074279969e-11	23.5823155395259	2.06330736083016	0.381006421219803	5.41541361487929	6.11471885437481e-08	2.60079375272742e-06	2.64547055633153	2.87707149832681
RAB10	0.117678004393687	0.031266912288486	0.000167444994846492	561.032095908144	0.102147174560085	0.0684466468779295	1.4923619960852	0.135604272259029	0.275222403239619	-0.0341432852398295	-0.0188125692892662
HADHA	-0.0675987364439317	0.0727445124828562	0.352753143209887	143.617675743919	-0.161991193395789	0.122453317846416	-1.32288121093593	0.185874884602253	0.344494633268914	-0.398341846984082	-0.40884398883604
HADHB	-0.0456597336043049	0.0595527387443677	0.443253424652859	162.92684472728	-0.150505767813034	0.105675169275606	-1.42423020322311	0.154379844447237	0.301118234954737	-0.355216340543433	-0.391884404816465
ADGRF3	0.107885038187518	0.164219550515076	0.511209133701852	29.9331262008273	0.0899832169907244	0.274734881643593	0.327527456478779	0.743268979843728	0.844497777471699	-0.0533933227317059	-0.036774085727791
SELENOI	0.109360009972747	0.053787475659224	0.0420336082243584	136.616536976321	0.0999687714556307	0.108558484472331	0.920874788751404	0.357115802557898	0.53097741900685	-0.0504939701180687	-0.0220292381198902
SLC35F6	-0.239468233187091	0.125662820514454	0.0566967883012515	32.6903656858497	-0.414171194462825	0.194498401120046	-2.129432386476	0.0332185033438349	0.101589022552089	-0.736185783781451	-0.781217470805588
CENPA	0.436323684679254	0.231284629392875	0.059224563355748	14.6442406839989	0.588604212895008	0.398995615007258	1.47521474110511	0.140154819544764	0.281570591132216	0.592218652806843	0.69949855937639
MAPRE3	1.05220341945642	0.263809838779741	6.64946577188991e-05	58.2289190241466	1.45256367075285	0.410971106426172	3.53446665237473	0.000408598991281584	0.00343372566276001	1.80285368772393	1.97523648562665
TMEM214	0.117344092819892	0.102855007551611	0.253924428514351	24.8645881971749	0.128464401754937	0.186231647144011	0.689809727428321	0.490313850642907	0.655104373404735	-0.0347996553507028	0.0200479172079391
AGBL5	0.185201354845554	0.126753474309274	0.143983987811635	36.3687024192912	0.205187524187444	0.228193016474186	0.8991840651296	0.368554626583689	0.542030174200688	0.0985873910854621	0.133338646555561
OST4	0.408448625817726	0.173446549642917	0.0185278789286401	26.5841534878593	0.542119444286973	0.287243609726466	1.88731594343636	0.0591178432767623	0.154187437068729	0.537424638728182	0.630858321959145
KHK	1.2060970454881	0.324044988414618	0.000197647160561393	7.54505218067089	1.70514008389625	0.556073979060834	3.06639071077575	0.00216659996989594	0.0128784855353442	2.10536244845103	2.34819531672993
ABHD1	-0.254878607560341	0.177499638071145	0.151019772212876	8.11799956099205	-0.490557476953688	0.36935804347546	-1.32813535705844	0.184133394869565	0.342273965363629	-0.766477962698808	-0.894010816294833
PREB	-0.0438409255620793	0.133928815404019	0.74340697465026	26.0874154510839	-0.142755511625847	0.250457736201498	-0.569978447425549	0.568692316186456	0.716844449361759	-0.351641108865281	-0.380440238465576
SLC5A6	0.686114405443294	0.188935611566254	0.000281809108207769	20.8926196316501	0.94254011097699	0.347184725626092	2.71480869233884	0.00663140656334229	0.0301689592990357	1.08323237006051	1.22212661158174
ATRAID	0.0588373653135791	0.0814420587012374	0.470021251545976	39.9538613638402	0.0170044149633551	0.14239786540966	0.119414816468179	0.904946723443232	0.944273847405952	-0.149806352434376	-0.144535884862981
CAD	0.0972678131966008	0.0630175120301549	0.122708417274896	34.0350834476602	0.0524725190891137	0.171598598923269	0.305786407455325	0.759767278353653	0.856488177987568	-0.0742636060383203	-0.0921630504737209
UCN	-0.0835409759251247	0.149411588410519	0.576070834655635	25.2409012448608	-0.190867661328307	0.262279278333058	-0.72772680534042	0.466780838125643	0.633630158987575	-0.429679513351613	-0.4514834957974
MPV17	0.0655231968528994	0.100862398522026	0.515931525975973	55.5052017725319	0.0229236093355173	0.176329585388891	0.130004328456621	0.896563002143173	0.940359409951012	-0.136664010769272	-0.135795497007123
GTF3C2	-0.0214099469594331	0.0692362713273962	0.757146412435658	114.089684117101	-0.115264397661996	0.119920135321185	-0.961176347518961	0.336463506846526	0.511214677386516	-0.307548525475336	-0.33984636985337
GTF3C2-AS2	0.0955390555450524	0.140950028788332	0.497884447195891	15.593595838036	0.0494829844182597	0.268139627596043	0.184541855532098	0.85358839499323	0.915276295807867	-0.0776618256283879	-0.0965774506249791
EIF2B4	0.12054630482636	0.104475849611234	0.248574051199985	49.9432382979296	0.0920775885702863	0.192260979729285	0.478919792773017	0.631995689659974	0.766565114074265	-0.0285050659603507	-0.0336814993437811
SNX17	0.096626126319705	0.119868310690128	0.420183839666227	50.0353734764238	0.0750104791076291	0.207939795297497	0.360731715640638	0.718300013200278	0.826998674646157	-0.0755249701825677	-0.0588830972138504
ZNF513	0.364457555005428	0.221936472192959	0.100554648785908	11.2725197392808	0.482027485920052	0.442011521007829	1.09053149750708	0.275479086413364	0.4480297159221	0.450951373670752	0.542125465742243
PPM1G	0.360590888153688	0.0904782283110799	6.73698149877125e-05	63.803169613212	0.47272382857699	0.1630429648464	2.89938194525802	0.00373899118008959	0.0194392719560886	0.44335066513183	0.528387519571934
NRBP1	0.176295454642875	0.0943274213217401	0.0616264956159533	93.4940138457394	0.195459343124311	0.159903014450946	1.22236184099126	0.221570822826666	0.388306852090474	0.0810810595827066	0.118973841097629
IFT172	0.267160288538476	0.088997320960026	0.00268307913430387	212.230588975227	0.309708848596875	0.147241960966393	2.10340073280852	0.0354307544511417	0.106665583129421	0.259694099019272	0.287676696146028
ZNF512	-0.083913670757856	0.0596363195804896	0.159400693859741	96.0031881035901	-0.182076990932463	0.114294401780987	-1.59305257383789	0.111148397400365	0.239069871306805	-0.430412119729708	-0.438503035291822
CCDC121	0.016891841379379	0.124534952365782	0.892106387294945	12.6530711613501	-0.179433890354373	0.292973039212806	-0.612458712366491	0.540234306725903	0.693699371431248	-0.232258685195526	-0.434600185893397
GPN1	0.358136481329594	0.225474076811953	0.11220247466212	10.8503415000226	0.453902940146129	0.397100712296075	1.14304237210157	0.253020998956061	0.423746918001664	0.438526036680201	0.500596260435182
SUPT7L	-0.453301469677876	0.0872314368896258	2.03034199906501e-07	51.8449036725806	-0.727061218629936	0.184457883361064	-3.94161098122742	8.09361705013781e-05	0.000932401386395067	-1.15651786017153	-1.24323645438736
SLC4A1AP	0.11522372408842	0.106871313922087	0.280965080257552	54.198026396237	0.0893567672084355	0.181433222682846	0.492504988265767	0.6223623964479	0.760041143706952	-0.0389676649933514	-0.0376991126360429
MRPL33	0.0113837047242116	0.176576909626957	0.94859693473982	73.3359876729301	-0.038295216722115	0.279424318724253	-0.137050407412485	0.890990951625401	0.936347695495892	-0.243086031567411	-0.226192306130416
RBKS	-0.448329163656795	0.125975501696979	0.000372468113288966	26.2658065994436	-0.647399841352691	0.240579229012541	-2.69100472226945	0.00712371864827091	0.0318860774770688	-1.1467437962861	-1.12560704559324
BABAM2	-0.478068661892099	0.0699236173626678	8.08615596242303e-12	279.922390853166	-0.773711323535831	0.124246926016563	-6.22720696874777	4.74823690231803e-10	4.26061659126932e-08	-1.20520273956915	-1.31212083032737
ENSG00000223522	-0.318413056733827	0.179694929738673	0.0764004314628953	13.7563449066582	-0.619704643422488	0.338141862593006	-1.83267649462373	0.066850694861524	0.168834233695513	-0.891367654225046	-1.08471182296072
PLB1	0.869007869004326	0.557016310357476	0.118733399716261	3.63356545652385	0.887748557015424	0.943156977627509	0.941252175484654	0.346575644566423	0.52085479370734	1.44274612273242	1.14122042693244
PPP1CB-DT	-0.601146032393888	0.135270959467498	8.82958712433356e-06	56.5538981609976	-0.938286845609564	0.217216538388584	-4.31959211103457	1.5631785372747e-05	0.000247851669140904	-1.44713597477918	-1.55513597800858
PPP1CB	0.30889389404769	0.0918166983206123	0.000767532969410067	214.514865477645	0.367295637217528	0.159794321687029	2.29855249760945	0.0215303635869358	0.0736193059593211	0.341729863649755	0.372710374087908
SPDYA	0.532573786150044	0.14942644937259	0.000365079018198182	17.8535145535972	0.687583040850436	0.321626890073009	2.13782821670898	0.0325306879976555	0.100104843468631	0.781417514816848	0.845652459967541
TRMT61B	-0.0462658273709862	0.0805606753902738	0.565766224366029	92.3850527750166	-0.148345784089988	0.129025634222299	-1.14973884828501	0.25025144864584	0.420585263729383	-0.356407739297046	-0.388694934372557
WDR43	0.0730695942456356	0.0672077528999832	0.276939718008423	109.349004177905	0.0292169413410719	0.108857011834621	0.26839742198196	0.788393423701529	0.873787651901545	-0.121830054470387	-0.126502650856821
CLIP4	0.276137663319984	0.0483116311738168	1.09215132475414e-08	1006.23477365167	0.332322149618393	0.0931287766254581	3.5684152810781	0.000359146942936104	0.00309443777585719	0.277340928129516	0.321067899273076
ALK	-0.28442366996698	0.259846743576103	0.273699633439374	23.2471538763874	-0.500504909194358	0.437068282322419	-1.14514122721251	0.252150659799495	0.422764928043253	-0.824554703397593	-0.908699371947307
ENSG00000233862	-0.661219834849587	0.113114147879654	5.04751716455072e-09	28.8529091832911	-1.00527125144058	0.225556735596165	-4.45684430032012	8.31749676353181e-06	0.000151204642656444	-1.5652230717022	-1.65404634493465
YPEL5	0.54121118099964	0.141127421830718	0.000125609484566741	50.4880682637305	0.739803214427899	0.249850924741563	2.96097849224743	0.00306663353512804	0.0167769522677196	0.798396045242301	0.922761698534501
LCLAT1	-0.610318228801125	0.20912167301012	0.00351738076398671	35.0005510010259	-1.03488371941084	0.369677440133657	-2.79942351644904	0.00511939428517687	0.0248355227355743	-1.46516576483512	-1.69777264266301
CAPN13	-0.345615017010828	0.079276235621587	1.30282824952347e-05	45.1141381589177	-0.556102160677531	0.163957478466729	-3.39174623736593	0.000694487284273281	0.00521566179074743	-0.944838558153514	-0.9907952639099
EHD3	1.58880516476191	0.477278559173212	0.00087194577656324	10.4474932463443	2.10161463829945	0.713773150427806	2.9443733447242	0.00323609368523655	0.0174897874928597	2.8576519478088	2.93363670665284
MEMO1	0.00720397345360037	0.141525327405584	0.959403323315123	45.7301717603851	-0.0513091523012517	0.236927287496342	-0.216560755172803	0.828550672727887	0.898816169284036	-0.251302130956638	-0.245408915239884
DPY30	0.171722034027674	0.088828148482061	0.0532123170002176	92.6980427542582	0.192262240279572	0.159766426589921	1.20339575956756	0.228823208049916	0.396761141640065	0.0720910848952327	0.114252942083143
SLC30A6	0.145520924695851	0.0800362057020943	0.0690352967165119	139.266589515061	0.131936579343652	0.142543783277332	0.925586344842251	0.354660992460768	0.528382961969239	0.0205875540601519	0.0251749964896241
ENSG00000289727	0.793051001704173	0.194315266904957	4.47923378098143e-05	9.8831006990379	1.06354236986127	0.36830547912308	2.88766371978369	0.00388114564948682	0.0199977051823288	1.29343767904838	1.40080070261301
YIPF4	0.117283411966823	0.0459534797138323	0.010703875965488	317.020737850105	0.103614110502761	0.0748376465033595	1.38451855909325	0.16619972932194	0.31856136959304	-0.0349189357272548	-0.0166464655439684
BIRC6	0.0518000672959814	0.0237455580660465	0.0291491541609601	1386.0895114979	-0.00173850129962089	0.052804153262775	-0.0329235712003447	0.97373553588328	0.986145636794068	-0.163639571892942	-0.172212008907618
ENSG00000276334	-0.137496348421952	0.0813736294866655	0.0910869470994895	41.6250748734759	-0.313421310073039	0.16437264525962	-1.90677292792851	0.0565499984738419	0.149557220598605	-0.535739610117575	-0.632448396733449
ENSG00000276517	-0.156847074447643	0.104522377913075	0.133457085007604	24.7380954463571	-0.330049932771568	0.197926877568353	-1.66753468162801	0.0954081341359204	0.216140555744028	-0.573777339815338	-0.6570025172363
BIRC6-AS2	0.137298072055032	0.151549752128055	0.364956819893283	59.8332116180235	0.140420309534681	0.255574927990384	0.549429126866328	0.582710989898473	0.729073326334114	0.00442388941621295	0.0377022236208672
TTC27	-0.0589918025241856	0.049684494485265	0.235098180030124	273.381935062324	-0.158950651489695	0.0959793783649405	-1.65609169591952	0.0977032507666979	0.219306836933411	-0.381423193620319	-0.404354270492571
LINC00486	-0.615646660586902	0.0739473138649568	8.39898443705114e-17	247.262691888917	-0.961445033390789	0.120217345233503	-7.99755668804144	1.26912350576457e-15	3.69646015874645e-13	-1.47563986527514	-1.58933177063175
ENSG00000236854	-0.738543307491582	0.158896155900871	3.35230517213543e-06	38.357015912525	-1.14133878691424	0.263226103728192	-4.33596353381728	1.45123003529311e-05	0.000233416326684959	-1.71721785203983	-1.8549660917542
LTBP1	-0.47074291039702	0.140521687939916	0.000808214106736811	395.25472325211	-0.719751002935623	0.210358455467163	-3.42154538707371	0.000622663313065799	0.00480265444730963	-1.19080250699736	-1.23244205966724
RASGRP3	-0.0219448586511854	0.0565936700337578	0.698192378696026	688.535078592276	-0.0917351139812569	0.105944111991809	-0.865882135935494	0.386554800510536	0.560479300706916	-0.308600001596492	-0.305102610414187
FAM98A	0.0175072368306918	0.0544035753321139	0.747601898564899	196.014407225006	-0.0471190629923221	0.0951937462623079	-0.494980656213327	0.6206137750508	0.758527947284311	-0.231049002116804	-0.23922175472308
ENSG00000286415	-0.07118531865185	0.113255080123466	0.529650421678314	100.742032728502	-0.158168699529431	0.18428796779615	-0.858269269670333	0.390743794109949	0.564501332055758	-0.405391993029376	-0.403199626298169
LINC01320	-0.00795318312922214	0.226412676766614	0.971978524520607	12.8480908044493	-0.146129314472761	0.430941365574211	-0.339093264528111	0.734539472303678	0.838928599371456	-0.281096559564568	-0.385422055851048
ENSG00000226994	-0.633357888787604	0.0998959400799125	2.29502132197514e-10	1562.42034079735	-0.940543135039465	0.154249247139118	-6.0975541371115	1.07703649571892e-09	8.29318101703572e-08	-1.51045483345872	-1.55846765517484
ENSG00000288535	-0.867131398672599	0.122562802123542	1.49452509779044e-12	16.0216083202192	-1.18156616729881	0.258866445984667	-4.56438517091084	5.00960306114561e-06	9.99402565005418e-05	-1.96998351303885	-1.91436655825008
CRIM1	1.26013481016455	0.318881720783703	7.75878983360364e-05	120.694460005668	1.74458805189678	0.527836202034838	3.30516937862787	0.000949190184170955	0.00672159095535014	2.21158450355663	2.40644488901492
FEZ2	-0.185876560306389	0.104308978248978	0.074752419398715	252.964918886141	-0.334246396136629	0.167647794012093	-1.99374168986988	0.0461802908379993	0.129793064117373	-0.630840611492791	-0.663199089797935
STRN	-0.241658733942647	0.0330847560422489	2.78854864809896e-13	820.142687857333	-0.40567755671135	0.0645026563215097	-6.28931550801992	3.18868812278655e-10	3.00859461049959e-08	-0.7404916519712	-0.768675613994095
HEATR5B	0.177876955818076	0.0578155406898185	0.00209355854416153	220.760160351269	0.180941803861075	0.100359148621398	1.80294279442	0.0713971992337537	0.176457209196512	0.0841898170597698	0.097536984002669
GPATCH11	0.811264259647188	0.100262443090028	5.89792921895747e-16	48.3744032867383	1.10585583919196	0.2005915152891	5.5129741534589	3.52820062015926e-08	1.68223601099266e-06	1.32923948729228	1.46328152520883
EIF2AK2	0.939976528619428	0.127538328447628	1.70436988183547e-13	64.1362588076886	1.34237570009998	0.230470598829068	5.82449868625359	5.72842886939604e-09	3.48861318146219e-07	1.58224924462396	1.81253096524615
CEBPZOS	0.0739277614075974	0.0670887154352513	0.270487612580813	118.035038319631	0.0362922752743648	0.120211847354642	0.301902649971741	0.762726275581908	0.858379390192894	-0.120143154945333	-0.116055086729255
CEBPZ	0.271266289167649	0.131830827680058	0.0396204012274033	92.4788601040373	0.321241636757673	0.214899757435764	1.49484411053231	0.134955131227864	0.274188767024629	0.267765266057863	0.30470621659207
ENSG00000272054	0.368666749232023	0.175960964473798	0.0361565823912412	7.8546223726243	0.413002325301981	0.365112938470145	1.13116321495617	0.257986401411181	0.428912180589888	0.459225388404051	0.440201683943123
NDUFAF7	0.498510309693319	0.127662719893416	9.42638834798014e-05	37.2861637197236	0.646826551975141	0.215003148799478	3.00845153006759	0.00262582684142654	0.0149324397374502	0.714458925857098	0.785470702448584
PRKD3	0.400866686707794	0.112924822795386	0.000385444168002461	93.2670823921852	0.495264260908389	0.201023631242706	2.4637116434855	0.0137506686943354	0.0526977858028336	0.52252081806194	0.56167112349305
ATL2	0.864415925405655	0.158894284152826	5.32222174396213e-08	47.319013758445	1.17306856545592	0.278369835824428	4.21406493983707	2.50815117982314e-05	0.000361724537214968	1.43371973740911	1.56252903415354
GALM	1.08338027288533	0.149426585463524	4.15999531642676e-13	20.0088223025374	1.41459580478756	0.309041158485811	4.57737024970579	4.70857654628338e-06	9.47229858364935e-05	1.86413804067178	1.91917245837379
SRSF7	0.229455853556022	0.124784677541738	0.0659424994211691	192.19682012472	0.264157291201302	0.194997265144123	1.35467177453008	0.175522154491331	0.330810166672801	0.185578476465093	0.220414455029549
GEMIN6	0.221988589614406	0.198211231200313	0.262730938893538	11.3754004131397	0.266845513243084	0.372542025123782	0.716282983522252	0.473816631830938	0.640132624107181	0.170900072821948	0.224383931585065
DHX57	-0.188074202902276	0.108317711641238	0.0825072788753438	53.7615881699882	-0.361226138424254	0.194906419395988	-1.85333115011649	0.0638349090054067	0.163294927432311	-0.635160518400866	-0.70303785788333
MAP4K3	0.204435769349845	0.0414929260491252	8.35004915431977e-07	556.925518482046	0.229101722892731	0.0851365524669724	2.69099131047863	0.00712400504069891	0.0318860774770688	0.136396487180233	0.168650778376958
MAP4K3-DT	1.27976406116392	0.447381061283246	0.00422882514704715	29.905260169061	1.64033977805528	0.804770184142949	2.03827106219421	0.0415228321942782	0.119897177960978	2.25016972990381	2.25251003075723
TMEM178A	2.82868072952804	0.930245816821672	0.00235959559390372	29.5679720273805	4.70233121619932	1.28963341061857	3.64625418160023	0.000266090780353337	0.00243683135692004	5.29487582916704	6.77390113535775
THUMPD2	0.524162042305062	0.11669465143684	7.06436087007776e-06	62.7814578343607	0.714297259333076	0.214390981792809	3.33175049323383	0.000863015929106356	0.00623661673040289	0.764882546659196	0.88509915087239
SLC8A1-AS1	2.17904888064206	0.7200634712071	0.00247656621386754	15.5029470169612	3.10088213226164	0.992725501768676	3.12360478978025	0.00178650237769796	0.0111243055745389	4.01789425037895	4.40917288942401
PKDCC	1.45502534556783	0.373980701402624	9.99789938900207e-05	10.6665016465227	1.70738968058933	0.693638342518348	2.46149841485179	0.013835800913269	0.0529483178051923	2.59468090502911	2.35151711128179
EML4	0.479486554575031	0.125286885804952	0.000129657166874092	58.1476557804424	0.609852789792541	0.217726234219627	2.80100738424275	0.00509433533180799	0.0247655677705238	0.677063922999575	0.730874586550444
COX7A2L	0.576635058349347	0.119912262152849	1.51832869183727e-06	47.9825192188678	0.851186743148247	0.229862891247981	3.7030193891974	0.000213048592306087	0.00204912063152689	0.868028774768101	1.08723260125539
MTA3	0.00838089097221646	0.0779943078791952	0.91442789500042	164.224381998021	-0.0609871215787583	0.14392702617047	-0.423736411440363	0.671758057389062	0.795184429365998	-0.248988663731158	-0.259699577080675
LINC01819	-0.38070474755677	0.117366192427622	0.00117973726055795	111.567877798977	-0.630416502321256	0.184843346883521	-3.41054472855068	0.000648332490267863	0.00493543108216411	-1.0138144551768	-1.10052914463422
LINC02580	-0.597397193305021	0.147334094648469	5.0196295456484e-05	41.2279150847949	-0.911502256559123	0.246675156026163	-3.69515224493239	0.000219755069643231	0.00209609676345782	-1.4397668803197	-1.51558537666971
ZFP36L2	0.302014132570389	0.0934414217886403	0.00122874318922443	125.308395185102	0.37390165785191	0.163687677230409	2.28423827729927	0.0223575311361443	0.0756530494400579	0.328206313829908	0.382464941837844
THADA	-0.00942735603862191	0.0318233594305701	0.767046706446296	496.201562538088	-0.0890848290683989	0.075308094559475	-1.18293829620193	0.236833602695247	0.405716980976453	-0.283994341827676	-0.301189152499061
PLEKHH2	0.321160809728908	0.304707266989747	0.291883893299996	201.102879570815	0.376360313212801	0.471269520160863	0.798609494380911	0.424516880633252	0.5964715762989	0.365842944589866	0.386095436142802
DYNC2LI1	0.0906680411160586	0.129741639178011	0.484654946977984	74.5152390055362	0.0473938668387116	0.209491482092994	0.22623290629866	0.821020278457129	0.893994339942291	-0.0872367805917302	-0.0996622788589726
LRPPRC	0.224483486936341	0.0590852968192423	0.000145098236191297	406.891406629757	0.250123024462332	0.0983746600306636	2.54255541400974	0.0110045150119541	0.0444303844642413	0.175804293460979	0.19969120675305
PPM1B	0.037627522211973	0.0537411836815818	0.483826284416779	1382.70382934565	-0.0103015437753929	0.0902901613299342	-0.114093757544075	0.909163470669493	0.947419474218703	-0.191498549293539	-0.184856349971399
ENSG00000289272	0.156191478918642	0.116896913675091	0.181501178927339	49.4998901809806	0.15013829557071	0.19926881881342	0.753446005575456	0.45118194599895	0.621012503851852	0.0415626666586646	0.0520519749201609
SLC3A1	0.253826333183638	0.164211558520206	0.12217037611794	16.4418991715848	0.272418581378594	0.309974008788778	0.87884330187253	0.379486244134068	0.553309032420094	0.233483537776456	0.232613223273908
PREPL	0.28788117698441	0.0924385996663041	0.00184384304625309	300.681662591934	0.360044689968458	0.161334535524197	2.23166533314535	0.025637090090749	0.0839573438271641	0.300425157521033	0.362003496209848
CAMKMT	0.181254874694537	0.0380918058597439	1.95163320383175e-06	937.870680937133	0.193515038407588	0.0804391632858805	2.40573161756838	0.016140117067633	0.059035022787919	0.0908297935130155	0.116102846116613
SRBD1	-0.101718780500898	0.0744121631600811	0.171636453698936	167.559081074385	-0.205158253984651	0.138427205522078	-1.48206599425956	0.138322735983942	0.278683912287647	-0.465411630897695	-0.472585239489742
PRKCE	1.00458423537834	0.118066536495526	1.76003566424119e-17	365.435988996802	1.37348645042375	0.19426081814877	7.07032155795769	1.54575087128327e-12	2.61194907233538e-10	1.70924863900456	1.85846965338846
ATP6V1E2	-0.418489412753248	0.101047944889227	3.45051566772455e-05	30.6523978604615	-0.661268011726413	0.20334321807392	-3.25197967254568	0.00114604217736005	0.00779425030064462	-1.08808778629398	-1.14608503301793
RHOQ	0.0630760094253424	0.0811721819273808	0.437120801021167	295.994233417209	0.0152893540780241	0.135109441273309	0.11316273632644	0.909901537952349	0.947967403225939	-0.141474448050312	-0.147068374318759
RHOQ-AS1	0.20880326125479	0.145765351320394	0.152011774172147	63.2510615093864	0.235948324558291	0.246123588696836	0.958657907629167	0.337731109952543	0.512044681057612	0.144981667721621	0.178760592363299
PIGF	-0.0557228102889186	0.0492979728015433	0.258338627463601	142.054252606383	-0.175217028687259	0.0943485790476236	-1.85712419260512	0.0632934870126542	0.16242216797463	-0.374997334308163	-0.42837349283557
CRIPT	0.257685423176107	0.0779231255597469	0.000943283417549148	116.2611654948	0.309386678129001	0.143946351367925	2.14931934841621	0.0316090937885936	0.0982139699859871	0.241069352480152	0.287200973493945
SOCS5	0.495945592990852	0.138175554205309	0.00033164003687518	35.934020173482	0.652879881225964	0.264974104327593	2.46393843988164	0.0137419711178504	0.0526795218989869	0.709417461234515	0.794409156255783
MCFD2	0.465383231373781	0.165668730408986	0.00496772309955905	29.2227207932719	0.626692781938216	0.293471809021341	2.13544457311961	0.0327247130846785	0.100584011449535	0.64934101508092	0.755740818944337
TTC7A	-0.208834523738013	0.0459718461981762	5.55484794022514e-06	424.023234517471	-0.361561634566073	0.0806892618059761	-4.48091389701244	7.43240936800285e-06	0.000138025498251912	-0.675969089166645	-0.703533257462947
STPG4	0.268369047252104	0.105171615131878	0.0107191065106877	38.0025790108032	0.278691143210568	0.209354720632828	1.33119111127828	0.18312613541593	0.340861900847822	0.26207015649421	0.241875399815896
CALM2	-0.129640619094907	0.0734109387084294	0.0774029306197544	1106.86181375649	-0.263964622625092	0.131321414409674	-2.01006533330216	0.0444242745370829	0.125967498465151	-0.520297599914742	-0.559419771014725
EPCAM-DT	0.320936789578576	0.132102559914766	0.0151216793458399	693.872469677567	0.420409854264562	0.209049886847047	2.01105037943483	0.044320135614823	0.125805334103262	0.365402588092966	0.451139773168736
MSH6	0.304262922862584	0.0525209461312756	6.90689277318573e-09	134.595756819739	0.36713500604675	0.108743961590002	3.37614154090652	0.000735100915797878	0.00546552834065481	0.332626761784568	0.372473183239615
FBXO11	0.19038570273805	0.0455876208265621	2.96342649061797e-05	691.061518432587	0.197211977930472	0.0916447584202977	2.15191770189437	0.0314038367803734	0.0977400763661709	0.108778265760249	0.121561812874255
ENSG00000233230	0.116538362541753	0.13946988915409	0.40339076982488	14.396003027503	0.115407300404854	0.267105063807188	0.432067062899871	0.665692672528496	0.791037731843617	-0.0363834796727718	0.000767568752126245
ENSG00000230773	-0.762482412830951	0.119946962138575	2.0596009211611e-10	51.8792533967659	-1.1371128554431	0.213090581451431	-5.33628866981285	9.48683250488375e-08	3.84001758007349e-06	-1.7642749607445	-1.84872600606217
FOXN2	-0.00363878373095656	0.0512962656109984	0.943448197764432	1044.94859961642	-0.070108456942641	0.0883057932570422	-0.793928171151444	0.427237248448833	0.599133834490001	-0.272615742984274	-0.273168303368602
PPP1R21	-0.0842333013987064	0.0568563556283309	0.138470525584479	1124.26534106337	-0.185033563724867	0.0917986958419213	-2.01564479786834	0.0438371318064757	0.124724971744141	-0.431040417805121	-0.442868763346171
STON1	0.0312275951722739	0.113342116742316	0.782919641689521	46.767728035486	-0.00718552608961519	0.199467996135672	-0.0360234535304993	0.971263657875749	0.984713619993892	-0.2040788883722	-0.180255182747107
NRXN1	-1.30132045243281	0.582694282208371	0.0255303763306801	56.2199719169721	-1.31741767878248	0.975180723065953	-1.35094721175428	0.176712343153401	0.332433582360189	-2.82346910540015	-2.1149673201977
ASB3	0.489450837087432	0.0518713931006985	3.87825899762874e-21	450.574842694204	0.635107760092833	0.0996764493445535	6.37169325622188	1.86952519321535e-10	1.94169756113947e-08	0.696650717021444	0.768166525593847
ERLEC1	0.579509612400354	0.107741650379044	7.50271622244575e-08	91.8584024888373	0.789554650499044	0.187827745309351	4.2036103302984	2.62691016395117e-05	0.000374020641621868	0.873679286787582	0.996225555320958
PSME4	0.155482536137921	0.0437805945790902	0.00038318316557054	1152.87448787367	0.164768572477899	0.0954267778084096	1.72664923056197	0.0842306786919563	0.197847586450707	0.0401690975580285	0.0736553024285159
ACYP2	-0.175842283028235	0.0587509701659589	0.00276240053633388	1494.45870819667	-0.306732873979851	0.109141790526231	-2.81040720058675	0.00494788553711988	0.0241500074412868	-0.611116228732574	-0.62257213284887
ENSG00000272156	-0.137105859554651	0.166537066512001	0.410351435415209	15.2101277955682	-0.264923206303679	0.30711372174038	-0.862622499582201	0.388345055643412	0.562016655755101	-0.534972025998785	-0.560835232750962
ENSG00000289065	-0.17570266596688	0.105856785939962	0.096951704077412	16.9330335797741	-0.347802376900827	0.232415410074571	-1.49646865837869	0.134531569364067	0.27359840632781	-0.610841783420603	-0.683216092483786
C2orf73	-0.932932152285704	0.287600671665663	0.0011792768221505	11.8045986584787	-1.42458400991808	0.489070165344227	-2.91284177785696	0.00358156023163143	0.0188345784201453	-2.09932808008617	-2.2732110338388
SPTBN1	0.0581460015487931	0.0656595324329625	0.375850191426452	1209.68717961765	0.0235301812573421	0.122016884255655	0.192843649474287	0.847081417708667	0.911142970011298	-0.151165366456529	-0.134899822101741
SPTBN1-AS1	0.315385266559754	0.13914269751128	0.0234127261980816	29.7126462259193	0.443328860673763	0.271649283212092	1.63198980476466	0.102681633949722	0.227055377398643	0.354489957129119	0.484982386317143
ENSG00000289627	0.204194799998271	0.0944832872609778	0.0306819205300755	14.3272814399061	0.284542844225835	0.245398868074592	1.15951164102087	0.246247694254907	0.416779510816984	0.135922813631839	0.250516125778619
EML6	1.61502831941014	0.76612290593602	0.0350263342160979	16.0962622580142	2.1471903560616	1.24497486538021	1.72468570713342	0.0845841282084164	0.198295389280203	2.90919881313095	3.000934623397
RTN4	0.0268463669151815	0.0352356565987408	0.446114266739546	4287.32108572546	-0.0214000052172285	0.0814813629596251	-0.262636809693923	0.792830525706703	0.876430972229242	-0.212691070466362	-0.201244535847021
CLHC1	-0.00333839531095007	0.184453895906458	0.98556003032762	60.2479927885972	-0.0657473052864646	0.289823409563062	-0.226852983979401	0.820538062266933	0.893713434538035	-0.27202526934988	-0.266728549142509
MTIF2	0.295257765387555	0.120713775659728	0.0144477985924016	64.5008517915959	0.366184732652362	0.209415881738342	1.74860058183122	0.0803600856705163	0.191611394876949	0.314925320222832	0.371069992617068
ENSG00000240401	0.448347740212675	0.111765467802553	6.03328823162656e-05	65.7788815843092	0.588770495671239	0.199336711633971	2.95364808040156	0.00314041902015682	0.0170760284221027	0.615854343459687	0.699744095485975
CCDC88A	0.00807326159178285	0.0690162949341456	0.906878940356341	3563.5433900478	-0.0594124417866402	0.119430234278518	-0.497465672286021	0.618860704472699	0.757435036825061	-0.249593370924288	-0.257374376847917
CFAP36	1.20296966423007	0.308912962838191	9.85222806353807e-05	11.4423860043407	1.52243789331431	0.549819665480764	2.76897679165966	0.0056232640678214	0.0267193510417489	2.09921495389209	2.07841400741677
PPP4R3B	0.129843993629308	0.051343980918317	0.0114419350906996	399.056513916075	0.116110302095714	0.09247005935877	1.25565294216178	0.209241827549976	0.373291878230969	-0.0102285954532024	0.00180563357228682
PNPT1	0.135632119937657	0.0497902885270367	0.00644832744034484	447.399300785538	0.123403746910553	0.091074738276307	1.35497229249416	0.175426384938716	0.330757487392193	0.00114912668917149	0.0125752641130238
ENSG00000285755	-0.234434483035281	0.107445936043727	0.0291181538520602	141.46334709232	-0.332087956662845	0.195168384025468	-1.70154586420877	0.0888405331658474	0.205186254672647	-0.726290939144282	-0.660011899619997
VRK2	-0.115016782794032	0.0746045733047921	0.123150057084537	1652.92357070079	-0.20783777282075	0.129343731546584	-1.60686389928295	0.108084227178806	0.23450833644849	-0.491551519193095	-0.476541864736706
ENSG00000287875	-0.403351539400872	0.0857827312848094	2.5760877458478e-06	30.9288568984924	-0.68191267021605	0.16110787205126	-4.23264649662238	2.30957375501648e-05	0.000338922992001214	-1.05833126273967	-1.17656930351254
FANCL	-0.150014646655931	0.0590324825212477	0.011046573661912	694.929041292745	-0.272618525135719	0.107583355929837	-2.53402139001421	0.0112761848324522	0.0452601331291777	-0.560346833839718	-0.572198277624575
LINC01122	-0.378706787386503	0.118267988982553	0.00136426184743366	204.864198993059	-0.662615590337474	0.20128718077711	-3.29189165340441	0.00099515942780725	0.00698070471924688	-1.00988706409067	-1.14807489160111
ENSG00000271955	-1.15271160595565	0.136515333729732	3.07118525839984e-17	22.4981434252864	-1.70224236365575	0.305094449811174	-5.57939472418879	2.41356969812926e-08	1.22026440813343e-06	-2.53134863790505	-2.68320630523919
PAPOLG	0.364923893895908	0.124520108496329	0.00338262058230319	103.325332396107	0.45493326561386	0.211042825116334	2.15564431230053	0.031111449624352	0.0971114262344554	0.451868056209695	0.502117657375294
REL	0.265182843048347	0.0978108856002823	0.00670443723114807	22.6545058182818	0.269050935911737	0.220286176072547	1.22137004104665	0.221945945048162	0.388717976208694	0.25580703364789	0.227640497985517
PUS10	-0.206910991472647	0.108663150141673	0.0568905865622473	51.1326465864644	-0.363132863305823	0.208091808623848	-1.74506082535056	0.0809742817211197	0.192652235481	-0.67218800104221	-0.7058533618103
PEX13	0.191956456356864	0.129925829694631	0.139560125287357	46.6582366483834	0.21428348459371	0.224923818224154	0.952693611043719	0.340745331384563	0.51521340140959	0.111865896761528	0.146769903729036
SANBR	-0.154595904241608	0.0528218714995915	0.00342534687244474	197.994870009953	-0.310548948669321	0.0932629919537235	-3.32981970837279	0.000869022340019942	0.00626987685061238	-0.569352213663114	-0.628207016715796
C2orf74-DT	0.0902847247532238	0.140469526827868	0.52039586565231	9.19683371561077	0.0835081461786343	0.28895306560482	0.289002457903812	0.772579496644168	0.864593107585078	-0.0879902657156932	-0.0463352906373605
C2orf74	0.0858335025613485	0.180873344903008	0.635107528059701	36.0912127469236	0.0793344295119958	0.30855743720454	0.257113976025818	0.797090788839429	0.879280168205389	-0.0967400349147631	-0.0524982750188912
USP34	0.237565150746296	0.0315678828375336	5.25056048452004e-14	1365.59006672519	0.276732723097515	0.0709416294981704	3.90085095387683	9.5855155187226e-05	0.00107200949014896	0.201518925115598	0.238983561789204
USP34-DT	-0.236884731752081	0.114432809589993	0.0384451306009568	27.5822770365176	-0.410326455921576	0.202756879326242	-2.0237362958292	0.0429972919306036	0.122945321178576	-0.731107394002782	-0.775540261384501
XPO1	0.312408065745594	0.0975134275211378	0.00135653002205741	688.75716152468	0.389217862380593	0.167099726562154	2.32925493289673	0.0198455643255723	0.0691164208042677	0.348637672327267	0.405081122291374
ENSG00000289410	0.101894407146952	0.114701251811146	0.374354621169225	67.6266034267775	0.0914882870092784	0.197243733548496	0.463833681118109	0.64276691028134	0.77430237942361	-0.0651691085051993	-0.0345516725267222
FAM161A	0.143739939756618	0.073309403297121	0.0499105379970394	74.8924186132907	0.15772971327151	0.156447711643158	1.00819444154783	0.313361125825933	0.488130724778032	0.0170866712703077	0.063261597532466
CCT4	0.382665238371023	0.129796174310843	0.00319628950400463	185.711362679717	0.477325008808864	0.215259237211252	2.21744262867765	0.0265928594175404	0.0862481555255886	0.486742223965641	0.535181704268827
ENSG00000236498	0.609200438282619	0.199269222290552	0.00223435458912555	6.95260072675628	0.747803057475645	0.398072252654036	1.87856112173073	0.060304443921814	0.156459903110857	0.932042554807267	0.934574409289891
COMMD1	-0.176029580372543	0.0478580170996975	0.000234919961190353	477.143126071806	-0.320890549626534	0.0827512361779567	-3.87777348650669	0.000105416795623534	0.00115107924023155	-0.611484399195349	-0.643477608916932
ENSG00000229839	0.125259508999588	0.132087965459919	0.342974857689923	20.8710295662769	0.226487306225521	0.295287004949539	0.767007360395777	0.44307713935162	0.614237470438221	-0.0192403186783316	0.164790284152321
B3GNT2	0.251013481472929	0.223963668132848	0.262382505084752	18.3729127924693	0.252737718181975	0.396058189762565	0.638132791379696	0.52338724241627	0.68061169308873	0.227954314071372	0.203552110078245
ENSG00000228541	0.522326323346532	0.178083914519488	0.00335666237008469	103.017567828494	0.70099534535595	0.280099888618443	2.50266199252531	0.0123263201865226	0.0485614731113193	0.761274073186268	0.865457307730336
EHBP1	0.747087631945722	0.128373928674486	5.89811560528787e-09	317.185352394565	1.00656596453778	0.213617506387906	4.71200128471664	2.45295833165408e-06	5.63717593953711e-05	1.20308746518307	1.31666832752124
EHBP1-AS1	1.67492210282948	0.307015301709463	4.883512033809e-08	9.49787984123895	2.35652986793922	0.546387132458559	4.31293075540711	1.61104587273918e-05	0.000252453714654497	3.02693204656396	3.31004907585889
ENSG00000286480	0.0836376662442331	0.117431020405026	0.476323572203287	21.5263406973346	0.157721076093984	0.256430962776891	0.615062527496768	0.538513427824854	0.692618115196064	-0.101056391219952	0.0632488437222661
WDPCP	-0.0802825637853605	0.0325926755133001	0.013769971534149	1149.40568496542	-0.17683969329205	0.0683399177074428	-2.58764861334902	0.00966335010769272	0.0402704711486367	-0.423274451337314	-0.430769548297535
MDH1	0.284531780914301	0.366208287621248	0.437178197748233	26.4064313305358	0.330977474633718	0.551329592877582	0.600325973627193	0.548289011882489	0.700533644904979	0.29384124835936	0.319082328236348
UGP2	0.312597928563016	0.102341754464711	0.00225472444859439	212.436286334325	0.387638235438316	0.17590254252574	2.20371024700562	0.0275447280562099	0.0884786062088468	0.349010885741541	0.402748617008561
VPS54	0.0413063382233284	0.0493272514993121	0.402371208074608	391.800652426256	-0.00261730420448584	0.0918637718428763	-0.0284911467489325	0.977270429035328	0.987292203907052	-0.184267099224846	-0.173509664932144
PELI1	0.0857630737184433	0.0893175849787358	0.336952715493582	273.518330453292	0.0604455492867708	0.15958778820905	0.378760492673731	0.704865727543759	0.818298765392993	-0.0968784769187374	-0.0803899320504217
ENSG00000225889	-0.560783874527558	0.1408488888106	6.84939493021939e-05	25.7046284637458	-0.866518977294719	0.258986701310074	-3.34580491164785	0.000820440981694812	0.00600670397417874	-1.36779606531534	-1.44916226516516
LGALSL-DT	-0.198774372172018	0.305444203164397	0.515194021565642	6.91233682768733	-0.393205691898399	0.553011595541924	-0.711026125072617	0.477068046766265	0.643422356611075	-0.656193845308724	-0.750259436234553
LGALSL	0.347766934302396	0.299908814998689	0.246221653335605	7.21944853168707	0.407155388444199	0.536924057729853	0.758310942828072	0.448264857852537	0.618479357295385	0.418142614043493	0.431567992820211
AFTPH	0.285367612118777	0.0417899861717039	8.57399603250226e-12	278.894071597803	0.338507330011852	0.08526218897405	3.97019281448284	7.18144914678834e-05	0.000852988082169062	0.295484242084071	0.330201046826317
SERTAD2	-0.145996357891579	0.0847691708049104	0.0850185730953126	216.057575560493	-0.272710737381855	0.155271188361886	-1.75635119598786	0.0790284606090414	0.189278390282434	-0.552448082048026	-0.572334439869911
LINC02245	1.83592733645464	0.184014474714644	1.92032852469459e-23	27.3010306386832	2.58188413214616	0.369355536608931	6.99024077410766	2.74414888499197e-12	4.32542432483793e-10	3.34342009711193	3.64281119690083
SLC1A4	2.20303062981552	0.413286150610745	9.79312446906734e-08	5.33605123695269	2.33069101898497	0.799831372896277	2.91397799331786	0.00356855061640326	0.0187864208874542	4.06503518408494	3.2718949711937
CEP68	0.0909115971364699	0.0784745765646738	0.246666287445233	70.6682017494102	0.0540114516109392	0.149713087675627	0.360766399581324	0.718274082814388	0.826998674646157	-0.0867580224273923	-0.0898906352970868
RAB1A	0.159343979093501	0.0606288728525781	0.00858414637306753	379.677613175817	0.1539988019157	0.104890795545551	1.46818222814243	0.142054730348547	0.284321672723309	0.0477595374822301	0.0577524673611421
ACTR2	0.275410065101729	0.0771722464360467	0.000358659919216327	143.110171150056	0.362382812835078	0.144483334232009	2.5081288078054	0.0121372414217422	0.047968955919912	0.275910688028044	0.36545601008657
SPRED2	0.732236595192077	0.29370912254423	0.0126644856170826	56.7626297806578	0.957288935944501	0.432564183348008	2.21305640364205	0.0268937572576482	0.0870344347193165	1.17389477644278	1.24390498926781
LINC02934	-0.0666443026709475	0.817543193027589	0.935030188923381	12.8526061781917	-0.291387669452175	1.20158849682358	-0.242502046434751	0.808391171348083	0.885594841677974	-0.396465716144185	-0.599913130480215
MEIS1	-0.272600112018699	0.0704862315812797	0.000109991294108403	672.920197019243	-0.426520433412915	0.124885025661081	-3.4153048466389	0.000637106645901196	0.0048665649040959	-0.801313130926075	-0.799452577031543
ETAA1	0.121209678113933	0.0802245741197451	0.13081911129558	56.5309306068806	0.106888962805545	0.143612403152547	0.744287822354774	0.456702366889892	0.625944073819587	-0.0272010728301735	-0.011810760294687
C1D	-0.163225458618184	0.0699309021773425	0.0195906810572044	82.5007920789245	-0.309763269486413	0.127737335412618	-2.42500180926598	0.0153083104625654	0.0568243650769029	-0.58631533206769	-0.627046868838039
DNAAF10	0.350703450378055	0.0819521379314821	1.87423790270131e-05	60.5128878406366	0.424425694431062	0.154804295674334	2.74169197038264	0.00611236318336096	0.0284056336908325	0.423914924839003	0.457069634297714
PNO1	0.164146041761564	0.106983625703107	0.12495341823712	30.1371737788404	0.172214711663483	0.200155101932768	0.860406304913122	0.389565111539356	0.563258458944151	0.0571989539422116	0.0846504041972268
PPP3R1	0.538139847558663	0.117176478685992	4.37844460374023e-06	153.360226388225	0.700876151264963	0.202374510343883	3.46326298738911	0.000533666519291664	0.00426106318561962	0.79235872389919	0.865281303612233
ENSG00000289156	0.324759231001065	0.100496111395747	0.00123116399439283	17.5766455623008	0.440445808292334	0.245902606015751	1.79113924585298	0.0732709526379761	0.179499766583215	0.372916362688355	0.480725219811351
ENSG00000273064	-0.077139530938106	0.103658314165318	0.456772915514874	14.8434318570194	-0.307507506724406	0.243934907120388	-1.26061296578863	0.207448324920444	0.371278741288286	-0.417096190443313	-0.623715969358971
CNRIP1	0.421867214344396	0.214435312190763	0.0491440011164567	18.7889401411445	0.519432277194152	0.372739757455696	1.39355211459001	0.163452897296956	0.314516196329299	0.563801563429887	0.597358046875344
FBXO48	0.244621769492525	0.196876686017632	0.214047482429463	9.6273327161676	0.24864983006147	0.392775291223975	0.633058737698653	0.526695286358764	0.683255562222572	0.215390123337972	0.197515861656906
APLF	0.0118182235083212	0.0705967228844906	0.867051624032639	178.090494706674	-0.0321307885312203	0.135500369483405	-0.237126944035052	0.812558310066502	0.888396279415207	-0.242231897823973	-0.217089801649164
GFPT1	0.421023161852015	0.0698501987899904	1.66499199585205e-09	149.451143789712	0.537884237299283	0.124611298411835	4.31649653084907	1.58525171351287e-05	0.000250167284542349	0.562142409116333	0.624604539874146
NFU1	-0.141263285455369	0.0725822172429596	0.0516244763785651	85.1770999067246	-0.27734131653777	0.123660840011313	-2.24275782464681	0.0249124355300465	0.0820291991230188	-0.543144279713712	-0.579172035541763
AAK1	0.215647377267607	0.0541765818266312	6.87838525098962e-05	359.277295753736	0.258402587513285	0.104936410003854	2.46246834157748	0.0137984353954168	0.0528355065526707	0.158435149238025	0.211916957048175
ANXA4	-0.116463773305921	0.0416194753591363	0.00513723909164308	468.667968334232	-0.225260458609971	0.0832879452778562	-2.70459858096488	0.00683869746245726	0.0309334465232959	-0.494395869006812	-0.502268512944899
ENSG00000289250	0.07938132283085	0.097304261464402	0.414611556649932	11.805845786355	0.0409529689043798	0.233024281798232	0.175745499946824	0.860493887796367	0.919396376398409	-0.109423087128114	-0.10917302348848
ENSG00000231024	0.440696891550847	0.235599506913177	0.0614096980451792	8.38735865968193	0.635362082506585	0.4648004712372	1.36695662294702	0.171638902172688	0.325678800638673	0.600815067260398	0.768542062600553
GMCL1	0.379442365709707	0.0841572205508953	6.52161824949094e-06	155.735926602533	0.467130084606773	0.142217065199321	3.28462750902697	0.00102117279375832	0.00711432199039506	0.480407021917993	0.520127697577238
SNRNP27	0.494897284394924	0.163922423544202	0.00253531451101984	39.9357365269372	0.628949551560177	0.305081439752326	2.06157920347687	0.039247815671135	0.114913075690967	0.707356800618536	0.75907320517075
MXD1	-0.167152575845678	0.126821318242078	0.187498161844637	148.837033858241	-0.313630469139707	0.211012586261087	-1.48631166840281	0.137196701760404	0.277249081476003	-0.594034867933814	-0.632757244737299
PCBP1-AS1	0.0835779168284684	0.0572751839735978	0.144500612846344	644.00274641109	0.0474324689295926	0.105488159382483	0.449647327313864	0.652964756774921	0.781667424166404	-0.10117384066983	-0.0996052783239111
PCBP1	0.0131519447961396	0.0745029293443824	0.859878186541686	231.034990007651	-0.0380188174609103	0.115541281061188	-0.329049644522952	0.742118164509402	0.843711058753424	-0.2396102013682	-0.225784170057479
LINC01816	-0.200629017140102	0.118154098502381	0.0895023981085336	33.073274172498	-0.362233374538409	0.205376593851021	-1.7637519823762	0.0777737450511995	0.18690809617865	-0.659839521646018	-0.704525160672633
C2orf42	-0.103135169222658	0.0652203483480019	0.113801637318934	75.777575433438	-0.209858251792226	0.130920198791514	-1.60294785471888	0.108946167125449	0.23593607672342	-0.468195826760617	-0.479525339979276
TIA1	-0.346367815825307	0.0963404422933318	0.000324082271600747	271.779377692023	-0.566563556126133	0.152235306120798	-3.72163048482701	0.000197940536442587	0.00193860183279078	-0.946318335076816	-1.00624274679107
PCYOX1	0.730786159858695	0.174576661292251	2.83854234215698e-05	45.5385960075007	1.02282973048816	0.285283659262571	3.58530780603443	0.000336680874264853	0.0029424985997394	1.17104365514211	1.34068369405013
SNRPG	0.129768462888546	0.0914616287058072	0.155948710944328	49.2036331564758	0.107858190741336	0.158444573985052	0.680731362574219	0.496041487674477	0.659387226100073	-0.0103770662597824	-0.010379581058644
TGFA	-0.318017594059628	0.0631433707762446	4.74277690286931e-07	172.130973913475	-0.526353977261179	0.117669257344955	-4.47316477674485	7.7070341025985e-06	0.000141730446186356	-0.890590293092095	-0.946868566336166
TEX261	-0.210467819910122	0.0522467925880848	5.61721813617686e-05	73.3377448205528	-0.358224871996018	0.116299598054952	-3.08019011232314	0.00206868502631521	0.0124176711391448	-0.679179660089337	-0.698606134410128
NAGK	-0.0155925978118916	0.0656457970372657	0.812248583080658	96.3503316368757	-0.098252808466497	0.119159238952969	-0.824550486641463	0.409626841628403	0.582300310253299	-0.296113359986563	-0.314726754198838
MCEE	0.0597611154083777	0.0966276009255162	0.536266637670341	74.1844312245978	-0.00104387748114703	0.15513904554898	-0.00672865736316176	0.994631348685827	0.996722966081102	-0.147990536512659	-0.171186315003067
MPHOSPH10	0.182773276434118	0.100100649681773	0.0678660784707813	67.568763131734	0.183639259532755	0.16486964040315	1.11384521179101	0.265345597117513	0.436900542410787	0.0938145164048665	0.101520095100583
PAIP2B	-0.0408384122463492	0.049575842290997	0.410078044477545	187.925704294003	-0.133327063093812	0.101340084256876	-1.31563994712947	0.188294919056777	0.347537584450021	-0.345739067269216	-0.366518023402568
ZNF638	0.0309124586127449	0.0370125019963453	0.403610935843774	3478.53280675451	-0.0179248761741762	0.0687080568152241	-0.260884632822339	0.79418147581944	0.877417614663878	-0.204698352430207	-0.196113098395283
ENSG00000281195	-0.175430399870874	0.0773979191120848	0.0234144537353823	35.5019261279403	-0.302441490057761	0.179465723493429	-1.68523261250405	0.0919437012880765	0.210358898541265	-0.610306589849467	-0.616235398901787
ENSG00000289463	-0.10327480627066	0.0615205356656688	0.0932096288399764	107.330979736987	-0.226241075244338	0.10843046676597	-2.08650835869446	0.0369325988445516	0.109911807934096	-0.468470311360349	-0.503716508936142
DYSF	-0.318443538855959	0.106861016505944	0.00288268552203261	963.169167736128	-0.51392755611799	0.172392411872873	-2.98114952122705	0.00287168544585662	0.0159316114300567	-0.891427572944412	-0.928519491508938
EXOC6B	-0.114507767205467	0.0378927783013184	0.00251202704131249	4288.63088030039	-0.224312319594771	0.0767984025111611	-2.92079408243123	0.00349140508294494	0.0184600810186647	-0.490550947052077	-0.500868473984684
SPR	1.16318055896222	0.318183332039426	0.000256488221156706	17.9346961634144	1.56874212167505	0.525316616956165	2.98627926671117	0.00282394624681652	0.0157319051205188	2.02100149414464	2.14678765588867
SFXN5	0.336389963854013	0.122386289496035	0.00598518541828197	62.1307968804838	0.404620253102612	0.22029668971831	1.83670600597764	0.0662533081560235	0.167704859753335	0.395778898794748	0.427824566813325
SMYD5	0.0727511864434743	0.186887381350012	0.69707034891029	15.6864074146534	0.0747477778022605	0.341318634632498	0.218997060862916	0.826652337291815	0.897617754860515	-0.122455948811312	-0.0592710066411808
PRADC1	0.746752641099692	0.177402148807848	2.56075058601767e-05	10.6856962614603	1.12234972982847	0.373224663821459	3.00716924314887	0.00263692909326147	0.0149683095171341	1.20242897354634	1.48763669794875
CCT7	0.197832553213938	0.115135600650613	0.0857497465394616	58.099173382612	0.192671131976799	0.212624959967146	0.906154818355142	0.364853913606543	0.538354881587236	0.123416542645848	0.114856718847361
ALMS1	-0.0264200510096304	0.0444763254118703	0.552495364909636	333.754014014431	-0.105888697569666	0.0857748502655141	-1.23449586028876	0.217018188358139	0.382609898215861	-0.31739688896134	-0.326002044076105
ALMS1-IT1	0.0979134814663989	0.156642341556701	0.531920704638995	10.0891931863892	-0.0072204961819777	0.286908430791595	-0.0251665528337943	0.97992211547369	0.988682968543765	-0.0729944156684915	-0.180306820208455
ALMS1P1	0.478950240390498	0.365228522479255	0.189732315058329	7.71936196463858	0.58779376954333	0.623770912983741	0.942323146700896	0.346027221045335	0.520497665607432	0.676009689997813	0.698301844285874
TPRKB	0.371688973822156	0.250144307508123	0.137306052384779	18.3406857437455	0.466849794841433	0.412250429122138	1.13244222895186	0.257448559479343	0.42832432632612	0.465166176459897	0.519713816716589
DUSP11	0.121622616068264	0.128292468278298	0.343124072862206	40.0880466094972	0.095993007009499	0.232116846896915	0.413554674263391	0.67920027359982	0.800415627204713	-0.0263893605322509	-0.0278999227262529
STAMBP	-0.0755233376915593	0.0490284141040683	0.123463037408606	214.835781475022	-0.174248144235934	0.0958955234222011	-1.81706234053042	0.0692075683282054	0.172735283245398	-0.413919238748071	-0.426942820794808
ENSG00000286244	0.124632947669553	0.12469182681176	0.317539077654011	13.2691807105964	0.059235162215098	0.265308815278757	0.223268729886944	0.823326362942612	0.895585500584973	-0.020471950529214	-0.0821772111625743
DGUOK	0.177912909477022	0.127216927519482	0.161962886945006	84.6415247439125	0.20584207695736	0.22496078666616	0.915013145214626	0.360184729253998	0.534176998289247	0.0842604911811863	0.134305170835975
TET3	-0.274470227632142	0.0734022037488717	0.000184559727557858	336.434866380251	-0.471679436191568	0.127576484602321	-3.69722866766458	0.000217965990881398	0.00208593453273497	-0.804989217916986	-0.866135165007619
ENSG00000217702	-0.305041843068134	0.0814034201867978	0.00017875870022101	32.2707149411685	-0.504218431693011	0.18869530466815	-2.67213025029827	0.00753713865616996	0.0333385882190047	-0.865083854306046	-0.914182825422383
BOLA3	0.520067850338665	0.424754128712763	0.220802350103333	5.0728879055357	0.602850182472742	0.725425029343009	0.831030303736172	0.405956510398647	0.578867660587242	0.756834591913633	0.720534411835932
BOLA3-DT	1.07486585173806	0.136428939382165	3.3113142925109e-15	7.48317084669242	1.54619007397653	0.389092941302224	3.9738322386464	7.07253869686067e-05	0.00084304157883042	1.84740123970097	2.11348690050954
MOB1A	0.35963879781395	0.0464373867900634	9.58862633104891e-15	48.9924319174455	0.519616683134367	0.133394457271	3.89533938489459	9.80613257885767e-05	0.00108760400903589	0.441479140779581	0.597630343971717
SLC4A5	-0.294973097946318	0.104493692042149	0.00475944609167366	210.305839410443	-0.499072998778553	0.169148645225841	-2.95049953318993	0.00317260523905355	0.0172091356246314	-0.845291718092095	-0.90658498751894
DCTN1	0.0770962620603755	0.13301995151312	0.562195051059677	84.7265065347239	0.0421044299077158	0.219816380458905	0.191543641196418	0.848099692702305	0.91172588324043	-0.113914831976078	-0.107472755658557
DCTN1-AS1	-1.09466722778834	0.218068273787847	5.17152959750602e-07	21.4717696985565	-1.70731131704679	0.351158855382139	-4.86193439487339	1.16244152486196e-06	3.07187210061154e-05	-2.41725078109743	-2.69069121211593
ENSG00000286623	-0.360035533239929	0.212132164041765	0.089654556992487	7.93792127676844	-0.625399841904724	0.379834270647564	-1.64650714860064	0.0996593895333208	0.222169134936345	-0.973184972530757	-1.0931214544952
WDR54	0.737599238099362	0.290966210963111	0.0112447443751551	4.74473339339613	1.11232293584535	0.561118855996888	1.98233034580381	0.0474422797975163	0.132171553237137	1.18443612569769	1.47283095533361
RTKN	-0.0792488070402452	0.0818835576760697	0.333132673750343	315.302332045382	-0.187594774976919	0.126796764795376	-1.4794918094295	0.139008918801909	0.279729872951033	-0.421242395300154	-0.446650693506971
INO80B	0.405738277569769	0.199107275858589	0.0415712092662199	20.3255643629256	0.51688276309819	0.34621523350241	1.49295210921039	0.135449723385027	0.274962938471604	0.53209690611982	0.593593388943603
WBP1	-0.224985370655845	0.10080823284786	0.0256271633664836	80.0323507180526	-0.409714564116257	0.171876592361068	-2.38377174278365	0.0171362275421803	0.0618510712850572	-0.707716815253758	-0.774636731044383
MOGS	0.129722653309163	0.133172675889589	0.330010059401106	23.8464443299992	0.0805133179586659	0.255077446561448	0.315642637340226	0.752273770965173	0.850545483830496	-0.0104671141678467	-0.0507575073375415
ENSG00000286883	0.370377618007266	0.149716231284737	0.0133660509062072	18.6307479578832	0.534122711472716	0.281530968328651	1.89720766650864	0.0578005354176999	0.151875186022032	0.462588443822986	0.619050203829931
CCDC142	0.247607032810884	0.131419846433601	0.0595525820724565	24.8768934706147	0.259050756092937	0.239764631805934	1.08043773654913	0.279947299104551	0.453096631239764	0.221258256607473	0.212874054319517
TTC31	0.0682554748262185	0.0728593092293921	0.348855274157198	24.6467657920322	0.049606803856407	0.182354108505073	0.272035570040512	0.785594669372178	0.872246405920978	-0.131293170891209	-0.096394616636862
PCGF1	-0.402298573502381	0.267588017677707	0.132729427938599	7.69639679199637	-0.725540888102011	0.471215023810526	-1.53972358995444	0.123627744116023	0.257679607290989	-1.05626144726222	-1.2409915072463
AUP1	-0.000835664694411868	0.10176985809856	0.993448389558859	105.062682651404	-0.0639258844528124	0.165580180455921	-0.386072078655754	0.699443287814615	0.815094474222859	-0.267105650800591	-0.264039006692318
HTRA2	0.395237429424367	0.176788204242417	0.0253743800985141	15.3572973910973	0.587659059610779	0.355704676896568	1.65209820893544	0.0985145320297727	0.220571139728425	0.511455384823835	0.698102929199715
SEMA4F	1.15715767229042	0.359289124245619	0.00127883905079808	4.00197284160549	1.02790654986325	0.882274345837411	1.16506453430606	0.24399287142228	0.413799555862748	2.00916230346424	1.34818021597904
HK2	0.643065128662441	0.197724442149628	0.00114463056731491	7.33107105879491	1.02575225741543	0.409973430511599	2.50199691266679	0.0123495001791792	0.04860711028221	0.998610389898099	1.34499914937353
ENSG00000236209	-1.1688036836834	0.591058317529223	0.0479878419215376	10.8300047517723	-1.68158928761283	0.878875850693645	-1.91334110077737	0.0557043992840979	0.148070470209815	-2.5629808413723	-2.65270960523545
TACR1	-0.428717046298107	0.332020962033385	0.196622244449027	8.04427269334277	-0.628646769472822	0.59515747430656	-1.05626963721708	0.290845043609898	0.465241730194634	-1.10819224954309	-1.09791592558378
ENSG00000270571	-0.392340171290783	0.103550111625491	0.000151320782965732	34.985311381526	-0.556840237699032	0.206559632933262	-2.69578440759014	0.0070223100938771	0.0316063257119436	-1.03668621214993	-0.991885121588126
EVA1A-AS	0.0969629499446939	0.245515371905973	0.692889847303702	6.84547213230507	0.0554804903008861	0.446961334092325	0.124128165165683	0.901213798031453	0.942647730147963	-0.0748628758515261	-0.0877214265977098
MRPL19	0.178596112033284	0.053262292303995	0.000798992546225462	199.007214699408	0.190845047074625	0.100328003084553	1.90221115946847	0.0571435544948329	0.150684811381113	0.0856034627125608	0.112160289350505
GCFC2	0.120649694291767	0.0639386935842818	0.0591658383761748	240.021186101013	0.108131800403892	0.111430113298069	0.970400165659401	0.331847066143756	0.506978587700379	-0.0283018332478651	-0.00997556415676616
ENSG00000286045	-0.267960454600965	0.13626835647861	0.0492504258393245	9.2659259199918	-0.478164148385604	0.286689136786067	-1.66788373548461	0.0953388089771687	0.216023907098953	-0.792192954530023	-0.875710606553523
LRRTM4	0.400789822670829	0.35723682920937	0.261898028256954	145.878318717267	0.575145750280628	0.541368622940404	1.06239210384371	0.288057716948931	0.462203268464883	0.522369726394493	0.679625553727773
ENSG00000227088	-0.22721396215037	0.144364046646001	0.11551154834235	2220.49022936418	-0.347337253704334	0.230819001861001	-1.50480355128431	0.132374590477743	0.270565181269381	-0.712097558423959	-0.68252928328603
ENSG00000229494	-0.0864988886698628	0.233762300333573	0.711360696442851	18.5471401751884	-0.152212170853044	0.401649789733523	-0.378967385876214	0.704712082899121	0.818298765392993	-0.435493883587879	-0.39440410994361
CTNNA2	0.691141934067762	0.527011720521231	0.189710636577129	349.881686459707	0.953642726519687	0.810737630499663	1.17626552739627	0.239488786615688	0.40865394590537	1.09311498503895	1.23852093147669
SUCLG1	0.130823307115472	0.05220377301156	0.0122101307094416	142.444636504973	0.141330292356025	0.100755556000952	1.40270470399358	0.160704914017848	0.310461696064296	-0.00830355855140179	0.0390459204655113
DNAH6	-1.02926383384666	0.792030016638138	0.193763375139334	12.1963314225016	-1.3994901108828	0.971444701734599	-1.44062766350354	0.149689900792245	0.29462983558315	-2.28868730411125	-2.23615693549469
TMSB10	1.24616266693076	0.639555002774479	0.0513570817825163	16.4470683081864	1.61246606362644	0.8099873689439	1.99072988721892	0.0465105910970792	0.130338611068535	2.18411945615118	2.2113512074827
ENSG00000287625	0.652655159278534	0.158499998328199	3.82675363865322e-05	5.01936818901805	0.986811067253628	0.465255848008232	2.12100733709889	0.0339211849860729	0.103400542113174	1.0174615168214	1.28749789427307
KCMF1	0.264530364898185	0.0600240655247068	1.04777476315697e-05	151.650931563848	0.318540537349396	0.111720003861111	2.85123994218084	0.00435490932685725	0.0219267475239509	0.254524457093574	0.300717725087786
TGOLN2	0.118281226406639	0.054262805410555	0.0292734336157504	217.008692561812	0.115376640327289	0.0910861125380105	1.26667652304452	0.20527097789401	0.368415346526985	-0.0329575314936435	0.000722295535407574
RETSAT	-0.144447883378921	0.098417851558921	0.142185723449399	47.9665740954084	-0.280313239759684	0.165167366159928	-1.69714663542109	0.089668941226834	0.206628224109628	-0.549404245094406	-0.583560430313782
ELMOD3	-0.0253989101027826	0.0346945227169954	0.464124245220606	246.200996633379	-0.12324385086236	0.0631733515909851	-1.95088352538741	0.0510709028486132	0.139269259583741	-0.315389631882384	-0.351628972596887
SH2D6	0.491832172392761	0.159357451973381	0.00202633145726906	24.8389019633699	0.652082587743183	0.283598650811302	2.29931484468542	0.0214870674821929	0.073533519827949	0.701331708760129	0.793231858495935
PARTICL	-0.427037726242339	0.116073498275948	0.000234123964160397	17.7483498332502	-0.725779449408709	0.2261057860996	-3.20991099754078	0.00132776077531205	0.00872454088652814	-1.10489120945434	-1.24134377112156
MAT2A	-0.166764266580107	0.0780537709750598	0.0326361932438483	623.839442936122	-0.316774570979048	0.124283118275541	-2.54881415412144	0.0108089884442841	0.0438048479057828	-0.593271568258994	-0.637399881523041
GGCX	0.254550127655399	0.106134092487285	0.0164676684213425	75.6567700447393	0.287193344233827	0.187396210144575	1.53254617055627	0.125387713272055	0.260214464439126	0.234906300851961	0.254429901307052
VAMP8	-0.245018673876016	0.262028984844931	0.349745871683018	16.6837566434918	-0.40314979250689	0.431748539918276	-0.933760638966378	0.350427377468738	0.524818466725481	-0.747096287208996	-0.764943072339602
RNF181	0.146703289991105	0.233634863647549	0.53005834940822	22.4899077241178	0.15605558591119	0.366244764749771	0.426096427665831	0.670037583156212	0.794158133326869	0.0229117299822933	0.0607895512489182
USP39	0.00591541744220567	0.0730298239066494	0.935441933930861	46.9398713698096	-0.0661052303991722	0.137596218556516	-0.480429121473423	0.630922291180105	0.765817798263368	-0.253835046010925	-0.267257067740095
C2orf68	0.0935658705964523	0.0626330306199115	0.135208494300378	81.0702452444968	0.0638289387770378	0.11121747955264	0.573911034792216	0.566028005439592	0.715218112817571	-0.0815405160516257	-0.0753939588565959
ATOH8	0.0334345773265217	0.204141975230133	0.869903547638642	37.2761992128601	-0.0116584450171805	0.327611164861944	-0.0355862261962084	0.971612291269266	0.984882248802443	-0.199740622690613	-0.186859974517181
ST3GAL5	-0.13517201988447	0.075526469341024	0.0734972591906297	565.452793284651	-0.259886938601074	0.133685151651564	-1.94402246914034	0.0518927416062419	0.140797681660678	-0.531170676604684	-0.553398590144036
ST3GAL5-AS1	-0.413163040479406	0.1881957495973	0.0281356438171629	28.8926350691953	-0.639488349361646	0.320408948272382	-1.99585046800257	0.0459502015422868	0.129336302576378	-1.07761773423738	-1.11392479558208
ENSG00000272564	-0.946802339405016	0.143429799750188	4.07966736954182e-11	16.6879858525562	-1.34280829653812	0.295122501768956	-4.5500030952888	5.36451264648311e-06	0.000105696677114089	-2.12659271231761	-2.15245955869013
POLR1A	-0.064384150150467	0.0690247437535287	0.350939183334468	90.2985792130675	-0.159500341298723	0.125398090270542	-1.27195191692798	0.203390203868266	0.365997680570276	-0.392022933452951	-0.405165952256885
PTCD3	0.0623451861704594	0.0506498909595624	0.218358529247886	239.658154598542	0.0211207083311979	0.0820482433728882	0.25741816598327	0.796855980854577	0.879140022355864	-0.142911027607543	-0.138457692747404
IMMT	0.058714957613574	0.0806285792397461	0.466481857660989	156.442538942708	0.0111706190673866	0.129865510093784	0.0860168266333347	0.931453041082593	0.962079755661016	-0.150046969298029	-0.153150171807583
ENSG00000273080	-0.405682376069683	0.115742051443442	0.000456511186691263	9.99571867896833	-0.719780222219344	0.263350795110003	-2.7331613786041	0.00627295887129566	0.0289910669050084	-1.06291298928885	-1.2324852053821
MRPL35	-0.210478590428834	0.225696177703528	0.351039497730886	21.9510261154922	-0.363719100963871	0.366417267904002	-0.992636354297479	0.320887201561522	0.495304922410285	-0.679200831702171	-0.70671901077955
KDM3A	0.313289892039623	0.06272314848149	5.88952630849869e-07	102.101564384861	0.393734985890924	0.129680437011878	3.0361941628471	0.00239585028160557	0.0139191222515153	0.350371078617454	0.411751187335831
CHMP3	0.438991142927647	0.0725591644271871	1.44744283390557e-09	81.347962678646	0.596296064063752	0.142826035193734	4.1749815658953	2.98010184260335e-05	0.000418965419592861	0.597462076526331	0.710856483836608
CHMP3-AS1	0.18252931740496	0.11245417116731	0.104558617641335	16.6066322215623	0.17107307301032	0.280400971740516	0.61010156972149	0.54179452688478	0.694830734297733	0.0933349660460773	0.082964640224547
RNF103	0.0837957797903273	0.060173820600193	0.163752261557732	174.522187047947	0.0657030085292087	0.114767486559867	0.572487997242458	0.566991415111607	0.715783419855858	-0.100745587360711	-0.0726266740754201
RMND5A	0.0677619113603123	0.0510725053050946	0.184581903794724	209.650503691458	0.0278387042038959	0.112142720680327	0.248243524278785	0.803945992535574	0.883397720658707	-0.132263368788688	-0.128537780365817
RGPD1	0.406773155205283	0.244022740447279	0.0955247973014053	6.05378011536358	0.545419264599275	0.487831966352082	1.11804740611367	0.263546747080768	0.434691532363429	0.534131165491673	0.635730895416067
PLGLB1	0.225641145686488	0.214464244197282	0.292746582605237	22.994608194212	0.290398488913121	0.358118767626712	0.810899944835675	0.417423131977238	0.589858263994657	0.178079903717767	0.2591626750377
KRCC1	0.0938072207513962	0.0553921139219481	0.0903580145043567	240.465346730997	0.0716913644499167	0.101942007609213	0.70325635261903	0.481896006208373	0.647845131912762	-0.0810660939578974	-0.0637841610449193
THNSL2	-0.208969786996714	0.251383526756466	0.405816169283462	58.2149197220225	-0.383163100241899	0.383040507028049	-1.00032005287065	0.317155645798912	0.491314055251499	-0.676234976207041	-0.735430366493471
EIF2AK3	-0.0157696015655564	0.0631621922912997	0.802843821116657	144.344189472837	-0.0944358586717704	0.10519255031716	-0.897742838129151	0.369322665540683	0.542802223882631	-0.296461296334194	-0.309090578135902
RPIA	0.324163269808367	0.058138107031089	2.46472500611565e-08	40.1076682489865	0.363126387887231	0.182228250372094	1.99270084164096	0.0462942151774324	0.12997692685399	0.371744881539372	0.366553986254801
ENSG00000290846	-0.2315907004632	0.252050641729373	0.358186554382295	13.2703685625714	-0.364667152787018	0.438412941484389	-0.831789206660549	0.405527937255497	0.578657051804202	-0.720700914632932	-0.708118920990427
LSP1P5.1	-0.221826066907948	0.348136576494977	0.524006849417605	20.4674483309901	-0.40210133170447	0.542667942520078	-0.74097122788784	0.458710885879726	0.627692645475402	-0.701506570644016	-0.763394896441221
ENSG00000291142	-0.182009755877863	0.246317139989123	0.459952877913485	15.5843471099238	-0.302056353360496	0.438350463893526	-0.689075017002524	0.490776060806097	0.655509686240662	-0.62323963251913	-0.615666699193691
MAL	-0.0691446100523376	0.0785979891157454	0.379008343593622	1294.96972696156	-0.163681887640989	0.120564679188158	-1.35762719847278	0.174582008076438	0.329490032991706	-0.401380571339198	-0.411340498076927
MRPS5	0.114475583479459	0.0507769687795494	0.0241660828950291	268.172338278342	0.0968424593559166	0.0853413737325456	1.13476564906741	0.256473522563139	0.42728578155943	-0.0404382852802501	-0.0266456062591885
ZNF514	-0.0842549971772461	0.104463145627912	0.4199244271681	101.816803067889	-0.185748064313019	0.1829732717644	-1.01516501575264	0.310027173909813	0.484740818770414	-0.431083065205461	-0.443923807642918
ZNF2	0.195944919227909	0.120849807454201	0.104933580809401	21.0721668924212	0.189835808487236	0.22693295891604	0.836528150842431	0.402857846730012	0.576346976026557	0.119706019783112	0.110670029673553
ENSG00000289370	0.0621365097596662	0.144800653139134	0.667837639603625	7.38034018350845	0.0863885588739386	0.303454746552838	0.284683498463243	0.77588663407277	0.866980700647243	-0.143321222909647	-0.0420820219391237
ZNF892	0.405895553768875	0.0418335587750435	2.93824525231975e-22	133.98415255177	0.486106616762597	0.0941151519563438	5.16501973017142	2.40413562025627e-07	8.23800742715945e-06	0.532406064005758	0.548148783010943
PROM2	-0.114371700220914	0.120766564092229	0.343614458583554	10.7696517099544	-0.189771496903315	0.257109594536773	-0.738095741799216	0.460456271187307	0.628880118968196	-0.490283480127458	-0.449864879880125
KCNIP3	2.42385247727528	0.579136176768149	2.8480306791063e-05	39.3395129421198	3.36472318439645	0.961635628887962	3.4989585278651	0.000467079224176554	0.0038181375506513	4.49910477578311	4.79876528713295
FAHD2A	-0.0652200886653862	0.0986119141257122	0.508367732605939	47.2169684707792	-0.174616468191902	0.166868082072952	-1.04643420133253	0.295360609043286	0.470148680047754	-0.393666138117842	-0.427486694509599
ENSG00000291126	0.0251000116066494	0.195338886047095	0.897757492059368	25.5834747361497	-0.0477696417554927	0.317441257206897	-0.150483406523173	0.880383241337798	0.930748415327375	-0.216123881777628	-0.240182410914341
LINC00342	-0.0361357297983647	0.136655473103449	0.791449031169815	198.552577570219	-0.114237558167164	0.234366304676141	-0.487431665251639	0.625952458121092	0.762132954735222	-0.336495002546613	-0.338330120362941
ANKRD36C	0.0647366709502947	0.0562165745430863	0.249502567250137	671.666083030749	0.0262224320352635	0.103654611035645	0.25297892465436	0.800284499276576	0.880963907756763	-0.13821008504286	-0.130924396642673
ENSG00000291176	-0.420110333917801	0.0939646481029454	7.78764296217583e-06	136.498255427627	-0.682686959621983	0.150039923622244	-4.55003537152408	5.36368984669233e-06	0.000105696677114089	-1.0912740316595	-1.17771263304271
STARD7	0.404711024850002	0.065482016886597	6.39024850318922e-10	222.859504787867	0.525842652357186	0.122616830018885	4.2885030731605	1.79881310833101e-05	0.00027606526947788	0.530077635047824	0.606823721037015
STARD7-AS1	-0.0428888777359524	0.0883596428369803	0.627399799179688	32.0496747029837	-0.181127154844054	0.168059537085922	-1.07775588332991	0.281142712172581	0.4547018418262	-0.349769668082052	-0.437100490403074
TMEM127	1.11950866278586	0.23812916637786	2.58552859138985e-06	19.0593921087784	1.61142148469398	0.381896834534398	4.21952040178231	2.44822568684814e-05	0.000356536171221645	1.93515563079357	2.20980876362265
CIAO1	0.308457717488259	0.145349703553314	0.0338229236220048	85.4410450147466	0.383777804471702	0.224472329403547	1.70968869745082	0.0873234538995479	0.202602084751301	0.340872471216722	0.397048235872632
SNRNP200	0.431636778972804	0.120527914917903	0.000341995700421945	86.2697995575024	0.553720222243668	0.190753757173768	2.90280113192871	0.00369841406708664	0.0192956976911319	0.58300560043123	0.647988237348993
ARID5A	1.20682666618182	0.144527941519645	6.81896077868395e-17	8.65695102388653	1.70426144953997	0.550026352735236	3.0985087188365	0.00194497247094723	0.0118505725075567	2.10679666413333	2.34689790958725
KANSL3	0.0129182174513391	0.0576040174942947	0.822555802745672	139.395613874149	-0.0521756670339549	0.0991128484543547	-0.526426874493308	0.598591647319221	0.742242562774912	-0.240069639301055	-0.246688426330491
LMAN2L	-0.0931232041579401	0.0872930340294466	0.286067356216197	48.918812607401	-0.212301431130371	0.162099497092798	-1.30969827135758	0.190297928609546	0.350269494094065	-0.448515303127056	-0.483132982113353
CNNM4	-0.146776497579723	0.0801607108941024	0.0670963798831951	80.763583521949	-0.293172485709225	0.140434084875505	-2.08761630745928	0.0368324597812447	0.109760074766263	-0.553981602937356	-0.602548621960512
ENSG00000289135	-0.207328568124933	0.0954843370470433	0.0299057910870422	35.9168451983944	-0.388063985787117	0.173902105714516	-2.23150826260941	0.0256474808181376	0.0839573438271641	-0.673008831630513	-0.74266710139507
CNNM3	-0.0180477942851187	0.0582604919885025	0.756730101198816	89.0342038322328	-0.100981169728586	0.114272971177861	-0.883683767803784	0.376866945190308	0.550989014803552	-0.300939540651801	-0.318755501042109
ANKRD23	0.115951727630585	0.0621859798321596	0.0622380576242458	172.38162744045	0.0956163357243935	0.11904286449316	0.803209298864677	0.421853771733773	0.594071561245437	-0.0375366281465108	-0.0284561222559507
ANKRD39	0.301662427069273	0.112801481200297	0.0074890524705506	29.2908399542167	0.348021939882346	0.212704759658628	1.63617372944964	0.101803232905394	0.225597041757603	0.327514966189158	0.344250489256592
SEMA4C	-0.304799570091205	0.113134278214329	0.0070570542285244	169.962420252418	-0.523385816391479	0.183998829713768	-2.84450622433669	0.00444803167782765	0.022270077884729	-0.864607618220782	-0.942485727120449
FAM178B	-0.347955809216307	0.0850412521840238	4.28384936231986e-05	148.234566594677	-0.585592206005458	0.144988168877017	-4.03889648749323	5.37032564108185e-05	0.000676873216737673	-0.949439854305009	-1.03434079018373
FAHD2B	-0.223549161193913	0.150178683398368	0.13660470971902	24.5146089719418	-0.423593363443625	0.266149385018243	-1.59156243556449	0.111483056161844	0.239558939287312	-0.704893657754147	-0.795130413371375
ANKRD36	-0.0871668907864517	0.0877200688904702	0.320371949912393	703.072088743799	-0.190539577892305	0.139608204663561	-1.36481647587606	0.17231073907759	0.326629779592748	-0.436806975609057	-0.450999041951243
ANKRD36B	0.0544048128490895	0.0504696641196797	0.281046887825889	358.407353594463	0.00277881273639466	0.0909636650538502	0.0305486012986571	0.975629533217771	0.986750546240787	-0.15851942254304	-0.165541662529541
COX5B	0.0764221707565352	0.230965703604082	0.740734348718307	73.5521582828085	0.00762015194485772	0.358167409276931	0.0212753917511404	0.983025973933408	0.990474476838853	-0.115239893515012	-0.158392854809567
ACTR1B	0.109542146339388	0.112305225830615	0.329363521410519	69.2913282262551	0.0804899761846743	0.191125817016379	0.42113607382396	0.673655721122142	0.796473645569578	-0.0501359445911087	-0.0507919742168333
C2orf92	-0.0894788737724066	0.0878252013081958	0.308284091930281	73.4084487151122	-0.197554297136054	0.15746611667547	-1.25458289889249	0.209630214657793	0.373821455909337	-0.441351641466495	-0.461357101348425
TMEM131	0.100817474534685	0.035109323689135	0.0040849007035087	472.529867695827	0.0619159507877166	0.07040678166489	0.879403224002105	0.379182684673232	0.553155034556546	-0.0672860353612615	-0.0782187110000463
INPP4A	1.57984981795913	0.469716651062886	0.000769858528049466	19.2427534820195	2.0395507363844	0.697267228389396	2.92506323736958	0.00344386231991248	0.0183163550259747	2.84004841910494	2.8419920434641
COA5	0.0410729419038207	0.0861163621695727	0.633399851817866	45.4704656678466	0.00158304817742075	0.163527627927441	0.00968061603708432	0.99227610656505	0.995461897473068	-0.184725886461155	-0.167307349778953
UNC50	0.212551243782263	0.0833241056818589	0.0107445954067275	67.3184792040116	0.235732909037712	0.146195921467947	1.61244518089648	0.106865099881112	0.232582619916689	0.152349078438028	0.17844250596815
MGAT4A	0.250599009065808	0.0558498242327539	7.22279306525909e-06	186.834927099961	0.292747319493852	0.112725501517944	2.59699283260452	0.00940438864399426	0.0394366194216698	0.227139585499	0.262631000115828
TSGA10	-0.248596017774897	0.0671957759099486	0.000215958216887467	408.877340401672	-0.408350877751604	0.116144175009814	-3.51589632211084	0.00043827209428644	0.00363364450448621	-0.754128273506612	-0.772623087465306
C2orf15	0.175307883691315	0.148672151403114	0.238335462300839	6.71392386588084	0.281158889308972	0.43295588506649	0.649393850520807	0.516083837785728	0.674979623062591	0.0791397909779566	0.245519317665808
LIPT1	0.171451382212169	0.0915255966627924	0.0610322748995761	43.3028908262693	0.158575783585373	0.164451616632464	0.964270141167278	0.334910506680055	0.509762687776301	0.0715590645159088	0.0645109200300119
MITD1	0.324861388518001	0.0609103465886128	9.63719470327088e-08	141.296560541271	0.400860842488897	0.123896147986676	3.23545847875759	0.00121447547541479	0.00816844498976273	0.373117173759248	0.422273354130087
MRPL30	0.196343825541473	0.0818180605587591	0.0164057604895081	43.9595380677021	0.237292243599437	0.169940593083524	1.39632467613439	0.162616746225693	0.313397463453946	0.120490150079305	0.180745047160347
LYG2	0.239927118177563	0.117209379619477	0.0406584882320882	9.06499000989518	0.3192085670958	0.330473847459193	0.965911734165943	0.334088350176387	0.50917025545026	0.206161845416683	0.301704149711766
LYG1	0.291519856164315	0.108523266412006	0.00722605314178162	27.1458841095343	0.337799017658732	0.217232434148801	1.55501188845191	0.119943237974949	0.252514063857381	0.307577710604485	0.329155140187658
TXNDC9	0.253050324065916	0.0603616869890936	2.76220712978278e-05	32.9182516027531	0.409854280878927	0.169870714224289	2.41274243621402	0.0158330037732566	0.0581614971899535	0.231958136351015	0.435553225468036
EIF5B	0.131392865697648	0.0743705804368381	0.0772731635185898	208.986117262235	0.124064535629028	0.125856998527577	0.985757940205787	0.324251909691636	0.498717378722138	-0.00718397702422308	0.0135509965061685
REV1	0.147472458516779	0.0371085369730641	7.06505039182909e-05	318.760439335981	0.151322605695937	0.0794594552803647	1.90440023987089	0.0568580779974351	0.150194110609155	0.0244236848532775	0.0538007483486503
AFF3	-0.341849076327697	0.415664121726413	0.410839831300664	50.8936770606746	-0.741279145008176	0.798471322060859	-0.928372910244204	0.353214165601327	0.527217329035124	-0.937435847083524	-1.26423089775897
LONRF2	-0.712529426523738	0.420716665378392	0.0903396538982753	15.0111052030875	-1.17421875400954	0.658228835852868	-1.78390658392853	0.0744388458972285	0.181476444735592	-1.66608235607286	-1.9035172368986
CHST10	0.100567458418003	0.237679747976159	0.672206472604128	15.2417920086237	0.117141272699019	0.404548234799327	0.289560706542511	0.772152331295899	0.864484863401816	-0.0677774921393601	0.0033279831310802
PDCL3	-0.333009859015568	0.179942220793156	0.0642200910859466	20.0476695272632	-0.527193833434103	0.310236535090553	-1.69932865347475	0.0892572766380604	0.205829430705118	-0.920060594164735	-0.9481087129225
RPL31	0.808692563055043	0.133049786789245	1.21599785002209e-09	40.0778110993993	1.12409888145055	0.237385527755733	4.73533029615535	2.18698636408848e-06	5.13156625324999e-05	1.32418430229784	1.49021952639371
TBC1D8	1.25324270932231	0.244819941115288	3.07097237486318e-07	91.1142765538271	1.70484844536271	0.374860691377618	4.54795203812213	5.4170476434983e-06	0.000106107608666068	2.1980366982423	2.34776467807599
CNOT11	0.153343787064012	0.0774751728427804	0.0477863391162446	76.6739335781184	0.151453638769216	0.134799792139778	1.12354504680667	0.26120608012018	0.432107551728629	0.0359649576690818	0.0539942341189085
RNF149	0.28298521255774	0.0664519072079863	2.05806465127905e-05	233.509684779711	0.324691558344579	0.107247628368588	3.02749406475155	0.0024659055653559	0.0142038704921059	0.290801158337524	0.309800432265011
CREG2	0.0963384215955217	0.769752876647944	0.900400841518338	19.3234689886112	0.111118124302648	1.02233769847176	0.108690234614993	0.913448187614093	0.950488514388275	-0.0760905114711336	-0.0055659050887863
MAP4K4	-0.0513243724356597	0.0292782975203834	0.079604839502811	4336.03961014815	-0.131688451928245	0.0643182093662505	-2.04745208589942	0.0406137167577107	0.117932938257436	-0.366351323304103	-0.364098420964887
ENSG00000288948	-0.0146589393409792	0.0519233800289361	0.777699174715259	78.7003076495205	-0.0776391293137548	0.114182555519565	-0.679956136561084	0.496532235028679	0.659843174460845	-0.294278067166054	-0.284288228344961
LINC01102	-0.793606334362119	0.074137227261464	9.68907400083794e-27	143.098594864875	-1.21498002035513	0.139811261413451	-8.6901441848964	3.61979788410341e-18	2.20445691141898e-15	-1.82545526544031	-1.9637060489153
PANTR1	0.469069787691574	0.0340967677492034	4.62212674783365e-43	590.593460884254	0.60010811406131	0.0724484234908964	8.28324599964163	1.19862466037269e-16	4.72328623519805e-14	0.656587680272998	0.71648542477176
ENSG00000269707	-0.394318573519699	0.110239725867583	0.000347667803827588	194.374615845929	-0.624649594447361	0.17673668608642	-3.53435162941734	0.000408776864614287	0.00343372566276001	-1.04057515818312	-1.09201362573457
POU3F3	0.199205628909625	0.0453858385220161	1.13790230123895e-05	349.054514940752	0.221589743129367	0.0993660979540343	2.23003366029198	0.0257452083269496	0.0841713765652685	0.126115598076523	0.157558455238197
ENSG00000289498	-0.117847926645026	0.131889593942038	0.371570906714925	29.6996797399915	-0.240408865185668	0.235026769966087	-1.02289992421016	0.306355165346464	0.480802927872697	-0.497116699765473	-0.524636919951859
LINC01159	-0.33579211946948	0.133223963456006	0.011718544001929	13.8628729137601	-0.516275732084451	0.273437789938729	-1.88809210387539	0.0590135867233293	0.154035463650724	-0.925529684624399	-0.931986849971974
ENSG00000287135	-0.43644069004941	0.341702693977606	0.201513045215324	7.31313555517354	-0.725652574154632	0.558641854275721	-1.29895848046588	0.193958178350614	0.354784352961116	-1.12337461907816	-1.24115642486121
MRPS9-AS2	-0.16027752273828	0.188371079868396	0.394846815211063	63.1349884561223	-0.301152274773849	0.294561561591046	-1.02237465454489	0.306603611693248	0.481072161783129	-0.580520573358522	-0.614331720647179
MRPS9	0.0568934635298094	0.0402157537185498	0.157154747648784	208.478977119615	0.0228616488857451	0.092266796017614	0.247777639112783	0.804306456933161	0.883648865107871	-0.153627480929082	-0.135886988911034
TGFBRAP1	0.0918791817678282	0.0646737546362924	0.155416681011263	43.4960682142538	0.0619605408942456	0.145087040806398	0.427057720316489	0.669337286874095	0.793819683946103	-0.0848560409400593	-0.0781528684544069
C2orf49-DT	0.110598663137451	0.102298466146744	0.279636149392761	29.0293379050037	0.0935731938202482	0.197941368897285	0.472731871773631	0.636404484916614	0.769196868643463	-0.0480591491089896	-0.031473061988623
C2orf49	0.203554562110165	0.0930340873593298	0.0286727507731806	54.4701593945085	0.237382005675932	0.171535951238128	1.38386154017589	0.166400855090919	0.31881004669071	0.134664297765421	0.180877591441542
NCK2	1.06139491891702	0.348011233918053	0.00228927523857978	8.89164590815223	1.28449836075491	0.608487650301933	2.11096866159492	0.034775005588792	0.10517280471301	1.8209214217994	1.72706825492865
UXS1	0.854037688287815	0.158100104476109	6.59463043517739e-08	24.7947226183831	1.22156190526662	0.308611135465178	3.95825608633768	7.54989868766456e-05	0.000884050853043796	1.41331923265784	1.6341351635898
GCC2	0.142288802231114	0.101371611068972	0.160427388154425	141.828374025533	0.151568985200525	0.183635224853625	0.825380780410408	0.409155443006734	0.582062500042921	0.0142341696703086	0.0541645567141882
GCC2-AS1	0.160763221483131	0.17667813803921	0.362863954760021	13.2054847840652	0.121332209984248	0.332202692628972	0.365235480254704	0.714935635559351	0.825014418016295	0.0505493428011975	0.00951639578479472
LIMS1	0.120260398517037	0.0445007437227012	0.00688334967058774	267.262787803798	0.107547888664469	0.0960163310471598	1.12009996103314	0.262671167245875	0.433693954384211	-0.0290670721041236	-0.0108377786331403
RANBP2	0.330782965565921	0.0982251004934388	0.000758251938894531	205.775938438798	0.415543975850727	0.165552809400349	2.51003880487365	0.0120717895123803	0.0477666378874399	0.384757220072458	0.443954730420963
CCDC138	0.243127841480723	0.0628435854529292	0.000109382456190182	197.816067590203	0.253649151956297	0.121876612612823	2.08119627316922	0.0374159445439391	0.111009663786907	0.212453508462364	0.204897949425906
SEPTIN10	-0.198477565211742	0.0532991253235702	0.000196213111912057	183.588538962919	-0.362079927681141	0.109884500611123	-3.29509553820085	0.000983882236950148	0.00691971349640844	-0.65561041175112	-0.704298578309652
SOWAHC	0.045526100544956	0.139676251095282	0.744469625161465	15.7133572065575	-0.0174866660949842	0.289254359839023	-0.0604542870320638	0.951793822882839	0.972629875921901	-0.175972310783019	-0.19546602958597
RGPD5	-0.0316904383406226	0.186221009565443	0.864871337884179	7.85310076546503	-0.159865528411639	0.356945022519841	-0.447871572162778	0.65424588586438	0.782711525922936	-0.327756891393942	-0.405705194053347
NPHP1	-0.00641370814398644	0.200700221407182	0.974506615896904	24.3600469929124	-0.0611259750141518	0.348423787014828	-0.175435711602407	0.860737281890789	0.919475073949131	-0.278070412985514	-0.259904610536945
MTLN	0.943793135833344	0.208553020528894	6.02714079480966e-06	13.8984009607589	1.27988373662717	0.394508072293389	3.24425233984906	0.00117759372485029	0.0079724106748581	1.58975155091328	1.72025421873563
BCL2L11	0.344470096515537	0.11744203971363	0.00335587959188072	50.6550446157383	0.435539617026226	0.209487397897057	2.07907311560694	0.0376106306939062	0.111409955789731	0.41166201871971	0.473480650387768
ANAPC1	0.100357783448707	0.0857404207001387	0.241806282743561	120.419498226949	0.0626710388898271	0.154981136659055	0.404378495608133	0.685934411114021	0.805479086363325	-0.0681896503083036	-0.0771037344571526
TMEM87B	-0.128133268470381	0.0888664806206711	0.149341095375854	79.2207179112771	-0.246887845392895	0.164136512151215	-1.50416164055834	0.132539752007992	0.270778834614681	-0.517334600204068	-0.53420389754393
ZC3H8	0.447709278039724	0.0772314274704153	6.75185015880461e-09	92.3403539061471	0.570857933970904	0.137151680145318	4.16223799348325	3.15143641353183e-05	0.00043754347221243	0.614599318117242	0.673294087780665
ZC3H6	-0.205148124751787	0.0685831100341761	0.00277852566677309	583.205591969867	-0.359624836535765	0.111492378592148	-3.22555533460556	0.00125728528816078	0.0083598552311554	-0.668722733241291	-0.700673346988818
RGPD8	-0.191483468817699	0.138795148341062	0.167706103787187	26.403651618533	-0.315048774131389	0.240715971381872	-1.30879879852923	0.190602514054059	0.350645533492147	-0.641862113740828	-0.634851539154037
TTL	-0.0685843974269966	0.0737045033799632	0.352095714348547	413.016964831665	-0.167933053867016	0.124059497325895	-1.35364931735833	0.175848284888531	0.331273245351032	-0.400279361163016	-0.417617845857555
POLR1B	-0.0579380400007072	0.0713049972477057	0.416482829069249	37.3693938782908	-0.190785207016461	0.156678205155203	-1.21768823447698	0.223342469772896	0.390186779243351	-0.379351812216826	-0.451361742291667
CHCHD5	0.100765437812301	0.156360318510598	0.519287689915301	15.9992661532611	0.0765648084975973	0.276086920882207	0.277321389412227	0.781533337033802	0.870333608975054	-0.067388323966752	-0.0565879467474334
ENSG00000243389	0.0519639738104005	0.0988693873387673	0.599178641425459	49.8586947045935	0.0114960622294129	0.181135793913239	0.0634665406602037	0.949395002194862	0.971472199273541	-0.163317380793606	-0.152669616637014
SLC20A1-DT	-0.153532778588711	0.231059483457368	0.506387650657415	8.89854100318674	-0.330915310289845	0.440054512982245	-0.751987084616483	0.452058825761876	0.621854955185478	-0.567262427152469	-0.658280349095826
SLC20A1	0.213572272835176	0.100821688248	0.0341482494480512	62.8055625169446	0.244440346720777	0.188732820502215	1.29516607694584	0.195262944424656	0.356217234465386	0.154356115645661	0.191300063567309
ZNG1B	0.34121417332914	0.099140131857689	0.000577993772993261	60.2771033087338	0.432926318235816	0.186993886767258	2.31518968732201	0.0206025533902062	0.0712159469354959	0.405261849242016	0.469621806839929
WASH2P	-0.173538775695641	0.109541385431824	0.113141333330652	47.8092995676859	-0.3501502212591	0.200687877095378	-1.74475023766726	0.0810283543030564	0.192656236193851	-0.606588223470256	-0.686682961288264
RABL2A	0.0129510569579278	0.0749290518081845	0.86277384145518	58.8535229291606	-0.0382836051723016	0.135887898867574	-0.281729318735069	0.778151071615332	0.867912115287436	-0.240005086670143	-0.22617516030911
LINC02936	0.538450649796789	0.176759008996505	0.00231721542971113	23.0573728775384	0.727855339784659	0.309597764626543	2.35097091434961	0.0187244974372754	0.0662155597278172	0.792969667979924	0.905119253994038
SLC35F5	0.0849248508566537	0.0560969368877618	0.130052569303945	336.06117907691	0.0501014068267383	0.0947515302116959	0.528766202665019	0.596967645744999	0.740820350562881	-0.0985261719251628	-0.095664277079897
ACTR3-AS1	-0.466960685221288	0.143681638373933	0.00115418112797329	16.5802749997988	-0.761721545744079	0.321996793826036	-2.3656184171685	0.0179999858874691	0.0643103495787496	-1.18336778549391	-1.29441651085134
ACTR3	0.132149731809606	0.0320315074899022	3.69742152862402e-05	203.705615408964	0.134678370033087	0.0955559108069811	1.40941956280582	0.158711142808493	0.307640609280699	-0.00569620501268013	0.0292235734645498
DPP10	-0.875731601972941	0.469513048204292	0.0621546097453338	29.6740623465125	-1.47777980640302	0.843666470309076	-1.75161614027596	0.0798398353374856	0.190707019516117	-1.98688893602143	-2.35176089457093
DDX18	0.105460524973897	0.058249366427889	0.0702181591915459	143.88099134941	0.0821944384885359	0.114467690029548	0.718057981840282	0.472721536621965	0.639233260765148	-0.0581591893015672	-0.0482751348152582
ENSG00000236255	0.283413499133263	0.075027751055828	0.000158442971094166	19.6393978665952	0.318989936024269	0.197936896032055	1.6115739026877	0.107054693447259	0.232957411532626	0.291643041426112	0.301381315176797
CCDC93	0.356670062441966	0.0472942729813353	4.64573263794288e-14	116.203726062124	0.429290369319584	0.0999199500743849	4.29634291250147	1.7363891278886e-05	0.000269419580362794	0.435643496500715	0.46425289989857
INSIG2	0.427787983213336	0.0892388807759076	1.63700491318141e-06	46.0168702893451	0.577769974982544	0.172300918625019	3.35326114099225	0.000798653148830971	0.00587931587254799	0.575440021105361	0.68350053067118
DBI	0.412131284332549	0.118870831220854	0.000526201216477171	116.406731582367	0.540881392663084	0.19066184368806	2.83686228036279	0.00455592590008139	0.0226662811768624	0.54466364200744	0.629030192876367
TMEM177	0.211696104013531	0.212873621583668	0.319994849952027	8.91988635597859	0.185932297118681	0.429057016288964	0.433351023430084	0.66475977554772	0.790419903513343	0.150668129861026	0.104906035248672
PTPN4	0.054935121272774	0.0776425859943677	0.479231876497906	255.929853498544	0.0107898389287969	0.137621942434624	0.0784020246911023	0.937508263020009	0.964874459052242	-0.157476995067721	-0.153712438543531
EPB41L5	0.71972311105086	0.0872750494193893	1.62954015745827e-16	78.3329502739495	0.972397731463418	0.171199373013474	5.67991409283309	1.3476241017646e-08	7.1084518564733e-07	1.14929701578465	1.26621490588268
ENSG00000224789	-0.159995496379189	0.105284497395652	0.128599179452613	35.8089241209054	-0.276068069539867	0.19561118782963	-1.41131022516111	0.158153160795666	0.306782216658714	-0.579966194034433	-0.577291936342738
TMEM185B	-0.158848716416889	0.0690117797933593	0.0213485778812128	26.0030231886338	-0.293620970822663	0.171197647321564	-1.71509933352734	0.086327016505986	0.200835104557597	-0.57771196821516	-0.603210863068434
RALB	0.686826626828192	0.28718377103554	0.016775444449589	10.7774292101098	1.05072085665412	0.510647027567444	2.05762650114582	0.0396260006967636	0.11576736967624	1.08463238391465	1.38186822780588
CLASP1	0.0619863614325222	0.0407154047589698	0.127901324854338	1264.35280047764	0.0256702283335939	0.0772387708717493	0.332349000946919	0.739625743206563	0.842072204918553	-0.14361636953489	-0.131739790465645
CLASP1-AS1	1.19448758936569	0.339975130090325	0.000442318013754711	16.8794102542775	1.5741269713498	0.552517667968024	2.84900748448266	0.00438558487624247	0.0220232631828698	2.08254173602216	2.15473902084539
NIFK-AS1	-0.101918194405319	0.090251747089666	0.258785802797321	154.599231391618	-0.202211411917875	0.151411855284133	-1.33550580658572	0.181710856105901	0.339095005530781	-0.46580361888741	-0.468233879998202
NIFK	0.191735547187081	0.132963264821959	0.14929702850285	22.5522460825814	0.241832612110302	0.255926505003605	0.944929920825887	0.344694654803616	0.519134328356435	0.111431655520306	0.187449436186684
TSN	-0.0769920999623509	0.0716255780689023	0.282408461552609	103.25437443203	-0.179449400234615	0.115263166948685	-1.55686682038248	0.119502108470591	0.251941659998265	-0.416806385316756	-0.434623088058859
ENSG00000286515	0.0652313796999197	0.217600527022562	0.764348148915907	7.0280429526431	0.0719859624376654	0.420721628660552	0.171101168881777	0.86414421679173	0.92145611826996	-0.137237635860727	-0.0633491524081715
BIN1	-0.228140010149877	0.0694583465959551	0.0010214225215838	1639.61262994731	-0.398519039691371	0.110355662629123	-3.61122420179462	0.000304755058784729	0.00272136382870461	-0.713917891337859	-0.758105220238886
ERCC3	0.023733163256653	0.0632092492943568	0.707311113384673	98.7827015995162	-0.0400861770972957	0.103668788573146	-0.386675465673182	0.69899648154501	0.814812627318731	-0.218810696112447	-0.228836870124998
ENSG00000286145	0.170814027497139	0.129256576607492	0.186330934894595	67.0785264067347	0.231396557395897	0.243261791290176	0.951224424389256	0.341490462266633	0.515816145822813	0.0703062161039308	0.172039371885056
MAP3K2	0.129343695964414	0.0472165066273475	0.0061556204204575	517.443226513018	0.11979398638909	0.0932908034947607	1.28409212807153	0.199109722084621	0.36073996707096	-0.0112120307682581	0.00724502742190685
MAP3K2-DT	0.300272132953997	0.132708028209498	0.0236571278374436	10.7112028420574	0.3039724149612	0.29283645270484	1.03802792361914	0.299257055142406	0.472926355674856	0.324782064504381	0.279206176049411
IWS1	-0.0479857002012552	0.032206086668151	0.136235412537592	519.922325561118	-0.138181060969048	0.0731161946137046	-1.88988310591246	0.0587735954781281	0.153633621785437	-0.359788493990459	-0.373685523135404
ENSG00000231731	0.54493068832529	0.161462689435149	0.000738254735350137	38.1655146262845	0.770568697113794	0.296409870882356	2.59967286116335	0.00933126686133933	0.0391881739413333	0.805707482243375	0.968190558332051
LIMS2	0.121565268753182	0.331414625978486	0.713762841665742	7.01325459028018	0.0646524734837579	0.574287444787935	0.112578594692475	0.910364656107894	0.94837614979656	-0.0265020881718809	-0.0741779128380116
WDR33	0.116228319731513	0.0381074750221887	0.00228830950838926	360.95552782	0.101409708986609	0.0747771297263588	1.35615942143955	0.175048449902008	0.330277303448403	-0.0369929309458134	-0.019901524092447
SFT2D3	0.132810470938907	0.0866992087099871	0.125558634202833	18.9537428093014	0.0569676316224173	0.219504413030591	0.259528411460584	0.795227563598743	0.877849460088651	-0.0043973898484467	-0.0855254872300509
POLR2D	0.209079917880063	0.0765335550210925	0.0062975497610051	47.8659180424247	0.233937170181333	0.144197342048161	1.62234037644882	0.104730487914664	0.229829966432323	0.145525491757848	0.175790885983105
AMMECR1L	-0.0276235053940892	0.0732713191288237	0.706171393022207	46.269007154596	-0.0945736561112347	0.155784981492529	-0.607078135550379	0.543799059514619	0.696541089806584	-0.319762519714359	-0.309294052289771
ENSG00000286873	-0.396008922104904	0.179127219895173	0.0270518308860928	12.8829595884998	-0.679394034304958	0.314727131877333	-2.15867640724968	0.0308752803765045	0.0965383912449026	-1.0438978770565	-1.17285024085865
SAP130	0.0648893346382091	0.0504464661226065	0.198338069473834	161.26167267087	0.0373214320935132	0.102687743290391	0.363445830024445	0.716271871516021	0.825656933198971	-0.13790999397197	-0.114535415436459
UGGT1	0.228564527408824	0.0481679994260335	2.08348783656751e-06	202.290661220481	0.260979950267405	0.0952518576812794	2.7398935477003	0.00614590866983535	0.0284923475288768	0.183826396309826	0.215722736804655
HS6ST1	0.815567642871303	0.203066057678669	5.91270963519066e-05	46.8470321548688	1.11936961276186	0.329098720834009	3.40131863753567	0.000670616105324187	0.00505907352428685	1.33769864937475	1.48323620399969
LINC02572	-0.105922828418279	0.14867368797688	0.476185082786187	9.62667750808181	-0.195797414090791	0.285229069835314	-0.686456728284534	0.492425142349121	0.656861017243481	-0.473675529528965	-0.45876285654626
PLAC9P1	-1.05142398724711	0.166428504113537	2.65705386735438e-10	100.545114742898	-1.60199238217926	0.252320719796757	-6.34903222957537	2.16673641055653e-10	2.18270183673958e-08	-2.33224752629557	-2.53517539671422
LINC01856	-0.291953790623848	0.129897120836114	0.0246031708911261	10.6073271986057	-0.571042250962529	0.305661273124414	-1.86821917322217	0.0617315273545334	0.159176097670523	-0.839356664510431	-1.01285606737102
RAB6C-AS1	-0.865707774297795	0.177154926694279	1.02526070798232e-06	150.047459490154	-1.33802302299546	0.259726321602601	-5.15166508630854	2.58183807831408e-07	8.80189989141272e-06	-1.96718509404992	-2.14539353853106
RAB6C	-0.524207252414259	0.15984039782288	0.00103966615901759	16.5299548963875	-0.908373257645831	0.296292236666012	-3.06580174987768	0.00217087202720424	0.0128981567274866	-1.29589738495804	-1.51096504113362
SMPD4	-0.117920084453092	0.0620612695749892	0.0574253548914763	212.66053251124	-0.244180881764188	0.103830651378148	-2.35172252627876	0.0186867086209865	0.0661115717200889	-0.497258540396938	-0.530206746827293
MZT2B	0.152183530523058	0.200027071513534	0.446767770530563	50.6335593630767	0.1393696618493	0.317295368951976	0.439242659953208	0.66048571716778	0.787154210871191	0.0336842409338926	0.0361508185321484
CCDC115	0.203993013408501	0.159218803416958	0.20011927440239	31.5425754974897	0.239280693482355	0.274843811414327	0.870606080781056	0.383969275139745	0.557945424489998	0.135526161653606	0.183681227680178
IMP4	0.232987880155037	0.0997179971141845	0.0194668787112885	28.8918704903647	0.262021454133125	0.187152773557752	1.40004045439524	0.161501204542445	0.311606154732097	0.192521382528685	0.217260639966374
PTPN18	0.320372236752099	0.161877247448175	0.0478040695676036	13.1138024937752	0.297374444305523	0.316344775909742	0.940032733116377	0.347200770726104	0.521501785447123	0.364292846381717	0.269463495041434
FAM168B	0.20188687693662	0.130160058334372	0.120885802040755	143.320097017533	0.223270493443386	0.214215275123258	1.04227158084277	0.297285784353117	0.471420870962606	0.131386128369189	0.16004028109316
PLEKHB2	0.425018780708246	0.184184641231374	0.0210231166488148	82.9813468958145	0.551791318666381	0.288313592464062	1.91385814990725	0.0556382830171432	0.147934454428197	0.56999659866079	0.645139983964828
MZT2A	0.615144574082327	0.272272629648953	0.0238649532270713	25.1137982061676	0.823260065875637	0.420609079505116	1.95730455187576	0.050311672662935	0.137735143101349	0.943726944867666	1.04599557210225
C2orf27A	1.01044245530512	0.418215338657211	0.0156885377518056	22.0112242456878	1.36399789297549	0.639001181818532	2.13457804427481	0.0327954924502867	0.100709146882636	1.72076414420002	1.84445868042897
ENSG00000290902	0.191440841166272	0.204583255494821	0.349396735323129	6.98211883051364	0.214574027564873	0.380478644288271	0.563958137430442	0.572782622467215	0.720617140016481	0.110852351780232	0.147198924656055
ENSG00000286833	-0.031095917259599	0.126772521496935	0.806232593649521	17.1346084311044	-0.00846901844766807	0.304202073919021	-0.0278401075264284	0.977789677168987	0.987667829818312	-0.326588241073041	-0.182150410427443
LYPD1	0.635633439936724	0.224208267907672	0.00458237661182607	14.3144451172019	0.852881156441133	0.402785319019922	2.11745839822664	0.0342209624565526	0.104084552779317	0.984001916470724	1.08973460210835
NCKAP5	0.0303543754081027	0.050025740386165	0.54400015124975	6507.11012383276	-0.00469105639731459	0.0928740129562731	-0.0505098923584064	0.959716066506293	0.977964394512573	-0.20579537680329	-0.176571804362385
ENSG00000286068	0.341952050243045	0.102776682906042	0.000877433901661289	87.1390844680466	0.45597184595331	0.192703577778568	2.3661825650028	0.0179725793254034	0.0642466963185045	0.406712294179537	0.503651243606041
NCKAP5-AS1	0.408279281925027	0.182278265036632	0.0250994833265771	18.3453020896593	0.583322648968175	0.334394981514344	1.74441209113407	0.0810872581421976	0.192727884440157	0.53709175937224	0.691699707995005
NCKAP5-AS2	0.245958957105394	0.174631578148063	0.158999369276198	25.8233369471725	0.288868012385343	0.338074628558637	0.854450431896993	0.392855462870787	0.566269767782981	0.218018633550249	0.256902746132514
MGAT5	-0.220303138595507	0.0930450569654512	0.0178988572283019	1192.72903996505	-0.346351450728912	0.165797577583146	-2.0890018767326	0.0367075542319574	0.109570069901846	-0.698512949866131	-0.681073629051195
ENSG00000289534	-0.534926440207254	0.239591551674664	0.0255713833884485	7.5506133449948	-0.889081512476727	0.423788342762687	-2.09793763245299	0.0359106551102173	0.107804382067374	-1.31696809658447	-1.48247850654923
CCNT2-AS1	0.441692494577766	0.171661668594451	0.0100809293259885	33.2948339135866	0.609061634197211	0.306652148360137	1.9861645759022	0.0470150528390596	0.131230766237025	0.602772124518816	0.729706352104547
CCNT2	0.228422146655727	0.0515711101745404	9.45544978238081e-06	247.101161850492	0.271277371523326	0.0970324079413251	2.79573986958425	0.00517810600591147	0.0250204414977737	0.183546518407917	0.230928092471838
RAB3GAP1	0.189583750225529	0.0537198920437676	0.000416949746220356	383.999866781361	0.207716575574167	0.103237500835375	2.01202638472813	0.0442171557536173	0.125566225686088	0.10720186739353	0.137073088886313
ZRANB3	-0.193739046280585	0.0383784740344577	4.46184720967865e-07	259.763008640708	-0.342544520318411	0.089205544281878	-3.83994653108123	0.000123061109434634	0.00130647602551919	-0.646295903239563	-0.675452247789494
R3HDM1	0.410945261199732	0.0869829162956921	2.30754347331597e-06	329.12222942082	0.493437356126523	0.159128109512353	3.10088115568429	0.00192945713073235	0.0117825280936883	0.542332275872574	0.558973483347235
UBXN4	-0.00409867806360116	0.0484314904428023	0.932556844451552	364.629467441953	-0.074938375200616	0.0835260497257391	-0.897185673770984	0.369619848470165	0.543060284000798	-0.273519757453366	-0.28030024670963
MCM6	0.221271278723677	0.344659927701842	0.520873926863412	7.19739392604781	0.194857676373874	0.592789165118794	0.328713289378062	0.742372408580148	0.843836899139461	0.169490054524206	0.1180854092557
DARS1	-0.0200298164387339	0.087374433611212	0.818681483865288	202.356192708974	-0.10013972138501	0.15072440734117	-0.66438955144365	0.506441018506119	0.667778443651706	-0.304835602372385	-0.317513003428225
CXCR4	0.931144545620877	0.263982289890765	0.000419821908685364	26.9970196517233	1.29025861634209	0.43179687018261	2.98811479526573	0.00280704099269596	0.0156899187401504	1.56488821219819	1.73557395094324
HNMT	0.136018035771794	0.211075457356168	0.519312979241037	19.388943629419	0.270707173211379	0.391617375500533	0.691254244951169	0.489405780123198	0.654201201445736	0.00190772159488741	0.23008612748677
SPOPL-DT	-0.194409575982975	0.0876981913552177	0.0266365858253616	103.404901400902	-0.335447521757347	0.156328031951851	-2.14579252082356	0.0318895356175562	0.098787514035611	-0.647613963737138	-0.664972693286623
SPOPL	0.0886190609777241	0.0387849108767093	0.022319571971153	182.480570072815	0.0658362864461556	0.0876507797474861	0.751120373781317	0.452580215347534	0.622297796102859	-0.0912644616489978	-0.072429873529012
LRP1B	-0.254411342203306	0.196898971869523	0.196325715418803	2894.77756981111	-0.386803578479911	0.329232870391772	-1.17486318428544	0.240049456711756	0.409287684019358	-0.765559459004197	-0.740805961512057
GTDC1	-0.11182331153446	0.0545952350521742	0.0405379826264774	1398.5790267958	-0.225678277764069	0.103919060065904	-2.17167358539375	0.0298802922838198	0.0940418501335725	-0.485274111492325	-0.50288547215097
ZEB2	-0.245921020445437	0.0549240635684645	7.55317202191836e-06	6190.95059173519	-0.403231501469	0.100787304552484	-4.00081640499694	6.31243207728128e-05	0.000764847761814493	-0.748870030212527	-0.765063725248637
ENSG00000283118	-0.430772301946879	0.162783873282452	0.00813815449388314	16.764230063968	-0.584951118231323	0.335257954217449	-1.74477923900926	0.0810233039974573	0.192656236193851	-1.11223226637368	-1.03339414855596
ZEB2-AS1	-1.04356893603359	0.210289835781226	6.95819784012839e-07	12.6304820955368	-1.59410853178151	0.374815415332863	-4.25304954537643	2.10878896038348e-05	0.000315974201633612	-2.31680684906076	-2.52353396277213
LINC01412	0.108485682510229	0.223162633964211	0.626876169337269	7.74951109604041	0.0825469511099623	0.422358255959692	0.195442968013961	0.845046181521134	0.910269234605254	-0.0522126359522306	-0.0477546083987171
LINC02993	0.000662991498786351	0.16739268490434	0.996839830258563	6.32458032268586	-0.0313532566585843	0.386489073352486	-0.0811232679532689	0.935343921519345	0.963905688832873	-0.264159741736969	-0.215941684234894
ACVR2A	0.411394137195735	0.113247868620645	0.00028048442973702	56.4453736090202	0.530460399678507	0.207931829698855	2.55112649394163	0.0107375346686121	0.043567985914617	0.543214631593032	0.613642368993316
ORC4	0.443408352638068	0.0537470406771614	1.58511285452948e-16	210.343840755947	0.582723740833376	0.115183276321213	5.05910023958973	4.2123939617284e-07	1.3310767523405e-05	0.60614498737734	0.690815349574071
MBD5	-0.00505629288799983	0.0325244092979379	0.876457517200676	1229.53316763142	-0.0725802159438325	0.0673564123979148	-1.07755465827155	0.28123254605207	0.454737346368047	-0.275402141287269	-0.276818146742259
EPC2	0.242756201812346	0.0744218519539317	0.0011067046863526	349.543668332026	0.292629474479135	0.131788757383633	2.22044338446335	0.0263886848092442	0.0857936420951843	0.211722976221253	0.262456988067779
KIF5C-AS1	-0.0366011619018817	0.191435636274185	0.848374353698516	16.356853138634	-0.0474140630286483	0.352915384307073	-0.134349663225203	0.893126083599195	0.937855887456855	-0.33740990261407	-0.23965735703192
KIF5C	0.0473717393581892	0.077101802244487	0.538947676425018	751.615153663343	0.00924660104426761	0.138361577700023	0.0668292541757136	0.946717633998157	0.970526113271934	-0.17234433784783	-0.155991211095431
MMADHC	0.0834760781130267	0.0774686940738967	0.281236430929227	47.4713613476999	0.0971601169042836	0.155331948989343	0.625499889343108	0.531643021016178	0.686946976137984	-0.101374025072502	-0.0261765474644433
MMADHC-DT	-0.711773703456919	0.147808400489267	1.46820068243923e-06	570.712409425101	-1.05985816133434	0.223080371462651	-4.75101486690767	2.0239824921601e-06	4.84971606888308e-05	-1.6645968309456	-1.73465034850784
LINC01931	-0.946267315744684	0.379065731054984	0.0125491252519365	9.58660299299566	-1.42776096245574	0.629998629698633	-2.2662921713635	0.0234335004333691	0.0783729502761555	-2.12554101609978	-2.2779021785509
RBM43	-0.292971933190269	0.174118560135812	0.0924525028560139	9.94800397763244	-0.542654550381204	0.353934174880692	-1.53320755353486	0.125224723736508	0.260117961026626	-0.841358027750439	-0.970938282987445
NMI	-0.0331314928155009	0.173826761495837	0.848838485017472	9.68838521012201	-0.0879985575834368	0.344420525925154	-0.255497425268318	0.798338931976892	0.879906631344718	-0.330589572737392	-0.29958514467327
RIF1	0.039068165195859	0.0416368837812339	0.348086840059613	652.09166619818	-0.0152596473464372	0.0758440669715017	-0.201197640840792	0.840544036113032	0.907214117667765	-0.188666676818094	-0.192177574029229
NEB	0.0253778734762653	0.308424916047839	0.934422327197293	8.16295940048605	-0.020626330603188	0.526203816997846	-0.0391983675087489	0.96873223517712	0.983057827455944	-0.215577688592125	-0.200102114129507
ARL5A	0.428448616083009	0.0763260619563625	1.98390777087653e-08	103.719741739673	0.567546882445286	0.143232304464537	3.96242233598778	7.41931456131822e-05	0.000871964706074925	0.576738627395	0.668404930114085
CACNB4	1.09166178983405	0.442601887212186	0.0136454298997587	18.9880959445237	1.1095861904947	0.734194621190425	1.51129708454635	0.130712776432114	0.268314658899566	1.88041702176865	1.46878982839581
STAM2	-0.0168459004551684	0.0373540805977351	0.652004789692306	235.009434824647	-0.106237539314569	0.0809022161634355	-1.31315981628924	0.189129101308101	0.348549064556525	-0.298576977481388	-0.326517150010979
FMNL2	0.00526184666632299	0.0417232817718964	0.899642506865124	7413.24187565172	-0.0412257393944583	0.0890240532199854	-0.463085401117227	0.643303153860496	0.774460926895761	-0.255119770340048	-0.230519568113419
ENSG00000287085	-0.385556798325012	0.127845823166065	0.00256306454463641	8.77537695238665	-0.600253526372867	0.291176385609975	-2.06147735887104	0.0392575213134762	0.114916379846614	-1.0233521332648	-1.05598995701846
PRPF40A	0.16854795376547	0.0416517887883581	5.19678610469608e-05	300.58150041166	0.168709786398627	0.0723514899342671	2.33180804641209	0.0197107915497174	0.0687647524464604	0.0658517940855539	0.0794749691135771
ARL6IP6	-0.0306559732443392	0.0577509952551978	0.5955364397939	163.913387300591	-0.116997735724487	0.104428751263918	-1.12035942504766	0.262560628136857	0.433652280051481	-0.325723442950615	-0.342405847714538
GALNT13	-0.252035517195489	0.0947627417502417	0.00782224021701607	1211.42577177116	-0.448352144593534	0.156803150919804	-2.85933121855976	0.00424535264520503	0.0214881884172486	-0.760889298859479	-0.831689670676093
NR4A2	-0.174088649099998	0.128670278122668	0.176061185071977	55.7026385624143	-0.328789541057116	0.220896193516446	-1.488434616383	0.136636313199947	0.276491968623001	-0.607669109835716	-0.655141400377824
GPD2	-0.0945984774315039	0.072595512273097	0.192544077929755	144.816837600528	-0.186747016820102	0.14581135351625	-1.28074400461066	0.200283597889672	0.362327794291903	-0.45141524837643	-0.445398878710452
ERMN	0.0329639619269378	0.0497471248519595	0.507567235016699	890.256106425724	-0.0165030166963202	0.0950570358032086	-0.173611732754695	0.862170610650448	0.920207268501131	-0.20066571156517	-0.194013555360941
ACVR1C	-0.17373442289413	0.0560556480596111	0.00193965027762248	184.968867622294	-0.329752749357061	0.113897311454487	-2.8951758838384	0.00378946140226494	0.019655905484919	-0.60697280724465	-0.656563690912343
ACVR1	0.289408223055112	0.111049840666205	0.00915767507465801	79.7484081445854	0.372870974574211	0.191349187318873	1.94864153748844	0.0513382479867402	0.139774404902732	0.30342687257794	0.380943016549159
UPP2	0.486246267361096	0.517496273783776	0.347416064849539	12.4139509338155	0.5306436734364	0.739601861831134	0.717472062769842	0.473082868549156	0.639334705751623	0.690351493060226	0.613912994289102
CCDC148	-0.315939837194682	0.173577588137324	0.0687338932397554	46.6441123551156	-0.508410855327866	0.29148597922639	-1.74420346624287	0.0811236171397232	0.192780103305784	-0.886506045612103	-0.920373432846433
PKP4	-0.0978641260965079	0.0736636673570843	0.184004271281795	2727.53538810065	-0.199550541671919	0.127014169102749	-1.57108882482623	0.116162018002109	0.246881141686589	-0.457834535231216	-0.464304791591653
PKP4-AS1	0.308319163267522	0.133832580790694	0.0212356928841715	8.15691525460564	0.342016013259281	0.330540940084372	1.03471604204907	0.300801541987154	0.474972193228508	0.340600115130967	0.335382031013982
TANC1	0.136602953052169	0.0783226415271345	0.081140688091425	882.367103883796	0.14662356736802	0.146592636385365	1.00021099956599	0.317208407199936	0.491314055251499	0.00305749372110573	0.0468620646438724
WDSUB1	0.423597942017824	0.0886552295137452	1.77015059982551e-06	169.456777540231	0.550651174972738	0.155094430047762	3.55042521387236	0.000384609392924043	0.0032759037802901	0.567203655492732	0.643456427476006
BAZ2B	-0.15807164130267	0.0379700546609472	3.14009885453324e-05	2284.99165383919	-0.268582507823361	0.0764218820737846	-3.51447125528846	0.000440630356643929	0.00364642712681616	-0.576184471359989	-0.566238622562584
ENSG00000226266	0.105646780798248	0.128882200447592	0.41237811968876	10.8686645499135	0.126042630835851	0.37020842935142	0.340463967977902	0.733507153126825	0.838383282510937	-0.0577930661549775	0.0164718871268183
MARCHF7	0.0791028772100151	0.0490157941497692	0.10656555309075	318.674337705844	0.0496017655697849	0.0942024327549028	0.52654442267791	0.598509995556405	0.742242562774912	-0.109970427793616	-0.0964020562606416
CD302	0.973430413002907	0.221314803236644	1.09053254839679e-05	9.50880980644928	1.32506682168743	0.440765122615009	3.00628782473977	0.00264458542594841	0.0150009125896938	1.64800955820751	1.78697236703774
RBMS1	1.10318388385568	0.443130356017197	0.0127914097226009	10.4592853974156	1.10591203139124	0.727544331329907	1.52006136776531	0.128495552841327	0.264777517220563	1.90306600648195	1.4633644996113
TANK	-0.0469264990347487	0.0536331987749049	0.381599774967374	259.002608209119	-0.128620891922523	0.10118003681741	-1.27120819450415	0.2036545921063	0.366299399253618	-0.357706421844244	-0.359568807214201
PSMD14-DT	-0.707365030533997	0.185857237553728	0.000141255769360936	15.486689611221	-1.09024338556061	0.326147365512069	-3.34279378234092	0.000829395102989177	0.00605901613405071	-1.65593070086111	-1.77951771188991
PSMD14	0.0125203662350269	0.0807489603895146	0.876779557192262	159.129243239766	-0.0448379800321714	0.142000651501442	-0.315758974047495	0.752185460043968	0.850545483830496	-0.240851695592169	-0.235853466988372
FAP	1.57684279485845	0.264323647409575	2.43772618517544e-09	25.0397639992034	2.21393259283115	0.441470386038945	5.01490623798228	5.30593339929569e-07	1.59035560813789e-05	2.83413751262283	3.09948739917286
IFIH1	0.753485128226551	0.150039237360775	5.11573477591561e-07	22.1511622801707	1.01449726794104	0.281324067834856	3.60615170877087	0.000310771493559307	0.00276612903084514	1.21566302611807	1.3283798314166
GCA	-0.0122159082710165	0.0492851817310285	0.804241424638479	288.140107120551	-0.079990229883509	0.105204933598805	-0.760327744595599	0.44705870164406	0.617621415201806	-0.289475800038758	-0.28775990532932
FIGN	0.12734917900252	0.0906296094309124	0.159973453010262	1185.96546431717	0.147820510379332	0.153624648874448	0.962218702938358	0.335939756131435	0.510771771748634	-0.0151326535383503	0.0486294920170006
ENSG00000237844	0.275486781635702	0.262612145378012	0.294166479496599	13.1923123643643	0.444415549945207	0.437514044481514	1.01577436324786	0.309736846871073	0.484456487786439	0.276061489748802	0.486587011053896
CSRNP3	0.664542172289748	0.310784908299726	0.0324948029377167	100.00746970486	0.919980918892928	0.539031067354347	1.70673078902176	0.0878721017342617	0.203335132821354	1.04082782293487	1.18881530667565
TTC21B	0.327865301477885	0.0370628357901549	9.05489601593279e-19	244.369364716446	0.402734786116767	0.088710966131393	4.53985345532436	5.629333955787e-06	0.000109624733051794	0.379021966636372	0.425040452673874
STK39	-0.0612681058556783	0.0565512362214491	0.278627020150208	1108.94595248702	-0.13325042184813	0.110302114203923	-1.20804957194004	0.227028195107405	0.394465537290754	-0.38589772396706	-0.366404853573889
CERS6	-1.27504626184934	0.696532816526627	0.067165997057907	50.6366981710923	-1.58982983422038	1.18195325219298	-1.34508689854749	0.178597173616017	0.334616949403532	-2.7718219187202	-2.51721596173164
LRP2	0.0243557508990502	0.0850194085505316	0.774515997430184	1411.81867288857	-0.020969465544278	0.141578134970017	-0.148112316557347	0.882254129447708	0.93147681846654	-0.217586875340905	-0.200608793296207
BBS5	-0.0645228439590447	0.152361181110546	0.671940630352319	42.3838549358895	-0.165965880393035	0.261820044283472	-0.633892950584576	0.526150686437249	0.682880502454568	-0.392295563926579	-0.414713082462183
FASTKD1	0.357422187894732	0.106386992434467	0.00078043585882053	96.8374489180525	0.436608332529092	0.181728618910376	2.40252930521866	0.0162821299094895	0.0594570663743091	0.437121949796634	0.47505873473765
PPIG	0.173268683986927	0.054494280233603	0.00147490888710077	289.519870321211	0.177707958364902	0.0898994556350843	1.97674120615642	0.048070890498059	0.133482650962279	0.0751313353235131	0.092761830134534
KLHL23	1.33961193130548	0.338328750163687	7.51075462067719e-05	31.4702628490781	1.88266244267742	0.522359813400941	3.6041487005287	0.000313177725717903	0.00277510262511141	2.3678127115888	2.61032799413134
SSB	0.589934639771657	0.124223882489123	2.04462194029034e-06	57.002692048605	0.786088389590087	0.227221595002834	3.45956725451329	0.00054104414401344	0.00431226022694353	0.894171767158339	0.991107212714005
METTL5	0.253084254186566	0.118367748723795	0.0325071399424578	39.1556138433189	0.305924119377853	0.197845630376616	1.54627685633238	0.1220377188878	0.255398525095087	0.232024832802414	0.282088097559162
UBR3	0.137422353910505	0.0299564772945685	4.48799566436959e-06	1067.96419177647	0.125971362223497	0.0630289884386145	1.99862579654413	0.0456488570989149	0.128731506506264	0.00466819030799975	0.0163666506242199
GORASP2	-0.0473877466093081	0.0725242865751844	0.513495081704103	119.946829333888	-0.144966689996751	0.12418633573881	-1.16733205094034	0.243076299981744	0.412662983674026	-0.358613096381496	-0.383705303838505
TLK1	0.106367310692404	0.121691568560878	0.382078516837672	152.770073382329	0.106072991593768	0.217907446341626	0.486780022319528	0.626414229235108	0.762418045357192	-0.0563767202609443	-0.0130156379219007
[truncated: 11,211 more rows]
