# Supplementary material for: Integrative analysis reveals generalizable human neurodegenerative disease-associated glial states
Source: bioRxiv. 2025 Sep 25:2025.09.25.678630. Preprint. [Version 1] doi: 10.1101/2025.09.25.678630 (PMC12485690; doi:10.1101/2025.09.25.678630)
Supplement: Supplement 8 [file media-8.zip › oligodendrocytes_diffexp/Pineda_2024_FTLD_M1.csv]

gene	nebula_logFC	nebula_SE	nebula_pval	DESeq_basemean	DESeq_logFC	DESeq_lfcSE	DESeq_stat	DESeq_pval	DESeq_padj	nebula_zscore	DESeq_zscore
ENSG00000241860	-0.216375987143475	0.15580062485382	0.164893420354921	14.7602129255828	-0.330181041557561	0.258688363070812	-1.27636603996438	0.201826155161726	0.293445126457766	-0.421084814263793	-0.471015343832487
ENSG00000291215	-0.529738608272471	0.0838788682751889	2.6925584558515e-10	32.2065605031837	-0.782451106999913	0.150931858122608	-5.18413485882017	2.17019865498013e-07	1.72398633537444e-06	-1.15889552429159	-1.22384122534905
LINC01409	0.178294390099628	0.108078042943807	0.099008016232019	60.0404376430926	0.20914198774229	0.1752456044755	1.1934221595357	0.23270408071979	0.328449353111617	0.508164597205744	0.426714499414447
ENSG00000290784	-0.413267821339956	0.124461422183219	0.000898727352343432	15.4217112047626	-0.649197396905594	0.227282981439444	-2.8563396730985	0.00428556382300659	0.0112757642625497	-0.884665644242172	-1.00203383761272
LINC00115	-0.0487744991524355	0.0677109959409901	0.471319679260732	44.0700834401005	-0.0644206623754636	0.122405748079755	-0.526287885871906	0.598688198638241	0.687931010965595	-0.0264679566090327	-0.0286440550445493
LINC01128	-0.103691261880006	0.0590432932496948	0.0790559117560302	45.0307089304369	-0.0546875157825206	0.112147472884737	-0.487639305423561	0.625805349701937	0.710300057656656	-0.155769197307351	-0.0124427513907345
NOC2L	0.133437089290697	0.0418700329610865	0.00143788897590844	121.015211373674	0.263649109202685	0.0726828768213455	3.62738956867013	0.000286301161104305	0.00105857398477924	0.402548308828632	0.517444297598675
KLHL17	0.779856522143523	0.134896511827679	7.41931631847015e-09	18.7982292417024	1.1869213942437	0.271774386998762	4.36730409863497	1.25789533707151e-05	6.66886330038875e-05	1.92453960125076	2.05427665723316
AGRN	-0.20995823579072	0.0959020608786923	0.028575153013782	110.599364083126	-0.290375489107902	0.150684458868276	-1.92704338117403	0.0539742238355524	0.0982316341523068	-0.405974251091651	-0.404757034026246
C1orf159	-0.227513118753571	0.0628406874922637	0.00029406301373033	209.76325105264	-0.386634579734856	0.111222161497648	-3.47623688057017	0.000508502927845019	0.00175378809735998	-0.447307134434951	-0.564985048861458
ENSG00000285812	0.414116595583228	0.163709863708818	0.0114200332233892	35.7592391905224	0.520163135514836	0.276861013034194	1.87878795144982	0.0602734528472611	0.108121413424803	1.06340678991306	0.944424574948962
SDF4	-0.0877655288138634	0.0525781913003649	0.0950701695124121	197.557888647964	-0.0157182718326263	0.0787920389101525	-0.19949060907727	0.841878988596157	0.883340325930533	-0.118272139174159	0.0524234815754458
B3GALT6	0.0518317467686149	0.139018620933782	0.709267293858072	28.2384067893708	0.300355396892708	0.213041015518225	1.40984775237806	0.158584642954507	0.240840709290899	0.210408941691115	0.578543728002973
UBE2J2	0.0443383978320422	0.0462747722096385	0.337984676045547	194.726093141562	0.0662750446842156	0.0754248439518411	0.878689848222058	0.379569464480845	0.484149306344041	0.192765889436	0.188905410187911
LINC01786	-0.137084231671896	0.123572798197235	0.267283592254398	12.1103382405331	-0.285365682275878	0.248772368490739	-1.14709557177569	0.251342123836757	0.349122802501067	-0.234392776160902	-0.396417962898783
SCNN1D	-0.467763491750147	0.100299120134287	3.1059685770027e-06	39.080220444297	-0.598612956649107	0.169905890275713	-3.52320308423513	0.00042636452302061	0.00150569147989539	-1.01297542520431	-0.917833536206819
ACAP3	-0.10214761374535	0.0503949155854763	0.0426682578015408	518.187321616136	-0.155902235921983	0.0844612550435912	-1.84584323121319	0.0649149714128966	0.115224461671185	-0.152134685564502	-0.180919656526866
PUSL1	-0.219631080067896	0.134684927207259	0.102953057795918	15.2848063058314	-0.280161742721387	0.23926241692217	-1.17093919858095	0.24162321753633	0.338208075617044	-0.428748914127141	-0.387755748257987
INTS11	-0.17352098213642	0.036234759125322	1.67782340669573e-06	292.175232205036	-0.26584505550606	0.0622061220778071	-4.27361562859589	1.92328472979303e-05	9.6821825378308e-05	-0.320182921247384	-0.363924914654765
CPTP	0.275865974323964	0.0751845288634098	0.000243324588824461	29.3136598599478	0.575195668955123	0.145125332758236	3.96344082747661	7.38771813613058e-05	0.000321530064728347	0.737896399855747	1.03602894734702
DVL1	-0.0113163162280976	0.0472117276469174	0.810568334336496	148.482487931926	0.0699164161046113	0.0736782748061773	0.948942090304609	0.342650065804432	0.446742865910724	0.0617271460493024	0.194966652925273
AURKAIP1	-0.0810036846988511	0.0868191628350964	0.350811608235321	115.716217861624	0.0657516363917058	0.134993029049841	0.487074309351409	0.626205671647602	0.710645951089094	-0.102351411329785	0.188034171210783
CCNL2	-0.344694069114482	0.0418616964093528	1.8088817371614e-16	507.772371275382	-0.524483230066376	0.0675004812002804	-7.770066534936	7.84449100336615e-15	2.50871883249587e-13	-0.723209090692603	-0.794440941769592
MRPL20-AS1	-0.148074380927947	0.099262974702788	0.135767764971172	20.7839496418501	-0.130755251676451	0.175538311507526	-0.744881562056301	0.456343322342125	0.559416498767598	-0.260269027121226	-0.139061258130303
MRPL20	-0.294394988361713	0.0817195443729809	0.00031516650636601	134.97180678551	-0.337040253146308	0.123640566822945	-2.7259681980345	0.00641131753145348	0.0159409301137343	-0.60478015890029	-0.482432840601274
MRPL20-DT	0.0152091573326236	0.088224158176506	0.863129198431545	21.0449777071453	0.0277134553033798	0.171939754057128	0.161181196607806	0.871950690408345	0.90644387928554	0.124181239684174	0.124717738403987
ANKRD65	-0.0537126373936564	0.0857475684109838	0.531049852362143	171.404721602904	0.0118762334128836	0.137141336809706	0.0865984953126336	0.930990661975244	0.950028280672055	-0.038094778177106	0.0983558996676009
TMEM88B	-0.40131023506455	0.0632491168905704	2.2254909624675e-10	954.781421892985	-0.482580828532751	0.0994382409137314	-4.85307085180055	1.21564234862035e-06	8.19855662872254e-06	-0.856511567702059	-0.724692323007131
VWA1	-0.0129596735451241	0.0502645803781013	0.796538773927643	708.462819232269	0.0332066208610954	0.088550818501368	0.375000721880198	0.707659929784968	0.778949727300685	0.0578578695397546	0.133861384024793
ATAD3C	0.969371716366251	0.131536140838817	1.71111741151769e-13	153.853149232306	1.33663625182988	0.20153125978837	6.63240160972297	3.3026848916701e-11	5.7109566307007e-10	2.370752169638	2.30348443871259
ATAD3B	-0.161487122414408	0.0656058178227945	0.0138366793648448	94.9776278290234	-0.239811246072269	0.108335609581446	-2.21359576042243	0.0268565992311598	0.0546665564906861	-0.291849259262158	-0.320590351892891
ATAD3A	0.142751483792567	0.0533954730266186	0.00750697810576712	61.7329232137909	0.235278999668381	0.103494564481982	2.27334643945811	0.0230053110711034	0.0480561849892372	0.424479003677124	0.470220847826482
TMEM240	-0.269487946806938	0.182934728650139	0.140714054997919	20.7303287386486	-0.402538883790678	0.309377988608063	-1.30112321694817	0.193216281963217	0.283448685910526	-0.546136655255817	-0.591458549178181
SSU72	-0.081063839409526	0.0782659210927593	0.300319316220114	150.042180498645	-0.0188803262148051	0.120776456708267	-0.156324558025495	0.875777199794461	0.909284558971125	-0.102493045292491	0.047160085742828
ENSG00000215014	0.00365545279875274	0.0714913963461501	0.959220841704308	31.6339474325946	0.0310364136234106	0.137614054502596	0.225532295633548	0.821565204174357	0.868707064226171	0.096978100666271	0.13024896679531
ENSG00000272106	-0.0571871866689833	0.090135461062715	0.525781806761159	41.8109129527253	0.00404525305901147	0.154301530452582	0.026216545274349	0.979084619197578	0.98524613425952	-0.0462755869111515	0.085320845750697
MIB2	-0.172229908609178	0.0651884844465815	0.00824108415811138	126.99492968402	-0.213552489004714	0.104411326921052	-2.04530001966344	0.0408252887833782	0.0780451047046686	-0.317143095143042	-0.276881352674523
CDK11B	0.388953062325421	0.0566921506425841	6.8479738386605e-12	153.080440951007	0.461141751293774	0.105916202867409	4.35383575703761	1.3377594882892e-05	7.03707865240489e-05	1.00415937784821	0.846180563240847
SLC35E2B	0.116531432526251	0.0567175332912054	0.0399183568099385	368.940172009013	0.171597249753364	0.09684894708497	1.7718029459093	0.0764272733951215	0.132280025914671	0.36274402529308	0.364219427039544
CDK11A	0.625891145438581	0.089891285890292	3.3367801991215e-12	201.49894646292	0.816930111644916	0.158360956745586	5.15865860142126	2.48725364526988e-07	1.94775929219633e-06	1.56202889880292	1.43840787714169
NADK	0.0398296205305285	0.0652875237732418	0.541818878960768	108.693887452669	0.125298476206186	0.102723666325892	1.21976250155126	0.222554920351476	0.317266427839687	0.182149996033648	0.287152829729596
GNB1	0.00442117036113036	0.0339950053936205	0.89652407762002	1363.06179017382	0.0499726313150271	0.0605278792792507	0.825613451356423	0.409023402187816	0.513298482188609	0.0987809788026075	0.161769237238894
ENSG00000271806	0.332672604166281	0.133162384583838	0.0124808995072491	13.9852204373075	0.381054103104933	0.239633723136795	1.59015224617366	0.111800491623973	0.18134654351441	0.871647323138306	0.712870713765439
FAAP20	0.327174261479807	0.0413806123120269	2.64805916866516e-15	86.7392050917169	0.519375998837621	0.0809031106798945	6.41972841925215	1.36517672083736e-10	2.08434733219429e-09	0.85870150303102	0.943114347038303
SKI	0.253368012537981	0.0460554577140375	3.76856107675597e-08	263.513708793071	0.403950801316133	0.0807718074089867	5.00113609282921	5.69934618176846e-07	4.14855492261766e-06	0.684925062369194	0.750983399816871
MORN1	-0.599172250716489	0.17890886025842	0.000810931977231439	12.0156400700401	-0.790323609775951	0.304796718570971	-2.59295314425089	0.00951557336469734	0.0224150311272634	-1.32237668502118	-1.23694539539028
RER1	-0.0284185560708149	0.0308611309839997	0.357127331637915	250.441104678943	-0.00811244699958941	0.0594710990190189	-0.136409905540757	0.891497243386643	0.920273185228569	0.0214600086480404	0.0650837529975468
PEX10	0.0652401483307341	0.0497154996768015	0.189429121376209	64.9468074329089	0.170856292162135	0.102114838118646	1.67317791723491	0.0942922762323386	0.157199600880169	0.241978955502088	0.362986066500333
PLCH2	-1.02455959840151	0.117503838342744	2.79750712735619e-18	245.864406932225	-1.42169743820322	0.180371423898455	-7.88205474833753	3.22040853815971e-15	1.0933948714834e-13	-2.32394904837949	-2.28789834423811
ARHGEF16	-0.753955901197716	0.191440458128091	8.20503362599429e-05	11.6375016825156	-1.0164678098099	0.329821925214452	-3.08186852389812	0.00205705672437818	0.00598083161913195	-1.68681400894578	-1.61337359559385
ENSG00000238260	-0.036338690262261	0.111696330553515	0.744927784312006	34.3357333721975	-0.0808669548284495	0.185792628121231	-0.435253839973044	0.663378186385564	0.742635934475289	0.0028120926641466	-0.0560197218410873
TPRG1L	0.0638884463309942	0.0922019351993259	0.488360565034648	52.0935637846194	0.285655444250411	0.15615533665237	1.82930311812737	0.0673542118119253	0.118873069529449	0.23879637996522	0.554074930150156
WRAP73	0.129082817458491	0.055394679170335	0.0197935459820198	87.3613244653214	0.20684356625984	0.0987073141250095	2.09552420804277	0.0361244187955431	0.0703609995950912	0.392296197774035	0.422888663236389
LRRC47	-0.108183842783355	0.0793495461539821	0.172761754582123	115.116863979164	-0.0478908255162466	0.118462116517097	-0.404271229691687	0.686013279487277	0.760583275870819	-0.166346956371963	-0.00112932445389251
CEP104	-0.0349902687615495	0.0424894267752938	0.410220696209199	318.469917179726	-0.0312966684357487	0.068786173877015	-0.454984870821642	0.64912012317318	0.730794560656247	0.00598694428260804	0.0264924703247021
DFFB	0.360782301999179	0.0568916622818308	2.27439444174526e-10	165.560150429003	0.458291317378495	0.089532892119245	5.11869220942977	3.07661583408293e-07	2.35351615579461e-06	0.937831464827048	0.841435875080078
C1orf174	-0.354555859508339	0.0987046327848142	0.000328037338830417	58.5656441979941	-0.514957177872875	0.164454967870583	-3.13129596837791	0.0017403666955079	0.00517723407259412	-0.746428626406282	-0.778584356981186
LINC01134	1.11671870602682	0.149299018917783	7.44665228082934e-14	11.5608675191681	1.52286659858771	0.270304630237223	5.63389016773861	1.76189254455024e-08	1.75141069719295e-07	2.71767991319031	2.61347405703052
AJAP1	0.0412168128905614	0.124419996246009	0.74043933117286	181.045409456228	0.0601788345781985	0.202481537680848	0.297206526913345	0.766308839141702	0.825362406523956	0.18541613344472	0.17875796710546
NPHP4	-0.177760394685678	0.0730877947789688	0.0150095383435488	117.896343187886	-0.327730436221006	0.126257504016322	-2.59573035895466	0.00943901068664802	0.0222612198455265	-0.330164596699929	-0.466936190106192
KCNAB2	-1.31250687420954	0.520827176575938	0.0117340502848561	9.91514151412717	-1.00225349194146	0.690646492683342	-1.45118161397945	0.146729295199915	0.225931681631308	-3.00191945611052	-1.58971316082905
RPL22	-0.307452878662084	0.0748975629088298	4.04352643578568e-05	218.82517417039	-0.325395339775139	0.117415438691095	-2.77131647594667	0.00558301345366322	0.0141126964251956	-0.635524895714374	-0.463049306638531
ICMT	0.432212484584112	0.0488775966708905	9.33890383933356e-19	61.4438261760108	0.797208524364848	0.112777526419634	7.06885981342166	1.56211854872458e-12	3.45688466340524e-11	1.10601346924266	1.40558032019404
ACOT7	-0.688646126059996	0.129949517417975	1.16224723723454e-07	149.13442878748	-0.919946849024697	0.198319607981459	-4.63870848872747	3.50593148891423e-06	2.12802886414872e-05	-1.53304247297729	-1.4527096849349
NOL9	-0.0424746202321289	0.0456489695503528	0.352132058068218	190.511995015134	-0.0816051293742604	0.0756058752531549	-1.07934904663186	0.280432156165855	0.381163202115203	-0.0116349234842326	-0.0572484498636233
ZBTB48	-0.329957290192213	0.0882100551345157	0.000183591772076772	46.3523954013128	-0.479330217859486	0.149178141728437	-3.21313975563563	0.00131292386639101	0.00403815735617387	-0.688511419090968	-0.719281520850295
KLHL21	0.607954580887338	0.0546779116991831	1.015918848004e-28	343.591639183919	0.958127080067094	0.0897928953945031	10.6704107920519	1.40006035752289e-26	2.10306036128514e-24	1.51979734808595	1.67343721103299
PHF13	0.103713315674081	0.0651653865161355	0.111488113222198	60.6239954132574	0.222455440270654	0.12590574774992	1.76684102391024	0.0772548561716247	0.133525914240845	0.332563833852744	0.448875399287163
THAP3	0.124318545581037	0.0601899479287902	0.0388816705693418	78.4301813412848	0.188839255563799	0.106903153186081	1.76645168955022	0.0773200997416477	0.133576580304141	0.381078743682014	0.392919598054973
CAMTA1	-0.154497252468029	0.0290608475680299	1.0587711391749e-07	2155.37058371785	-0.257924829019786	0.0554274936097112	-4.6533734834908	3.26547994556314e-06	2.00086329915408e-05	-0.27539164574859	-0.35074130613867
CAMTA1-AS3	0.281566657520544	0.116023361480014	0.0152322294322743	11.5341336396229	0.367640692046626	0.26656716060566	1.37916722829368	0.167843199746707	0.252350239958879	0.751318629672941	0.690543427978268
ENSG00000269978	-1.42282021993807	0.165403961327164	7.82754804330661e-18	10.8814759851356	-2.0917585741284	0.296431274222008	-7.05647060897429	1.7078474279374e-12	3.7239588124424e-11	-3.26165167191941	-3.40324822889052
VAMP3	0.103330057048507	0.0482683004770012	0.0322947175499743	257.781771887271	0.244880131336623	0.0850077133821935	2.88068131224334	0.00396816643631222	0.0105545703942763	0.331661453352989	0.486202406112084
PER3	-0.396823289549767	0.0719358978222471	3.46120854925969e-08	965.399437615467	-0.573391126762337	0.117768416529306	-4.86880221081729	1.12276714864924e-06	7.64499554375587e-06	-0.84594707713139	-0.875850553540486
ENSG00000236266	0.375081432394204	0.132451901290308	0.00462822679953374	21.899515394038	0.517967329499002	0.225704248067064	2.29489402142354	0.0217391985235733	0.0457261133301356	0.971498695179932	0.940769547287795
PARK7	-0.273415686655475	0.0758984950285542	0.000315309520277322	171.703308219509	-0.25279265989269	0.128072629741294	-1.97382266924111	0.0484019102422768	0.0897263534296806	-0.555384498907409	-0.342198556922184
ENSG00000284747	1.18974305572281	0.105739739465897	2.27384583863774e-29	24.2293490531453	1.59510338682229	0.200523315566576	7.95470283500621	1.79561969735505e-15	6.40351571207841e-14	2.88961537602377	2.73371576201144
ENSG00000284716	1.1639883802346	0.118087417495022	6.39272055832364e-23	18.5719707107153	1.58593476464727	0.238509235482947	6.64936417005396	2.94361855942871e-11	5.14994724673698e-10	2.8289761225607	2.71845413715805
ERRFI1	0.323522056381968	0.0627175196214213	2.49069006232345e-07	317.497311943569	0.517565624314223	0.103891922808175	4.98176961523612	6.30054206147736e-07	4.52416035713326e-06	0.850102404559429	0.940100889149776
ERRFI1-DT	0.133499011156498	0.13705153965771	0.330017371869819	26.9856517760334	0.17961373262721	0.227415858712422	0.789803022727363	0.429642813493688	0.534080669055936	0.402694103549164	0.377563259071105
SLC45A1	-0.016588134360452	0.07432126571557	0.823383748884878	35.4800596528072	0.0302418946430699	0.159399853590333	0.189723478170773	0.849525822027698	0.889105390905334	0.049314676861509	0.128926450676159
RERE	-0.118834432028183	0.0230160307744932	2.42872791508436e-07	5845.63008510959	-0.246552651052638	0.0559895580755228	-4.40354700996335	1.06495193947344e-05	5.75175664165526e-05	-0.191423714999489	-0.331811753738363
RERE-AS1	0.255332175207787	0.104428205557762	0.0144832095377659	30.4441001949779	0.305898653211278	0.193573585995005	1.58027063268421	0.114044902242253	0.184203512679977	0.689549673462882	0.587770752171416
ENO1	-0.140789406926243	0.0601967554178571	0.0193447241635773	153.575770573525	-0.111359648360927	0.11602532052911	-0.959787465814304	0.337162191896145	0.440873172648375	-0.243116592598671	-0.106776317606384
MIR34AHG	-1.45654531299105	0.442940554122398	0.00100775062298751	18.6699083317518	-2.0496125231307	0.646097359472589	-3.17229670278146	0.00151238406069989	0.00457034411027597	-3.34105723331509	-3.33309404355051
H6PD	-0.0714886377308951	0.0642489022840836	0.265844757121471	192.715588009633	-0.122111957168977	0.107357650035223	-1.13743135332148	0.255358006522716	0.353643966753521	-0.0799482812625089	-0.124674067148666
SPSB1	0.0991803845308978	0.0686595655427988	0.148591657137204	381.413197121007	0.126243738084247	0.118298573628862	1.06716196325672	0.285898705315495	0.386719996975325	0.321891070352076	0.288726264853849
LINC02606	-0.107778323872793	0.101456777818207	0.288095986034753	15.3385542169314	-0.120889803409854	0.182673854511227	-0.661779452419798	0.508112576497917	0.607260477786749	-0.165392164143541	-0.122639731800469
SLC25A33	0.0563048488502659	0.0749127508672247	0.45228822818127	128.516223717666	0.109705015325414	0.122939900652728	0.892346705528103	0.372207127383431	0.476489977028918	0.22094083796834	0.261196743244014
TMEM201	-0.322142313703637	0.0828461446999089	0.000100890348918502	55.4415279896342	-0.332403860685751	0.138444996056827	-2.40098140166301	0.0163511675233283	0.0358059508525129	-0.670111096387791	-0.474715336154542
CLSTN1	-0.223821327137605	0.0923343333214595	0.0153492764905685	366.053203016134	-0.225217562419575	0.146364875930206	-1.53874050032994	0.12386766071257	0.196609668316429	-0.438614829706209	-0.296298444026587
CTNNBIP1	-0.430088930575374	0.0460273914575292	9.25909319465854e-21	212.578346635615	-0.603018244928046	0.0819604847526003	-7.35742652997076	1.8748953565485e-13	4.90009997315163e-12	-0.924270861047306	-0.925166356318809
NMNAT1	-0.0296199814975386	0.0462904881495201	0.522255899294678	104.084287065124	-0.0682375266323271	0.0924313041934996	-0.73825125835589	0.460361779601777	0.563552850218804	0.0186312585439508	-0.0349974142835515
RBP7	-0.278507152294186	0.0965528415918772	0.00392029559561013	104.599024609544	-0.40728775596111	0.160089005953765	-2.54413320599129	0.0109549298941921	0.0252692356842765	-0.567372329059088	-0.599363281662339
UBE4B	0.128085538220924	0.0194688028776707	4.73576299624492e-11	2533.81458265935	0.131258299817499	0.0389758271978035	3.36768477424119	0.000758022123104928	0.00249007002268464	0.389948108842068	0.29707325074946
KIF1B	0.074021229569472	0.0251830075444306	0.00328920127407316	5552.1062226646	0.0977274118723497	0.0472897192327025	2.06656781765724	0.0387748959125839	0.0747887778360616	0.262653966963962	0.241259430193703
ENSG00000284735	0.248791721342338	0.132576486196513	0.060574295437039	31.4713730252384	0.292420265841008	0.218278017202662	1.33966887544845	0.180353020752951	0.268068942690368	0.674150207843833	0.565335310100933
ENSG00000284642	-0.0547870458844991	0.131802370612866	0.677647307162686	61.6392412885018	-0.0709069099494328	0.206546843630087	-0.343296991148521	0.731375044148541	0.798376149272037	-0.0406244675466694	-0.0394407347735782
PGD	-0.197817657286243	0.08179544020974	0.0155870625485826	106.014143554516	-0.219769114341634	0.135757542943797	-1.61883538532085	0.105482686381804	0.172775969730567	-0.377389320271683	-0.287229232861437
DFFA	0.272973472849919	0.0400696566146478	9.59347489404424e-12	218.27279363467	0.463485855892094	0.0754193622871923	6.1454491504074	7.97375554588506e-10	1.05215367101026e-08	0.731086019732449	0.850082441223576
PEX14	-0.0496788331139422	0.0442372640050571	0.261433792106375	255.130251232768	-0.0839507784083673	0.0836471910504851	-1.00362937899133	0.315557288260952	0.418128168379989	-0.028597206357575	-0.0611528986360683
TARDBP	-0.29732532466264	0.0445711626004032	2.54412223149907e-11	509.918595433486	-0.423762430471571	0.0715880398008624	-5.9194584968433	3.23003334442471e-09	3.71491305993347e-08	-0.611679620932545	-0.626786191796588
SRM	-0.174195484962321	0.0936148973855527	0.0627771280240838	73.8379782436659	-0.118080784651333	0.140864771402339	-0.83825631828181	0.401886763116428	0.506093492616174	-0.321771034747011	-0.117963981215447
EXOSC10	-0.273486981360229	0.0506127678711895	6.53465449813055e-08	186.753736826607	-0.435368006805874	0.0884816124320304	-4.92043482074102	8.63521541688905e-07	6.00347304649636e-06	-0.555552361929955	-0.646104247316875
ENSG00000226849	0.228638273777909	0.0749522593952532	0.00228497158360899	38.7291620174857	0.360608702665401	0.137564549898543	2.62137813071288	0.00875750671190895	0.0208628943467133	0.626699017260071	0.678838334032777
MTOR	-0.0343941970773752	0.0227713708064724	0.130937820614722	395.159275741228	0.00348496976754903	0.0528456865616566	0.0659461536843317	0.947420695204338	0.961909821696164	0.00739039205485219	0.0843882265149276
UBIAD1	-0.0890959051496182	0.0362966510226047	0.0141018242474927	114.205404352248	-0.115078295398621	0.0720471639559714	-1.59726336305127	0.110207013820094	0.179250629171893	-0.121404503542797	-0.112966189428794
ENSG00000284708	0.624311213464348	0.206809521531676	0.00253799754546411	19.636130471712	0.925081173350435	0.322486299305371	2.86859062026214	0.00412305069155618	0.0109080033506728	1.5583089569429	1.61843066570669
FBXO2	1.35849487511349	0.342780194875429	7.39622594193269e-05	145.151059117548	2.16103689680091	0.514731716824498	4.19837524319049	2.68836892574165e-05	0.000130521496228221	3.28694068315369	3.67574006581477
FBXO44	-0.0336140769747029	0.131498102178106	0.798241148801099	73.9889498523632	0.117577050106622	0.201701703885421	0.58292541828706	0.559943508567825	0.654272013507671	0.00922718089962864	0.274300134284709
MAD2L2	0.253082792644867	0.0896205871383429	0.00474378723468768	104.112785033308	0.392825098983219	0.146025847209924	2.6901066248806	0.00714291926604003	0.0174880395794009	0.684253513570254	0.732464118294062
FBXO6	0.289316344156132	0.108742337091992	0.00780090547524903	15.7575460468127	0.416696854976251	0.205097989537526	2.03169643893564	0.0421843966573006	0.0801692220691013	0.769565227746752	0.77219983622451
AGTRAP	-0.121436215495243	0.127718403982705	0.341699722980324	62.4613966453649	-0.108469521788912	0.203403938172161	-0.53327149298901	0.593845658097307	0.683731711177226	-0.197549601042483	-0.101965559056306
MTHFR	0.0956073382646512	0.0573095117285901	0.095263528415444	133.545891108498	0.239560898359107	0.100106280432401	2.39306562309921	0.0167082524027896	0.0364965366454002	0.313478350949987	0.477348279869232
CLCN6	0.222357138723103	0.0570928712943968	9.83378681180379e-05	301.571349303642	0.392063951265909	0.0944007575422594	4.15318649419098	3.27877308940123e-05	0.000155678910001551	0.611910116471999	0.731197150291907
KIAA2013	0.0332335352200145	0.0404780180607719	0.411631037001084	228.003017552463	0.148060933085288	0.0617869737602631	2.396313074982	0.0165609381439243	0.0362013392824192	0.166619546457945	0.325042064447645
PLOD1	0.254302861491904	0.0773431968445239	0.00100909113787848	174.208267622305	0.367214678246367	0.125345521017312	2.92961946518734	0.00339377329961555	0.0092146800691223	0.687126159513384	0.689834306948105
MFN2	-0.0231101023516724	0.0510788971176272	0.650952513746051	140.761793515224	0.0793048353412685	0.0780234366246666	1.0164232539867	0.30942787674189	0.411657000807715	0.0339587361400405	0.210594140853245
MIIP	-0.156349511998538	0.0725499971376941	0.0311572308124095	59.8606651230561	-0.203542395358788	0.121897904133722	-1.66977764552458	0.0949633648168568	0.158141119618307	-0.279752781465534	-0.260219056960375
VPS13D	-0.0395324665055127	0.0243125703927155	0.103947668757099	1022.59650789752	-0.0863095454662149	0.0479646139117077	-1.79944209756576	0.0719487754396432	0.12581729063534	-0.00470763738283119	-0.0650791830075081
PRDM2	-0.12369785181463	0.0287395454486506	1.67666601933687e-05	958.537913973061	-0.197145510748896	0.0521803951675925	-3.77815288894815	0.000157995875745311	0.000623886528998545	-0.202874612342874	-0.249571126302634
ENSG00000289380	-0.103209856821734	0.0768797643040249	0.179439100789268	36.7154706421498	-0.23665083026662	0.139475920677848	-1.69671459501041	0.0897506319977692	0.150743353110326	-0.154635731527117	-0.315329683551909
KAZN	0.154053204961498	0.133152734640453	0.247286195899399	2316.79994674506	0.161602771967945	0.199115268392204	0.811604118924879	0.417018827066815	0.521747179649218	0.451088849133939	0.347583124697168
ENSG00000287756	0.663747733312465	0.15818425912682	2.71620367018709e-05	18.3566583719735	0.828595296779181	0.299254916852811	2.76886109506006	0.00562526122316033	0.0142025907724308	1.65116204390436	1.45782515445622
CASP9	-0.283533626711424	0.0750046679273825	0.000156694199740942	100.783122775009	-0.396412494558873	0.126233500863116	-3.14031134245997	0.00168768369097637	0.00503764435337408	-0.579207137707794	-0.581260871448975
DNAJC16	-0.204340233200883	0.0378040259638664	6.47178521225023e-08	276.361398725221	-0.264467676904979	0.0679406574516408	-3.89262757860746	9.91643211418847e-05	0.000416934829191459	-0.392746692345774	-0.361632199883721
DDI2	-0.148642934160046	0.023695984361989	3.54346686944011e-10	395.406059538892	-0.229112136313134	0.0441379088822626	-5.19082444354779	2.09364959498056e-07	1.67121111792571e-06	-0.261607682836933	-0.302781154797379
PLEKHM2	-0.121573263475939	0.0280126700489027	1.42522638494348e-05	192.311731161505	-0.156143771793272	0.053579439927224	-2.91424792803657	0.00356546620254036	0.00961763974206017	-0.197872279821404	-0.181321704924748
UQCRHL	-0.141220472175078	0.167187263302682	0.398287075096866	16.4184750840504	-0.200292240346035	0.278083339836192	-0.720259762645325	0.471365074000188	0.573435047075981	-0.244131533551634	-0.254809013272986
SPEN-AS1	0.334308785585443	0.0504777856078247	3.52244848272938e-11	116.395441535587	0.426181605494464	0.0924831960398591	4.60820585515649	4.06158442933022e-06	2.42180521445748e-05	0.875499704032546	0.787987672332688
SPEN	0.165386878514111	0.0200128896051771	1.40849444740922e-16	1229.21203078891	0.234214996691299	0.0413766104925719	5.66056508503389	1.50875352661747e-08	1.52009984378919e-07	0.477773926316882	0.468449762273042
ZBTB17	-0.00125581716374268	0.0417326316950626	0.975993703644985	197.881196143518	-0.00636337758682415	0.0720972998399039	-0.0882609695641084	0.929669259624473	0.948900668194792	0.085414540324863	0.0679951654988601
FAM131C	-0.182667225035471	0.25614366952144	0.47575688669869	27.7087452988671	-0.114539414958174	0.405954489502818	-0.282148412987014	0.77782971234542	0.834698383957606	-0.341717703995634	-0.112069196296571
FBXO42	0.0628727652373267	0.023547006577218	0.00758295903949771	593.197872843661	0.0500944312623201	0.0415128952865545	1.2067197654254	0.227540084486334	0.322568979637395	0.236404963955931	0.161971979272241
SZRD1	0.297965635583829	0.0355954255288762	5.71813456526707e-17	158.917573392676	0.534207491252275	0.0673996187112147	7.92597200796015	2.26368585230384e-15	7.95822040416322e-14	0.789929940763621	0.967802099344765
SPATA21	0.138960755610905	0.119067298807661	0.243179106617671	19.2041918672144	0.16925273041494	0.201522081146529	0.839871886256843	0.400980222175905	0.505251388237407	0.415553753303746	0.360316858701409
NECAP2	0.164144154868909	0.0431289808738725	0.000141295202885632	100.479572589871	0.307541791443923	0.0795373053168129	3.86663579082699	0.000110347033488549	0.000457349703179546	0.474847939765803	0.5905058369868
LINC01772	0.483339355512281	0.0866948666201215	2.47276198651734e-08	26.1610477813135	0.643873621653688	0.155790779698692	4.1329379241761	3.58155482026313e-05	0.000168388560645378	1.22639142882541	1.15034679465022
CROCCP3	-0.0163832893919131	0.0532728685485661	0.758435933021995	276.505525626125	-0.0566322902519467	0.0913733097333532	-0.619790291248198	0.535395861427996	0.632647743766049	0.0497969833061602	-0.0156799246333736
ENSG00000261135	-0.839913016336981	0.164340125463504	3.20761257158488e-07	19.322642224743	-1.26872877799785	0.264716388105526	-4.79278516557911	1.64481731813994e-06	1.075168278596e-05	-1.88919960274873	-2.03327444745007
NBPF1	0.0219941101259385	0.0851997074446964	0.796292904929124	273.957250702788	0.0607072694574915	0.141091511550094	0.430268758131049	0.667000150514577	0.745480857216738	0.140156376794991	0.179637573084775
CROCCP2	0.0917870140041146	0.0724585258180185	0.205243824615322	271.389342419008	0.12839036469227	0.119515940814261	1.07425305626637	0.282709278690709	0.383524154866756	0.304483416758258	0.292299430959572
CROCC	0.184713610049624	0.0586681671897872	0.00164140532433921	217.29484134405	0.232635109544324	0.102052197969814	2.27956981008028	0.022633215199948	0.0473587369126814	0.52327861818268	0.465819962016519
ENSG00000290851	-0.56616084736649	0.125344795817714	6.27729377227066e-06	14.2714136994756	-0.737186188396168	0.247953211682011	-2.97308586323769	0.0029482196421644	0.00815531515971481	-1.24465150242945	-1.14849553070019
ENSG00000290122	2.81641180363412	0.372684119970585	4.1214965654243e-14	48.5866206983314	4.05162447720759	0.6134141545972	6.60503910260776	3.97412433860173e-11	6.77743154120944e-10	6.71959873381044	6.82271655299804
ENSG00000226526	0.696923535031062	0.112326159613659	5.48838787189066e-10	31.8448181233777	0.968051492558194	0.195818389589953	4.94361890415558	7.66855418126968e-07	5.41239056619181e-06	1.72927430162531	1.68995688622936
ATP13A2	0.105754682135884	0.0889725756841285	0.234588794999724	145.088674910508	0.211739629420658	0.143236227437818	1.47825472094746	0.139339612166545	0.216545027957853	0.337370220885069	0.431038402400308
SDHB	-0.0535476661373957	0.0336045544976096	0.111056016040438	241.843270815599	-0.0774357899760718	0.0653861213130321	-1.18428480572127	0.236300341416661	0.332421871873452	-0.0377063541867865	-0.0503083783275752
PADI2	-0.518203623858613	0.0632999441500953	2.68980973771932e-16	969.261024108757	-0.735019683543167	0.100484111577327	-7.31478511383899	2.57793592954414e-13	6.59836234221185e-12	-1.13173646170178	-1.14488927627304
RCC2	0.410507902216467	0.0751057191285244	4.60994526332652e-08	165.448902345068	0.650344537650432	0.1248467018066	5.20914472100256	1.8971309915545e-07	1.52581043674457e-06	1.0549101395927	1.16111795421106
ARHGEF10L	-0.701184135009552	0.0899704833894089	6.5182826922082e-15	64.6484622054516	-1.03116613800599	0.157420071977031	-6.55041078977809	5.73790256361705e-11	9.3973952669107e-10	-1.56256315177452	-1.63783968947565
ALDH4A1	-0.524664547947083	0.196797708759363	0.00767575391975993	12.5419700102551	-0.623918732137172	0.338269878172026	-1.84444070370309	0.0651189399305369	0.115572712221866	-1.14694867486229	-0.95995625047629
IFFO2	0.0178385034827195	0.10950500731432	0.87059618007554	109.98251523004	0.0884815495684159	0.179075858806248	0.494100936654722	0.621234896415169	0.70656857702409	0.130372021925278	0.22586923532743
EMC1-AS1	0.266106330748576	0.0437041775643481	1.13754687615578e-09	214.294938441575	0.28833163304674	0.0781608354281622	3.6889528043971	0.000225178981407806	0.000852287256939546	0.714917368310657	0.558529578696773
EMC1	0.100841555780439	0.0450598995001274	0.0252246724062565	117.42788410767	0.176356617253095	0.0789554867161433	2.23362079809759	0.0255080342706952	0.0523502591277268	0.325802289675829	0.37214162951815
MRTO4	-0.102235339276083	0.0943414828488029	0.278509709828266	35.0320237066973	-0.0478457618103893	0.171967462103933	-0.278225666791969	0.780839133149497	0.836797574048133	-0.152341234883896	-0.00105431368780684
AKR7A2	0.0648812828594134	0.0521062515565001	0.213068268828344	54.3633425765739	0.208943915399431	0.108215312616937	1.9308165392365	0.0535057442729164	0.0975102846914877	0.241134008560919	0.426384798208219
SLC66A1	-0.229078188486633	0.0952433935348544	0.0161641844272106	34.1799262605913	-0.277659325436672	0.167579322895696	-1.65688296526589	0.0975431390216201	0.161784967699143	-0.450992083223141	-0.383590350982699
CAPZB	0.0506813607213665	0.0340472308855734	0.136603157485889	803.759809815468	0.068502671705652	0.0605142566992217	1.13200880986006	0.257630730601236	0.356227484404554	0.207700363548424	0.192613405485948
MICOS10	-0.222703085614845	0.0998786186531719	0.0257648853246034	94.0739258985981	-0.197805667505613	0.16321169488025	-1.21195768263264	0.225528579802105	0.320205796280036	-0.435981935684205	-0.25066998985848
OTUD3	-0.0507351044509608	0.0754382814980691	0.501241311954116	122.91800414982	-0.107808921532705	0.120610823821731	-0.893857765966784	0.371397997229217	0.475715729267501	-0.0310841918899908	-0.100865957273635
CAMK2N1	0.294942973867145	0.0534191602843048	3.36509138631364e-08	1764.33212186805	0.489653133682776	0.0910876079053231	5.37562841908993	7.63160351659772e-08	6.65628011116274e-07	0.782813099005899	0.893639168663389
MUL1	0.112133128091455	0.0622730325259746	0.0717550439952327	66.5108435393183	0.276935820813443	0.108932320980019	2.54227412325347	0.0110133760249499	0.0253804300119371	0.352388239697901	0.539560685892121
PINK1	-0.289277007067175	0.208307765472748	0.164923974994106	51.4002339449028	-0.241758681549128	0.332604325732561	-0.726865716543688	0.467308220755744	0.56933807560697	-0.592729897770783	-0.323831954513948
PINK1-AS	-0.146916945721298	0.0995614743326473	0.140040421421674	15.6380899369692	-0.169525876863579	0.197478414080917	-0.858452695463291	0.390642540632918	0.495038706441038	-0.257543851768302	-0.203596880347309
DDOST	-0.349179776445278	0.0549516507103658	2.09365412350596e-10	60.9707856830285	-0.50477328081964	0.11204541134126	-4.50507767142947	6.63486699113689e-06	3.75160102757402e-05	-0.733770665965325	-0.761632756903748
HP1BP3	0.451995876346479	0.0450736085680482	1.14877286053551e-23	2188.80991240456	0.615522729749892	0.0811596605565943	7.5840968965201	3.34810882093716e-14	9.83986685299534e-13	1.152593365308	1.10315533357402
EIF4G3	-0.0866806732828712	0.0369179814408079	0.018878292383213	3695.78093792929	-0.157082873108725	0.0705812628643278	-2.22556053453835	0.0260436321540652	0.0532730197748423	-0.115717852301286	-0.182884885487998
ECE1	0.276319433564257	0.0605168887775153	4.97145420892904e-06	447.384832856427	0.338312813829537	0.0982373527628429	3.44383072542952	0.000573534661676697	0.00195306479363274	0.738964067348583	0.641725724887093
NBPF3	-0.192435877724707	0.163845085333309	0.240195239503735	64.4672151021551	-0.332850165173549	0.266917857454738	-1.24701347578436	0.212392556460368	0.305906993425872	-0.364717947453812	-0.475458232037165
RAP1GAP	-0.794666297163442	0.237172495415221	0.000806414346116441	62.6246641525821	-1.00303279515346	0.353754843551013	-2.83538957399129	0.00457698349297474	0.0119285526680735	-1.78266643079739	-1.59101034954963
USP48	0.0678280340289932	0.0286002072415318	0.0177116176586213	1180.40165013578	0.0505822621443149	0.0559532341889859	0.904009622991045	0.365990298783052	0.470003603903521	0.248072119318577	0.162783997890828
HSPG2	-0.0284378312573513	0.0654529211636028	0.663941622577902	53.5466732619206	-0.0838056513028908	0.114593222441553	-0.731331657468966	0.464576598307472	0.56707860079048	0.0214146253186148	-0.0609113273947671
LINC00339	0.204188609130793	0.0689574208372326	0.00306559852502135	52.1550702776698	0.242064447243361	0.119390184935416	2.02750709678778	0.0426105794118886	0.0809067832525786	0.569132405236475	0.481515560747891
CDC42-AS1	0.418815199618983	0.126272343751913	0.00091067445503363	19.3375311625116	0.651089804021888	0.217743684954767	2.99016618625308	0.00278825703907851	0.0078057549751763	1.0744696294032	1.16235848692796
CDC42	-0.195338774618641	0.0278410516634939	2.27960927000487e-12	559.188050973072	-0.241033730683404	0.0553861629617655	-4.35187631339972	1.34977405404298e-05	7.08625870094383e-05	-0.371552803540779	-0.322625237960617
CDC42-IT1	0.038026750709243	0.0894595734016118	0.670784262667764	17.683337669368	-0.00997057771030099	0.166598780883055	-0.0598478431681917	0.952276820501515	0.965127008633411	0.177905148137821	0.0619908025744489
ZBTB40	0.450769166278878	0.030777568531337	1.42822153532865e-48	252.809017425011	0.628732772100664	0.0609017197878305	10.3237277090211	5.50436827899709e-25	7.05997359563406e-23	1.14970508264456	1.12514410209414
EPHB2	-0.156668742906849	0.105570085096657	0.137802043701319	455.455397347943	-0.197653114889547	0.169718094056407	-1.16459659760176	0.244182321693006	0.340897043362438	-0.280504409028116	-0.25041605848773
TEX46	-0.126424436752714	0.0727078981468111	0.0820700854549564	31.5738745467643	-0.242416200155568	0.136430444936426	-1.77684827069595	0.0755932073814148	0.131065242738605	-0.209294342819567	-0.324926426738242
KDM1A	-0.199834302054836	0.048982808334688	4.50972686986441e-05	213.916542365191	-0.298549964061302	0.088576562052449	-3.37053004929816	0.000750237232247626	0.0024683136904324	-0.382137500202104	-0.41836385168443
ENSG00000240553	0.110653373186596	0.0938664316170805	0.238462449229853	29.4264852269154	0.114264489678098	0.188876981371018	0.604967788285668	0.545200399805291	0.64158226996158	0.348904164242163	0.268786213697811
LINC01355	0.0204038668491863	0.0697609244263182	0.769917548919003	134.733496030742	-0.0335469299025779	0.118903512301444	-0.282135735549424	0.777839432780883	0.834698383957606	0.136412157025223	0.0227467988733944
ENSG00000284726	0.194453725799388	0.0788283374621995	0.0136326560106855	22.260584678341	0.147308014217761	0.183607730132141	0.802297452899967	0.422380915451887	0.526992750539895	0.546211671560886	0.32378879377274
HNRNPR	-0.0684961458001144	0.0263667120136538	0.00938158561015579	692.492126041609	-0.111451064782765	0.0494648936767474	-2.25313462738031	0.0242506617322267	0.0502272410334183	-0.0729024741134395	-0.106928484759627
ZNF436	0.216146981884365	0.0695708524702485	0.00189085158662155	32.598247390617	0.443894846102615	0.151815220258165	2.92391530538087	0.00345658781724386	0.00936983547762184	0.597288333535458	0.817472236964007
ZNF436-AS1	-0.359254466199137	0.070608614779002	3.61917887795463e-07	44.4441043992041	-0.513019051575565	0.126081544741023	-4.06894643168697	4.72262025902486e-05	0.000214968123268927	-0.757491472147709	-0.77535824994968
ASAP3	-0.0133712027117159	0.133597404316104	0.920276210922509	36.863567130268	-0.0430547461235623	0.222180690693127	-0.193782573945767	0.846346132345309	0.886753357919933	0.0568889261938435	0.0069205687627208
ID3	-0.621191800935786	0.20599783057189	0.00256533997687748	12.435569338055	-0.847934182536156	0.367001686937305	-2.31043674379897	0.0208639868120617	0.0440909972832415	-1.37422160488833	-1.33284104167953
MDS2	-0.937672978823229	0.177615649507406	1.29731416670716e-07	22.8652627221647	-1.38901139790157	0.29627017861006	-4.68832673074983	2.7544799311445e-06	1.72036417707056e-05	-2.11937494106573	-2.23349081434929
ELOA-AS1	0.0946748863648865	0.0344898478362228	0.00605095395077066	388.925068746387	0.071542783788897	0.0573677455685905	1.24709073155679	0.212364231007084	0.305895823257105	0.311282897657716	0.197673822333876
ELOA	0.222356040153385	0.0325230356542907	8.09373816463161e-12	143.151952326016	0.27362019179881	0.0704095422681974	3.88612371255818	0.00010185761289693	0.000426562816499648	0.611907529895142	0.534041657491951
PITHD1	-0.0370195854140685	0.0786194767510447	0.637733278361362	195.757916200136	0.0856397028172993	0.124930270487687	0.685500019194625	0.49302844852758	0.593668994164988	0.00120892846543134	0.221138840925909
LYPLA2	-0.22285612629309	0.0852827411634495	0.00897133616072055	42.6479235470598	-0.18286502820342	0.139966831793306	-1.30648830055297	0.191386555068532	0.281319507801141	-0.436342269188795	-0.225800557162125
HMGCL	-0.302032069968932	0.0626028246564105	1.40301585146049e-06	163.670216872969	-0.450107665391477	0.103938776246247	-4.33050764735871	1.48765979185793e-05	7.74614452546195e-05	-0.622761629003081	-0.670639137675154
FUCA1	-0.347744690811479	0.0724961641242301	1.61274916941707e-06	35.3885519011658	-0.504346629275535	0.132333251947759	-3.81118594043648	0.00013830168558947	0.000554998751973501	-0.73039176408287	-0.760922574317427
PNRC2	0.193917926123598	0.0594866525123767	0.00111468759074209	114.243114480404	0.37375178579553	0.107415759664182	3.47948743242152	0.000502373931527186	0.00173706657213998	0.544950133928213	0.700715645620065
SRSF10	0.14700025635792	0.0420592773118157	0.000473931613183084	603.240578358848	0.201987346541986	0.0690879934560402	2.92362444525919	0.00345981896042971	0.00937517634120812	0.434482717240329	0.414805245452911
STPG1	0.153343384499986	0.0569652777324182	0.00710516542324111	206.253627250772	0.149303443781697	0.093945268708548	1.58925985133845	0.112001738966692	0.181573951834043	0.449417580439499	0.327110284924282
NIPAL3	0.150062758869573	0.0511463185428017	0.00334635585520027	1130.92811524938	0.223303999846979	0.0899806057931083	2.48169033625335	0.0130760854852471	0.0294494119719989	0.441693363948747	0.45028786864978
ENSG00000288982	-0.209046440226666	0.103181984618713	0.0427650434715693	28.5748246311724	-0.216215289339899	0.17163371789489	-1.25974832912674	0.207760164974215	0.300369571585801	-0.403827433037567	-0.281313715465718
RCAN3AS	-0.0318455058546144	0.087511379688276	0.715931705143965	32.6073546503329	-0.0541705554321115	0.154057831905543	-0.35162480713947	0.725119658451821	0.79335303419931	0.0133912726765797	-0.0115822453319813
RCAN3	-0.205908174790199	0.053532219633063	0.000119849165979703	216.619416230485	-0.330740004527325	0.089353219176938	-3.7014895218536	0.000214337509094874	0.000815612358687274	-0.39643840290502	-0.471945765327521
NCMAP	0.0609564735734237	0.212170107441867	0.773882616503909	19.0392600768802	0.0398333610767862	0.355791209622468	0.111957125413676	0.910857401736347	0.934344217512786	0.231893064904057	0.144891920701103
SRRM1	-0.368623699397673	0.0497629191584373	1.28607464133497e-13	1418.14507410391	-0.573629635101956	0.0816854855589695	-7.02241813434343	2.18060777768576e-12	4.67259629134942e-11	-0.779551284430752	-0.876247562462238
CLIC4	-0.219247206659831	0.0594567067275523	0.000226459106446283	2229.42063675598	-0.341272850775439	0.100671556608407	-3.38996298729069	0.0006990206080713	0.00231775595599293	-0.427845086125113	-0.489478208589843
SYF2	0.168023661374399	0.0440667705695818	0.000137327126620729	124.713244461285	0.308304794410767	0.0768584416383174	4.01133288470245	6.03769077105392e-05	0.000267380879858079	0.483982218254604	0.591775893143517
ENSG00000284602	0.337387752616224	0.0652274097474923	2.31001918952208e-07	34.7079982266575	0.442826771263544	0.13119360452865	3.37536858488282	0.000737168890948357	0.0024312349916374	0.882749116368159	0.815694373594997
RSRP1	-0.306058389163106	0.0590560136858481	2.189194723497e-07	1377.04969614972	-0.440433761679999	0.0955691358418252	-4.60853556747602	4.05515012179071e-06	2.41893852631968e-05	-0.632241577226481	-0.654536446726159
RHD	0.347855911406162	0.18652446944614	0.0621905909419723	54.2001163059658	0.438782252798175	0.291042875527436	1.5076206624299	0.131651641366699	0.206889100577426	0.907396343410303	0.808962072672045
TMEM50A	-0.0722609412661704	0.0314689199716219	0.0216608034763584	297.399749848803	-0.0340031280990442	0.0559429520160233	-0.607817908667118	0.543308250233242	0.639811291512396	-0.0817666660387961	0.0219874344236046
RHCE	-0.781260935036425	0.111002566067065	1.94705375873123e-12	41.3131028606866	-1.23563161354117	0.188112968153761	-6.56856157057273	5.08036255841363e-11	8.45079100740146e-10	-1.75110357332103	-1.97818258108162
MACO1	0.0655103224602927	0.0301035016244077	0.0295425876815023	601.350620643196	0.0635665924784175	0.0613558615371548	1.03603129164642	0.300187544354814	0.401808188307871	0.242615079126669	0.184397057601318
LDLRAP1	0.190737131381341	0.0927062461444409	0.0396443434551865	574.956950062695	0.274662514988882	0.14934150958159	1.83915721595693	0.0658920654710132	0.116680269780833	0.537460968759815	0.535776655968191
ENSG00000225643	-0.308618577944837	0.140323429585657	0.0278539345837554	12.2933834078817	-0.415767807422134	0.248573839977217	-1.67261288420471	0.0944035288388803	0.157367433848558	-0.638269528792781	-0.613478746523378
MAN1C1	-0.591264497124088	0.103023117084243	9.51563243119271e-09	145.020591017863	-0.82624032514533	0.171877824185411	-4.80713744813313	1.53106731589808e-06	1.01103472711902e-05	-1.30375791909526	-1.29673054363502
ENSG00000233478	-0.657729107925023	0.113422072227958	6.67307845105064e-09	16.8481715843205	-0.98211921008258	0.232777151620553	-4.21913922068916	2.45236811232145e-05	0.000120111624240968	-1.46024850980478	-1.55619865335378
SELENON	0.00947936709712618	0.0844447066939037	0.910620971750469	56.64903461998	0.1911750698066	0.147377371713909	1.29718061587983	0.194569048682556	0.285072678509049	0.110690477490739	0.396807676331114
MTFR1L	-0.393043365022396	0.0873303464105697	6.77458261854703e-06	89.992364201731	-0.423749395170737	0.133659639477427	-3.17036165013973	0.00152249315553967	0.00459529038279491	-0.837047263907515	-0.62676449389396
PAQR7	-0.394057468500595	0.107497195046651	0.000246618112698721	32.1672700665969	-0.535012504463462	0.179750778673371	-2.97641272217042	0.00291642081319452	0.00808690917639674	-0.839434965429147	-0.811967439509307
STMN1	0.0726169950306844	0.0443502330103912	0.101556695190589	1277.52567124089	0.290404509798933	0.0735986719858681	3.94578464479216	7.95390791468621e-05	0.000343545061281727	0.259347703829017	0.561979984521706
PAFAH2	-0.105176465999674	0.0492607905021135	0.032753253463153	105.980756332898	-0.154390894929225	0.0837244054866656	-1.84403692127518	0.0651777596081999	0.115663301089921	-0.159266102911857	-0.178403954732558
PDIK1L	0.218910029847824	0.0546544955971757	6.19274178641989e-05	94.2519685600967	0.334923908752488	0.0970692259005057	3.45036138534553	0.000559836581980864	0.00191254992203938	0.603793916021385	0.636084724858692
CNKSR1	0.283443581167042	0.0725154816307894	9.27818330319386e-05	54.6509428046888	0.38416616136317	0.126739094676574	3.03115753149038	0.00243618108386777	0.00694164569806431	0.755737836926512	0.71805088857824
CEP85	0.0163210749169195	0.0817052825804225	0.841671850257261	395.362877216654	-0.00277136008554145	0.128951257342305	-0.0214915320925083	0.982853558315637	0.988236326282072	0.126799244024979	0.0739742561980892
SH3BGRL3	0.115688982271818	0.0732195660010895	0.114100398545625	146.475080626116	0.348428599553598	0.113615006262501	3.06674805569762	0.00216401170873448	0.00624634679799107	0.36076048042054	0.658563950290096
DHDDS	0.205410206655979	0.0484963779484051	2.27964235453181e-05	107.094131778805	0.297573597452997	0.0915089245462915	3.25185329112314	0.00114655185988289	0.00359182066743596	0.572008650444591	0.573913285319674
DHDDS-AS1	0.428206540814614	0.0732121353380108	4.94993640989033e-09	33.4628632197255	0.567229146341515	0.144402732677936	3.92810534691623	8.56177079230347e-05	0.000366816748638274	1.09658149485383	1.02276827663837
HMGN2	-0.563172138052498	0.0697252803450138	6.63713629517434e-16	258.750283290848	-0.757046699099394	0.112235544352046	-6.7451599532924	1.52858532070382e-11	2.80290903874063e-10	-1.23761460143252	-1.18155433255324
RPS6KA1	-0.0561605606054805	0.069048961622156	0.416020840383045	128.328991899717	-0.0973222436995224	0.125101755402135	-0.777944669015102	0.43660163307172	0.540743140285629	-0.0438584010256203	-0.0834103636202616
ARID1A	0.0497820612615795	0.0279567094304232	0.0749641113086093	1188.24255952589	0.0687067545853932	0.0508465478334423	1.35125701769283	0.176613115545083	0.263458084188076	0.205582967508774	0.192953111527941
PIGV	0.271143706306434	0.0520990195977138	1.94633066849537e-07	56.0332709684308	0.469861574474241	0.0972853243882	4.82972717035244	1.36720252962915e-06	9.12552460418089e-06	0.72677784363994	0.86069513998181
ZDHHC18	0.0463516467712232	0.043028831030876	0.281380649040063	77.5609085570066	0.0778381782236026	0.0857089813548142	0.908168280537271	0.363789319827759	0.467661737133351	0.19750607390321	0.208152817577937
GPN2	0.0813561898825844	0.0425027062587747	0.0556020902377297	86.3897958434902	0.162472738937317	0.0863640137241013	1.88125507293295	0.0599372293176205	0.107633832730663	0.279924094004466	0.349031227723767
GPATCH3	-0.0328564020910813	0.0865093929883112	0.704092727006948	28.16934913614	0.0249953688434838	0.16420915145102	0.152216661633133	0.879016053009735	0.911501828624766	0.0110111225894224	0.120193349125187
NUDC	0.0160859242637867	0.0823357944488072	0.845103489763644	275.697761653546	0.0706316331597609	0.136103452970995	0.518955482891483	0.603791785490504	0.692022168942526	0.126245582998893	0.196157167069719
SLC9A1	-0.114885418339172	0.10616338538671	0.279182906833435	29.6298429200158	-0.0334037599074641	0.18334369987318	-0.182192024763162	0.855432031567171	0.893651544884819	-0.182125782197865	0.0229851124077488
WDTC1	0.0994726583325721	0.0409822583083112	0.0152153320249783	280.330669841137	0.160079824468473	0.0705722409967636	2.26831148065447	0.0233102286717122	0.0485703251474054	0.322579227543125	0.345048103298676
TMEM222	-0.0773513304529772	0.0363784537827869	0.0334786902415716	163.111208540308	-0.0574916959418156	0.0673442185340907	-0.8536990582601	0.393271756084698	0.4978161631542	-0.0937519616898995	-0.017110447888153
WASF2	-0.0123506997174985	0.0358143304682251	0.730204457538942	846.397532364186	-0.00281223847891023	0.0642306647590001	-0.0437834247779005	0.965077039524637	0.975109434350515	0.0592916953436428	0.0739062120915381
ENSG00000241169	0.289667027393489	0.146847078867311	0.0485438865352426	12.3460966826493	0.351924345905854	0.259973445499016	1.35369343292096	0.175834204144875	0.262506821588037	0.770390909659344	0.664382792902687
AHDC1	0.0233931008844504	0.123374922686219	0.849614866147193	82.4650053632093	0.117319799907197	0.202334587485636	0.579830672378371	0.562028811159854	0.656038496919795	0.14345029347574	0.27387192861082
IFI6	-0.190356977767507	0.173098763627831	0.271462181461546	10.3581042039786	-0.187267149137284	0.305355244528664	-0.613276347771079	0.539693629840092	0.636512330030296	-0.359823187995992	-0.233128105071664
FAM76A	-0.291483583341269	0.0420160235413835	3.99272774360214e-12	127.841033567027	-0.368391166398092	0.0802616422671183	-4.589878253077	4.43504616231922e-06	2.62554026591756e-05	-0.597925270472396	-0.534617985514723
STX12	-0.0256668509453962	0.0236782089227442	0.278370931956785	525.394350034237	-0.0514017943018011	0.0448999003513716	-1.14480864989784	0.252288431394076	0.350089099951671	0.027938884479043	-0.00697350555921736
PPP1R8	0.0587430194663697	0.034640508834801	0.0899257062378675	144.804080004672	0.137412584336799	0.0658506353005434	2.08673133842438	0.0369124267875858	0.0717079946124348	0.226681498379448	0.30731736156368
THEMIS2	-0.136557762406705	0.0749354178329675	0.0684035073931408	108.866873266822	-0.142419092894934	0.120286310766903	-1.18400083922203	0.236412730612173	0.332421871873452	-0.2331532069329	-0.158476298430583
XKR8	-0.228351240944402	0.111213085820544	0.0400457465990416	24.5967893285459	-0.211008131078731	0.198013009249364	-1.06562761648151	0.286592010131712	0.387481569476197	-0.449280488903583	-0.272646143128544
EYA3	-0.0384160780657218	0.0284716046922777	0.177248047562364	689.243730151549	-0.0893156384629678	0.0486164904459638	-1.83714697716077	0.0661882007225724	0.117120982025866	-0.00207910643532592	-0.0700829734042654
PTAFR	-0.424051788058305	0.112033617550068	0.000153683502832088	37.0549502497277	-0.709110158597364	0.215417776244109	-3.29179035714215	0.000995517919268394	0.00316738275084302	-0.910056439458	-1.10176159118532
DNAJC8	0.0830659812517842	0.0659140837969129	0.207591462211776	186.606105387536	0.179918706006149	0.109539050702869	1.64250744233843	0.10048488507615	0.165795043378168	0.283949789154589	0.37807090233645
ATP5IF1	-0.633186104629389	0.089897219019686	1.87544247540747e-12	146.507295968046	-0.799825017555029	0.149275877582935	-5.3580325937837	8.41330651039771e-08	7.24460226497535e-07	-1.40246213240429	-1.2527609583326
ENSG00000270605	-0.0731545450637683	0.274816130836752	0.790089411557571	17.1870545196357	-0.0956935034113209	0.429726857963836	-0.222684483498991	0.823781078530212	0.870307503468513	-0.0838706516705662	-0.080699244895153
SESN2	0.795214633454799	0.147806723942268	7.44453752964946e-08	24.5302401282064	1.21417265509412	0.279764170353455	4.33998625899852	1.42491625929829e-05	7.44028430197502e-05	1.96070019682669	2.09963772806169
MED18	0.400646511713478	0.112618876703199	0.000374339645170075	12.9565795726643	0.636383510258231	0.218487777183953	2.91267327838865	0.00358349321199528	0.00965925821199598	1.03169154542006	1.13787913396517
PHACTR4	-0.0603417852278958	0.0382170277320882	0.114353472733188	1516.23100852428	-0.147497883080891	0.0674262599734206	-2.18754359412838	0.0287028644126907	0.0578531169261484	-0.0537030732980672	-0.166930195760802
RCC1	0.791181707290597	0.120562993856056	5.29511522343149e-11	61.8121705202243	1.10001170204062	0.194982723066501	5.64158549404121	1.68491339553896e-08	1.68502670511499e-07	1.9512046925257	1.90961117825409
SNHG3	0.18776310940438	0.0774726495068885	0.0153673053545317	87.7616239952721	0.326935781943802	0.137009530876178	2.38622656287518	0.0170222606370825	0.0370680975156032	0.530458649023805	0.622788092899349
TRNAU1AP	0.0671300160412353	0.0439277701606654	0.126465162069533	334.147909631024	0.0521492556074787	0.0695975170591744	0.749297644672287	0.453677827112205	0.557113374647862	0.246428639489029	0.165392335973259
SNHG12	-0.00680310644819582	0.089854320477213	0.939647731729717	67.0637387953069	0.0242682249450537	0.145437242143752	0.166863896670062	0.867477141096865	0.903062832709239	0.07235347569965	0.118982982160508
TAF12	0.466134701375809	0.052376847332763	5.60318190081195e-19	153.948287460061	0.643961155903781	0.0851706515829889	7.5608339719735	4.00493178404953e-14	1.15645321476894e-12	1.18588315748635	1.15049249973669
TAF12-DT	-0.133795149681105	0.0757599516780165	0.0773890395566156	26.5532151148622	-0.209910001348176	0.140358191754823	-1.4955308181431	0.134775963123872	0.210863056035256	-0.226648649212315	-0.270818251906922
GMEB1	0.233747445783778	0.064306619504351	0.00027809997935091	140.683228985878	0.30756252791059	0.109143561840233	2.81796308206258	0.00483293664131391	0.0124948888722147	0.638728536963867	0.590540353860658
YTHDF2	0.0286942567442809	0.0291172172411306	0.324391360566952	238.555014312433	0.0550784715277764	0.0561663805378005	0.980630601445078	0.326774937996271	0.430536909979849	0.15593183819482	0.170268160675904
SRSF4	-0.173086597030723	0.0317918996379182	5.19915141355932e-08	494.029104726912	-0.269568877687909	0.0595207442820151	-4.52899037032644	5.92661996972799e-06	3.38589187744237e-05	-0.319160163708194	-0.370123400760449
MECR	-0.184361460720447	0.0414824200840159	8.81672110427866e-06	97.3938808763445	-0.249317326309113	0.0858022700659033	-2.90571946543624	0.0036640979420928	0.00984618729614421	-0.345706773365756	-0.336413692372146
PTPRU	-0.468028250053606	0.13325552788326	0.0004443107186264	50.8575985690958	-0.529839929709161	0.221612393711209	-2.39084069639	0.0168098448218061	0.0366699724725067	-1.01359879729367	-0.80335743312892
SDC3	-1.23959261089593	0.218251803841233	1.34975147832841e-08	24.5755645996622	-1.60281543974065	0.327574686293028	-4.89297710356919	9.93219653033662e-07	6.83171575405346e-06	-2.83024319110884	-2.58937821121223
PUM1	0.00744854482050513	0.0214357411944007	0.728228867585883	1088.55676922772	-0.00166874757483927	0.0389821064757712	-0.0428080400395102	0.965854554841657	0.975629879435558	0.105908916689213	0.0758096092288689
NKAIN1	0.33191617368144	0.201310947324316	0.0991940270606174	414.165830524708	0.475639932927059	0.33017068322954	1.44058802639478	0.149701105106834	0.229642878048712	0.86986631137916	0.870313503274783
SNRNP40	0.0276522963316805	0.0414883443608577	0.505086715183665	428.196873196534	0.0282874361517467	0.0670109825641777	0.422131344286069	0.672929150532307	0.750272109579092	0.153478547661725	0.125673157900351
ZCCHC17	-0.287209479697091	0.025343480460563	9.03988171238549e-30	284.6998164459	-0.40466004734815	0.0701893790867332	-5.7652603942843	8.15318593280786e-09	8.63575698054029e-08	-0.587861915011934	-0.594989330777516
ENSG00000229044	0.0154076882586747	0.122812033126475	0.900161384613223	52.2631973380614	0.0257857625337174	0.204588216230378	0.126037378930373	0.899702336380032	0.926748870562268	0.124648679747652	0.121508998495024
FABP3	-0.63026064897782	0.292576180189079	0.0312263552429597	29.0456324396477	-0.728302562716165	0.458735596854732	-1.5876303642222	0.112369947880382	0.182051802476213	-1.39557416183632	-1.13370829660131
PEF1	-0.0841690909970369	0.0694295462471326	0.225399481409487	125.378750433223	0.00546244759954978	0.115985191554063	0.0470960777523364	0.962436653371014	0.97283819142743	-0.109804344484277	0.0876798361212353
COL16A1	-0.444390440567639	0.110318986544255	5.61979413693175e-05	883.962825576433	-0.607704101242867	0.167653533922437	-3.62476165592796	0.000289228064919344	0.00106806817815137	-0.957943694149883	-0.932966195796169
ADGRB2	-0.0697675753143268	0.0978377417367498	0.475787157509256	98.3974457108926	0.0313432871210687	0.173348496038297	0.180810839651844	0.856516054536802	0.894532639020773	-0.0758960484882379	0.130759772902193
SPOCD1	-0.220742903604203	0.149015813825568	0.13851631990926	16.7996697432914	-0.297121654598534	0.251475333968998	-1.18151410680765	0.237398552773366	0.333461214536009	-0.431366697032433	-0.415986359976384
ENSG00000269967	0.467636528528729	0.058602572339294	1.46576226033455e-15	80.5315500230236	0.593621771074993	0.111094104244157	5.34341381222501	9.12122086862657e-08	7.78654853830917e-07	1.18941920193876	1.0667001052043
PTP4A2	0.227308966092514	0.0317474489765688	8.07283991340467e-13	1464.36445411239	0.392393266177774	0.0531619740085894	7.38108908661622	1.56999905607507e-13	4.13961985157666e-12	0.623569169023312	0.731745311242109
KHDRBS1	-0.150923540608487	0.0287337869954229	1.50067626034375e-07	682.117158748991	-0.240314915974192	0.0525033507764363	-4.57713483845009	4.71387639117917e-06	2.76637947171371e-05	-0.266977359210445	-0.321428735343137
ENSG00000203325	0.177821539456092	0.0745419839759771	0.0170549042776367	48.7860079294445	0.218773378002317	0.139641384451097	1.56668009889957	0.117189484792169	0.188077361142277	0.507051272751834	0.442746424621886
TMEM39B	-0.160849204848364	0.0482388131219756	0.000854727596335346	116.891148964778	-0.212663881183198	0.0829145135872651	-2.56485712793063	0.0103218296942374	0.024051383482138	-0.290347285572233	-0.275402221028034
KPNA6	0.0508210561979118	0.0241363352289106	0.0352405940218364	569.929559872623	0.0609679825470938	0.0420256804956012	1.45073159620759	0.146854613662331	0.226097417928618	0.208029275842961	0.180071542910548
TXLNA	0.186535433810507	0.0545646902502209	0.000629417093697649	162.212872189048	0.270507333992269	0.094384641233649	2.866010088682	0.00415680998312477	0.0109777874727488	0.527568093033636	0.528860151791474
TMEM234	-0.727410866915375	0.134390490282891	6.20931698142791e-08	13.4982195629359	-0.958897186921293	0.251493533308907	-3.81281050969804	0.000137395451028178	0.000552069103550402	-1.62431385969057	-1.51754444784076
EIF3I	-0.0508201094745611	0.0779320750693391	0.514331670251551	94.6447262264318	-0.00741797623342931	0.129964680606293	-0.0570768627201177	0.954483967245043	0.966830168172896	-0.0312843357890701	0.0662397339183946
ENSG00000291132	-0.0644988470688364	0.0746041451852217	0.387287052371496	64.0704918812929	-0.056536259632389	0.131237446293296	-0.430793658587649	0.66661841090897	0.745191489786311	-0.0634908544234722	-0.0155200769199274
HDAC1	-0.112228487636519	0.0500261481700545	0.0248712549181254	200.71498507165	-0.187133959460145	0.0836462000267765	-2.23720813856745	0.0252727396912339	0.0520037238063289	-0.175870052266973	-0.232906404269948
MARCKSL1	-0.353817607284589	0.0743003484817462	1.9169202250965e-06	2491.39404940248	-0.374829986456411	0.126846035852656	-2.95499960985626	0.00312669446323727	0.0085914769702146	-0.744690415271138	-0.545335719799413
TSSK3	-0.599177566834374	0.069849313878008	9.64150699244426e-18	56.4669904834956	-0.921745231592534	0.124156839927299	-7.42403907937951	1.13601617623913e-13	3.0771760577144e-12	-1.32238920179391	-1.45570318162058
FAM229A	0.17075671827953	0.0683695429618183	0.0125052938595935	34.9324156755156	0.284869954151013	0.133304063139781	2.13699378279492	0.0325984973013158	0.0644542352430785	0.49041718694505	0.552767443049671
BSDC1	0.0458883959225973	0.0295206914413193	0.120077460795507	437.098416109025	0.0951218336109114	0.0555233724283414	1.71318544696967	0.0866784281026926	0.146493340642703	0.196415352117969	0.236922316372984
ZBTB8B	-0.0349909563746694	0.152914251485602	0.819003141886634	13.7765977553024	-0.0138657430133511	0.274337922603898	-0.0505425676543125	0.959690028649413	0.970503085878218	0.00598532530098722	0.0555071073733231
ZBTB8A	-0.0792173395439474	0.0519683832262843	0.127424500095375	218.420243382821	-0.151712403638938	0.0843441540197067	-1.79873051549597	0.0720613193752139	0.125969657979171	-0.09814547067756	-0.173945473570926
ZBTB8OS	0.0547363178948552	0.0367250389085523	0.136109648406915	628.894536617817	0.0457065728206254	0.0583987530653971	0.782663506007422	0.433824738009926	0.53775174451493	0.217247739749597	0.154668171985973
RBBP4	0.0585600886188265	0.0289705437530197	0.0432418327690018	540.616129214962	0.0806699181526063	0.0524046795874206	1.53936478168966	0.123715266858103	0.196409707851698	0.226250788622089	0.21286638867443
SYNC	0.616944966118732	0.0768556145350875	9.96212394440626e-16	129.465780421334	0.921657913047887	0.133391908584248	6.90939894953062	4.86711418111517e-12	9.87453437240059e-11	1.54096516474225	1.61273247970713
S100PBP	-0.362901773136003	0.0420750878674126	6.40375685145849e-18	601.687114619541	-0.562752449167083	0.0729616333798132	-7.71299137777779	1.2290239412267e-14	3.79975364448696e-13	-0.766079037924007	-0.858141948769165
TMEM54	0.32463515671554	0.196086158614115	0.0978081079755592	25.7842797508713	0.567146584256374	0.315195260302375	1.79934997662178	0.0719633371851763	0.125827958528014	0.852723193677438	1.02263084796626
ENSG00000287691	0.600446184900496	0.120125201768306	5.77770993777329e-07	11.8875265451323	0.771178492450974	0.221898032737495	3.47537327364807	0.000510142960640184	0.00175894643349876	1.50211886762691	1.36225204530081
RNF19B	-0.241938293819925	0.0791404172955025	0.00223507377618433	47.0130317314941	-0.332384444979784	0.137241120182533	-2.42190128248522	0.0154395440974368	0.034030155665182	-0.481271136330381	-0.474683017752161
ENSG00000236065	0.416856747056905	0.0928967383644145	7.21270524019364e-06	62.3247416692322	0.524593399710367	0.157655797911181	3.32746024352309	0.000876414936727094	0.00282715108981966	1.06985846272934	0.951798968708784
AK2	-0.08480555839221	0.0378112081650172	0.0249053115374215	205.600077076423	-0.132016318906682	0.0639087694578651	-2.06569959062849	0.0388568539799315	0.0749371385728909	-0.111302903754207	-0.141160366874813
AZIN2	-0.366855761997314	0.0768212846153108	1.79310962169483e-06	408.890152532713	-0.594987997723021	0.128539172681885	-4.62884570756905	3.67709602173128e-06	2.22104366121713e-05	-0.775388684743704	-0.911799612877575
TRIM62	0.0101769355789285	0.0549143483626722	0.852975073566875	348.990942444622	-0.0161640383188733	0.0938833010853841	-0.172171601679969	0.863302623049319	0.899757942895489	0.112332898960784	0.0516814812229988
ENSG00000284721	-0.405885963642332	0.0979755115824914	3.4319784867695e-05	19.4525432026496	-0.701923375493665	0.183309535624457	-3.82917000527284	0.000128576166019311	0.000521564693091428	-0.867285097546508	-1.08979883543667
ZNF362	-0.472860709067361	0.0487496332868243	3.02149966281503e-22	130.626509209564	-0.701189112601219	0.0879923659560327	-7.96874939073219	1.60288131004692e-15	5.79962237511139e-14	-1.024976797654	-1.08857661855453
ENSG00000225313	0.384443785599242	0.0896086785903639	1.78470728667044e-05	106.644122363056	0.461640487820505	0.144988607738293	3.18397765880871	0.001452662236409	0.00441498878349443	0.993542308553004	0.847010734844208
PHC2	-0.091138806439047	0.0484834170390827	0.0601362429010529	1191.24569148763	-0.143310841534696	0.0820684951234874	-1.74623454858114	0.0807702037637363	0.138379458544991	-0.126214504319021	-0.159960658124306
PHC2-AS1	0.229908144525606	0.103594129734151	0.02646521094121	38.5953855290444	0.309053011364987	0.174447171724942	1.7716137688508	0.076458692520397	0.132303609084341	0.629688921526974	0.593021337251288
ZSCAN20	0.101652068265012	0.0616169048337946	0.0989954754077274	40.187105426054	0.127236317345175	0.117156431272792	1.08603783815258	0.277462252128974	0.377644256947646	0.327710637230413	0.290378462100979
CSMD2	-0.179958979746019	0.111768603999565	0.107375342710868	662.710941204738	-0.351987707186989	0.185003152522051	-1.90260383344026	0.0570922585755869	0.103274416406465	-0.335341154129088	-0.507313616766724
SMIM12	-0.0354175010033866	0.0709935063228262	0.617861338645411	148.203733844142	-0.0384433455006405	0.120358975153222	-0.319405723185168	0.74941887147246	0.811983107289945	0.00498102812527913	0.0145964730602596
TMEM35B	-0.456304948382498	0.0889897540176047	2.93440102744176e-07	21.305876044078	-0.607235112613935	0.172321361727102	-3.52385279763276	0.00042532046442725	0.00150271813411681	-0.985996342672037	-0.932185541039256
ZMYM6	-0.0629824574995578	0.0352099763544319	0.0736522847890233	334.777876373878	-0.120386114495943	0.0583131048580092	-2.06447786975295	0.0389724300370175	0.0751113280301305	-0.0599205228352399	-0.12180131670383
ZMYM1	0.079120788176026	0.0367716857733007	0.0314228079018244	178.870510612591	0.0837688490881122	0.0704919839786664	1.18834574316229	0.234697222898959	0.330728930326014	0.274660851967586	0.218024712409607
SFPQ	-0.125353241776628	0.0416500774879867	0.00261526442581812	1665.76061651533	-0.235329782386336	0.073808817893294	-3.18836948081941	0.00143077585805417	0.00435470073375432	-0.206772219654282	-0.313130734050293
ZMYM4	-0.30936932379669	0.0355108387982114	2.98641583331538e-18	817.566334285809	-0.470158601405897	0.063413335083765	-7.41419136503145	1.22369121709667e-13	3.29665074084142e-12	-0.640037156112243	-0.704014911872201
ZMYM4-AS1	0.144485466432554	0.115038975684911	0.209126960172211	36.8825764236441	0.172639265097125	0.201324797810051	0.857516147911443	0.391159694425031	0.495606698116609	0.428561657052232	0.365953913090381
KIAA0319L	0.00204112744915208	0.0223323855409165	0.927176632812931	874.31674616921	-0.0334438640556771	0.0413165903964527	-0.80945362951703	0.418254264990217	0.522940909254205	0.0931771797775143	0.0229183570705336
NCDN	-0.569597953889587	0.242673132765832	0.0189160239753999	42.0901820601088	-0.564231656938354	0.375150706285188	-1.50401331381055	0.132577938684589	0.208015037579502	-1.25274415239232	-0.86060416322783
TFAP2E-AS1	0.0811033144850896	0.104172047160211	0.436243896655708	13.4692313665185	0.0167649758362851	0.187344313350139	0.0894875085156814	0.928694480514464	0.948205672484078	0.27932870015723	0.106493453102195
TFAP2E	-0.211888765274212	0.058917387005867	0.000322687844617539	151.028812996483	-0.371969535630731	0.0963586071793422	-3.86026268456146	0.000113265196984597	0.000467360361919518	-0.410519673017894	-0.540574357996103
PSMB2	-0.043659064753861	0.0401691046569663	0.277089094869741	224.264182517851	-0.0159006360710582	0.0754541994955514	-0.210732287630931	0.833096178429624	0.877095452702792	-0.0144236921332158	0.0521199272855542
C1orf216	-0.405459395275928	0.145153714870424	0.00521715876606529	31.9549183232131	-0.373202532139354	0.226778406189285	-1.64567049575193	0.0998316165928554	0.164918459270424	-0.866280744480535	-0.542626741636844
AGO4	-0.257719269809232	0.0493940255029448	1.81236518830002e-07	433.712463117659	-0.400911228141657	0.0856237181346735	-4.68224502364032	2.83750022235463e-06	1.7670211811824e-05	-0.518427364656698	-0.588749235888605
AGO1	-0.0401050251419065	0.0471775870688747	0.395277052340672	224.713550448605	-0.0751215965039116	0.0856543030420756	-0.877032371240122	0.380469055639414	0.485039991234725	-0.00605572380273761	-0.0464562888929695
AGO3	0.0698526483558803	0.0301563246859796	0.0205390837751018	1939.70305125512	0.0657329069860838	0.0555718766023902	1.18284483096359	0.236870649496296	0.332908366757341	0.252839063533784	0.188002995189253
ENSG00000271554	0.409409860747159	0.0927463638556634	1.01339437765352e-05	75.6421480522895	0.51378190561526	0.160457892848522	3.20197340557306	0.00136489598374349	0.00417813260071005	1.05232480649461	0.933802702330421
ADPRS	0.148659553854345	0.0549396689405911	0.00681258889704033	137.672117862349	0.217715081501759	0.09654664250571	2.25502488591339	0.0241317667776128	0.0500088494634726	0.438389524821826	0.440984837780715
TRAPPC3	-0.27167782715684	0.060474369720313	7.04098472986377e-06	94.9877753814247	-0.346277186671373	0.0972407221412231	-3.56103059547905	0.000369402031796163	0.0013243436872808	-0.551292717488178	-0.497808173073734
MAP7D1	0.075412082320451	0.0370333198341192	0.0417171693079051	764.357800243276	0.222147376180808	0.0589991351105181	3.76526496133677	0.000166372561802695	0.000652803790651155	0.265928722747044	0.448362611380727
THRAP3	-0.0614358590090493	0.0288832740482964	0.0334168179866817	503.944356347877	-0.0807953396366094	0.054405241086717	-1.48506537279798	0.137526507709882	0.214287164307801	-0.0562790644944244	-0.0559005148140332
STK40	0.0780322541738784	0.0599402555372005	0.192973186482079	135.357777317282	0.1724237137363	0.102451795539435	1.68297405456336	0.0923801141943292	0.154427234508079	0.272097904152941	0.365595117194689
LSM10	0.274396448388301	0.0637113265874526	1.65580300677391e-05	42.0602403675597	0.478986771164815	0.129374696727344	3.7023218858188	0.000213635335137141	0.00081356493439806	0.734436408456358	0.875884480969643
OSCP1	-0.842507417409952	0.176189125146223	1.73701779805429e-06	13.4405260413176	-1.36436373724284	0.313328424580802	-4.35442057026332	1.33419344884539e-05	7.02447067741104e-05	-1.8953081069821	-2.1924635647466
MRPS15	0.084215542980874	0.0936226795070751	0.368375347874226	63.8632650422231	0.155868127917547	0.155570037701307	1.00191611585782	0.316384108373124	0.418999739568682	0.286656426444336	0.338037526188007
ENSG00000223944	-0.540068418289999	0.109872918777417	8.86051825338336e-07	99.7010459220242	-0.775291431995568	0.190244333599491	-4.07524059890129	4.59667965489852e-05	0.000210071368002446	-1.18321700984728	-1.21192359237185
ZC3H12A-DT	-0.611466038315653	0.101349329757915	1.60692605727079e-09	204.732222743578	-0.901665300090296	0.15939419370919	-5.65682650734041	1.541974906575e-08	1.55146879808368e-07	-1.3513223458814	-1.4222791430007
MEAF6	-0.350000240702038	0.0673292357546559	2.01076393521858e-07	237.611159529402	-0.450156390622065	0.107700594984011	-4.17970198483022	2.91891361668275e-05	0.000140340007739053	-0.735702444917301	-0.670720243230158
SNIP1	0.167918639940651	0.0520745526189792	0.00126156933759587	71.1441752111731	0.301525197728582	0.10410516170461	2.89635204241011	0.00377528620781619	0.0101157263416999	0.483734945818846	0.580490919322399
GNL2	-0.173095100310687	0.0575741358030666	0.00264297289638295	55.3997085386254	-0.2087943838949	0.104217876843342	-2.00344115826457	0.0451299574519418	0.0847704430046515	-0.319180184637955	-0.268961251506339
C1orf109	0.404835896659827	0.0946272674742674	1.88397098896999e-05	36.7130459939302	0.618682104960429	0.155636823414807	3.97516533289493	7.03303802615317e-05	0.000306890576546138	1.04155543113402	1.108414269793
CDCA8	0.48798122192212	0.0995174137483788	9.41555861259524e-07	25.5210579104993	0.559334427509015	0.178448971076674	3.1344222616374	0.00172192871971599	0.00512956770650972	1.23732067986167	1.00962712687293
EPHA10	-0.252702509092144	0.286388444117248	0.377573095859413	15.2637856489064	-0.246625382827851	0.433662153085488	-0.568703957846268	0.569557061429263	0.662745153404895	-0.506615426865971	-0.33193281937364
YRDC	0.111718417513079	0.0956023568980508	0.242575355446382	31.0961963200045	0.248623670357332	0.159306835480695	1.56065914941522	0.118604194634844	0.189774368239161	0.351411805734001	0.492433711870737
C1orf122	-0.165410294009964	0.0636522610037018	0.00935896632548685	611.548449965752	-0.162084725078275	0.103452038327259	-1.56676202517671	0.117170326780574	0.188066910907061	-0.301086346985161	-0.19121071535363
INPP5B	-0.197604291157126	0.0537275688386734	0.000235167849969317	334.59204939126	-0.333362807789553	0.0902325321587847	-3.69448578925975	0.000220332214915014	0.000836497413326826	-0.376886950797452	-0.476311551013559
SF3A3	0.0675048074064657	0.051106481727572	0.18654609189812	112.053379158094	0.141616336434394	0.0899164289361699	1.57497732182986	0.115261679290332	0.185765301043301	0.247311083867036	0.314314714739052
UTP11	-0.0715130366821208	0.0595506270649694	0.229798537465615	40.4681618167201	-0.0898343319420184	0.132725276079122	-0.676844189711575	0.498504817465331	0.598575741958393	-0.0800057284700376	-0.0709463643413182
RRAGC	0.221723471658526	0.033997833508022	6.95176636401966e-11	158.559351265323	0.382629377812587	0.0645545763302407	5.9272231275313	3.081002124404e-09	3.56002972742905e-08	0.610418150566326	0.715492836388701
RRAGC-DT	0.461342047948512	0.0586598046613457	3.69968815736964e-15	993.469918870114	0.616115445123764	0.0994780680188524	6.19348020517449	5.88500825460839e-10	7.94877000493018e-09	1.17459887917845	1.10414193761421
MYCBP	0.678988140120246	0.088859248955987	2.15265790973185e-14	120.083862769698	0.915376682984213	0.149659665179347	6.11638868687338	9.5719692802411e-10	1.23349007943211e-08	1.68704550482082	1.60227706175885
GJA9	-0.170649713935922	0.0834594246269979	0.0408841736661983	106.373208637658	-0.237979766588473	0.138439853406475	-1.71901198052946	0.0856121904519688	0.144987915295664	-0.313422534759494	-0.317541763754475
RHBDL2	-0.194949475686903	0.0503931091677423	0.000109473679825329	513.073131353715	-0.308833475191061	0.0890517737431337	-3.46802160372323	0.000524305136679304	0.00180234435680951	-0.370636201170644	-0.435481264316579
AKIRIN1	0.0914234405551994	0.0852939676419695	0.283781610545881	582.448906730487	0.167303395552299	0.134351128077771	1.24526974909695	0.213032611475963	0.306561637822628	0.303627384907602	0.357072094458824
NDUFS5	-0.771028910748466	0.1576528777081	1.00491018952174e-06	87.5400642095503	-0.943040558513412	0.252671335821299	-3.73228152472496	0.000189753255421897	0.000732750106823949	-1.72701232377212	-1.49115030599684
MACF1	-0.0330639202827744	0.0264592268498424	0.211439205424399	4239.45861342856	-0.0778273279064938	0.0469558662951413	-1.65745697070755	0.0974271214804739	0.161628594771991	0.0105225220543454	-0.0509601125681087
ENSG00000287422	-0.247690488688026	0.0860508961503637	0.00399674577766384	77.0297302026609	-0.395115877892335	0.152219295558886	-2.59570165820065	0.00943979909527872	0.0222612198455265	-0.494814650118213	-0.579102588910376
ENSG00000226438	0.0527323231798584	0.0868525080235354	0.543752723556256	19.439403255784	0.0242062636537385	0.163151715391659	0.148366589929069	0.882053465595329	0.913314098793214	0.212529344306526	0.118879844528109
BMP8A	-0.873348425924783	0.123097255896884	1.29553788426705e-12	107.259168348502	-1.20963923633818	0.205813369158653	-5.87735986871541	4.16861331204645e-09	4.67154849762191e-08	-1.96792310588758	-1.93491698431608
PPIEL	-0.164748692031255	0.0511315265778207	0.00127273822116227	156.435362917374	-0.290495688923711	0.092616322767912	-3.13654958696283	0.00170948526105928	0.00509454014372996	-0.29952860846514	-0.404957112561637
PABPC4	-0.0887398341772545	0.0741876893938658	0.231636821643188	142.646765430944	-0.0873223959036425	0.12560282556273	-0.695226365429421	0.486913451849854	0.588546691250848	-0.120566136235319	-0.0667651226300102
PPIE	-0.740422177819155	0.136685443414784	6.06144537197211e-08	116.712541403794	-0.99918195685892	0.207499650917977	-4.81534283281224	1.46947383104639e-06	9.7425525374458e-06	-1.65494892555044	-1.58460043884544
BMP8B	0.0596961595190385	0.120794996340798	0.621169193719785	44.3149325962523	0.0353067486820323	0.197107130534675	0.17912466477625	0.85783981551769	0.89550567790799	0.228925661823326	0.137357150600784
ENSG00000284719	0.130962624351667	0.202923499303909	0.518681419506355	11.5814319466579	0.110964772387306	0.326870819365863	0.339475920801312	0.734251233662633	0.800819187972052	0.396722193617358	0.263293671148557
TRIT1	-0.0515877537738305	0.0540713563010459	0.340049194609296	273.836733247458	-0.145835425761143	0.0928684906921029	-1.57034344667717	0.116335231645243	0.187049543712445	-0.0330917504176949	-0.164162953369911
CAP1	0.0903585720943848	0.0400409111945031	0.0240295632357819	288.917249559321	0.240731184177853	0.0752676459019829	3.19833550382783	0.00138223365783545	0.00422153446680541	0.301120157490596	0.479296278466622
PPT1	-0.00222356374020486	0.0531643085565764	0.966638707132248	128.77806283939	0.102168543013332	0.0900627967438747	1.13441450529106	0.256620717393529	0.355194218946312	0.0831359858944269	0.248651912521425
RLF	-0.0838300239029264	0.0288277638345071	0.00363793261638047	808.336492987959	-0.182613649344948	0.0541099662243991	-3.37486163986191	0.000738528109996396	0.00243517772145375	-0.109006012722335	-0.225382124625498
ZMPSTE24-DT	-0.180720316501117	0.0631753651689339	0.00422821877507875	73.7104922054924	-0.225746889887158	0.108212159072	-2.08615087087352	0.036964958884565	0.071772542573752	-0.337133717676795	-0.297179535763234
ZMPSTE24	0.192392151511173	0.0480210010489889	6.16467928313164e-05	202.33472875855	0.336951526139488	0.0773523050662519	4.35606315611268	1.32422582698093e-05	6.97822901241438e-05	0.541357705303255	0.639459794232903
COL9A2	-0.45951056817938	0.0841180647176959	4.68983923000816e-08	688.516478103534	-0.662927766785451	0.131277596626616	-5.04981644865858	4.42234783261734e-07	3.28167338417427e-06	-0.993543958306267	-1.02488871702695
SMAP2	-0.0950129495914618	0.0831462380311728	0.253154461283533	216.567384216037	-0.0887157426576003	0.139284194420087	-0.636940487231667	0.524163609226264	0.622446032790501	-0.135336154820074	-0.06908441718089
ZFP69	-0.0361442686244978	0.0805080806955263	0.653466240332528	35.3811604468018	-0.0561573467087669	0.142964557088576	-0.392806076221912	0.694462716500019	0.767947282649597	0.00326985742908898	-0.0148893576273189
EXO5-DT	0.220003846107164	0.041550749906125	1.1913206008248e-07	179.874803461127	0.259366713713068	0.0773404108596831	3.3535730005835	0.000797753671365311	0.00260333439694394	0.606369300883932	0.510316038609613
ZNF684	-0.0377614170219814	0.059975408460394	0.528946504721888	118.238091191264	-0.0682948091998894	0.0998903090455056	-0.683698046912411	0.494165857034156	0.594582600774051	-0.000537710311661345	-0.0350927639489741
NFYC-AS1	0.0497473829163219	0.12214499776233	0.683801338870258	25.7587069638442	-0.0189013607149153	0.199877054133188	-0.0945649354143492	0.924660402466959	0.945125083860482	0.205501317519873	0.0471250727775719
NFYC	-0.158766284273664	0.0224708679260659	1.60122470875115e-12	354.783306987043	-0.249166838214891	0.0438595949571741	-5.68101092721411	1.33900921272317e-08	1.36292991118455e-07	-0.285443059590799	-0.336163197500063
CITED4	0.480174673708049	0.0881293648815514	5.07904651697693e-08	51.6945940625546	0.722192253466447	0.151945836506443	4.75295848883508	2.00461517206851e-06	1.28716028600306e-05	1.21894020148828	1.28071202891782
CTPS1	0.400915757301043	0.0684507571081744	4.71316681795709e-09	103.773475894291	0.52869530712457	0.113008399215651	4.67837179177871	2.8916188335834e-06	1.79620984437004e-05	1.0323254827972	0.958626796374044
SLFNL1-AS1	-0.0133398514716628	0.11907763564002	0.910802390049812	27.6069951428346	-0.0584030810697893	0.192930492537421	-0.302715658378684	0.762106563702051	0.822205942310883	0.0569627425303309	-0.0186274934872173
SLFNL1	0.384525870093765	0.0888922921508206	1.52013462446514e-05	25.7439034081847	0.518969672438066	0.170015966744557	3.05247608430683	0.00226961815868791	0.00652707244978687	0.993735576081109	0.942437996659842
SCMH1	-0.346333091893691	0.0877594889775836	7.93386395450701e-05	575.048742948695	-0.524787080545862	0.144717419061769	-3.62628827924212	0.000287524355692059	0.00106256826379141	-0.727068161554734	-0.794946715913288
FOXO6	0.0456252121966505	0.132807469003112	0.731189228055801	19.4432228605993	0.0265452925369821	0.226077501345169	0.117416781320727	0.906529786484494	0.931458885843357	0.195795687363414	0.122773273732181
HIVEP3	0.0169075130723703	0.0888900601248265	0.849146913653311	1123.43509866207	0.0634476120045757	0.136922597017231	0.463383060113817	0.6430898187554	0.725929003697552	0.12818000970246	0.18419900872091
FOXJ3	0.0564107379590418	0.0321761232674299	0.079570036729083	1354.53087476404	0.0291536315883931	0.0543994852046945	0.53591741684124	0.592015626724648	0.682615368881755	0.221190153340571	0.127114983024287
RIMKLA	-0.123470344101643	0.260532160395507	0.635559850745246	17.35804222903	-0.0621053001609039	0.425067933678422	-0.14610676374353	0.883837107023814	0.914524187207844	-0.202338946580788	-0.0247900201804439
PPCS	-0.0997120817340144	0.0914347503607806	0.27548098107414	57.3320364174614	-0.14506185547938	0.152985887549567	-0.948204163160998	0.343025528175146	0.447114789157034	-0.146400237735004	-0.162875307395124
CCDC30	0.297131756643305	0.0469520067022212	2.47693154102055e-10	478.817032102935	0.378630022492815	0.075713476001352	5.00082736243748	5.70848113775736e-07	4.15128364731084e-06	0.787966577006424	0.708835711754196
PPIH	-0.279743978508831	0.0546286656313792	3.04197662866318e-07	76.775183498524	-0.435922220899807	0.107491090383337	-4.05542654135532	5.00428981664389e-05	0.00022674830549455	-0.570284430139684	-0.647026764073331
ENSG00000285728	-0.258806981779255	0.0841503641071192	0.00210128683890897	35.0877450565747	-0.423536786957258	0.152616365845382	-2.7751727975645	0.005517238511674	0.013963045253081	-0.520988377000852	-0.626410597012517
YBX1	0.153788124405166	0.0413700049641511	0.000201297713025844	314.708729348406	0.254178983911099	0.0719267594506206	3.53385841170279	0.000409540404667171	0.00145422047703092	0.450464718301814	0.501680805903204
P3H1	-0.176436399540277	0.048222753152526	0.000253419692635278	71.6282503469205	-0.241648554196567	0.0957437494515974	-2.52390945185128	0.0116057817962494	0.0265359134520334	-0.327047256811776	-0.323648642091558
C1orf50	0.0623075396578054	0.063970087759817	0.33005130642309	74.9648827355067	0.101297155664131	0.111491627760326	0.908562891214488	0.363580902119448	0.467434217637962	0.235074143181423	0.247201445202386
TMEM269	-0.399179845054463	0.119186452858843	0.000810438537988775	18.2472659587373	-0.56857107853177	0.208017503148502	-2.7332847953947	0.00627060862154722	0.0156538896778628	-0.851495575174568	-0.867827344985702
SVBP	-0.435293803636087	0.103495140124218	2.60005276930341e-05	42.8305562114487	-0.517072126388709	0.165453695022598	-3.12517726677598	0.00177697940307266	0.00527243828872575	-0.936525708401765	-0.78210479333648
ERMAP	-0.231878541160891	0.092671987611154	0.0123444143050101	51.4780325614901	-0.304599665922645	0.166209482039282	-1.83262508363185	0.0668583452481777	0.11811005609238	-0.45758549946238	-0.428433879494525
ZNF691-DT	-0.0977770423519367	0.125941233199125	0.437530331795359	11.6579055286538	-0.132839984887248	0.228982880422773	-0.580130639644257	0.561826522999114	0.655905340204099	-0.141844197275301	-0.142531399616695
ZNF691	0.027775458603585	0.077418971035521	0.719768564467733	29.8929414439206	0.026642034600185	0.150045245402619	0.177560005508312	0.859068536325373	0.896606700439881	0.153768532609371	0.122934305678744
SLC2A1	0.514329331901983	0.0373005731706294	2.97760020105873e-43	158.288568171247	0.816614149860853	0.0663979519054198	12.298785224943	9.19465316128267e-35	2.68105268943989e-32	1.29935717184049	1.43788194313281
SLC2A1-DT	-1.12363145759263	0.126451528178208	6.34242122783753e-19	34.0271019348671	-1.60358653809545	0.218538742261946	-7.33776776372836	2.17185592912163e-13	5.60723429200829e-12	-2.55721324086748	-2.59066174254239
EBNA1BP2	-0.359601597974398	0.0686792798925999	1.6413421422577e-07	47.9340791845362	-0.570691053307151	0.128548387785399	-4.43950377860726	9.01665317178702e-06	4.93873478149705e-05	-0.75830879216072	-0.871356147798482
TMEM125	-0.723450756769908	0.0804214558923165	2.34639467349321e-19	325.900558783844	-0.934891835868125	0.130886160738392	-7.14278599505057	9.14579612113334e-13	2.11519648705092e-11	-1.61498980033822	-1.47758635432856
TIE1	-0.0714234299120857	0.101403610948354	0.481216084828014	15.3289854393725	-0.217039094601403	0.185926132236477	-1.16734044854627	0.243072910020991	0.339699017472245	-0.079794749782201	-0.282684980047607
CDC20-DT	-0.0704031989448083	0.0785358494329248	0.370014262932431	60.337156308043	-0.118924111052903	0.139054444445977	-0.85523416045221	0.39242152833019	0.496866798450256	-0.077392621118459	-0.119367739699988
ELOVL1	-0.203268995513911	0.0454294910147632	7.66318536361992e-06	614.150663614667	-0.164347774115302	0.070194939774097	-2.34130515168486	0.0192164536161751	0.041082214164195	-0.390224468617923	-0.194977672347675
ENSG00000288772	0.731532067201594	0.0857613844033458	1.46532834703933e-17	63.1694134593543	0.981776750930125	0.149428976980938	6.5701898705722	5.02511428033506e-11	8.3776316662402e-10	1.8107599159649	1.71280325728596
MED8	-0.355922791734883	0.0734761181415546	1.27211905960925e-06	79.8077387100738	-0.422012802907409	0.114248929413614	-3.69380094039744	0.000220926770819876	0.00083811275736285	-0.7496470614353	-0.623873850224682
SZT2	-0.10401817770325	0.0324460537655876	0.00134649798584373	266.452776152888	-0.195440228187041	0.0594967048875744	-3.28489163486191	0.00102021602008341	0.00323420005002353	-0.156538918963362	-0.246732599179227
HYI	-0.081529118244265	0.119933620551283	0.496640384049834	67.279589545865	-0.0673483154223901	0.194040515548509	-0.347083779034556	0.728528379368595	0.796043042767677	-0.103588541960801	-0.0335172782672081
PTPRF	-0.256210688126509	0.0446434522912709	9.52130984886395e-09	712.998838723461	-0.371885341512235	0.0725556229415407	-5.12552062039175	2.96716688148885e-07	2.28224583232822e-06	-0.514875416697957	-0.540434212723803
KDM4A	-0.35077355433159	0.0546734278796975	1.40089028683747e-10	167.524226632262	-0.544669595274328	0.0944856792533349	-5.76457299750114	8.18648399721375e-09	8.66226592468703e-08	-0.737523207955463	-0.828042144554102
KDM4A-AS1	0.221232834386608	0.075653496390443	0.00345241893869343	48.8886858315688	0.306050194664763	0.155001874390827	1.9744935076919	0.0483256549384351	0.0896185078674982	0.609262947585652	0.588023000412064
ST3GAL3	-0.170359451080613	0.0282251135572751	1.58235710845972e-09	661.880514734268	-0.298845419955835	0.0530710870205308	-5.63104011493538	1.79126054106193e-08	1.77704039400481e-07	-0.312739112331514	-0.418855652626492
ST3GAL3-AS1	0.549368955404921	0.0840730789344697	6.38557702828093e-11	22.049061555811	0.737470510121917	0.174589843853747	4.22401723859546	2.39985681222081e-05	0.000117979062792266	1.38185778854668	1.30614344238853
LINC02918	-0.186956138437191	0.0949730587064505	0.0490085120606816	26.5802953029779	-0.229393642185486	0.169639801419997	-1.35223951139597	0.176298707726039	0.263068240276332	-0.351815928955489	-0.303249735237914
ENSG00000288573	0.217331280539406	0.0811634790148124	0.0074130037020998	25.900859026689	0.251587235829387	0.168027023394673	1.49730222405025	0.134314636448605	0.210229760933291	0.600076758742055	0.497366713100322
IPO13	-0.257409159414068	0.039519984689613	7.34723471200756e-11	672.879459876987	-0.314863975917741	0.0596203774079931	-5.28114697703219	1.28377649645495e-07	1.06594306414191e-06	-0.51769721129629	-0.445519330888836
DPH2	-0.238484295331398	0.102949430488034	0.0205299569637049	34.5483549054904	-0.275920200108815	0.165950340254241	-1.66266727556025	0.096379056200382	0.160122103089697	-0.473138714320144	-0.380695490902294
ATP6V0B	-0.0835099248281447	0.0813692738730828	0.304746496498687	388.814006812023	0.0293402369703725	0.120843228989371	0.24279587044925	0.80816353477411	0.85917929122289	-0.108252341066178	0.127425596907271
B4GALT2	-0.320172335979904	0.0597428333303784	8.36025554443014e-08	117.638945150556	-0.319127992814332	0.101943026862993	-3.13045435901394	0.00174536118513499	0.00519001523378172	-0.66547279377898	-0.452616997801276
CCDC24	0.0763367584166187	0.141707643401386	0.590099469815226	16.2991818140257	0.11114149237552	0.273654857800842	0.406137472832315	0.684641593491164	0.759488262127428	0.268105867948987	0.263587830304943
SLC6A9	0.280427238651094	0.0642060464878899	1.25611136509075e-05	293.077398175506	0.484214453768649	0.104853446431444	4.61801180836952	3.87434211356818e-06	2.32789258872212e-05	0.748635873695031	0.884586217089788
ENSG00000230615	-0.797254661709717	0.0683864227613161	2.08685510991389e-31	95.7115514781174	-1.09821550663251	0.131156577365094	-8.37331629641009	5.60189830515312e-17	2.4867411849532e-15	-1.78876072205912	-1.74944667808327
DMAP1	-0.391539343692846	0.0761426784257401	2.71569014733965e-07	99.1169329011572	-0.526715201416943	0.127844166622304	-4.11997837158299	3.78907965420112e-05	0.000177081720734208	-0.833506053277308	-0.798156168418225
ERI3	0.0882327875499816	0.0254860755205482	0.000536177616596358	737.22334964367	0.0532721012187392	0.0498138561193018	1.0694233566491	0.284878947419355	0.385785961198995	0.296115008508814	0.167261368000124
RNF220	0.0172840499867744	0.0383033155415046	0.65181541908286	20369.8681259585	-0.0358011025402555	0.0732441818930066	-0.488791076846936	0.62498961598601	0.709753385210229	0.129066563967188	0.0189946170848642
TMEM53	0.0634405945169557	0.0696599235365692	0.362443612236798	66.8572477526857	0.0880189779750245	0.121532459330484	0.724242547710432	0.468916841574465	0.571063987474725	0.237741915129202	0.225099262043395
ARMH1	-0.693160652202199	0.150182448431882	3.92231006180895e-06	34.2284833228809	-1.00608142018238	0.243941436953564	-4.12427438629007	3.71905332879524e-05	0.000174082600102342	-1.54367190199603	-1.59608493661646
ENSG00000225721	0.32853339526716	0.109914224518397	0.00279893980403709	24.3452206957813	0.474925167504246	0.189115250886362	2.51130020068886	0.0120287356261401	0.0273630073114814	0.861901576674317	0.869123740894688
RPS8	-0.0051714478945462	0.0843555642279662	0.951116025366209	282.84351277824	0.138128642888135	0.140029888722269	0.986422571270444	0.32392579349563	0.427199403607087	0.0761952075298659	0.308509276420127
PLK3	-1.0904981215616	0.176696316083088	6.76044406590053e-10	17.5722739705797	-1.52183575673412	0.290697151801928	-5.23512441487923	1.64873766810911e-07	1.34273701327768e-06	-2.4792009683936	-2.4545835256858
PTCH2	0.456352475542188	0.145553336922125	0.0017168207242606	20.6915563368216	0.683993091458856	0.272300390250596	2.5119063943661	0.0120080935256996	0.0273249590947968	1.16285095612822	1.21712763541295
EIF2B3	0.101877330446857	0.0387997625882551	0.00864657954202313	360.467229924434	0.125307772024901	0.0705572306264401	1.77597350281976	0.0757372846097359	0.131223250545425	0.328241015900754	0.287168303079377
HECTD3	0.0310267263245186	0.0607893487170619	0.609773068907202	47.6807744477486	0.124294221167753	0.110360349191302	1.12625795476869	0.260056348957104	0.35874749214667	0.161423626050414	0.285481197573627
UROD	-0.857536078983098	0.13999801332086	9.04875328612966e-10	38.2225131572221	-1.09929203847036	0.230260973092569	-4.77411357950103	1.80500497601202e-06	1.17061617960204e-05	-1.93069301481221	-1.7512386185448
ZSWIM5	0.172965219548976	0.0326062429438349	1.12879649087656e-07	888.466575333821	0.190221402483252	0.055613075651484	3.4204438480499	0.000625190408757236	0.00209916608006973	0.495617092038504	0.395220249927665
MUTYH	0.0658375468134272	0.0565094292002776	0.243989898980965	124.373077341167	0.0753192374707449	0.0908104460674835	0.829411601114405	0.406871539120806	0.511158795156332	0.243385527214749	0.203959916173102
TOE1	0.227387652011007	0.109840527289464	0.0384372051381009	22.9741996582129	0.408293433675312	0.202999708407437	2.01130059189954	0.0442937160281633	0.0834209537810051	0.623754434621306	0.75821192605308
TESK2	-0.274396546405409	0.060030961182423	4.85594390164489e-06	1699.83053414042	-0.431462368907141	0.0978341491535847	-4.41014076005109	1.03303447894285e-05	5.59645017718e-05	-0.557693928238605	-0.639603119962531
CCDC163	-0.342806531706122	0.17028762098942	0.044103787890295	22.7462644737585	-0.54267288664345	0.274862822750188	-1.97434080467355	0.0483430040634792	0.0896395029211968	-0.718764893390293	-0.824718524332404
MMACHC	-0.246296762077379	0.070101075800943	0.000442324393129418	64.7684117283819	-0.369823212096089	0.12594104595292	-2.93647880480792	0.00331961504476473	0.00904636161456778	-0.491533127847046	-0.537001696371004
PRDX1	0.143346300721488	0.0632943831912631	0.0235276892684309	642.669871698684	0.381030138867704	0.103641560362226	3.67642225315798	0.00023652789651216	0.000890702947365862	0.425879497134458	0.712830824107919
AKR1A1	-0.0923620220632252	0.0551540589618583	0.0940090552598048	110.964587513952	-0.0776500388724268	0.0959833084393011	-0.808995231931727	0.418517888886584	0.523094597884719	-0.129094559333051	-0.050665006206771
NASP	0.0137673668883379	0.0547609921452473	0.801498466142591	1530.89016265685	-0.0361091548265696	0.091361428314294	-0.395234132092921	0.692670105165869	0.766432261738337	0.120786551359264	0.0184818488259904
CCDC17	-0.0438597697552873	0.11747579275569	0.708886811361101	21.5624783180087	-0.119318049292576	0.207761308168702	-0.574303513701837	0.565762431879657	0.659324221554698	-0.0148962510461931	-0.120023469373926
GPBP1L1	-0.0323270985818779	0.0309231789394006	0.295838027376216	991.4212540543	-0.0803909516987687	0.0554745870665525	-1.44914916811051	0.147295929552457	0.226589197100919	0.0122573650306508	-0.055227391100922
TMEM69	0.144603181570586	0.0391914703981074	0.000224554393426935	99.7262350650263	0.205451484325173	0.0809025169925814	2.53949434408836	0.0111012840260949	0.0255632076110339	0.428838816750664	0.420571474039744
IPP	-0.269519753220518	0.0574969264172372	2.76494321033358e-06	107.751123058824	-0.442611472469864	0.0990652177899605	-4.46787966901053	7.89987198202486e-06	4.38845708796009e-05	-0.546211543296077	-0.658161353989179
MAST2	-0.00968706575444362	0.0470964955335145	0.837036593631951	417.649870862283	-0.0199499538693794	0.0831068538742245	-0.240051848185374	0.810290062418276	0.860533246791571	0.0655632080673211	0.0453796376356515
PIK3R3	-0.829150220227481	0.251778656255631	0.000990641330870816	14.4818819697398	-1.22037244164938	0.393388063261326	-3.10221014723239	0.00192081549170774	0.00564514766347544	-1.8638586536246	-1.95278293514351
POMGNT1	-0.087079532704121	0.0464976792787076	0.0610999328290985	295.798400412397	-0.0479380048671128	0.0705483956126459	-0.67950524531163	0.496817785248547	0.596927953820081	-0.116656964795729	-0.00120785681568062
LURAP1	-0.0908883139517353	0.0568415147186721	0.10982555969979	175.411758126442	-0.174481656141576	0.103639477810658	-1.68354433877351	0.0922697635731927	0.154277451551265	-0.125624721021785	-0.211846019940287
RAD54L	0.36489159949687	0.154658484658352	0.018307585229764	32.004411592038	0.5199699312251	0.245710506206359	2.11618924747322	0.0343287153508838	0.0673219472481858	0.947506785047319	0.944102976857806
LRRC41	-0.0224551492805706	0.0441292173774699	0.610857416615915	235.323869817045	-0.0138234528684433	0.0737105932292859	-0.187536855461788	0.851239729776903	0.89058576203126	0.0355008198406539	0.0555775014100997
UQCRH	-0.512869650302649	0.126457462624316	4.99909450249826e-05	65.8533813764961	-0.583799502375928	0.225567115332706	-2.58814101299668	0.0096495469193936	0.0226697785565316	-1.11917764788277	-0.893175809278543
NSUN4	-0.19331095581877	0.0344761282339183	2.05749720248428e-08	131.01060787234	-0.269629844774757	0.0664926939267504	-4.05502964087733	5.01279458562983e-05	0.000226995335818822	-0.366778314410102	-0.370224883490364
FAAH	-0.739329459220114	0.0619019526800032	7.01579744721508e-33	293.396387539774	-1.04825560860621	0.0958463281793974	-10.9368363767068	7.68344057360623e-28	1.26956049744554e-25	-1.65237612512353	-1.66628595809322
ENSG00000291138	0.143797011398851	0.146352444747346	0.325834289561489	32.4258556553656	0.170754395265168	0.243853951750901	0.700232225227971	0.483782289752672	0.585475783765624	0.426940693149745	0.362816454078144
MKNK1	-0.456152642464396	0.180805114327229	0.011639255673075	35.5853102007521	-0.737327694351248	0.318871560801376	-2.31230308685486	0.0207609867032181	0.0439107713360199	-0.985637739156494	-1.14873107435765
MOB3C	0.279156409350013	0.110400348091678	0.0114524104899523	12.107704950474	0.459024851896353	0.190598479950243	2.40833427431418	0.0160255002864116	0.0351964576516359	0.745643712519021	0.84265687954671
ATPAF1	-0.154249531627928	0.0357458150539044	1.59474817188939e-05	312.788372533485	-0.229754836167895	0.057093429058685	-4.02419052342671	5.71716203027434e-05	0.000254932283514872	-0.274808388280724	-0.303850960476952
EFCAB14	0.0769898086158746	0.0421656079230449	0.0678666657019441	472.082139141221	0.207863602176572	0.0702986348894493	2.95686541429226	0.00310783737581536	0.00855072148302503	0.269643471347442	0.424586563444401
STIL	0.213771035135185	0.0939185904562867	0.0228381574710707	28.4154219479112	0.277499757578712	0.18128457856853	1.53074111306059	0.125833388470075	0.19919824568219	0.591694178905003	0.540499386515648
CMPK1	0.285710054822395	0.0405177722194241	1.77031133479692e-12	252.337068630722	0.481337182979797	0.0711738892228218	6.76283378969064	1.35318449423874e-11	2.49977721910861e-10	0.761074237710021	0.879796857626299
LINC01389	0.0624475889417968	0.124091320635423	0.614796265952804	11.852125427948	0.0251121042562286	0.24020974307526	0.104542405044581	0.91673891826076	0.93941734105952	0.235403888513806	0.120387660990418
SLC5A9	0.467953797324159	0.100569584989093	3.27084727520979e-06	38.6458505223434	0.694766028046227	0.19673261222057	3.53152443920826	0.000413171680034227	0.00146466652056949	1.19016620971646	1.23505972091363
SPATA6	-0.0892192244711147	0.0526875268507744	0.0903859745156154	2661.84406486868	-0.176834121862422	0.0846003607756632	-2.09022893331787	0.0365972396468789	0.0711607676240502	-0.121694858262915	-0.215761815424785
DMRTA2	-0.305009826156731	0.129311713866948	0.018338200900803	16.5292245497465	-0.36095166677925	0.231700070157061	-1.55784012725837	0.119271151087128	0.190543659256139	-0.629772740919664	-0.522234570633795
FAF1	-0.0812379779070735	0.0243516577626851	0.000849825229881726	3643.97231467319	-0.202754814744604	0.0536969033492067	-3.77591261503536	0.000159422879024661	0.000628353467791077	-0.102903053506157	-0.258908090094685
FAF1-AS1	0.224651125715872	0.0836134571282551	0.00721440360477233	26.9793776888768	0.194977962880811	0.17178031794952	1.1350425078274	0.25635750837455	0.354892446811841	0.617311297269605	0.403137779845938
CDKN2C	0.69212595469395	0.13958481540347	7.10535590994773e-07	55.7081695715827	0.945791718156329	0.224249334734683	4.21758985049087	2.46927438367802e-05	0.000120791379472618	1.71797842293312	1.65290439134435
RNF11	-0.159464191153911	0.0648682950926353	0.0139605728232305	284.446311373292	-0.149705489079109	0.107504340953726	-1.39255296810339	0.163755013703778	0.247303829469775	-0.287086277818274	-0.170604865075969
EPS15	-0.173558125932106	0.0214029654206674	5.10090264176233e-16	2871.2343029237	-0.29866364762171	0.0437027966317045	-6.83397106456668	8.2595691622687e-12	1.60559546421043e-10	-0.320270376126875	-0.41855308359058
EPS15-AS1	-0.534129521173295	0.114391092468411	3.02186705977522e-06	72.9048216292978	-0.844997083399475	0.186249560786774	-4.53690779097654	5.708505055271e-06	3.27638667220899e-05	-1.16923390655733	-1.32795209497351
OSBPL9	-0.19208572590834	0.0256470709876327	6.90956728713909e-14	2445.85896158102	-0.348293342243871	0.0501088176790423	-6.95073957790751	3.63376123093131e-12	7.57891490395224e-11	-0.363893516769258	-0.5011641636911
NRDC	0.0951783912585555	0.0244088325877441	9.64543698415826e-05	1334.50267474395	0.0915358923234314	0.0448148758508527	2.04253365842337	0.0410986242187598	0.0784667660491946	0.312468397388865	0.230953339832002
TXNDC12	0.202389408080049	0.0462869998111286	1.22837879689835e-05	132.790277004893	0.333440133898344	0.0876203460123321	3.80551035317087	0.000141512094410732	0.000566467390573888	0.564896195442371	0.633614908264817
BTF3L4	-0.174757187833082	0.0411791755787151	2.1974238197211e-05	328.965181260894	-0.233630658948546	0.0634399546480844	-3.68270532733744	0.000230771860254589	0.000871459708950225	-0.323093561321519	-0.310302459093363
ZFYVE9	0.0388218185495981	0.0412374991789676	0.346489518382542	318.428276115906	0.0626725914921475	0.0732788809066191	0.855261307442899	0.392406502803949	0.496866798450256	0.179777131355536	0.18290894876549
CC2D1B	0.0372235746528971	0.0549806567205296	0.498386682176239	82.963260774664	0.126380775328019	0.0953116793504143	1.32597364970749	0.18484842565389	0.273602163620882	0.176014074166475	0.288954370120427
PRPF38A	0.220728248996154	0.0359319894863216	8.10051418826508e-10	153.850968500527	0.341325341885006	0.0691318179767067	4.9373118178378	7.92067739676374e-07	5.56242720862821e-06	0.608074903830277	0.646740226757196
TUT4	0.00663941244159007	0.0160158844875861	0.678470098786929	1551.18731195967	-0.0424958881492134	0.0358055558117767	-1.18685179396758	0.235286084761214	0.331338955159471	0.104003818586437	0.00785081548769534
COA7	0.20424740679161	0.108953717845246	0.0608442764430706	25.1766362677635	0.470112188738321	0.198979956154974	2.36261077659589	0.0181467171328667	0.0391839451840947	0.569270844032139	0.861112299813276
ZYG11B	-0.00849047576973943	0.0382414178404269	0.8242959490695	428.171276973197	0.0168146722385537	0.0633034596571404	0.2656201150715	0.790531792358646	0.844600781964611	0.0683805731475785	0.106576175220471
ECHDC2	-0.348556662963977	0.136046493722594	0.0104059103509351	31.5125245527918	-0.443231345253612	0.249730069472731	-1.77484171685625	0.0759240260213727	0.131485523577947	-0.732303548418217	-0.659193162880614
SCP2	-0.425709463192523	0.0562331309402597	3.71966306289759e-14	312.52340829836	-0.543976651348926	0.0875541738936352	-6.21302934123705	5.19727398713151e-10	7.07124075595907e-09	-0.913959427195867	-0.826888705135175
CPT2	-0.0720354713931104	0.0533891620575095	0.177255810707539	52.5978356180433	-0.0403198444580958	0.104570462037603	-0.385575846873441	0.699810823969379	0.772712114883326	-0.0812357983605358	0.0114729477824382
ENSG00000236723	0.270868741971695	0.0559783324681666	1.30616174686079e-06	46.6980363264483	0.334922331643855	0.0999784444495202	3.34994541561366	0.000808274866140317	0.00263304611924921	0.726130441501436	0.636082099683411
CZIB	-0.553611470969099	0.0686564636185143	7.41398529142911e-16	202.903465575897	-0.78282088945938	0.110518577339311	-7.08316111467834	1.40902695673789e-12	3.1469490696288e-11	-1.21510405903366	-1.22445674653272
MAGOH	0.154223180392291	0.043666361442588	0.000412658297843019	136.535558734798	0.211882054174597	0.0815940816861045	2.59678214150035	0.00941015874420175	0.022205406328947	0.451489055427942	0.431275475443886
NDC1	0.219287756530643	0.0481399350894624	5.23320137056363e-06	187.846234866121	0.241555401916771	0.0782686748157999	3.08623344505647	0.00202709605284901	0.00591193281073104	0.604683271589841	0.480668229637557
YIPF1	0.0109294746051618	0.0546960310807488	0.841619733560852	121.596680963825	0.0119020038805258	0.0915959472603335	0.129940289243344	0.896613668283804	0.924023905551511	0.114104748300275	0.0983987958849326
DIO1	0.210580627993755	0.10274432822465	0.0404074226746546	18.8938022426006	0.178197737178441	0.188027115333568	0.947723613492183	0.343270176426871	0.447355253145561	0.584182381391262	0.375206264648092
IFT25	-0.377552842836876	0.0409457662643352	2.94883610753979e-20	176.859582217629	-0.547131210532808	0.0754453692286458	-7.25201846218904	4.10605898817269e-13	1.00761061407782e-11	-0.800574907596407	-0.832139624839708
LRRC42	-0.254653054492153	0.0839948511662131	0.00243124525627747	42.9683569062407	-0.37056777852675	0.153154592859964	-2.41956686774373	0.0155390034966021	0.0342189428399186	-0.511207976166641	-0.538241064001851
TMEM59	-0.0603022217175389	0.0412189504223773	0.143474699665976	1250.17231524964	-0.0332185745518532	0.0644824624194699	-0.515156731077675	0.606443502188093	0.69403068410917	-0.0536099212125937	0.0232933625866445
TCEANC2	0.148343537669512	0.0331815151784975	7.79756687137913e-06	151.029330026346	0.216156235371096	0.0684126311610654	3.15959540954059	0.00157988362750836	0.0047444364750963	0.437645466309449	0.438390061335988
CYB5RL	0.0807427298755209	0.0698737188106067	0.24786436715474	30.0095854732491	0.0748551793000902	0.145914165772103	0.513008308028181	0.607945509159994	0.695228980830381	0.278479705513732	0.203187468407725
MRPL37	-0.191572310123119	0.069055615666	0.00553420285923828	58.13261624352	-0.20811842957686	0.122231120581656	-1.70266318910025	0.0886311174277316	0.149250747057841	-0.362684681893968	-0.267836092128733
SSBP3	-0.137976592782209	0.058023113654011	0.0174087553908165	712.429150689468	-0.202332094036009	0.0965207500255589	-2.0962548880156	0.036059586245399	0.0702531255149128	-0.236493835891733	-0.258204450578389
ACOT11	-0.742151650429205	0.167818155410713	9.76303525163788e-06	24.3763366653428	-1.23184192542315	0.29465100674325	-4.18068120329396	2.90637098498397e-05	0.000139874296912078	-1.65902096008282	-1.97187445786915
TTC4	-0.0228922053364325	0.0486956249414157	0.638277822374221	119.807855208897	-0.00492663562441384	0.0854205815751374	-0.0576750419344813	0.954007474245695	0.966485806220297	0.0344717735627805	0.0703866935194146
DHCR24	0.41103293014284	0.100400817783769	4.24140446893014e-05	1319.23537575318	0.869705538615717	0.155011002741971	5.61060520370554	2.01620257086214e-08	1.98168859426906e-07	1.05614631519574	1.52625518424313
ENSG00000287724	0.355114939068803	0.145815374821911	0.0148764141127815	49.1722839083622	0.535877324817341	0.24166794700809	2.21741166526897	0.0265949732935078	0.0542218052985679	0.924487687408475	0.970581619860626
USP24	-0.0975878479343428	0.0275349668093787	0.000393892190245883	941.563664129007	-0.180108292959442	0.0502923147674348	-3.58122893711119	0.000341981822664006	0.00123587161235393	-0.141398739973867	-0.221211835071652
ENSG00000234810	-0.413143753434179	0.189473446694448	0.0292216291778138	23.7733267400936	-0.607168892440824	0.301698905018905	-2.01249948985655	0.0441673104025319	0.0832039616159174	-0.884373526984142	-0.932075314287574
ENSG00000260971	0.978231207188984	0.136458679680922	7.5713790216821e-13	482.385689285017	1.24876938550188	0.217979825106823	5.72883011026321	1.01125607124366e-08	1.05310847587287e-07	2.39161179606969	2.15722569608548
PLPP3	-0.25500523390127	0.0496660593043241	2.83051023479753e-07	735.427611259808	-0.366899564402507	0.081218886387477	-4.51741683150039	6.25986023803387e-06	3.56668128734872e-05	-0.512037180808095	-0.532135140256989
PRKAA2	-1.43316642459247	0.152244124316498	4.79394627048454e-21	77.5157412318334	-2.06985784629968	0.256165078809898	-8.08017180138647	6.46755923748072e-16	2.48524737520868e-14	-3.28601175856489	-3.36679338477568
DAB1	-0.0879706133511436	0.325823659795178	0.78716444419778	305.806765034252	-0.193380633976818	0.527209237286584	-0.366800541986139	0.713767803329856	0.784279666271486	-0.118755009682203	-0.243304302802015
OMA1	-0.122207559285884	0.069605042926014	0.0791347739109828	234.811836268619	-0.212951139108727	0.112660971204151	-1.89019441988337	0.0587319627184018	0.105815727839272	-0.199365726104873	-0.275880376045429
MYSM1	-0.142199781613892	0.0403698326139065	0.000427615060534744	789.010478139481	-0.215230766385491	0.0671815493684055	-3.20371840794	0.00135665095813589	0.00415631569807146	-0.246437312683124	-0.279674928339047
JUN	-0.673182460628905	0.219020587279651	0.00211490257221373	164.821917141789	-0.859854068148772	0.349667986802694	-2.45905859444307	0.0139301880172097	0.0310811441866356	-1.49663335075895	-1.35268228053118
LINC01135	-0.255822929059127	0.0522649735849453	9.84408353085959e-07	884.971894117671	-0.434117680085949	0.0904739428605871	-4.79826197864382	1.60048353851592e-06	1.05080753647992e-05	-0.513962439930675	-0.644023016682717
ENSG00000231740	0.216507481591144	0.12693493451278	0.0880719277806809	19.5070251602072	0.256299918386227	0.217345125168392	1.17923012162179	0.238306554839005	0.334452319461196	0.598137128275766	0.505211206183654
LINC02777	-0.0198660401367842	0.0896103416377602	0.824552404778419	25.0307131605813	-0.0726597898303944	0.180602954705269	-0.402317835546876	0.687450130210418	0.76155176447848	0.0415968642534625	-0.0423584899875716
LINC01358	-0.651247155133654	0.148902137883105	1.2218125740806e-05	121.36362728918	-0.989608108399784	0.238267179542746	-4.15335469324361	3.27636291609725e-05	0.000155678910001551	-1.44498678466942	-1.56866429481011
FGGY	-0.5342301771789	0.055062848734846	2.95097729740365e-22	385.340633824774	-0.835193051520244	0.0893212330622963	-9.35044247472207	8.72818147147259e-21	6.48983933311344e-19	-1.16947090061456	-1.31163279925652
CYP2J2	-0.204875546806747	0.0627727167211433	0.00109941381357424	597.817258094734	-0.351659999346234	0.103288046067874	-3.40465342054343	0.00066248074946381	0.0022108956968753	-0.394007085529258	-0.506768130865827
LINC01748	-1.33112796231201	0.371092535359016	0.000334438542933423	12.9642532254489	-2.20456910507299	0.561112040244218	-3.92892853290668	8.53251906183497e-05	0.000365879731743217	-3.04576271407433	-3.59102693434088
NFIA	0.137799739327148	0.0277857152612777	7.0720889548806e-07	5761.98149697208	0.142017673944188	0.0611439198872573	2.32267859512529	0.0201964249981529	0.0428752371374065	0.412820146322842	0.314982760863885
PATJ-DT	-0.776492175825716	0.0973842186863483	1.54254048673522e-15	17.7072274122418	-0.989209003802542	0.192212800136725	-5.14642626869229	2.65495746985638e-07	2.06327971739237e-06	-1.73987555382551	-1.5679999654786
PATJ	-0.311302806030377	0.0872112077656618	0.000357625651388885	164.800101129811	-0.492540593292311	0.1405595955216	-3.50414065624302	0.000458083335949372	0.00160172990569083	-0.644589530273918	-0.741270843801956
KANK4	-0.735712003035068	0.136538550865204	7.11234023853616e-08	265.218742297515	-0.975247812115452	0.207670568402864	-4.69612916079447	2.6513792293729e-06	1.66155332996226e-05	-1.64385884279175	-1.54476087175575
USP1	0.0327797930514233	0.0539160399058272	0.543201733779859	142.841614731266	0.0835098623292497	0.0904764593231296	0.92300099886757	0.356006684689967	0.459803318397125	0.165551212811859	0.217593616146689
DOCK7	0.13779045182159	0.0855870202400111	0.10740971966878	265.34191460965	0.174677941310409	0.138024515060501	1.26555736300789	0.205671599092128	0.297987368481979	0.412798278937876	0.369347390427626
ATG4C	0.190543257440026	0.0372915880183587	3.22925930528109e-07	3625.79600724763	0.219154888080769	0.0719659636631648	3.04525746513336	0.00232481199670317	0.00667160926340658	0.537004493543397	0.443381467007096
ALG6	-0.27119845634214	0.0470120649640835	7.98857993340337e-09	133.667293239739	-0.396504203467031	0.0824941771044289	-4.80645079912851	1.53633269284811e-06	1.01316201664498e-05	-0.550164041324168	-0.581413525460157
ITGB3BP	0.405382588744965	0.120162651557797	0.000741879044670791	567.018305521994	0.511851195850009	0.185886069104037	2.75357480158201	0.00589482977309761	0.0148127768766027	1.04284261488954	0.930588940483158
EFCAB7	0.302279957937437	0.092284209703882	0.00105462858462827	181.383474770644	0.388255089593243	0.151746741672782	2.5585728254413	0.0105102803357925	0.0244254381737099	0.80008799097247	0.724857111749901
DLEU2L	0.156429866687149	0.103801182798424	0.131806992182174	30.708886915759	0.175364449277143	0.185686366531365	0.94441208879771	0.344959106314878	0.449162671395547	0.456684687172888	0.370490116875194
PGM1	-0.166640544202854	0.188635663643731	0.377020766465275	43.0223200126003	-0.189439429396463	0.308132827320354	-0.614797946210095	0.538688165801145	0.635780294732446	-0.30398296485572	-0.236743972947903
ROR1	-0.147838722339275	0.26263414196875	0.573497888238257	678.276039163968	-0.304138596666452	0.41326412091996	-0.735942418590356	0.461765740989535	0.564713678803895	-0.259714170163476	-0.427666406925024
ROR1-AS1	0.209250779746417	0.242973478250939	0.389123321401588	17.9224216349641	0.178707221451854	0.381958404011787	0.467870897916778	0.639876916122011	0.723070639791065	0.581051260404135	0.376054326407113
JAK1	-0.123293702012925	0.0529144655811436	0.0198031575902206	1600.69030624888	-0.225751400408942	0.0854909796600546	-2.64064584715976	0.00827481679168116	0.0198569605263894	-0.201923043674347	-0.297187043749718
LINC01359	-1.26441386165637	0.151740268626389	7.89852284950345e-17	20.8681832738053	-1.844562927005	0.285785627237987	-6.45435862129255	1.08678179420331e-10	1.69585855840477e-09	-2.888684700761	-2.9917788543461
AK4	-0.110276845210212	0.17082911504637	0.518577994512368	32.2444166379864	-0.0315832328424464	0.309240407366263	-0.102131649325631	0.918652179826696	0.940470643412005	-0.171274920023419	0.0260154697036848
DNAJC6	-0.0399538434545312	0.0355768937766441	0.261425655482925	8477.27917988036	-0.0866915280142166	0.067255384573642	-1.2889901464959	0.197401512195949	0.288308572762322	-0.00569976728276805	-0.0657150118416407
ENSG00000229294	0.39566230480828	0.0767234670563906	2.50948538050908e-07	733.653475357766	0.507926812814298	0.126547389891829	4.01372808438378	5.97671943342094e-05	0.000264996406363753	1.01995625541514	0.924056610921664
ENSG00000290094	-0.111433761736291	0.0570234923058285	0.0506807763712919	143.468731893452	-0.205805099214004	0.101936998957504	-2.01894406661708	0.0434930333737998	0.0822462995042952	-0.173998874145562	-0.263985439382232
LEPROT	-0.0161938915382493	0.0438844921503601	0.712118995681514	179.340827959914	0.0147184788532446	0.079352154260497	0.185483040635883	0.852850181079479	0.891643352280156	0.0502429195967937	0.103086957707079
LEPR	0.180164049144416	0.0873089659676292	0.0390629760103102	207.33393633267	0.162529621846998	0.140023889819023	1.16072780192768	0.245752611879818	0.342542608610438	0.512566699991247	0.349125912138891
PDE4B	0.0033773519965383	0.0428182759120168	0.937130924815372	30271.034014079	-0.0677960880498651	0.0824164780643389	-0.8226035574699	0.41073347497842	0.515051524138834	0.0963233137309247	-0.0342626179409009
PDE4B-AS1	0.538606052870998	0.0954375936038021	1.66587016383837e-08	41.9669625423942	0.681487985712056	0.179684482467868	3.79269248157766	0.000149022658010207	0.000593337603017346	1.35651658884678	1.21295776305962
SGIP1	0.0268658842356473	0.0484720858782381	0.579404507943135	3400.61631757615	-0.026710790637998	0.0803277554119361	-0.332522557128852	0.739494709677854	0.804581930613065	0.151626944350334	0.0341258906180444
ENSG00000248458	0.59307873508811	0.158853929057305	0.000188848569580976	59.3759577032874	0.818558682934484	0.248784901517935	3.29022652878102	0.00100106756189913	0.00318163618572385	1.48477224422433	1.44111871456021
DNAI4	-0.395683711140871	0.0404781737789396	1.4382141240693e-22	145.514714596022	-0.579010932367762	0.0730498675276855	-7.92624205852694	2.25877104363032e-15	7.95822040416322e-14	-0.843263945518655	-0.885204997781047
MIER1	0.00771726720072382	0.0220689290421351	0.726571923710873	743.105041621802	-0.00751536724576612	0.0424430769160043	-0.177069331251341	0.859453931359803	0.896782164836628	0.106541622177299	0.0660776217639178
SLC35D1	-0.190922089905207	0.0359662291026275	1.10609286302342e-07	469.241502882879	-0.348107782323909	0.0620047361227293	-5.61421278585689	1.97459108000495e-08	1.94593399276035e-07	-0.361153741672305	-0.500855290031327
IL12RB2	1.08241415729319	0.297994566817153	0.000280875245992002	12.6604914704571	1.5540113867625	0.487501940914587	3.18770297375035	0.00143407767223618	0.00436296421109333	2.63691002631883	2.66531609656368
SERBP1	0.381587789789176	0.0327308950270338	2.08067568834002e-31	414.273754116844	0.605113680181936	0.0587353099717682	10.3023833614361	6.87368182207425e-25	8.73662584410823e-23	0.986817880831315	1.0858289560056
LRRC7	0.227684121125776	0.125501276642808	0.0696473018833096	3833.0547033636	0.213671717720122	0.195049160464268	1.09547622359167	0.273308056439634	0.373311613794231	0.624452469655863	0.434254458885915
LRRC40	-0.110919559789723	0.0389543691837515	0.00440747798659983	231.695026159163	-0.185682183996475	0.0664006942246584	-2.7963891968997	0.00516771274862739	0.0132338653839914	-0.172788188257347	-0.230489852243378
SRSF11	-0.202681957791163	0.0459179664721131	1.01477408968801e-05	2028.02971216898	-0.305136367711113	0.0785035910901757	-3.88690967475116	0.000101528511146396	0.000425597265393884	-0.388842291262264	-0.429327246152827
ANKRD13C	-0.213038096890047	0.0304367539858647	2.57116378162001e-12	892.853813300297	-0.343965371414658	0.056014587753653	-6.14063916577207	8.2190092292291e-10	1.08141042412684e-08	-0.413225768507143	-0.493960042296302
HHLA3	-0.219818033912952	0.0783533298405006	0.00502430241163233	82.102654197521	-0.306570823016093	0.134364676516248	-2.28163257609614	0.0225110417716764	0.0471428956747782	-0.429189096011842	-0.431714967919051
CTH	0.12894463274696	0.117513801599811	0.272522400556752	44.6202564339475	0.178774006198604	0.197168308668462	0.906707611410371	0.364561437323169	0.468492320638856	0.391970842568101	0.376165492919525
ZRANB2	-0.20081129482723	0.0348420393111833	8.23984498828084e-09	1324.13926937308	-0.302842540648164	0.0591492239953646	-5.11997487358241	3.05576367792266e-07	2.3435926588132e-06	-0.3844378247542	-0.425509057613151
ZRANB2-DT	-0.214607002807833	0.0675813946977425	0.00149561099289724	431.522982084547	-0.353492757142195	0.119535219581631	-2.95722681883554	0.00310419678576175	0.00854228541840543	-0.416919749572907	-0.509818846818034
NEGR1	-0.37326833805347	0.0867785038313791	1.69728706977016e-05	2175.88897648868	-0.537694625607471	0.136661181812805	-3.93450882302474	8.33670065030793e-05	0.000358620408940495	-0.790487062706122	-0.816431962741898
ENSG00000286863	-0.484334124497421	0.225263677337447	0.0315491691964228	147.145281028981	-0.727437335497319	0.361219563939377	-2.01383703463914	0.0440266460450279	0.0830079587869414	-1.05199089638217	-1.13226808312377
LRRIQ3	0.0265936222544165	0.104576956058464	0.799265998666851	51.591604577308	0.0103397436105059	0.158565531281286	0.0652080154303129	0.948008379323281	0.962350692392336	0.150985904889527	0.0957983364364706
FPGT	-0.298373575645154	0.0491557710453083	1.27941924352727e-09	513.900726125349	-0.4669063053264	0.0812535829518957	-5.74628574352002	9.12250954441283e-09	9.59411877192102e-08	-0.614147722580755	-0.698601304273375
TNNI3K	-0.671908620059788	0.0679495461726558	4.67691218771293e-23	600.951490932271	-1.03056818453523	0.111097541499269	-9.2762465364007	1.75554091929816e-20	1.26731305878073e-18	-1.49363409956754	-1.63684436636424
CRYZ	0.281905563565171	0.14997912992161	0.0601582565480769	78.4278825271929	0.38685413966146	0.239771791920628	1.61342640250827	0.106651900856873	0.174402948938042	0.752116582244687	0.722525161333675
TYW3	0.0555523425773573	0.0761782304880921	0.465853825208795	169.266132057454	0.111412164499448	0.126643015278271	0.879733984970617	0.379003434195201	0.483583017581882	0.219169065746386	0.264038377435667
ACADM	0.0853534350854683	0.0438660048423099	0.0516816098845816	269.260232731447	0.123513581781435	0.0784370976918247	1.57468322281267	0.115329582273151	0.185794195426718	0.2893355876621	0.284181784724853
RABGGTB	-0.00976449513379724	0.0534307823073063	0.854993893179706	113.40582533727	0.000960993223991092	0.0889535159329738	0.0108033191708262	0.991380366097193	0.99440488068494	0.0653809009843893	0.0801869427875319
MSH4	0.451052300045114	0.100485207192037	7.16445682227199e-06	125.977873999933	0.593776237391199	0.161340819773956	3.68026044632163	0.000232995855830878	0.000878965340451797	1.1503717196683	1.06695722202353
ST6GALNAC3	0.155270747986484	0.061425441723881	0.0114782289721932	4740.31305966855	0.153164249310854	0.108000066181972	1.41818662455987	0.156136285885146	0.237656367185057	0.453955548041798	0.333536786583216
ENSG00000272855	0.845044423270003	0.120000164410361	1.8946281246814e-12	10.9029334859702	1.18963056315329	0.219743065140386	5.41373427367677	6.17237453596162e-08	5.48323666214368e-07	2.07802418547484	2.05878620280865
PIGK	0.105713227828333	0.0378910842848331	0.0052720491030083	655.669589965313	0.115250907805118	0.0715851530632733	1.60998339562464	0.107401481238103	0.175493619106893	0.337272616927144	0.270428155432981
ENSG00000289212	0.367357412237446	0.0900675022651826	4.52901986626177e-05	47.9572317792643	0.492198403701533	0.157617415458044	3.12274124195717	0.00179175198542276	0.00531308948658463	0.953312528700998	0.897875896432879
ENSG00000287870	-0.164166537817733	0.0682574507008967	0.0161676888401547	42.256862658516	-0.292926011087948	0.128624868220964	-2.27736685090111	0.0227643279113097	0.0476129845807435	-0.29815792930731	-0.409002503944927
AK5	-0.196565874784769	0.0670986651373534	0.0033950235473222	4958.56466579007	-0.349023000658948	0.120112149424625	-2.90580929848378	0.00366304622069491	0.00984618729614421	-0.374442004689224	-0.502378716193043
ENSG00000233099	0.269591725862579	0.10304294079671	0.00888872087857801	13.0311757029203	0.299214297276462	0.205630870114177	1.45510397884483	0.145640477835488	0.224670077374641	0.723123713517131	0.576644311282439
ENSG00000287647	-0.0135135581828356	0.113723106622448	0.905411145263443	11.0664699740095	-0.103074856557345	0.247384172578391	-0.416659058997327	0.676927804380635	0.75320564002577	0.0565537509555053	-0.0929858720976532
ZZZ3	0.0319702096645478	0.0333584914622378	0.337869686396557	2202.81195361931	-0.0257398633375962	0.0655413410946418	-0.392727138439657	0.694521024296745	0.767954654793434	0.163645052813116	0.0357420471065323
USP33	0.0723481347095886	0.01740171399978	3.21708114940745e-05	1314.52101589145	0.0541470624304683	0.0312077188378131	1.73505352031244	0.0827313259055709	0.141008314904498	0.258714673559832	0.168717784190014
MIGA1	0.0633296189758449	0.0210764814263802	0.00265796676079272	1309.82998806744	0.0831234176830885	0.0406921010181154	2.04274086624535	0.0410780970888623	0.0784494262208095	0.237480623777707	0.21695035992959
NEXN-AS1	0.475870983255363	0.172289912471995	0.00574421009083612	10.8374340650799	0.462904671403429	0.293329785447727	1.57810319431717	0.114541904495149	0.184885776809656	1.2088071840365	0.84911503091183
NEXN	-0.0193207366042491	0.141609929379981	0.891476368692472	64.7652689218941	-0.065582331408226	0.225891888584643	-0.290326190192756	0.771566704406099	0.829403531966394	0.0428807786688796	-0.0305777105757074
FUBP1	0.0173615055052454	0.0233467452013689	0.45709606222699	926.99966858643	-0.0310383412102131	0.0400208091957896	-0.775555063326367	0.438011741702066	0.542128390416265	0.12924893259454	0.0269224687617937
DNAJB4	0.509995784578516	0.0797633157448553	1.61745415840569e-10	327.291845684035	0.790094562760402	0.129398988393947	6.10587897607832	1.02236457053684e-09	1.31065375245287e-08	1.28915385653713	1.39373877943077
GIPC2	0.287896328860095	0.0805796391339719	0.000353161162534764	353.830506948884	0.444305206942722	0.127002783788238	3.49838951312712	0.000468076981877758	0.00163017027596552	0.766221808898503	0.818155302868205
LINC01725	-0.254071426747723	0.0860054263132173	0.00313549331702974	283.830846961343	-0.420144787284906	0.129088143229038	-3.25471245286604	0.00113507226670117	0.00356110963673272	-0.509838536577632	-0.620764445877256
TTLL7	0.0683202123927843	0.0539232734167197	0.205159102921978	13775.9784433756	0.0216277345298681	0.101857522517839	0.212333208144547	0.831847089688384	0.876028473249483	0.249230950792288	0.114587755334023
TTLL7-IT1	-0.276661934069642	0.0766982059120401	0.000309578701288292	200.948924772019	-0.482783466187925	0.12971187622549	-3.72196810528481	0.000197675996738583	0.000759989593459016	-0.563027772061504	-0.725029623401388
PRKACB-DT	-0.34290973641009	0.0744287515724182	4.0808544198993e-06	129.693179732205	-0.51474344797251	0.117699802489135	-4.37335863855868	1.22349480562745e-05	6.50271310024513e-05	-0.719007888344952	-0.778228592996472
PRKACB	-0.0938874919936519	0.0367740119915014	0.0106770821262571	3940.38513793521	-0.149954926122383	0.0687748918643247	-2.18037312829522	0.0292298143574971	0.0587321401581326	-0.132686270585781	-0.171020065365207
SAMD13	-0.0669218342342125	0.0769183974986744	0.384280309274487	149.668806099186	-0.172187357434722	0.131312954254023	-1.31127472085982	0.189764965749751	0.279433092946287	-0.0691957654764677	-0.208027046326014
RPF1	0.251465933075399	0.05689419357902	9.87523124023766e-06	91.5234232218554	0.415055363031754	0.112462993109407	3.6905950264722	0.00022373008840443	0.000847666278894849	0.680446625873608	0.76946749173713
GNG5	0.592820357362836	0.117103095198474	4.14054865031024e-07	101.405055362632	0.929461109134148	0.194460394400563	4.7796936337565	1.75562514911748e-06	1.1428718493903e-05	1.4841638951741	1.6257212853371
SPATA1	0.542910859860091	0.107655079775003	4.58149224112667e-07	110.588437070896	0.763521643200172	0.177078075273902	4.3117796600125	1.6194577559252e-05	8.3233337489419e-05	1.3666522351779	1.34950684121299
CTBS	0.290337777578402	0.134592395488222	0.0309929419889126	206.918590645787	0.446320629488143	0.213081272664087	2.0946027959564	0.0362063164702307	0.0704928164740509	0.771970187584705	0.821510073325766
ENSG00000289881	0.17915998601674	0.160487661260608	0.264273452440141	14.0990048614917	0.29156306097668	0.276082811374818	1.05607103725427	0.290935761385585	0.392232464128411	0.510202638424256	0.563908450229062
SSX2IP	0.219819546011386	0.184074266785605	0.23240387198108	140.238224427748	0.339864400121872	0.284183910945793	1.19593118058925	0.231723416101266	0.327469250293826	0.605935367238514	0.644308416972041
C1orf52	-0.0267832421278907	0.0435148306841478	0.53822663509026	439.258966285049	-0.0432637138841055	0.0686368025885021	-0.630328224108635	0.528479860576809	0.626129863244944	0.0253103470738558	0.00657273159515239
BCL10	0.154446825775432	0.0840646231113149	0.066174582563326	50.7152433868335	0.323333751080957	0.146510872964041	2.20689252981459	0.0273215684466577	0.0554608860173246	0.452015627353894	0.616792334464798
BCL10-AS1	-1.01651798123359	0.10940568772607	1.52455595042953e-20	30.3653095983262	-1.50738481407628	0.205311516159849	-7.34193990805018	2.10519918907139e-13	5.47314984976935e-12	-2.30501510134058	-2.43052921726171
ZNHIT6	0.0584876135242621	0.0441964533056129	0.185717228430934	458.738491312331	0.0228942048907652	0.0762006296802019	0.300446400336157	0.763836675134447	0.823415382089479	0.226080146377691	0.116695857856626
ODF2L	-0.278563398744375	0.0761243759212767	0.000252886079291063	395.390073339412	-0.422768724403972	0.1256526607673	-3.36458234805637	0.000766596042262652	0.00251490177464988	-0.567504761042203	-0.625132118924051
CLCA4	0.230915673218488	0.0850303625025853	0.0066138828929152	264.000558590122	0.285352630300459	0.147196506934272	1.93858289332829	0.052552148227386	0.0960966810667383	0.632061142749755	0.55357088136111
CLCA4-AS1	-0.481829563505551	0.12401632840564	0.000102241186740331	59.0565505287381	-0.712359600784127	0.201833939401419	-3.52943416204816	0.00041644931015478	0.00147487918345123	-1.04609392016637	-1.10717044833861
SH3GLB1	0.00801322527218958	0.023951840086063	0.737960246825566	641.500280027989	0.00576592697097251	0.0507903673364697	0.113524025781801	0.909615116386093	0.933455841197148	0.107238453962979	0.0881849925372142
SELENOF	-0.110416197065722	0.0276463807307072	6.50020598060411e-05	482.429072011534	-0.141046631332142	0.0502558673555721	-2.80657043155188	0.00500719649352347	0.012882702258683	-0.171603023263964	-0.15619176831284
HS2ST1	0.0441871526841497	0.04321598590425	0.306557370692653	357.707479694851	0.0532369267650311	0.0706002142351016	0.754061830290627	0.450812095626199	0.554326663970332	0.192409783498563	0.167202818383108
LMO4	0.287400680772967	0.176657066965084	0.103761586387482	101.643569940084	0.543869581731138	0.291351011481078	1.86671595532271	0.0619412644217472	0.110646071257153	0.765054807978705	0.983885126584095
PKN2-AS1	-1.04596197344742	0.139592044108292	6.73213598136692e-14	113.914044600643	-1.56643118810196	0.227935139080569	-6.87226723540975	6.31894350575716e-12	1.25125178261138e-10	-2.37434083241554	-2.52881482573496
ENSG00000286758	-0.254642083136803	0.099713447934577	0.0106573225345069	39.0233456662685	-0.354014627526187	0.173567241007283	-2.03963965476257	0.0413862293750851	0.0789145553323363	-0.511182144165839	-0.51068752587041
PKN2	0.0287371655619017	0.0195489229659292	0.141558307044887	1376.24082446924	0.00368785677254897	0.0352437308093621	0.104638660205898	0.916662536674238	0.939403802831135	0.156032866789363	0.0847259419642973
GTF2B	0.0317297779808843	0.0331111511170952	0.337921219371853	220.966434973331	0.0591222847185488	0.071627087609747	0.825417962554483	0.40913434042829	0.513394378238891	0.163078957627296	0.176999287634426
KYAT3	-0.218297523282284	0.0520460875798253	2.73701191376817e-05	302.32256397656	-0.344965842471113	0.0901505995621553	-3.82655072896407	0.000129951378699331	0.000526425211832675	-0.425609061405366	-0.495625375827211
RBMXL1	0.254592037319037	0.0454432912524763	2.11389442309761e-08	94.7028512512431	0.348976611165244	0.0823603337597385	4.23719277514438	2.26331801678935e-05	0.000112080593498749	0.687807022539009	0.659476142708171
LRRC8B	-0.359762394997299	0.0514163461585056	2.61420709432154e-12	1362.19214838051	-0.563271889590336	0.0815075688772456	-6.91066973717067	4.82370884033498e-12	9.81304708134357e-11	-0.75868738793966	-0.859006583031766
LRRC8C-DT	-0.193874828531364	0.0645974029021412	0.00268848115434465	552.302812473869	-0.361019241268485	0.109948055112385	-3.28354367796195	0.00102510758315296	0.00324555564595861	-0.368105949866256	-0.522347051711614
LRRC8D	-0.0490619707294788	0.030247959457445	0.104804901996721	2562.58074787755	-0.124355029415903	0.0614854960592879	-2.02250998017472	0.0431236936109761	0.0816620969933561	-0.0271448069864227	-0.128407771788052
ZNF326	-0.19911413160885	0.0318899344088166	4.27086639168383e-10	602.418082167706	-0.346610164410324	0.054293370163731	-6.38402374663907	1.72494324286858e-10	2.58584989563494e-09	-0.380441862521453	-0.49836243098069
LINC02609	-0.326215436257876	0.0933422587904996	0.000474361697746499	133.738506211444	-0.492437688802115	0.158127796206858	-3.11417537342975	0.00184459814390274	0.00544806732829743	-0.679701242886265	-0.74109955419103
LINC01763	-0.40681847939781	0.10847107020853	0.000176497031956885	18.0141134621544	-0.586882069725235	0.211840950867955	-2.77039008426209	0.00559891938479655	0.0141504979896855	-0.869480701186733	-0.898306895015572
ZNF644	-0.060806528421637	0.0229800272443357	0.00814353965679821	2510.43239954138	-0.143808072756479	0.0435982895112425	-3.29847969653479	0.000972099098457784	0.00310216431183814	-0.054797308802351	-0.160788324073168
HFM1	-1.34872374182226	0.607751926520912	0.0264730465073714	39.8769115541205	-2.06186279673561	0.836767566149992	-2.46408068398533	0.013736518576991	0.0307227805321751	-3.08719188813211	-3.35348522954778
CDC7	-0.118659662101572	0.226899362643113	0.601000950215068	17.80597766059	-0.202407952192696	0.359365667395163	-0.563236754528712	0.573273678214044	0.665975538529884	-0.191012220089279	-0.258330720230178
BTBD8	-0.324938009434746	0.0372410237098084	2.65544874204297e-18	896.207556374942	-0.47154801784938	0.0693498007703944	-6.79955836370167	1.04940345805007e-11	1.98293250631036e-10	-0.676693547877886	-0.706327664227005
ENSG00000273487	0.756450724259547	0.18812958914141	5.79756131695689e-05	21.853394292354	1.17341841275269	0.305489638058477	3.84110708373051	0.00012248066550238	0.000500709955861512	1.86943076825299	2.03180027703291
GLMN	-0.249808573007723	0.0582041464258474	1.7712061263918e-05	211.43499697116	-0.400086723273943	0.0930953218283722	-4.29760288074981	1.72655131173073e-05	8.79297163771424e-05	-0.499801668959783	-0.587376806777596
RPAP2	0.0182411267647215	0.0266890808163937	0.494311304256337	857.856660751303	-0.0354369226916196	0.0463193624548226	-0.765056356856874	0.444237986516521	0.547737592031107	0.131319996410867	0.0196008124458411
EVI5	-0.133879263543774	0.0284555232860631	2.5403977330745e-06	1661.98600039893	-0.243106934416496	0.0491414672422657	-4.94708335056394	7.53337245475028e-07	5.32709376008518e-06	-0.22684669487748	-0.32607618806142
RPL5	-0.0225051277182506	0.0346506472638323	0.516023967630246	352.642924635173	0.065321752966234	0.0672643573217832	0.971119855553573	0.331488597366432	0.434826644755359	0.0353831458613583	0.187318608998162
DIPK1A	0.126315363232214	0.0282214378908085	7.61023467611585e-06	1658.45358319688	0.13611722115992	0.0561264009739789	2.42519061970544	0.0153003506426511	0.0338161046469791	0.385780240764542	0.305161165520583
MTF2	-0.336069735347051	0.0469942086910867	8.59592180868882e-13	519.174072961667	-0.448489479173297	0.0757287067509162	-5.92231794804644	3.17435133328144e-09	3.65369804003315e-08	-0.702903140360878	-0.667945586721328
TMED5	0.258931202025638	0.0348797733040098	1.14035408278155e-13	344.916671389188	0.418872827627155	0.059352611558305	7.05736136337785	1.69693924508719e-12	3.7110563990723e-11	0.69802356394261	0.775821850269305
CCDC18	0.202004865130233	0.0934915969936553	0.0307205288004403	171.499909918	0.215488301675588	0.154098871892757	1.39837689289221	0.161999918334626	0.245026524161332	0.563990791007671	0.437278252681078
CCDC18-AS1	-0.272185617520785	0.0463402655820424	4.26351986552931e-09	1512.7151282313	-0.41863010916527	0.0785499994140488	-5.32947310360383	9.84981055646825e-08	8.34624118434412e-07	-0.552488307337466	-0.618243189270291
DR1	0.082657792906388	0.0529927649269452	0.118808587081323	134.781963457235	0.169205004828629	0.0926120746843333	1.82702963307281	0.0676953140336545	0.119375905964008	0.282988711755323	0.360237417103721
BCAR3	-0.797603500972583	0.216827373159931	0.000234592688003938	40.5864594556552	-1.15591787037261	0.343309786328707	-3.36698199819407	0.00075995648996108	0.00249559282713329	-1.78958206234308	-1.84549511499615
DNTTIP2	-0.0548756502356187	0.0917587519735625	0.549811453173751	84.7282600804969	-0.0377346213682442	0.150425190805334	-0.250853072987468	0.801927706805873	0.853563763316561	-0.0408330860442284	0.0157761794138107
GCLM	-0.343315826707923	0.13162223330368	0.0090981947439316	86.0716737531652	-0.427938236146487	0.212582528542948	-2.01304518804814	0.0441098757110917	0.083127355430192	-0.719964025901819	-0.633737026769904
ARHGAP29	-0.926232772033478	0.294049243563837	0.00163312935530626	15.541314073561	-1.25199865876806	0.440992465649805	-2.83904773049408	0.00452483880323202	0.0118175057679774	-2.09243903191358	-2.00542633695282
SLC44A3	-1.56895251854403	0.230725301532208	1.04554748269299e-11	15.1441987943416	-2.36167867234394	0.38973236281686	-6.05974483431265	1.36337656036381e-09	1.69663370955399e-08	-3.60571943151373	-3.85254357564181
CNN3	-0.13046889843651	0.0626495689354225	0.0372951172280215	247.84115291096	-0.15099024705417	0.108390819323795	-1.39301693626947	0.163614669270826	0.247116976104657	-0.218817007443224	-0.172743408236381
CNN3-DT	-0.421612037042395	0.0756346552711702	2.48493580986588e-08	83.400740321642	-0.595049040370665	0.140138463145024	-4.24615074988278	2.17474339137574e-05	0.000108068229447774	-0.904312058003522	-0.911901221382169
ALG14	0.00332472497309617	0.046118499366305	0.942529553513427	389.02380766816	-0.0189170994967698	0.0823603281930502	-0.229687033937367	0.818334970988127	0.866462040125628	0.0961994036698185	0.0470988747971416
TLCD4	-0.153171078813599	0.107318410497664	0.153505491254267	180.60213227426	-0.135051757713035	0.169409957028504	-0.797189020538573	0.425341261624442	0.52979729471623	-0.272269176571924	-0.146213004822335
RWDD3-DT	0.158988247224082	0.0752029749373746	0.0345048674132853	95.0604875750561	0.208124647897436	0.132503262802539	1.57071338090437	0.116249239656998	0.186951707898694	0.462708381235935	0.425021086951354
RWDD3	-0.242623315340101	0.0715900198264793	0.000701310811030021	190.700193081195	-0.364266683998086	0.118192598484507	-3.08197542543947	0.00205631812870966	0.00598073672834762	-0.482884016042594	-0.527752580669617
ENSG00000228852	0.575780875066401	0.172145637248996	0.000823623663950159	16.9264570883383	0.784183122927224	0.305604094569427	2.56600986983528	0.0102875900867989	0.0239825275764402	1.44404452009885	1.38389889560143
PTBP2	-0.10176635194004	0.0234210192887852	1.39220867208762e-05	5099.28400233157	-0.217772008681662	0.0499655013826236	-4.35844738180483	1.3098840600124e-05	6.91981735575288e-05	-0.151237006567982	-0.283904951765185
DPYD	-0.240969892170588	0.0344410412718111	2.62264759348296e-12	14185.0285467726	-0.431418072001867	0.0558291141109407	-7.72747479289347	1.09700876870451e-14	3.42004557639512e-13	-0.478991039534167	-0.639529385573923
DPYD-AS1	0.157337372342425	0.0815087788170218	0.0535681933779017	516.267807229439	0.152432757110772	0.128469720821225	1.18652672502413	0.235414353841017	0.331488197705687	0.458821404658405	0.332319181655481
DPYD-IT1	-0.554254932727228	0.121114359983229	4.73285041027638e-06	11.4019667521134	-0.852992127611943	0.214552572509468	-3.97567886339046	7.01787745609904e-05	0.000306443831073959	-1.21661908649587	-1.3412602412934
SNX7	-0.222068462022504	0.146674364039972	0.130019830907021	41.4609680601293	-0.382392418585175	0.250705586909251	-1.52526484670479	0.127193052060018	0.20085885921042	-0.434487717638738	-0.55792376192017
AGL	-0.297519013802668	0.0582461672184189	3.25657888290014e-07	246.578612691851	-0.406230983882614	0.101844768897435	-3.98872704293453	6.6428804822544e-05	0.000291404942925089	-0.612135661035267	-0.59760423229705
SLC35A3	-0.0927483977836792	0.0436158514203405	0.0334630037617657	385.092259799745	-0.152017191918293	0.0746791185310867	-2.03560506482161	0.041790028805196	0.0795620942724453	-0.13000427901697	-0.174452808728863
ENSG00000288826	0.138219901591276	0.0834644442284109	0.0977150691122886	112.998993657864	0.210665090194594	0.14205422262847	1.48299069395191	0.138076883284859	0.214829601520102	0.413809416253334	0.429249778739587
MFSD14A	-0.0670641275144868	0.0336793237252441	0.0464528412218551	579.314050655319	-0.0489446200135147	0.0621975203254206	-0.786922368567654	0.431327312263711	0.535683018262372	-0.0695307942867741	-0.00288341748803409
ENSG00000241073	0.522391662200507	0.0830567387243404	3.18334436933283e-10	39.9709120215305	0.672860377371935	0.145784209066491	4.61545445614791	3.92236053746972e-06	2.35205165073427e-05	1.31833988784089	1.19859668247897
SASS6	0.207720399603839	0.0453519071747299	4.6455136631003e-06	148.527262879727	0.282409913807251	0.0916020882068746	3.08300737827564	0.00204920074182876	0.00596587005319803	0.577447988081676	0.548672584287467
LRRC39	0.0744026572060358	0.115166916596214	0.518252200257619	84.0454093918114	0.0963497351352741	0.18642583288659	0.516826094556795	0.605277562458566	0.693137427331075	0.263552036409333	0.238966219160558
DBT	-0.123473014157746	0.0477518088977821	0.00971746145937432	269.764656272924	-0.159754728704598	0.0828423195714197	-1.92841930949158	0.0538029919465231	0.0979679555818226	-0.202345233214407	-0.187332321208248
ENSG00000285530	-0.0475723043873119	0.0853144681793785	0.577109895551001	68.0843519738661	-0.0730480595028928	0.14732979031094	-0.495813231992829	0.620026188354331	0.705409643257383	-0.023637395101563	-0.0430047840512278
RTCA-AS1	-0.292581829019829	0.0565013353689867	2.23896476207758e-07	141.704993617396	-0.498652890324891	0.101256236382692	-4.92466348877775	8.45056515209948e-07	5.89162467777175e-06	-0.600511084380142	-0.751445064368916
RTCA	-0.585495824792887	0.0623201053824301	5.7231476245715e-21	229.311096543337	-0.84681680371492	0.0999638692454331	-8.47122875601983	2.42817847347675e-17	1.1499822318176e-15	-1.29017560920371	-1.3309811093949
CDC14A	0.272886106589665	0.164464738882849	0.0970678894628331	43.0022364029421	0.424447725135398	0.270413926723326	1.56962228343243	0.116503011227368	0.187218098115646	0.730880316313584	0.785101542762114
EXTL2	-0.22322589504345	0.0738593415382813	0.00250852737031726	139.719757482125	-0.263046698523936	0.121809216487492	-2.15949750034676	0.0308115910486497	0.061505810372567	-0.437212887845437	-0.359266911123611
ENSG00000273204	0.243125754839227	0.0893467037523605	0.00650552963905718	18.8314443900667	0.340434889747363	0.162896888720494	2.0898796313507	0.0366286137244368	0.0712031522478562	0.660809718306209	0.645258025155342
SLC30A7	-0.0106226787760903	0.0297512564807816	0.721054559725694	499.286159866097	-0.0710854156165042	0.0554180074014955	-1.28271330835663	0.199592535638925	0.290794611294842	0.0633603119295325	-0.0397378662806951
DPH5	-0.0523914237540904	0.0485235873537917	0.280271144333989	207.937573450572	-0.11671771757003	0.0851166843350552	-1.37126720198099	0.170291675919321	0.255437513878981	-0.0349839873304041	-0.115695088676551
DPH5-DT	0.0800320092003532	0.0558317215139637	0.151729134941765	69.4482630204838	0.136429839079918	0.11070481864851	1.23237489339182	0.217809075023904	0.311925920134869	0.276806317270783	0.305681533502422
OLFM3	0.102377512693904	0.82431575686632	0.901159327625526	40.580249726682	0.730416464694129	1.21298916889047	0.602162396356968	0.547066043769834	0.643116137304442	0.3294186924772	1.29440163506321
ENSG00000233359	0.375293057960077	0.516774061521806	0.467702253761216	230.747275305148	0.605834966350573	0.742243946955359	0.816220824481859	0.414373848506296	0.518830807538699	0.971996966506788	1.08702957248947
COL11A1	1.55300385240719	0.952392224098152	0.102967413018921	9.33849161705786	2.29349538170373	1.35972387093209	1.68673613130843	0.0916541012826719	0.153437818324284	3.74491108857985	3.89622376190856
RNPC3-DT	-0.278496719493567	0.136374714503779	0.0411373115898824	22.5380916045657	-0.50681776858951	0.245630043359937	-2.06333786232671	0.039080539151863	0.0752904129715448	-0.56734776508268	-0.765035907864217
RNPC3	-0.0175801366693623	0.031066415760402	0.571469377130169	862.347639621022	-0.0789053598659913	0.0542679528924333	-1.45399551043307	0.145947550913051	0.225053945743378	0.0469790124314332	-0.0527545500562896
AMY2B	-0.452094042799637	0.0607661299352855	1.00760132205212e-13	246.625228813044	-0.700590218725749	0.102399017048495	-6.84176702979442	7.82222283110054e-12	1.52456455729091e-10	-0.976081786728009	-1.087579730093
PRMT6	0.250241980126695	0.1033448472323	0.0154597153440931	37.648454093702	0.375024353554096	0.17879455750009	2.09751548815409	0.0359479675772571	0.0700815712954105	0.677564834832703	0.702833897562508
SLC25A24	-0.258290357840988	0.115278950595037	0.025054054551059	93.1896108206845	-0.406782204362761	0.190334243205337	-2.13719926331866	0.0325817879397754	0.0644399213262934	-0.519771988545406	-0.598521766035372
EEIG2	-0.710550626463417	0.145731843137207	1.08401123533388e-06	24.2920354533074	-0.989185097518744	0.256308147958895	-3.85935876559564	0.000113684936660392	0.000468832138956377	-1.58461650863357	-1.56796017228743
HENMT1	-0.541152764772461	0.114715927860786	2.38961184853773e-06	17.6370703174962	-0.739963113694519	0.23989027423774	-3.0845898861293	0.00203833006842191	0.00594120079331679	-1.18577009816796	-1.15311786013425
ENSG00000290126	0.145654100485835	0.107543876363787	0.175618658295998	13.0996840980986	0.230768797901171	0.204439587203337	1.12878724251994	0.258987595627899	0.357647946080548	0.431313200033035	0.462713394026954
PRPF38B	-0.159210158882746	0.0463511972393447	0.00059284655111842	495.796084183363	-0.223477209090623	0.0756554384046811	-2.9538816217711	0.00313804352833233	0.00861947641481899	-0.286488160117819	-0.293401539877653
STXBP3	-0.132872646187573	0.0124858364805735	1.9027216146488e-26	1666.74878803396	-0.214734325998134	0.0393465359427963	-5.45751540390556	4.82843275194867e-08	4.37826972281882e-07	-0.224476619392313	-0.278848578773182
AKNAD1	0.712129286078567	0.0815922603831213	2.59439365550029e-18	58.8756906521067	1.00084541439347	0.141809602494276	7.05767026202523	1.69317245510115e-12	3.70827210306469e-11	1.76507616572909	1.74454399026393
GPSM2	0.116030835439098	0.0322740795795768	0.000324178554942239	1344.31040116719	0.12060883439266	0.0643287824235399	1.87488134935577	0.0608090484181983	0.108937641130831	0.3615653719777	0.279346689102509
CLCC1	-0.03964619261175	0.0313534182967093	0.206052964019088	379.411684691951	-0.0539661459101222	0.0527431821400145	-1.02318714420494	0.306219370119695	0.408082108885203	-0.00497540492603515	-0.0112419955778185
WDR47	-0.209146582774101	0.0689354740174038	0.00241376736036894	238.585175765367	-0.254129423623099	0.112325944833587	-2.26242854221788	0.0236709391406838	0.0491918202669109	-0.404063218160121	-0.344423666233232
TAF13	0.347697112542106	0.0539284483944723	1.138014212474e-10	133.441598870907	0.654258172300524	0.0819351030463443	7.9850777990779	1.4043370809723e-15	5.13117855801942e-14	0.907022452286279	1.16763239255335
TMEM167B-DT	0.281918809471278	0.111621733633261	0.0115480412234584	17.860415231922	0.445248819695144	0.196143033282819	2.27002107718574	0.0232063042389507	0.0484012553067932	0.752147769663771	0.81972599294131
TMEM167B	0.0421896291130016	0.0500299098195556	0.399067319569533	120.827499855925	0.122410082412509	0.0856071887947844	1.42990424210691	0.152744504342042	0.23332958644792	0.187706624331027	0.282344955474719
ELAPOR1	0.435295677948553	0.0984277036632966	9.7569211322434e-06	103.458995878369	0.610282343161564	0.159308417029684	3.83082296930897	0.00012771537283028	0.000518355706702811	1.11327283245955	1.09443245104367
CELSR2	0.269630948330082	0.0908645239687246	0.00300334691539157	484.113805633869	0.536677513124136	0.13048886925387	4.11282216017992	3.9085147709486e-05	0.000181806453421259	0.723216062618924	0.971913572853917
PSRC1	-0.391017299763603	0.0937293652474574	3.02243406929991e-05	479.589793504095	-0.545632619273994	0.147894637298022	-3.68933336084723	0.000224842443705791	0.000851230137563345	-0.832276903480459	-0.829645145607822
MYBPHL	0.114670871565758	0.112528504942464	0.308184719973773	26.4569498890189	0.14345630142148	0.199687520145745	0.718403940901147	0.47250825760765	0.57431194011454	0.358363343901135	0.317377427417169
SORT1	0.256081260152488	0.0280996378611578	7.98916821165786e-20	6139.25792140749	0.323636102216889	0.0548096507715311	5.90472841299311	3.53228163405055e-09	4.03135534765662e-08	0.691313390184837	0.61729561287703
PSMA5	-0.119656714629517	0.0567916179176323	0.0351225011708787	157.296854274415	-0.13017935525166	0.0976676608464655	-1.3328808545574	0.18257090638325	0.270908852450661	-0.193359775234585	-0.138102650062285
ATXN7L2	-0.101347064291402	0.121034787492307	0.402402431528785	17.5710988839211	-0.186463483003604	0.221354112142409	-0.84237641306452	0.399577291384503	0.50403884130791	-0.150249795915247	-0.231790363063599
CYB561D1	0.439168982473359	0.0461050372127455	1.64405441090333e-21	85.9191304282258	0.643846422050191	0.0870160751461843	7.39916642951947	1.37042008550742e-13	3.66538077186706e-12	1.12239250841613	1.15030151956561
GNAI3	0.0794588268785871	0.0302627422128481	0.00864882458244448	282.739925871227	0.121028463089469	0.0535891516122946	2.25845081417005	0.0239175677700347	0.0496479830134263	0.275456762386815	0.280045181812338
AMPD2	-0.0513896345404452	0.145449705289825	0.723851930769114	65.7679103174814	0.0724421583820864	0.213196409328351	0.339790705717355	0.734014147685192	0.800682492852866	-0.0326252796825206	0.199170875804061
GSTM4	-0.220930899304016	0.196780477344287	0.261553145653983	22.2642356466983	-0.322373576579258	0.316905638153454	-1.01725415318473	0.309032540495581	0.411278227108447	-0.431809331958899	-0.458019432420681
CSF1	0.0977138361773019	0.067306945052155	0.146567086577762	236.405842855217	0.202291667102893	0.11274096465838	1.79430491583839	0.0727645139124432	0.127019730765576	0.31843808965464	0.41531180207037
AHCYL1	0.071109272027337	0.0410598589300878	0.0833013342792514	477.389050523747	0.126059503606987	0.07149442675618	1.7632074180676	0.077865513118657	0.134284824955068	0.255797777626533	0.288419597458974
STRIP1	0.136126167406076	0.0781023633184414	0.0813475981715062	109.237667812397	0.207397087488728	0.131212762140549	1.58061673350473	0.113965697382417	0.184125395809116	0.40887972968055	0.423810026684726
ENSG00000258634	-0.202204842346658	0.0837406267603954	0.0157500584991563	26.3358207318919	-0.234530731754628	0.151177788388414	-1.55135707602799	0.120816135761478	0.192650306123626	-0.387718925355996	-0.311800674773424
RBM15-AS1	0.246829219012002	0.0817267668303615	0.00252627845092448	41.4345205422387	0.260461617041235	0.141014143845022	1.84706023055026	0.0647384114861472	0.11498759736938	0.669529506011051	0.512138559324965
RBM15	0.35219260273426	0.0473517719415738	1.02382549916803e-13	112.216693429787	0.53697676144202	0.0870253697177481	6.17034737322705	6.81401228735621e-10	9.09615589993484e-09	0.917607061256698	0.972411686472123
LAMTOR5-AS1	0.486335573151844	0.0375330146410528	2.12965726176474e-38	241.132965101739	0.640003556559629	0.0706854862298611	9.05424282544242	1.37518537442811e-19	8.93029768695218e-18	1.23344600813701	1.14390487998777
SLC16A4	1.03829270043507	0.0751659504751217	2.11785115080295e-43	78.8035246146489	1.45488005786386	0.131114683070665	11.0962405109102	1.3083215894028e-28	2.37268906780598e-26	2.53302627881039	2.50030709913859
SLC16A4-AS1	0.303374060200135	0.0488678012127963	5.36439412154721e-10	65.488769965064	0.37028870380338	0.0927750196846138	3.99125438142904	6.57247353702633e-05	0.000288571756625682	0.802664049228479	0.694951174449604
LAMTOR5	0.124595356812074	0.0657682499117161	0.0581639021002626	135.713070852419	0.340410589212104	0.106493350009248	3.19654315675619	0.00139085018394299	0.00424273499188026	0.381730494328531	0.645217575713127
KCNA2	-0.54074001405954	0.734934791110237	0.461873130456034	11.7964263103612	-0.334587902496267	1.10899332216691	-0.301704163414169	0.762877594155837	0.82273933589756	-1.18479827869738	-0.478350781714403
LRIF1	-0.0799403545028343	0.0793734656033646	0.313866518569782	159.659520946901	-0.111174117376315	0.130386615540185	-0.852649767123152	0.393853555332472	0.498270691207225	-0.0998478057494811	-0.10646749211093
DRAM2	-0.240291171652285	0.0519111327155339	3.67622474965862e-06	238.593899250156	-0.392704128245381	0.0885036752284529	-4.43715051642433	9.11575541869712e-06	4.98567115967064e-05	-0.477392995499063	-0.575088112400219
CEPT1	-0.0336513666836856	0.0357509933982806	0.346566095037863	435.699022480817	-0.0663077580022359	0.0604598109380769	-1.09672453442086	0.27276182803063	0.372782018623609	0.00913938246801566	-0.0317852190022863
OVGP1	-0.726008527212136	0.1308678629447	2.89541978720029e-08	20.6463139076652	-1.05121855587435	0.21467106401428	-4.89688054000805	9.73699898609599e-07	6.71609053442641e-06	-1.62101205793636	-1.67121793029184
ENSG00000260948	-0.548906635526373	0.142401395955849	0.000115898321126881	13.596649881829	-0.738113297187566	0.25658090293999	-2.87672733523819	0.00401822638647822	0.010676263104041	-1.20402654772725	-1.15003874911431
ENSG00000243960	-0.220839681341966	0.163606936032821	0.177074184923367	12.6590963397817	-0.370726353255242	0.272797930828552	-1.35897787834848	0.174153598721631	0.260311404823538	-0.431594559727594	-0.538505019476434
WDR77	-0.419503769805485	0.136035778658776	0.00204391927375518	22.8177658591786	-0.434250899335286	0.227570332517676	-1.90820523277812	0.0563646955734219	0.102144697522832	-0.89934815343383	-0.644244766708819
ATP5PB	-0.186508289374144	0.0550234414482272	0.0006999081316877	157.063187278847	-0.131843968113046	0.0951407624406316	-1.38577792242644	0.165814725806698	0.249671884247299	-0.350761470596668	-0.14087348045879
TMIGD3	-0.867323913434224	0.233991975380599	0.000210027518710465	44.3458025766319	-1.27147749505685	0.35314327275232	-3.60045792504338	0.000317657231571869	0.00115526551496827	-1.95373842163195	-2.03784982287528
RAP1A	-0.122194620085349	0.0386074533903723	0.00155054926581735	1969.72527894105	-0.212434183325792	0.0699542484908973	-3.03675885180061	0.00239136684872221	0.00682804105549282	-0.199335260822511	-0.275019877589462
INKA2	0.184745982849175	0.0795385192907603	0.0201940144201837	99.1718454980887	0.251264817912147	0.135733403921268	1.85116419873984	0.0641459345240817	0.114090921218469	0.523354839775849	0.496830032538619
DDX20	-0.316512723603828	0.138474711251338	0.0222713603326974	31.9510968214121	-0.41135218636764	0.221972212735412	-1.85316973371783	0.0638580343088006	0.113660422286795	-0.656856254908162	-0.606128726995685
KCND3	-2.92403801577973	0.709216163244926	3.74107642344487e-05	54.5305012433895	-4.42709070695377	0.927027959691677	-4.7755740920977	1.79195297074355e-06	1.16367391388329e-05	-6.79626139616071	-7.29052400914511
CTTNBP2NL	-0.234585878816183	0.0705830254908492	0.00088881003138808	219.833292244186	-0.360465941369009	0.120986923901993	-2.97937933905162	0.00288832960551997	0.00802488761434157	-0.463959912308876	-0.521426056677025
WNT2B	0.155949054663585	0.0748821901019075	0.0372884234244129	118.350962009499	0.206248395061823	0.127149851653204	1.62208915213175	0.104784260539975	0.171916012631285	0.455552617689879	0.421897971355505
ST7L	0.0847722140697768	0.0245773957133477	0.000562261893985729	601.332030888442	0.0898575231499342	0.0434025740010081	2.07032705359473	0.0384217277981382	0.0741941973881462	0.287967105713853	0.228159611373956
CAPZA1	-0.157212397337998	0.0214555564901003	2.34746099361221e-13	654.496060998333	-0.231233249726743	0.0342193639958199	-6.75738011247051	1.40509219569275e-11	2.58923494946058e-10	-0.281784440642643	-0.306311852929777
MOV10	-0.951154536458695	0.139633832655492	9.64004286212542e-12	22.5284954208298	-1.42342818149486	0.246178547941826	-5.78209674805307	7.37752560476592e-09	7.90426392424164e-08	-2.15111720048221	-2.29077925200488
SLC16A1	-0.169207521868205	0.0666779552009981	0.0111588969682429	215.324020187555	-0.215992884846178	0.112232630543927	-1.92451057949354	0.0542906159253631	0.0987591130796421	-0.310026900814243	-0.280943512191541
SLC16A1-AS1	-0.214024271430978	0.0333860993183147	1.44966749254096e-10	920.327152190837	-0.370929127698996	0.0602495704059711	-6.15654394213299	7.4349552357261e-10	9.86308825249624e-09	-0.415547711486923	-0.538842547562046
ENSG00000287807	-0.0533083884724216	0.0758103335569392	0.481942939362751	60.6290440547081	-0.106533196336309	0.155405955031585	-0.685515534553724	0.493018661296019	0.593668994164988	-0.037142976132147	-0.0987424496198383
LRIG2-DT	-0.125429129762257	0.06334459966754	0.0476914277571471	191.246301189587	-0.229744484898391	0.108413297217082	-2.11915411481638	0.0340774446572826	0.0669174276374553	-0.206950897533467	-0.303833730277155
LRIG2	-0.0723170432233618	0.0395253653513173	0.0673043418978057	510.052276686619	-0.111892725814791	0.0697670098238752	-1.60380566828449	0.108756894779398	0.177299252605178	-0.0818987578138782	-0.107663651380573
MAGI3	-0.974027628021334	0.185119634028764	1.42798112109692e-07	63.8270842969658	-1.46389989852774	0.295987788245414	-4.94581180935064	7.58271880304572e-07	5.35943970152533e-06	-2.20497177913476	-2.35814642569118
PHTF1	-1.01318370068754	0.332763173944844	0.00232866754035297	31.6077109010416	-1.43063215710335	0.457621237545664	-3.12623637131918	0.00177059175231361	0.00525768169901271	-2.29716455462172	-2.30277062552765
RSBN1	0.189327153081908	0.0363573694146764	1.91511009098295e-07	329.864567119327	0.254270580378713	0.0632696474683295	4.01883984743223	5.84854059008714e-05	0.000260010903184412	0.534141181969418	0.501833272751541
PTPN22	0.34055800366339	0.121288127558717	0.00498745561480896	12.8279585099419	0.43570013157583	0.248152839116554	1.7557733094127	0.0791271235072736	0.13609755420734	0.890213456459674	0.803831729535398
AP4B1-AS1	0.476764900759429	0.110981105139646	1.73977727705913e-05	16.3769597219804	0.650569177644561	0.20579060284894	3.1613162536975	0.00157057874314246	0.00471744627131318	1.21091190828856	1.16149187858617
BCL2L15	-0.191995705303398	0.128428757854116	0.134925187663765	12.0201400135537	-0.216015676435183	0.236590901024102	-0.91303459051106	0.361224349434584	0.46508807796032	-0.363681563709221	-0.280981449918124
AP4B1	-0.528656535656321	0.119309499819995	9.38111576970622e-06	78.9920468996632	-0.762107693489201	0.190471453199247	-4.00116490260607	6.30314106814414e-05	0.000277565918935065	-1.15634778977766	-1.18997860790105
HIPK1-AS1	-0.262859067492841	0.0812336124753782	0.00121284850811506	31.9932970933769	-0.381868972556081	0.146793931262986	-2.60139482109755	0.00928455306024768	0.0219407058505907	-0.530528992364177	-0.557052460128631
HIPK1	0.0331639173602098	0.0334725490496679	0.321793233037938	276.699409931695	0.117190214628075	0.0603379509122577	1.94223060041416	0.052109190180947	0.0954094763827705	0.166455631558369	0.273656227507783
TRIM33	-0.129172593038208	0.0284991795766896	5.82890794317029e-06	877.117614041	-0.228890408764766	0.0481817235645513	-4.75056498255216	2.02849093675909e-06	1.30080589566815e-05	-0.215764862924877	-0.302412078332206
BCAS2	-0.314597406233479	0.0842380060152574	0.000187994718473238	128.206576027155	-0.428885556299985	0.139223545519704	-3.080553326659	0.00206616351904501	0.00600232812887642	-0.652346649825545	-0.635313887995371
DENND2C	-0.170623064336615	0.111851159391318	0.127147534701609	30.696887475479	-0.266369125424385	0.183421906892676	-1.45222089300512	0.146440195115883	0.225552785247882	-0.313359788412417	-0.364797254940769
NRAS	0.00130045256672229	0.0535856697686531	0.980638308987499	84.3047805681153	0.0826147672301012	0.0960767691799324	0.859882861749654	0.389853616634448	0.49439246650814	0.0914332645047342	0.216103686105888
SIKE1	0.163134049669586	0.045565657814168	0.000343334736087433	135.756398839848	0.273230809557752	0.0834683241808158	3.27346705758531	0.00106236773247882	0.00335139383744008	0.472469652171607	0.533393511502928
NHLH2	-0.506999664613661	0.0923374210731157	4.00280363214253e-08	45.421002263005	-0.807654438812652	0.157353585636979	-5.13273615941578	2.85560079969785e-07	2.20257466246404e-06	-1.10535679620161	-1.26579341705672
ENSG00000237993	0.373958449815465	0.122566090680336	0.00228022898182172	10.5668588281878	0.522263697230633	0.246706370099822	2.11694451594142	0.0342645569961047	0.0672138539887974	0.968854638365552	0.947921063764396
MAB21L3	-0.191355734125926	0.128350366557198	0.135991489945958	14.561954862665	-0.3307305430073	0.227654209700194	-1.4527758719808	0.146285993164276	0.225432021175745	-0.362174754801552	-0.471930016159717
ATP1A1	0.0064232707621186	0.129848202157198	0.960546707127646	418.236012551919	0.136374396508227	0.204603898252096	0.666528828009903	0.505073143707899	0.604502432199611	0.103494914092905	0.305589246601085
ATP1A1-AS1	0.149793150393816	0.0323212196917244	3.57776741950275e-06	316.429834309726	0.162981649701622	0.0661080623123696	2.46538234522003	0.0136867116093556	0.0306395005948605	0.441058572153187	0.349878334848525
TTF2	-0.379274868987875	0.0546490840511803	3.9158093386287e-12	192.626038453318	-0.606202780542625	0.0959998777611148	-6.31462033786225	2.70825516434465e-10	3.90634942279042e-09	-0.804629409478532	-0.930467173274099
TRIM45	-1.05502014470738	0.138980400692304	3.17094903581673e-14	15.1891662228614	-1.52429067788376	0.250026082974659	-6.0965266493346	1.08397885776178e-09	1.38367807671893e-08	-2.39566825093403	-2.45866986329631
ENSG00000271427	-0.216434515560269	0.129238372301173	0.0939946059126346	11.03986436727	-0.267537218357374	0.239117006648414	-1.11885483223177	0.263202074902465	0.36217988857912	-0.421222619125763	-0.366741603371414
MAN1A2	0.0173418485925604	0.0264086336519159	0.511390908972465	1024.00143178923	-0.00780495022896043	0.0565869863173201	-0.13792836015675	0.890297036454653	0.919353324707809	0.129202650492824	0.0655955965731013
GDAP2	-0.0237207386035459	0.045122749758864	0.599101144500489	275.756597707113	-0.109378494455044	0.0740530681317659	-1.47702853122064	0.13966798944651	0.216964658002617	0.0325209961666504	-0.103478588993376
WDR3	0.00364206969364896	0.0722390048557916	0.959790136059373	64.3411788517731	0.0305790193144042	0.127395351281984	0.240032458066063	0.810305094131018	0.860533246791571	0.0969465902128435	0.129487611357068
WARS2	-0.475595480290472	0.0557905536317063	1.53259815676891e-17	127.510399791044	-0.72715330142615	0.0915347035217472	-7.94401766160077	1.95735706359042e-15	6.94698255194586e-14	-1.03141580269748	-1.13179529437132
WARS2-AS1	0.371046851192643	0.0577224553306316	1.29192010221345e-10	619.841307054049	0.475652868975618	0.0990679000495751	4.80128143159989	1.57653519778379e-06	1.03691529970114e-05	0.961999294101832	0.870335035967093
ENSG00000227712	0.669045492102614	0.136223892193852	9.04437492188105e-07	15.1532565426038	0.94763190314706	0.254599129435346	3.72205476605019	0.000197608148012206	0.000759925205350276	1.66363559024002	1.65596747022941
PHGDH	0.638190059764729	0.0732231003584509	2.8898555993678e-18	358.537963750971	0.993903753496923	0.123066991857042	8.07611966863926	6.68602693912938e-16	2.56257491267508e-14	1.59098663051595	1.7329892525465
SEC22B	0.00622329333270928	0.0424618604764839	0.883477783938845	258.428643256892	0.00862470918540732	0.0755527675854322	0.114154775014096	0.90911510178667	0.93308376552347	0.10302406824457	0.0929435768546193
ENSG00000290569	-0.241518533350665	0.302743165938585	0.425005664823532	112.907648364386	-0.407558472179581	0.465950393887468	-0.874682106778111	0.381746898640484	0.486499111293396	-0.480282812423877	-0.599813902190612
NBPF8	-0.630899622850732	0.127932131943107	8.15930103450827e-07	9.9131717024219	-1.04779875669504	0.273999745188445	-3.82408660991421	0.000131257772182467	0.000531138593231421	-1.39707862259543	-1.66552550550299
ENSG00000290999	0.105003015406061	0.0903347230320216	0.245082311968313	82.6532713390179	0.118822788006194	0.148848355790597	0.798280823292105	0.424707543892317	0.52918524383935	0.335600425363073	0.276373726600546
SRGAP2C	0.0058742735397733	0.0604987128078464	0.922648969174015	309.497247872378	-0.0223025041493357	0.102492255095485	-0.217601848340228	0.827739344233109	0.873450256468787	0.10220230290347	0.041463701398333
SRGAP2-AS1	-0.0175085785665783	0.124246773297233	0.887934901614771	12.1344288656657	-0.14305113583042	0.261060492511055	-0.547961640823007	0.583718242103936	0.675365593894626	0.047147495623312	-0.159528365141207
LINC02798	0.285810742908005	0.247925464338866	0.248988729409215	79.6790509889517	0.250224334330555	0.377354389106413	0.663101693140748	0.507265426355647	0.606540496529294	0.761311307299454	0.495098096181636
H3-7	0.0857508451083318	0.16469300871709	0.60259610004722	12.7821644450367	-0.0214822504370246	0.286237202294587	-0.0750505184679512	0.940174517271473	0.95638109626815	0.290271287555357	0.0428290542510226
NBPF15	-0.539177702587573	0.183645811974777	0.00332511683963502	29.5177001301274	-0.823799251814352	0.295484546364465	-2.78796052771653	0.00530410060414951	0.0135030286673622	-1.18111982422102	-1.29266725640322
SRGAP2B	0.121336982282634	0.226522963209408	0.592200596825838	52.6799631838838	0.144883825532751	0.358594718663233	0.404032234698961	0.686189015323124	0.760721399051005	0.374058667942726	0.319753611868825
NBPF20	0.014269379723329	0.129285513025982	0.912115099927086	36.5593691472656	0.0505949019308099	0.209125655204135	0.241935413813396	0.808830208851122	0.859642226688468	0.121968538045786	0.162805037440286
NBPF25P	-0.204623910291561	0.261549683794884	0.434007752503825	12.4762884860651	-0.175032560412133	0.410114820877592	-0.426789161234375	0.669532901742219	0.74755040031598	-0.393414608624165	-0.212763027332116
GPR89A	-0.191995169765548	0.0697715642560574	0.00592744659550566	132.621294777768	-0.311336522305789	0.116287248594282	-2.67730577573489	0.00742168682025719	0.0180743023405713	-0.363680302788056	-0.439647709975058
PDZK1	0.124377378604356	0.14452440360565	0.389459617805292	15.0361081162777	0.183432729039719	0.249460861895048	0.735316665092306	0.462146661130321	0.564947225455734	0.381217265738512	0.38392016738858
RNF115	-0.229920526949886	0.0474549021618425	1.26591174107087e-06	733.155649754094	-0.370268008089685	0.0831743560626303	-4.45170874314762	8.51896638049562e-06	4.68858434657107e-05	-0.452975364883913	-0.537742081290459
POLR3C	0.00370359334078783	0.0510533584234048	0.942169325764492	110.71264436628	-0.00881790947389172	0.0849596823415439	-0.10378934137775	0.917336525133631	0.939770698902055	0.0970914473295458	0.0639094758351305
NUDT17	0.549129156790425	0.135944585311156	5.35971863154217e-05	17.2800276421341	0.710314499408555	0.238673348773341	2.9760947464776	0.00291944650716563	0.0080922812689767	1.38129318391902	1.26094092012174
PIAS3	-0.216017094139858	0.0752682777752133	0.00410521180502404	54.7364711215068	-0.233309511508334	0.126532489927318	-1.84387038967107	0.0652020313118803	0.115692567430972	-0.420239802497972	-0.309767893303478
ITGA10	0.567793715630469	0.228897903163582	0.0131178221649548	10.6485612881371	0.811597178823134	0.388545347930663	2.08880940962383	0.0367248830437041	0.0713623070355317	1.42523879351507	1.42953094683081
PEX11B	-0.283343594520418	0.0710508217838131	6.66606611503576e-05	72.4172905317523	-0.36968556970652	0.118794135971971	-3.11198500398829	0.00185833938702545	0.00548363497873946	-0.578759707873089	-0.536772583809332
RBM8A	0.170064301292981	0.0430377374135774	7.76577295903301e-05	144.843793743735	0.319755740088089	0.0773963603746866	4.13140538573269	3.60552090910769e-05	0.000169354710800191	0.488786894644582	0.610836558291225
LIX1L-AS1	0.222873139163924	0.0661822488820592	0.00075834672797686	46.9578296301904	0.287252932049569	0.121686182120146	2.36060435987672	0.0182451839830601	0.0393679818647834	0.613125036905857	0.556734027562312
LIX1L	0.0710665619397723	0.0456730256555723	0.119711559764692	95.1454312935792	0.129048611435038	0.0976669135125085	1.32131350110199	0.186396854095154	0.275564928645893	0.255697216940903	0.293395115202779
POLR3GL	0.111986649469295	0.0795615648325395	0.159265222522458	63.7823387670934	0.218239892335243	0.132587078950463	1.64601176873941	0.0997613360599319	0.16485321252932	0.352043356521247	0.441858411356629
TXNIP	-0.383182719795299	0.154525419410615	0.0131478557773622	1106.47532482067	-0.448711802829943	0.256058155477763	-1.75238239138574	0.0797080772039901	0.136916932977823	-0.813830424483195	-0.668315655438196
LINC01719	0.118592306402923	0.112681717277311	0.292591376605042	31.0686908458673	0.124254637826943	0.189082450379226	0.657145269578093	0.51108751307663	0.610129437823116	0.367596342435268	0.28541530914608
ENSG00000290578	-0.364581854483573	0.111914286515567	0.00112323735293397	20.7672868166336	-0.516867985777521	0.1939506760975	-2.6649455221166	0.00770007955548884	0.0186616497831934	-0.770034780978138	-0.781764991197639
ENSG00000287978	0.533003960739053	0.162459649325157	0.00103498788499054	14.7329541773354	0.888250900073095	0.294388394250709	3.01727553606151	0.00255057858310158	0.00722882677897915	1.34332649119372	1.55712485516318
ENSG00000291242	-0.41111222460071	0.0819979278244119	5.33958750182146e-07	401.791401217634	-0.64761285940986	0.131708052089253	-4.91703315884589	8.78656731168206e-07	6.10014203977703e-06	-0.879590302598083	-0.999396296620799
ENSG00000289321	-0.0796192898095135	0.0918862889610188	0.386217097635515	106.973489649418	-0.142733512941005	0.152081981281273	-0.938530072652213	0.34797206988944	0.451782379699825	-0.0990918605493471	-0.158999666140357
ENSG00000290557	-0.397224243732079	0.0729242503257886	5.12033651596675e-08	54.1369055270244	-0.604331281129667	0.130369105177388	-4.63554060839319	3.56005823461972e-06	2.15560366478135e-05	-0.846891121730181	-0.927351969985241
ENSG00000291243	-0.363848230107721	0.13680237710397	0.00782188554834655	25.631317860636	-0.564580873726825	0.229888457497405	-2.45589047781226	0.0140535980948332	0.0313235997104713	-0.768307466087513	-0.861185451835475
NBPF12	-0.202618943662922	0.048431313284705	2.86884430656163e-05	398.151688244684	-0.302502959753637	0.0800989575092306	-3.77661544120317	0.000158973894337203	0.00062691614497177	-0.38869392481533	-0.424943808427317
PRKAB2	-0.129318583042051	0.0413644698088831	0.00177008626621944	196.719121927427	-0.173589841856955	0.0737932307461279	-2.35238164939761	0.0186536247937028	0.0400748417086326	-0.21610859565217	-0.21036155097745
ENSG00000237188	0.0551721735650295	0.0537287562907463	0.304484087561594	419.147375166593	0.0539485869171612	0.0897984224413021	0.600774328217463	0.547990304985314	0.643999037888146	0.218273959725427	0.168387411886646
FMO5	0.809663885185606	0.11557852407624	2.46432027248791e-12	376.686303257885	1.2218694608226	0.186278432064587	6.55937162064443	5.40349895578922e-11	8.9085845866454e-10	1.99472088710707	2.11244944168182
CHD1L	-0.377602634872204	0.0981092043443049	0.000118698217025401	31.7941671361386	-0.478185282487625	0.167135646739644	-2.86106101131448	0.004222257890562	0.0111210055066503	-0.800692142692307	-0.717375719324921
LINC00624	0.385688849029867	0.0679324092202613	1.36647009958034e-08	96.13232207893	0.536540716238669	0.131666587463833	4.07499523283422	4.60152896818786e-05	0.000210228378758592	0.996473804117055	0.971685867675619
BCL9	-0.122390781854118	0.0575740710958269	0.0335201742700719	177.631893999399	-0.213598663541134	0.103133305551214	-2.07109296458131	0.0383501092054743	0.0740751362507609	-0.199797122717126	-0.276958212472992
ENSG00000289419	-0.512330616581801	0.139429929469494	0.000238346834360631	17.6420846300212	-0.753255973804119	0.24596435442263	-3.06245990632379	0.00219525881693076	0.00633036530280732	-1.11790849570733	-1.17524448290796
ACP6	0.340757961278463	0.0767276262378087	8.94844654472456e-06	94.0153061551787	0.422170455543636	0.130341529372409	3.23895582303182	0.00119968153611285	0.0037377884189261	0.890684255655255	0.781310914951732
GPR89B	-0.0728835188212185	0.0732741992882489	0.31989764630086	235.123115053066	-0.148460516170098	0.121200878956364	-1.22491286736913	0.220608051760961	0.314873052858935	-0.0832325217502478	-0.168532546124738
ENSG00000290705	-0.18593502458252	0.126119711845588	0.140407805904682	31.8248378804946	-0.276175874253652	0.218002601717592	-1.26684668934098	0.205210113865339	0.29741893489991	-0.349411721537835	-0.381121073155409
NBPF11	-0.343121367932332	0.0673457824361437	3.48888712422844e-07	186.505854963868	-0.520454940587649	0.113150978415809	-4.59965037752544	4.23200604955489e-06	2.5153541951611e-05	-0.719506173696047	-0.787735654797171
ENSG00000227733	-0.52710395793788	0.10310182453527	3.1799026831596e-07	211.552247755727	-0.786177132204851	0.17106203403697	-4.59585983898065	4.30968337163949e-06	2.55743421467082e-05	-1.15269225337486	-1.23004337849557
LINC01138	-0.246880545620675	0.119270203660331	0.0384592354416995	285.116591976075	-0.378990901136168	0.187023478566189	-2.02643488422787	0.0427202391962518	0.0810506536324345	-0.492907643253606	-0.552261767975163
ENSG00000291232	-0.149691666555243	0.10866558203269	0.168343990142329	31.0581337792303	-0.234719375120472	0.1859637693793	-1.26217798178595	0.206884749728522	0.299482440690436	-0.264076917968877	-0.312114680981297
PDE4DIP	0.0308389948859079	0.0843067526721313	0.714517995430143	606.753864935527	0.030494321532916	0.134865745163525	0.226108723871592	0.821116859617835	0.868356479830523	0.160981613325613	0.129346627712818
NBPF9	-0.196326593710003	0.0873032569964321	0.0245259310543984	38.7030183022753	-0.305061884792062	0.168140332522421	-1.81432902038172	0.0696270862644463	0.122274964553446	-0.373878618606247	-0.429203265652067
ENSG00000274265	0.254792921967745	0.0596392870004911	1.93525323688917e-05	685.272745662759	0.285512965392361	0.0969602016180079	2.94464079723339	0.00323329796505977	0.00885005964262909	0.688280004430605	0.553837767047611
ENSG00000291233	0.327208115126911	0.09816678309414	0.000858576240551782	67.4015261075587	0.431136276895802	0.163188124045026	2.64195865611425	0.00824281171152927	0.0197931298178834	0.858781211272279	0.7962349678102
ENSG00000272755	-0.0429220887071499	0.113205726588501	0.704575576871428	47.1774795746318	-0.105195844363438	0.187911085286333	-0.55981712948517	0.575604178522342	0.668213094364227	-0.0126884857504686	-0.0965163611501319
LINC00869	-0.481954872565882	0.143129678774003	0.000759190167193103	74.8523926122007	-0.77625919532332	0.226027797455174	-3.43435278343261	0.000593970611749953	0.00201022689288429	-1.04638895971653	-1.21353448227145
H2BC18	0.23812339027222	0.183622283905145	0.194696238688309	72.7489554709811	0.271823212549237	0.283939299841577	0.957328600517434	0.338401423926669	0.442172706722915	0.649031676178196	0.53105049669889
ENSG00000290791	0.483327152236738	0.0927158675080392	1.85818084469835e-07	110.812109535067	0.696173374883887	0.149887462109829	4.64464048616536	3.40669167369625e-06	2.07626688030889e-05	1.22636269627473	1.23740231929591
ENSG00000290792	0.488796217714531	0.112526044671993	1.40007365553574e-05	79.3593191128017	0.702917975086146	0.182550123722399	3.85054778793283	0.000117853930761132	0.000483409334699367	1.23923958334193	1.24862903974617
ENSG00000264207	-0.390027563763065	0.162001046782301	0.0160594352178277	15.30557340133	-0.607460108528756	0.265202535147549	-2.29055166531793	0.0219893571780837	0.0461739241168148	-0.829946575062008	-0.932560057861958
H2BC21	0.115894251146577	0.114800875011348	0.31272334489098	167.556571484567	0.260840792084198	0.179438515690588	1.45364996517233	0.14604337671803	0.225151467465666	0.361243784950247	0.512769714928175
BOLA1	0.154437061677218	0.0629304887861778	0.0141241761123717	36.1359446983078	0.314893939149635	0.124383810631838	2.53163122716737	0.0113533325629005	0.0260508268080378	0.451992637833925	0.602743850290155
SV2A	-0.0203978646159293	0.294460490244472	0.944773119608713	40.0447241945668	0.381971604572478	0.433629552926166	0.880870784739888	0.378387761880916	0.482963214052966	0.0403446862012288	0.714397940314076
SF3B4	0.0881887304175977	0.08312900761339	0.288750843060182	62.1227596488744	0.213185533707806	0.144431804495664	1.47602901211559	0.139936104008174	0.217313053749536	0.296011276212955	0.433445181563319
MTMR11	-0.507113759990232	0.102162487122408	6.91285012758211e-07	32.8531934592308	-0.702372116445438	0.185210174089214	-3.79229769584424	0.000149259832872572	0.000593963867981808	-1.10562543318995	-1.09054578693403
OTUD7B	-0.0422593064322985	0.0319676181199146	0.186187784035817	2026.84903871979	-0.0952484980167595	0.0576203189672677	-1.65303663228361	0.0983234084279141	0.162843012220905	-0.0111279682291379	-0.0799585114174406
ENSG00000285184	0.20892548213644	0.0466904789306636	7.65217711636617e-06	233.30799790597	0.258068574420874	0.0804268241658611	3.2087375959129	0.00133319105230322	0.00409371962395234	0.580285348823096	0.50815522158534
VPS45	0.0619732117809494	0.0398066753353052	0.119504973653096	493.907517083029	0.0335477981649551	0.0690637734476658	0.485751016636479	0.627143707661699	0.711601867590198	0.23428696988259	0.134429290512879
ANP32E	-0.304090684194701	0.0947641538987933	0.0013323409102904	40.681103552216	-0.348514143198137	0.168004968031837	-2.07442760342714	0.0380396159320226	0.0735709622220195	-0.627608625808619	-0.501531697794584
CA14	-0.694561061467264	0.0920785775433015	4.58808796577422e-14	91.1220338396866	-0.922956249662874	0.146149118851091	-6.31516807571902	2.69868014867313e-10	3.89631771756487e-09	-1.5469691585433	-1.45771898106432
APH1A	-0.233753681901208	0.0753173819438002	0.00191193149842775	109.363101685838	-0.23343918512849	0.116359976773281	-2.00618109080006	0.0448369305716986	0.0843052212077038	-0.462000508872345	-0.309983741454533
PRPF3	-0.168501062120041	0.0484866714730676	0.000510465488953566	260.329233656156	-0.281377747607888	0.0799016032542695	-3.52155321229868	0.000429026552997807	0.00151437309984106	-0.308363544902421	-0.38977984850374
RPRD2	-0.0250066974538285	0.0222118812821932	0.260239481682404	1133.34727668973	-0.0706153250093096	0.048829289900527	-1.44616735474065	0.148130267672696	0.227590165364258	0.0294932125433988	-0.0389553772264885
TARS2	-0.325442839554819	0.0557790884446297	5.39535697337988e-09	91.094098283023	-0.451030368974665	0.0928330705114798	-4.85850965059796	1.18272645008404e-06	8.01166901356494e-06	-0.677882167847915	-0.672175023402441
ECM1	-1.00269963851079	0.174441011968908	9.02663682411241e-09	16.334186058569	-1.431591863071	0.281167785666607	-5.09159276435922	3.55068080784994e-07	2.68031341591556e-06	-2.2724798831356	-2.30436810355306
FALEC	0.251265773534495	0.0828574423439983	0.0024253147587471	25.8496351245949	0.356362014543108	0.158538182224108	2.24779929695017	0.0245889907314238	0.0508147416852424	0.679975351244678	0.67176951172179
MCL1	0.0223462705096181	0.0694963451564704	0.747796672546943	121.47379040157	0.145518142034676	0.121078958327885	1.20184501125793	0.22942358257574	0.324751798334727	0.140985536641147	0.320809463043178
ENSA	0.598282712589405	0.0880023633036388	1.0572530426982e-11	367.394315718185	0.844548383878896	0.149656676282159	5.64323894435961	1.66880486006819e-08	1.6734185484878e-07	1.49702498298866	1.48437985656105
ENSG00000288880	-0.550214439876212	0.0776690642010611	1.39963547273351e-12	88.0462991418084	-0.838456326770496	0.132751306733841	-6.31599302032901	2.6843216384067e-10	3.87935345818718e-09	-1.20710576646896	-1.31706468222781
GOLPH3L	0.213835817842305	0.0734623301701942	0.00360478514116229	103.073231946819	0.332803535019432	0.121677775432466	2.7351217906194	0.00623571994857492	0.0155746374462979	0.591846709461984	0.632555257961141
CTSK	0.180110614495247	0.16762276760186	0.282598776504603	16.9328669074207	0.256153057304034	0.287406231303246	0.891257841357531	0.372790860202387	0.476924714562086	0.512440888379443	0.504966748652392
ARNT	-0.140087374705226	0.0455802932637231	0.00211620578083653	467.146586124028	-0.23634110284972	0.076643206254029	-3.08365365178464	0.0020447549052157	0.00595589121167658	-0.241463661277173	-0.314814126955367
SETDB1	-0.00923629295422828	0.0473461511023432	0.845330223609942	263.846431240987	-0.0566989999496126	0.0783548826891614	-0.723617954665837	0.46930031542968	0.571355770774011	0.0666245503505515	-0.0157909662228758
CERS2	0.0849548632508517	0.0329606433820722	0.00995283224163389	517.574481260786	0.24360934824672	0.0565083460541989	4.31103306426747	1.62493603327555e-05	8.34406897473783e-05	0.288397152288934	0.484087124838855
MINDY1	0.165217565187859	0.0351612888605491	2.61632592214984e-06	173.516439002524	0.27904131318787	0.0708185155847084	3.94023103822473	8.14031724133019e-05	0.000350984800509774	0.477375278944682	0.543065382032587
PRUNE1	0.208482804356021	0.0420874061627852	7.28650921335717e-07	88.255215361253	0.313189597890926	0.0817160213478332	3.83265842762706	0.000126765909460851	0.000515486967348187	0.579243066223125	0.599906890012366
BNIPL	0.525542189988479	0.127189332998976	3.59671288236845e-05	18.5203893218898	0.6892864626006	0.233550066635595	2.95134346365263	0.00316394874209744	0.00868101139183228	1.32575778961817	1.2259387133517
C1orf56	0.163177667508531	0.102175990453008	0.1102600116933	148.591181608931	0.23818642721091	0.165413407140734	1.43994632193424	0.149882586250228	0.229878706696281	0.472572350153281	0.47506040469724
CDC42SE1	-0.078704158573884	0.0566517923094281	0.16475322181817	302.161277233607	-0.0729202503681878	0.0883618597224793	-0.825245763242315	0.409232076910765	0.513473693531893	-0.0969371886733722	-0.042792039428375
MLLT11	-0.348872844215762	0.482933834620022	0.470046751546037	10.5392604820819	0.271857477439223	0.675237355974056	0.402610245173799	0.687234971564583	0.76155176447848	-0.733047995579898	0.531107532302126
GABPB2	-0.155348524585795	0.0505364669100892	0.00211217483619854	481.65841900627	-0.241299754603875	0.0819901101985846	-2.94303488578602	0.0032501179137992	0.00888910720719576	-0.277395961653828	-0.323068047926909
SEMA6C	-0.657628113633078	0.159747247552867	3.84371094637245e-05	10.8333718543225	-0.966679976897621	0.31652351431398	-3.05405422719625	0.00225771267029125	0.00649534631841772	-1.46001071925407	-1.53049928649199
SCNM1	0.133182466834034	0.0525393098138229	0.0112475944249135	56.9450310875948	0.226103584325311	0.111233475193066	2.03269370064063	0.0420834781226053	0.0800081057480522	0.4019488015394	0.454947915409052
LYSMD1	0.058872871627334	0.0883460123333407	0.505162051761073	35.1434582095308	0.0984053035871057	0.158021437276166	0.62273388524576	0.533459411393949	0.630910999430525	0.226987234637125	0.242387814463917
VPS72	-0.00726836706433948	0.0505457170892991	0.885660075370414	84.4288792491651	0.0652054541890679	0.0995542833800963	0.654973869282096	0.512484578224439	0.611551770404079	0.0712580219269308	0.187125023934437
PIP5K1A	-0.389784011125427	0.0461124070894018	2.84131534179888e-17	544.104924196857	-0.594395157623237	0.0718545559022483	-8.27219861231706	1.31510984997107e-16	5.55596550537494e-15	-0.829373131605807	-0.910812801224935
PSMD4	0.155822110775051	0.0513238193878232	0.00239692967825753	211.462378305576	0.267277446090108	0.0896342113425868	2.98186866472846	0.00286494873700896	0.00797541233022467	0.455253728944963	0.523483843711553
ZNF687	0.0957823104033391	0.0683871976500896	0.161337215086038	33.5307182602303	0.285694877376103	0.154007017378288	1.85507701038291	0.0635852302098766	0.11324262975462	0.313890321967511	0.554140568537215
PI4KB	-0.126316195505941	0.0355034957435919	0.000373899383225387	321.714150486256	-0.154388516050642	0.0579769639598174	-2.66292861001906	0.00774638466404222	0.0187646988660974	-0.209039489350292	-0.178399994971558
SELENBP1	-0.0935359368448038	0.122484153948776	0.445071402792562	11.1175608221306	-0.0362338923390714	0.247350948728701	-0.146487783957576	0.883536332881833	0.914340209205688	-0.131858535761982	0.0182742170701379
PSMB4	-0.235770216167233	0.0629581341756589	0.000180485057967135	141.907542194669	-0.210313139562174	0.0988860762174517	-2.12682257813216	0.0334348275905989	0.0658468177856968	-0.466748428625029	-0.271489295392918
POGZ	-0.304770499310413	0.0243256175551968	5.1950668159151e-36	3004.51510714946	-0.476220117454972	0.0419441737732533	-11.3536654704269	7.11175019665121e-30	1.46887273853334e-27	-0.629209247067798	-0.714104604981801
CGN	-0.0562585737838704	0.0841960131405696	0.504015048680227	107.435605094592	-0.097265888394981	0.136626352402158	-0.71191162381822	0.476519503755334	0.578475227783312	-0.0440891725595047	-0.0833165574299757
TUFT1	-0.112706700019609	0.11838102317032	0.34106285623739	13.2648801525922	-0.138383963804485	0.2127124466246	-0.650568248357883	0.515325232385442	0.613956219420278	-0.176996000909605	-0.151759626586341
SNX27	0.220140764621714	0.0331402242313198	3.07975884791947e-11	666.736610926224	0.313279084529982	0.0570749450517722	5.48890733483509	4.04427709977819e-08	3.74252923153712e-07	0.606691674835465	0.600055844946772
MRPL9	-0.364120713817532	0.0852051978216209	1.92465772360421e-05	40.919827586041	-0.434849254383099	0.15024492817575	-2.89426910886756	0.0038004229561724	0.0101794109836527	-0.768949027607142	-0.645240758265079
TDRKH	0.037041178353659	0.0637333048290075	0.561112206540619	72.3105358517453	0.0855465671569184	0.125551210036086	0.681367922557897	0.495638714732436	0.595848288341638	0.175584623000403	0.220983812015122
TDRKH-AS1	-0.0294958836474481	0.0739754127222749	0.690095474221291	30.4431879142749	-0.0414077932624118	0.13731556735683	-0.301552067689521	0.762993552262507	0.82280472195038	0.0189234463057147	0.00966200321582618
ENSG00000269489	-0.183165292491043	0.0827990719082058	0.0269551965059641	23.7133980405332	-0.235736364110016	0.148309722781421	-1.58948691757347	0.111950505317231	0.18153047263903	-0.342890401306224	-0.313807509428382
C2CD4D	0.415147342222839	0.146208640095284	0.00451960085833497	11.4468121153162	0.660741165112018	0.253739356532699	2.60401529404395	0.00921386451183401	0.0218010149809839	1.06583367767424	1.17842365456934
THEM4	-0.0705666149196601	0.0554708425796181	0.203323783147614	236.093774970041	-0.125734702985521	0.0977619226279892	-1.28613165131761	0.198397119534071	0.28942157784885	-0.0777773832065499	-0.130704306647675
ENSG00000285651	0.247478998238225	0.0926928484849435	0.00758778330778227	37.4822667186633	0.313969339445753	0.170848731006931	1.83770366683623	0.0661060832577439	0.116989594683555	0.671059407920006	0.60120480837624
FLG-AS1	-1.11972320166732	0.21288536231933	1.44253534061168e-07	36.0000874127915	-1.72902660784936	0.350716251251247	-4.92998713826555	8.22350306832827e-07	5.74949290686929e-06	-2.54801127201479	-2.79946293967142
S100A6	1.52025411617804	0.345377804768102	1.07399356786943e-05	314.168123803865	2.45972310122403	0.490916412496873	5.01047233013358	5.42966051499066e-07	3.96973852106323e-06	3.66780199990361	4.17291801837668
S100A16	-0.150860941797036	0.178487378323455	0.39798851845798	15.0770538043096	-0.101982367362785	0.302363624008262	-0.337283850520319	0.735902932617236	0.801906097380444	-0.266829970624797	-0.0911673698270294
S100A13	-0.408007432871815	0.201187585077243	0.0425607500574425	73.4030842607804	-0.405561328613924	0.301680610379571	-1.34434005587449	0.178838448299372	0.266136952332629	-0.872280086141088	-0.596489557998473
S100A1	0.0254440265288809	0.177424943700034	0.885968542925181	204.858283773508	0.322125672027798	0.265103421438858	1.2150943593238	0.224330104700374	0.31893722558284	0.14827918755532	0.614781427160449
CHTOP	-0.0663364878318467	0.0371736127262884	0.0743416865068394	289.339262093973	-0.0766147105782823	0.0603519493337029	-1.26946538469964	0.204275128878735	0.296397252566657	-0.0678175703261151	-0.0489416510805898
SNAPIN	0.0990394556891395	0.0641207311137292	0.122448427364779	86.7720500477734	0.191830483327289	0.112527148994499	1.70474845440779	0.0882413486832072	0.148762849593921	0.32155925410537	0.397898644536113
ILF2	-0.0627971345195425	0.0597471559185482	0.293236500407674	100.142754421794	0.0366539051750941	0.106954164441588	0.342706666603078	0.731819146905356	0.798743672192994	-0.0594841808140476	0.139599559179026
INTS3	-0.115794895778562	0.0453459958298861	0.0106619974150182	266.515221951175	-0.199878187248678	0.071452057361682	-2.79737483606551	0.00515197244163945	0.0131981020119931	-0.184267142239124	-0.254119801424071
SLC27A3	-0.447879540262012	0.205080739526225	0.0289682662993471	11.7229166101987	-0.615215218682472	0.338813904421786	-1.81579094202875	0.0694024472957616	0.121966886520358	-0.966158761772142	-0.945468822080123
GATAD2B	-0.0959487957724002	0.0402719478308806	0.0171945114030684	1436.98287824407	-0.164769474882245	0.0739953506191461	-2.2267544312387	0.0259636904166073	0.0531241111977665	-0.137539599930238	-0.195679614120672
ENSG00000284738	-0.0792087454827698	0.100302376425656	0.429703231184963	42.1169715528278	-0.173825814129591	0.175803653295771	-0.988749726589288	0.32278560674026	0.425922338760817	-0.098125236003888	-0.210754338490343
DENND4B	0.295496088751147	0.0534522334840439	3.23483028239706e-08	282.541419005167	0.448752710084989	0.0902292719457437	4.97347147336877	6.57644551334583e-07	4.70863366533297e-06	0.784115405208924	0.825558391707061
CRTC2	-0.0653352580374503	0.0635678219165987	0.30404206096417	125.942263930261	-0.0986545687094716	0.105115728798736	-0.938532889767282	0.347970622876612	0.451782379699825	-0.0654601798280299	-0.085628084461681
SLC39A1	0.127855790824122	0.0647770972140563	0.0484066728250669	65.3874101039311	0.287058047812161	0.122853282102247	2.3365924206506	0.0194603869409408	0.0415141893844111	0.389407169755745	0.556409633115208
CREB3L4	-0.612078222288815	0.127794601179709	1.67158416006669e-06	17.1167586873831	-0.842890847949503	0.214064609697751	-3.93755347574559	8.23165910398741e-05	0.000354512025877199	-1.35276372995676	-1.32444616194707
JTB	0.169461960406836	0.0699713692711773	0.0154406301192147	146.967844104108	0.358242711837274	0.110820732016734	3.23263260689507	0.00122655194296018	0.00380635516355609	0.487368686067935	0.674900025338606
JTB-DT	0.0712039252098744	0.133179555219612	0.592894623255223	13.2170932933703	0.116027722131455	0.24528995361135	0.473022724425538	0.636196966733937	0.719349535606781	0.256020638067139	0.271721201280327
RPS27	-0.0137859818323614	0.0863829525240729	0.873202903769745	582.363156676495	0.0846148001865758	0.135199916508564	0.625849500293265	0.531413660471204	0.628791577408281	0.055912330847514	0.219432839831876
NUP210L	0.905222665380771	0.100555756610194	2.21246421169305e-19	479.213269463943	1.22121008496	0.162679690614888	7.50683800998231	6.05726046095243e-14	1.69957585499667e-12	2.21971355282824	2.11135187796284
TPM3	-0.471329313632894	0.0979299703791716	1.48739317298909e-06	147.651185512286	-0.626893795281595	0.155935185944957	-4.02022026961177	5.81437517937326e-05	0.00025862115278577	-1.02137113483191	-0.96490839014991
C1orf43	0.111139221513895	0.0413857535475237	0.00724329987761238	381.945212041781	0.209807186432199	0.0667057461379141	3.14526406763253	0.00165936976734474	0.00496009805229821	0.3500480916769	0.427821755517334
UBAP2L	-0.0860465475061563	0.0272143132184279	0.00156790647107173	298.440661708708	-0.146012751652388	0.0522566078084183	-2.7941490612574	0.00520364865659819	0.0133084881203119	-0.114224806360199	-0.164458121081844
HAX1	-0.118933597462681	0.0726386911401582	0.101561279032753	96.8537172894219	-0.0813950450552575	0.109211058488845	-0.745300395230314	0.456090142253362	0.559244434816107	-0.191657199514565	-0.0568987541293025
ATP8B2	0.292942353739265	0.123240468504197	0.0174541802356667	56.219203708698	0.46035872828996	0.20967360500139	2.19559695311629	0.0281208045256354	0.056857169830146	0.778102649011163	0.844877182742919
IL6R	-0.496797313217405	0.2498652709997	0.0467828583792282	37.0222708520761	-0.698971226828626	0.359951715940977	-1.94184718636885	0.0521556025777541	0.0954826992408939	-1.08133541132646	-1.08488483804675
UBE2Q1	0.15743459358719	0.0614690917861842	0.0104311503533642	137.016408083087	0.346023070416338	0.101446725493154	3.41088456758211	0.000647524985595929	0.00216730678838557	0.459050311588566	0.65455982812583
ADAR	0.0590751988281768	0.0343535314908069	0.0855005904788154	507.919688704565	0.133905661497364	0.0544007680740061	2.46146637700411	0.0138370366641656	0.0309104059235101	0.227463613010442	0.30147991513568
KCNN3	-0.214113144424656	0.262952611228523	0.415493076331838	47.0908634817562	-0.278634120820537	0.401234525484914	-0.694442036073023	0.487405039561345	0.588997265018427	-0.415756962502029	-0.385212946087327
PBXIP1	-0.0816226233428976	0.177180918645338	0.645032589061939	12.3664760236249	-0.0736108256281526	0.337439367730434	-0.218145340074716	0.827315871688349	0.873111512871864	-0.103808699243647	-0.0439415360865897
PYGO2	0.28310407261117	0.0589032551451432	1.53783625983787e-06	83.9824910623233	0.558968058583871	0.0980991230988232	5.69799240734066	1.21226448801399e-08	1.24672096827497e-07	0.754938465745079	1.00901728768589
ENSG00000271380	0.564467526567672	0.0996622872571891	1.4805467838656e-08	15.5011104532181	0.829574912960635	0.199527480716187	4.15769752608987	3.21471279848605e-05	0.000153175245197969	1.41740729815271	1.45945577401675
SHC1	-0.193287860790224	0.125988630181253	0.124988062361285	16.1665539267948	-0.292681477002924	0.227197256072016	-1.28822628434452	0.197667204912408	0.288660382939752	-0.366723937281942	-0.40859546487207
CKS1B	0.421602664359329	0.0659818029372489	1.66232304275772e-10	40.849407886059	0.671768953848843	0.130330638521876	5.15434407033989	2.5452024404953e-07	1.98686118071421e-06	1.08103270106708	1.19677995407119
FLAD1	0.183369939050159	0.0538609230941767	0.00066283379068702	87.5517581853103	0.31374743000377	0.094853650257885	3.3077001164506	0.000940654785230886	0.00301475804120011	0.520114951595428	0.600835429140154
ZBTB7B	0.101521151322898	0.0594558671385136	0.0877283513663404	91.063845788204	0.205400388333349	0.101326777067604	2.02710867035974	0.0426513003699294	0.0809737632836997	0.327402393950892	0.420486422235465
ADAM15	-0.765148766076272	0.0828008791641087	2.44594730196746e-20	189.593597418749	-1.07329686563322	0.135703817056296	-7.90911330952446	2.59228589082127e-15	9.0069821220568e-14	-1.71316755281626	-1.70796836830802
EFNA1	-0.355565826757032	0.0992800186119363	0.000341700388466601	261.748548770892	-0.520798740062998	0.159304779330966	-3.26919720958908	0.00107853102149422	0.00339589981381337	-0.748806589196414	-0.788307926019325
SLC50A1	0.33876421488959	0.112657739806072	0.00263821340728921	20.6348933452624	0.542280204133621	0.19279200223855	2.81277334037246	0.00491162589057697	0.0126674971589959	0.885989989844324	0.981239529003492
DPM3	-0.012936587301075	0.0760235954069213	0.864880043224326	54.7708279370461	0.119762693305053	0.13049605725538	0.917749515379443	0.358750018145435	0.462462857129054	0.0579122259848609	0.27793824543392
KRTCAP2	0.193022636286512	0.059255465945464	0.00112411920176596	176.204042143824	0.407404660996815	0.09723893882224	4.18972755082797	2.79289585676415e-05	0.000134935523995905	0.542842178524977	0.756732519993996
TRIM46	-0.363932296820966	0.0831633961673654	1.20815213291523e-05	61.8807969196878	-0.470363654211534	0.13660282838683	-3.44329366943679	0.000574674915434991	0.00195649969492531	-0.768505400739596	-0.704356232403796
THBS3	-0.672727121229718	0.123736451524805	5.4253884973896e-08	18.2564055184051	-0.908057702647799	0.218567678279397	-4.15458365022765	3.25880383908958e-05	0.000155047054558486	-1.49556125644149	-1.43291961306067
MTX1	-0.128950985035268	0.105806923523238	0.222943410926216	26.276862361911	-0.0547708793116582	0.194439449592117	-0.281686043786655	0.778184256780623	0.834881418206616	-0.215243088000326	-0.0125815141059895
GBAP1	0.179347870929853	0.15271543440732	0.240237821413273	12.9063111313267	0.299514500462214	0.259368726479696	1.1547826313812	0.248179451383205	0.345407264531553	0.510645012503997	0.577144014325412
GBA1	0.0185412018892228	0.0734526902330045	0.800713561653285	27.270119078667	0.0246909384725149	0.143860041236469	0.171631665473592	0.863727111392812	0.899977990016991	0.132026521777142	0.119686609723452
ENTREP3	0.319012895335431	0.0757416640828448	2.53282282021145e-05	61.8440821256483	0.591335146019514	0.137710538152863	4.29404426089101	1.75447473934361e-05	8.91688101462024e-05	0.839485607631357	1.06289390476208
SCAMP3	0.230660198450327	0.0439000369446898	1.48657772827604e-07	186.693036103432	0.389366658753359	0.0805285032093755	4.83514089093397	1.33051364820286e-06	8.892615039292e-06	0.631459628697403	0.726707373566395
CLK2	0.085851203586883	0.0444628324681978	0.0535012057066602	87.7935196259328	0.134454075038114	0.0842419745684817	1.59604610085218	0.110478501047395	0.179593986562726	0.290507581086635	0.302392776584616
FDPS	0.208088360215697	0.0876552747885995	0.0175994116327617	351.012816922951	0.395148222943233	0.141119515595149	2.80009622536443	0.00510873753163022	0.0131056433231969	0.578314349485338	0.736331072967171
RUSC1-AS1	0.160479219310387	0.118755962950561	0.176587794350047	9.70041362332385	0.328797429992924	0.247320372360468	1.32943932946091	0.18370306959366	0.272232022713236	0.46621886748878	0.625886898106108
RUSC1	-0.844138473392875	0.36488512675412	0.0206986668678598	16.1748951980679	-0.890508009230373	0.537497820652719	-1.65676580446219	0.0975668330371991	0.161806219928202	-1.89914842006258	-1.40370728081313
ASH1L	0.00598205972129479	0.0190450165692252	0.75344429129497	2833.26089325335	-0.0401082596343933	0.0341577098761106	-1.17420810059765	0.240311682170048	0.336631031042839	0.102456084923907	0.0118251411810076
ASH1L-AS1	0.126991021413583	0.10447545381042	0.224171408897394	19.3602929003382	0.130535850922832	0.192186051372496	0.679216051272247	0.497000978402011	0.597099818211044	0.387371074542789	0.295870698850637
MSTO1	0.119058004130804	0.0552019762538209	0.0310235363263122	235.914500501546	0.12260815568097	0.0880870369494312	1.39189783113441	0.163953338725592	0.247502801765128	0.368692825385366	0.282674658221656
YY1AP1	-0.0199511829174067	0.0422879929599098	0.63707448277054	535.089574696207	-0.0590752719865655	0.0646202138142529	-0.914191837191595	0.360616052587978	0.464546198721051	0.0413963960061697	-0.0197463884973802
DAP3	0.110057897873495	0.0444880550869478	0.0133656362835142	453.485359505089	0.113745111875778	0.0727652902344135	1.5631781514146	0.118010697632761	0.189089223628573	0.347502120622602	0.267921683670847
GON4L	0.0908039652128919	0.0463028415080989	0.0498687120603856	374.333495178463	0.0900939242817701	0.0794922486683812	1.13336741369106	0.257059992552044	0.355736008676851	0.302168833340393	0.228553112744187
SYT11	-0.151562322431179	0.0537659465495404	0.00481843521858794	1598.0918601351	-0.108566649432152	0.0932368437682251	-1.1644178958056	0.244254698692138	0.340916512693852	-0.268481367788289	-0.102127232819901
RIT1	0.148919717034196	0.0540937868127553	0.00590534903632808	67.9048125392346	0.235228430134442	0.102757408661765	2.28916272994697	0.022069899179748	0.0463365058170313	0.439002077715844	0.470136672337377
KHDC4	-0.192145209563718	0.0405822010759777	2.1936170245328e-06	259.811931652335	-0.276896212700224	0.0627152053087592	-4.41513682905142	1.00946119202442e-05	5.47872167393983e-05	-0.364033570735655	-0.38232011210905
ARHGEF2	-0.0927894359765097	0.0388015371791292	0.0167849154790999	1049.35416641954	-0.112754429759576	0.0650105119228549	-1.73440304382431	0.0828465953899532	0.141156246567827	-0.130100903234886	-0.109098000194273
ARHGEF2-AS2	-0.785922130573469	0.123327916223131	1.85824096346782e-10	22.3031276841712	-1.16388706067699	0.20757212751782	-5.60714521065491	2.05691081459296e-08	2.01769925618812e-07	-1.76207833468974	-1.85876022620798
SSR2	0.0414595141733339	0.0422542236781448	0.326497975925214	99.0197529342274	0.151440071265967	0.084821819739678	1.78539050129723	0.0741979982948467	0.129203563541296	0.185987572390188	0.33066680699422
LAMTOR2	-0.431670674469786	0.103172371625578	2.86455005047748e-05	44.3140819832614	-0.528953015270689	0.168317054867714	-3.1425990413533	0.00167455050954788	0.00500145423327707	-0.927995069064246	-0.801881120202219
LMNA	0.0860220437253016	0.0760950115087954	0.258284231729558	339.745104975032	0.145586546914335	0.127207989338445	1.14447644107473	0.25242610271705	0.350203244099753	0.290909823330377	0.320923326346908
SLC25A44	-0.0469536919313807	0.0793153418312515	0.55385895033625	98.981536244872	0.0271467704042199	0.128152947125376	0.211831027012289	0.832238861713042	0.876316937798955	-0.0221808751959718	0.123774463375747
PMF1	-0.212465426413065	0.0495278352364462	1.78819155268974e-05	161.513123233517	-0.299454806328252	0.0891189666384168	-3.36016919432238	0.000778947529034496	0.00255092021675225	-0.411877418759135	-0.419870006367878
BGLAP	0.472046955057182	0.115079680200428	4.09746518746468e-05	22.2000188350406	0.674406945484761	0.237409391897487	2.84069193764654	0.00450157746500703	0.0117629517628043	1.19980352894228	1.20117102155606
PAQR6	-0.77311857366388	0.0841213729700848	3.90972216455145e-20	309.692885783223	-1.0188424534736	0.125721977385367	-8.10393277820162	5.32105134399102e-16	2.07144907163588e-14	-1.73193242456074	-1.61732630736057
SMG5	0.0352243897367309	0.0303496936323718	0.245797429341907	304.430934316449	0.051395276940381	0.0575192204139894	0.893532224019521	0.371572223454143	0.475856918273041	0.171307003370478	0.164137301209578
TMEM79	0.165990549735333	0.0785314953685923	0.0345425005262334	62.5071724980578	0.268734271196642	0.129417996830037	2.07648300683844	0.0378493011816147	0.0732791248368432	0.479195267160755	0.525908801118295
GLMP	-0.293079800947591	0.0618974787638566	2.19138190100816e-06	39.2496109695201	-0.349413928424676	0.114996301110169	-3.03847971675131	0.00237775110804611	0.00679337881416978	-0.601683556770985	-0.503029434784279
CCT3	0.335651730490656	0.0478599309387623	2.32912000397843e-12	470.01778464373	0.510240012183526	0.0820264198944927	6.22043498716422	4.95778465393236e-10	6.77639849160185e-09	0.878661661034544	0.927907045622796
MIR9-1HG	-0.0298239737183329	0.108258836113159	0.782941603066645	176.229108049684	0.106829418044759	0.161051071025264	0.663326343405691	0.507121568306434	0.606417243670391	0.0181509598895606	0.256410169417647
MEF2D	0.00269908704989348	0.0390052676967599	0.944832004128045	281.799663643987	0.0170487751014219	0.0740647226107117	0.230187523836836	0.817946056117136	0.866296973186947	0.0947263423369913	0.106965851008392
NAXE	-0.203750567802527	0.0578875881453036	0.000431933218648576	184.588651706164	-0.288540304106418	0.101666972851484	-2.83809280451303	0.0045383985033144	0.0118466779257133	-0.391358328141159	-0.40170227787046
GPATCH4	0.377469001470109	0.106101921007105	0.000374247805344656	38.0448065528285	0.587413024545142	0.188983527532764	3.1082763255295	0.00188182030577904	0.0055425925464924	0.97712021452001	1.05636533968123
HAPLN2	-0.212790035352243	0.079715122602644	0.00759911908603327	2255.55389169176	-0.221109289006461	0.119158555190621	-1.8555888719257	0.0635121810471142	0.113153186096997	-0.412641708868254	-0.289460019841441
BCAN	2.67052107188479	0.686621994215999	0.000100508355474545	23.2094388641638	3.75362848700276	0.971672672806849	3.86305861227911	0.000111976127087847	0.000463491383591858	6.37609974216096	6.32668749612263
NES	0.208446503020267	0.120903657183913	0.0846950058714142	51.6434985047527	0.496947882436433	0.200914447507759	2.47343030130892	0.0133822904769246	0.0300434845534943	0.579157594911291	0.90578163857358
ISG20L2	0.442881908177917	0.0477046765682011	1.63499900804779e-20	66.2781428504594	0.67216234553504	0.0971863489773856	6.91622180077416	4.63847975736217e-12	9.51432172023902e-11	1.1311345732498	1.19743477397985
METTL25B	0.131120625858497	0.0571973145211707	0.0218810581006498	154.814887229948	0.197409191278196	0.0902874722511649	2.18645163449738	0.0287825794897443	0.0579980676953913	0.397094207367816	0.407184679699103
MRPL24	-0.161860206673906	0.0463255882038588	0.000475894828784542	73.131338996698	-0.143813014080899	0.0944500188980165	-1.52263615993749	0.127849757864658	0.201724535724704	-0.292727684268335	-0.160796549151935
HDGF	0.223645603600821	0.0564632673621475	7.46664269641018e-05	184.460184383807	0.433185036559303	0.0949474247259985	4.56236741343326	5.05800344339723e-06	2.93933447466824e-05	0.6149438005242	0.799645229548797
PRCC	-0.263313461983204	0.0344449009882008	2.09786431233198e-14	252.805221282928	-0.395370284726126	0.0618530510425039	-6.39209025363095	1.6363326037219e-10	2.46294556173567e-09	-0.531598861898581	-0.579526061661608
ARHGEF11	0.137285741325107	0.0403747278580993	0.000673146761465216	454.168685143917	0.118134362242955	0.0718845317593821	1.64339057863497	0.10030214815632	0.165530268031587	0.411609940620987	0.275227807885889
ETV3	0.128211145849207	0.0705155014312559	0.0690338708747656	42.0226925367803	0.243426989445517	0.124432099920095	1.95630379622168	0.050429377266397	0.0929057568543842	0.390243851368966	0.4837835795995
IFI16	-0.42002652536459	0.129547028137706	0.00118581355662225	335.272596587589	-0.631032441143109	0.200254156070624	-3.15115777632381	0.00162624615878861	0.0048728403440148	-0.900578978759597	-0.971797370776853
DUSP23	-0.168906839992547	0.165422427475997	0.30722424806726	15.7560512817634	-0.166182103222378	0.286503379038008	-0.580035404051317	0.561890742970193	0.655928820057284	-0.309318946855432	-0.19803100382491
SNHG28	-0.775136699387059	0.123686945512413	3.68249535925885e-10	21.117866860648	-1.13328686410075	0.230285367280843	-4.92122828941474	8.60027402668777e-07	5.9819773176274e-06	-1.73668409139126	-1.80782468631201
TAGLN2	-0.130455966607049	0.305905428711372	0.669773790514955	24.5360675463596	-0.130987029349784	0.46080719797499	-0.284255606087327	0.776214504628419	0.83337563340764	-0.21878655951602	-0.139447063525298
KCNJ10	0.107701978510404	0.06779071369281	0.112118571049251	896.800241321259	0.28381498924515	0.0967943903081708	2.93214295106927	0.00336631757085248	0.00915182972507263	0.341955120371623	0.551011401812565
PIGM	0.121714309158998	0.0584685865107272	0.0373694857469733	329.611897635598	0.189267713038212	0.0937095308187267	2.01972746405416	0.0434116646956892	0.0821133128579998	0.374947082168902	0.393632786701566
ENSG00000225279	0.448133375309813	0.102942950190658	1.34152013518035e-05	57.5931441537452	0.640387355116076	0.166989652174261	3.83489244260358	0.000125619253167827	0.000511523525152999	1.14349912610972	1.14454373165773
KCNJ9	-0.427155105636459	0.189286050295805	0.0240290481521369	60.6250176067637	-0.563471564876517	0.286483900189025	-1.96685246362792	0.0492002221813062	0.0909228910225183	-0.917363185034514	-0.859338952416395
IGSF8	-0.421520719009673	0.0398347282805258	3.62170855038875e-26	656.227566596882	-0.521107124596339	0.0648359078321052	-8.0373228666091	9.18224952075785e-16	3.44821294503005e-14	-0.904097050156326	-0.7888212473198
PEA15	0.285951450619687	0.0957219390573749	0.00281440859380322	804.578767703829	0.692962948412249	0.155847255473866	4.44642381609635	8.73116113648838e-06	4.79826671325642e-05	0.761642602896512	1.23205840572916
DCAF8	-0.146658529140992	0.0240692231307851	1.10677404854561e-09	769.040657915741	-0.247197704744564	0.0444096692232003	-5.56630366918888	2.60199640200341e-08	2.50448469218076e-07	-0.2569354112341	-0.332885477496258
PEX19	0.0233733510678928	0.0650027413848446	0.719165093097846	77.8543657612891	0.18705185583223	0.104510244447599	1.78979445336593	0.0734869611985545	0.128130449054251	0.143403792632325	0.389944382843185
COPA	0.235407160476676	0.0450303970089778	1.71595553308339e-07	1700.0560495795	0.323014807168398	0.0771626050251055	4.18615736292602	2.83716686906197e-05	0.000136807744843776	0.642636326832353	0.616261436555621
NCSTN	0.235113277781136	0.0455873325390438	2.50368225117077e-07	258.120082846779	0.440739265058242	0.0758022480353183	5.81432973930918	6.08773108305211e-09	6.62257856152655e-08	0.641944381508819	0.81221961632217
VANGL2	0.132248774960002	0.095818825427114	0.167526255852628	33.1159558324036	0.226056677829588	0.158367337735128	1.42741982698271	0.153458919222716	0.234180357902618	0.399750428733976	0.454869837228139
USF1	-0.087977436096768	0.0867680639003502	0.310612343489354	43.1554216161156	-0.136428210950142	0.154405756235256	-0.883569461894134	0.376928670183346	0.481348755199359	-0.118771073802343	-0.1485041792793
ENSG00000289121	0.184233132704844	0.0853707879902148	0.0309251250440685	38.038316159198	0.248413870245688	0.15456267893843	1.60720474018598	0.108009462556372	0.176293350639426	0.522147336699179	0.492084489213615
ARHGAP30	-0.0447916171835212	0.131829613842045	0.734030488539568	20.005533233785	-0.0526728905564109	0.243634774465033	-0.216196110231262	0.828834885440603	0.874280293757072	-0.0170902811132949	-0.00908930811058241
PFDN2	0.136750527789217	0.0631538814913959	0.0303605642463548	304.600292315576	0.324190835736541	0.100946953972032	3.21149695934718	0.00132045367935801	0.00405963751617387	0.41034978305175	0.618218994243272
NIT1	-0.212124741545016	0.0582180300963772	0.000268823718887099	62.4130764347783	-0.320306923982487	0.104125290528976	-3.07616835790102	0.00209679414879823	0.00607588187583369	-0.411075277956619	-0.454579387010135
DEDD	-0.00640202153873696	0.0489648779211967	0.895975278835229	85.3125589773283	-0.0379683748750143	0.0901683380281805	-0.421083228384978	0.673694308043168	0.750843742405002	0.0732978280948499	0.0153870851463853
UFC1	0.108084691962274	0.0755684370966018	0.152634137521343	70.8470246786548	0.227831538594992	0.130479146672403	1.74611456623803	0.0807910461861182	0.138383281252449	0.342856217262643	0.457824180710893
USP21	0.306305155607767	0.0723467678011129	2.29727129150258e-05	48.0112207794644	0.462229130151512	0.135803380603063	3.4036643866956	0.000664883919498754	0.00221841794185909	0.809565298573638	0.847990559103205
PPOX	-0.166360936972065	0.0788753121607606	0.034930463063389	74.9024129802844	-0.219352437759969	0.129803995024968	-1.68987431949052	0.0910520015864867	0.152670460659899	-0.303324631041899	-0.2865356540932
B4GALT3	-0.0566180321417378	0.0872101767160963	0.516200327084316	39.4684627218959	0.01402565976578	0.15736869447396	0.0891261112171253	0.928981686216827	0.948433794846247	-0.0449355154490556	0.101933726087069
ADAMTS4	-0.504427597195485	0.070871252521602	1.09885829411503e-12	564.828532652729	-0.631311220445478	0.113207982767442	-5.57656098989372	2.45319929999364e-08	2.375099400404e-07	-1.09930087644575	-0.972261412706866
NDUFS2	-0.0583351186625755	0.0671654672141257	0.385105108432458	545.495740251391	-0.0667165965881604	0.108605048266872	-0.614304745983993	0.53901396694018	0.636013385889663	-0.0489783869968938	-0.032465751039147
TOMM40L	-0.107068118172613	0.10854826481014	0.323954445129832	19.1696979152386	-0.14098191164281	0.208817654832171	-0.675143640302436	0.499584509746891	0.599380495719727	-0.163719988406604	-0.156084039190583
MPZ	-0.383044247761482	0.173195129403842	0.0269919598178429	11.6248470969531	-0.692337767480703	0.29135160539913	-2.37629638776917	0.017487409793382	0.0379421171633183	-0.813504392778386	-1.07384311704268
SDHC	-0.0333558659484495	0.0457017855074713	0.465476289292233	224.174781717544	-0.050123162465974	0.0782607066218591	-0.640463964990242	0.521871009155131	0.620611257668609	0.00983513745785062	-0.00484515966040078
ENSG00000289106	0.302082260217965	0.0978641966839115	0.00202358046100154	16.2244145596807	0.415082433223016	0.198953634933825	2.08632746700546	0.036948970266444	0.0717602372773004	0.799622512689678	0.769512551408677
ENSG00000288670	0.278576765658494	0.113316061229994	0.0139555713760548	28.4068040381427	0.409414827624558	0.217323361405153	1.8838969955986	0.0595789097130422	0.107108071366375	0.744278944372579	0.76007854171676
ENSG00000283696	-0.266924090013771	0.0990117893042752	0.00702025533851321	17.6182482886626	-0.409013687268005	0.179979681823609	-2.27255478576112	0.0230530229574924	0.0481355664702148	-0.540100067375103	-0.602236179642619
ENSG00000283360	-0.269353435130151	0.166973935991008	0.10671266433255	13.025762596981	-0.584133387800772	0.281349153920156	-2.07618675820345	0.0378766815006546	0.0733225892471016	-0.545819948191652	-0.89373157807354
ATF6-DT	0.49912769004798	0.0981427059009429	3.66207131023761e-07	16.3639206260409	0.718726070980219	0.186099908105967	3.86204420139191	0.000112442215878657	0.000464867442961221	1.26356498281207	1.27494239682169
DUSP12	0.0561167434183935	0.061371250670185	0.36051635789384	110.850621586188	0.0805841943378361	0.106517646145824	0.756533750544161	0.449329244841242	0.552960542869424	0.220497944678292	0.212723697147061
ATF6	0.0852991232914739	0.0242087198212999	0.000425907079340879	958.196731318012	0.0693721606340979	0.0446774338710422	1.55273377683989	0.120486749385895	0.192228135405819	0.289207710817231	0.194060712789795
OLFML2B	-0.62818448429641	0.172353484785059	0.000267657159764644	24.143553484593	-1.08828044143977	0.287524703640195	-3.7849980459475	0.000153709786241298	0.000609714118750157	-1.39068584257154	-1.73290927093841
NOS1AP	-0.00167023709612236	0.0699337774710533	0.980945835347432	571.886783507445	-0.0178795600540582	0.118430546449483	-0.150970848232004	0.879998712027426	0.912093553129753	0.0844387906854927	0.048825910489419
C1orf226	0.617739648242934	0.0876082230243107	1.77431592166051e-12	30.6619663647265	0.970849958826007	0.15376834899437	6.31371777856282	2.72410524459694e-10	3.9216039779672e-09	1.54283623979323	1.69461507167194
UHMK1	0.212283369109273	0.039025640768834	5.34042185516188e-08	322.069084960183	0.364222550193118	0.0666892947525132	5.46148450879205	4.72169456202074e-08	4.29720439607163e-07	0.588191476754671	0.684853761890155
UAP1	-0.712455274214634	0.153834129090353	3.63339568704674e-06	22.4171029222105	-0.995728741890112	0.262832145524215	-3.78845875151286	0.000151584753757103	0.000601766383641717	-1.58910099215179	-1.5788523918231
DDR2	-0.62974671813666	0.193291523638559	0.00112194404681441	34.892623675709	-1.02143857158255	0.305956420024158	-3.33851001231449	0.000842289947927977	0.0027306940954081	-1.39436411426442	-1.62164767428983
HSD17B7	0.330976687085229	0.113310750552619	0.00348949515049181	234.319379012928	0.513400719030604	0.184935163199573	2.77611196350241	0.00550132599896248	0.0139275142884867	0.867654294929608	0.933168198416626
RGS5	-0.456004532841415	0.153993565822211	0.00306450718655987	97.7573754839417	-0.688527094125122	0.251373260816607	-2.73906258719955	0.00616146427532038	0.0154202516388908	-0.985289015796639	-1.06750006286491
RGS5-AS1	0.241533237023494	0.118169281430443	0.0409575385793471	15.9033438488649	0.279276226953438	0.235808764015489	1.1843335345038	0.236281059177629	0.332421871873452	0.657060143145889	0.543456407608139
ENSG00000232995	-0.374472421388649	0.0943851337955364	7.26324389924522e-05	21.512008031826	-0.582344788385414	0.173246729558124	-3.36136093229995	0.000775594023063205	0.00254161716989267	-0.793322070842258	-0.890754365928778
NUF2	-0.0258038477879445	0.0569919248537219	0.650719245946178	78.8208491534118	-0.127822988027669	0.104929624068116	-1.21817827103518	0.223156235028428	0.31777806866875	0.0276163261046333	-0.134180360332933
MGST3	-0.169457744634629	0.0840690235180904	0.0438315872077395	489.952150230756	-0.167205191091696	0.134993329730255	-1.23861817043706	0.215486935720767	0.309345131876003	-0.31061604905501	-0.199733984158872
ALDH9A1	-0.134920981236782	0.0732117675333571	0.0653455773610279	99.5353595791318	-0.0861639897472156	0.124450634954627	-0.692354762019736	0.488714567627083	0.590282209308408	-0.229299413928519	-0.06483689831781
TMCO1	-0.193070474358285	0.0440101983245553	1.14951983585201e-05	218.431956214276	-0.206411460305961	0.0787426955404184	-2.62134105124723	0.00875845937775074	0.0208628943467133	-0.366212102025007	-0.26499475739474
TMCO1-AS1	-0.0150375071007066	0.0934457674968203	0.872154604498139	48.5116469260442	-0.0606103128720558	0.158212410943626	-0.383094553142561	0.701649658098956	0.774225129152599	0.0529656209191613	-0.0223015399347253
UCK2	0.0109154933733696	0.0486485607012999	0.82246596066428	198.915843972783	0.0423656890664487	0.083530592043952	0.507187702490565	0.61202312276325	0.698495461136783	0.114071829560578	0.149107105823386
FAM78B	0.0668968316206148	0.316430811106249	0.832566876235086	11.6349999737847	0.252943787656423	0.513077792546975	0.492993053549993	0.622017495586632	0.707080123594924	0.24587960794747	0.499624760676415
POGK	0.156740877408815	0.0440397349168184	0.000372158172921581	258.195211164657	0.25595499850987	0.0755318700258768	3.38870199324048	0.000702242850730223	0.0023279209614822	0.457416960347499	0.504637069998637
TADA1	-0.022917049994482	0.0413061240586827	0.579024637954564	141.613190525541	-0.101759405404573	0.0764335687145535	-1.33134442256125	0.183075707641751	0.271491708051503	0.0344132769407846	-0.0907962386256504
ILDR2	-0.921911773027073	0.131896673513845	2.75570029082629e-12	98.5541483403198	-1.47861991041713	0.224339317190513	-6.59099764113777	4.36880829383912e-11	7.39960684939425e-10	-2.08226526155942	-2.38264861315239
MAEL	-1.9152000383076	0.187135365365518	1.39193780177096e-24	15.756553169217	-2.9548996880342	0.322959605827035	-9.14944047094462	5.72291894008518e-20	3.83358232243274e-18	-4.42095746941921	-4.83998928163691
POU2F1-DT	0.0819042469669288	0.139164304432406	0.556167544114472	11.0270767599013	0.103122106756853	0.252281730896408	0.408757726492676	0.682717465707704	0.758059540994495	0.281214491643722	0.250239166511133
POU2F1	-0.0971424303793154	0.0244945018509321	7.31234526331923e-05	1739.34641328288	-0.205519943260605	0.0504915843225053	-4.07038016370977	4.69364806284425e-05	0.00021391124836824	-0.140350006588406	-0.263510783201355
CD247	0.150569540505251	0.152936322441299	0.324857742293473	59.7211549539383	0.102056339105659	0.243190007685504	0.419656794606625	0.674736192001123	0.751610630056083	0.442886578752418	0.248465143570399
CREG1	-0.15722103660829	0.0636003148665542	0.013435326281947	127.69243961356	-0.226805542002971	0.109319028806334	-2.07471237605643	0.0380131996805388	0.0735389999283586	-0.281804781760946	-0.298941714543576
ADCY10	0.509610515910847	0.0819182895228989	4.94117771668541e-10	47.6273673897295	0.706203295055053	0.143185593940034	4.93208342838463	8.13571520527135e-07	5.69614975600707e-06	1.28824674340341	1.25409761724143
MPC2	0.0615118940290403	0.0706988336848664	0.384270191229154	80.8364709586361	0.208789567575062	0.115054417314547	1.81470275064931	0.0695696021270217	0.122188443749963	0.233200799563813	0.426127878624503
DCAF6	-0.106117430454253	0.056576422733383	0.0607036882001185	468.383992031751	-0.163723614441543	0.103678651178581	-1.57914491151643	0.114302822265898	0.184534350149479	-0.16148159897148	-0.193938727715899
TIPRL	-0.326576539656313	0.0478893526248859	9.14230078513467e-12	145.129193422652	-0.424603429388598	0.0908104965546459	-4.67570870657105	2.92940178313476e-06	1.81513057987488e-05	-0.680551459015536	-0.628186076068049
SFT2D2	0.0628459598692063	0.0440613310027561	0.153773360230814	329.421530820756	0.131673575780907	0.0781938055107084	1.6839387074322	0.0921935147444436	0.154184633126925	0.236341850851967	0.297764498119369
TBX19	-0.136387599125903	0.0988929119877717	0.167850257393704	45.7402223866105	-0.282248513394064	0.172437940365131	-1.63681213540601	0.1016697292988	0.16741562887858	-0.232752558347	-0.3912292812004
ENSG00000285622	-0.748965601182751	0.205202333973271	0.000262354353635586	26.76995211032	-1.02587584272737	0.3728273286357	-2.75161117207098	0.00593028871494746	0.014894329248435	-1.67506437274466	-1.62903373146312
ATP1B1	0.34616924398923	0.0469332020198591	1.63378538210515e-13	4292.54902141041	0.624314130540536	0.0714080753413872	8.74290656281967	2.27188569510043e-18	1.25130415451254e-16	0.903425093489098	1.1177890547855
NME7	0.0276879721460464	0.0442768246168713	0.531749375225061	477.572743185608	0.024531757047396	0.0771503306656308	0.317973453071984	0.750505074029843	0.812675646163687	0.153562546186607	0.119421644372343
BLZF1	0.00280837916580637	0.0305571996875451	0.92677300588818	470.911542804605	-0.038654343329878	0.050778567621627	-0.761233432536109	0.446517652620568	0.549955608093462	0.094983670072353	0.0142452567429947
CCDC181	-0.77842322973369	0.208339971211802	0.00018673860652887	15.0563870933333	-1.04193460052742	0.343586243287395	-3.03252711912533	0.00242515305267143	0.00691552273178846	-1.74442221050655	-1.65576432767239
SLC19A2	-0.104629488446671	0.0999288001557325	0.295080956850908	27.3578864534287	-0.0897079429223583	0.17905895198262	-0.500996693709376	0.616373449816687	0.702220912604302	-0.157978247023698	-0.0707359835701598
C1orf112	-0.0757057378483622	0.0936050179881154	0.418642492634072	183.50796032055	-0.188539970430618	0.145615895492876	-1.29477602560115	0.195397504670512	0.286055945260404	-0.0898774222070055	-0.235246779035261
SELL	0.335148021135718	0.264148620113065	0.204517467203363	24.8661774727432	0.443612894417689	0.393447346483791	1.1275025702479	0.259530054420832	0.358187604574681	0.87747567990037	0.817002914446404
METTL18	0.488048973694633	0.103580365675659	2.45549853745817e-06	18.2168985046751	0.844800850874996	0.215593788560316	3.9184841850796	8.91075746750795e-05	0.000380123666655706	1.23748020106813	1.48480010035655
SCYL3	-0.17380776644312	0.0561210224507746	0.0019547859443925	120.14527471163	-0.240411354125787	0.101234455272417	-2.37479772552589	0.017558569399247	0.0380742906876934	-0.320858153450219	-0.321589261413806
KIFAP3	-0.302031895368622	0.0687362326547412	1.1124739013693e-05	385.236478072608	-0.431699588744197	0.119578964661243	-3.61016329224094	0.000306004300117367	0.00111753191233924	-0.622761217907532	-0.639997984108073
GORAB	-0.294195073746469	0.0820890687256041	0.000338563962271925	35.1052231358473	-0.383420137715873	0.148758422525414	-2.57746842973123	0.00995269726336368	0.0233301640926042	-0.604309460947591	-0.559634451217641
FMO4	-0.200556622203934	0.0426878137349197	2.62442211884907e-06	134.313882149794	-0.340661733605626	0.0929961615180383	-3.66318058772295	0.000249102788264666	0.000933100142136988	-0.383838199347885	-0.48846097385063
PRRC2C	0.0379120459512932	0.0336129194280416	0.259361725037576	1714.46488940723	0.045462390541064	0.0542429041341339	0.838126041862414	0.401959918441109	0.506142755896506	0.177635076364099	0.154261718510699
VAMP4	-0.0967987750637112	0.0477617950638635	0.0426932203070722	166.872913985432	-0.108110984421551	0.083947880134641	-1.28783459746876	0.197803546059244	0.288810656204912	-0.139540871882112	-0.101368755884341
METTL13	0.0332746595021811	0.0721792209554191	0.644798221009732	53.8625795316207	0.0644546224749577	0.125966876936146	0.511679133774434	0.608875592053938	0.69586450426023	0.166716373372767	0.185875227429571
DNM3	-0.0727777503381815	0.0285617374836033	0.010831590749205	17018.1013329507	-0.156729615993477	0.0568993557432375	-2.75450598598569	0.00587808146962086	0.0147756845055328	-0.0829834903907099	-0.182296871556701
DNM3-IT1	-0.0508372652992543	0.124624435171076	0.683329665395247	20.1625159019308	-0.0922287460662581	0.215771285934183	-0.427437532602883	0.669060674951396	0.747135338079313	-0.0313247290917313	-0.0749319850169501
DNM3OS	0.217678274146681	0.104435348437644	0.0371296865213682	29.4717239972443	0.316089400915701	0.188403844422517	1.67772267006842	0.0934012516805414	0.155836420255955	0.600893753439239	0.604733755496412
PIGC	0.464026613161109	0.0442133672083719	9.09180953885612e-26	734.735123808913	0.607182491896932	0.0726932444988771	8.35266737758983	6.67383940263668e-17	2.93629188629024e-15	1.18091967442355	1.08927259537517
C1orf105	0.78762886338605	0.139835861813774	1.77591006513369e-08	38.3858058217064	1.09745294965453	0.229765286265249	4.77640886268427	1.78453374871327e-06	1.1593622270474e-05	1.94283953948228	1.90535200841767
SUCO	-0.164744758201804	0.0303325466442959	5.59491519644551e-08	544.783295180377	-0.281689468403858	0.0583303757960184	-4.82920715938685	1.37077743079057e-06	9.14528092116939e-06	-0.299519346283551	-0.390298723178285
TNFSF4	-0.279131690036799	0.0969873039940587	0.00400175982147838	18.2414132600584	-0.467981390859056	0.179455806366769	-2.60778071400266	0.00911313140210051	0.0216177025172494	-0.568842800022267	-0.700390837288424
PRDX6-AS1	-0.265731674698582	0.0333781504056388	1.70315048019569e-15	477.03595020873	-0.438079819042258	0.0531316627108558	-8.24517428385974	1.6491966616398e-16	6.83537448369283e-15	-0.537292531533151	-0.650618192840479
PRDX6	-0.106031110744885	0.0799844977589113	0.184957059611872	91.253687178432	-0.0686557406581235	0.133223946557235	-0.515340840984829	0.606314864363903	0.69403068410917	-0.161278359651394	-0.0356935522035459
KLHL20	0.0444852251771127	0.0443999927123088	0.31638240113097	323.384452477939	0.0375366911323485	0.0704202031271846	0.533038665971385	0.594006814806493	0.683764381928588	0.193111593678988	0.141069000044652
CENPL	0.0404321571714317	0.125684764767486	0.747683785563922	17.8857965528995	0.0195500877252316	0.217493623648987	0.0898880960150976	0.928376140860221	0.948010821309644	0.183568665513885	0.111129409520995
DARS2	0.422181516339663	0.0563254377372941	6.60979991715959e-14	52.6582089293045	0.587064447438127	0.116813104080094	5.02567286488339	5.01670437231582e-07	3.68593926485714e-06	1.08239560513354	1.05578511585499
GAS5	-0.0339826534826869	0.0486537241555347	0.484889907714266	133.551262326111	0.00812025790905183	0.0832274595335428	0.0975670524435406	0.922276087985446	0.943336385200604	0.00835936937164383	0.0921038927680038
ZBTB37	0.19957262672491	0.0421001539843657	2.13270280946117e-06	738.853713004746	0.269392763850665	0.0784160634004518	3.43542830599569	0.000591617980062968	0.00200591677645153	0.558264097956907	0.527004894692942
RC3H1	0.0515475848925026	0.0231542439278308	0.0259961413902051	930.357622630521	0.029299576299294	0.0397483621866736	0.737126630820459	0.461045345670637	0.564064610075529	0.209739883987865	0.127357915210235
RABGAP1L	-0.112758503251212	0.0271132738118698	3.19933148796273e-05	2722.15275950044	-0.203163178938788	0.0575064573363028	-3.53287592992682	0.000411065335604916	0.00145893856939874	-0.177117971356984	-0.259587832483041
RABGAP1L-AS1	-0.285325235776579	0.0752160466279207	0.000148593042274553	29.7110380726752	-0.487349020918988	0.150042195168428	-3.24807978430281	0.0011618668655716	0.00363291046213526	-0.58342547221014	-0.732629214945576
ENSG00000289425	-0.394006907502916	0.116974538454915	0.000756295676304461	22.2699141273114	-0.561728277361223	0.21091129302454	-2.66333902422126	0.00773694203232253	0.0187448786188772	-0.839315919815273	-0.856437164169244
ENSG00000287697	0.58652938989866	0.129912029104076	6.33706531825309e-06	11.5924187367093	0.826975737651132	0.251844902929757	3.28367073556294	0.00102464558249118	0.00324478374302093	1.46935184402779	1.45512931822605
CACYBP	0.547629658044363	0.0808198370070624	1.23607463193319e-11	397.001169904381	0.831995086498962	0.134592914936446	6.18156674065514	6.34685168230443e-10	8.53381838766267e-09	1.37776262168881	1.46348427251052
MRPS14	0.160903729108116	0.0413463561251231	9.95828500560932e-05	99.9885376924357	0.24753558283398	0.086353038887349	2.86655323337144	0.00414968363297174	0.0109667576516657	0.467218373665196	0.490622536399432
LINC02803	0.429857334903746	0.182116079734512	0.0182577959426696	19.438181795272	0.610675036096184	0.311827138158574	1.95837680999284	0.0501858138419205	0.0925143470488657	1.10046828120577	1.09508610784579
COP1	0.00493252350148906	0.0237429122085621	0.835426362301935	1336.58891495424	-0.042371960268654	0.0441485292710123	-0.959759270995133	0.337176385116797	0.440873172648375	0.0999849571909798	0.00805709957115627
COP1-DT	-0.579849569756029	0.0574551614391733	5.98074426304441e-24	359.620170467225	-0.86338647422362	0.102899527860392	-8.39057760687698	4.83759467586794e-17	2.17999607347976e-15	-1.27688153021391	-1.35856214506427
PAPPA2	-0.581396178233929	0.0723648384338961	9.41639205450774e-16	163.024409175995	-0.916618547312231	0.126220754040353	-7.26202718626754	3.81331529035044e-13	9.43557598715496e-12	-1.28052301206998	-1.44716956220272
ASTN1	-0.306148180158171	0.213151555623333	0.150918861136997	87.2944648244169	-0.486640221921929	0.3373322702594	-1.44261389978408	0.149129265609316	0.228959457864561	-0.632452989671222	-0.731449383976093
BRINP2	-1.27385822425941	0.365855895015849	0.000497947930378444	20.2701328231003	-1.78088543228381	0.530579525819036	-3.35649105482298	0.000789382744210544	0.00258111494924253	-2.91092140484779	-2.88578451653965
SEC16B	-1.06619712555739	0.173730574445418	8.40560476642266e-10	13.4242922004803	-1.58526211815275	0.306832585795244	-5.16653768713676	2.38470136468796e-07	1.87436014768893e-06	-2.42198439593945	-2.56015983969559
RASAL2	-0.39139677203734	0.0863910933283738	5.88380525243435e-06	502.825466538387	-0.569694717027501	0.147860912137427	-3.85290952688029	0.00011672252770332	0.000479365012282815	-0.833170369033923	-0.869697696807965
FAM20B	-0.0871094777611619	0.0393107461742946	0.0266969656908962	267.222865823533	-0.104736733980339	0.0706005809908976	-1.48351093589219	0.137938713100681	0.214709455033205	-0.11672747028141	-0.0957521492217302
TOR3A	-0.35713912643246	0.0757566913444629	2.42553217266096e-06	25.9835975536439	-0.427491476539273	0.157626226247255	-2.71205805478526	0.00668668806359665	0.0165124108591408	-0.752510915342373	-0.632993373318512
ABL2	-0.107183088995513	0.0330333296005849	0.00117576363937875	506.66640281262	-0.160080290808185	0.0552416935942573	-2.89781649317186	0.00375770384608528	0.0100740605543779	-0.163990686628907	-0.187874235423554
SOAT1	0.491741086031824	0.060204592875284	3.13977030746313e-16	98.855227453372	0.718544458070355	0.107201571039598	6.70274186378241	2.04544619634903e-11	3.65160028642335e-10	1.24617326093338	1.27464009315534
LINC02818	0.83546970569526	0.128233288975835	7.25771016490834e-11	13.0388554408966	1.26794328924551	0.246524169992997	5.14328185054443	2.69980112042361e-07	2.09318499514943e-06	2.05548056126502	2.18914160671246
TOR1AIP2	0.222471803002388	0.0271772706964476	2.70161914088914e-16	355.708030048949	0.321266503812459	0.0472928101353706	6.79313626940053	1.09721648741593e-11	2.06026450611935e-10	0.612180092938909	0.613351299193764
ENSG00000272906	0.321827751601583	0.0774719658019684	3.26543461521524e-05	50.5520056743184	0.487505952697338	0.136630850424074	3.56805180663239	0.000359645405093221	0.00129404471791466	0.846113172504517	0.890065079769053
TOR1AIP1	0.0280897293189378	0.0374389398793097	0.453085417934349	260.910845418178	0.0579922413987629	0.073560736605782	0.788358628184328	0.430486963196091	0.534818014176196	0.154508481422666	0.175118274665907
CEP350	-0.00864464357566034	0.0227328222254727	0.703743916134156	1793.57092294859	-0.0223665962803913	0.0392482701188033	-0.569874703080883	0.568762683590474	0.662028010932525	0.0680175858265632	0.0413570168778507
QSOX1	-0.22684123631801	0.0527636429759234	1.71418923083821e-05	205.907278742962	-0.30745494721426	0.0904619279628461	-3.39872202746481	0.000677014867347079	0.00225434126563332	-0.445725190631155	-0.43318663635283
ACBD6	0.00597137386065843	0.0164981689245515	0.717395662944121	1201.8382238899	-0.0335736303767926	0.039074733548632	-0.859215849418583	0.390221440658497	0.494670790557711	0.102430925118967	0.0227023546141486
XPR1	-0.00286148393544013	0.0440726242820143	0.948232472468373	405.705008347444	-0.0435178067638087	0.0836275271779556	-0.520376582117569	0.602801128700632	0.691259684215538	0.0816340060140829	0.00614978143601999
KIAA1614	-0.355005837581769	0.13284824313879	0.0075340909691197	40.9077115717288	-0.538055683668371	0.218294044431934	-2.46482071954163	0.0137081821438585	0.030673243554216	-0.747488097509307	-0.817032961732866
STX6	-0.0729101859274939	0.0859353659410267	0.396198259941976	362.396519581749	-0.134786587945681	0.137589853126075	-0.979625930861157	0.327270800127182	0.431018332062708	-0.0832953093173947	-0.145771616636131
IER5	0.154957510459967	0.320212249053974	0.628441761733634	24.5408193457703	0.400592535514831	0.511977745800408	0.782441304921484	0.433955267251799	0.537823883598758	0.453218031866404	0.745393400377578
CACNA1E	-2.80892762588471	1.15377227707344	0.0149099151759348	53.2511779492705	-3.87269717945491	1.69801041390231	-2.2807264005848	0.0225646419218912	0.0472418400704554	-6.52523456407067	-6.36770857664861
LINC01344	0.831569559969671	0.178007054930711	2.98929564254556e-06	126.758920675889	1.15104785588778	0.261832503770627	4.39612286217961	1.10201572801693e-05	5.93126163276863e-05	2.04629768783665	1.99456337926174
GLUL	-0.0501916866001867	0.0660363276268711	0.447217676261562	2980.02244191805	0.0809314274392229	0.108447698666997	0.746271506302163	0.455503420238388	0.558755370977898	-0.0298047173027638	0.213301683809493
RNASEL	-0.0576278545438573	0.107068185053291	0.590414755363329	25.9928177770203	-0.00998570359767284	0.179011136028593	-0.0557825832470994	0.955515009892975	0.967419915040743	-0.0473131371986612	0.061965624787183
NPL	-0.507474383825933	0.0690102698504579	1.92928841493164e-13	117.753460204272	-0.743442144883318	0.121841769216804	-6.10170181918851	1.04945019378037e-09	1.34421824562514e-08	-1.10647452019118	-1.15890887953096
DHX9-AS1	-0.268371954698162	0.0838255186534843	0.00136688281921968	83.0091147842636	-0.428826950680365	0.142440883940367	-3.01056086439265	0.00260765680192512	0.00736672954054493	-0.543509057467686	-0.635216336044394
DHX9	0.139505000262327	0.0281733980134558	7.35842618149085e-07	655.736292675118	0.193534743476881	0.050264129816342	3.85035499836621	0.000117946742696729	0.00048359140078386	0.416835174588927	0.400735469803767
SMG7	-0.0337850025570348	0.0260694508568031	0.19498877677507	628.019904926493	-0.0745431135070082	0.0482625302696957	-1.54453388768583	0.122459048307926	0.19492432688105	0.00882473747862361	-0.0454933753478068
ARPC5	0.253681183302336	0.041602413791304	1.07570760239672e-09	548.04623142781	0.44719563164405	0.0716072986986372	6.24511243645839	4.23495363193431e-10	5.85841818237164e-09	0.685662421353418	0.822966557669264
RGL1	-0.114751185783106	0.0643061508342612	0.0743503834035892	1696.72928157512	-0.235599251525092	0.103072836943836	-2.28575499142872	0.0222685961367195	0.0466966255092445	-0.181809732322025	-0.313579278752732
ENSG00000289581	-0.397301056996931	0.0692466149235785	9.60957149429951e-09	61.2882632834982	-0.645156276120184	0.118187658422687	-5.45874488699016	4.79512158491885e-08	4.35337320447669e-07	-0.847071978174629	-0.99530719229602
COLGALT2	-0.0629434724345996	0.030450451757215	0.0387267629290236	3352.11629704687	-0.127031504311027	0.0623501266521002	-2.03738967556289	0.0416110076661798	0.0792618541057717	-0.0598287326965385	-0.132862896560257
TSEN15	0.215277691775667	0.0298079650032661	5.11707521557064e-13	882.63359613394	0.239993997062325	0.060817038222722	3.94616383953832	7.94132836473191e-05	0.000343101377431517	0.595241594361501	0.478069194070605
ENSG00000286655	0.952230075037466	0.096670249066039	6.8345869207174e-23	16.4584815559494	1.16769084743778	0.221931538620219	5.26149124499155	1.42891694431747e-07	1.17529999330448e-06	2.33039226163664	2.02226646142892
EDEM3	0.0581232530280593	0.0247580130515774	0.0188920520780486	538.33080703395	0.0970488748006935	0.0447362466463565	2.16935666435927	0.0300556163322056	0.0601881323022123	0.225222261428169	0.240129971695026
RNF2	-0.124209046938283	0.0666081799962365	0.0622134161238022	107.162435894469	-0.20646595654278	0.109744589374706	-1.88133153278139	0.0599268341385444	0.107629462617668	-0.204078218681708	-0.265085469074901
TRMT1L	0.0412669857538694	0.037132394278823	0.266418891299088	368.772943546287	0.0299591000017652	0.0647047544814331	0.463012343403018	0.643355519531992	0.726173808801538	0.185534265198176	0.128455725015994
SWT1	0.130682026921628	0.0447422451543807	0.00349161996992296	449.43996640256	0.161685466130667	0.0794592794744211	2.03482169987101	0.0418688168013334	0.079691690087371	0.396061528384398	0.347720773218934
IVNS1ABP	0.177402681656116	0.0433523206248951	4.27456555107821e-05	732.572491396341	0.202443403409325	0.0757532941830802	2.67240396067874	0.00753099282823668	0.018311542568461	0.506065074175603	0.415564374653382
TPR	0.0583263168168655	0.0288744130698511	0.0433833788570032	684.898718679952	0.0563718595586179	0.0507115269489984	1.11161826413376	0.266302316286941	0.365701518653902	0.225700374094128	0.172421068990782
ODR4	0.00923187521259305	0.0287578275823188	0.74819424898673	540.326598949195	-0.0199424378439462	0.0522817014487475	-0.381442020656042	0.702875285626452	0.775117417319315	0.110107759097602	0.0453921484315335
PDC-AS1	0.268338899782014	0.0631435377842353	2.14090196451761e-05	648.760229058688	0.333443332575322	0.108406432057582	3.07586299305752	0.00209894266987084	0.0060809227437462	0.72017394083297	0.63362023262077
PDC	0.619540003869423	0.145922566856549	2.17934936023583e-05	17.3674167380203	0.809129764117646	0.268213726358733	3.01673510562783	0.00255512988859936	0.00723900795737556	1.5470751680301	1.42542381307897
ENSG00000285280	-0.186131198790306	0.134147269224648	0.165285119917913	67.3643344716047	-0.429505011339064	0.20542241235143	-2.09083812434391	0.0365425772859772	0.0710637723054487	-0.349873612720052	-0.636345001530153
RGS2	-0.14585870197648	0.188799702209187	0.43978406653107	20.4527308632495	-0.063328678385047	0.34102902987065	-0.185698790537179	0.852680976836431	0.891529129335201	-0.255052222211675	-0.0268263937111967
UCHL5	0.0403322252903915	0.0433634250695896	0.352320461306941	246.635869954509	0.0453656372716219	0.0755429508639638	0.600527736245245	0.548154581792025	0.64410410567962	0.183333376404293	0.154100667910797
RO60	0.0479423377985667	0.0380368465128995	0.20751849989449	577.999410564228	0.113093759658171	0.069968097420399	1.61636179670078	0.106016113108355	0.17351591657873	0.201251347899486	0.266837475705596
GLRX2	0.017057269439431	0.0717781831121136	0.812161382541121	60.6860803538669	0.11638105896803	0.135359104948719	0.859794832509577	0.389902148289118	0.49439246650814	0.128532610312942	0.272309347911713
CDC73	-0.041613430240715	0.0232957154640571	0.0740486566579938	966.920938512747	-0.0965100883206732	0.0533087461684661	-1.8103987667555	0.0702339704138369	0.123086033795098	-0.00960725599554278	-0.0820584908439536
B3GALT2	0.366421359915147	0.203140921804698	0.0712659351753307	38.8839486450711	0.601100306842332	0.331507818290049	1.81323116282104	0.069796175321257	0.122470669404415	0.951108598232041	1.07914849768412
ZBTB41	0.0924440062417441	0.032648977915678	0.00463372215446378	346.224566905248	0.131463642196593	0.060716601251709	2.1652009415282	0.0303723002784744	0.0607568573367223	0.30603030166617	0.297415053290389
ENSG00000290127	-0.230083174756639	0.112340193073221	0.0405508774753949	31.5070029707504	-0.395572028270057	0.184195977953714	-2.14756061812305	0.031748676778744	0.0630942900409864	-0.453358318324092	-0.579861873763503
CRB1	0.0979126740682426	0.0945463913236188	0.30038666334393	508.824262413489	0.103115747910308	0.151728661726904	0.67960625722717	0.496753806618434	0.596906555433239	0.318906252465401	0.250228581896715
NEK7	0.136776894551005	0.0374218367718021	0.000257179804097956	1486.12172326018	0.126302833089334	0.066235603058826	1.90687224478291	0.0565371331225761	0.102419747431579	0.410411863459317	0.288824631411127
MIR181A1HG	-0.088471794911114	0.0580638758307022	0.127584240606868	4159.64957338016	-0.209393077448401	0.0998466499339051	-2.09714675041187	0.0359805865929023	0.0701175865840715	-0.119935039135883	-0.269957806522051
LINC01222	-0.954095119243232	0.140194791497397	1.00701545178296e-11	65.7211461237232	-1.52107123371782	0.22803546063567	-6.67032763008742	2.55232988096015e-11	4.5024552384055e-10	-2.15804078780841	-2.45331093933162
LINC01221	-0.351872128227621	0.118598046709919	0.00300789221304047	47.1932793989312	-0.688129045176895	0.203448790181209	-3.3823206545686	0.000718761931338004	0.00237896921453983	-0.740109794649589	-1.06683749071337
ENSG00000286541	-0.881412199465043	0.118292990409166	9.25693248127932e-14	183.231969462734	-1.39034632459905	0.183520960752701	-7.57595382509234	3.56498598461281e-14	1.03950797210151e-12	-1.98690921999336	-2.23571286582822
LINC00862	0.567062970964968	0.0736861359855179	1.40772809190843e-14	1614.92015186478	0.707388839930115	0.117865288848261	6.00167230609176	1.95295543870093e-09	2.35542581743078e-08	1.42351825888793	1.25607101529238
ENSG00000230623	0.905877669486615	0.0954674296175733	2.33560649390844e-21	312.982758080175	1.22818452899424	0.156046470269531	7.87063319582213	3.52850771750628e-15	1.18447941912045e-13	2.22125575668989	2.12296118483357
ZNF281	0.370376355798659	0.0391539628009759	3.09461166011105e-21	661.278610088709	0.546629911091015	0.0662974909556488	8.24510706531407	1.65012402639078e-16	6.83537448369283e-15	0.960420616080429	0.988479831258155
DDX59	-0.215703940622213	0.0587435532041014	0.000240697955646899	99.9390190865549	-0.318668596601903	0.0992869245389495	-3.20957264092606	0.00132932452695129	0.004082690012452	-0.419502484121042	-0.451852310095825
DDX59-AS1	-0.530957061889463	0.168385002628322	0.00161473146647029	12.9169084430679	-0.665425526584885	0.296518592393118	-2.24412749708011	0.0248241992367706	0.0512438460369262	-1.16176436718373	-1.02904636168775
CAMSAP2	0.07175365956083	0.02466321829617	0.00362194039944304	1279.89396835034	0.0939523789442365	0.0469042145436169	2.0030690175372	0.0451698809579436	0.0848132954198964	0.257314984822167	0.234975701269302
TMEM9	-0.351767378987139	0.0864598748102473	4.73041327715864e-05	55.7194519497159	-0.364423805598092	0.150440892212675	-2.42237200430129	0.0154195566783869	0.0340113063429682	-0.739863163091505	-0.52801411734
PHLDA3	0.224314673823506	0.0652715807934443	0.000588986256392245	481.375608865315	0.427221146364962	0.112688875265797	3.79115636177291	0.00014994751094959	0.000596062399179727	0.616519122986973	0.789718039500453
CSRP1	0.316155994130735	0.0632563388850902	5.79241282078743e-07	1673.65076826184	0.576673851021429	0.10424760503264	5.5317707379548	3.17014081084484e-08	3.0072921915341e-07	0.832759048162582	1.03848945446906
CSRP1-AS1	0.210037393336469	0.0531646454835165	7.79240007669475e-05	438.929168054833	0.236236359529687	0.0974101708006254	2.42517139214553	0.0153011610662983	0.0338161046469791	0.582903338132178	0.471814420641898
NAV1	-0.0193350761725004	0.040767725878739	0.635304464112336	2698.79673221654	-0.0669809510176492	0.0724113644843301	-0.925006060784062	0.35496275483067	0.458893430156211	0.0428470162277982	-0.0329057820551685
IPO9-AS1	0.352022907934956	0.0490312304739593	6.99335509986904e-13	441.291340496677	0.43329333382435	0.0882242377553041	4.91127319259044	9.04869118678829e-07	6.26457572805999e-06	0.917207515708123	0.799825495700051
IPO9	0.0319338386492476	0.0348121948206483	0.35897624267316	488.104773004581	0.0187908910437045	0.0643899643553661	0.291829499081536	0.770416989493184	0.828586898875616	0.163559417441142	0.109865689114348
SHISA4	-0.236806471195101	0.106744734957123	0.026525049655983	196.068650322819	-0.185505356035935	0.165281562173794	-1.1223596485667	0.261709553952699	0.360493032311096	-0.469188285858564	-0.230195513361718
ENSG00000223774	-1.12354787369202	0.125526930022255	3.5338863839751e-19	41.5541166438363	-1.60263015484426	0.21634317585269	-7.40781468390529	1.2839754783074e-13	3.44657027760096e-12	-2.5570164429953	-2.58906979534279
LMOD1	-0.581736121205631	0.190762238306505	0.00229195930187777	12.2865265654538	-0.959346876530713	0.343777689173244	-2.79060249325039	0.00526100403523499	0.0134196210991389	-1.2813234060813	-1.51829297842566
TIMM17A	-0.548776110892699	0.147841528727111	0.000205691996175161	62.3129243360985	-0.66887069104688	0.232816706007057	-2.8729497230607	0.00406658827481672	0.0107874792811519	-1.20371922813597	-1.03478100824353
RNPEP	-0.264860189725161	0.0564098762096007	2.66241172528156e-06	67.7077259798439	-0.346826847169146	0.101036839204182	-3.43267712946023	0.00059765334876879	0.00202077575413903	-0.535240624561281	-0.498723110144279
GPR37L1	-0.194579922124365	0.0963764225114327	0.0434916142849624	209.523570627873	-0.143003038819641	0.148672535631518	-0.961865876654392	0.3361169814281	0.439844740480225	-0.369766089172641	-0.15944830528913
ARL8A	0.0341564773062404	0.0408626034116203	0.403219050255052	801.17115745323	0.158629594733206	0.0584648848351214	2.71324565473039	0.00666276940915297	0.0164642811371741	0.16879260894223	0.342634124213444
PTPN7	-0.743863218352439	0.127160289313393	4.92142152077027e-09	28.9916356410771	-1.16632933249095	0.226784162725391	-5.14290468291315	2.70522892494867e-07	2.09419361493554e-06	-1.66305083812045	-1.86282550837395
PPP1R12B	-0.31177108867233	0.0275711365884338	1.19953569635421e-29	4399.71179846736	-0.497208266104595	0.0562514292111028	-8.83903348017435	9.65501864206468e-19	5.65274733173795e-17	-0.645692099391154	-0.749040415940457
SYT2	0.425759450764088	0.24408472573177	0.0811050325634614	38.3719736395874	0.617233179869493	0.377965959189859	1.63303907365755	0.102460779047523	0.168568895366269	1.09081983367939	1.10600246235275
ENSG00000226862	-0.304577730804169	0.0849076896979548	0.000334295245531531	21.1864885205206	-0.507025117393121	0.170166328433304	-2.97958545654258	0.00288638706369886	0.00802381046131537	-0.628755374592675	-0.765381050197941
KDM5B	-0.271927565243424	0.0644295378448792	2.43715731633464e-05	263.039098279988	-0.420578122235034	0.112331508766111	-3.74407970528317	0.00018105617533922	0.000704466597971908	-0.551880724552708	-0.62148575332329
RABIF	0.292552859467178	0.0668583908211214	1.21038427844338e-05	49.3537058979192	0.459486855327018	0.121024741075364	3.79663572294601	0.00014667307504568	0.00058539326328618	0.777185586713162	0.8434259070958
KLHL12	-0.147337356082737	0.0514554417735734	0.00419125096159776	134.477221764739	-0.173642738055	0.0856783779425182	-2.02668096928139	0.042695049945094	0.081025789654606	-0.25853370584266	-0.210449599313976
ADIPOR1	0.0359688962086478	0.0494725510412268	0.467196837620985	162.361534909072	0.189863113778729	0.0826078536941738	2.29836638150206	0.021540945237986	0.0453797133636619	0.173059940101369	0.394623860667289
TMEM183A	0.106389493985405	0.0705824723346197	0.131731841295306	77.5190784736753	0.249277494940056	0.127129274104344	1.96081899071851	0.0499001419141304	0.0921133329698403	0.338864882181116	0.493522035209947
ADORA1	-0.243759410874536	0.0592790954988955	3.92138230506607e-05	455.885883954589	-0.304075468105409	0.101864246815292	-2.98510495696083	0.00283481037333283	0.00791076469540861	-0.485558947244986	-0.427561326314459
BTG2	-0.653920631990654	0.125703251950685	1.97051293731358e-07	154.730272520247	-0.967178877456043	0.198753905765679	-4.86621318826458	1.13756808361841e-06	7.74223110823314e-06	-1.45128147243722	-1.53132973113421
ATP2B4	-0.382900604352821	0.122841039502361	0.00182675923880187	518.819880905667	-0.576594388418564	0.186131701061941	-3.09777638698249	0.00194978488559598	0.00571447596249465	-0.813166185097607	-0.881182540917802
ZC3H11A	-0.0411016113900482	0.0915401352080955	0.653430942029611	18.2358355876703	-0.0928595594042201	0.161074362081867	-0.576501177493557	0.56427647420023	0.657939113049367	-0.00840218109460029	-0.0759820050017111
SNRPE	-0.138178469308556	0.106467522573984	0.194340191279859	59.1336515953816	-0.103206584710706	0.165592766713099	-0.623255391882656	0.533116706578086	0.630555837391451	-0.236969153154223	-0.0932051401207922
SOX13	-0.0216236341705977	0.0849929537811795	0.799173583831096	143.951106455248	0.0162415089386803	0.13709166706205	0.118471890281479	0.905693766523696	0.931243310652969	0.0374586179707487	0.105622116573989
PLEKHA6	-0.496426632393857	0.17210935187123	0.00392200682166307	233.354323337072	-0.682163605842495	0.255432030568011	-2.67062671946642	0.00757097884888223	0.0183877227603671	-1.0804626451981	-1.05690772204482
PPP1R15B-AS1	0.375586087738503	0.0968223828525597	0.000104833047087163	47.8281731210685	0.4525375787332	0.166767218901329	2.71358832817709	0.00665588216699892	0.0164527300042289	0.972686903641283	0.831858492673785
PPP1R15B	0.391668079056571	0.05019163310323	6.02355679924543e-15	251.326262202183	0.595407176825074	0.0820918263118066	7.25294104876604	4.07817615147615e-13	1.00242243881987e-11	1.01055187104006	1.06967200133533
PIK3C2B	-0.23059235195973	0.0470788338350715	9.68146929707005e-07	1308.64838169729	-0.390883148346143	0.0848550915128888	-4.6064784254787	4.09545530396051e-06	2.44004470453512e-05	-0.454557173479149	-0.572057001339338
MDM4	-0.268625737755795	0.0458445033196232	4.64270779933248e-09	1427.23161769615	-0.416842189615453	0.0758601452194027	-5.49487729571123	3.90982171020574e-08	3.63393491577935e-07	-0.544106588396139	-0.615267108795332
ENSG00000287197	-0.219969572758458	0.118972173802381	0.0644699222619127	11.4186449406419	-0.386449668748696	0.204151434033507	-1.89295593527532	0.0583637296766375	0.105343733950877	-0.429545893458828	-0.564677255384077
NFASC	0.244734679422003	0.0477855904853157	3.03088573100674e-07	4161.68513346283	0.264936281760482	0.0891106585580101	2.9731155178032	0.00294793480542773	0.00815531515971481	0.664597923116731	0.519586859951414
CNTN2	-0.0428128838854985	0.0370344460473264	0.247669402844535	4492.11328510649	-0.0262157620743073	0.0629601652255985	-0.416386487874851	0.677127214302394	0.753257012482967	-0.0124313635490049	0.0349498901336254
TMEM81	0.620156053721339	0.095972793906089	1.03471530114878e-10	19.0376972061751	0.991422344225242	0.191562664446888	5.175446619976	2.27366431193508e-07	1.79562729595256e-06	1.54852565429747	1.72885882414742
RBBP5	0.182130809663067	0.032609004548737	2.33307979419979e-08	211.995035773017	0.274667861866025	0.0569644322528556	4.82174316504762	1.42309103049482e-06	9.473912122429e-06	0.51719742770693	0.535785556109513
DSTYK	0.114765485871206	0.0348274567912725	0.000983310519870663	477.299245050265	0.209143061544487	0.0594911889791199	3.51553003282371	0.000438877118112957	0.00154437804625125	0.358586112805829	0.426716286811286
TMCC2	0.219433484369648	0.0397167104937163	3.29548985906942e-08	917.366965116841	0.360042236709714	0.0704616723597602	5.1097600248746	3.22568263420596e-07	2.45617646970183e-06	0.605026387051346	0.677895423446771
NUAK2	0.271897546252347	0.122866463019129	0.0269009768706908	30.3818701012466	0.408654630440752	0.20950541972197	1.95056830025241	0.0511084211917362	0.093947259770372	0.728552755988252	0.75881315592461
CDK18	-0.0902096592577944	0.0627928405929633	0.150825053092338	4286.68924417684	-0.125125832025222	0.099527411771843	-1.25719969802953	0.208681332627178	0.301379051908202	-0.12402683196981	-0.129690810835238
MFSD4A	0.224334165517562	0.203089499740791	0.269329740548971	54.0709110221137	0.441803485221613	0.308553073744746	1.43185572536898	0.152185115374146	0.232690196455781	0.616565016082261	0.813991063392924
ELK4	0.221331313847644	0.0270241667704896	2.60954209681296e-16	291.200846154314	0.298815753897567	0.0548231298341871	5.45054167467887	5.02166331615396e-08	4.53688670562124e-07	0.609494816979674	0.575980916126614
SLC45A3	-0.233659009683467	0.0575343509833924	4.88192945611315e-05	352.304963620965	-0.27073170605304	0.0896908573807488	-3.01849836158607	0.00254030775351626	0.00720246265062733	-0.461777603613447	-0.372058986057645
NUCKS1	-0.0295255678468954	0.0531082908055811	0.578244861307989	1804.01855402527	0.0274544891474491	0.0905816397732125	0.303091103408885	0.761820433922518	0.821956879696856	0.0188535550079208	0.124286676435668
RAB29	0.687225903881637	0.0778282421021871	1.04645352571805e-18	80.1849718476875	1.07766604412385	0.139770582203635	7.71024937532115	1.25572123830103e-14	3.87423870016071e-13	1.7064412780242	1.87241572601294
SLC41A1	-0.0103672539132973	0.062324914936493	0.867887778429105	79.5846860679442	-0.0181410237958713	0.111835387959898	-0.162211837655325	0.871139038157206	0.90582975253304	0.0639617084799476	0.0483906911659325
ENSG00000286619	0.632619669761246	0.53853298357721	0.240111062960847	211.545441113792	0.795963611666386	0.750361951865778	1.06077288392251	0.288793128111524	0.389819606802803	1.57787117536436	1.40350810146625
SLC26A9	0.173764133106779	0.130552528865765	0.183192244123944	37.2501816499818	0.266735086635511	0.219055218112356	1.21766141402165	0.223352665895525	0.318027335746107	0.497498129978542	0.522581059588296
RAB7B	-1.5514032494663	0.169520484285496	5.60364802725817e-20	41.4891205776116	-2.2029753064625	0.263028858023629	-8.37541296044633	5.50305617295963e-17	2.45017809425397e-15	-3.56439976603461	-3.58837397776563
SRGAP2	-0.225643680954015	0.0448636089579435	4.91637060805443e-07	618.649576446769	-0.395144184764919	0.0815046890535027	-4.84811597165326	1.24639533190116e-06	8.38315014957133e-06	-0.442905552570229	-0.579149707099118
EIF2D	0.0100573583597205	0.0360179712842357	0.78006703881204	186.210000526049	-0.0318700554763731	0.0617513100910056	-0.516103309053764	0.605782256930001	0.693501766189841	0.112051355001619	0.0255380392506798
MAPKAPK2	-0.01677993276735	0.046972034042319	0.720917827292084	204.854873931997	0.0320516507236854	0.0769039271928422	0.41677521413586	0.67684283348788	0.753167448129172	0.0488630884804004	0.131938879136104
PFKFB2	-0.107362929442877	0.078573956602554	0.17181554427321	65.4788142494108	-0.130671948068001	0.13648571222311	-0.957403862569835	0.338363449625258	0.44216193843385	-0.16441412005464	-0.138922595155993
YOD1	0.464421169379275	0.0348508503335443	1.63507491469132e-40	152.733446037417	0.687539142420516	0.0760853960910544	9.03641405241172	1.61895555112255e-19	1.03328274681302e-17	1.18184865504805	1.22303021253466
LINC02942	0.152197356696798	0.079546835366045	0.0557090198562323	77.3401963035048	0.0873963898833342	0.145769778665562	0.59955081693474	0.548805633530719	0.644531329319925	0.446719263760455	0.224062933387662
CD55	-0.0619648830023685	0.125416179990446	0.621253866851307	1017.41190536789	-0.144142677777315	0.185441008503681	-0.777296666688769	0.43698376120327	0.541039139682594	-0.057524648816914	-0.161345290671265
CR1	0.24019993928699	0.197003807147162	0.222743450378496	102.40340981076	0.262336307191169	0.289201117602325	0.907106823673838	0.364350309961827	0.468285222049085	0.65392090035393	0.515259073753251
CR1L	0.188398603651476	0.182556598075866	0.302071618555872	19.5207266295394	0.222817749756975	0.298097862906054	0.7474651028518	0.45478286013739	0.558138166379459	0.531954917021496	0.449478481337607
CD46	-0.290573760325051	0.054158711485285	8.0847648705355e-08	890.168407601696	-0.431614352178057	0.0897308946761415	-4.81009750026285	1.50856691436697e-06	9.97062159268945e-06	-0.595783096772237	-0.639856103630136
MIR29B2CHG	0.317861127603805	0.0638269207691612	6.35685125324003e-07	473.534146888516	0.436006093748277	0.099511604205568	4.38145980289484	1.1788679496744e-05	6.29477388854867e-05	0.836773776319772	0.804341018696418
HSD11B1-AS1	-0.512661348693505	0.0721965819297757	1.23939089879064e-12	82.0252498157635	-0.771537493686975	0.129307743180316	-5.96667666383355	2.42134553724013e-09	2.8464687339366e-08	-1.11868720279526	-1.20567497648443
HSD11B1	0.539885474525754	0.141477164051373	0.000135599048120476	447.185898855496	0.818345897607107	0.211419382334267	3.87072315022306	0.000108512972985672	0.000450375780426995	1.35952898067616	1.44076452286393
UTP25	0.0345037166881146	0.0656313213033997	0.599082570291649	96.3744980951047	0.0294255052271843	0.110458056057682	0.266395284123217	0.789934796776794	0.844205559674287	0.16961018231447	0.127567530135898
SYT14	-1.08264504688992	0.333378369338377	0.00116425146019235	709.36924000828	-1.56545659030907	0.528005948951685	-2.9648465010994	0.00302833991100829	0.00835208509210021	-2.46071094371059	-2.52719255953028
SERTAD4-AS1	0.392128698899891	0.131193218088626	0.00279946809079615	68.2706479285629	0.565009336958185	0.205102581493121	2.75476462970377	0.00587343711540431	0.0147665060597088	1.01163639813658	1.01907329418542
SERTAD4	0.113577454232517	0.119696842310611	0.342683710809942	42.532647570986	0.218158136662673	0.196782694024576	1.10862460616291	0.267592158602648	0.366863002727019	0.355788898308076	0.441722324998112
HHAT	-1.36992018651587	0.14463868895315	2.76313287570974e-21	117.875906703707	-1.96541982806068	0.232335394931622	-8.45940769652907	2.68738960741877e-17	1.25279532451174e-15	-3.13709881019293	-3.19295114061186
KCNH1	-0.81477725737103	0.193258308900146	2.4867246414935e-05	470.772307873471	-1.17508519345309	0.318481324733892	-3.68965180120037	0.000224561200046054	0.000850598473225897	-1.83001758511389	-1.877400071784
RCOR3	-0.137556807847945	0.02771317966995	6.92026408659953e-07	1067.47445843497	-0.234269896911175	0.0509386839649956	-4.59905672223809	4.24408224879387e-06	2.52051705758041e-05	-0.2355054543825	-0.311366502282346
LINC00467	-1.00638130922015	0.0520497010483599	2.72633506509192e-83	129.184804712874	-1.43984666912552	0.0942564465410915	-15.2758428941814	1.1078623200661e-52	2.74583676028384e-49	-2.2811483582408	-2.31810863630016
SLC30A1	0.119792649383518	0.119241771009731	0.31507993824253	22.2634050689373	0.425882411197478	0.234510903327348	1.81604524631846	0.0693634317204972	0.121912728178172	0.370422543925411	0.787489648634936
LPGAT1	-0.223729702040541	0.040602841013082	3.58429843525086e-08	4377.53829873986	-0.384220002976618	0.0741263962822887	-5.18330881098588	2.1798366818551e-07	1.72979462624692e-06	-0.438399098877569	-0.560965866484814
INTS7	0.195024247238082	0.0379605420727661	2.78340915328466e-07	413.291530844558	0.219615389986875	0.0751975639606555	2.92051202751437	0.00349456707849416	0.00945727152398301	0.547554961409089	0.444147995194332
LINC02608	-1.12754113149214	0.305869546808937	0.000227496560428795	47.6860325883435	-1.7076489360936	0.456307568449233	-3.7423199924057	0.000182329133826494	0.000708496615922078	-2.56641854833326	-2.76387874824685
PPP2R5A	0.120511547887331	0.028691633697904	2.66640390497816e-05	1091.59355996181	0.123405960783692	0.0540540781311528	2.28300925758587	0.0224298230518289	0.0469926597074877	0.372115186824634	0.284002644253956
ENSG00000234915	0.19516488046892	0.0614421844219025	0.00149115809441768	192.268181401642	0.16687515880971	0.116248989693018	1.43549771271459	0.151145319654935	0.231433489352198	0.547886081641376	0.356359273231265
PACC1	-0.145623398262775	0.0478791257400708	0.00235418287720991	496.563762014611	-0.225898379985059	0.0846904112446238	-2.66734305177198	0.00764535888059047	0.0185532199597358	-0.254498200805243	-0.297431698519975
NENF	-0.270482223156019	0.0433154929110029	4.25244109745395e-10	469.207778184305	-0.338697197703778	0.0742637243818825	-4.56073541318926	5.09747783553736e-06	2.95996067521578e-05	-0.548477673901998	-0.485190906726835
ENSG00000286213	-0.327678609621474	0.269429413778384	0.22391078403852	18.3628475027883	-0.550249488156425	0.406665770145222	-1.35307549479743	0.176031513383221	0.262748633496124	-0.683146277186786	-0.837330152093632
ENSG00000260805	-0.228182244502404	0.0924818391164259	0.0136128835745072	48.4447825870541	-0.34114891684384	0.152505684039187	-2.23695870087164	0.0252890393913877	0.052022866895743	-0.448882587633759	-0.489271914434127
ATF3	-0.103806109155551	0.0921648006674796	0.260034452651353	119.000038945355	-0.117998830255497	0.158378021654244	-0.745045486886435	0.456244222158885	0.559341123472777	-0.156039604638033	-0.117827564072231
NSL1	0.101067805961469	0.0346656445650311	0.00355115192720373	691.292173046506	0.116898730190927	0.062378732119241	1.87401580986717	0.0609282460617734	0.109093279236707	0.326334994585268	0.273171037252864
TATDN3	0.157724612572991	0.0933882244867092	0.09123604985442	560.168206495136	0.201653885958462	0.146647040766461	1.37509686458386	0.169101416305313	0.253831347721441	0.459733159827019	0.414250183827294
SPATA45	0.393175402192709	0.0774333608651691	3.82238338691081e-07	27.3239729462454	0.484020431757176	0.150524466834732	3.21555984841058	0.00130190344816008	0.00401339265704571	1.01410085575722	0.884263257860378
FLVCR1-DT	0.126953667602886	0.0877966322723164	0.148178040937723	40.5293473878526	0.227149325857837	0.152777105770651	1.4868021272692	0.137067079521049	0.213705655227251	0.387283125184013	0.456688603885288
FLVCR1	-0.278658369037485	0.0463367394674605	1.8126064416192e-09	221.247085236565	-0.38397094197607	0.0801494055498449	-4.79068982910021	1.66208891326677e-06	1.08550391871718e-05	-0.567728368118051	-0.560551292137281
VASH2	1.10662334564873	0.206070306792948	7.86820016867042e-08	14.5618765087013	1.68615131637581	0.382911623987647	4.40349994815046	1.06518309401645e-05	5.75175664165526e-05	2.6939104381275	2.88526954163059
ANGEL2	0.0471153765876778	0.042322309178089	0.265600405460307	465.988476808979	0.0422761398201176	0.0698986746824631	0.604820334751272	0.545298380781455	0.641646797009101	0.199304271901802	0.148958046676077
RPS6KC1	0.10035503055324	0.0401642267082723	0.0124678882734778	1315.12006187772	0.10886286001124	0.0726084099742032	1.49931474948863	0.13379199777843	0.209566125865076	0.324656768483696	0.259794934092337
PROX1-AS1	-0.984739639234893	0.0645738818583236	1.65104658238996e-52	336.516415459638	-1.45675061003779	0.126763474351185	-11.491879798135	1.44923559483979e-30	3.21665410908395e-28	-2.23019315547769	-2.34624608158063
PROX1	-0.0503041590293142	0.0564092262491647	0.372515242658482	1085.88085766992	-0.0593443358099683	0.0998572408959697	-0.594291763696862	0.552316986448613	0.647528389718113	-0.0300695330695394	-0.0201942585323764
LINC02775	-0.840769498445121	0.266374406109291	0.00159759827119233	32.7788720696068	-1.34093500369327	0.407686085568184	-3.2891360562979	0.00100495431442539	0.00318921801319248	-1.89121618555001	-2.15346527957373
SMYD2	-0.917282254750658	0.304593426879457	0.0025996279305034	27.6549740925395	-1.14497872723115	0.43252181096991	-2.64721615925817	0.00811574582065504	0.0195226878193078	-2.07136508414099	-1.82728637046992
KCTD3	-0.00351949115331609	0.0426659338327365	0.934257475037744	993.092219280254	-0.0440676887270936	0.0690839993551912	-0.63788560503746	0.523548148884186	0.62205852685017	0.0800847313403029	0.00523447572518294
ESRRG	0.54982621378819	0.104309021641488	1.35587801766746e-07	1829.93835912626	0.732254620889839	0.165773912954929	4.41718849387917	9.99930259104326e-06	5.43294222986497e-05	1.38293440110248	1.29746133691867
GPATCH2	-0.284872492344294	0.0920215069073671	0.00196338017627879	235.294087940469	-0.40462211802979	0.148056689019333	-2.73288644173959	0.00627819739806889	0.0156702036768517	-0.582359490083646	-0.594926195552102
RRP15	0.373708050197997	0.078708103163625	2.05412538549723e-06	104.469733411364	0.53354416747217	0.13406373203276	3.97978005969425	6.89790557656399e-05	0.000301613507289277	0.968265073729893	0.96669796412193
LYPLAL1-DT	-0.592339379463515	0.0766617789667849	1.10406383576073e-14	112.853242123655	-0.87997488330964	0.134889281898605	-6.52368276355056	6.86017284874333e-11	1.10888728732241e-09	-1.30628872413892	-1.38617437202191
LYPLAL1	0.0200423341729878	0.0222150671031223	0.366953010515841	940.313618837833	-0.0237236126347326	0.0445673676901393	-0.532309038300719	0.594511973325446	0.684136520499184	0.13556093016363	0.039098196073095
ENSG00000277007	0.706874041141181	0.0943197577930515	6.65805336197183e-14	22.257220703575	0.907100966517272	0.190889182978728	4.75197678759175	2.0143750266044e-06	1.29231108803426e-05	1.75270271804522	1.58850172259659
ENSG00000287676	0.812624511201883	0.135959326432406	2.27329161434487e-09	11.5822323709802	1.02859912161524	0.263059339672494	3.91014104610707	9.22422429617399e-05	0.000391588465624903	2.00169166612126	1.79074140791559
LYPLAL1-AS1	1.02437803220193	0.115190055428517	5.95139722861677e-19	18.240175838988	1.37498949759504	0.210641985227125	6.52761364792711	6.6825799894047e-11	1.08371479849986e-09	2.50026426267742	2.36732531224894
EPRS1	0.0123908484609117	0.0478902513626325	0.795840288361401	450.449909892293	0.0525166883304579	0.0764696023295863	0.686765547754641	0.492230483587571	0.593093463087892	0.117545545668648	0.166003945904384
IARS2	-0.012466777026913	0.0265800182558709	0.639049508537045	319.42306865022	-0.0209196260397221	0.0564250477679069	-0.370750701457458	0.710823222993347	0.781737327993941	0.0590183919044239	0.0437655703731934
RAB3GAP2	-0.0339181856365746	0.0301125184135632	0.260004046194667	631.128835674654	-0.0527681132799396	0.058555910549791	-0.901157761607517	0.367504445143736	0.471418839276502	0.00851115858997098	-0.00924781104115074
MARK1	-0.16252601263779	0.102704663278824	0.11354461642652	285.793124139444	-0.176538701541421	0.16003525858251	-1.10312379350081	0.269973409397285	0.369718627051021	-0.294295321050234	-0.215270073696627
LINC02817	-0.354156659556422	0.159314774140531	0.02621583525448	11.109943633903	-0.527704996474455	0.276809586522492	-1.90638266218998	0.0566005764945064	0.102522189165628	-0.745488712134101	-0.799803731221135
DUSP10	0.0623632255238801	0.083425485633626	0.454742455097285	495.217848034696	0.00426241602714704	0.144925666817017	0.0294110499593475	0.976536760024844	0.983014835059193	0.235205255272071	0.0856823242464261
TAF1A	-0.0789611024018217	0.0515924309540913	0.125898350158631	62.0725690142975	-0.0800556725308627	0.104779208255176	-0.764041586722987	0.444842460397301	0.548279179199799	-0.097542161619555	-0.0546693023517007
MIA3	0.276306099255558	0.0418497035986846	4.04709681494259e-11	254.056896364953	0.381550750643745	0.0786910706667374	4.84871723577941	1.242624005389e-06	8.36535155461284e-06	0.738932671786043	0.713697408145143
AIDA	-0.00681522246609989	0.0629945852513421	0.913847013520819	376.016310760658	-0.0254950512628326	0.10551119473964	-0.241633613625022	0.809064073830764	0.859767889233764	0.0723249485966397	0.0361495489070539
BROX	0.177820014241596	0.0388890201347193	4.8194101819802e-06	322.878660336966	0.297284426685253	0.0751000853283637	3.95850983904242	7.54188347577437e-05	0.000327460873483914	0.507047681642001	0.573431946281852
DISP1	0.841291107539775	0.081037006362664	3.00797007526028e-25	153.281822602266	1.17266744561988	0.133599627624834	8.7774754051927	1.67185052726721e-18	9.41745802689038e-17	2.06918702252955	2.03055025511694
CAPN2	0.0630625902921933	0.0656948146422347	0.337089167827468	239.264553428098	0.124991151482364	0.108070290403566	1.15657273627757	0.247446966476017	0.344581312713255	0.23685190608964	0.286641272534456
TP53BP2	-0.1172415924998	0.0359271272011357	0.00110116409022156	268.191673678598	-0.187558525991894	0.067706182601383	-2.77018314702715	0.00560247803112344	0.0141570859474659	-0.187673382368359	-0.233613116250131
ENSG00000288999	-0.456572099025738	0.15135096282363	0.0025558909075502	14.8832689707115	-0.686089053670165	0.266647761356354	-2.57301636503619	0.0100816440535212	0.0235797123795683	-0.986625347513339	-1.06344182400517
ENSG00000291068	-0.378371242264077	0.0611896688526778	6.26637608627176e-10	98.6286062885526	-0.578694120145031	0.109328166306088	-5.29318417840148	1.2020474825504e-07	1.00312278973103e-06	-0.802501824917606	-0.884677648174967
ENSG00000290989	-0.00790019606030461	0.0732791312747083	0.914146703448322	171.041826180403	-0.0900198915877873	0.122713867483492	-0.733575539862252	0.463207473115478	0.565825392861859	0.0697703837445285	-0.0712552375446845
FBXO28	0.144810217379836	0.0250294195734389	7.22538329121482e-09	478.86174723019	0.187738077584391	0.047893853258518	3.91987833117189	8.85936834550524e-05	0.000378476491427775	0.429326281518714	0.391086632872447
DEGS1	0.187708504529019	0.0403953742738525	3.37152868552499e-06	230.047210246672	0.340758067474456	0.0724481250365455	4.70347669180624	2.55768306924145e-06	1.60757839909931e-05	0.530330082120336	0.645795970458105
ENSG00000237101	-0.13826549473103	0.148550671993978	0.351976083731972	15.5089408965582	-0.27321728770167	0.251520500469711	-1.08626250023931	0.277362872715009	0.377543549670014	-0.237174054072255	-0.376196359584414
NVL	-0.116540711659524	0.038220735846674	0.00229490766315406	422.5338053676	-0.222716257498787	0.0699553365526682	-3.18369217380732	0.00145409555978121	0.00441753934004215	-0.186023161967005	-0.292134898336045
CNIH4	0.222616069511408	0.0534300869421499	3.09321734665773e-05	160.129002539415	0.356049290165604	0.0869778602648936	4.09356230518026	4.2479586019449e-05	0.000196245394127129	0.61251976770634	0.671248966536169
WDR26	0.102467657170079	0.0221786292267286	3.83540773273682e-06	593.578524492669	0.129763186964857	0.0388396876768415	3.34099460439866	0.000834788453240552	0.00270932760544309	0.329630937191431	0.294584561496599
CNIH3	-0.432498108502913	0.0578113217972116	7.36465332732954e-14	198.160123597358	-0.634792072485236	0.092106500587453	-6.89193562274701	5.50382822657533e-12	1.10754302513399e-10	-0.929943258319503	-0.978055463000016
DNAH14	-0.745912821422244	0.330611604097639	0.0240605852216121	56.0491191020491	-1.15673416921463	0.510261925847715	-2.2669419578835	0.0233937716423471	0.0487239185004682	-1.66787661820475	-1.84685388477173
LBR	-0.0175487903815996	0.0338496999828496	0.604156424628393	436.535877241655	-0.0204321262681412	0.0590157289902695	-0.346214926388693	0.729181197955756	0.796566046778817	0.047052817107778	0.0445770378421282
ENAH	-0.0281599253783632	0.0542989004025376	0.604033085620313	1558.24042374092	-0.0974790206679045	0.0951086544708913	-1.02492271823421	0.305399654157522	0.407402961864276	0.0220689533082083	-0.0836713266342703
SRP9	-0.184323082621996	0.0440533025132559	2.86307809250604e-05	308.178655912023	-0.167666633035209	0.0647394466529969	-2.58986818243753	0.00960126891125769	0.0225882724219765	-0.345616412326631	-0.200502077084841
EPHX1	0.322186192285119	0.0707122389370226	5.20625009437198e-06	270.207122669025	0.495204029269189	0.121238268341744	4.08455214712664	4.4161908412798e-05	0.000202882835961297	0.846957119284991	0.902878908770797
ENSG00000242861	-0.783875328016253	0.0706460686014923	1.31464205042479e-28	439.30348003374	-1.18807721877094	0.111750022555339	-10.631561333087	2.12524322578428e-26	3.1604492010638e-24	-1.7572591483982	-1.89902594017534
TMEM63A	-0.251696146127976	0.0687616790399003	0.000251809011731931	2467.85309398115	-0.376506631137692	0.111944515004102	-3.36333255027185	0.000770075378376481	0.00252464527156893	-0.504245950345564	-0.548126577754914
LEFTY1	-0.0170817305055094	0.195251098677357	0.930285242100814	13.6234810651068	-0.052319067128775	0.338560075405231	-0.154534072176564	0.877188648161754	0.91017809006513	0.048152507228961	-0.00850035152432092
PYCR2	-0.243674228562524	0.0511942971159077	1.93792143745894e-06	175.057935976536	-0.343114206040709	0.0873819767264437	-3.92660155897886	8.61545238249317e-05	0.000369010346716751	-0.485358385921235	-0.492543235454723
SDE2	0.0241836999275303	0.071971091178604	0.736856058444277	93.1885683733087	0.0948573674184564	0.123655778509257	0.76710824647273	0.443017159317658	0.547003335786524	0.145311754932823	0.23648209932198
H3-3A-DT	-0.300161814386343	0.0588086716940013	3.3247789840136e-07	67.1215573783719	-0.487923498783703	0.108959155371632	-4.47804039155334	7.53313504179034e-06	4.20042186750897e-05	-0.618358121672334	-0.733585461750221
H3-3A	0.49097454337186	0.0524782392454312	8.29898776836407e-21	387.639279440499	0.756460860804854	0.0935297680860221	8.08791549776018	6.06944890192552e-16	2.34477405616424e-14	1.24436844010894	1.33775381987218
ACBD3	-0.155766138080677	0.036788979923223	2.29526606307453e-05	240.121059077005	-0.197552684785586	0.0664711346943714	-2.97200710795621	0.00295859834457286	0.00817793977363254	-0.278379230519994	-0.250248887615009
LIN9	0.480094998693395	0.095776078207455	5.36766363659766e-07	42.0812407750412	0.612178602939345	0.171637425205887	3.56669649527198	0.000361509763305159	0.00130012374609698	1.21875260706836	1.09758886918378
ITPKB	0.410403107048557	0.0712929869689828	8.58399319913116e-09	1217.36407589367	0.614715764349918	0.120376721050834	5.10660000524792	3.28007052016044e-07	2.49483627596676e-06	1.05466339989872	1.10181209977411
ITPKB-AS1	0.525945221030415	0.116545642833028	6.3982410779466e-06	34.9843774997631	0.747151623197278	0.206415858475375	3.61964254450156	0.000295010263614287	0.00108698501395327	1.32670672417247	1.3222581336801
PSEN2	-0.634579821141068	0.184670835800869	0.000589771471826943	12.3346060743939	-0.980216765428606	0.322729014528256	-3.03727499326772	0.00238727558568384	0.00681797104565093	-1.40574363089749	-1.5530319401815
COQ8A	0.231938153915227	0.0491985568539706	2.42509273408725e-06	204.013035067677	0.32298406478123	0.0807350184744481	4.00054487983367	6.31967997093133e-05	0.00027821184383576	0.634468568390162	0.616210264332457
CDC42BPA	-0.0768479620085422	0.0396352937017702	0.0525163090172752	6830.03333084674	-0.170825622733914	0.0676468546414002	-2.52525595815903	0.0115614049109334	0.0264565213537814	-0.092566783227784	-0.205760371600317
ENSG00000287532	0.714788311065346	0.068543211247098	1.84177730831272e-25	73.5777805429343	0.909409558538386	0.132722694894833	6.85195217938411	7.28489114028876e-12	1.42170099930753e-10	1.77133682664139	1.59234448813903
ENSG00000228625	0.52473424700358	0.108026347461422	1.18897894928279e-06	12.164373273656	0.613922815913281	0.229718291278933	2.67250297090113	0.00752877078313734	0.0183091333305045	1.3238554919376	1.10049219790259
ZNF678	-0.119186050744337	0.0422808279357567	0.0048186309601382	434.743304164066	-0.237953041042745	0.0692569362101713	-3.43580086073456	0.000590805066989514	0.00200361736629443	-0.19225159949219	-0.317497277762457
JMJD4	-0.405027471368515	0.114198483588246	0.00039009228911359	28.5527934681468	-0.481576656892759	0.197746489421027	-2.43532341991377	0.0148784845147919	0.0329891073832519	-0.865263781820287	-0.72302082967199
ARF1	-0.0505289169657156	0.0484411439783388	0.296902366150219	340.296548861251	0.0548419504890591	0.0682276567539751	0.803808207671793	0.421507748878555	0.526124033370236	-0.0305987244965298	0.169874459714741
C1orf35	-0.0630635920656045	0.0621686961528499	0.310394481572693	149.369330545656	-0.0869140600564415	0.100130666522207	-0.868006406780138	0.385390825328986	0.490228271135094	-0.0601115537615418	-0.0660854274266072
MRPL55	-0.0909508609372889	0.117724349036367	0.439774085575346	43.5070520084749	0.0718146893385499	0.172903120175367	0.415346404771133	0.677888335081148	0.753823183353904	-0.12577198758362	0.198126422562694
GUK1	-0.149693098948491	0.0626366013589272	0.0168545100006403	390.549083894368	-0.0845370849519184	0.0877879958746194	-0.962968616719033	0.335563272861878	0.439236108681365	-0.26408029053155	-0.0621288348613766
GJC2	-0.0344086465252916	0.0657367148749175	0.600674227829941	352.585280005011	0.125674645219932	0.0965439277084094	1.30173536754695	0.193006864878191	0.283170021727995	0.00735637090265386	0.287778981648573
IBA57	0.295700345551036	0.0564642553727771	1.63254034909424e-07	44.9345130153019	0.405840868163652	0.102904788013306	3.94384825039605	8.01844084686016e-05	0.000346030858484206	0.784596326813457	0.754129509518422
TRIM11	0.206221590740351	0.0850181579583088	0.0152823385593609	34.6165507707797	0.340583324554086	0.155781386337935	2.18629024019123	0.0287943777276578	0.0580038801609239	0.573919050176504	0.645505102228881
ENSG00000231563	-0.362254340826251	0.0936216358295007	0.000109128455353967	25.9111811809408	-0.508693987767384	0.167810642463784	-3.03135713145946	0.00243457103687749	0.00693838748359624	-0.764554661818037	-0.768158967435095
H2AC25	0.103551814970624	0.120182796725345	0.388897057027612	34.1622855455475	0.203175325000005	0.207734560752252	0.978052589151573	0.328048314872068	0.431717388536507	0.332183581261485	0.416782694322992
RNF187	-0.145555753083262	0.107348259279594	0.175124322829275	135.742256314187	0.000690499702269187	0.168587342011881	0.00409579802391408	0.996732035129546	0.998141555179224	-0.25433893057146	0.0797366929490076
RHOU	-0.104427702525055	0.0315628511355293	0.000937758600601702	1551.06465312607	-0.125925638817223	0.0583608992978153	-2.15770559282552	0.0309507288479953	0.0617395424142909	-0.157503143089587	-0.131022128778294
LINC02814	-0.222953301138889	0.406781835665383	0.583629693401071	92.4669494995476	-0.404576096124398	0.624230318691655	-0.648119907043865	0.516907399372024	0.615646779522507	-0.436571066872825	-0.594849589815524
ENSG00000233920	-0.689532012087046	0.118751798217624	6.37932483842388e-09	19.5116603337846	-1.21020994663103	0.220495394579522	-5.48859511981586	4.05143081138266e-08	3.74681763657162e-07	-1.53512828715725	-1.93586695981113
RAB4A-AS1	0.232835608600412	0.0699982454727726	0.000880051458693748	58.4593550850161	0.353166841067056	0.125354711598476	2.81733998318536	0.00484232371776397	0.0125126317996296	0.636581620917321	0.666450987520205
RAB4A	0.138731988399182	0.0390188111011151	0.00037723867568928	411.904054042105	0.26270219329049	0.0705841474837217	3.7218299385294	0.000197784215971084	0.000760209117525457	0.415015122058245	0.51586810925284
NUP133	-0.140900246510148	0.0337862493624984	3.04141606245488e-05	535.977830180853	-0.235934867079281	0.0585049111839354	-4.03273609522315	5.51311809049095e-05	0.000246944515432804	-0.24337756383961	-0.31413792743355
ABCB10	0.0505075888236685	0.0336498569115208	0.133362067478194	272.052446569112	0.0633919620678599	0.0580427319180571	1.09216020633478	0.274762690021371	0.374758870339155	0.207291218492254	0.184106376650239
TAF5L	-0.117916635562378	0.048749798252265	0.0155712517354869	197.116899671577	-0.198745694173254	0.0856256355645682	-2.32110036746395	0.0202814275675715	0.0430127081228402	-0.189262767852517	-0.252234710716191
URB2	0.237635042486282	0.0716678653479258	0.00091386974649055	68.6327305549511	0.331758770977962	0.121590231412964	2.72849855718418	0.00636233685095132	0.0158456391409307	0.64788186378071	0.630816196567088
GALNT2	0.270347314694816	0.0672465616193062	5.81388902929934e-05	518.069816711986	0.368919818693667	0.11532613357865	3.1989264466416	0.00137940356935959	0.00421654721868298	0.724902743609466	0.69267259751481
PGBD5	0.559769635888819	0.0844360881077253	3.36809898494712e-11	484.82348838755	0.791460692079886	0.139030155088095	5.69272681583637	1.25026344237127e-08	1.28313786414791e-07	1.40634613825779	1.3960127692165
COG2	0.0453771806667633	0.0404590621474097	0.262050461524758	236.581766053973	0.0287853176637702	0.0695119856936704	0.414105817529412	0.678796612490775	0.754551085689214	0.195211698378014	0.126501906289465
AGT	-0.375215317898222	0.238696641108411	0.11596590500443	57.8339817984865	-0.495620428360452	0.360620229235247	-1.37435559123096	0.169331315751181	0.254150786892997	-0.795071216924935	-0.746397381521917
ENSG00000244137	-0.612770472307555	0.16006462607343	0.000129047584499646	39.7888081355455	-0.930908290550018	0.251037166693176	-3.70824887331443	0.000208697491332435	0.00079721047870656	-1.35439362913236	-1.47095554622338
CAPN9	-0.685096136478197	0.0988379263466147	4.16370179469937e-12	50.4263526203232	-1.09045324178954	0.162566664879855	-6.70772967259583	1.97675688635741e-11	3.55182689930563e-10	-1.52468404042237	-1.73652600453115
C1orf198	-0.073107801004358	0.0401703750212971	0.0687676546729906	938.83924128511	-0.0418025834992384	0.0668400745119495	-0.625411982324542	0.531700699876376	0.629031114388352	-0.083760593018584	0.00900485535050705
ENSG00000223393	0.117119018665946	0.0971054618971049	0.227778454177458	14.2638374039219	0.221399417717508	0.188939048631391	1.1718033901475	0.241276001291749	0.337790944757071	0.364127493893672	0.44711759754387
TTC13	-0.134373080725928	0.0395555625485546	0.000681111267545277	468.965943546629	-0.261039980844755	0.0647390207649775	-4.03218920768682	5.52596681679692e-05	0.000247445505969849	-0.228009384940757	-0.355926630346225
ARV1	-0.0443112927356665	0.0470057123248202	0.34584517402306	126.411249506727	-0.0209361014655914	0.080795132386893	-0.259125777099262	0.795538196622723	0.84860831518374	-0.0159593596248334	0.0437381462123852
C1orf131	0.0552124228987463	0.0439369141936009	0.208887824258256	127.491960590498	0.00474122724713016	0.077481542884098	0.0611916989601304	0.951206540615785	0.96450241821201	0.21836872657854	0.0864793291917153
GNPAT	-0.120757861165394	0.04074450673338	0.00303882864554708	255.117389386589	-0.183909006276563	0.0671261787057017	-2.73975086654146	0.00614857714783407	0.01539058925525	-0.195952419196246	-0.227538310273045
EXOC8	0.166972302157289	0.0647991600625079	0.00997293066330862	56.0590548217576	0.287003229777362	0.115808624032948	2.47825438022396	0.0132026978557187	0.0296985811242463	0.481506798283722	0.556318385786403
SPRTN	0.0866920400401289	0.0600701577859875	0.148969820144794	80.4492984692581	0.114280427250567	0.112649759568036	1.01447555404276	0.310355888446721	0.412596318352511	0.292487326272425	0.268812742575046
EGLN1	0.425083446212492	0.0445619630355895	1.44001638854237e-21	603.819770478005	0.608169481009505	0.0747891234079693	8.13179047027981	4.22995511573122e-16	1.67296974803295e-14	1.08922818437419	1.09091548754402
ENSG00000233461	0.862919265960117	0.0977799833140128	1.09350700185741e-18	53.4084856425471	1.22557625651363	0.166820187833351	7.34669030428106	2.03174877982012e-13	5.29144240012346e-12	2.12011041238127	2.11861958635185
TSNAX	-0.171284316415433	0.0243660402191991	2.07077725461229e-12	385.346474988649	-0.25851505784933	0.0482889665567925	-5.35350156117529	8.62682905903424e-08	7.40701933815809e-07	-0.314916703094909	-0.351723771202909
DISC1	-0.406498832311009	0.0737792232188711	3.59516467660009e-08	638.928266703299	-0.669135370844044	0.121569622879143	-5.50413298155294	3.70989448224666e-08	3.46762041769265e-07	-0.868728093733996	-1.03522158085013
ENSG00000286071	-0.306132514091067	0.0997928559323725	0.00215727740903055	26.3536942432824	-0.61904353691465	0.184344949750623	-3.35807158130491	0.000784882849138988	0.00256866039822753	-0.632416103995285	-0.951841247027253
SIPA1L2	0.250211285230461	0.167378492870037	0.134944945906674	261.525124168646	0.330743044834286	0.250636417894331	1.31961287833968	0.18696430090226	0.276239057994785	0.677492563854427	0.629125470189377
MAP10	-0.470894231401684	0.177345072393489	0.0079251336808996	13.191768615599	-0.63727958903313	0.302928404988541	-2.10373005151906	0.0354020014833287	0.0691259406589524	-1.02034673591422	-0.982196057262261
NTPCR	0.028063509820008	0.0334319561414316	0.401232704857229	190.142071061296	0.0167803300014523	0.0708987342283158	0.236680248019865	0.812904859436475	0.862431915865008	0.154446747744756	0.106519010869136
PCNX2	-0.830331249642355	0.145240523317356	1.08459864479204e-08	208.493305049079	-1.23901975092926	0.232211401813175	-5.33574036957113	9.51554786003925e-08	8.09992628658521e-07	-1.86663938142172	-1.98382230325381
KCNK1	0.453814626934254	0.125517761155097	0.000299720890760645	521.100595752665	0.773777391165905	0.197396043862759	3.91992350010764	8.85770808116847e-05	0.000378476491427775	1.15687560438838	1.36657804068617
SLC35F3	0.785464021085142	0.311476870023968	0.0116775623950078	424.709297607099	1.30289832524672	0.491418928991694	2.65129861383248	0.00801829145980004	0.0193132511011802	1.93774242920992	2.24732599210908
COA6-AS1	-0.417716504324282	0.0964231099506392	1.47680260914491e-05	85.4014013165316	-0.608236958465518	0.158590564677598	-3.83526573413755	0.000125428609150451	0.000511163079126608	-0.895140045877978	-0.933853162984618
COA6	0.410431921686841	0.141402255085848	0.00370097904598146	28.8546759203673	0.668496896958759	0.236813830502902	2.82287945572742	0.00475944629445775	0.0123263193738909	1.05473124381914	1.19133345362628
TARBP1	-0.474521392306402	0.0459769397770642	5.67150131547288e-25	414.22250667147	-0.69162059853158	0.0736590671166029	-9.38948354364492	6.02951734905558e-21	4.59820269219516e-19	-1.02888686795949	-1.07264935387423
IRF2BP2	0.232407906323322	0.0540110704628602	1.68525219712593e-05	871.868462961005	0.41447838435348	0.0974900610633228	4.25149374031332	2.12349446533205e-05	0.000106003646169697	0.635574598064361	0.76850708220469
ENSG00000286263	-0.328859676788424	0.126924332284275	0.00957002699767358	36.3415857780271	-0.404988112012256	0.216488281871817	-1.8707160891602	0.0613844435341901	0.109796495044135	-0.685927093870978	-0.595535410628521
TOMM20	-0.238198778103881	0.0660740397870141	0.000312119009749617	401.205370940499	-0.202358012646649	0.0982401497982254	-2.05983004975329	0.0394147907621298	0.0757924276909701	-0.47246646544885	-0.258247593387063
ARID4B	0.0023369371337559	0.0215788277256598	0.913759557226662	3341.69725767805	-0.0404372185119861	0.042551847747024	-0.950304643699385	0.341957480035272	0.445996288862	0.0938736621870765	0.0112775728674507
GGPS1	0.537388446305204	0.0401919061511313	8.98571303502247e-41	241.709888398536	0.717841837524868	0.0719410359121088	9.97819712245822	1.89885528770923e-23	2.00268631088822e-21	1.35364974033241	1.27347054652393
TBCE	-0.00400236049507771	0.0498309704161005	0.935983758176601	170.635547584304	-0.0503766131957278	0.0832213882619263	-0.605332526263264	0.544958073663155	0.641500159379782	0.0789478179119807	-0.00526704092919824
B3GALNT2	-0.053522419471083	0.0618186547813257	0.386601373835703	182.894990508613	-0.0904507575461	0.100542043958241	-0.899631179008732	0.368316558919693	0.47237908992624	-0.0376469110383634	-0.0719724352317899
LYST	0.064314387131691	0.0435954664067365	0.140144262708898	702.795734471225	0.0706374265202935	0.0738582527082913	0.956391790085819	0.338874330985007	0.44262892420585	0.239799255430901	0.196166810404715
GPR137B	-0.197463609931192	0.0755944549912897	0.00899763192317051	198.533235162452	-0.246770428705488	0.128804851190398	-1.91584731805415	0.0553845327953866	0.10056451614166	-0.376555717560953	-0.332174255407187
ERO1B	0.110230149632743	0.0351677003992826	0.00172197434415935	340.935266791797	0.135706093456428	0.0619978254929742	2.18888472905887	0.0286052192791563	0.0576932059073202	0.347907686520463	0.30447682313437
EDARADD	-0.247693264287827	0.141330985507891	0.0796748490824252	14.9494453867375	-0.398053286624712	0.252022558462236	-1.5794351468119	0.114236281012165	0.184472552387003	-0.494821185253936	-0.583992050953732
LGALS8	-0.0640200595270294	0.055405010554791	0.247888910228771	106.461568067446	0.051707171882906	0.0930320749187549	0.555799404969329	0.578347992332398	0.670456267070088	-0.062363551572544	0.164656465759673
ENSG00000230325	0.169982403874899	0.072018497370847	0.0182621134550272	55.3062806114194	0.193513416391142	0.12886942430537	1.50162396886784	0.133194249580361	0.208827800264581	0.488594067587013	0.400699969815269
HEATR1	0.03848187733866	0.0404988258184902	0.342011980293568	245.293809737785	0.0271248027738704	0.0652914564992374	0.415441839227269	0.677818483536628	0.75380187471382	0.178976741489935	0.123737897169079
ACTN2	-0.414975896569572	0.0897751543811744	3.79341515579456e-06	839.295353175408	-0.594943723012356	0.146061505012308	-4.07324108403664	4.6363388202304e-05	0.000211493848452902	-0.888687298750304	-0.91172591543299
MTR	-0.20113112738224	0.0404190113738422	6.48608622758853e-07	611.571155253365	-0.255525173590493	0.0717761305314606	-3.56002993890138	0.000370812515762403	0.00132875974021752	-0.3851908688909	-0.346746961051679
RYR2	-0.646202077073128	0.230614749097372	0.00507735297220722	548.38141151243	-1.05148105554634	0.376732931323692	-2.79105161274818	0.00525370939489184	0.0134056129738223	-1.43310817383647	-1.67165487397231
FMN2	-0.682104060519865	0.448882688664981	0.12862166354086	19.4198632341453	-0.339615294837136	0.594145714234663	-0.571602700651649	0.567591165413138	0.660798126966668	-1.51763921267834	-0.486719124790664
RGS7	-0.318869664281456	0.660401688772961	0.629207935136372	164.658635911593	-0.484321403419275	0.811150634213681	-0.597079485598591	0.55045431355386	0.645822966221652	-0.662405659839067	-0.727589595949596
ENSG00000287738	-0.156236537046484	0.182067258915301	0.390823230324097	13.1619451885565	-0.215947125058701	0.314061264363457	-0.687595541259713	0.491707516800514	0.592607381663056	-0.279486782511065	-0.28086734276319
FH	-0.694782405175266	0.096670964793921	6.61893874120691e-13	74.8101961140058	-0.97264919532257	0.156029055992099	-6.23376966000374	4.55342472574841e-10	6.27562364194668e-09	-1.54749031118676	-1.54043534564358
OPN3	-0.590043010435744	0.126709761087162	3.21396120565998e-06	25.2678087165657	-0.822553188818766	0.239462942780229	-3.43499156599641	0.000592572270828527	0.00200741761474138	-1.30088193485193	-1.29059312294899
CHML	-0.289656410085859	0.162295353790028	0.0743020993576567	17.4108647213349	-0.331507419645658	0.293137941041234	-1.13089222933113	0.258100454333256	0.356744293743829	-0.593623200263572	-0.473223165728503
ENSG00000288723	-1.21334407807997	0.140084769698105	4.65601035197393e-18	32.9036764705794	-1.74378710181201	0.248865910072314	-7.00693438207471	2.4359643748621e-12	5.20477388197907e-11	-2.7684411530599	-2.82403251154477
PLD5	0.354414205895937	0.0842982233032001	2.61902575928384e-05	1711.16597001349	0.496275320618086	0.144740708359518	3.42871971709161	0.000606435448142802	0.00204635841827357	0.922837814689293	0.904662126179418
ENSG00000272865	0.80086035822693	0.106310036520043	4.94917397768574e-14	132.714245907139	1.09059821188968	0.182471084119949	5.97682760065571	2.27524755168404e-09	2.69603237777637e-08	1.97399302731088	1.89394195854993
CEP170	0.181565427287483	0.0390793027497805	3.38307711033283e-06	2673.44463905595	0.252583967076655	0.0714448925570774	3.53536772240039	0.000407208061752041	0.00144801317224166	0.515866237756884	0.499025821533966
ENSG00000227230	0.488354630603798	0.145541693660791	0.000792423664965967	15.9269306442588	0.706390669354954	0.253796910186328	2.78329105281994	0.00538105101268149	0.0136555647797929	1.23819986871823	1.2544095110263
SDCCAG8	-0.147637291726973	0.0366072308955646	5.50671694261141e-05	2490.93590390443	-0.287334140912679	0.0684529679333682	-4.19754102104628	2.6982879326149e-05	0.000130789569250053	-0.259239902803354	-0.399694559608824
AKT3	-0.075896003883481	0.0370803890376932	0.0406780870015302	3637.35703095997	-0.169773863251113	0.0670794225478553	-2.53093805525822	0.0113757936830641	0.0260943124881762	-0.0903254026264934	-0.204009665948355
ZBTB18	-0.137919655203374	0.147606301774115	0.350110429613443	99.9322222385961	-0.0542816932165539	0.225100975715366	-0.241143749128798	0.809443706150524	0.859818770607906	-0.236359776649707	-0.0117672396681878
ENSG00000240963	0.85698786425207	0.112268495649633	2.28681117188274e-14	322.315607432712	1.13354156288805	0.17246530627202	6.57257733390261	4.94516880059435e-11	8.26287699254366e-10	2.10614495699317	1.96542328915491
ADSS2	0.422060204003738	0.0501475845112504	3.88357370175784e-17	1438.94199447854	0.573263147615291	0.086659060402915	6.61515535651951	3.7116174173669e-11	6.38097833683967e-10	1.08210997585082	1.03281217004431
CATSPERE	-0.403108112931753	0.0576226140343735	2.64016461895462e-12	314.701306246323	-0.630014099684011	0.093703757182021	-6.72346679184058	1.774509409238e-11	3.22600604214894e-10	-0.860744662067192	-0.970102291077337
DESI2	0.230026403907692	0.0356184146490127	1.06042977236574e-10	251.167312463516	0.289603322965242	0.0586102248951341	4.94117406106874	7.76535443166058e-07	5.47032618442561e-06	0.629967362645287	0.560646369431034
COX20	0.0171580094279362	0.0374562207203311	0.646893742673081	276.757124063464	0.013463967711412	0.0661458111901936	0.20354981621887	0.838705312842564	0.88124871466505	0.128769802107482	0.100998761895802
HNRNPU	0.02829222698587	0.0284951680466749	0.320769386110589	2238.79244024111	-0.00882109783879697	0.0505787624447988	-0.174403196369706	0.861548602477909	0.898400481554518	0.15498526115753	0.0639041686441316
EFCAB2	0.309525187231331	0.0453012028632596	8.33868164953559e-12	854.401391689699	0.386091229349167	0.0744129071198106	5.18849812879276	2.11996891782894e-07	1.68949934496432e-06	0.817146846781061	0.721255259405038
KIF26B	0.0330796564693169	0.194532601350017	0.864973290608694	67.9093302249247	-0.0188869084572492	0.296675798904084	-0.0636617766835621	0.94923954076716	0.963230379443769	0.166257239715994	0.0471491292748922
SMYD3	0.402182053799959	0.0655967760547488	8.72596401245956e-10	995.097366258644	0.533941759963369	0.109083092595449	4.89481685253986	9.83973220922801e-07	6.77438230015878e-06	1.03530697151339	0.96735977647818
CNST	-0.188670098043126	0.0530681688490575	0.00037763364087804	232.717686400823	-0.251255441817006	0.0853399156238837	-2.94417260645484	0.00323819347851258	0.00886019783237544	-0.35585143819797	-0.339639781444133
SCCPDH	-0.168546697504512	0.0695031027627192	0.0153073715893994	456.098909378142	-0.118016612358569	0.117284888190961	-1.00623886145005	0.314300682472813	0.416946070388333	-0.308470993184852	-0.117857163261838
ENSG00000260855	-0.383722223642738	0.156989952755956	0.0145154842832915	14.5626355516024	-0.607445494851505	0.270951300866008	-2.24189916383499	0.0249678901048193	0.0514761532994271	-0.815100683569321	-0.93253573267376
LINC01341	-0.43854704062436	0.178193890968441	0.0138524633300403	37.3705939912423	-0.62347919395141	0.288252621023882	-2.16296105734197	0.0305441749525614	0.0610596082429817	-0.944185438472819	-0.959224617437891
AHCTF1	0.222091128083047	0.0607491779119509	0.00025631071742984	664.225894948335	0.303364532779904	0.0986679640183421	3.07460010752335	0.00210784968473743	0.00610553811097203	0.611283795762441	0.583552583441296
ZNF670	-0.0438678666644224	0.0763841999089643	0.565761083174486	64.2729885168426	-0.0944187855470542	0.122589942238313	-0.770200098173679	0.441181205692116	0.545143806385331	-0.0149153151778898	-0.0785774139954827
ZNF669	0.315289732487185	0.0714629592018981	1.02452187440874e-05	38.7090403047347	0.360084273006245	0.133750004161484	2.69221877983267	0.00709783670619647	0.0173977138054801	0.830719439494531	0.677965394940376
ZNF124	0.31949846510109	0.0694384429770031	4.20113187810043e-06	134.426575893954	0.392332175070973	0.10931340065687	3.58905836533697	0.000331874540351549	0.00120168158986313	0.840628879194117	0.731643622074851
ENSG00000259865	-0.0921439809397406	0.14213588551193	0.516803280008206	30.4170353223963	-0.0659106712562234	0.237146121283394	-0.277932739947532	0.781063990796622	0.836950757107405	-0.128581182608176	-0.0311242484839014
ENSG00000290683	-0.0497173459107867	0.0898360841175513	0.579973863814447	22.1708689352809	-0.0993584180137237	0.170044409774422	-0.584308641169275	0.559012679506071	0.653585928672449	-0.0286878845433861	-0.086799676422803
ZNF496	-0.292788472027641	0.079851616847418	0.000245742280021258	111.686612482364	-0.46073295745247	0.134083394970759	-3.43616715218874	0.000590006834193043	0.00200136670421641	-0.600997624299188	-0.688325461562994
ZNF496-DT	-0.600847667997108	0.174758116242073	0.00058566539700873	48.0111232031514	-0.870846654885288	0.278688820697016	-3.12479938272103	0.00177926361277274	0.00527816261431148	-1.32632144655321	-1.37097998456333
ENSG00000290612	0.0392070941562149	0.16023094810725	0.806695584926905	38.1226397565772	-0.0227301526461539	0.272762652980831	-0.0833330824354144	0.933586695788443	0.952154704963304	0.180684260826978	0.0407518593349377
OR2L5	-0.0868550559702941	0.18254286616598	0.634212341240472	62.5127330905032	-0.173634709868714	0.293191523825645	-0.592222816004637	0.553701392968857	0.648609170133113	-0.116128435458781	-0.210436236001036
OR2L2	-0.16534571499466	0.169219221446936	0.32851492713748	59.2165445064229	-0.30298099787942	0.276646621194841	-1.0951913909913	0.27343279651982	0.373424475805514	-0.300934296019532	-0.425739526519093
OR2L3	-0.36285656433104	0.162208341338733	0.0252877483982247	75.1927792829676	-0.590357700043734	0.269170931738883	-2.1932446279765	0.0282897587410025	0.057134399939519	-0.765972594020873	-0.904092253495555
OR2L13	-0.20363888145505	0.169067528853174	0.228403138243054	27.7817086295074	-0.232270041707866	0.280601052708202	-0.827758981893074	0.407807008613233	0.512031241564285	-0.391095363199661	-0.30803764443529
OR2M3	-0.569342767971945	0.179271403773468	0.00149387607678451	11.4586971199908	-0.915611762432735	0.326993647344314	-2.8000903683264	0.00510883022961283	0.0131056433231969	-1.25214331843706	-1.44549371900124
SH3BP5L	0.219958675958712	0.0641756916207765	0.000609288923823899	76.6955903257352	0.435768901419602	0.104724895783569	4.16108221602043	3.16743020881796e-05	0.000151213016485817	0.606262947997358	0.803946200339935
ZNF672	0.32505785672922	0.051480886033908	2.71656496855048e-10	66.4984235334009	0.585593038866963	0.106974484633233	5.47413750928269	4.396475851352e-08	4.03082567111316e-07	0.853718438726443	1.05333588355045
ZNF692	-0.0674868125230381	0.0515036738099041	0.190084199091963	203.286544610252	-0.124831440291742	0.0876868426181029	-1.42360514490655	0.154560805683624	0.235523490247071	-0.0705260040062798	-0.129200781241854
PGBD2	0.479671841015844	0.062205759299885	1.24784859679615e-14	41.6388932653591	0.703966425855461	0.113498204244269	6.20244549720271	5.55924405525956e-10	7.54302174687636e-09	1.21775628445209	1.25037423788097
SH3YL1	-0.0704727868407019	0.0389026850605655	0.0700612117544117	731.998040765024	-0.128250093286058	0.0649877804699524	-1.9734493524572	0.0484443895235805	0.0897939070927541	-0.0775564654681571	-0.13489129814911
ACP1	-0.0136185892992089	0.0281693830037685	0.628773706131124	197.490444851481	-0.0276781237242742	0.0539367039921729	-0.513159345596845	0.607839861484174	0.695182752983948	0.0563064557220561	0.0325157168766455
ENSG00000228643	1.14394506265911	0.121125305612252	3.57749967223493e-21	26.9405011936356	1.53187804988174	0.225956072888067	6.77953918344382	1.20559798052229e-11	2.24386077200839e-10	2.78178423248011	2.62847406318289
TMEM18	-0.554538110606479	0.0746277867009996	1.08008968739643e-13	70.6260148687439	-0.724726784091014	0.133788490465282	-5.41695912384242	6.06211927623246e-08	5.39819016508101e-07	-1.21728582738347	-1.12775623631416
ENSG00000290112	0.405932245507493	0.115727868605696	0.000452092404040875	19.8166352767339	0.596945782933391	0.198424824158424	3.00842288995446	0.00262607434499394	0.00740461164776767	1.044136778963	1.07223308726231
EIPR1	-0.14012709270076	0.0441572978169354	0.00150684495508936	155.306042640383	-0.199999319381913	0.0833393475085746	-2.39981863742497	0.0164031966766289	0.035914596257089	-0.241557177097216	-0.254321431847906
ADI1	-0.343443054782872	0.0722931162770689	2.02711644325643e-06	137.433075265491	-0.43190957963417	0.126595656377781	-3.41172510963001	0.000645531757290369	0.00216258228489864	-0.720263583762215	-0.640347524325154
ENSG00000235078	0.658194670060547	0.129857866422577	4.00799622626715e-07	18.7412121919126	0.948430176806378	0.229663136701559	4.12965785640574	3.63303486593498e-05	0.000170478812018862	1.63808738450189	1.65729623619733
RNASEH1	0.0830768851270333	0.0452991168580776	0.0666595493146793	116.553594323765	0.141477264366688	0.0796331142073112	1.77661348265718	0.0756318557858861	0.131086401793929	0.283975462273835	0.314083222407446
RNASEH1-DT	0.250880828226525	0.0449566685716651	2.39823880967425e-08	91.651310406302	0.37035647812263	0.0867042428554921	4.27149198153883	1.94169510299363e-05	9.76164566484729e-05	0.679068999459734	0.695063988154363
ENSG00000287126	0.263422947441039	0.108514464575356	0.0152017092527582	12.9567513558932	0.367601164606328	0.206220349090118	1.78256494195773	0.0746571509505685	0.129750101704335	0.708599355855063	0.690477632599887
RPS7	0.051215586483638	0.0662498532716548	0.439482630121526	321.228298411542	0.208433293740953	0.110912265068501	1.87926279940475	0.0602086185236619	0.108031173511749	0.208958195409661	0.425534843215534
SOX11	-0.59074100337778	0.154791884638496	0.000135436824157561	19.0510577394174	-0.781037755523399	0.268371276395297	-2.91028818737283	0.0036109563029185	0.00972347495061556	-1.30252535571145	-1.22148863194856
SILC1	0.290093351154369	0.0377486374253705	1.53153068144095e-14	2775.91485270262	0.380915455851146	0.0653937015742316	5.82495632884079	5.7127536242413e-09	6.23747130294363e-08	0.771394686802846	0.712639928557601
RNF144A	0.221787135069458	0.0432126343987269	2.85978901767412e-07	3258.27117960056	0.274065485422692	0.0783078114151749	3.49984861624651	0.000465522448043941	0.00162240082607486	0.61056804574608	0.534782870741617
ENSG00000223884	-0.129146122659051	0.187267191329271	0.49042337123829	20.4316195546195	-0.218657369171287	0.317334699916314	-0.689043364085146	0.490795979081731	0.59189254763802	-0.215702538550737	-0.285378678067213
ENSG00000229727	-1.46776346290273	0.230925080691914	2.07053730776357e-10	13.0395620801717	-2.09318893581981	0.419266753348322	-4.99249921226359	5.96029569150469e-07	4.30269695283331e-06	-3.36747031066847	-3.40562913663459
KIDINS220	-0.154207349107762	0.0271387988832053	1.32994062809665e-08	2712.16883483702	-0.245371941827094	0.0509106419343588	-4.81965916170262	1.43803688701284e-06	9.55115969038317e-06	-0.274709069749873	-0.329846404865084
MBOAT2	-0.0099913827016548	0.031754746505384	0.753033348669651	2466.16948585279	-0.0669040641850733	0.0544108675879735	-1.2296084799034	0.218843753013479	0.313015817164898	0.0648466953508828	-0.0327778001215105
ASAP2	0.0766844511407863	0.122111242940558	0.530011501154673	468.254559107972	0.102440634089343	0.196056544859009	0.522505556562836	0.601318378661498	0.689985000700243	0.268924508713368	0.249104821568038
ITGB1BP1	0.0201327460198915	0.059411125413906	0.734706423159023	456.911556855507	0.0448160370305796	0.0969599494648005	0.462211843941288	0.643929410548615	0.726600976118708	0.135773804400891	0.153185831140559
CPSF3	-0.0701719385560193	0.0480636889725729	0.14429606284657	145.653488916398	-0.131826488722229	0.0875610672311011	-1.50553771089036	0.132185889088721	0.2075531999407	-0.0768481197001374	-0.140844385148697
IAH1	-0.0340218072022013	0.0408045564750259	0.404407949593658	170.605808555101	-0.0362211428704768	0.0722364937157588	-0.501424432545166	0.616072448258952	0.70193176356565	0.00826718213664088	0.0182954391908728
ADAM17	0.110462636990361	0.0428877208403465	0.0100059429663457	589.152105104614	0.133489478618811	0.0708323698075047	1.88458298065679	0.0594861618763312	0.106967196283304	0.3484550768307	0.300787158160679
ENSG00000239300	0.127718957166323	0.0527114883634129	0.0153937137854629	97.0678843715835	0.113034797626031	0.101326713352597	1.11554785392765	0.264615723773294	0.363822154977132	0.389084995599002	0.266739330488361
ENSG00000271855	-0.361897202922593	0.111236259190903	0.00114028678128667	21.9376914972985	-0.542446954536656	0.196243927004712	-2.76414645189827	0.00570719175831395	0.0143874637460395	-0.763713782426212	-0.824342449171883
YWHAQ	0.174273963617652	0.0401251663138135	1.403848812627e-05	1627.47555655017	0.269499218733589	0.0740105464515441	3.64136236867315	0.00027119909620659	0.0010071310077909	0.498698523343474	0.527182094108076
ENSG00000240687	0.393570948464815	0.0834924004115315	2.43075390483367e-06	431.696641877211	0.500770275686923	0.138184958488564	3.62391305945477	0.000290179182245243	0.00107104855278456	1.01503216745872	0.912144201095795
TAF1B	-0.003429165316842	0.0584597677262854	0.953224073284695	173.734940068074	-0.00212751966134852	0.100185868024785	-0.0212357261886696	0.983057615324719	0.988307855428197	0.0802974030664415	0.0750459604118646
KLF11	-0.425252774335693	0.122500468609144	0.000517678976250429	12.4272696334774	-0.56110422347983	0.235122748748268	-2.38643103003432	0.0170127981669274	0.0370583450330126	-0.912884155587193	-0.855398395634091
HPCAL1	-0.0277530325494633	0.117862615524937	0.813844471312679	140.740407340888	0.0345286190511776	0.187265281525594	0.184383452019954	0.853712650634036	0.892294126200362	0.023026980420422	0.136061915364046
ODC1	-1.55388225639418	0.235644050134417	4.27576285237914e-11	20.4142867014135	-2.12469367000807	0.38464159639713	-5.5238270897108	3.31693908083489e-08	3.1318222902283e-07	-3.57023657533571	-3.45807032410082
RN7SL832P	-0.331321281749886	0.155307071680163	0.0328976403390928	14.2571729047424	-0.429905746146528	0.268769942335755	-1.5995305963547	0.109702755797794	0.178563568872675	-0.691722930329969	-0.637012044427163
ATP6V1C2	-0.251111438468372	0.154500449350057	0.104096090103105	13.3993832067837	-0.417134398381525	0.265668448020523	-1.57013149845066	0.116384521970533	0.187088339230764	-0.502869259111822	-0.615753504731551
PDIA6	-0.062732897831409	0.0781088999236894	0.421890002809156	218.16296911027	-0.0150988105772652	0.12625360571002	-0.119591123693879	0.904807051523784	0.93064041476542	-0.0593329358560149	0.053454605457537
SLC66A3	-0.346433376413354	0.0834121521034434	3.27754409863596e-05	77.0289361452855	-0.432966067120101	0.146496149378057	-2.95547745765495	0.00312185509784791	0.00858135067654275	-0.727304280950184	-0.642106099972051
ROCK2	-0.187926837734996	0.0588424873939175	0.00140448892275995	457.285986856907	-0.270738172332134	0.10183612238039	-2.6585671763978	0.00784737046120984	0.0189660728309201	-0.354101435553426	-0.372069749498852
E2F6	0.267468093909642	0.0445002576658235	1.84970079912626e-09	152.935843885558	0.363654781794241	0.0774874803380287	4.69307790378324	2.69124945597101e-06	1.68370091122191e-05	0.718123632801092	0.683908683323074
LPIN1	-0.0920646916766274	0.0473004034750733	0.0516087743280115	381.45691357367	-0.0761079338702529	0.0816782915859827	-0.931801245991221	0.351439250603366	0.455367525984374	-0.128394496438318	-0.0480980961979973
LINC00276	-0.448265509949671	0.349613946614696	0.19978201841613	21.2791429121886	-0.716693031138571	0.540950168357401	-1.32487809979765	0.185211585660763	0.274057859737434	-0.967067525453893	-1.11438365738304
ENSG00000287291	-0.449971118432213	0.143256568096251	0.00168363051203677	27.4527602950027	-0.734334092185822	0.270246868694114	-2.71727141829347	0.00658226045841029	0.0163032637037008	-0.971083372018491	-1.14374807556711
NBAS	-0.105544271287607	0.0198984344694634	1.13199513956167e-07	1404.64313367378	-0.195549710488131	0.0409829520986117	-4.77148913083679	1.82868850694349e-06	1.18494234364953e-05	-0.160132098606124	-0.246914837881556
DDX1	-0.127580355464657	0.0479016853341657	0.00773601675163388	350.867190338139	-0.18386530961659	0.0913241206829013	-2.0133269090541	0.0440802492811882	0.0830820515919581	-0.212015947593361	-0.227465575022411
MYCN	-0.572186125873768	0.107439597346525	1.00590426171137e-07	48.8938752293545	-0.760027872358585	0.185980898646849	-4.08659103105942	4.37757773375958e-05	0.000201357743516049	-1.25883799026757	-1.18651664281494
ENSG00000226764	-0.841357875316538	0.118146182612347	1.06891039957788e-12	70.4971364527382	-1.18975617317128	0.195506064824441	-6.0855205399364	1.16113436725928e-09	1.47080316656838e-08	-1.89260151592445	-1.90182064277238
GACAT3	-1.02605731664685	0.0876078527243129	1.10725835273562e-31	72.598395891217	-1.54130551656701	0.149298063788957	-10.3236805451526	5.50707374819145e-25	7.05997359563406e-23	-2.32747541842975	-2.48699190339874
CYRIA	-1.63149953061785	0.62157441584587	0.00867035625143215	22.3502957363258	-1.62502267204407	0.763959822582503	-2.12710488694395	0.0334113693264548	0.0658180518285481	-3.75298605579086	-2.62634324717701
SMC6	0.0475758648401585	0.043762987784626	0.276981300607704	655.271732138026	0.0158080253587912	0.0760910916674186	0.20775132820916	0.835423137810369	0.878736559794737	0.200388489168361	0.10490056172637
GEN1	-0.431309919143443	0.0753159303332633	1.02417595087682e-08	71.1883106112446	-0.634524720017265	0.13135089372641	-4.83076058347127	1.36012475687551e-06	9.08235979321767e-06	-0.927145672468965	-0.977610441600737
KCNS3	-1.08530426710839	0.196084652407648	3.11448339363166e-08	102.404470607589	-1.51964752892352	0.296965558177085	-5.11725177240028	3.10019667098976e-07	2.36911740463971e-06	-2.4669720642949	-2.45094111232187
ENSG00000287881	-1.06264214945094	0.204389215100399	2.00244278319137e-07	18.8882440562109	-1.6329529893346	0.342915300608533	-4.76197179430834	1.91710482681493e-06	1.23630814742259e-05	-2.41361422263741	-2.63954365233561
RDH14	0.113208879728826	0.068005522844643	0.0959723710177103	98.949156901129	0.232103367972237	0.107808145994895	2.15292977938076	0.0313241976756751	0.0623924649926286	0.354921091499188	0.464934851883586
LINC01376	-1.25747482592151	0.0925257178687485	4.55681783781466e-42	248.664646330615	-1.84539910723422	0.149049051214032	-12.3811529976414	3.30559467261964e-35	1.00321425258218e-32	-2.87234677614192	-2.99317071767349
TTC32	-0.0457768620066621	0.0495031759116877	0.355108575940104	183.449366986371	-0.0633273320060918	0.0853534230228447	-0.741942499355209	0.45812217482526	0.561365759873636	-0.019410035077229	-0.0268241525968688
WDR35	-0.217665129157239	0.0591229994150728	0.000231807229343929	180.765835585014	-0.373547251893266	0.10077796711735	-3.706636108846	0.000210030382193173	0.000801839432759031	-0.424120092629396	-0.54320054470816
LAPTM4A	-0.0620530777083333	0.0716559922537358	0.386497903571858	115.504711648662	0.00848632420862907	0.118763155281543	0.0714558668343831	0.943034947892149	0.958504046893866	-0.0577323028070236	0.0927132282198277
PUM2	0.0639464846854435	0.0261353070221941	0.0144151977685808	1862.29634094679	0.0481672192763899	0.0447780116170653	1.07568910581177	0.282066321271763	0.382999293611431	0.238933030977873	0.158764039651567
RHOB	-0.33624674153807	0.0727841788076218	3.8415101579949e-06	687.340102249746	-0.327003986862649	0.126272185184124	-2.58967552027256	0.00960664353059034	0.0225973419714345	-0.703319900544349	-0.465726979237798
HS1BP3	0.0658325048883837	0.0610268359136641	0.280700609772198	120.701770305126	0.132008135777493	0.109229108889171	1.20854355693256	0.226838252208399	0.321788767393981	0.243373656027679	0.298321389772376
LDAH	-0.507453904101607	0.0803766825976035	2.72888282088476e-10	256.494334261688	-0.709438825831514	0.134375441505628	-5.2795274038359	1.29517508424219e-07	1.07360917936263e-06	-1.10642630078361	-1.10230867404395
ENSG00000233005	0.158305571519965	0.246276574310048	0.520356545749857	39.0162239473748	0.268322552265919	0.385866667481872	0.695376343380386	0.486819481909292	0.588528779405989	0.461101024735795	0.52522347460513
ENSG00000228999	-0.8215738765989	0.328707596098208	0.0124401549298961	14.0071205664795	-1.25440862723033	0.505682858487799	-2.48062319332225	0.0131152934396503	0.0295302095095404	-1.84602019078599	-2.009437848593
KLHL29	-0.213853440587869	0.762613950374987	0.779154050624824	12.1757852241028	1.56083606562985	0.960562256640388	1.62491921251305	0.104179773878282	0.171037471554861	-0.415145491128939	2.67667611191062
ATAD2B	-0.192380029915658	0.0304966376825159	2.82231114003281e-10	973.315192030118	-0.333970685549525	0.0545025658593859	-6.12761399914922	8.9206681339411e-10	1.16150767945962e-08	-0.36458645406925	-0.477323393594955
UBXN2A	0.155339105835818	0.035055536328455	9.3697558591091e-06	662.837382564316	0.178412952055259	0.0616852123414019	2.89231317009688	0.00382416550054897	0.0102337889434342	0.45411649625308	0.375564500449522
MFSD2B	0.0787403075166812	0.0988794794222096	0.425842535001657	24.8104725432996	0.0299203915803185	0.180067552097092	0.166162038811887	0.86802943273984	0.903448046911685	0.273765012175298	0.128391292934978
WDCP	0.295676183257499	0.084183194590857	0.000444255184145146	33.9539605841762	0.43333902894685	0.149907396180549	2.89071146579676	0.00384370838435854	0.0102805372992439	0.784539436815262	0.799901557490352
SF3B6	0.179794799906699	0.047836983452316	0.000170942212357768	128.658271685182	0.378673554727443	0.086453720475525	4.38007239763204	1.18639885334479e-05	6.32590080605609e-05	0.511697304524503	0.708908173310714
FAM228B	-0.312480241668212	0.0496959147120811	3.21901695489325e-10	637.041663846016	-0.486946847766052	0.0790023380627147	-6.1637017296817	7.10637445895868e-10	9.46095743770586e-09	-0.647361796541137	-0.731959777851425
PFN4	-0.452430854221867	0.13305719934932	0.000673185092964594	11.1564177761298	-0.614710685948041	0.252378965460828	-2.43566528940167	0.0148644317192706	0.0329690883128168	-0.976874807521891	-0.944629002402514
FAM228A	-0.693116955133464	0.125001035923803	2.94139550602871e-08	28.0868281343455	-1.01977837234716	0.212316029427995	-4.80311531397118	1.56215858283062e-06	1.0288246361946e-05	-1.54356901746822	-1.61888419059197
ITSN2	0.0497512871888158	0.0226510425733415	0.028061629432828	1507.42168920645	0.00421949420261028	0.0443194914407715	0.0952062865669207	0.924150976713548	0.944799200791088	0.205510510109757	0.0856108787476806
ENSG00000242628	-0.0334596645169046	0.0820128592836012	0.683287837356828	33.6662115184008	-0.083933274332861	0.156799448869915	-0.535290620839455	0.592448910955469	0.682804031421945	0.00959074425225438	-0.061123762237089
NCOA1	-0.00566590279123014	0.0320931550741163	0.859865389472119	3061.87147976388	-0.0737703870070594	0.0552131110532254	-1.33610270459031	0.181515706122886	0.269500805286885	0.0750310159709469	-0.0442071338895617
PTRHD1	0.0145252888735851	0.122375997794021	0.905517840804502	13.5887658220153	0.219660502467416	0.23546852242797	0.93286567649232	0.350889326104467	0.454787579339268	0.122571074848589	0.444223087148289
CENPO	0.28382216759442	0.094493742547658	0.00266798776233449	25.1052163026272	0.393279592164904	0.158384916742911	2.48306215170269	0.013025835842827	0.0293451302558219	0.756629216759194	0.733220644662462
ADCY3	-0.141819827390471	0.0946218458301753	0.13392386578923	392.69070180771	-0.187070470339372	0.149366571146711	-1.25242528434041	0.210414937839392	0.303558453687388	-0.245542712381562	-0.232800723489889
DNAJC27	-0.168992080642866	0.0418138300052328	5.31023276372799e-05	236.374297282797	-0.249044345422633	0.0740987513709592	-3.36097897487971	0.00077666737469453	0.00254401333239699	-0.309519645536431	-0.335959302192021
DNAJC27-AS1	-0.297816168324143	0.0662129126096394	6.86420541659519e-06	266.348613458647	-0.481878718255507	0.104299490850233	-4.6201444928188	3.83472888688518e-06	2.30502236365681e-05	-0.612835309856457	-0.723523625742431
ENSG00000286645	-0.383124459961124	0.162777840787443	0.0185893700182357	14.9749013796092	-0.674252182264199	0.293871109730362	-2.29438063130075	0.0217686447125119	0.0457686293679859	-0.813693251997643	-1.04373876640422
EFR3B	0.09011420532053	0.100718761148261	0.370941481134775	560.418395734719	0.169974343442039	0.154538339312053	1.09988462538617	0.271382394304267	0.37122229180431	0.300544797154779	0.361518019257344
ARNILA	0.015706589364458	0.11681931727645	0.893045174849617	16.0154861436112	-0.0225120058479789	0.211671055521713	-0.106353727922284	0.915301704551917	0.938203173999969	0.12535244089278	0.0411149754644024
DTNB	-0.246146987953771	0.0438501525635975	1.98427426214933e-08	2322.77605965969	-0.386306353407964	0.0768665201548684	-5.02567766343065	5.01657892177453e-07	3.68593926485714e-06	-0.491180485428863	-0.564438699914757
DTNB-AS1	-0.233642698535823	0.108315702950731	0.0310015447806393	30.2599013644564	-0.365186836913471	0.203489804543951	-1.79461982251104	0.0727142927059822	0.126961870004774	-0.461739199098637	-0.529284220684256
ASXL2	0.165360316652273	0.0287840221788648	9.19944448911116e-09	613.253114817335	0.22647227701656	0.0594688205312784	3.80825237482967	0.000139952398655694	0.000560676756575653	0.477711386547233	0.455561622619647
KIF3C	0.0899813894673605	0.124473833176214	0.469744998663952	128.621584533222	0.227062642012426	0.198919527104873	1.14147990052638	0.253670271528027	0.351666878707308	0.300232082898762	0.456544314339459
RAB10	0.228265463153393	0.0210285287923076	1.88729852015818e-27	1494.8105701266	0.350355835912772	0.0371369556889104	9.43415606943229	3.94154326950617e-21	3.03703056791846e-19	0.625821236526078	0.66177193048124
GAREM2	0.226164233950482	0.230115723996533	0.325691976362599	45.0089755898068	0.64424693527148	0.340962885135014	1.88949285496682	0.0588258192773374	0.105959151946861	0.620873902971919	1.15096819362148
HADHA	0.0631439356179501	0.0401403055400575	0.115700158159051	424.329774185898	0.156702981199295	0.0640338988298389	2.447187881152	0.0143975765446875	0.032027877456402	0.237043433248616	0.339427180745742
HADHB	0.00925027748309761	0.0381307258186267	0.808320088509623	423.81011953661	0.0539734100140079	0.0630198709738706	0.856450658815002	0.391748553901996	0.496268229412776	0.110151087150636	0.168428731158456
ADGRF3	0.482554447612114	0.0723421410769881	2.55024749530294e-11	82.3753754006057	0.675561516834651	0.122606720822924	5.50998764423638	3.588588878074e-08	3.36905967208576e-07	1.2245433671356	1.20309286264321
SELENOI	0.0896238712313388	0.0470609265193062	0.0568552257023724	400.681671178583	0.178624721454683	0.0792951464498523	2.25265642920085	0.0242808201717975	0.0502664826132085	0.299390308016306	0.375917001083503
SLC35F6	-0.1083540325937	0.0669734578777451	0.105691632855524	72.8147142406727	-0.0196149592859208	0.119893981584206	-0.163602534728938	0.870044049169314	0.905164758303965	-0.166747667421538	0.045937252679992
CENPA	0.261150445943336	0.0848042571387547	0.00207383371993383	32.1944103583861	0.435469081857722	0.15398408078948	2.82801364676829	0.00468378098576852	0.0121548600393657	0.703248762547161	0.80344713585786
DPYSL5	-0.0992273267670421	0.0871805620082761	0.255044587394044	2135.19636441293	-0.155567977460041	0.135778878223629	-1.14574504882725	0.251900658160116	0.349669997899663	-0.145258884611639	-0.180363266793179
ENSG00000230286	0.755433514574053	0.154072139814463	9.43284271744519e-07	14.293505717792	0.928311498198976	0.274652347514384	3.37995107851884	0.00072498733042173	0.00239743975777219	1.86703575318196	1.62380770110546
MAPRE3	0.0985510247018521	0.0582063702788988	0.0904304864082502	203.862160247334	0.172960772833985	0.104829191831222	1.64992946919268	0.0989573625620962	0.163656020758556	0.320409245810725	0.366489078611847
TMEM214	0.0248893622342852	0.0577164070963954	0.666297161920072	54.4703084216848	0.0580521283405173	0.107201362208741	0.54152416671235	0.588146345042513	0.679167906284144	0.146973233272871	0.175217959440918
AGBL5	0.339230406691325	0.0511291862158659	3.2500823270378e-11	114.625570084474	0.463589519654799	0.0958607631642353	4.8360716559344	1.32430199207539e-06	8.85507865294654e-06	0.887087636088819	0.85025499468113
OST4	0.0355668388369768	0.0864238399670724	0.680676856782492	88.570518062909	0.234769755958835	0.132802205615582	1.76781518703398	0.0770918051475565	0.133285918280466	0.172113298048798	0.46937318649791
KHK	0.274531921275991	0.148733323478229	0.0649212967091477	16.3514970894109	0.464285344883396	0.258882685961531	1.79341983863837	0.0729058177542577	0.127208916264025	0.734755378686745	0.85141323017166
ABHD1	-0.0376530906668934	0.102196334420226	0.712546101117754	17.2928710891392	0.0122429855673837	0.202532062287808	0.0604496168610867	0.951797542337685	0.964838531159081	-0.00028265645528795	0.0989663767588485
PREB	-0.150978318113415	0.070004677747695	0.031029905016991	59.3723707937453	-0.144472856488089	0.116704072271424	-1.23794186163515	0.215737618857398	0.309555589543455	-0.267106332569358	-0.161894889457453
SLC5A6	0.317769620278401	0.0917407400010018	0.000532644529033126	51.715270829882	0.503598669537345	0.144977799016662	3.47362612036529	0.000513475981407828	0.00176920790535584	0.83655832278391	0.916852202479077
ATRAID	0.163209410266166	0.0542466617235644	0.00262408179682735	94.8408449573586	0.331322790090018	0.102310662050564	3.23839943413006	0.00120202389827724	0.00374273395964842	0.47264708831594	0.63009048482676
CAD	0.0210216248895851	0.0550378644742949	0.702499630638282	81.9626401229939	0.029835690069811	0.100874940523795	0.295769097011495	0.767406424662358	0.8263319964022	0.137866665213755	0.128250303083591
UCN	-0.287501253371716	0.0684119511774593	2.63982761718483e-05	58.3503396029098	-0.367038953406086	0.118981276719457	-3.08484631805992	0.00203657355815525	0.00593724473305757	-0.588548894656369	-0.532367160144024
MPV17	0.0198045837532984	0.0357600411089087	0.579702847330147	137.284398963534	0.0361654379622758	0.0708041987765791	0.51078097891334	0.609504429657743	0.696369112894921	0.135001148000306	0.138786481356326
GTF3C2	-0.168378873690643	0.0530029014653366	0.00148916892510815	221.77283656346	-0.258114388491351	0.0831426319490303	-3.10447699863033	0.00190615748194247	0.00560481097604798	-0.308075852862041	-0.351056837249803
GTF3C2-AS2	0.277100987430196	0.0702764768036571	8.04646463287879e-05	40.3560016984425	0.31426870049638	0.122721963101466	2.56081872025257	0.0104425829279808	0.0242984901771244	0.740804231981734	0.601703109643669
EIF2B4	-0.0369074391292881	0.0662255420289605	0.577323047607116	85.8680908258694	-0.0478653259637867	0.110154172823867	-0.434530301819086	0.663903395424603	0.743021891948827	0.00147297632698771	-0.00108687918827425
SNX17	-0.103199069683834	0.0836385028327437	0.217251215485112	92.2482591252107	0.0153250221339255	0.14504779445845	0.105654982146699	0.915856099394079	0.938706737479451	-0.15461033326537	0.104096578981726
ZNF513	0.148034734443114	0.108026417650185	0.170575554908544	25.1116549263279	0.37707312225748	0.198057069653055	1.90386095744027	0.0569282950667777	0.103015414448534	0.436918390671307	0.706244174348436
PPM1G	0.0285573645428815	0.059185292260669	0.629445266200804	159.821146052939	0.102821754727573	0.0957149450175747	1.0742497392512	0.28271076495524	0.383524154866756	0.155609526197467	0.249739215710748
NRBP1	-0.00205566045051853	0.0369733964380366	0.955661765738744	205.780445966484	-0.0157406962499079	0.0633761245614617	-0.24836949811664	0.803848531288381	0.855413196129023	0.0835313133426502	0.0523861550243484
KRTCAP3	0.00609108675818383	0.0975577195094311	0.950215847548629	16.8162931163709	0.0806189799891769	0.191629780289532	0.420701729487819	0.67397289809775	0.751041661117396	0.102712788532045	0.212781599583317
IFT172	0.0895850166062753	0.0498965079786254	0.0725873563063243	479.172287490285	0.0842628391226196	0.0862286278386298	0.977202597730199	0.328468862209498	0.432041433744689	0.299298824997678	0.218846983242023
ZNF512	-0.275303778467698	0.050276310663514	4.35502379133182e-08	218.313170950431	-0.397080554307649	0.0803210257482448	-4.9436688663843	7.66658816581236e-07	5.41239056619181e-06	-0.559830001550815	-0.582372889925782
CCDC121	0.570773643728656	0.0695148776748658	2.19696275702895e-16	35.1912822740114	0.889558430750413	0.130535671389206	6.81467694832701	9.44758237880974e-12	1.81518084696744e-10	1.4322550191837	1.55930130461225
GPN1	-0.123521384992623	0.106274425966428	0.245118900593311	44.2990579283175	-0.155490031957212	0.198478667095904	-0.783409291448332	0.433386801658413	0.537298468316987	-0.202459122101017	-0.18023352265055
SUPT7L	-0.349192975455208	0.0560330199305476	4.60769683846593e-10	177.755556362726	-0.463029147368565	0.0869082621328178	-5.32779204192277	9.94138530989e-08	8.41903991704864e-07	-0.733801742967595	-0.692147583188539
SLC4A1AP	-0.183179842603339	0.0546272924713699	0.000798639122480416	155.987097727589	-0.246597101420774	0.0968828650154669	-2.54531181939557	0.0109180193752585	0.0252036426776574	-0.342924659472196	-0.331885743573492
MRPL33	-0.376854516492871	0.0535319601371185	1.92510191926236e-12	216.78568327168	-0.529673922118289	0.096878500125834	-5.46740423757907	4.56673781731503e-08	4.16637779639827e-07	-0.798930701743631	-0.803081105287469
RBKS	-0.355766245240129	0.0800307034251913	8.77399242434848e-06	69.7610549968698	-0.589409764693839	0.144105511140364	-4.09012646379452	4.31138045345773e-05	0.00019874314545372	-0.749278473503431	-0.902514368245274
BABAM2	-0.674812309607559	0.0393455311837633	6.18584243630024e-66	859.94615039775	-0.990121608659744	0.0734654626222154	-13.4773752634117	2.12533933864631e-41	1.21561235788497e-38	-1.50047082195397	-1.56951904137727
ENSG00000223522	-0.373881818720801	0.119370103292109	0.00173547287473925	26.8786173280311	-0.576165273871022	0.203394845038575	-2.83274275590292	0.00461505090780911	0.0120151299107194	-0.791931499841353	-0.880468258540504
PPP1CB-DT	-0.942410684970988	0.0874248162846979	4.29422711378875e-27	92.3778890869112	-1.37814939816936	0.143036975757502	-9.63491706162615	5.69379612170704e-22	4.81093421169917e-20	-2.13052984628125	-2.21541047884128
PPP1CB	0.0381593676279625	0.0381217783362354	0.316833561386648	567.329293761101	0.118693171517407	0.0677360791912624	1.75228877925249	0.0797241644800082	0.136918587594665	0.17821739400368	0.276157973547479
TRMT61B	-0.160811259034242	0.0414818112348299	0.000105896186956179	228.906172821083	-0.255400537935488	0.0729193576067686	-3.50250669119692	0.000460902206818019	0.0016081831810396	-0.290257942344379	-0.346539498842665
WDR43	-0.0793739775379016	0.0445336645953851	0.0746943678601775	253.738934836202	-0.15359301456694	0.0712866447717357	-2.15458330320853	0.0311944567756219	0.0621756824434089	-0.0985142740438334	-0.177075843426993
CLIP4	0.295663071152342	0.0401419292688424	1.7656024115997e-13	2326.07699916557	0.382795659474093	0.0713463870825861	5.36531245837288	8.08092056321504e-08	6.9950076549161e-07	0.784508564429841	0.715769620434271
ALK	-0.463700595080111	0.132084902524554	0.000447054132447299	105.959637696828	-0.674074514436315	0.212080227288998	-3.178393964647	0.00148093375203645	0.00448898610406321	-1.00340935549859	-1.04344302952185
ENSG00000288553	-0.607054716443455	0.115980827312648	1.65794796884679e-07	17.6707722420439	-0.854447951099082	0.207969648817709	-4.10852235389418	3.98198667890217e-05	0.000184761697041979	-1.34093591079556	-1.34368353145515
ENSG00000233862	-0.46128968719201	0.09363514369588	8.37332140029817e-07	79.8653193126583	-0.720260729748124	0.155061331910927	-4.64500543669952	3.40067499322484e-06	2.07344968529096e-05	-0.997732885042976	-1.1203222680848
YPEL5	-0.179637635090237	0.0704449480294031	0.0107709683883977	180.644879718153	-0.22136840256013	0.123434231091347	-1.79341176756962	0.0729071073443805	0.127208916264025	-0.334584549758753	-0.289891327160582
LCLAT1	-0.624650978338754	0.0841988058243396	1.18219309719275e-13	162.630547556695	-0.921745490224575	0.152648660176858	-6.03834641690695	1.55701522840964e-09	1.91042685327391e-08	-1.38236622062648	-1.4557036121264
CAPN13	-0.421200845683247	0.0672509966284716	3.7735778987658e-10	87.0858183633155	-0.703090385028179	0.121935151304734	-5.76610089465551	8.1126503205848e-09	8.5989467510632e-08	-0.903343910023533	-1.091741380497
GALNT14	-0.472006798771614	0.491260695147591	0.33664913225831	13.5850716302424	-0.470252391742237	0.679167058921666	-0.692395759724965	0.488688827967123	0.590282209308408	-1.02296627017202	-0.704171030523485
EHD3	-0.550245916190097	0.264284736594575	0.0373407089791266	28.1164582165115	-0.742827972166643	0.422495132446904	-1.75819297103972	0.0787146808164518	0.135529236820824	-1.20717987729115	-1.15788655868295
MEMO1	-0.16884565967164	0.0501416922862056	0.000758886353221102	107.352706098248	-0.237804691102838	0.0911533424901629	-2.60884224984401	0.0090849112433504	0.0215576376415931	-0.309174898098609	-0.317250341953928
DPY30	0.136511118393948	0.0432281135407136	0.00158896710439079	236.715546278695	0.23226302578268	0.0693448732566348	3.34939001075263	0.00080989704336288	0.00263717515477324	0.409786094838797	0.465200610201616
ENSG00000288937	0.0997809833695516	0.11702766944714	0.393866029991444	18.0953057328412	0.234292278491673	0.219516558630048	1.06731027469562	0.285831749926596	0.386664600487438	0.323305177286696	0.468578401650125
SPAST	-0.0687488526941273	0.0247325394282667	0.0054410405297566	605.054264671894	-0.12147746931971	0.0399109984911568	-3.04370910055348	0.00233680981454506	0.00669642984746238	-0.0734974712200786	-0.123617930758191
SLC30A6-DT	0.327094945362448	0.102555129119958	0.00142541444794964	15.7833115432221	0.507089623217143	0.190276156815488	2.66501926307494	0.00769839129034222	0.0186605993282281	0.858514753632976	0.922663067451441
SLC30A6	0.164447469090251	0.0378859175819678	1.42096654672565e-05	320.580442988291	0.186964145703826	0.0635184525013502	2.94346191289613	0.00324563756618273	0.00887893234854734	0.475562091569243	0.389798384998579
NLRC4	0.138470501674277	0.203208810972163	0.495605915431941	10.4332042044814	0.221653057633089	0.34032647387441	0.651295372674666	0.514855834871899	0.613495282081732	0.414399452884078	0.447539793721829
ENSG00000289727	-0.0427973456456352	0.0955421161298662	0.654194911855739	42.4345540197128	-0.0538857866953788	0.164560079539005	-0.327453577115017	0.743324849263125	0.807508498311924	-0.0123947788416624	-0.0111082336923882
YIPF4	0.141188679811334	0.0359217124510173	8.47852074948632e-05	729.917272167362	0.231234619625974	0.0611906492923082	3.7789208367665	0.000157509483383707	0.000622296221982338	0.42079938959018	0.463488777315392
ENSG00000272754	-0.220945621363621	0.139098295395063	0.112192848674558	12.0239242934679	-0.36112228512292	0.242472335358213	-1.48933396706648	0.136399447453146	0.212932624719266	-0.431843994973944	-0.522518573301208
BIRC6	-0.0957310606499494	0.0261983109933335	0.00025809287253512	3079.38127787123	-0.179434195012221	0.0446765618387346	-4.01629372600134	5.91205634303039e-05	0.000262442357842403	-0.137026943683253	-0.22008976571504
ENSG00000276334	-0.146900016577531	0.0592785588576632	0.0132072755072629	85.0272058670691	-0.239697034695478	0.0990367716413754	-2.42028320110687	0.0155084238142001	0.0341566603289351	-0.257503992184735	-0.32040024141028
ENSG00000276517	-0.397398166749482	0.0648973009809074	9.15458926383021e-10	49.0518332283809	-0.584305956786988	0.120117435932441	-4.86445579071156	1.14772156182457e-06	7.80776182337294e-06	-0.847300622596933	-0.894018827681898
BIRC6-AS2	0.163435756817446	0.074971638199283	0.0292598488532638	210.915879170727	0.182830542530732	0.127044227273842	1.43910940665287	0.150119527280076	0.230170892894321	0.473180020128643	0.382917798175792
TTC27	0.0313509091398067	0.0262463611406036	0.232287940605337	650.736260716487	-0.0270888720774654	0.0508903800151299	-0.532298482923723	0.594519282792748	0.684136520499184	0.162186912852984	0.033496555371915
LINC00486	-0.174091706694381	0.138123270375345	0.207522134382416	755.229922846839	-0.29384208901952	0.220735042331858	-1.33119819089599	0.183123806532451	0.2715088860363	-0.321526689338875	-0.410527360947566
ENSG00000236854	-0.683200038647271	0.141202980985404	1.30872037103573e-06	71.1174801444563	-1.03056772109399	0.240269774275693	-4.28921084310621	1.79309092005371e-05	9.09759640809238e-05	-1.52021968764833	-1.63684359494339
LTBP1	-0.284267668448389	0.116736502319775	0.0148867541943701	554.007422573889	-0.545535658725276	0.177064539324734	-3.08099894425937	0.00206307380326788	0.00599452335451282	-0.580935435273052	-0.829483749981318
RASGRP3	0.0532697873037238	0.0631353163353409	0.398814750016376	1591.70309157185	0.033908343363619	0.110863264169659	0.305857342534381	0.759713266139079	0.820278514539625	0.213794800873793	0.135029435819302
FAM98A	-0.00801706490149497	0.0317585529904433	0.800702548214233	465.077407956387	-0.0346914045065326	0.0558736573349639	-0.620890168305197	0.534671890452721	0.632043377020859	0.0694952166477378	0.0208417643189787
ENSG00000286415	-0.0825518541248153	0.0740730036642226	0.26507926472015	222.898891897909	-0.147575395909696	0.127016260737734	-1.16186222970626	0.245291431497134	0.342028024171953	-0.105996568430203	-0.167059219696128
LINC01320	-0.244698559187784	0.160939466405392	0.128400807134591	30.547373282009	-0.3956134099417	0.260172833351548	-1.52057924282641	0.128365459036604	0.202430831530576	-0.487770167209008	-0.579930755601619
ENSG00000226994	-0.498333453643146	0.0722885256892961	5.43699475087799e-12	3923.83055300238	-0.724948512944899	0.121900272537053	-5.94706228178892	2.72997558965457e-09	3.19162476365984e-08	-1.08495224620656	-1.12812531495243
ENSG00000288535	-0.552982858613562	0.113052063256306	1.00121274296026e-06	38.4762599560702	-0.826227446860875	0.197781194837441	-4.17748233111829	2.94753552581742e-05	0.0001415788139678	-1.21362399441491	-1.29670910709392
CRIM1	0.696613476354695	0.100437039499378	4.03864490049774e-12	278.02911917221	0.921155718359202	0.158128088104044	5.82537694222363	5.69838351411875e-09	6.22635277284791e-08	1.72854427003655	1.61189655182224
FEZ2	-0.150128747204944	0.0542673405648167	0.00566675108884108	652.890046228835	-0.197918997937307	0.0968316772352918	-2.04394887694017	0.0409585978574006	0.0782697646796973	-0.26510602215282	-0.25085863396443
STRN	-0.286587547148235	0.0366257296514227	5.08625994355753e-15	1956.84762010626	-0.450890881199692	0.0637450575732692	-7.07334652073118	1.51241183755624e-12	3.3568770800446e-11	-0.586397577964306	-0.671942839105539
HEATR5B	0.0110705779957437	0.0245223813382366	0.651666754146267	546.00979567563	-0.00706401383288111	0.0432318904019139	-0.163398217547489	0.870204906215162	0.905205453296424	0.114436975521306	0.0668289218319387
GPATCH11	0.533665324139152	0.0440613600722667	9.1390197214807e-34	159.033329356814	0.789334528682963	0.0820519564982424	9.61993549416304	6.58724599867599e-22	5.47256621487769e-20	1.34488366798161	1.39247366513724
EIF2AK2	-0.0587431381477798	0.0845791974210099	0.487347313238737	205.981356459576	-0.0768974186916481	0.13693856260727	-0.561546851577407	0.574424800535255	0.666948095624593	-0.04993906681569	-0.0494122327107234
CEBPZOS	0.101142777207248	0.0392475733298387	0.00996488695995135	326.551977607037	0.126288982909852	0.0681104175574347	1.85418013042363	0.0637133937608771	0.113457295966711	0.326511514005102	0.288801577102708
CEBPZ	0.221948414157368	0.0488645457013939	5.56924920705499e-06	250.638537749686	0.320871908940637	0.0772614800043225	4.1530644885742	3.2805223973515e-05	0.00015568669935114	0.61094777654465	0.612694476523154
ENSG00000272054	0.108075215900341	0.098725336818495	0.273645470998132	25.8646981922036	0.140065004851024	0.176885868929234	0.791838294935017	0.428454969969752	0.532872280540284	0.342833905922644	0.31173244662977
NDUFAF7	-0.0513981601636217	0.0399747278628461	0.198524615307623	121.605012409204	-0.0966149835920061	0.0764897964465191	-1.26310943525073	0.206549853629009	0.299026759474007	-0.0326453532192641	-0.082233094208496
PRKD3	0.383063586680629	0.0981486651381249	9.50503352168413e-05	195.989669490835	0.467279300081484	0.158246831674065	2.95285090474306	0.00314853993345718	0.00864351806358532	0.990292637164462	0.856396816602518
RMDN2	-0.638109144987412	0.261526121890381	0.0146895305957562	26.2475707263584	-0.962969890803351	0.419705425750978	-2.29439466759409	0.0217678391805028	0.0457686293679859	-1.41405340608256	-1.52432366478311
ATL2	0.0122029661372065	0.0699228866524041	0.861456544962391	162.153355444386	-0.00662641540567196	0.121045333907328	-0.0547432535544501	0.956343009653736	0.968126405484051	0.117103177685653	0.0675573260463361
HNRNPLL	0.0727547223513762	0.0415543964614355	0.0799750381554223	261.226818395981	0.122848785246115	0.0730111005014312	1.68260421226915	0.0924517357228856	0.154528490885393	0.25967198211053	0.283075198028158
GALM	0.987140996906501	0.0865845457948468	4.13860008539228e-30	71.2002020316473	1.3466487195296	0.149048822341981	9.03495041671525	1.64076796897329e-19	1.04272907976931e-17	2.41258985099531	2.32015068615663
SRSF7	0.364380565281998	0.0632463683468189	8.34742898599719e-09	541.766388002841	0.519263492916872	0.100232520874901	5.18058897835124	2.2118638786079e-07	1.75147112560054e-06	0.946303557567397	0.94292707537158
GEMIN6	0.405292027490509	0.0732506709163545	3.14895929282502e-08	35.6386506283359	0.631951231906349	0.152159599564189	4.15321303234474	3.27839270457607e-05	0.000155678910001551	1.04262938887295	1.13050138754254
DHX57	-0.40409811556268	0.0535501833809668	4.48288026201825e-14	143.852117621839	-0.596570587741431	0.0980613863712462	-6.0836442336528	1.17481133811401e-09	1.48433469915833e-08	-0.863075618265548	-0.914433912197215
ARHGEF33	0.208539436690251	0.11787336564798	0.076863507191222	12.8579145306328	0.12137580512302	0.247647784549837	0.490114641419674	0.624052778008528	0.708851883727836	0.579376406768267	0.280623349797743
SOS1	0.231118556812583	0.0312656406727365	1.44534215121206e-13	1356.94653339448	0.282515820293674	0.0545032823211911	5.18346433942806	2.17801887731889e-07	1.72927489186382e-06	0.632538831148177	0.548848870869516
MAP4K3	0.0408979201665771	0.02757664712464	0.138057527295171	1396.43153063819	-0.0143702552849985	0.0407223242345259	-0.352883966107583	0.724175431733997	0.792553197329722	0.184665302135428	0.054667321757029
MAP4K3-DT	-0.106525369115581	0.155760620115715	0.494035552973632	89.0834233982436	-0.194959441278361	0.254452476014135	-0.766191959820155	0.443562091689074	0.547293559110379	-0.162442088490866	-0.245932305602436
TMEM178A	-0.168176076996603	0.206791938782699	0.416067716866282	254.356675256918	-0.170693397737009	0.344817621371551	-0.495025158685502	0.620582361496975	0.705880396039584	-0.307598369069361	-0.205540276556538
THUMPD2	0.0271284124914972	0.0605957120982819	0.654373150042444	232.784055586997	0.00430071754665453	0.099564579038099	0.0431952566686275	0.965545886191541	0.975510951174149	0.152245065803853	0.0857460790190495
SLC8A1-AS1	-0.126054132347284	0.199247751940395	0.52696209001488	76.8515458209214	-0.18644941686553	0.308142923509891	-0.605074472396718	0.545129515035507	0.641555422912294	-0.208422462965766	-0.231766949281426
PKDCC	0.620441282443574	0.262664426667664	0.0181714336383218	20.2193338341054	0.882310467453746	0.437825902221316	2.01520847208292	0.0438828102088182	0.0828359063995095	1.54919722388453	1.54723671140802
EML4	-0.035345399318046	0.0674974607018765	0.600518349418683	181.435173699325	-0.0948974562412271	0.11763240121445	-0.806728888142171	0.419822696864483	0.524416910967806	0.00515079117954416	-0.079374185028614
COX7A2L	-0.31787952547881	0.0820272414301274	0.000106496846511999	155.367095819938	-0.384392001874334	0.13563564692414	-2.83400426503898	0.00459687184750952	0.0119740902512374	-0.660074383025086	-0.561252167152682
MTA3	-0.362000260867709	0.043692047326591	1.17844792269981e-16	465.186836697969	-0.463540546004374	0.0723951874839609	-6.40291933917667	1.52433735191265e-10	2.29902847467474e-09	-0.763956431837894	-0.692998831498401
LINC01819	-0.331190364988761	0.0886441630565957	0.00018683849149289	190.312436952501	-0.585565858139923	0.157480963744656	-3.71832788050101	0.00020054586436205	0.000769233311562561	-0.691414687476585	-0.896115995766014
LINC02580	-1.12276763459061	0.089858702478206	7.96839822523511e-36	55.5878606685169	-1.67079110205914	0.15104482753026	-11.0615578790635	1.92720725148891e-28	3.41184512343947e-26	-2.5551793739686	-2.70252706146068
ZFP36L2	0.380547108845365	0.0637670765015246	2.40521251739346e-09	227.695624517447	0.627155001822794	0.116331958952263	5.39108089875928	7.00351346583448e-08	6.15175716186796e-07	0.984367602801026	1.12251782547089
THADA	0.0296411981035933	0.0241961989157811	0.220561915828957	1063.50136061261	-0.0125743670658719	0.0477852163218481	-0.263143458034797	0.792440009222542	0.846213943497661	0.158161406846472	0.0576566664759788
PLEKHH2	0.690898225044878	0.252797850112091	0.00627590504212177	570.026556267951	1.05973442400033	0.40695371114484	2.60406624876105	0.00921249475693677	0.0218010149809839	1.71508773967026	1.84256765788288
DYNC2LI1	-0.329772703403747	0.0514686865810584	1.48168489084001e-10	241.124439097469	-0.493646807431381	0.0893088574830355	-5.5274115171068	3.24990041217207e-08	3.07242651172351e-07	-0.688076810429061	-0.743112191921197
LRPPRC	0.036142734873727	0.0419717931124852	0.389172159829544	902.962684023143	0.0283519738870519	0.0695150874939416	0.407853530926259	0.683381210380947	0.758569976828773	0.173469242361001	0.125780584151135
PPM1B	0.149975169355207	0.0548897328350148	0.00628940094268912	2749.78758012859	0.140700826096369	0.0930042159792274	1.51284352666114	0.130319409583857	0.205055543320446	0.441487134879202	0.312790802523931
ENSG00000289272	0.0314241227548366	0.0649319087711039	0.628417796522508	75.9238753245723	0.00183848073439905	0.121480457522114	0.0151339628768222	0.987925305603539	0.991793507029651	0.162359293940091	0.0816475641264581
SLC3A1	0.160226420853226	0.101448644515665	0.114247881038776	61.2073480514027	0.149192982730419	0.164477576117375	0.907071871146444	0.364368791898995	0.468285222049085	0.46562365479717	0.326926417043881
PREPL	-0.219204001206371	0.0509012714729801	1.65892156055039e-05	868.368585006881	-0.249639496466369	0.0839817173077769	-2.97254574530178	0.0029534119556445	0.0081651216197043	-0.427743359102985	-0.336949960525109
CAMKMT	0.273200719288004	0.0374929560090317	3.17589047588513e-13	2186.9610452077	0.319734304291592	0.069334282112063	4.6114893607006	3.99794123261824e-06	2.39152791915792e-05	0.731621070324095	0.610800877348295
PRKCE	0.649345602365652	0.0685665639662199	2.79053915638501e-21	1084.48694129287	0.868619665362931	0.118856040389801	7.30816593346202	2.7081324499977e-13	6.87246376517334e-12	1.6172522992721	1.52444769453465
ATP6V1E2	-0.248075898901782	0.0722209301208327	0.000592644545927438	81.3625970121439	-0.317031187606941	0.12445188245299	-2.54741978472439	0.010852279956555	0.0250596669617902	-0.495722096521483	-0.449126761879785
RHOQ	-0.0487924054033325	0.0626866804358784	0.436360565913725	575.089132417081	-0.083534256308515	0.107822856946098	-0.774736068719409	0.438495633251822	0.542501544266876	-0.0265101167864037	-0.0604595770104468
RHOQ-AS1	0.242576751116849	0.0843012767179761	0.00400842512028217	104.41981229783	0.266230010201843	0.140211237567423	1.89877797829023	0.0575936738109131	0.10410544830948	0.659517091812479	0.521740334896429
PIGF	-0.168906250012512	0.0418099429021605	5.34834763856148e-05	365.318331330286	-0.279464331311204	0.0751926377673282	-3.71664486855697	0.000201885902371733	0.000773974027886065	-0.309317557750417	-0.386594872489795
CRIPT	0.241832743277175	0.0327275710411794	1.4764102657199e-13	286.220477422933	0.359439232254983	0.0613410670167185	5.85968340193721	4.63750457518237e-09	5.15428479353789e-08	0.657765329108688	0.676891692722858
LINC01118	-0.562216326442569	0.121262612640057	3.54609486713367e-06	16.8690926504418	-0.865868295391961	0.228287519488959	-3.79288494320793	0.000148907161807875	0.000593036530060231	-1.23536414782055	-1.3626932590857
SOCS5	0.280070969151826	0.0567721628381412	8.0874746814991e-07	113.162645474254	0.529380586970876	0.0968119263097245	5.46813401147768	4.54797982511582e-08	4.15436166949001e-07	0.747797038956959	0.959767478554449
MCFD2	0.0695833266321439	0.0550732231501271	0.206420573270745	116.768053889776	0.145512456106767	0.0959034416733289	1.5172808563265	0.12919578942559	0.203524426329231	0.252204946894409	0.320799998535094
TTC7A	-0.100123702995621	0.0416684471841737	0.0162671385173	898.320534625652	-0.197155075175118	0.0661086092722743	-2.98229046633119	0.00286100414903566	0.00796890666797328	-0.147369397918164	-0.24958704676289
STPG4	0.607729787054014	0.0896400677248072	1.2045339572514e-11	97.8946704273214	0.804914210790377	0.150896481094896	5.3342145883719	9.59589899724636e-08	8.15062447018845e-07	1.51926807213983	1.41840681617342
CALM2	-0.0172401005404142	0.057225581019847	0.763211949776097	2514.51501315746	0.0544948526512287	0.0948438236301117	0.574574606605456	0.565579029945056	0.659251117284286	0.0477796257810102	0.169296698205185
EPCAM-DT	0.336070653409848	0.0865209608476691	0.00010263838229063	1359.32081898746	0.38760544981499	0.135297340277133	2.86484160753677	0.00417217873624537	0.0110066471503823	0.879648012933639	0.723775754224608
EPCAM	-0.953743878906721	0.116424473611481	2.57019853512735e-16	39.9685221301874	-1.43200549136192	0.190206203172876	-7.52870026042413	5.12478733475114e-14	1.45718379455228e-12	-2.15721379420867	-2.30505660829066
MSH2	-0.196586182223602	0.0505700624007544	0.00010132270474447	494.777059804109	-0.290354932077949	0.0851094772597826	-3.41154641558529	0.000645955027068118	0.00216351288457882	-0.374489818451474	-0.404722815833671
KCNK12	-0.2933561196903	0.17413474690059	0.0920560982215384	167.359488668818	-0.259443693188795	0.274886458794426	-0.943821293804874	0.345260977249665	0.449379750743326	-0.60233414785622	-0.35326953063175
MSH6	0.201413012626228	0.0509058355104195	7.60304217069373e-05	354.410870186022	0.281913402460446	0.0856046379185612	3.29320243990332	0.00099053126984073	0.00315421638411167	0.562597277273842	0.547846116606092
FBXO11	0.0935573185441792	0.0169202890757227	3.21514996586164e-08	1632.91471866774	0.0846568487802094	0.034352773227055	2.46433812550355	0.0137266551147527	0.0307053381786231	0.308651589863795	0.219502831794615
ENSG00000233230	0.154679901884471	0.0848452655807124	0.0682909270066585	36.3878574732953	0.171852909189765	0.159968305981251	1.07429348667296	0.282691163347743	0.383524154866756	0.452564403876382	0.364644984809742
ENSG00000230773	-0.721912927492572	0.0782036140312244	2.67625474791742e-20	113.12292207095	-1.07892873537341	0.131463591564879	-8.20705354638774	2.2668248982644e-16	9.23560357865475e-15	-1.61136898906556	-1.71734289389729
FOXN2	0.0622190099799318	0.0587253384587728	0.289375897153769	2334.14462549618	0.0562607304401163	0.103216404544835	0.545075472142392	0.585701611362299	0.677028267591819	0.234865700501645	0.172236089079462
PPP1R21-DT	-0.0916061854685015	0.118183815241128	0.438271021291752	11.8409456903349	-0.0383296337897113	0.219645605766141	-0.17450671801976	0.861467251557241	0.898378646417092	-0.12731494588519	0.0147857518243435
PPP1R21	0.112235076873879	0.0387147630591388	0.0037432471024443	2093.97967066061	0.0901954695855243	0.0712820497849576	1.26533215385394	0.205752284922333	0.298075229330737	0.352628277591624	0.228722139922092
STON1	0.113965476276514	0.0841959712833338	0.175872331667343	78.8951234462988	0.0461986219142489	0.139994428426908	0.330003289654983	0.741397476452286	0.806019243402206	0.356702494252469	0.15548721202634
NRXN1	-0.395935660722683	0.88223626295088	0.653585730504131	437.181532214992	-0.393472255730509	0.938845995512097	-0.419102022708089	0.675141572499502	0.751836646672118	-0.843857159537539	-0.576366698570947
ASB3	0.240564879168747	0.0373889870826484	1.24198379826573e-10	1239.4297012674	0.284678781847002	0.0659406550520954	4.31719675247533	1.58023289964901e-05	8.16243259836067e-05	0.654780149463816	0.552449227299203
CHAC2	0.589850265339716	0.145586489403291	5.08804597516156e-05	17.3926278959434	0.860259935723959	0.264142344620519	3.25680434524746	0.00112674068430068	0.00353720935533786	1.47717082849458	1.51053251129442
ERLEC1	0.217728052046786	0.0439132759361553	7.11722540900265e-07	297.560497197725	0.339751581283239	0.0784609923718404	4.33019735046297	1.48975768188265e-05	7.75435298819631e-05	0.601010955253827	0.644120624438032
PSME4	0.14324914711435	0.0380658814300473	0.000167759598040134	2376.38827443655	0.132285718673705	0.0730026319462362	1.81206780011889	0.069975721004182	0.122742267876054	0.425650749456747	0.298783440225197
ACYP2	-0.0937404901724531	0.0403459140835598	0.0201566187198692	3147.00375546805	-0.171403113230865	0.0734016098231967	-2.33514106357783	0.0195360527678012	0.0416337977515008	-0.13234015553963	-0.206721633080245
ENSG00000272156	-0.0704126929585643	0.114143199507258	0.537313671215863	24.8572344961288	-0.144480996052206	0.195041272638501	-0.740771397241618	0.458832060631672	0.562096677951528	-0.0774149747259346	-0.161908438164298
ENSG00000289065	0.0354824063294083	0.0844911268992455	0.674518888514897	51.767257477411	0.0475317510524499	0.144053857514649	0.329958196694707	0.741431548970597	0.806019243402206	0.171914502135826	0.157706271378986
C2orf73	-0.813287021123256	0.175578863310348	3.62093095277403e-06	25.5407109336842	-1.24915439227711	0.272580822677114	-4.58269360261195	4.59024387325387e-06	2.70235616148687e-05	-1.82650883138916	-2.00069191477472
SPTBN1	0.0258993384457279	0.0376572187091378	0.491600421732487	2681.80294240653	-0.00996579062675205	0.066622796716239	-0.149585293892697	0.881091811402263	0.912826830664836	0.149351217165753	0.0619987709116615
SPTBN1-AS1	0.39157800727309	0.0900361271143156	1.36684311603841e-05	90.8786625106871	0.486208576273726	0.152252130985556	3.19344348828756	0.00140586851622871	0.00428578451349154	1.01033979748041	0.887905532577247
ENSG00000289627	0.158791153434188	0.102333524598044	0.120733500311563	27.6232831489982	0.147996145923041	0.181095423309772	0.817227421975688	0.413798474318133	0.518328597673935	0.462244324902287	0.324934223013387
SPTBN1-AS2	0.0187769989106764	0.116452626190556	0.871903177618947	43.4800980204866	-0.110191897229901	0.199046876546486	-0.553597721008031	0.579854186068834	0.671686164333346	0.132581704674177	-0.104832538122003
EML6	0.133373876179337	0.211842515160205	0.528963031458515	69.8870736665141	0.109594825035065	0.322845490921399	0.339465249219625	0.734259271602375	0.800819187972052	0.402399473876948	0.261013326058565
RTN4	0.0303296536358515	0.0297356489457417	0.307739757619978	10414.7527275509	0.0447257496209988	0.0585119577810038	0.764386482988598	0.444636961474477	0.548138626716982	0.159782371922804	0.15303554328403
CLHC1	-0.193423375775584	0.130625990361936	0.13867536686047	175.927112003905	-0.342721953602703	0.197777100882736	-1.73286974110267	0.0831188235674908	0.141517492060404	-0.367043006631081	-0.491890311880997
RPS27A	-0.165750173152775	0.080950909194508	0.0406051559678922	414.92162740857	-0.111180368603976	0.137238041785064	-0.810127914664517	0.41786666215977	0.522588103017234	-0.301886590711669	-0.106477897588396
MTIF2	0.318744762129213	0.0884686993538374	0.000314674497631789	173.619242412437	0.507023424994696	0.135686561335804	3.73672543546806	0.000186432304232745	0.000721988228188843	0.838854289350481	0.922552877237724
ENSG00000240401	0.352466087787568	0.0971330245695854	0.000284857915066111	236.123455840609	0.43578756417384	0.15776033710924	2.76233920489205	0.00573888216672694	0.0144624498731395	0.918250980434539	0.803977265416943
CCDC88A	-0.0218182455735898	0.0395916089601475	0.581577074010811	8880.36492427942	-0.0701554134131417	0.0705848226029591	-0.993916409024177	0.320263564995472	0.423120067079573	0.0370004064045324	-0.0381898316393266
CFAP36	-0.745440069854497	0.150423984460535	7.21099580402654e-07	65.6368150775014	-0.997461396082165	0.241414298191115	-4.13174117505056	3.60025678928542e-05	0.000169160880611259	-1.66676352702429	-1.58173648037806
PPP4R3B	0.0170211463019452	0.0332616073741186	0.608836115721337	971.354150381302	-0.0163543111851077	0.0550663102482651	-0.2969930455005	0.766471818616884	0.825478158650904	0.128447558568032	0.0513647626311737
PPP4R3B-DT	0.261664816676952	0.107756780538396	0.0151701672497101	16.9295754794206	0.39834778026593	0.19499942250656	2.04281517937587	0.0410707373438875	0.0784494262208095	0.70445984584363	0.741656894298207
PNPT1	0.260735492373247	0.0273434829300192	1.49075082875051e-21	1087.29074263416	0.331926919092731	0.0549773817083211	6.03751777146732	1.56502931326005e-09	1.91867690993325e-08	0.702271756460498	0.631096087416381
ENSG00000285755	-0.386715695819057	0.0744326450427306	2.04157234809489e-07	343.074559085626	-0.631958251946995	0.12722793224808	-4.96713450246717	6.79494615307425e-07	4.85106309372862e-06	-0.822148798701565	-0.973338428626596
VRK2	-0.0673818722664082	0.0441928142000326	0.127327795848621	3627.0986416273	-0.191632840696473	0.0788467957898768	-2.43044550861859	0.0150802734971844	0.0333768041638085	-0.0702789227016377	-0.2403950144862
ENSG00000287875	-0.218103434692838	0.0559397696895115	9.66316199691952e-05	82.5304905313246	-0.357432379143221	0.1062081357445	-3.36539547218002	0.000764340213290267	0.00250860810237024	-0.425152080801005	-0.51637654239062
FANCL	-0.143158692382289	0.0404280434631538	0.000398501840180555	1580.44007870066	-0.27618544409917	0.0688071444684835	-4.01390649521394	5.97220128096805e-05	0.000264875052935508	-0.248695063248061	-0.381137002636351
LINC01122	-0.647410956294626	0.0812944239302534	1.66861006662245e-15	486.678377613282	-1.04411609579431	0.146275628354181	-7.1380045161465	9.46955212633488e-13	2.18328232047637e-11	-1.43595447386274	-1.65939553438451
ENSG00000289529	-0.0881755941432371	0.123329852843472	0.474635350780345	22.9046913640556	-0.209400562084094	0.228795365007368	-0.915230787465255	0.36007048517505	0.463923772746333	-0.119237635922728	-0.269970265068159
ENSG00000271955	-1.15029225388103	0.180668730132229	1.92938918742748e-10	37.2970806574217	-2.00540170088975	0.305828736162501	-6.55727034043062	5.48016141524183e-11	8.98516873275207e-10	-2.61998595118175	-3.25950294440588
PAPOLG	0.0701298731242177	0.081288182931886	0.388285128428747	235.3627217868	0.0717616199783328	0.125551504585136	0.571571166872568	0.567612533790995	0.660798126966668	0.253491787851788	0.198038085989174
REL	-0.0708158995120189	0.0762757002964697	0.353189653899402	65.211048974866	-0.109750858847639	0.143391208722032	-0.765394613978005	0.444036599211769	0.54758008681302	-0.0783643225212155	-0.10409840793237
PUS10	-0.0977564285980715	0.0518147320851848	0.0592069901156881	152.309750437136	-0.155414300478244	0.0980847156863821	-1.58449050283398	0.113082141174146	0.182966436883987	-0.141795662295855	-0.180107463860086
PEX13	0.0903028005426303	0.0501055103104303	0.0715056274784347	133.83867525918	0.113575447728171	0.0831760969712245	1.36548181345253	0.17210166531613	0.257710589559578	0.300988843653447	0.267639269309953
SANBR	-0.356162607328047	0.0388585904098079	4.92684436815092e-20	540.193809988084	-0.583457963221348	0.0636065205684009	-9.17292689503289	4.60346640723259e-20	3.12594287406191e-18	-0.750211706039147	-0.892607300472045
C2orf74-DT	0.308650352817214	0.0937539989409489	0.000994316370530828	25.4710121112472	0.490810900937635	0.171831086379303	2.8563568518342	0.00428533193058819	0.0112757642625497	0.815087053567976	0.895566329492345
C2orf74	-0.0752439846579642	0.0914713197218659	0.410737507053248	109.768398125644	-0.0846668048986082	0.149126105088066	-0.567753076153959	0.570202646149686	0.663236883135861	-0.0887902266505039	-0.0623447601252376
USP34	0.13794348755002	0.0189896026476194	3.75367066345702e-13	3266.77896382005	0.140042418603293	0.0370469378026405	3.78013479411818	0.000156743477133826	0.000619928789483277	0.413158600788152	0.31169485070389
USP34-DT	-0.0927617052644618	0.0795519495755988	0.243593445500905	56.697198504041	-0.174585086522977	0.130487196908748	-1.33794801834135	0.180913382459716	0.268713834454498	-0.130035611413315	-0.212018184923122
XPO1	0.38873491129899	0.0647868834458629	1.97062401879147e-09	1825.49693432147	0.538316694722984	0.103042603212083	5.22421481933075	1.74895644248146e-07	1.41582641568545e-06	1.0036457423574	0.974642071656755
ENSG00000289410	0.1973173279032	0.0782598555983101	0.011691891941237	135.173138628167	0.174815732610086	0.138052732640197	1.26629679302114	0.20540684468924	0.297661780098781	0.552954008262817	0.369576750857534
FAM161A	0.356231953796721	0.0526020910739822	1.26837416905099e-11	218.032845008757	0.495486343842414	0.0900472565810628	5.50251459794741	3.74412214250832e-08	3.4930263727253e-07	0.927117692948215	0.903348835333912
ENSG00000236498	0.666021033215696	0.134878102292482	7.89489528407339e-07	25.8654440464197	0.856394885361139	0.236971370825724	3.61391708364196	0.000301605550999375	0.00110581265998809	1.65651451705405	1.50409894390002
COMMD1	-0.151161933232334	0.0279707865440418	6.50696094487732e-08	1072.01634445621	-0.241674759902212	0.0571707107501879	-4.22724777654469	2.36567119287371e-05	0.000116374119448313	-0.267538653440218	-0.323692262784059
ENSG00000229839	0.0112232920622443	0.0757718432162058	0.88224841322541	81.9921309528879	-0.0297989607781841	0.14372538759841	-0.207332617264855	0.835750102642005	0.878947579904414	0.114796540020193	0.0289854787586284
B3GNT2	0.314702704100873	0.0565026620660197	2.55182802684845e-08	47.9690966870032	0.458502493491613	0.123512308395943	3.71220082796762	0.000205464853992828	0.000785871358983369	0.829337284121464	0.841787388159675
ENSG00000228541	0.80936342548876	0.078609997766043	7.35020098866097e-25	301.752172373746	1.14689378217149	0.130545495632207	8.785395287806	1.5581563430594e-18	8.81039656944348e-17	1.99401345626715	1.98764871820786
TMEM17	0.0930795769121061	0.111632785153069	0.404392884255185	16.6150576251145	0.118050251158387	0.223883493433834	0.52728430018569	0.597996175098264	0.687339706282755	0.307526749602057	0.275087800827665
ENSG00000226622	1.06369217911732	0.122026172994812	2.85876303904178e-18	26.420843060003	1.43832118268926	0.221944609244914	6.48054119260939	9.13941972213559e-11	1.44895853611811e-09	2.59282922318636	2.47274403283649
EHBP1	0.294658298548379	0.056237366520429	1.60971657751086e-07	950.951547123942	0.377746813418346	0.0977994468342706	3.86246370144066	0.000112249247781049	0.000464198710720795	0.782142832404512	0.707365566589049
ENSG00000226605	0.525310408902166	0.0820550426867525	1.53427834553886e-10	31.7342303737001	0.723102452426012	0.170734300359481	4.23525003999501	2.28297529616e-05	0.000112941203024602	1.32521206222016	1.28222710008093
EHBP1-AS1	1.03153558504445	0.07301135911722	2.5375266277945e-45	52.3217992887329	1.47641308781507	0.158217725957379	9.33152767100692	1.04355777698493e-20	7.72077000076762e-19	2.51711668472372	2.53614989195949
ENSG00000286480	0.502476138690454	0.0832091296508329	1.55347274426913e-09	117.704024875316	0.67033367109356	0.144098014540575	4.65192857258147	3.2884499192762e-06	2.01245015430273e-05	1.27144888824245	1.19439085497303
WDPCP	-0.0311748866998098	0.0313863534415455	0.320582065689989	2870.43614198117	-0.105230537665737	0.0540466569607228	-1.94703139071507	0.0515309714100245	0.0945370189783463	0.0149702420922106	-0.0965741098668416
MDH1	-0.379965606607881	0.192462322751795	0.0483551739203861	107.558825077315	-0.415040263952028	0.316923082710104	-1.30959304195483	0.190333543560837	0.280131643536541	-0.806255747718949	-0.612267714451891
UGP2	-0.0584054838130569	0.0468394544827359	0.212423456479838	536.298675578858	-0.0990322786187998	0.0875161940766829	-1.13158804108902	0.25780767017035	0.356423800826014	-0.0491440613885965	-0.0862568012775273
VPS54	-0.0205714556933873	0.0329806963498017	0.532796832588769	991.936966156379	-0.0802290671918161	0.0540418489913849	-1.48457295020764	0.137656985361434	0.214444408613452	0.039935966885401	-0.0549579263364758
PELI1	0.294034593630757	0.0428088528173569	6.48593598024787e-12	658.1729499483	0.366666520616746	0.077697519834906	4.71915347357097	2.3682810027131e-06	1.49803091413639e-05	0.780674322323569	0.688921871475894
ENSG00000225889	-0.843126109977869	0.0756801686213177	7.95386092167747e-29	59.9706146721696	-1.25086952055581	0.127769134397784	-9.79007587749224	1.24202645522616e-22	1.13313959605327e-20	-1.89676481551096	-2.00354683058053
LGALSL	-0.53524293310254	0.146342681977927	0.000254724093795032	20.1840500928523	-0.734910548512024	0.24811038349966	-2.96203060164562	0.00305617407553116	0.00842260279414823	-1.17185542932578	-1.1447076156187
AFTPH	0.123345061427385	0.0287438123134466	1.77720915092529e-05	623.164907412724	0.162101058210401	0.0510105641703754	3.17779387165732	0.00148400214185097	0.00449645392246655	0.378786680155042	0.348412546780094
SERTAD2	-0.167645954091332	0.0637900739757543	0.00858661959835668	471.526722808863	-0.26633904183549	0.110526177171245	-2.40973721024328	0.0159640145727596	0.0350769593249864	-0.306350197364225	-0.364747179319896
LINC02245	0.484137323321521	0.109511016348154	9.82903603800402e-06	101.50025870823	0.63119946899961	0.175505870560117	3.59645786767801	0.000322579802689547	0.0011714428366807	1.22827024000523	1.12925004102151
SLC1A4	-0.0595362430011163	0.145745904649763	0.682911460564511	35.1383865568634	-0.0116029202368335	0.243396321948665	-0.04767089389001	0.961978531031472	0.972441216434574	-0.0518064281903763	0.0592736877455648
CEP68	-0.144078023895437	0.0470205153369595	0.00218287695326758	196.52170739797	-0.202359818868611	0.084258666979025	-2.40164989696533	0.0163213206621366	0.0357511208670839	-0.250859624656255	-0.258250599932808
RAB1A	-0.0529148040372542	0.0268734058476013	0.0489485278865709	822.728368309136	-0.0885996913149236	0.047996629197473	-1.84595653478908	0.0648985167945487	0.115209005998774	-0.0362162835658146	-0.0688912439841047
ACTR2	-0.166485556083566	0.0413889744791014	5.75930722321638e-05	478.051689347089	-0.156445704298541	0.0688677497164527	-2.27168311644668	0.0231056566596802	0.0482183862175279	-0.303618046111023	-0.181824286505546
SPRED2	0.333286328019245	0.0942618393090913	0.000406618814642391	213.554629420032	0.473308460560982	0.159003117376985	2.97672440873472	0.00291345774125372	0.00808170678421638	0.873092332852881	0.866432652267086
LINC02934	0.134658211158216	0.375302987151849	0.719745710644224	50.5789387110168	0.190810213052683	0.56504874787588	0.337688055711959	0.735598276728455	0.801691669862352	0.405423434103174	0.396200354227835
MEIS1	-0.25713199971557	0.0427755218802998	1.84160818218639e-09	1785.48032775517	-0.399374837507609	0.0799671035572113	-4.99423912761679	5.90681739236474e-07	4.2703102305229e-06	-0.517044640184897	-0.586191837728062
MEIS1-AS2	-0.0496513844845012	0.103967058253801	0.632957407224363	13.5876930807384	-0.115503772904391	0.197746565009266	-0.5841000216564	0.559153020253548	0.653605137886379	-0.0285325786980788	-0.113674417770269
ETAA1	-0.00265853534941008	0.0418103309006047	0.949300190971162	137.923868067447	-0.0112444219135003	0.0788345079501087	-0.142633247874351	0.886579837931299	0.916596827716653	0.0821118474356873	0.0598704259268139
C1D	-0.0738322558132144	0.0446999617260474	0.098589658744909	228.863193414601	-0.0749699647292657	0.0815309854266085	-0.91952727342847	0.35781984690066	0.461543841032154	-0.085466318209992	-0.0462038903082831
DNAAF10	0.133039378472936	0.0540506624021627	0.0138402553196141	157.95796168862	0.135897957608334	0.0894688212053816	1.51894208258731	0.128777075094302	0.202950814299213	0.401611900715306	0.30479619049986
PNO1	0.181305935011189	0.0755928773331753	0.0164645061790124	73.6592970062048	0.259565746728972	0.131420520146083	1.97507776137582	0.0482593241071378	0.0895289931134289	0.515255264501907	0.510647338903613
PPP3R1	0.00492030168906261	0.0497387979221734	0.92119955745129	579.671906132264	-0.0255670800509735	0.0870589452651321	-0.293675508853349	0.769005870597389	0.827488154967712	0.0999561809953005	0.0360296534285111
ENSG00000289156	0.134623183386966	0.0701037827561822	0.0548148135321221	84.0271546926449	0.18717980459622	0.119455705496925	1.56693900737155	0.117128948856135	0.188061390459898	0.405340961392538	0.390157359885884
ENSG00000273064	0.110145767956998	0.0840134337568894	0.18984105005742	59.2247817616877	0.141113761557176	0.140435768777495	1.00482777846116	0.31497978545622	0.417561201111321	0.347709010290764	0.313478154011559
CNRIP1	-0.864943203389249	0.1097943047069	3.33058808835781e-15	93.7862985004239	-1.24814147080967	0.202647301992342	-6.15918128955318	7.31219809642988e-10	9.7175780064351e-09	-1.94813305184558	-1.99900585691924
FBXO48	0.218108594336071	0.0924708738063842	0.0183403869880319	27.5939763337318	0.325589943067543	0.168132100966805	1.93651266590564	0.0528049427983098	0.0964932789817725	0.601906940153498	0.62054787755941
APLF	-0.00277053226221696	0.0671878705663767	0.967108071836121	309.110060423521	-0.0947337298426611	0.125000796434911	-0.757865010020073	0.448531799007254	0.552143106461793	0.0818481512696888	-0.079101654344525
NFU1	-0.287258865698305	0.0331185353194338	4.18453974260949e-18	218.41316626912	-0.417309445875478	0.0564031131892836	-7.3986952541968	1.375290609527e-13	3.67180370812855e-12	-0.58797819410256	-0.61604487993856
AAK1	-0.0251434177995116	0.02824874228125	0.373427164609425	1082.56614353988	-0.0513972832365191	0.0495477848506914	-1.03732756956544	0.299583221351149	0.401179836534258	0.0291713051794629	-0.00696599666805474
ANXA4	-0.0435978229552175	0.0246137665747742	0.0765144858744108	1037.44207977488	-0.109958220076766	0.0427327805102754	-2.57315856267125	0.0100775026407037	0.0235781217384999	-0.0142794986273733	-0.104443570948977
ENSG00000289250	-0.0558035144164592	0.106832784789123	0.601430511325958	25.8077773734194	-0.192170684946278	0.193799055475375	-0.991597634337777	0.321393843747842	0.424387129317543	-0.0430177375754442	-0.241290282827875
ENSG00000231024	0.185365365301364	0.105608695661632	0.0792235128941869	29.2794052377992	0.201402449698588	0.19183620243699	1.04986674642259	0.29377938227307	0.395223666697483	0.524813172633742	0.413831655743195
GMCL1	0.0860188373731909	0.0455675355319237	0.0590632870097244	386.312258225782	0.0780033257718025	0.0777802348398398	1.00286822137298	0.315924447271856	0.41852623466261	0.290902273990514	0.208427713835845
SNRNP27	0.341704364298985	0.0701571612426661	1.11284801950928e-06	90.8912209993929	0.565741857823395	0.119667845649987	4.72760125955737	2.27187773567128e-06	1.44566083898877e-05	0.892912556790942	1.02029261137711
MXD1	0.0763107085149701	0.0539023105445475	0.15685679698548	368.743618215801	0.0715290200467487	0.092410408327474	0.774036402839731	0.438909264356233	0.54292294711708	0.268044533587019	0.197650911904671
PCBP1-AS1	0.148749327368933	0.035144622032301	2.31116260120915e-05	1407.55400351573	0.142333343737938	0.0596649918610271	2.38554199537081	0.0170539751406069	0.0371317224474326	0.438600896108872	0.31550820884045
LINC01816	-0.136592054153721	0.072072672930875	0.0580660490544858	57.116008061873	-0.216119874036617	0.120011686806104	-1.80082356800625	0.0717306929323215	0.12548019463552	-0.233233946678192	-0.281154891976631
C2orf42	0.00129987242182979	0.0500910809859375	0.979297077980279	161.89055687739	-0.00375192745337396	0.0834409265263925	-0.0449650742095633	0.964135147525752	0.974474024418414	0.0914318985565126	0.0723420533408144
TIA1	-0.467288651443927	0.0451824841828335	4.53745749035229e-25	619.506274245414	-0.683084230824015	0.0742396031774773	-9.20107599701245	3.54383110177654e-20	2.46263141656631e-18	-1.01185741609965	-1.05844014783688
PCYOX1	0.496584214006169	0.0639845242275407	8.42589787129302e-15	164.311012002295	0.849441871779857	0.11275763277842	7.53334254053646	4.94576439352868e-14	1.4132695087897e-12	1.25757638130757	1.49252530907763
SNRPG	0.192561090758956	0.0484134508466882	6.96642484918757e-05	128.562089956959	0.304877585703645	0.0831467635070256	3.66674026557732	0.000245662094674899	0.000921372259750422	0.54175547190959	0.586071134829353
FAM136A	-0.434314929776392	0.150640839068732	0.00393763102126246	16.022098357437	-0.561887625494939	0.270794488980305	-2.07495960353833	0.0379902788676945	0.0735042202760194	-0.934220954839112	-0.856702407015056
TGFA	-0.308137278366033	0.0529277865321542	5.82021135843867e-09	382.093814880015	-0.426480869247856	0.0933033633595623	-4.57090563396232	4.85620940613049e-06	2.84205785433162e-05	-0.637136311363419	-0.631311167523434
TEX261	-0.0551505750431753	0.0458806626731981	0.229346483182733	163.88302386707	-0.0231441265459222	0.0831842412799283	-0.278227296298087	0.78083788235289	0.836797574048133	-0.0414803951161807	0.0400627793143242
NAGK	-0.181702483342113	0.0528334381806682	0.000583528936107856	180.838170187541	-0.228052072751041	0.0877142309996437	-2.59994381928706	0.00932390236069884	0.0220263307396271	-0.339446224547302	-0.301016626594931
MCEE	-0.23027145130273	0.0586344033339039	8.59257585701738e-05	153.101247846138	-0.375030158352622	0.0990575813134339	-3.7859813795167	0.000153103139479086	0.000607631915450623	-0.453801614501705	-0.545668915815984
MPHOSPH10	0.213537691534974	0.051443055639298	3.31094168900072e-05	200.168185759938	0.291956533487138	0.08333760507023	3.50329881979571	0.000459533633483442	0.00160556166375081	0.5911447725759	0.5645634046737
ZNF638	-0.0883012551075955	0.0207049706047877	2.00137767240124e-05	6764.19700499631	-0.204554525630578	0.0410338503327513	-4.9850190506571	6.1955708107586e-07	4.45308523570764e-06	-0.119533504029147	-0.261903797831572
ENSG00000281195	-0.258605078227418	0.0475487823945655	5.36611405040528e-08	83.0482855763867	-0.430214624639879	0.0921996084458941	-4.6661220355653	3.06937448484567e-06	1.89161491770161e-05	-0.520512996106982	-0.637526187948492
ENSG00000289463	-0.270907870852043	0.0451950605133014	2.04499629918204e-09	192.114320398376	-0.455056532647555	0.0790477485942731	-5.7567298340553	8.57589948440567e-09	9.05125629755832e-08	-0.549479859254206	-0.678876771865959
DYSF	-0.189155923563851	0.11345634172628	0.0954719961139118	1408.13226732907	-0.394605950996881	0.175619941567224	-2.24693134205282	0.0246444153063762	0.0509080566774719	-0.356995311934743	-0.578253790385088
EXOC6B	-0.122960321942888	0.0328045490977939	0.000178058198762337	8110.13903953377	-0.251974640410139	0.0653434840492049	-3.85615557658966	0.00011518419649634	0.000473701378898527	-0.201138101981884	-0.340836923055377
SPR	1.10973665025049	0.141192171398408	3.84868655732445e-15	28.3656393614194	1.69341934916007	0.26620398709027	6.36135982661234	1.99975356153878e-10	2.96493870524858e-09	2.70124069810069	2.89736754148904
SFXN5	0.183007822047043	0.0478985482545704	0.000133052729158076	262.996187665124	0.23199711047866	0.0870424568281669	2.66533274602591	0.00769121794528882	0.0186492910589255	0.519262348939057	0.464757981032777
SMYD5	-0.160249664051324	0.0862704400622167	0.0632362261451089	42.2935281450817	-0.135771712213308	0.15702263749812	-0.86466330190724	0.387223617295734	0.492038052032187	-0.288935669791253	-0.147411404678381
PRADC1	0.312356984079321	0.0765046360778414	4.44866624149062e-05	44.3723615125044	0.573994866957886	0.139503824426207	4.11454574323524	3.8794262521981e-05	0.000180736051993853	0.823814298168666	1.03403015306199
CCT7	0.109810458682258	0.0494536639549408	0.026386768211726	147.614832318918	0.272610207605971	0.0884269324584067	3.08288662771603	0.00205003239022169	0.00596712305245384	0.346919526295564	0.532360488875257
ALMS1	-0.158335532524277	0.0348454765689801	5.52140513120313e-06	810.590888738536	-0.269376780640886	0.0640794920215189	-4.20379082515862	2.62481520934701e-05	0.000127560872477776	-0.284428856770707	-0.369803645729524
ALMS1-IT1	-0.573418321971109	0.0933673908658267	8.17320944223931e-10	20.3756393821489	-0.801006816270353	0.172149086122143	-4.65298326185726	3.27166814673538e-06	2.00382936614917e-05	-1.26173918976034	-1.25472812071548
ALMS1P1	-0.0545744288514642	0.118379552606132	0.644789786360386	29.5135988476426	-0.137600425650369	0.210307174337695	-0.654283079422774	0.512929445100649	0.611886232800558	-0.040123861815385	-0.150455388595269
TPRKB	0.182959574659341	0.0759659341643545	0.0160207553619529	58.8905143319518	0.270246055165544	0.134900518424696	2.00329886290541	0.0451452194788474	0.0847776940105998	0.5191487507082	0.528425240268292
DUSP11	-0.0453104145224645	0.0708567031430414	0.52252017406282	120.25661502554	-0.0988348922707595	0.114904121557735	-0.86015097570803	0.3897058245865	0.49431212192305	-0.0183117868296666	-0.0859282419435873
STAMBP	-0.0983469997242339	0.0398921059845177	0.0136889087016047	533.605126112384	-0.153064913154272	0.0710775113974623	-2.15349285793561	0.031279964797997	0.0623294059374265	-0.143186159032019	-0.176196792519362
ENSG00000286244	0.0959447529388987	0.110422253489672	0.384907492395802	46.8643050267227	0.0853528458588225	0.187896938641015	0.454253520446614	0.649646365591172	0.731017274362656	0.314272792097701	0.220661353337993
DGUOK-AS1	0.101621413099536	0.126826643909612	0.422979789772528	21.0509778552316	0.0607833274100252	0.241260138956869	0.251941027941179	0.8010866464818	0.853058740966516	0.327638459798003	0.179764175306627
TET3	-0.221330895169967	0.0484927465974319	5.01387784110915e-06	738.602752763809	-0.35295554312972	0.0890530085018784	-3.963431994802	7.38799160229146e-05	0.000321530064728347	-0.432751120206656	-0.508924627537549
ENSG00000217702	-0.246562856257501	0.0915020478398175	0.0070469852389245	84.4731457499707	-0.35148763793039	0.150838916125093	-2.33021853351754	0.0197946039128272	0.0421425275286546	-0.492159645251267	-0.506481226768614
BOLA3	-0.438435376209079	0.162008063071107	0.0068046461709553	33.6062549948448	-0.524541062467609	0.249960296167792	-2.09849752344468	0.0358612184481193	0.069944511840993	-0.943922525170568	-0.794537206660341
BOLA3-DT	0.425389104902842	0.101193158441084	2.62547640439546e-05	30.6272770038314	0.682822258862585	0.182376989226359	3.74401541422033	0.000181102535407612	0.000704466597971908	1.08994785621808	1.21517872667734
MOB1A	0.156782613583669	0.0527325390415639	0.00294744607446149	135.618195416283	0.216044728304247	0.0879411402474807	2.45669691905588	0.0140220929626617	0.0312674380638389	0.457515227960567	0.43820445231096
MTHFD2	0.412889929506447	0.233803677924942	0.0774011343679059	20.1372295578082	0.765236615886851	0.378867742368244	2.01979881185839	0.0434042604494621	0.0821097515766379	1.06051861082579	1.35236149802819
SLC4A5	-0.711958094791249	0.0875974925541342	4.37843912089188e-16	354.568431608237	-1.09211698700533	0.140279418149659	-7.78529738297168	6.95494205982118e-15	2.24353456337529e-13	-1.5879303857085	-1.73929539068867
DCTN1	-0.249311278040676	0.0430158147050185	6.7994194121389e-09	273.705139847509	-0.268196842284593	0.0685981157500783	-3.9096823484439	9.24175695789526e-05	0.000392220798290127	-0.498630790469528	-0.367839580006221
DCTN1-AS1	-0.928096511526973	0.161136784953037	8.42729473053944e-09	46.3418095122459	-1.34926680853262	0.260029155275194	-5.18890586367002	2.11533291679456e-07	1.68670862228697e-06	-2.09682719714544	-2.16733398060454
C2orf81	-0.139529230107158	0.119839448243307	0.244301913944732	10.8356180360605	-0.0954222177675648	0.233918964286847	-0.407928523702558	0.683326150964843	0.758565481561524	-0.240149512637763	-0.0802476765303448
ENSG00000286623	-0.582014029399119	0.128371594048698	5.79256954587809e-06	18.7655596354426	-0.801037233839328	0.220201394797221	-3.63774822851139	0.000275032078550589	0.00102045959084975	-1.28197773952037	-1.2547787522627
WDR54	-0.224203576981104	0.127347980570817	0.0783131481610962	17.3965310336003	-0.214009823257559	0.23810212230933	-0.898815269607417	0.36875106535676	0.472889238892906	-0.439514835033659	-0.277642608146315
RTKN	-0.0672937058501183	0.0516754385350852	0.192835130503462	590.033452141271	-0.105599125878373	0.0814997060949754	-1.29569946860071	0.195079044524724	0.285702232728695	-0.070071335319425	-0.0971876431676217
INO80B	0.00706856618434106	0.0875501111148098	0.935650812583339	27.1469593940467	-0.0883773906236159	0.177645812859092	-0.497492111979674	0.618842064050639	0.70438578909277	0.10501425890797	-0.0685212134941766
WBP1	-0.233097942319119	0.0720002268525203	0.00120598328844876	129.333370642956	-0.257507721977336	0.130161863292611	-1.97836536342788	0.0478875042033175	0.0890391441619824	-0.460456573335581	-0.350047010847179
MOGS	0.0279986040792182	0.0517134756949438	0.588219536586417	64.5783551230042	0.0996562996701166	0.0992027931377501	1.0045715097128	0.315103221684445	0.417638147029357	0.15429392750562	0.244470159286021
ENSG00000286883	0.606434762650131	0.0663711707505737	6.41964764643108e-20	43.5534391649889	0.882103696790448	0.122816272291775	7.18230312913938	6.85467281352744e-13	1.62060158044462e-11	1.51621894371638	1.54689253141743
CCDC142	0.281737963268059	0.0501549756609126	1.93910380031647e-08	58.8523388057805	0.379678169576785	0.0968824597879383	3.91895674828907	8.89330701755547e-05	0.000379490297440652	0.751721968190952	0.710580404389728
TTC31	-0.025762222149068	0.0534257320583808	0.629659434215039	51.0630302016382	-0.0979818022458703	0.0968043030110172	-1.01216370758559	0.311459785675421	0.413878873450021	0.0277143334612995	-0.0845082314253761
PCGF1	-0.129884623632975	0.192040374999496	0.498824681715508	17.6762544238945	-0.0561477976596554	0.317262321572369	-0.176975940229473	0.859527288170713	0.896795783511308	-0.217441335366911	-0.0148734627630235
AUP1	0.227666035858663	0.0560527164801776	4.87288815875136e-05	260.895186732842	0.360590995589467	0.0859108210041355	4.19727097675052	2.70150624245685e-05	0.000130901605732103	0.624409887985715	0.678808859729552
HTRA2	0.112792925298212	0.109742394212148	0.304045234493437	41.5648086221091	0.257208645198034	0.179006710832838	1.4368659364856	0.150756090493663	0.231004000178389	0.353941728891468	0.506723826884048
DOK1	0.839266282135554	0.124514094941185	1.58025619496516e-11	10.8799148593683	1.30756269614294	0.234938880749961	5.56554407669346	2.61335713178542e-08	2.51379262010226e-07	2.06441958133383	2.25509006804506
SEMA4F	-0.24587742664936	0.121609852629734	0.0431913864565053	23.7551954677867	-0.315594460160624	0.233420280066068	-1.35204387584188	0.17636127976894	0.26310880732784	-0.490545804697999	-0.446735258021984
HK2	0.781605180583179	0.240609692874806	0.00116041323295708	19.2183347344228	0.942396620650502	0.393725523512352	2.39353703118751	0.0166867967698616	0.0364550249397108	1.92865680872213	1.64725308371213
ENSG00000236209	-2.03014269119917	0.414288549343734	9.56851196023202e-07	15.7942543185753	-2.51878019071488	0.584467577872407	-4.30952936668241	1.63602333895903e-05	8.38291623779223e-05	-4.69158936558112	-4.11404681915079
POLE4	0.372061405345116	0.0547440631829837	1.07281274294989e-11	82.3702625526936	0.598430619510701	0.101647600027371	5.88730692460581	3.92539327615808e-09	4.42566515615973e-08	0.964388056733767	1.07470467114689
TACR1	0.357616939966961	0.169150424791028	0.0344986371436804	34.4210986732147	0.551792907141431	0.326573274402418	1.68964502117061	0.0910958872915666	0.152709608827966	0.930378635896554	0.99707389341241
ENSG00000270571	-0.169146644721477	0.0825449948226602	0.0404479604546609	77.786939710275	-0.346473041742172	0.134314626221817	-2.57956301177491	0.00989254089391817	0.0232037816456557	-0.309883565879496	-0.498134183521008
EVA1A-AS	-0.291230569319811	0.10860715896108	0.00732919612958751	15.3388292068384	-0.41579115950442	0.207853788875254	-2.00040211801942	0.0454568598723659	0.0852445098564885	-0.597329550235736	-0.613517617218732
MRPL19	0.230268623036442	0.0548602999354477	2.70040262562615e-05	527.117023830523	0.336525712978939	0.0916830161024523	3.67053492876897	0.000242043389960718	0.000909426163269484	0.630537666361541	0.638751007177456
GCFC2	0.219574160327619	0.03530079832415	4.9686820581474e-10	557.689170959534	0.254837401507158	0.0602472367410586	4.22986041007064	2.33836365491605e-05	0.00011525954893025	0.60535760788445	0.50277677454016
ENSG00000286045	-0.227613825406057	0.0928001278224453	0.0141775997656942	25.1042210230254	-0.324153089051515	0.178565160616175	-1.81532101745357	0.0694745909345007	0.122064820627004	-0.447544247740001	-0.460981518899446
ENSG00000270996	-0.267646944672301	0.101103997166573	0.00811507888017475	15.3826776633543	-0.378010102191668	0.191480564218381	-1.97414345280784	0.0483654336500523	0.0896699119573529	-0.541802025020643	-0.550629179647076
LRRTM4	-0.204218819741358	0.414464123544225	0.622203526999745	277.20654060446	-0.208586866469803	0.587399606718847	-0.355102155472911	0.72251306191456	0.791083179482508	-0.392460824968048	-0.268615828493817
ENSG00000227088	-0.299373954015771	0.157640243320933	0.0575518562122184	5118.50869001994	-0.502438430320698	0.266726392629104	-1.88372221199483	0.0596025603015291	0.107124688692777	-0.61650310840585	-0.757746282826901
ENSG00000229494	0.172812333679675	0.168769300011505	0.30585606816328	61.1061106393013	0.123186730786835	0.283703986742452	0.434208670104679	0.664136917675522	0.74310413361633	0.495257123030792	0.28363772508674
CTNNA2	1.04820655632222	0.25465395457639	3.85170445624935e-05	1006.80736767872	1.56041466860581	0.410297974992528	3.80312544470693	0.000142881957123131	0.000571335731212176	2.55636840246526	2.67597467573269
SUCLG1	-0.171312645056103	0.0483586531677757	0.000396287665606268	364.276182267464	-0.250339937630961	0.0884234186213532	-2.83114972859133	0.004638100338832	0.0120624676702992	-0.314983402736403	-0.338115879469288
DNAH6	-1.64894860749819	0.454249436457946	0.000283365258398964	39.8624818554649	-2.5356610608475	0.722129316024792	-3.51136701499104	0.000445808450822831	0.00156398511420423	-3.79406981924684	-4.14214586197806
TMSB10	-0.409764617009479	0.330825889975386	0.215489558168493	23.0724687422059	-0.169010819251817	0.542465217204296	-0.311560656594442	0.755374438345783	0.816483011530756	-0.876417367325387	-0.202739541491093
ENSG00000287625	0.230137548250738	0.112111354300324	0.0400959942167317	28.932896416362	0.279454975624026	0.214247261801676	1.30435727987371	0.192111793727923	0.282134553083936	0.630229051440085	0.543753943606621
KCMF1	0.0662119860973022	0.0384012297859284	0.0846689917237484	362.835724159467	0.0469125314938924	0.0676481069159393	0.693478851554364	0.488009093248577	0.589638293053108	0.244267142618982	0.156675549813172
TGOLN2	0.232039988154965	0.036264766100723	1.56914079392413e-10	533.434319320027	0.413061774378203	0.0590944836577668	6.98985334689381	2.75173730821298e-12	5.8375300300193e-11	0.634708336593707	0.766149064871927
RETSAT	-0.107056400756386	0.0777505306865498	0.16853642606446	90.3445146825172	-0.106634041450335	0.132607327016707	-0.804133857828989	0.421319672602781	0.52602173211955	-0.16369239980923	-0.0989103112973265
ELMOD3	0.0444548430489479	0.0290931361453162	0.126508006252588	454.102442723057	0.0083795402974527	0.0554884167978919	0.15101422568919	0.879964494118471	0.912093553129753	0.193040059111551	0.0925354811209024
SH2D6	1.12346315160138	0.121104196148435	1.74594217867609e-20	66.986371163532	1.57769039689303	0.200122383302902	7.88362786238193	3.18010436780478e-15	1.0821815115246e-13	2.733559676259	2.70473097947778
PARTICL	-0.235576092677456	0.085906996742519	0.00610250035560416	40.4430735651185	-0.286458757376655	0.151110447052155	-1.89569128385799	0.0580008785449137	0.104765099579912	-0.466291365848014	-0.398237440439268
MAT2A	0.0924801344512134	0.0638376971531121	0.147428109123982	1516.37205096867	0.125738209505472	0.0974625002987864	1.29011885720151	0.197009393508625	0.287848957640673	0.306115365353041	0.287884787544101
GGCX	0.26241513597614	0.0675198106847418	0.000101703699006644	246.260734133263	0.351670070268044	0.107079073377569	3.28420912859442	0.0010226900415293	0.0032399709432429	0.706226468846995	0.663959538533652
VAMP8	0.160682033706688	0.0966070128349965	0.0962615336968593	38.3812174716824	0.300343883663281	0.169409422050985	1.7728877179741	0.0762473142362675	0.131999279395522	0.466696392961343	0.578524563663445
RNF181	-0.353433584452263	0.0843320490889246	2.77757178203878e-05	44.3030363293356	-0.350074579551346	0.150643810346551	-2.32385637847324	0.0201331928764983	0.0427608513788889	-0.743786235450443	-0.50412912124335
TMEM150A	0.316090671625518	0.103878751512348	0.00234325034038419	22.7935195965746	0.582064010528073	0.179472042055562	3.24320158093411	0.0011819455474545	0.00368793794297019	0.832605246653704	1.04746164142584
USP39	-0.0949751214613913	0.0533225919339569	0.0748892148232973	107.007467979855	-0.120585678151951	0.0931197730368449	-1.29495244908124	0.19533663352913	0.285994986434153	-0.135247088678727	-0.122133500274516
C2orf68	0.0282371954234838	0.045212589795537	0.532271200433033	157.744177934612	0.0274134213951204	0.0765543208929521	0.358091105444633	0.720275135141105	0.789669986335252	0.154855689621615	0.124218317131767
ATOH8	0.451724431320394	0.115008846735467	8.57491268858926e-05	64.9760079040419	0.667295216700177	0.188775427693884	3.53486269294675	0.000407987100694052	0.00145043657050472	1.15195424936396	1.18933319743183
ST3GAL5	-0.321953847835373	0.0433058853272803	1.05033127613894e-13	1280.26969530816	-0.488399190344315	0.0743913945976892	-6.5652646113921	5.19405427671149e-11	8.62062289609114e-10	-0.669667354452077	-0.734377273868269
ST3GAL5-AS1	-0.321942401763533	0.0762920652177316	2.44446011899059e-05	65.5112823626471	-0.553950788789434	0.148393128851044	-3.73299487030486	0.000189216449707423	0.00073124683565465	-0.669640404733694	-0.84349114996794
ENSG00000272564	-0.946101377921557	0.118072914851004	1.12073959177951e-15	26.077791903025	-1.39352270798588	0.203890907917447	-6.83464859821068	8.22062849508549e-12	1.60011736060754e-10	-2.13921956420786	-2.24100011299742
ENSG00000287628	-0.533636929397413	0.163372747964748	0.00108933253531061	15.6599597967763	-0.829666076760139	0.274879387512014	-3.01829134686891	0.00254204385973787	0.00720601110144144	-1.16807410170694	-1.302432876547
POLR1A	-0.126220839559257	0.0571780719769638	0.0272788471564253	192.241834670708	-0.192552513231343	0.0895825070767129	-2.14944322853627	0.031599281819149	0.0628309827426882	-0.20881497425505	-0.241925854883725
PTCD3	-0.0211366235936006	0.0353295341501302	0.549659352593828	580.262186312265	-0.0438935399817479	0.0576155655618818	-0.761834749927156	0.446158637518368	0.549649995736529	0.0386052819165336	0.00552435492070666
IMMT	-0.129435443626177	0.0448400145230149	0.00389421859953886	337.395142620822	-0.182702530425888	0.079736861372317	-2.29131830976882	0.0219450103880295	0.04610033189439	-0.216383743307745	-0.225530071578484
ENSG00000273080	0.157485650725512	0.0894548644938886	0.0783223823882217	34.2959551284495	0.240279419394945	0.159098609202294	1.51025468166997	0.130978450594937	0.205952939484014	0.45917052536308	0.478544293652863
MRPL35	-0.305832433401425	0.0752338507196552	4.80137684328263e-05	86.3649962248113	-0.357544305116416	0.118958543160779	-3.00562108122975	0.00265039050445346	0.00746193812793021	-0.631709565525914	-0.516562848705968
REEP1	-1.94260603000681	1.3648440083783	0.15464420661983	11.9436763796059	-1.04824456632871	1.35242004646496	-0.775088012832017	0.438287654337354	0.542379327518951	-4.4854847385675	-1.66626757767646
KDM3A	0.011580730730938	0.0584080681368152	0.84283163811687	283.85318001937	-0.0316723443798612	0.0992143156124025	-0.319231596613482	0.749550898796464	0.811983107289945	0.115638127561777	0.0258671391445045
CHMP3	0.037351099337086	0.0475093691762993	0.43175977917651	229.398572918212	0.0891073963387833	0.0829823516847629	1.07381141326638	0.282907213531837	0.383685651840579	0.17631433039183	0.226910988214912
CHMP3-AS1	0.570535418724813	0.0700334554257605	3.74260770006642e-16	67.1121839960757	0.761422674081169	0.129098518348692	5.89799700120948	3.67940660127492e-09	4.18321525745867e-08	1.43169411961438	1.34601300335365
RNF103	0.0684426504733959	0.0248184753825264	0.00582042771180729	451.229348353224	0.122825446955509	0.0489346226915716	2.5099906814376	0.0120734347600581	0.0274448254840757	0.249519230635191	0.283036350289737
RMND5A	0.159701823099693	0.0521339081563184	0.00218910167555523	495.971477917153	0.259863080306628	0.0896563287134626	2.89843543713615	0.00375029513521225	0.0100578248793041	0.464388492033921	0.511142265342055
RGPD1	0.63864806664018	0.213079253116624	0.00272442825349322	11.3376383474121	0.818348494510769	0.34852325916544	2.34804556938425	0.0188722122478763	0.0404585297950577	1.59206500539282	1.44076884553845
PLGLB1	0.00410337148640697	0.0668652054533892	0.951066284795849	70.343891717323	-0.0342566185672711	0.122899527469348	-0.278736780137865	0.780446834222151	0.836590850696865	0.0980327229558798	0.0215654870081542
KRCC1	0.120812169746822	0.037929973228349	0.00144685381385547	558.334860977778	0.140624401140692	0.0633390586631014	2.22018457660808	0.0264062408393571	0.0539257357212413	0.372822999475684	0.312663589407205
THNSL2	0.0141245932147278	0.23148931108563	0.951346324177105	104.918510341325	0.0609126733744708	0.347918175995574	0.175077583113237	0.861018672290029	0.897973818334036	0.121627638941966	0.179979478058555
EIF2AK3	-0.213230261378695	0.0363341353937809	4.39508210723633e-09	310.581154048596	-0.340848955503615	0.0591001040162749	-5.76731566174151	8.05441065602509e-09	8.5494033451641e-08	-0.413678218825886	-0.488772613954988
RPIA	0.131804917619662	0.0623642917995356	0.0345607550355639	97.9126240445848	0.185108193404485	0.10451264062219	1.77115602765836	0.0765347592046174	0.132404421141445	0.398705368866122	0.386709060648895
ENSG00000290846	-0.369068468414246	0.160017361617198	0.0210867480974424	59.988842536439	-0.539131157776306	0.25178197209433	-2.14126195490406	0.0322529193353295	0.0639255182507911	-0.780598490835694	-0.818823141550676
LSP1P5.1	-0.636934814210792	0.186545845407568	0.000639318623805873	93.0801815831485	-0.859425773844025	0.282621692405927	-3.04090519920049	0.00235868082467037	0.00674587985257591	-1.41128845019541	-1.35196936348856
ENSG00000291142	-0.0313140372949845	0.0941547682852476	0.739450985954723	87.0382546013655	-0.0531338974158567	0.163048894888558	-0.325877077867797	0.744517359060123	0.808241475834733	0.0146426127181112	-0.00985667681761384
MAL	-0.00275735815845242	0.0482186897817597	0.954398283105363	2126.08089639135	-0.0370419407090156	0.0815130522059651	-0.45442956319951	0.649519678219946	0.731017274362656	0.0818791696305178	0.0169291806131787
MRPS5	0.163514094491908	0.0378305034330087	1.5442381307285e-05	712.171127625864	0.169168547184869	0.0679262083475272	2.49047534523584	0.0127572346526529	0.0288054716853327	0.473364465787824	0.36017673155343
ZNF514	0.0799944098300853	0.0639693260340856	0.211112574558649	288.868296442071	0.10680279855994	0.107475715673752	0.993738891529187	0.320350003317157	0.423159077929423	0.276717789743237	0.256365859969254
ZNF2	0.311599482028932	0.0699880118408556	8.50014166289979e-06	56.9223286940323	0.448431312013292	0.124244540300744	3.60926372239639	0.000307067315902751	0.00112086353824001	0.822030763413847	0.82502340872868
ENSG00000289370	-0.0876552771073271	0.110415400830734	0.427272155673778	19.5440260154258	-0.0800542358194292	0.198956761198244	-0.402370019180507	0.687411730986724	0.76155176447848	-0.118012552087517	-0.054666910874497
ZNF892	0.316175377236204	0.0421883469951993	6.66140038904624e-14	365.763522480903	0.394873452532777	0.065968454469461	5.98579208363259	2.1533930594814e-09	2.56184865500383e-08	0.832804685586589	0.735873704035923
PROM2	-0.342063872089107	0.100099846607629	0.000632625681491794	26.4649630947463	-0.469919002176535	0.17001651064614	-2.76396098467513	0.00571043667718885	0.0143932040383857	-0.717016305069948	-0.703616087110544
KCNIP3	2.22252117129868	0.297453670651891	7.90913621397642e-14	90.6322473609161	3.22587333650606	0.513599135063707	6.28091660650076	3.36582659254955e-10	4.7579094351525e-09	5.32128623711389	5.44821295899184
FAHD2A	-0.171362446436365	0.0607111938059402	0.00476383352839764	114.703659181044	-0.245484487491875	0.109586483936814	-2.24009821898673	0.0250845471444915	0.0516736806463128	-0.315100659834901	-0.330033742687712
LINC03052	-0.0334961675518264	0.140809285464424	0.81197166321296	11.6212624748878	0.0763343884340558	0.261704419805798	0.291681693762379	0.770530007140703	0.828648520117833	0.00950479804074772	0.205649685134662
ENSG00000291126	0.590763328330669	0.0867849374601189	9.95093550207291e-12	82.5355080100453	0.835211713620381	0.146484268861183	5.70171609629889	1.18607251029899e-08	1.22062867132569e-07	1.4793206306989	1.46883850736536
LINC00342	-0.270825979935519	0.073439614716835	0.000226257380164761	860.08459891582	-0.436433293752108	0.122390075162709	-3.56592062854687	0.000362581104504992	0.00130366141322382	-0.549287047504523	-0.647877470100439
ANKRD36C	-0.219935078916948	0.0402123016783067	4.51693648091597e-08	1909.19385174369	-0.362323891518972	0.0724838425580828	-4.99868493076418	5.77226304757676e-07	4.18932766132328e-06	-0.429464677883069	-0.52451870654783
ENSG00000291176	-0.628796005000399	0.0676798147515873	1.53209893635273e-20	299.533161137734	-0.902025844667063	0.109396118504949	-8.24550136690867	1.64469146590518e-16	6.83537448369283e-15	-1.39212566498297	-1.42287928727194
GPAT2	0.0727800039663253	0.270890113384639	0.78818376130511	16.897153743005	0.108246643386413	0.420173859287573	0.257623459893366	0.796697522340009	0.849584785462973	0.259731507545341	0.258769211058165
STARD7	0.364044822820874	0.0407630247894277	4.2308910568423e-19	533.663153566794	0.593400675973958	0.0657931536817146	9.01918577797065	1.89492413152177e-19	1.19404308304493e-17	0.945513053637043	1.06633208147898
STARD7-AS1	-0.200957932123288	0.0674481418025726	0.00288772417584168	75.2185431971803	-0.322087989642314	0.115291508053152	-2.79368355121024	0.0052111445717501	0.0133198574985383	-0.384783081527746	-0.45754405884639
TMEM127	0.255635326458144	0.0757397799362497	0.000737676517036505	64.0598928842104	0.539611879008204	0.13336522591064	4.04612128329288	5.20732609672527e-05	0.000234376956369254	0.69026344155196	0.976797969925841
CIAO1	-0.0172504331197166	0.0445917799441935	0.69886554791337	254.290568617551	0.0515207197859902	0.0769836831465093	0.669242074167067	0.503341071063806	0.603108941083705	0.0477552977751872	0.164346107027255
SNRNP200	-0.0394536026444211	0.037167253695646	0.288455854498202	208.750330753616	-0.0383494270546414	0.0695454706852107	-0.551429542093768	0.581339253916614	0.673084400887104	-0.0045219528198865	0.0147528049564041
ARID5A	0.897781419138212	0.165750415780036	6.07886920620484e-08	23.1134257516693	1.43724177008789	0.283745039227465	5.06525778917923	4.07848048177496e-07	3.05855185297405e-06	2.20219317610323	2.47094729720165
KANSL3	-0.107670482573096	0.0355970161064062	0.00248875514785281	335.298970544406	-0.177055577678978	0.0617253912324325	-2.86843994252315	0.00412501504287211	0.0109093275036266	-0.165138252347639	-0.216130439578924
LMAN2L	-0.180264412236109	0.0379197448164638	1.99588683966085e-06	109.980181871545	-0.24403147861458	0.0753965715619318	-3.23663892878908	0.00120946337727361	0.0037627468375389	-0.336060293385606	-0.327615137583191
CNNM4	-0.16166026430536	0.0680289909796347	0.0174851673121849	142.318042501483	-0.254418115503368	0.105837891035825	-2.40384717621829	0.0162235539147141	0.0355526776106268	-0.292256920970626	-0.344904208139179
ENSG00000289135	-0.0819839300827263	0.0565063015442028	0.14681294625515	57.1016764063852	-0.168136169376231	0.104389186304775	-1.61066653863303	0.107252422618487	0.175307845324195	-0.104659394139198	-0.201283643535603
CNNM3	-0.0228841683633232	0.0515706329193402	0.657227547761635	160.414427149344	-0.0415848603176488	0.0912715351902464	-0.455616970076917	0.648665437841316	0.730541950505782	0.0344906965754068	0.00936726634922419
ANKRD23	0.102383614109311	0.0380029792295684	0.00705801683110963	388.123869600995	0.0760395830067744	0.0661939635806441	1.14873893167215	0.250663647354626	0.348310512036128	0.329433058228984	0.205158966927495
ANKRD39	0.152792138752055	0.0673884755308677	0.0233698689430063	106.376626856752	0.145945912588649	0.119059140931782	1.22582702551392	0.220263774785915	0.314502409490288	0.448119675107922	0.321521508276742
SEMA4C	-0.578448394372115	0.0678353784272935	1.49883720934578e-17	285.494044962554	-0.76993364731384	0.109942491131046	-7.00305804783082	2.50435007890852e-12	5.33555730994966e-11	-1.27358246984367	-1.20300529491156
FAM178B	-0.303611386254448	0.0588743383087069	2.51019193611207e-07	278.617456163254	-0.488961320695909	0.101561012664063	-4.81445889391892	1.47599280778421e-06	9.77705525370113e-06	-0.626480121227126	-0.735312967626936
FAHD2B	-0.399972095389169	0.0624606712089053	1.51772236839128e-10	62.8456927150261	-0.550198125901196	0.117669097695265	-4.67580814910368	2.92798245244826e-06	1.81500738017332e-05	-0.853360924589449	-0.837244657080755
ANKRD36	-0.238561766015707	0.0535695979548661	8.45584481943083e-06	1697.22176531782	-0.417889762430451	0.0937370745668711	-4.45810544399199	8.2687227177237e-06	4.56606667416521e-05	-0.473321118655385	-0.617010845531771
APPAT	0.0317481105500825	0.286320980084925	0.911709178247517	36.0654895131181	0.0918169268341586	0.42778044304753	0.214635634532636	0.830051409014312	0.875004926876858	0.163122121568956	0.23142113566781
ANKRD36B	-0.241341548112041	0.0433339237189301	2.55699529692199e-08	759.685928161338	-0.411686417638659	0.0774042850423089	-5.31865151152332	1.04539146336198e-07	8.81293449640364e-07	-0.479866101572713	-0.606685071468735
COX5B	0.132697292857807	0.0699202412646959	0.0577174219300546	228.06932518644	0.380059364720487	0.12332165296817	3.08185428570748	0.00205715511612265	0.00598083161913195	0.400806461860861	0.711214922550479
ACTR1B	-0.000804410918623994	0.0622615043456307	0.989691717157604	217.8872526991	0.0105393330100809	0.102772034497566	0.102550592304665	0.918319657631595	0.940194948615452	0.0864773740509215	0.0961305628585963
C2orf92	-0.295811558786538	0.0803668490574223	0.000232534410555766	169.9246658018	-0.443335986748308	0.131213897893773	-3.37872735940838	0.000728221889013357	0.00240706550600525	-0.608115466816657	-0.659367343821399
TMEM131	-0.0296717291545139	0.0227190058012012	0.191541966444988	1179.54167220785	-0.0975903696162438	0.0403664407774031	-2.41761145488146	0.0156227487327476	0.0343779071329817	0.0185094189467528	-0.0838566724632221
INPP4A	-0.361097942616603	0.121521075243888	0.00296364221607097	152.867231154662	-0.519535382110919	0.194771795312322	-2.66740562347762	0.00764393543712874	0.0185527931916993	-0.761831928069318	-0.78620500425506
COA5	0.0189010420619666	0.0420602276288459	0.653157265344377	136.358470917476	0.0739214637034752	0.0707832725556378	1.04433520851089	0.29633032865893	0.397796479545329	0.132873763647892	0.201633252639719
UNC50	0.100342217300054	0.0401835386943357	0.0125214494680363	193.181377688257	0.167613378432747	0.0737888414698792	2.27152744363344	0.0231150675713422	0.0482312571703985	0.324626599743733	0.357588076287073
MGAT4A	0.148320107062061	0.0598546328334865	0.0132119122866311	425.320767080833	0.133986227650604	0.104628290844684	1.28059272084929	0.200336758100938	0.291707424823171	0.437590299062451	0.301614021480467
TSGA10	-0.249253497690597	0.0499123533175824	5.91954091387073e-07	1113.25223611796	-0.426496962431743	0.0872180532121809	-4.89000782205236	1.00831970795216e-06	6.92916930543283e-06	-0.498494746926862	-0.631337955423567
C2orf15	0.206450818349496	0.113353172989409	0.068560349182403	26.1206524347936	0.256558950762118	0.201215512484631	1.27504558467734	0.202293107831812	0.294066550006537	0.574458765425413	0.505642378378371
LIPT1	0.194008271181892	0.0662952823678691	0.0034288051511725	111.80922520354	0.254002304068974	0.108048876103841	2.35080931174947	0.0187326310624606	0.0402155271444855	0.545162850912032	0.501386713571968
MITD1	0.517721137535588	0.0316861032134435	5.20492633218134e-60	372.709870953039	0.684527812338401	0.059800633583048	11.4468321040071	2.4389664827683e-30	5.25650298047065e-28	1.30734316108768	1.21801770475042
MRPL30	-0.0572666877232999	0.0498997680114138	0.251119544045523	122.928683994491	-0.114472752594712	0.0872326582281187	-1.31226945183028	0.189429235505517	0.279076893323017	-0.0464627717423287	-0.111958233497191
LYG2	0.43446022142338	0.120747581612014	0.00032056723511885	33.7233131353876	0.526344126805889	0.207755463748414	2.53347910716455	0.0112936472548532	0.0259459027231456	1.11130575428725	0.954713140504992
LYG1	0.520700652749262	0.0580440862015397	2.94425440454391e-19	76.212329367945	0.655321481951786	0.108289785038806	6.05155400130262	1.43455179033443e-09	1.77925101535141e-08	1.31435841462181	1.16940232403169
TXNDC9	0.263468503260144	0.0573908488015019	4.41602108371295e-06	111.526213954851	0.358350163573165	0.0991177952175686	3.61539683955407	0.000299887879314697	0.00110087204475163	0.708706616801243	0.675078884064783
[truncated: 12,592 more rows]
