# Supplementary material for: Integrative analysis reveals generalizable human neurodegenerative disease-associated glial states
Source: bioRxiv. 2025 Sep 25:2025.09.25.678630. Preprint. [Version 1] doi: 10.1101/2025.09.25.678630 (PMC12485690; doi:10.1101/2025.09.25.678630)
Supplement: Supplement 8 [file media-8.zip › oligodendrocytes_diffexp/Pineda_2024_FTLD_PFC.csv]

gene	nebula_logFC	nebula_SE	nebula_pval	DESeq_basemean	DESeq_logFC	DESeq_lfcSE	DESeq_stat	DESeq_pval	DESeq_padj	nebula_zscore	DESeq_zscore
ENSG00000291215	-0.39329952518654	0.0774535073726767	3.81671972981978e-07	21.1523308205584	-0.607068375937631	0.169571901149957	-3.58000571923046	0.000343586687327825	0.00156049448332146	-0.988027095466204	-1.05126038939408
LINC01409	0.512745411854065	0.156601759882289	0.00105961754074861	23.8356990019204	0.696144294241462	0.268094927461018	2.59663359107264	0.00941422892435578	0.0257611673083107	0.702011922770162	0.778476833721077
ENSG00000290784	-0.493846716734256	0.163156327682795	0.00247131652520692	10.7458007473292	-0.738561373106153	0.294335466305918	-2.50925035428292	0.0120987701792798	0.031678263577309	-1.17557703911995	-1.23587924478409
LINC00115	-0.159802359023109	0.069539066420621	0.0215604923974843	25.6373873397071	-0.290896997321891	0.139963909580429	-2.07837147586057	0.0376751578148123	0.0807138135811893	-0.552486533038082	-0.607349312119673
LINC01128	0.66047097780936	0.171183091886219	0.000114191394861162	14.1610355922448	0.998269196238473	0.341529254892628	2.92293905115776	0.00346744382612592	0.0111428750866453	0.977563344392763	1.20266637075035
NOC2L	0.10342985403714	0.0776011576648082	0.182584624493255	64.0745971839951	0.114647336253868	0.135936288392732	0.843390220591	0.39901023947987	0.518442620482569	-0.0614814043282314	-0.0379567795370814
KLHL17	0.983092328177648	0.191993976530928	3.04834614132615e-07	9.22538664486421	1.51369042458632	0.360109333791468	4.20341902457564	2.62913233313386e-05	0.00017209672097763	1.57934659812345	1.92632830918299
AGRN	-0.231403619069774	0.120997132996585	0.0558156911287324	91.4958131104714	-0.366021260626267	0.192285712035395	-1.9035281236023	0.0569716675662713	0.112970668401877	-0.686043841607126	-0.712825313138165
C1orf159	-0.233045862677504	0.0644631782442429	0.000300141345575684	127.718544479876	-0.401648745558795	0.113249309912162	-3.54658890080937	0.000390253046383209	0.00173418857007895	-0.689107106640733	-0.762847030114
ENSG00000285812	-0.193048641593083	0.252186447714708	0.443974065027871	17.1384625979061	-0.360046558173266	0.408619457663442	-0.881129254666618	0.378247864735227	0.498042660666262	-0.614500581632726	-0.704436708787204
SDF4	0.0282747952107717	0.0807252981753246	0.726144025223198	90.5212692428289	0.0172402259716976	0.136197246992062	0.126582778671748	0.899270627913962	0.930636551878976	-0.201667587862658	-0.174718353114231
B3GALT6	0.179282922704839	0.138994135914434	0.197099404648661	13.8809296683204	0.286900379986438	0.260597689642063	1.10093217012208	0.270926179530255	0.385469150208002	0.0800067718764645	0.203890014255257
UBE2J2	0.051526709561933	0.0452398815809242	0.254717127207834	108.800286769203	0.0237403497062778	0.0828841627415253	0.286428057194861	0.774550287933857	0.840213905718578	-0.158295961472353	-0.165592046545725
LINC01786	0.279479392161243	0.121757852300697	0.02171189583923	8.17664107958224	0.37167891224967	0.290526270962369	1.27932978666089	0.200780947611896	0.30658793255789	0.26690251616918	0.322920806199436
SCNN1D	-0.284631060849737	0.123849551213884	0.0215503984883769	26.3617196674853	-0.398788242604176	0.234966307068961	-1.697214581864	0.0896560992733236	0.162640065815671	-0.785328600862958	-0.758830825504681
ACAP3	-0.257331101938227	0.0761179285959125	0.00072304129174865	360.629260846277	-0.406440148037996	0.122507156065776	-3.31768495074501	0.000907668007113456	0.00358346907282532	-0.734406186454461	-0.769574257118258
INTS11	-0.309579513636783	0.0549039549321435	1.71473185223507e-08	184.949498172932	-0.487677958997815	0.0934391691146243	-5.21920264936825	1.79695061926465e-07	2.2361503631124e-06	-0.831864768034152	-0.883633803989565
CPTP	0.334286221293452	0.220683901373124	0.129829663846568	15.264114483816	0.488510312078044	0.398925405164204	1.22456555976164	0.220738950814622	0.3297012093449	0.369133295143331	0.486954479280014
DVL1	-0.209455639845038	0.0452685382094813	3.71075141504322e-06	91.2256494288072	-0.30487923035889	0.100147082331034	-3.04431465463085	0.0023321108203373	0.007962576366222	-0.645104435905681	-0.626980653063092
AURKAIP1	-0.00887101388280298	0.103378130515246	0.931616407275866	54.8204323267504	-0.0104349193976774	0.162979916578547	-0.0640257991091094	0.948949684229859	0.964565581494469	-0.270955394863877	-0.213574822818833
CCNL2	-0.213228165073594	0.0361818836082396	3.78718488181458e-09	265.646942799901	-0.348958960674342	0.0683185946768622	-5.10781819100453	3.25899997438409e-07	3.78194283961617e-06	-0.652141299722133	-0.688869495297856
MRPL20-AS1	-0.318276553870388	0.181215392011969	0.0790297004312636	9.02913402770337	-0.498763757387689	0.322766197386842	-1.54527878515701	0.122278844681108	0.207291319906634	-0.848087293801994	-0.899198491493037
MRPL20	0.0281275071765776	0.0836796677405054	0.736770489436787	80.4116311838433	0.0090753177912943	0.147100819000085	0.0616945429194997	0.950806085812133	0.965585823189677	-0.201942323159475	-0.186182051068416
MRPL20-DT	0.0183942761995917	0.128104589624616	0.885825851684701	14.7542240625927	0.000949596792997274	0.243867748791878	0.00389390068060079	0.996893124616964	0.997774226295937	-0.220097647969679	-0.197590729418044
ANKRD65	-0.227164334078917	0.126255473249513	0.071980178063275	97.508148811681	-0.358564272654492	0.20275681434797	-1.76844499065332	0.07698654080523	0.143997724141155	-0.678136334207577	-0.70235554962489
TMEM88B	-0.640979176306259	0.0412410770232166	1.79563462999157e-54	740.357802920541	-0.941828931970039	0.0758774074035218	-12.4125080732045	2.23538939949993e-35	2.02511376998697e-32	-1.45002214372807	-1.52127105167459
VWA1	-0.322392711468709	0.0685802766670051	2.58949116205723e-06	542.705278908139	-0.476582257156803	0.118754946258646	-4.01315711194728	5.99120074889282e-05	0.000349718328937734	-0.855765132573539	-0.868055211838296
ATAD3C	0.680676247685583	0.13620391828291	5.8084603594235e-07	123.159585456593	0.912200062067735	0.22298334513781	4.09088876796592	4.29723209527904e-05	0.00026221413086101	1.01525208704646	1.08182354735158
ATAD3B	0.0848160209900289	0.0688751325239921	0.218156022528342	49.388054764502	0.0926043070117974	0.130317904071434	0.71060310301673	0.477330219678165	0.59275501238606	-0.0962016514622276	-0.0689056430935495
ATAD3A	-0.106908223230698	0.0592294726871943	0.0710772579308431	36.8364235633566	-0.102716854706721	0.148280909456888	-0.692717997771559	0.488486542141114	0.603184336315819	-0.453823487011854	-0.343140545988834
TMEM240	2.14529381794762	0.345765300815985	5.48781279535398e-10	7.31202605110037	2.02439790370912	0.583666766294973	3.46841386320431	0.000523540332033664	0.00223948986158985	3.74719256741854	2.64337204736724
SSU72	0.473953195441858	0.0751834485920109	2.90141807178946e-10	56.7064232831008	0.689102357756637	0.140409950775617	4.90778861434016	9.21090513944176e-07	9.38283282907602e-06	0.629653084195735	0.768589810978024
ENSG00000215014	-0.231726697638758	0.127243204681638	0.0685867631889518	10.445611685882	-0.328715298412858	0.254799336531129	-1.29009479729434	0.197017746065352	0.302243638663589	-0.686646477707408	-0.660446979756384
ENSG00000272106	0.100680871153257	0.114188859315166	0.377936437192033	26.5191087407521	0.104621617002457	0.203528444058887	0.514039290607396	0.607224520899131	0.70689676223809	-0.0666090620682574	-0.052033094264967
MIB2	0.0814674876862901	0.0776036888970592	0.293815200588688	58.9897578845526	0.128704314266484	0.142717196225433	0.901813640335151	0.367155872618668	0.486616712475869	-0.10244764623117	-0.0182204951203103
CDK11B	0.244879940648137	0.0739009497761648	0.000920953507130069	85.5059988728039	0.290233908280793	0.132498956831346	2.19046183624089	0.0284907596646923	0.0641738659180347	0.202364411406164	0.208570356108939
SLC35E2B	0.196825653885558	0.057589399028059	0.000631431487814093	187.323594255465	0.244329564480662	0.102640563468921	2.38043865137825	0.0172920400993876	0.0423619132703404	0.112729100504761	0.144119719251463
CDK11A	0.438274150948551	0.105000456840133	2.99269663172469e-05	115.90919418438	0.572174433117145	0.170130560914449	3.36314904295688	0.000770587480539929	0.00312116640031508	0.56310122251431	0.604420615089927
ENSG00000290854	-0.158046003855201	0.101832931964364	0.120659184455062	77.1237224943328	-0.28401968655385	0.169195380195845	-1.6786491819404	0.0932204353856266	0.16774000217893	-0.549210416542865	-0.597693427247495
NADK	-0.010956556963956	0.106401356058073	0.917983727626339	43.365210190178	-0.0554960225310056	0.185603071886306	-0.29900379324002	0.764937151297536	0.833680559268361	-0.274845543174703	-0.276841532546533
GNB1	0.0978057657010917	0.0610510832068412	0.109148617574809	629.528222887793	0.105612170602285	0.10761188846718	0.981417314635232	0.326386991128741	0.444598423147628	-0.0719719753157764	-0.0506423367665403
PRKCZ	-0.0366750440166763	0.0973592886976713	0.706398089918186	232.354054079239	-0.0925329602489285	0.163326753761398	-0.56655115048762	0.571019171629641	0.677351314215036	-0.322818049650015	-0.328842150038511
FAAP20	0.269332875735731	0.0816336771019302	0.000969309839545343	41.3221907024635	0.391814539392789	0.163327002098302	2.3989575168775	0.0164418221397464	0.0406602222123774	0.247976293023668	0.351191638226774
SKI	0.48825689779411	0.0845920940822972	7.83837863748943e-09	144.949149669449	0.660306900835893	0.160799707150592	4.1063936778038	4.01884316680136e-05	0.000248123851856718	0.656333675954797	0.728160400959125
RER1	-0.068797699013812	0.0626126506444602	0.271862848191792	134.739802039717	-0.11788442257514	0.106708282866532	-1.10473544703729	0.269274239101711	0.383443577532143	-0.382736203921509	-0.364436121260641
PEX10	-0.19996037303519	0.121287040340103	0.0992185241672319	32.7955626916148	-0.284344829678466	0.207401580464932	-1.37098680270927	0.170379070089687	0.269846291777244	-0.62739298392227	-0.598149934839512
PLCH2	-1.2186938103721	0.186698983829086	6.68378043858939e-11	82.3003618469588	-1.81265898823546	0.303452682267237	-5.97344856104824	2.32290052276882e-09	4.60815988378183e-08	-2.52762904054103	-2.74393424811
PANK4	0.892194211389583	0.160666239887072	2.80662264117991e-08	17.6451092420378	1.31633875183647	0.295641376281631	4.45248485984085	8.48822270431238e-06	6.47649962542958e-05	1.40979500330101	1.64924252730151
ENSG00000238260	-0.107360381258039	0.127275157173148	0.3989322356911	14.5344794484128	-0.322346685477433	0.261738345485601	-1.23156079740393	0.218113192650419	0.327109609858353	-0.45466689408514	-0.651505317037621
TPRG1L	0.949773858108846	0.302760114261868	0.001706565567508	21.7378792749997	1.33661517711462	0.485180449122941	2.7548825999292	0.00587131987331074	0.0173597401563141	1.51719789871331	1.67771104278797
WRAP73	0.0958806399354379	0.0693883574941169	0.167033970899069	44.241880572099	0.0852917638387695	0.128401798719422	0.664256768124764	0.506525985649644	0.620218203189134	-0.0755628983770476	-0.0791726031573178
LRRC47	0.0161627552711348	0.0807439904782789	0.841345394413821	60.9581024301861	0.0217985355433398	0.14704206068615	0.148246939968198	0.882147888311899	0.918442204587067	-0.224260087695265	-0.168318393315981
CEP104	0.0179659258660678	0.0359719576257205	0.617467657192821	168.752670613491	-0.0268122426595378	0.0705645650170609	-0.379967518442936	0.703969526612298	0.786891658890723	-0.220896646725187	-0.236568919387199
DFFB	0.216902985530401	0.064030826568731	0.000705384977761406	87.5039831163082	0.246118654485216	0.115059330497942	2.13905863540219	0.0324309198948622	0.0712651633976847	0.150179200907823	0.146631638182075
C1orf174	-0.246740176748512	0.161391216085123	0.126305911187701	32.3964776221683	-0.373191738838499	0.262360308152901	-1.42243977934729	0.154898622012823	0.250008035514129	-0.714651010879722	-0.722892811093548
LINC01134	1.14811630338879	0.241239146452491	1.94318044251443e-06	5.30994682059198	1.62701382350709	0.43465505795589	3.74322993308456	0.000181669845095523	0.000897386959288645	1.8871646164684	2.08543667729514
AJAP1	0.764833931998319	0.171260092730273	7.97252719602892e-06	76.6364305803821	1.06369919077114	0.280547816850347	3.79150763927903	0.000149735541670797	0.000759237416330023	1.17223080229375	1.29453142028842
NPHP4	0.63768845895475	0.151008820154027	2.41226257652217e-05	42.13605963093	0.896658985172941	0.271705208131929	3.30011703249192	0.000966445169545605	0.00377602743213204	0.935067278001443	1.06000355777322
RPL22	0.115460041855722	0.139784575821289	0.408812280249597	103.401979348262	0.162618512162589	0.21970457673958	0.740168978615972	0.459197468137814	0.57548966102783	-0.0390415826605295	0.0293957318413796
ICMT	0.731304680514064	0.114525315570602	1.70806391089383e-10	27.7717901498131	1.10634523733159	0.22430577746114	4.93230825284139	8.12635384068592e-07	8.39764428449284e-06	1.10968893384544	1.35440734123049
ACOT7	0.721014686479099	0.238128259761957	0.00246307035423031	47.7711431208307	1.03420673393671	0.378373724110412	2.7332942750404	0.00627042813160994	0.0183284250119267	1.09049508296062	1.25312340814588
NOL9	-0.065430280789064	0.056572344192843	0.24744516106257	106.821910493888	-0.141264388502784	0.102605533509416	-1.37677163863507	0.168582861998898	0.267594032438152	-0.376454983247032	-0.397262071247066
KLHL21	0.577980084628668	0.0514371270102377	2.69466799036377e-29	169.58791851483	0.806042463048863	0.101099826223566	7.97273836323349	1.5519651069996e-15	1.09841947078217e-13	0.823693682497297	0.932776108751499
PHF13	0.182747552938057	0.0834925686463709	0.0286122343897791	33.943475804726	0.280481117674282	0.175580602753651	1.5974493382268	0.110165582041137	0.191070848035356	0.0864693214019045	0.194877238776426
THAP3	0.115555582959096	0.054722513777694	0.0347152465452626	42.0870012885454	0.147488874719149	0.122213917851139	1.20680915326514	0.227505650189472	0.337508109216674	-0.0388633705366649	0.00815341166143832
DNAJC11	-0.0168689538173403	0.0575078691784892	0.769267658308599	122.834307439668	-0.0674603721236705	0.101702585440674	-0.663310296698624	0.50713184333676	0.620568628464947	-0.285873893938579	-0.293639723893962
CAMTA1	0.0834410317094617	0.0355714085222146	0.0189896983388622	1034.2631837576	0.0601130162127755	0.0687265160215919	0.874669919160309	0.381753531925013	0.501342896999376	-0.0987664089470004	-0.114524079410516
VAMP3	-0.0715600509352944	0.0528252257023121	0.175526929271412	143.491465377734	-0.108545777121696	0.0987338588919359	-1.09937744092935	0.271603466472796	0.386109373982511	-0.38788879882994	-0.351324472187054
PER3	-0.341548425004544	0.0872267104691063	9.01645828222307e-05	421.845633998543	-0.546848892451051	0.145566180546512	-3.75670289896984	0.000172166690482098	0.000854482526282406	-0.891496145434184	-0.966711003853634
PARK7	0.083907032624159	0.0911641862244203	0.357366544186266	74.6472771068283	0.100041117314776	0.157473875698611	0.635287071401255	0.52524120406625	0.636822155786605	-0.097897180836809	-0.0584642094396427
ENSG00000284747	1.47195894441302	0.174234488869243	2.95957204105086e-17	8.9146455584203	1.9003071661249	0.315746338704339	6.0184614457377	1.76082639792943e-09	3.55540414880579e-08	2.49122593475943	2.469146115716
ENSG00000284716	0.602053321421483	0.140937904726023	1.93933660061126e-05	10.4184789424227	0.807448521135532	0.273300124039568	2.95443891206808	0.0031323816053181	0.0102593236044029	0.868597315652609	0.934750243041252
ERRFI1	0.222836125340497	0.117292788618911	0.0574556936787556	138.096423046098	0.281189124116974	0.196882861374355	1.42820518837502	0.153232807691223	0.248156432334172	0.161246243357688	0.195871294291725
ERRFI1-DT	-0.0994838447919341	0.203991664082865	0.625772387411265	15.9916858134816	-0.247090668430561	0.340749837449743	-0.725138037569877	0.468367351055974	0.584341161724167	-0.439974848015374	-0.545844331071972
SLC45A1	0.741932061868595	0.237040620505459	0.00174819057306853	12.250951425502	1.12468990349594	0.449310612388662	2.50314564687616	0.0123094876210046	0.0321124260475775	1.12951211083874	1.38016362744119
RERE	-0.131112716198162	0.0195037712826727	1.78719924243665e-11	3626.9008373631	-0.246334569943526	0.0489952435616674	-5.02772416333596	4.96335124678996e-07	5.46129393462581e-06	-0.498971951353207	-0.544782753343541
RERE-AS1	-0.114502595834568	0.142671104171038	0.422227172954066	6.57358168107106	-0.188626485318939	0.350727976485161	-0.537814197798732	0.590705329095071	0.693545422245802	-0.46798921488567	-0.463759423131616
ENO1	0.843561007366928	0.119356612447035	1.57672178991262e-12	80.7852783363072	1.19958203631161	0.192115481619714	6.24406750667882	4.2633584572421e-10	9.8361253099258e-09	1.31907984225326	1.48531371250941
MIR34AHG	-0.330212693909962	0.421721965916898	0.433620992764562	15.3289872619863	-0.523389766740009	0.635170805991347	-0.824014205002897	0.409931486705957	0.529615125303607	-0.870351688832888	-0.933773911913505
H6PD	-0.225656296241004	0.0740287488649787	0.0023019736167492	107.812755845375	-0.373403037556207	0.126377095315571	-2.95467336564269	0.00313000240300612	0.0102540025685753	-0.675323402218382	-0.723189478811591
SPSB1	-0.0273636895516855	0.0804485448442464	0.733751834753134	237.781440133248	-0.0879467731357738	0.141375963165009	-0.622077269479858	0.533891060628422	0.644713087011486	-0.3054496480232	-0.322403049602235
LINC02606	-0.521253687378865	0.121584759383365	1.80969466340978e-05	8.81191731017175	-0.742360245395951	0.273822975292777	-2.7110955339018	0.00670613015352377	0.0194099260183673	-1.22669906173435	-1.24121293911776
SLC25A33	0.141476351296081	0.157864071318256	0.370150790865223	60.6193026101439	0.169883231319344	0.261946292804333	0.648542224059044	0.516634310218766	0.628554670461223	0.00948644974405674	0.039595546008905
TMEM201	-0.175237390150089	0.0771645415989227	0.0231495542615158	31.6769264605142	-0.281906767595068	0.158533855575282	-1.77821176790343	0.0753690809129004	0.141509049152535	-0.581277384116055	-0.594726845846948
CLSTN1	0.886347473375328	0.127165560847696	3.16878733295186e-12	159.11660264039	1.27688995753616	0.198608659616324	6.42917564623253	1.2829780907436e-10	3.32717352578527e-09	1.39888912549127	1.59385561387595
CTNNBIP1	-0.499105063035642	0.0528664430558986	3.69707117033338e-21	117.502143407118	-0.777299971324949	0.0979944543986551	-7.93208121923701	2.15503414595204e-15	1.4715959301177e-13	-1.18538539415559	-1.29026902839668
LZIC	-0.0369164323768967	0.0328395391759685	0.260951148067232	147.409726394721	-0.0512850331036618	0.0692211851860972	-0.740886376992605	0.458762336187512	0.575262654466374	-0.323268309599211	-0.270929217329174
NMNAT1	-0.177087322264879	0.081373426707885	0.0295380393182588	55.5751861849703	-0.297751789596094	0.150612555759686	-1.97693869607511	0.0480485601178093	0.098363766044388	-0.584728049008348	-0.616973580566288
RBP7	-0.610901954540107	0.0870609616142232	2.26772283792508e-12	70.1615421183168	-0.888522070841517	0.162609408692425	-5.4641492025972	4.65132202546949e-08	6.66035985290884e-07	-1.39391932115619	-1.44642712920038
UBE4B	0.104208954930646	0.0344483594398802	0.00248569475269239	1569.09380196363	0.0951128601950843	0.0690462216289989	1.37752447492562	0.16835015315436	0.267349565410144	-0.0600281531092925	-0.0653835831560924
KIF1B	0.0612334201456276	0.0217863282141624	0.00494438164772144	3372.78125837867	0.0457501640132655	0.0421775166302572	1.08470501984096	0.278052323856522	0.392852259189673	-0.140190104958487	-0.134689817436938
ENSG00000284735	0.158874733553126	0.167961724765107	0.34420038888804	13.9937105100005	0.184690531869956	0.311062471577269	0.593740964422572	0.552685379840941	0.661421543519027	0.0419395253769693	0.0603852986036108
ENSG00000284642	0.0890100303398643	0.126153409806469	0.480455739058211	34.663453771483	0.103659252344105	0.219414262144361	0.472436255196135	0.636615431314835	0.731520978871748	-0.0883785963859292	-0.0533842739134548
PGD	0.0837733721108926	0.106261596627846	0.430480769165654	57.6665226594728	0.117970258333215	0.184828772357025	0.638267823936723	0.523299353408498	0.634920974416793	-0.0981464968181504	-0.0332913290260336
DFFA	0.110897314010011	0.0345865134193432	0.00134418933234186	126.229674072875	0.134746157006503	0.0741497440289034	1.817216752009	0.0691839308960835	0.132005116111609	-0.0475524056601396	-0.00973762443420696
PEX14	0.154339394742398	0.0566569864132811	0.00644766427523393	128.280460241415	0.181378024196995	0.115266523713232	1.57355334709529	0.11559074598509	0.19857934857034	0.0334797909447156	0.0557344701319702
TARDBP	-0.10378698709116	0.0697539028363969	0.136776681369291	282.253880564201	-0.189775190201128	0.113300618523498	-1.67497046948398	0.0939400257898298	0.168833621274699	-0.448001467986861	-0.465372228262667
SRM	0.54974404373549	0.147323749924935	0.000190314948239129	21.9529114910613	0.742018909108928	0.279843086317756	2.6515534790321	0.00801224233621064	0.0225111079659622	0.771025201190117	0.842885730549513
EXOSC10	0.0994602076543182	0.0641209410255438	0.120869440503671	87.6126590539527	0.0984508788883072	0.109756365625478	0.896994705749018	0.369721742080453	0.489111054627266	-0.0688859567972109	-0.0606969366906274
ENSG00000226849	-0.0110929665882591	0.0944075635847071	0.906463190478941	19.5201613188497	-0.120870553941009	0.185531704746882	-0.651481934615494	0.514735435012654	0.626993530511559	-0.275099987052827	-0.368628710726865
MTOR	0.124674819331136	0.0365338177761327	0.00064349462445165	212.334897802031	0.124634325960617	0.0895655730860139	1.39154277325871	0.164060898502667	0.261577326029888	-0.0218533253885651	-0.0239348418814298
UBIAD1	-0.135278021426767	0.052562377427939	0.010062726381383	67.9958571676934	-0.231524458614363	0.101392415674613	-2.28344947769435	0.0224039056311128	0.0524546301897298	-0.506741464841357	-0.523989054358306
FBXO2	3.78150223220084	0.401973183774618	5.08805194804847e-21	41.2193940078522	5.08355864146032	0.457676156059986	11.107326816462	1.15567466435923e-28	4.75892818605382e-26	6.79920019861472	6.9384962442388
FBXO44	1.61805226125614	0.252983843020926	1.59633759748915e-10	32.1619970731551	2.3578640561514	0.382801241600114	6.15949949978086	7.29752112548261e-10	1.57406372339973e-08	2.76373273400813	3.11156534055306
MAD2L2	0.00630417256398817	0.101329773716849	0.950392083452947	81.800213625039	-0.0426252991599999	0.169003010226898	-0.252216212615222	0.80087394722177	0.861070976247855	-0.242649230174233	-0.258770773890457
AGTRAP	-0.358034959591804	0.113714631969117	0.00164088796798457	31.1176799148223	-0.536470847233453	0.200622448483192	-2.67403200035413	0.00749452997374125	0.0212660613516746	-0.922248358253761	-0.952140016268622
MTHFR	0.120537220411568	0.109402418706678	0.270558028758975	68.6948273800183	0.168796545965475	0.176450271114414	0.956623896916676	0.338757122676851	0.457546023263664	-0.0295711585003782	0.0380698175631292
CLCN6	0.429129989733083	0.0676894491600354	2.30230894872081e-10	142.096764448207	0.600114528738665	0.121510403658956	4.93879133529184	7.86082713924247e-07	8.14182774353398e-06	0.546044685237405	0.643649080363415
KIAA2013	-0.179235772793506	0.049765236482511	0.000316233011026096	140.473110708792	-0.277397894236764	0.0855610910018487	-3.242103285368	0.00118651012741237	0.00450754434481597	-0.588735538122507	-0.58839629550257
PLOD1	-0.00634870061412156	0.0886746638941401	0.942923877770856	106.066166127378	-0.0484478632176649	0.164976236355187	-0.293665707789325	0.769013360669222	0.83627741342302	-0.266250542305227	-0.266945772825065
MFN2	0.338497055022756	0.0745762536053413	5.65380265977148e-06	65.4925211759417	0.485204042384169	0.133810483701036	3.626054020313	0.00028778517618096	0.00133471425226043	0.376987732612045	0.482312409058499
MIIP	-0.213911790440804	0.0852766850411882	0.0121264181668271	41.8428452300482	-0.358021207291657	0.186167573833212	-1.92311260183478	0.0544659100527349	0.10868388424473	-0.653416461137653	-0.701593074756665
VPS13D	0.133226874867628	0.0297671810619913	7.61864889696094e-06	545.290708374184	0.141989807839607	0.0559400184937897	2.53825099924431	0.0111408050293493	0.029626692670025	-0.00590123851966776	0.000432609376332859
PRDM2	0.00322189782924909	0.0355454006411272	0.927777245336588	479.091042524145	-0.045640508794283	0.0680893440681557	-0.670303252570593	0.502664494117949	0.616712514497003	-0.248398574774787	-0.263004189839816
ENSG00000289380	-0.0914383520727758	0.104363697934605	0.380947982978403	20.3342351627357	-0.170304510515381	0.194714627742604	-0.874636448682785	0.381771749072746	0.501342896999376	-0.424967649078061	-0.438034996055227
KAZN	0.384368958797941	0.19760764189014	0.0517615223093765	1119.48134676879	0.454025123340833	0.313178664396284	1.44973197397102	0.147133275786158	0.240919880064839	0.462552260431234	0.438536569507885
CASP9	-0.192623505587335	0.0860115453909976	0.0251229104012025	48.6777381041849	-0.343216746731425	0.164085386976423	-2.09169599472463	0.036465719036431	0.078589909154307	-0.613707578539393	-0.680807309566495
DNAJC16	-0.0741301894019076	0.0697486379095441	0.2878639646482	161.46138417178	-0.153314877148042	0.116781010961545	-1.31284081106754	0.189236594897274	0.292585742184441	-0.392682859381765	-0.414181203584788
DDI2	-0.225344128167304	0.0415998728081637	6.06267524786288e-08	211.921530283856	-0.380219495377243	0.0774069971128125	-4.91195253089475	9.01738867776881e-07	9.21333043174439e-06	-0.674741117385441	-0.732759924902504
PLEKHM2	0.047660005645061	0.0667865934297589	0.475464438923668	82.8817308438456	0.00587702776194536	0.138971808439257	0.0422893522646656	0.966268033356	0.976254000392169	-0.165508496109791	-0.190672515634122
UQCRHL	-0.143106722311482	0.157604707257482	0.363872696709348	12.5055087867338	-0.221871157785951	0.278609621718454	-0.796351383765776	0.425827827266818	0.544805247582187	-0.521344283549759	-0.510435622707548
SPEN-AS1	-0.0798921719876999	0.0743843942767259	0.28280260226265	69.2871425554093	-0.169768335510806	0.134295735526161	-1.2641379478333	0.206180518219637	0.312870754984266	-0.403430643508449	-0.437282195390819
SPEN	0.180689924700895	0.0302764759840622	2.40183451021532e-09	694.280604514467	0.211867453541305	0.0591783077830207	3.58015396989932	0.000343391807589856	0.00156013081689688	0.0826312424461444	0.0985422520538243
ZBTB17	-0.112326472976083	0.0304701402966011	0.000227409246516553	133.197087258594	-0.201846750417949	0.0648100936806976	-3.1144338629164	0.00184298268823074	0.00652875175974126	-0.463930108776288	-0.482320945517509
FAM131C	1.04651194841797	0.6524657102913	0.108728597396173	8.29581285189528	1.56877079230073	0.898086732954053	1.74679208002618	0.0806734109066818	0.149579885497462	1.69764275358563	2.00366227114952
FBXO42	0.0975501073084368	0.0330470284821526	0.00315869022409579	316.612468317735	0.0852297018279035	0.0829624202388317	1.02732901936256	0.304265562217598	0.421603418474043	-0.0724488530524785	-0.0792597394889553
SZRD1	0.0903322768344351	0.0777166713842831	0.245102186069916	100.916979962991	0.106023220564884	0.141461178224807	0.749486338904897	0.453564129504955	0.57058720198508	-0.0859122196355112	-0.0500652142182896
SPATA21	-0.220237214568881	0.118303250613246	0.0626548632349922	10.1575009011605	-0.434733934363884	0.250413444814298	-1.73606466971561	0.0825524004924266	0.152265697680913	-0.665215228667066	-0.809299311369173
NECAP2	-0.0822779562474246	0.0666651469587129	0.21712932698223	57.436132677381	-0.179251702111956	0.121774249419987	-1.47200005720204	0.14102086212897	0.232508189210213	-0.40788082950165	-0.4505970359135
LINC01772	0.345928827565365	0.106862528930165	0.00120734716715031	15.9817624867557	0.459447330395213	0.213347237995885	2.1535189989386	0.0312779125827194	0.0692465875018857	0.390850163776542	0.446149459027655
CROCCP3	0.309213940914762	0.0713817003371279	1.47869926726231e-05	112.20976057111	0.392437330196175	0.139543261840874	2.81229867368075	0.00491888053716952	0.0149161102564595	0.322366153267841	0.352066049242907
NBPF1	0.135638382105991	0.126685451882492	0.284317590308595	112.135990593363	0.141521840085052	0.209317630868284	0.676110461875555	0.498970514840319	0.613232371001637	-0.00140307164187054	-0.000224426915072175
CROCCP2	0.110230236622618	0.0777664627013902	0.156350786578726	152.091150211405	0.111211409165266	0.130750970799211	0.85055895558932	0.395014397661687	0.515148814762443	-0.0487967002495	-0.0427808913906446
CROCC	0.0917369734094213	0.0701778763892962	0.191142601938212	134.930368496873	0.0879790094318883	0.124890247149312	0.704450599146507	0.481152204480757	0.596363379371103	-0.0832920493509514	-0.0753996554244616
ENSG00000290122	2.52673366995399	0.435367569493679	6.48753796780508e-09	31.1419113928329	3.47272135561522	0.589910098283667	5.88686541511841	3.93588962221289e-09	7.5013750457575e-08	4.45868954361342	4.67684777370365
ENSG00000226526	0.367585035447436	0.163957518113437	0.0249644156676974	9.58580874942795	0.389410974262174	0.321049328314609	1.21293190771162	0.225155855190799	0.33486296554534	0.431245330518805	0.347816983660943
ATP13A2	0.89957573048311	0.098233388810675	5.30960907601345e-20	56.4799764714636	1.30163725090492	0.17089993047017	7.61637086290166	2.6090736115881e-14	1.47727922116128e-12	1.42356369707316	1.62860131953423
SDHB	0.256853351782006	0.0587399339510595	1.22707411536154e-05	114.388172141371	0.330651383385109	0.112770527478273	2.93207268582487	0.00336707931679028	0.0108863290116258	0.224698327937634	0.265317317180561
PADI2	-0.548782168233947	0.0543062764185894	5.23257733540451e-24	510.945164489339	-0.822272749978861	0.101521506122789	-8.09949321461336	5.51886047090511e-16	4.41151734936056e-14	-1.27804773645883	-1.35341172875017
RCC2	0.680185256410639	0.116408752465783	5.12454417556548e-09	84.1622065491576	0.962632906555449	0.198093274179354	4.85949313798447	1.17686660963936e-06	1.16647996778915e-05	1.01433624459942	1.15263229172487
ARHGEF10L	-0.228134680022186	0.137540869813932	0.0971826515361327	27.4656381698388	-0.395097214704623	0.254817778117773	-1.55050882879143	0.12101943608742	0.205540947005619	-0.679946313424136	-0.753648546898964
IFFO2	0.140790233406639	0.154671807587554	0.362689928933983	53.6209657127403	0.173313804898828	0.265082579113321	0.653810618104549	0.513233824783616	0.625999040728378	0.00820663904498075	0.0444121414262558
UBR4	0.243815690224673	0.0348387735427389	2.58901122673663e-12	205.24645539494	0.298645840946907	0.0644051513759759	4.63698686466106	3.53524868591277e-06	3.03094601847752e-05	0.20037927284703	0.220380881489584
EMC1-AS1	0.198969625140335	0.0559568030886326	0.000376871027651078	123.444522873384	0.216116198137353	0.102815294050102	2.10198492485018	0.0355545963829961	0.0769104441656374	0.116728234462052	0.104507576299659
EMC1	0.398615376077793	0.0788779053128385	4.33616913660891e-07	44.0733242778314	0.565204253150847	0.163962069388833	3.44716467203446	0.000566503172365709	0.00239074894698063	0.489125998762214	0.594634339965395
MRTO4	0.336664798913257	0.110926952583362	0.00240524918239946	15.4336796123619	0.476854915645713	0.21043410054653	2.26605343148875	0.0234481120028224	0.054589068700763	0.373570038643608	0.470590064483872
AKR7A2	-0.0230998877666838	0.15389860237603	0.880687219202815	26.9703139979503	-0.0551175049990542	0.270845336680104	-0.20350176848034	0.838742863554682	0.887506386166615	-0.2974964096262	-0.276310086195787
SLC66A1	0.119373357494004	0.118341387080798	0.313108801389626	15.6120536422594	0.18632628140419	0.223030427657509	0.835429870987456	0.403475717079821	0.523071123773869	-0.0317421035188301	0.0626819243800234
CAPZB	0.14813309843438	0.0422125670191107	0.000449426432725726	387.308664955093	0.16969112127721	0.0784191971288338	2.163897712424	0.0304722005499983	0.0678052617117942	0.0219032316699126	0.0393258195835336
OTUD3	0.507802062161928	0.0925849843757733	4.14141350761996e-08	45.4628749999904	0.681710051215765	0.17539986130288	3.88660541776934	0.000101655791803704	0.000546599852807772	0.692791128614207	0.758210861515652
CAMK2N1	0.320197361302185	0.0652355090333456	9.18555227110842e-07	865.217074850691	0.445538065964744	0.1089986755493	4.08755485990496	4.35943608115937e-05	0.000265176261892904	0.342853447274545	0.426620567499088
MUL1	0.0499275726590674	0.0865243229522774	0.56391573437304	43.7224338302664	0.0665776157088413	0.159777505954332	0.416689541567076	0.67690550508822	0.764309838690803	-0.161278819883517	-0.105447649598905
PINK1	0.569286328469805	0.351954956115939	0.105770893927733	17.6091256902271	0.815808609351433	0.54379256974131	1.50022022136037	0.13355736687683	0.22285253665143	0.807477282490137	0.946487977754236
PINK1-AS	-0.200237824589807	0.111056963160934	0.0713852167531312	9.62667313383648	-0.213207056515292	0.235751881777894	-0.904370539515598	0.365798954278422	0.485244239524549	-0.627910512285161	-0.498271047452471
DDOST	-0.101361841316093	0.115233424322012	0.379064181918826	30.3379985412262	-0.170177221919991	0.205693296285125	-0.827334798913896	0.408047325072219	0.52788986104402	-0.44347786124594	-0.43785628026586
HP1BP3	0.393613160901639	0.0550549081015829	8.71164986996308e-13	1355.89521843324	0.517530655426057	0.0968744724390411	5.34228101992211	9.17842163277765e-08	1.22160207216274e-06	0.479795403247905	0.527699634438876
EIF4G3	0.0301055709650757	0.0426716910350649	0.480489029826575	1960.17553850581	-0.0115297315494207	0.0772932933388144	-0.149168589555115	0.881420604559835	0.917755313413808	-0.19825265518998	-0.215111961454915
ECE1	0.0655591865594678	0.0857237522635309	0.444406899228884	338.808208703567	0.047849204486877	0.14219589525422	0.336502009437976	0.736492336525986	0.812628631857876	-0.132121284390884	-0.13174272171321
NBPF3	0.320578011314753	0.188186189330086	0.0884717184238031	29.7441522988969	0.390167248391961	0.31653470396771	1.23262076322526	0.21771728666651	0.326617936520622	0.343563470968992	0.348878807995386
RAP1GAP	0.0883544698329351	0.501224925270981	0.860076261961629	28.1260956842288	0.129468799812536	0.699003212405728	0.185219177129315	0.853057128152906	0.898297385501741	-0.0896014086220904	-0.0171471417896115
USP48	0.0685856131225192	0.0306142321670486	0.0250702902782151	648.501855762546	0.0428720118198206	0.0640979427623981	0.6688516038454	0.503590144747962	0.617457951545616	-0.126476112977984	-0.138730801938272
HSPG2	-0.214557559154971	0.0853205273565559	0.0119125674679782	34.803936984188	-0.338305071038097	0.158693253082222	-2.13181760703345	0.033021843624147	0.0723530849739655	-0.654621008814132	-0.67391121651154
LINC00339	0.17057495496994	0.0833471787883894	0.0407013613742415	32.7317250533199	0.15466096843085	0.155149820622972	0.996849160442731	0.318837731954487	0.43698294901962	0.0637638631200929	0.0182231778110932
CDC42	0.0748869226516469	0.0486855626814601	0.124005795380287	297.893250063838	0.0773157133011989	0.0914626016649201	0.845325979075586	0.397928859987811	0.517657981847058	-0.114722326234255	-0.0903711411212213
CDC42-IT1	-0.328042952484956	0.0987983841963004	0.000899120334423723	12.0026814765431	-0.509386067307552	0.186822981672996	-2.72657069674197	0.00639962416495769	0.0186390155754442	-0.866304485964871	-0.914112431712147
ZBTB40	0.423772080944272	0.0324448966488463	5.47941198025765e-39	143.51411262508	0.540264066421347	0.0658439005915387	8.20522571669718	2.30158064200087e-16	1.97950502178163e-14	0.536050617019533	0.559617808086421
EPHB2	-0.155145360414406	0.139156893931781	0.264895311322165	158.468342773851	-0.271075565404518	0.22742753355054	-1.19192061388767	0.233292374504676	0.344255400260224	-0.543799867471263	-0.579519616610593
TEX46	-0.24621079102194	0.114653565693105	0.0317588671122248	21.5414225483119	-0.436311859550432	0.207990869605239	-2.09774525381109	0.0359276549652334	0.0775446161566958	-0.713663551541859	-0.811514750579659
KDM1A	0.416149382484688	0.0905287002004998	4.28868741840742e-06	94.0910098121086	0.553449347523232	0.166865780580117	3.31673363825189	0.000910764013057501	0.00359151833239651	0.521832053133479	0.578130212225372
ENSG00000240553	0.23383560576005	0.177750271678122	0.188332236906446	6.21579116454305	0.334545186004122	0.36039912813381	0.928263028094537	0.353271147288933	0.472267744270468	0.181763494025288	0.270784295636573
LINC01355	0.176658880222999	0.0648583052655279	0.00645421167924997	73.6084621324833	0.220363383859798	0.124374133160883	1.77177824889642	0.0764313745556412	0.143140290633491	0.0751121645578643	0.110470711855096
ENSG00000284726	0.101654255827358	0.130351185027246	0.435479694882719	6.96992698434269	0.14757382728122	0.275602614732436	0.535458734397312	0.592332685101572	0.6949157263097	-0.0647934147292206	0.00827268679479005
HNRNPR	-0.0189977008810592	0.0361441572264866	0.599159776370712	390.391943709282	-0.0679630861664996	0.0632847811079283	-1.07392464628412	0.282856455992052	0.398025927355908	-0.289844630323235	-0.294345544684225
ZNF436	0.451657589225086	0.148024445990733	0.00227901003420572	16.3384455254743	0.678420257982117	0.279932592526311	2.42351293166533	0.0153712059881384	0.0385244039418688	0.588065252399386	0.753591924581029
ZNF436-AS1	0.147688561625874	0.1575126729619	0.348434738501626	15.1459286496935	0.178680788079077	0.290676105893053	0.61470751966389	0.538747892913632	0.648511393108631	0.0210740404005791	0.0519474954981165
ASAP3	0.121542185356804	0.139499750026838	0.383605814898954	39.6312168370654	0.148179688394328	0.231076464089352	0.641258247473575	0.521354911333892	0.633240247597091	-0.0276966047117367	0.00912332817977591
ID3	-0.736770232548287	0.238512904248736	0.00200820467338695	9.21398192734536	-0.97081029667048	0.438850025166212	-2.21216871595892	0.0269550095685857	0.0612732728383256	-1.62870050285658	-1.56196148001564
MDS2	-0.856091177674238	0.203176389820706	2.51402700555506e-05	23.0588465726848	-1.2517442900526	0.32837379775868	-3.81194936562051	0.000137875124582734	0.000710229366169358	-1.8512689922456	-1.95639854826407
RPL11	0.233845357071675	0.0689284036161927	0.000692368543464165	288.449451360254	0.32890284626034	0.109511874357846	3.00335327277481	0.00267022272617873	0.00893735384877902	0.181781683075799	0.262862335321961
ELOA	0.284798365498196	0.0509868452827007	2.32730695146981e-08	67.6145161640285	0.379660064357059	0.130650553424449	2.90592006237925	0.0036617498290483	0.0116587437738841	0.276823958372446	0.334126506871626
PITHD1	0.305998943846481	0.11009806434308	0.00544710186731077	91.7126626874918	0.423608790992545	0.191443815575182	2.2127055382794	0.0269179533256141	0.0612179265523801	0.31636924266575	0.395831417262353
LYPLA2	0.17995829439375	0.161831204543802	0.266132850132536	19.6805370782115	0.233267852809456	0.307876573684514	0.757666781911408	0.448650489891449	0.566187918567505	0.0812665377660021	0.12858884999327
HMGCL	-0.157641853262988	0.062753639528769	0.012002355452896	75.1103056911437	-0.27804503127026	0.113885767465386	-2.44143792028068	0.0146289032571239	0.0369502167957354	-0.548456557388469	-0.589304889123349
FUCA1	0.184502638542885	0.121982266573022	0.130397417792722	12.5490571669522	0.352549514692442	0.238376181130346	1.47896284360586	0.139150245715614	0.230486675893402	0.0897430697903591	0.296062741075331
PNRC2	0.291481089090236	0.0973441066283319	0.00275041703915336	47.6033661806829	0.399138495280139	0.186203561861151	2.14355993672006	0.032068163775664	0.0706622794790819	0.28928919398816	0.361474621974696
SRSF10	0.177872719697171	0.0560277261951986	0.00149977673195528	306.204969976335	0.218100084730277	0.0922377524761572	2.3645424880301	0.0180523565195293	0.0438764930681245	0.0773763304831507	0.107292993621463
STPG1	0.0674621337689486	0.0482139763187224	0.16174594007697	117.25999214769	0.0278240557756667	0.0933881637124222	0.297939853077608	0.765749070085038	0.833992778437496	-0.128571730828815	-0.159858439764266
NIPAL3	0.0811147498188594	0.0466015091020307	0.0817531038370141	662.438704006721	0.0789724403260418	0.0834860395697608	0.945935880214471	0.34418129142293	0.462664909402136	-0.103105605604702	-0.0880450625192696
ENSG00000288982	0.133934841329199	0.151276295939094	0.375959433867748	22.1194246224556	0.202603146163871	0.252611337844972	0.802035046772956	0.422532685526232	0.541781153388939	-0.00458067383822343	0.085534975158226
RCAN3AS	0.064122140053893	0.154481720584742	0.678083967933365	13.5927089390241	0.110778435099256	0.314517335185588	0.352217263426478	0.724675331122021	0.803165571700281	-0.134801796765219	-0.0433887958281557
RCAN3	-0.0883503337371516	0.0771232412127056	0.251971708284436	142.430543503866	-0.198754573252567	0.135053129176831	-1.47167692051273	0.141108142867595	0.232623869152948	-0.419207590980633	-0.477979465581476
NCMAP	-0.258793667149825	0.314139623976991	0.410043357533377	9.08188184295358	-0.426828868539434	0.50603736422896	-0.843473029288628	0.398963943584975	0.518442620482569	-0.737134298685174	-0.798200437393229
SRRM1	-0.357887771115952	0.0541731029970173	3.9384756527433e-11	815.9435364157	-0.566575133316578	0.0889406346233149	-6.37026186867409	1.88705722671577e-10	4.72264132544278e-09	-0.921973808662395	-0.994407049180473
CLIC4	-0.223916268268803	0.0724744712191683	0.0020043421080556	1563.12850775329	-0.364312659698273	0.123699384217852	-2.94514529722045	0.00322803034313484	0.0105312942645891	-0.672077740722334	-0.710426402516026
SYF2	0.223427040715189	0.060923338929934	0.000245079847241909	62.6837347218433	0.30530737426876	0.116998995173931	2.60948714828611	0.00906780520733017	0.024994402629292	0.16234847349979	0.229733810417402
ENSG00000284602	0.092681247253441	0.0736852051717419	0.208464114424027	22.9516624582818	0.0798218016086132	0.166173881552086	0.480351068790516	0.630977781320032	0.727010095841776	-0.081530702231121	-0.086852541919865
RSRP1	-0.0979076941061998	0.0669864853541702	0.143849842914598	700.401707085343	-0.190679806243791	0.106445001507832	-1.79134579870114	0.0732378209532356	0.138322272263171	-0.437034865627512	-0.4666423276745
RHD	0.120227733781075	0.2506668076698	0.63148933921467	15.8724691685207	0.112202127162383	0.415451606938127	0.270072675826943	0.787104342798518	0.850167785890554	-0.0301484416568448	-0.0413899030750643
TMEM50A	-0.0875788358443551	0.0576781229429538	0.128911958184677	149.945804970606	-0.142908866286322	0.101130801348473	-1.4131092049186	0.157623617132055	0.253454896841497	-0.41776852158351	-0.399570951663884
RHCE	-1.20948995808605	0.129703933577901	1.10977319985378e-20	22.063909226269	-1.83638043795018	0.245938935565354	-7.46681461285823	8.21593899774613e-14	4.10464687648427e-12	-2.51046116194516	-2.77723964831251
MACO1	0.109617021335244	0.0365431797885951	0.00270283392308193	331.161005671891	0.107181063516222	0.0740685286288059	1.44705268891406	0.147882167254517	0.241751094076303	-0.0499405262562168	-0.0484395790513962
LDLRAP1	0.0516253983255421	0.077634572979813	0.506063614939371	301.856304977684	0.0252530434178833	0.136130929298835	0.185505553719154	0.852832524628714	0.898297385501741	-0.15811187804079	-0.163468193659214
MAN1C1	0.408292868948894	0.21430748016463	0.0567575599716181	28.3646651539979	0.563745247723456	0.361904162329733	1.55771971257359	0.119299705486015	0.203331706741435	0.507177355689705	0.592585866527167
SELENON	0.251444324935079	0.120885613788401	0.0375238270356424	37.9021399307094	0.37978765551842	0.236509107413853	1.60580562698523	0.108316623915944	0.188561952651007	0.214608909578481	0.334305647469799
MTFR1L	0.00524487353799945	0.149526699742343	0.972018738804612	36.3339897659916	-0.00918950265132657	0.252010876913874	-0.0364647064597419	0.970911820147743	0.979513807101906	-0.244625132927742	-0.211826232253967
PAQR7	0.45477995621696	0.248774177329244	0.0675370284704664	11.6943966097164	0.621171102990718	0.447811678867591	1.38712573232014	0.165403426727916	0.263377919592881	0.593889380795001	0.673212940953395
STMN1	0.192737354053019	0.0936304069579565	0.0395430202303642	453.4409169248	0.280352871015071	0.152257674965957	1.84130534685857	0.0655768246314894	0.126382565581805	0.105103224620714	0.194697177845874
PAFAH2	-0.0530518624838148	0.0432087653183188	0.219520835380599	65.3224499133596	-0.131041128088884	0.086279369524104	-1.51880025099482	0.128812782718296	0.216450711556686	-0.353365609790289	-0.382908404689833
PDIK1L	0.328174804903593	0.099036993716218	0.000920838034539457	40.6754877487008	0.451658483553512	0.202131643217867	2.23447688033037	0.025451712108684	0.0584426015283721	0.35773371468843	0.435213758878695
CNKSR1	0.262744942455628	0.112235818562797	0.0192317580851443	33.3403591928575	0.318375121236677	0.192495511740156	1.65393529624962	0.0981406600967341	0.174490832141112	0.235687869086024	0.248081194230177
CEP85	-0.0509949646293658	0.0800519409461234	0.524109560691277	227.612517054527	-0.119681350279566	0.135626711184258	-0.882432002033664	0.377543236198234	0.497569104519232	-0.34952889321208	-0.366959044482055
SH3BGRL3	0.171417088919147	0.0740958424805066	0.0206978647122539	66.3245967245325	0.254453243158487	0.151400307717144	1.68066529715298	0.0928279448156944	0.167122276377911	0.0653346894384763	0.158333571016063
DHDDS	0.546998867968069	0.130874046803618	2.92044835462924e-05	45.7719501074006	0.768975710670938	0.240428686833508	3.19835257929699	0.00138215180650944	0.0051317106280483	0.765904644836684	0.880733630867548
DHDDS-AS1	0.459232243916442	0.133667177034149	0.00059115685404349	18.8954914677512	0.613896113908766	0.26124979262575	2.34984344959154	0.0187813083674947	0.0453431568073523	0.602194200594684	0.662998707601003
HMGN2	-0.582826877287874	0.0793260529735424	2.0235418983112e-13	149.440820552361	-0.870918714440861	0.140151009800896	-6.21414512587618	5.16048177325505e-10	1.16681841625229e-08	-1.34155108415544	-1.42171165704831
RPS6KA1	-0.0759515939868011	0.0524112751444065	0.147296791432947	93.9681509490747	-0.137585675011448	0.09570678139543	-1.43757498690702	0.150554682235716	0.24492847802001	-0.396080312080434	-0.392097082322159
ARID1A	0.0288281882269265	0.0243034170055364	0.235551855624206	730.887526369377	-0.0108878498829602	0.056598820404538	-0.192368848063259	0.847453292304456	0.894449925368952	-0.20063534790249	-0.214210746476859
PIGV	0.167057224345431	0.0711827723431705	0.0189314938515708	29.4812508973682	0.292835570428174	0.184156215264792	1.59014763638097	0.111801530462322	0.193365279044483	0.0572022658217477	0.212223142934883
ZDHHC18	0.415048740307182	0.114161060125589	0.000277289241820009	37.5132352596406	0.590395219233624	0.218697647169418	2.69959566037885	0.006942379401251	0.0199239690989651	0.519779033300735	0.63000297118163
GPN2	0.257568564119729	0.0635043881819124	4.99378689139023e-05	50.4489984073277	0.336116854819005	0.11552040051113	2.90958872486442	0.00361904647567645	0.0115525540422756	0.226032408299059	0.27299095077338
GPATCH3	-0.110727945976126	0.112865200949627	0.326561354585053	22.8725320657074	-0.170825753595317	0.236317239459975	-0.722866236867367	0.469762068402449	0.585642881927829	-0.460948388012574	-0.438766831992272
NUDC	0.377315522029451	0.0923718188379442	4.41248423420357e-05	134.160177115483	0.509538086659223	0.178029768689947	2.86209486429556	0.00420850921246959	0.013098816236429	0.44939553622907	0.516477904543499
SLC9A1	0.884596889916041	0.196399733160931	6.66662393376742e-06	12.6622764061495	1.32020747961263	0.347770675375146	3.79620127024369	0.00014693022371939	0.000751194833522072	1.39562377492208	1.6546743001657
TMEM222	-0.306319842917788	0.0751923346303667	4.62487432038218e-05	106.443262937757	-0.462092915910534	0.129592203055708	-3.56574627959595	0.000362822259192895	0.0016325800265471	-0.825784527996945	-0.847711880605127
WASF2	-0.0828798772943436	0.0264414653341505	0.00172167132912269	509.613337549379	-0.173000549428293	0.0585925299376593	-2.95260419054035	0.00315105711357542	0.0103136547256497	-0.409003588443953	-0.441820289788786
AHDC1	1.32500197556361	0.186750003458034	1.29297901390646e-12	28.7098968499037	1.91484909231924	0.372481550898065	5.1407890879494	2.73587027560572e-07	3.24413099260088e-06	2.21710817171725	2.48956327729096
FAM76A	-0.209592930256562	0.0898348353112661	0.0196433203661185	65.4785901191394	-0.353827400179004	0.155298861808005	-2.27836441336215	0.0227048748172574	0.0531043965390208	-0.64536052270979	-0.695704883860292
STX12	0.0250614987137231	0.0455729184849785	0.582373653085493	259.876157801848	-0.000416402286802933	0.0872611182818354	-0.00477191096105415	0.996192580368532	0.997288706316283	-0.207661326401623	-0.199508620043454
PPP1R8	-0.120403380763312	0.0418835055363326	0.00404385027997352	86.9343347700809	-0.185128387828212	0.0792174493432414	-2.33696476424114	0.0194410162986381	0.0466673680413696	-0.478995906011137	-0.458848022762873
THEMIS2	-0.261441976489547	0.0769344336255951	0.000678199058524384	52.2275650996379	-0.435697365846403	0.148272228771374	-2.93849609907881	0.00329808808486554	0.0107142526859282	-0.742074170796936	-0.810651988860595
RPA2	0.0593191983411241	0.0587350454583371	0.312521373376119	95.3305780082616	0.0525296183266787	0.105818187253041	0.496413893398736	0.619602424779264	0.717506155976035	-0.143760688940488	-0.12517132502698
XKR8	-0.315983203282839	0.119866154414666	0.00838566953800767	17.7858056331394	-0.486051788356771	0.229980321870158	-2.1134494656077	0.0345623159610859	0.0751107167112099	-0.843809523663889	-0.881350627174958
EYA3	-0.056957318854623	0.0350343841607137	0.10400182337946	360.242564150425	-0.135794618498452	0.0681586207394571	-1.99233225416254	0.0463346150100305	0.0954869704839709	-0.360650429097645	-0.389582402373505
PTAFR	-0.833020807501604	0.152412003616645	4.61381836121529e-08	17.3956440923401	-1.13355870646605	0.337069466084664	-3.3629824725249	0.000771052591744989	0.00312211968689591	-1.80823599888849	-1.79046357351112
DNAJC8	0.499605300645737	0.0924416779488911	6.49727488974641e-08	93.5746973149599	0.691023464561442	0.156746333359687	4.40854627824527	1.04066785125174e-05	7.72344917021294e-05	0.677501769092162	0.771287084194258
ENSG00000270605	-0.0877314576115233	0.334315215291677	0.792996597098138	8.35928994563502	-0.191002088217593	0.553936393963493	-0.344808700599984	0.730238191646733	0.807881363371119	-0.418053205853574	-0.4670948181523
PHACTR4	-0.146711292253117	0.0635976191689217	0.0210621977345565	993.113790385204	-0.264662942634297	0.103238314416171	-2.56361162162524	0.0103589386167822	0.0279024017568786	-0.528067861593497	-0.570516163184334
RCC1	1.02569609120124	0.138013032168432	1.07066098702428e-13	32.2616770689071	1.43779390531113	0.261714013665359	5.49375971570849	3.93465757140821e-08	5.71850927677713e-07	1.65881508681536	1.81976804499864
SNHG3	0.373732131480602	0.145858355440264	0.0103982961013668	34.5106570167341	0.48219192045682	0.258981822295107	1.86187554085309	0.0626206354259009	0.121790727751906	0.442711463952351	0.47808332831278
TRNAU1AP	-0.0109951954394707	0.0946234787152923	0.907494478871513	182.017543144387	-0.067045911988433	0.157761652510069	-0.424982313012687	0.670849568314947	0.759238342952596	-0.274917615241502	-0.293057813393631
SNHG12	0.100553766383827	0.0872213556848964	0.248969009011333	30.7167384502163	0.100416150977114	0.166806854536007	0.601990555222888	0.547180424316303	0.657032321819762	-0.0668461496683954	-0.0579376545130337
TAF12	0.347944981097053	0.0508796349729868	7.99762142711049e-12	89.5620976974436	0.428200135784835	0.0989284680976656	4.32838134481271	1.50209221395302e-05	0.000106924730725027	0.394610880266429	0.402277759185544
TAF12-DT	-0.409609564500183	0.113368412504565	0.000302576965505571	16.9953376952103	-0.669182796216866	0.205001682839883	-3.26427952661995	0.00109742836519763	0.00421269888550017	-1.01845009293812	-1.13847030491885
GMEB1	0.055214651085788	0.0805173716544754	0.492871840435346	78.9377843119077	0.037417751261426	0.143301135710998	0.261112733515862	0.794005572300173	0.855581771626917	-0.151416871023874	-0.146388695232766
YTHDF2	0.223097491752592	0.064052880273316	0.000495790494054525	115.230465564082	0.283971056187275	0.109256530001648	2.59912204957444	0.00934625363357985	0.0256009354216321	0.161733768221455	0.199777183773684
EPB41	2.81111176072443	0.610338544460292	4.10836265856077e-06	12.4354866157787	3.71468737651597	0.747057467420278	4.97242519955452	6.61204862023523e-07	7.02510779518191e-06	4.98913792391496	5.01657301218703
SRSF4	-0.0283130245497956	0.0419282992505546	0.499502696275733	283.032788764348	-0.0817092939660034	0.0770531570901475	-1.0604275937767	0.288950114213751	0.404756530466	-0.307220435676872	-0.313645501370475
MECR	0.229325562331018	0.0511931923744137	7.4779368514739e-06	47.3364358527494	0.236418456180134	0.134172437188668	1.76204935330862	0.0780609592760547	0.145690204038224	0.17335094288417	0.133012361515613
PTPRU	2.01306033701479	0.52634653107493	0.000130989225528018	13.5673947205522	1.93706900835161	0.640229733177425	3.02558426760038	0.00248153244580403	0.00838844388209727	3.50053841908937	2.52076049351609
MATN1-AS1	-0.274774767449048	0.106575751059795	0.00993133516231964	35.938441990248	-0.470275310063784	0.18162021879801	-2.58933346284976	0.00961619237884066	0.0261977622766772	-0.766943728610641	-0.859200129222556
PUM1	0.145692960000221	0.020969618156338	3.70995516044163e-12	636.877983948148	0.171214367120945	0.0430764901629734	3.97465918121882	7.04801107206104e-05	0.000401237630742511	0.0173516592312464	0.0414644878792103
NKAIN1	0.0494113142247079	0.198043798886869	0.802976437224409	292.096423904503	0.021516247911787	0.339225663413074	0.0634275358040546	0.949426060990418	0.964616877966265	-0.162241792978882	-0.168714730919886
SNRNP40	-0.0505991639472593	0.0461686998191722	0.273095183067613	212.185281921016	-0.140434828678987	0.0889349800539335	-1.57907303283615	0.114319306357597	0.196892909264053	-0.348790609084154	-0.39609735230047
ZCCHC17	0.000992951675303445	0.0683527499186526	0.988409640460159	93.9030837181152	-0.0186436828592552	0.139456030703367	-0.133688609701732	0.89364881244746	0.92658276456192	-0.25255621179224	-0.225100094484073
ENSG00000229044	-0.0150932983360169	0.152455630964504	0.921137276057534	20.3411038689439	-0.0509847492069451	0.267026120036822	-0.190935438075925	0.84857617532685	0.89507891380242	-0.282561776709401	-0.270507612601184
FABP3	-0.43254576252292	0.579375077135384	0.455321379508643	8.83848737637767	-0.652387547440848	0.888037514190847	-0.734639626159582	0.462558998132015	0.578635204420138	-1.0612328159618	-1.11488943238733
PEF1	0.0357947824054361	0.0957298390102497	0.708467869816418	67.7454566378317	0.0601475623867862	0.162640980695987	0.369818001154431	0.71151810169219	0.792396286174002	-0.187640610550548	-0.114475575876174
COL16A1	-0.323952626818828	0.0981595947745987	0.000965937413580332	464.201371705121	-0.507038706250582	0.158783062114869	-3.19327955700825	0.00140666693428543	0.00521134050436335	-0.858674831308193	-0.910816688814377
ADGRB2	0.775441670278839	0.196618677445876	8.01717450817061e-05	44.1804455616051	1.12066358607253	0.344385795795413	3.25409351882291	0.0011375482512549	0.00434583727475479	1.19201733920424	1.37451059549155
SPOCD1	-0.256401106175281	0.120988324935091	0.0340717195025996	10.0688463166244	-0.474525182163172	0.241649830074459	-1.96368928551266	0.0495661359018101	0.100906999366247	-0.732671472135206	-0.865167036506123
ENSG00000269967	0.275947016479298	0.0729780314630427	0.000156052882040153	45.1383334267304	0.307073719165645	0.133364497756816	2.30251471966384	0.0213061622923917	0.0503617045384085	0.260313601551926	0.232213794751996
PTP4A2	0.0818626976662453	0.0340929179782106	0.0163429965731234	834.004722886734	0.0982511405183622	0.0696930706493945	1.4097691435155	0.158607860613809	0.254766219607689	-0.101710463935662	-0.0609773734441486
KHDRBS1	-0.157556545273723	0.0472583859192426	0.000856256331647143	396.466150552958	-0.274692050518372	0.0880325608398147	-3.12034601626784	0.0018063871353175	0.00642255227154094	-0.548297433017777	-0.584597235621733
ENSG00000203325	0.101554290233614	0.0903535829206697	0.261027754997308	24.9970813911626	0.0907612320848307	0.167089466266348	0.543189430865456	0.586999382846532	0.690985326879896	-0.0649798798227296	-0.0714933579585359
TMEM39B	-0.00874050514233267	0.0806120306668769	0.913657137067932	67.5996508240442	-0.0421034946448099	0.143625786001456	-0.293147183503546	0.769409652874415	0.836560659790908	-0.270711957861363	-0.258038149686841
KPNA6	0.0380024995354821	0.0344150409048034	0.269488604257865	316.656999315387	0.0125361616669736	0.0652543195733347	0.192112365111479	0.847654189360307	0.894592480523238	-0.183522571876668	-0.181322955536564
TXLNA	0.139137875036206	0.0607434100183349	0.0219874928735959	88.386809928137	0.183136063664598	0.147400651941134	1.24243727047921	0.214075271557522	0.322399165319842	0.00512450701821582	0.0582027934741122
EIF3I	0.197064174975023	0.0891733907516005	0.0271121820635616	43.0874672460567	0.283604409683964	0.167838791390526	1.68974292137314	0.0910771479637351	0.164646449870852	0.113174012154712	0.199262404589759
ENSG00000291132	-0.145443378207251	0.0722215630572424	0.0440253084561096	39.4102042767377	-0.233811861975712	0.143376673735112	-1.63075245006506	0.102942564413298	0.181307434285653	-0.525702830763699	-0.527200615426051
HDAC1	-0.289034384953669	0.050150819296799	8.24833466011551e-09	132.109819285854	-0.47942930591426	0.0969267552910823	-4.94630511951502	7.5635374194675e-07	7.87593180024091e-06	-0.793542089224685	-0.872052526479833
MARCKSL1	-0.618609527365203	0.0901187277121192	6.67789089596232e-12	1496.13392802303	-0.90073113221558	0.14640299690236	-6.15240911233737	7.63147074408174e-10	1.63938864010952e-08	-1.40829620057771	-1.46356890089015
TSSK3	-0.804587720100633	0.0812537453455131	4.0737314030981e-23	33.2600677112662	-1.24933409985472	0.189233484665874	-6.60207733351551	4.0543590658844e-11	1.16726028276066e-09	-1.7551999681663	-1.9530145919684
FAM229A	0.222225807555358	0.102821289325715	0.0306735582050441	17.9001283197869	0.281770389111197	0.190092042446379	1.4822839793027	0.138264749279241	0.229243494138067	0.160107822040773	0.196687402223116
BSDC1	-0.0645020607762604	0.0421334858305311	0.125794652983122	291.600828673606	-0.136068159100943	0.0736343691257405	-1.84788924949691	0.064618366054446	0.124960719555125	-0.374723581221577	-0.389966458969841
ZBTB8A	-0.254456074674668	0.0561234777028877	5.79150130023831e-06	103.289645284764	-0.411912580641636	0.108379709019727	-3.80064298351883	0.000144321112035535	0.000738952370554216	-0.729043419051579	-0.777257664335665
ZBTB8OS	0.0694399962148744	0.0638719423092976	0.276959357220373	357.505436639862	0.0482802061467397	0.112255275237112	0.430092982666156	0.667128004422607	0.756160017691118	-0.124882438422152	-0.131137586574241
RBBP4	0.0620244839568509	0.0239537510921168	0.00961591874748114	315.825816779037	0.0313348485171632	0.0735591917606042	0.42598141397667	0.670121389208118	0.758666963088321	-0.13871453939631	-0.154929215003984
SYNC	0.314064322570471	0.111996099486474	0.0050434815454181	56.1342595246227	0.429746604965465	0.206795925278215	2.07811930717348	0.0376983718012152	0.0807508156378804	0.331413534822955	0.404449033520845
YARS1	0.331345648719311	0.0864274922640121	0.000126179168230744	147.397544607797	0.431849875704711	0.147202103952813	2.93372081042499	0.00334925326172699	0.0108467594312698	0.363648266550284	0.40740206862398
S100PBP	-0.256498458701079	0.0460650848283119	2.57421062540971e-08	391.423538907266	-0.41798432853468	0.0788369148015135	-5.30188591964859	1.14612457817867e-07	1.48897580237762e-06	-0.732853063092119	-0.785782522467796
TMEM54	0.554557940785229	0.189796582408572	0.00347954387312526	13.3233992987772	0.868336882375649	0.38362397298116	2.26351047779356	0.0236042394535343	0.054877332751767	0.780004528275597	1.02023874661774
RNF19B	0.0420400690416675	0.140385148096117	0.764587280390257	24.8693056256637	0.0271488982465056	0.255891499593399	0.106095350137242	0.915506700377366	0.942058197139787	-0.175991322900671	-0.160806374733623
ENSG00000236065	0.214505496555804	0.146898276666564	0.144226450218171	21.9749184325151	0.284917976860828	0.290476994395844	0.980862451614875	0.326660576080913	0.444654970285838	0.145707182195268	0.201106679751879
AK2	-0.032922564360979	0.0519247270477359	0.52605207325042	115.016176263284	-0.0881694884917841	0.0978448259994155	-0.901115491710423	0.367526916921886	0.48687105420662	-0.315818576694534	-0.32271574651378
AZIN2	-0.273653467992194	0.07501837611521	0.000264475701024275	225.997324248163	-0.450522923800365	0.129727993884853	-3.47282733902638	0.00051500655754291	0.00220979605634689	-0.76485217690527	-0.831467375222736
TRIM62	0.00733361497039332	0.0649438906015769	0.910092138586523	222.949395438449	-0.0364719443833566	0.113688625123397	-0.320805571742732	0.74835773676012	0.821506849085813	-0.240729018755654	-0.250131338025925
ZNF362	-0.577795990887923	0.0569419660171363	3.41346075108249e-24	71.4050209067971	-0.880509472439654	0.108869274721819	-8.08776833215355	6.07678480132846e-16	4.80101329449142e-14	-1.33216700841632	-1.43517727728807
ENSG00000225313	0.174342462766592	0.148272511330339	0.239664983554259	35.7849776485349	0.199728582591365	0.257838142651675	0.774627758861834	0.438559649618772	0.556918706538593	0.070791367957379	0.081499029154031
PHC2	-0.140672788457911	0.0552393858772763	0.0108777089939554	616.953458943609	-0.253690146716223	0.0964489159279818	-2.63030583885103	0.00853080839037406	0.0237600236148377	-0.516804284470049	-0.555110133460737
PHC2-AS1	-0.102449992755683	0.0978672907777637	0.29517998631408	13.2421152673505	-0.27305708828246	0.20689181664842	-1.31980613204473	0.186899753755192	0.289962410523953	-0.445507582196277	-0.582301715228255
ZSCAN20	0.267599974147793	0.0775659930867698	0.000560658894774585	24.1372357821327	0.358439209111296	0.150691215674295	2.37863373460354	0.0173769323484995	0.0425468709340107	0.244743924320252	0.304331992409013
CSMD2	0.0960688096046955	0.142234869385599	0.499406577191803	407.384651398235	0.0790352109063835	0.217297740541537	0.363718512256116	0.716068218065415	0.796288953788128	-0.0752119068642727	-0.087956931341607
SMIM12	0.344657066236159	0.0956830701124994	0.000315693960033806	76.7773523231915	0.454589666343707	0.163031517615833	2.78835450342124	0.00529765378554445	0.0159023232365283	0.388477956637167	0.43932919942167
TMEM35B	-0.139008774863858	0.100806258532497	0.167904099978766	12.2525249159305	-0.272465185182247	0.214915712577318	-1.26777694341089	0.204877618210606	0.311348910072011	-0.513700412039602	-0.581470671178639
ZMYM6	0.0405240958584776	0.0534029617419837	0.447950600507805	167.179511686955	0.000957114159268179	0.0930676690439246	0.0102840671642529	0.99179464622346	0.994062357835271	-0.178819056631582	-0.197580174882165
ZMYM1	-0.0811791711799546	0.0686409982206977	0.236942720248201	92.9595553167975	-0.178893806794439	0.121037729321369	-1.47800035408344	0.139407683468463	0.230744337472953	-0.405831273722722	-0.450094543573282
SFPQ	-0.0138105442679107	0.0519674738849583	0.790428965496359	818.047528050168	-0.0792226971026238	0.0945660481397735	-0.837749897146263	0.402171183294982	0.521628730533121	-0.280169064894265	-0.310154268554896
ZMYM4	-0.204427595892408	0.0528122694744789	0.000108463066352069	382.040942732387	-0.344653399617053	0.0899808862033146	-3.83029567899896	0.000127989371427453	0.000665104232630081	-0.635725662162838	-0.682824399579262
ZMYM4-AS1	-0.0653945023305531	0.120661184521242	0.587840542123282	11.2204164591159	0.0533880068983501	0.303797131509722	0.175735717559406	0.860501573407011	0.903659650774952	-0.376388245949108	-0.123966129929185
KIAA0319L	0.0643050877003222	0.029444494792856	0.0289664632104215	438.652640097793	0.0387071814790301	0.0570808762858709	0.678111199365228	0.497701190331704	0.612051773246411	-0.134460545853571	-0.144578308854743
NCDN	2.35117386834527	0.648334537637588	0.000287308257971906	14.490978156109	2.27476101434523	0.702605111662174	3.23760954281098	0.00120535654808446	0.00457314689612081	4.13121912506917	2.99488697145315
TFAP2E	-0.302885701497772	0.0678706094469319	8.09359291577455e-06	93.7497535006258	-0.503554654150229	0.123901491296046	-4.06415329535504	4.82071365573468e-05	0.00028896637789051	-0.819378849032581	-0.905925008460768
C1orf216	1.59521457207628	0.683414821544239	0.0195861942368096	9.49870891107341	1.64977296073889	0.78399259126041	2.10432213152242	0.035350356783819	0.0765854146783391	2.72113375881119	2.11739097110452
AGO4	-0.253461308471779	0.0654859851064168	0.000108627305457078	248.479234886736	-0.42906665326293	0.107871815146849	-3.97756033565236	6.96259590897994e-05	0.000397373858912761	-0.727187888902714	-0.801342332879357
AGO1	0.141943920390646	0.0599229552089314	0.0178471697124658	121.896790310255	0.175868087460827	0.116013389015462	1.5159292298356	0.129537248309166	0.217318724354723	0.0103586029687276	0.0479984063460104
AGO3	0.058145364184984	0.0222286902934447	0.00890238885058219	1026.43688821351	0.03234340728093	0.048553792996861	0.666135543376004	0.505324467712563	0.619081697777319	-0.14595023323759	-0.15351317788741
ENSG00000271554	0.124413122848314	0.0779530697064824	0.110488725756552	27.0609440733239	0.185784163823238	0.16791643939497	1.10640842845792	0.268549779055153	0.382608822350648	-0.0223414659308527	0.0619207802169325
ADPRS	0.0450556027432117	0.0615618792494314	0.464244843016072	69.594400583911	0.0719144367482093	0.119773709324167	0.600419216821392	0.548226883924799	0.657823852154887	-0.170366469862959	-0.0979546437892747
TRAPPC3	0.217331864840227	0.090599639587543	0.0164481775987783	46.1017865313128	0.312310529685493	0.174316227474008	1.7916319909577	0.0731919351287129	0.138274045108311	0.150979186358971	0.239566383748272
MAP7D1	-0.0253730139541395	0.0463036259983356	0.583712264736578	405.444855270822	-0.0442677049550754	0.0877082657490178	-0.504715314765771	0.613758802936406	0.712669261992892	-0.301736455338196	-0.261076745193128
THRAP3	0.00653163949308398	0.0260785437500256	0.802231414263297	262.738727711032	-0.0316110789526439	0.0577612649877715	-0.547271237209506	0.584192401301425	0.688948822868514	-0.242224937769062	-0.243306583618107
STK40	0.196417984067841	0.0597736368598442	0.00101610065909756	65.7505551384548	0.231293174299524	0.116722574669685	1.98156333471965	0.0475281342399875	0.0974882741414627	0.111968676964676	0.125816361008174
LSM10	0.610759500540647	0.225569294064372	0.00677643366517537	17.5056745616459	0.852309680211001	0.374104937786733	2.27826364777062	0.0227108741495693	0.0531092873547579	0.884836888117086	0.997736227225396
MRPS15	0.371062269835955	0.198772734649712	0.0619342112472979	27.8219551956836	0.527330969398006	0.3197987761672	1.648946177087	0.099158661767201	0.175886575480289	0.437731390483276	0.541459475547715
ENSG00000223944	-0.0833515805123229	0.321811799098541	0.795629667232111	18.377919384856	-0.119362917323721	0.513661359127997	-0.2323766723009	0.816245465873516	0.871960036066578	-0.409883453018901	-0.366511958104131
ZC3H12A-DT	-0.348248748109615	0.0976570229433783	0.00036241752307541	84.7839499784422	-0.558957606248748	0.165122302333124	-3.38511272160611	0.000711490303318768	0.00291042797465344	-0.903994209293298	-0.983711885495347
MEAF6	0.0380879720513148	0.0742233926392498	0.60784415435473	106.859212468124	0.0210089825334731	0.13135702049609	0.159938025802728	0.872929893810225	0.911849052731736	-0.183363140615768	-0.169426941878187
SNIP1	0.1700823306101	0.0693696237675093	0.014213289789261	37.6038733057626	0.213887400421856	0.137931321519916	1.55068042606241	0.120978287603515	0.20549674378052	0.0628449744916963	0.101378298756432
GNL2	0.15503861883188	0.13006418217138	0.233254873186854	28.3785901834227	0.175110311275324	0.241315924138978	0.725647558900735	0.468054857763642	0.58405853646925	0.0347840485432127	0.046934473094645
C1orf109	0.848150775449797	0.175435577688632	1.33452119461057e-06	15.2826677711754	1.22560296730746	0.309742164805959	3.95684897493773	7.59449107942172e-05	0.00042645264164571	1.32764110321018	1.52184763142586
CDCA8	0.567841463139148	0.136560223315768	3.20798621581032e-05	13.6113723540417	0.71767784122789	0.245057940808579	2.92860471633722	0.00340487120709289	0.0109797804540069	0.804782185718356	0.808710373778167
YRDC	-0.0143949354020567	0.132201058650337	0.913292365444958	14.5572003154974	-0.0340083642787771	0.227637868360808	-0.149396778856115	0.881240553308978	0.91763815164105	-0.281259125418022	-0.246672421210103
C1orf122	-0.508727569620399	0.0846500775350587	1.85785719804223e-09	280.818730622332	-0.758295490058209	0.132337176281794	-5.73002622062543	1.00415111456375e-08	1.70567618697584e-07	-1.20333418556388	-1.26358634829738
MTF1	0.0756192725657335	0.0641506807596075	0.238487447368539	100.557243358287	0.091813952002623	0.105302139788382	0.87190965147655	0.383257668018802	0.502759769351048	-0.113356279276528	-0.0700153176791742
INPP5B	0.0968509132731937	0.0645386032516599	0.133441868265501	161.118718653863	0.0831783379007989	0.11781375414172	0.706015511573823	0.480178491178642	0.595359992392934	-0.0737530545910233	-0.0821398963670059
SF3A3	0.555680828295619	0.102076393981467	5.21633696157385e-08	55.2796590426892	0.77355633569987	0.18331141305929	4.21990274795203	2.44407728795926e-05	0.000161593076541069	0.782099042165656	0.887164922023901
UTP11	0.711824119529525	0.130091155683699	4.45654949800153e-08	18.4509787415144	0.992516727864518	0.256241766529057	3.87336046464528	0.000107344876793439	0.000573392111142314	1.07335198540606	1.19458978758824
RRAGC	0.186375965271831	0.041801632620974	8.25040164984161e-06	85.5719597251155	0.23506066967513	0.0860396457891931	2.73200415365558	0.00629503473460182	0.0183841934987763	0.0932373724859465	0.13110600151306
RRAGC-DT	0.464649690261893	0.0471821160664834	6.99183454113612e-23	459.819442396681	0.604021467128588	0.0926317129028518	6.52067686324726	6.99908235324465e-11	1.92531437445833e-09	0.612299323783076	0.649134501710246
MYCBP	0.567351725686036	0.116304733325291	1.07086453492013e-06	42.2688967198224	0.790530108840543	0.21728711645046	3.63818215159009	0.000274569213316472	0.00128482129468235	0.803868682016041	0.91099644641196
GJA9	-0.316268619922483	0.0594685590275254	1.04770476202804e-07	54.1490768904009	-0.474629207787523	0.122439493023117	-3.87643885211051	0.000105996432316894	0.000567751485516072	-0.844341909241836	-0.865313090608718
RHBDL2	-0.442254635078944	0.0444191815253298	2.36497774560881e-23	287.183403818935	-0.669811675064424	0.0845216494954749	-7.92473501242169	2.28633359844934e-15	1.54572075966806e-13	-1.0793427051869	-1.13935326367343
AKIRIN1	0.203988855424121	0.0913038173333246	0.0254714531276929	289.717697180685	0.258241994203278	0.146750137175614	1.75973937178841	0.0784520069340337	0.1462794075503	0.126090568132629	0.163653054914894
NDUFS5	-0.00689931186505853	0.240239162593725	0.977089090052845	38.1790538706655	-0.0166109425582688	0.364726399165641	-0.0455435707321118	0.963674046486966	0.974373657488121	-0.267277593459006	-0.22224608555771
MACF1	0.0849096977732132	0.0358906721294075	0.0179917756670234	2212.54634465852	0.067004498095288	0.0612585362006716	1.09379855038967	0.274043340042987	0.388723898522353	-0.0960269168412259	-0.104848298003999
ENSG00000287422	-0.522284862456079	0.0904333277907155	7.67895401909445e-09	50.0222311410582	-0.835231699302741	0.161197420205313	-5.18142100685563	2.20201842192429e-07	2.68129286160656e-06	-1.22862250509116	-1.37160635844718
BMP8A	-0.785592399513662	0.18483156951902	2.13470052555306e-05	32.2292292687295	-1.1286453818332	0.311037955455711	-3.62864197772773	0.000284916044345366	0.00132366636807151	-1.71976813510431	-1.78356516531137
PPIEL	-0.187277986321686	0.0846727615143774	0.0269814893397842	93.2394611415122	-0.320043694143292	0.147595846003057	-2.168378737005	0.0301298821382322	0.0671975986175015	-0.603736620408785	-0.6482718701375
PABPC4	-0.513548045916369	0.0912870785829426	1.84823722961635e-08	129.386543082738	-0.78487140434236	0.157105289173938	-4.9958305571329	5.85830821682191e-07	6.30313146147213e-06	-1.21232578486941	-1.30089947509298
PPIE	-0.358549328882674	0.19201230976027	0.0618562580206646	55.1450143258762	-0.54719509984659	0.296947137620817	-1.84273572808546	0.0653676048467416	0.126086640491465	-0.923207807543541	-0.967197086112525
BMP8B	-0.136445315008224	0.0900219366576273	0.129597853431784	34.7363044433176	-0.226335225604832	0.164006473892895	-1.3800383620993	0.167574833583748	0.266319413979411	-0.508918809052168	-0.516703265158872
ENSG00000284719	-0.206981374433898	0.218745281407265	0.344035887734164	8.40559364663742	-0.420220109017661	0.369901838617967	-1.13603141467935	0.255943416980898	0.368981019876239	-0.640489206665555	-0.78892160395928
TRIT1	0.0551361008181353	0.0514420034976217	0.283804969725925	154.181403150501	0.0231670490870765	0.0923661644400219	0.250817485250457	0.801955222336386	0.861619980734437	-0.151563390265689	-0.166396972331815
CAP1	-0.0100755377765236	0.0866896461146808	0.907473916192419	146.894947597486	-0.0333102101339617	0.140346371428043	-0.237342866759048	0.812390809115354	0.86966903301312	-0.273202184504835	-0.245692198522377
PPT1	0.387110083717898	0.0722113664699956	8.28580803840992e-08	59.26936489039	0.541183198423367	0.138923690052203	3.89554292878349	9.79790057385294e-05	0.000529187881152971	0.467665260768412	0.560908288201859
RLF	0.026754249071771	0.0287562954274917	0.352174965226115	427.367832668743	-0.0138723565381476	0.0572758142859825	-0.24220269429749	0.808623107448653	0.86686489485009	-0.204503851494718	-0.218401054816081
ZMPSTE24-DT	-0.212617138369917	0.108398691393509	0.0498281380103383	30.1195109710508	-0.341409308465251	0.185850308557578	-1.83701233059551	0.0662080750959539	0.127346289098219	-0.651001556064637	-0.67826962930158
ZMPSTE24	0.210621334203155	0.0605242164394633	0.000501504670893029	107.373624974067	0.282370217827871	0.100027982612756	2.82291225367433	0.00475895944286325	0.0145324718806896	0.138462082464804	0.197529574000223
COL9A2	-0.629380620811193	0.0808188151438939	6.8320626670135e-15	367.856004122169	-0.944106408935519	0.136048201771253	-6.9394993586384	3.93491908020171e-12	1.4183452355666e-10	-1.42838744268789	-1.52446867587966
SMAP2	0.499977391140484	0.149940184579187	0.000854491183902463	65.039126979379	0.67999439701499	0.251710713952059	2.70149167009435	0.00690292094598344	0.0198526545470834	0.678195826780395	0.755802047954378
ZFP69	-0.00492760218350156	0.0894106258668644	0.956049202459797	15.3733941124849	-0.149751823630254	0.20018725098647	-0.74805874446208	0.454424724968732	0.571405347237911	-0.263599777758883	-0.409178603626523
EXO5-DT	-0.044595336331256	0.085086678910195	0.6001974803807	102.51837047277	-0.14648405790478	0.145743147995079	-1.00508366890584	0.314856563155568	0.433142927386213	-0.33759171318507	-0.40459059376356
ZNF684	-0.045250872081928	0.0745648784681798	0.543939998841598	67.5029406971418	-0.139738653639041	0.12898734917291	-1.08335161963612	0.278652381268263	0.393302602591305	-0.338814479243565	-0.395119908316429
NFYC-AS1	0.201754171571812	0.104058008116769	0.0525180811360608	10.5432790364871	0.282899439844465	0.221987969365295	1.27439086295229	0.202524928868769	0.308636453784648	0.121922228628232	0.198272612527405
NFYC	-0.0535924926407577	0.030726552137044	0.0811285306386499	198.773596214204	-0.148208224700427	0.0630722136444646	-2.34981802820289	0.0187825910419152	0.0453431568073523	-0.354374043282178	-0.407011359182009
CITED4	0.106373954379102	0.195689396125913	0.586726612943612	22.8455380858018	0.107143398965711	0.332120311686741	0.322604174437755	0.746995031893972	0.820607557672368	-0.0559897954155764	-0.0484924608500757
CTPS1	0.720095526278016	0.0752365895742243	1.05793199864216e-21	49.7765203202976	1.00566418391783	0.145114396273211	6.93014759214127	4.20401779892539e-12	1.50734559022684e-10	1.08878058013594	1.21304908458595
SLFNL1-AS1	-0.00368704267778634	0.127595292025146	0.976947228801298	11.8947569094208	-0.105704070585408	0.245049719504028	-0.431357647743281	0.666208339812414	0.755311769752225	-0.261285771153481	-0.347334658133219
SLFNL1	0.322922563948986	0.220047775670549	0.14223705882587	8.91162108824964	0.41832403028983	0.37303568930212	1.1214048475427	0.262115573674737	0.375137809135583	0.347936747911641	0.388411505229359
SCMH1	0.239965786520475	0.137555475012106	0.0810716116488965	185.439079417513	0.272583696068349	0.21790648164132	1.25092055094088	0.210963465206412	0.318992158527866	0.19319807552386	0.183789097439506
FOXO6	0.0811135586094585	0.163140403540849	0.619047373257876	14.09653108557	0.0947563300799986	0.293403149864052	0.322956076388082	0.746728506980113	0.820447419255559	-0.103107827558917	-0.0658841587241954
HIVEP3	0.474273590405071	0.151425342938154	0.00173583105489155	265.286193961994	0.632992963675321	0.240453145750526	2.63250023907801	0.0084758963355462	0.0236507637359861	0.63025071458573	0.689811074961811
FOXJ3	0.103033606704934	0.0279951666509465	0.000232861997700399	694.470471678703	0.0921672986936422	0.05273584939218	1.74771620739855	0.0805131809343926	0.149367263668015	-0.0622205215893342	-0.0695192117035213
PPCS	0.153640096085921	0.113435096921002	0.175598676012385	26.6279690975616	0.21912963172598	0.219977618182415	0.996145123929237	0.319179637867338	0.437319227563951	0.0321753942569453	0.108738498644619
CCDC30	0.630864090554671	0.103987355209361	1.3053383634754e-09	204.80673173077	0.853663492795617	0.177296658613441	4.81488765480266	1.47282726635136e-06	1.41844434602754e-05	0.922337833357534	0.999637007762507
PPIH	-0.0882542069724323	0.0728459110044026	0.225696548254858	43.366090203082	-0.161877537112385	0.142388528077958	-1.13687204508327	0.255591779950482	0.368669642049369	-0.419028286426928	-0.426203353172609
ENSG00000285728	-0.27732111277367	0.0992890324712006	0.00522105632895924	18.761303323558	-0.535109569368033	0.221958685997732	-2.41085212305456	0.01591529990401	0.0395928005131005	-0.771693407988103	-0.95022875432469
YBX1	0.0962442321088994	0.0466914111884616	0.0392760082855325	164.17865666373	0.112014129082727	0.0914853600939078	1.22439403384046	0.220803618890408	0.329761553698402	-0.0748846925455771	-0.0416538562210804
P3H1	-0.152056969899105	0.0868586665321901	0.0800104927022771	32.3287753829296	-0.272212369239838	0.158409644203016	-1.71840780660408	0.0857222574155456	0.15682279967957	-0.538039115149796	-0.581115712428614
TMEM269	-0.1268787804556	0.151509553543154	0.402350407832155	8.56713533804666	-0.261251464719708	0.274129679502145	-0.953021450264615	0.340579202613307	0.459221511323757	-0.491074421867522	-0.56572637847076
SVBP	0.146819979030176	0.175936368420635	0.403995830988171	16.7153901067509	0.175660579638337	0.293465330853039	0.598573532102516	0.549457310520365	0.658718605439898	0.0194538796146416	0.0477070611223291
ERMAP	-0.197481828058671	0.086933121533596	0.023107517552298	26.0609564468629	-0.327603579896258	0.16023906392377	-2.04446763401032	0.0409073716795365	0.0863854349266856	-0.622769772040028	-0.658886104238523
ZNF691	-0.0819631437612844	0.0934839890982721	0.380616303639856	23.7170663759543	-0.177119275800006	0.185922925393545	-0.952648929254398	0.340767977388138	0.459348878556433	-0.407293612065457	-0.447603065790428
SLC2A1	0.478327157686968	0.0575007985508084	8.89951344507562e-17	90.8585452212686	0.698631758755354	0.121278853311493	5.76054060274617	8.38449573266602e-09	1.47205313321962e-07	0.637811804096177	0.781969284735708
SLC2A1-DT	-1.07103567478892	0.220558534081202	1.19771290317152e-06	14.0342349585485	-1.51993379312222	0.381486255218605	-3.98424260987134	6.76956856642403e-05	0.000387843133832594	-2.25220339630014	-2.33294209165043
EBNA1BP2	0.267649861007176	0.199698721757798	0.180158142215707	17.3351722035867	0.386273734893118	0.333516860641489	1.15818352976265	0.246789148147247	0.358982844591408	0.244836977915508	0.343412235470001
TMEM125	-1.09056160724934	0.128112242088494	1.70152323215714e-17	236.726495863547	-1.58533811652879	0.203339628533505	-7.79650345563395	6.36460802166555e-15	4.06050039466728e-13	-2.28862497582283	-2.42477109840282
TIE1	-0.528751529315028	0.105550174091734	5.45771817427709e-07	11.6041758539989	-0.825241277413773	0.237265512526397	-3.47813413178606	0.000504917197492908	0.00216993035949751	-1.24068473165716	-1.35757960193755
CDC20-DT	-0.0692475297054348	0.064729826035829	0.284712390062232	38.3931195583663	-0.151804317483152	0.126564313763966	-1.19942433193497	0.230362991092351	0.340891068926708	-0.38357526983244	-0.41206034694348
ELOVL1	-0.436088619636828	0.0848268615883609	2.73387695868859e-07	373.520669447078	-0.650347484400728	0.137778319344782	-4.72024544568054	2.35560229404112e-06	2.13544226642594e-05	-1.06784128151772	-1.11202514218557
ENSG00000288772	0.194238717725114	0.108639380308186	0.0737886232392825	34.9347602494464	0.241709994259592	0.209424359266978	1.1541637042874	0.248433059946812	0.360640620832949	0.107903707337046	0.140441789124067
MED8	-0.307980956060548	0.086871228347652	0.000392228302110927	44.0472433136762	-0.475590701946741	0.150843206041356	-3.15288115671813	0.00161667609968834	0.005852160766826	-0.828882990236729	-0.866663048058631
SZT2	-0.0438550124697273	0.0407893155980541	0.282303408735257	150.285901523504	-0.128219332797087	0.0760974644366975	-1.68493567750536	0.0920009822102224	0.165897206376687	-0.336210792481289	-0.378946546430197
HYI	-0.412403330834323	0.1161699818552	0.000385232470771721	41.1102905324638	-0.629550818192177	0.201680299986604	-3.12152856889836	0.00179914790427085	0.00640351515744804	-1.02366128492155	-1.08282619780049
PTPRF	-0.235288551474495	0.0428255608471471	3.92674805872016e-08	398.470770210296	-0.382168523375057	0.0796955593396732	-4.79535530638795	1.62386747353569e-06	1.54637246656457e-05	-0.693290377710108	-0.735496400044359
KDM4A	-0.106823566754508	0.0770530626318873	0.165635883797573	86.2975133434891	-0.195291480729997	0.134961436826208	-1.44701690588458	0.147892188701945	0.241751094076303	-0.453665577903753	-0.473117212903433
KDM4A-AS1	0.103140878484295	0.0916417899432538	0.260386257263962	19.5486089070178	0.421683987485258	0.301836534282756	1.39706079148865	0.162395291048155	0.259499396642332	-0.0620204283210379	0.393128953800283
ST3GAL3	0.0169685635259293	0.0337474584881176	0.615097780489675	316.876325009252	-0.0495844014156564	0.0756545339057507	-0.655405550147568	0.512206679028617	0.62525840471792	-0.222757019429944	-0.268541495682848
ST3GAL3-AS1	0.434671075791132	0.1772618471586	0.0142008931114821	6.70949788217546	0.544848634924547	0.34906382709053	1.56088541017239	0.11855079031051	0.202410690982475	0.556380432680679	0.566054635961241
LINC02918	0.159118931528915	0.12922225978364	0.218188800877719	14.1511435875954	0.159678747513114	0.242549637644236	0.658334306593876	0.510323338071238	0.623616148873225	0.0423950260816099	0.0252682421925841
ENSG00000288573	-0.0606717602981303	0.0948805353180012	0.522527475390039	15.3592449684597	-0.205726167092355	0.198896669372413	-1.03433691344099	0.30097868574852	0.417773172690157	-0.367578949653133	-0.487767725813283
IPO13	-0.382756603441267	0.0539081834602869	1.2461461924825e-12	408.53927200964	-0.573697846551257	0.0955201611728081	-6.00603934821011	1.90110072424732e-09	3.80472131690675e-08	-0.968361460366558	-1.00440748413118
DPH2	-0.17278914285328	0.108992072831626	0.11288983446721	14.1570867980063	-0.252989901635336	0.213084683054726	-1.18727398895378	0.235119564539099	0.346345773715102	-0.576710686274982	-0.554126975056034
ATP6V0B	-0.0701123945694308	0.088861451207161	0.430107339509353	211.577272808521	-0.112485004861329	0.136868321412223	-0.821848355417062	0.411163208891789	0.530767850867127	-0.385188495960528	-0.356855228440785
B4GALT2	-0.508085715683668	0.0755573565225259	1.7619206811087e-11	63.9705049078178	-0.726896772335461	0.141315769784123	-5.14377675928089	2.69269486246359e-07	3.20591695146065e-06	-1.20213694009322	-1.21950190690877
SLC6A9	0.210314106019716	0.0698754918173463	0.00261384657462086	173.940735993431	0.272273722025749	0.125803739089595	2.16427368531424	0.0304433510617802	0.0677521614114856	0.137889011973167	0.183353887548655
ENSG00000230615	-0.700077017625957	0.132884994365993	1.37698583360565e-07	65.4310586890201	-1.03918259017909	0.220512255799832	-4.71258427977081	2.44594865694054e-06	2.1982801785162e-05	-1.56025691646469	-1.65795757744866
DMAP1	0.0678470975444827	0.133157118880532	0.610383139777713	57.3015018024804	0.0714032105995265	0.218314587916414	0.32706568663595	0.743618203898792	0.818312130838231	-0.127853660703745	-0.0986724157501215
ERI3	0.17405713299909	0.0521949133386926	0.000853752606371186	428.090153194542	0.194441048202283	0.096119791100969	2.02290335814434	0.0430831122676501	0.0900702173238611	0.0702591444214045	0.0740752228086897
RNF220	0.0421007690224504	0.0484652614856034	0.385022571149624	12290.0031536281	0.000751780916056586	0.0916809437085526	0.00819996921548327	0.993457444483678	0.99543492778947	-0.175878099668869	-0.197868466952097
TMEM53	0.395269508213334	0.116914740143157	0.00072265782843487	32.2198614592549	0.544638178025106	0.219415048862517	2.48222800053414	0.0130563704332511	0.0336793883480351	0.482884975817736	0.56575915017325
ARMH1	0.291342239117761	0.283212068517525	0.303617376655111	10.8002951552428	0.34040511529846	0.486754321512914	0.699336606278961	0.484341695222322	0.599209695591418	0.289030198146375	0.279011756127116
ENSG00000225721	-0.0258318933708346	0.104216523054809	0.804236894337901	13.7190861786887	-0.162005803461353	0.218756781042882	-0.740575001556615	0.458951169945816	0.575363962295811	-0.302592399770062	-0.42638344174798
RPS8	0.578053449332053	0.130938797189655	1.0115751499695e-05	143.479187788657	0.829785866846407	0.214071078782806	3.87621658920259	0.000106093253577768	0.000567822458790191	0.823830529143873	0.966112332934963
PTCH2	2.30162551631594	0.442430943398434	1.96916132124773e-07	8.3330291225537	2.57469432145239	0.590857295358782	4.35755696286864	1.31522274853332e-05	9.4965791338041e-05	4.03879694511374	3.41599946446673
EIF2B3	0.178060636846053	0.0353017322457509	4.55987135454386e-07	198.8140906067	0.187929608152849	0.075788958017144	2.47964364558671	0.0131513745307168	0.0338730152573749	0.0777268509715091	0.0649330279028542
HECTD3	0.237694430750231	0.0910351053237258	0.00902727590674687	25.5060257291025	0.335755816113466	0.16675455081513	2.01347318242426	0.0440648734627004	0.0915872691166466	0.188961332158186	0.272484045052137
UROD	0.09761255230901	0.225972298017974	0.665765472850693	17.6716457999403	0.163511950369285	0.37428956324972	0.436859497095282	0.662213247128244	0.752409349099139	-0.0723323748479789	0.0306501373430699
ZSWIM5	0.208014618417639	0.0561258377423025	0.000210376817785227	481.863358986805	0.226226477834784	0.10139433092708	2.23115509285703	0.0256708574518995	0.0588960462457982	0.133599794506589	0.118702615621946
MUTYH	-0.160022019401227	0.0533492111658025	0.00270405477964514	78.2165371537558	-0.288640395066824	0.105669091277284	-2.73154989389857	0.00630371954037116	0.0184019860008816	-0.552896263940603	-0.604180996434642
TOE1	0.368444419776465	0.117778513344517	0.00175831307932375	10.9228044581734	0.554411815601327	0.219159908472558	2.52971366645167	0.011415564427151	0.0302036808801704	0.432848333844957	0.579481537077292
TESK2	-0.313503443551629	0.0760287772059816	3.73184453433523e-05	987.440332167304	-0.501789076371935	0.127203974957498	-3.94475940346671	7.98801404362407e-05	0.000445055854197653	-0.839184045908575	-0.903446101176353
CCDC163	-0.478537321034088	0.139649673908257	0.000610967142430258	13.7542638341783	-0.735947701939765	0.252822996104471	-2.9109207361646	0.00360365423952943	0.0115169467217699	-1.14702053488804	-1.23220959705003
MMACHC	-0.295873325838079	0.090648333842665	0.00109863295451283	36.3562977722226	-0.469728126167201	0.170637435252326	-2.75278473022406	0.00590907372907358	0.0174599701901241	-0.806298715817421	-0.858431871848778
PRDX1	-0.144047867104886	0.0726035611780507	0.0472521523256073	344.185719499066	-0.21651517701139	0.117825320528089	-1.83759463620364	0.0661221597857782	0.127204024466277	-0.52309979407428	-0.502915716238134
AKR1A1	0.0173403798156334	0.0606063221896108	0.774790018696548	56.1434241984229	0.0280626906517102	0.111651361863884	0.251342125910849	0.801549608455789	0.86138850370152	-0.22206347321438	-0.159523391521241
NASP	-0.0267616762113215	0.0490854538230041	0.585611953615789	864.24688223884	-0.0906900680979795	0.084553799551451	-1.07257235723387	0.28346303289239	0.398673064994276	-0.304326716926607	-0.326254691794788
CCDC17	0.0336295910095827	0.136944101378952	0.806013825572397	8.96750980088967	0.00883836201020426	0.270090206957459	0.032723741115117	0.973894891355489	0.981478617519262	-0.191679326282346	-0.18651474182781
GPBP1L1	-0.0221689908932534	0.0246355354513448	0.368184865316013	470.993593844371	-0.0767991416350711	0.0547559953422396	-1.40257046109848	0.160744965407194	0.257438224504226	-0.295760014472125	-0.306751547147456
TMEM69	0.195653551060732	0.0502166918359872	9.77195201349599e-05	52.8741875339388	0.169140831160037	0.131192052055472	1.2892612662886	0.197307271993451	0.302584306367548	0.110542785647341	0.0385532010125639
IPP	-0.443669783781866	0.049541332593874	3.38052155502926e-19	71.5429659805719	-0.717364745169013	0.104158484458459	-6.88724254100602	5.6884193067745e-12	1.99741421084648e-10	-1.08198237174953	-1.20611874595792
MAST2	0.203370371170203	0.0631357435801214	0.00127672571772915	172.30620560588	0.226860898314665	0.11234334198014	2.0193532995909	0.0434505117569411	0.0906291641235722	0.124936913961016	0.119593354941558
POMGNT1	-0.134090752260163	0.0550885352717738	0.014929058295517	140.194947183733	-0.198828473646376	0.105694155153549	-1.88116810581934	0.0599490548407056	0.117689642622125	-0.504526860317145	-0.478083223244711
LURAP1	-0.131648295999421	0.0446799823613622	0.00321422005968714	91.6783756043385	-0.259323563457274	0.105245678454789	-2.46398300875292	0.0137402624857926	0.0351677892667889	-0.499970964453444	-0.563019565697154
RAD54L	1.04226724898719	0.2029383930765	2.80826707106468e-07	8.51952075387804	1.44986085330023	0.343136942546151	4.22531261875198	2.38609300310154e-05	0.000158710806750596	1.68972514667075	1.83671028659149
UQCRH	2.11778655531339	0.329286862063339	1.26406084896603e-10	21.5957152172895	2.69256949380194	0.470619653598988	5.72132819615787	1.05694502017731e-08	1.78924155774134e-07	3.69588347088677	3.58149861549896
NSUN4	-0.24234456646224	0.0776892468299035	0.00181213983569891	75.0356700417456	-0.396495517919831	0.13646710454374	-2.90542925524405	0.00366749745769947	0.0116681359039858	-0.706451911045861	-0.755611793190696
FAAH	-0.920360475558223	0.0561391739786424	2.10168475934611e-60	175.860031945551	-1.34984025516766	0.100421405031587	-13.441758305842	3.44160550293537e-41	7.79466286323146e-38	-1.97115004522445	-2.09412728810495
ENSG00000291138	0.241787801617478	0.139385527539823	0.0827993892098779	22.0828222122345	0.316401057404246	0.245446538641221	1.28908339533255	0.19736909554101	0.302611828873608	0.196596667006318	0.245309568264855
MKNK1	1.85070167842466	0.523840589389187	0.000410952950416317	6.70957792847011	2.37147943564278	0.675028906239162	3.51315242017587	0.000442823370504284	0.00193365256484021	3.19769199641404	3.13068161162093
ATPAF1	0.199218298139369	0.0315546289736209	2.72897844959538e-10	124.98577493404	0.274345764391458	0.0971172218556053	2.82489304316548	0.00472964009951359	0.0144559332686213	0.117192082394939	0.186263077377119
EFCAB14	0.0831483722730702	0.0411053706929389	0.0430926966704279	276.686826188153	0.095424358077923	0.0740044008077659	1.2894416688245	0.197244583011267	0.30255747133312	-0.0993123044609383	-0.0649462337624028
STIL	0.28745689378009	0.106926526760929	0.00718041467595376	14.6179527668007	0.438251937272113	0.251565058621526	1.74210178342554	0.0814906355937359	0.150774909699763	0.281782891802569	0.416390693905638
CMPK1	0.62388649266381	0.0571919053776743	1.0480079454039e-27	108.788268299976	0.898387943970298	0.130152411826255	6.90258391192618	5.10650390875811e-12	1.81655187476738e-10	0.909322570861132	1.06243105126
SLC5A9	0.253059378087144	0.129264412298871	0.0502666439023817	10.9624284706493	0.442533220213835	0.281567164284693	1.57167907464661	0.116024997470333	0.199073698311155	0.217621456453287	0.422401702653796
SPATA6	-0.0910182079759781	0.0610089215028206	0.135729669015497	1304.49826147614	-0.180484940566474	0.102930955181825	-1.75345638489075	0.0795236997966271	0.147952841803993	-0.424183957356114	-0.452328527907742
DMRTA2	-0.128803287123931	0.184492584094068	0.48508410507974	7.7358012702495	-0.189402380916569	0.331472234829018	-0.571397423419996	0.567730275262025	0.67449612786638	-0.494664190131068	-0.464848796407921
FAF1	-0.0147126344829503	0.0276807493176437	0.595064427077056	2034.87844858673	-0.0837025088773725	0.0545935134563857	-1.53319512846964	0.125227784215056	0.211341326341083	-0.281851727198373	-0.316444015842022
FAF1-AS1	0.0261741355031758	0.208499591568908	0.900099489401454	6.55984629110429	-0.0862345250348068	0.400716370935017	-0.215200903406043	0.8296106866122	0.88095488164204	-0.205585933106626	-0.319999018274703
CDKN2C	0.417923299002007	0.11902012330083	0.000445808959200735	32.3000772028084	0.556926898984003	0.206999717850486	2.69047177825752	0.00713510697581078	0.020365252823838	0.525140926685774	0.583012765548151
RNF11	0.655333568852168	0.158799177947859	3.67834750210592e-05	104.657501509951	0.924501665359409	0.256625319856352	3.60253487799609	0.000315129101807148	0.00144671937988423	0.967980572903912	1.09909524978498
EPS15	-0.153570633374507	0.0344277455401778	8.17057927652889e-06	1761.66176387852	-0.268889029500738	0.0641875275238499	-4.18911648218305	2.80042634573451e-05	0.000181473503157779	-0.540862540599604	-0.576449675514736
EPS15-AS1	-0.45347833542295	0.107447854025254	2.43814730233395e-05	42.9044209827278	-0.715132348396923	0.180393376722498	-3.96429381937356	7.36135393035106e-05	0.000416112473209403	-1.10027819164557	-1.20298441526568
OSBPL9	-0.179837097200375	0.0386494220414782	3.2708537159066e-06	1383.83386111218	-0.314027810025722	0.0742677241157779	-4.22832143793953	2.35441263823795e-05	0.000157064866671652	-0.589857184156473	-0.63982544588784
NRDC	0.0909779505681451	0.0317524433176991	0.00416710711615537	684.847110234673	0.0695488149305678	0.0614317003268285	1.13213234471054	0.257578798347419	0.37063090753315	-0.0847078491253856	-0.10127602516823
BTF3L4	-0.0834605977832869	0.0527886272336743	0.113870336186259	170.557165261466	-0.155298052951984	0.0936256797589311	-1.65871215409968	0.0971738090767747	0.173156948799409	-0.410086802139964	-0.416965622944335
ZFYVE9	0.821746598103083	0.0716059839965464	1.7425589879568e-30	114.359105905569	1.09345237921737	0.145326284196692	7.52411984701571	5.30766431785702e-14	2.8396004100535e-12	1.27838958362647	1.33630550494258
CC2D1B	0.00882500882862712	0.0842962497355072	0.91662147296275	46.2737631121598	-0.0387455002060418	0.158378592901394	-0.244638492464475	0.806736356803183	0.865320100449795	-0.237947132660461	-0.253323456866379
PRPF38A	0.278648690474226	0.0481262319741444	7.04055193262438e-09	75.3612449773299	0.368480850785878	0.108318724034753	3.40182045227614	0.000669385997186241	0.00276147125554457	0.265353014366147	0.318430662544443
TUT4	0.0229785480546831	0.0265082902783564	0.386027579526339	774.132817427992	-0.0243006591327867	0.0467180816489002	-0.520155329052532	0.602955317442829	0.703430615447339	-0.211546639086375	-0.233042604785586
COA7	0.327694919207808	0.113848616947254	0.00399775228519733	11.3443972568271	0.417043494200274	0.269265627363528	1.54881816250997	0.12142543818214	0.20610170865065	0.356838587397261	0.386613606388886
ZYG11B	0.363913324897895	0.0449125502600958	5.37486988506543e-16	199.603161280837	0.496808395824676	0.0845702596423041	5.87450479549149	4.24109203019664e-09	8.03796368177715e-08	0.424396515588429	0.498605158450938
SCP2	0.0324556427690038	0.102628297162336	0.751816872477554	106.00976817728	0.00419114988246949	0.164610465159502	0.0254610171862913	0.979687242177992	0.985707828665536	-0.193869083380321	-0.193039522631744
CPT2	-0.215014442089758	0.0682985942204904	0.00164305523072087	24.7897485095924	-0.294925550286067	0.152260924230229	-1.93697464912349	0.0527484423123148	0.10594126257494	-0.655473229222845	-0.613005482814233
ENSG00000236723	0.191537113401833	0.0813882734680481	0.018603870685698	22.0391595116753	0.179935383878393	0.160377123155508	1.12195168698668	0.261882982378203	0.374958154834833	0.102864424480842	0.0537089736409404
CZIB	-0.3611088341907	0.0711199178734653	3.82505626339499e-07	96.0765802133715	-0.562296401303087	0.122802659477905	-4.57886175831769	4.67513041640394e-06	3.85499679784667e-05	-0.927982034142142	-0.988399621987685
MAGOH	0.144469419492177	0.0513551778610219	0.00490599461312728	64.5392099503636	0.150407447778078	0.118622676948093	1.26794852087088	0.204816335024253	0.311325411257783	0.0150693980381729	0.0122511478840082
NDC1	0.28455466172989	0.0419900969529829	1.2294428908258e-11	110.518261259058	0.357508177012573	0.0762937749689531	4.68594164016733	2.78675670329456e-06	2.457445609414e-05	0.276369379509421	0.303024804314599
YIPF1	0.161287112988369	0.0577254309216737	0.00520541789985341	68.5125683856507	0.138960853142085	0.126691397991449	1.09684521084426	0.272709062777161	0.387258271982776	0.0464393191572529	-0.00382010492272567
IFT25	-0.195708797132622	0.0679751386860556	0.00398782547197306	87.4914912193307	-0.319762193909829	0.125160634921956	-2.55481441196919	0.0106244428474968	0.028493300543642	-0.619462550374678	-0.647876638056605
LRRC42	0.0552797000606846	0.0955121457195319	0.562743418938125	23.7075552176809	0.0634263318201128	0.20945039282419	0.302822692117612	0.762024989083858	0.831316694897946	-0.151295535645045	-0.1098721165825
TMEM59	-0.139744719637992	0.047264066596332	0.003109706815391	579.953474129843	-0.23897131735618	0.0860613036545988	-2.77675688385195	0.00549042296027331	0.0163868564917975	-0.515073164463579	-0.534444596225706
TCEANC2	0.180741192142819	0.0510876314007138	0.000403374772066271	78.2618960257146	0.192078185686898	0.0944350833074396	2.03397062786056	0.0419545569855674	0.0881175386208463	0.0827268712319524	0.0707577155464945
CYB5RL	0.195835192205118	0.112562265322071	0.0818951365428906	13.224604012867	0.252097221000944	0.210961164159082	1.19499350511188	0.232089567707633	0.3428859682082	0.110881599550251	0.155025667756076
MRPL37	0.3213100180082	0.162989031080383	0.0486827397753962	24.4320250483395	0.454399745338533	0.293567999026189	1.54785176465367	0.121657990153076	0.206419082056456	0.344928877719761	0.439062546448928
SSBP3	0.192716176511127	0.0915396860333882	0.0352674112035655	307.81504691994	0.234685073838123	0.1562654502215	1.50183596889438	0.133139476513097	0.222346361845456	0.105063722306155	0.130578657281727
TTC4	0.42334931620254	0.108390991428556	9.39292814055515e-05	50.1723175002378	0.558857279114884	0.189319252075025	2.95193052470657	0.00315793974952099	0.0103330708538986	0.535262037027688	0.585723058703719
DHCR24	0.409852698588771	0.124106859410194	0.000958551863774248	527.036524926283	0.630150576932493	0.196061868054638	3.21403944165667	0.0013088169365805	0.00490364305243796	0.510086894549669	0.685820305884094
ENSG00000287724	0.240245745560907	0.243137670645488	0.323100829480401	9.94966133732034	0.34600725657843	0.424933499699845	0.814262130010543	0.415494799499251	0.534826070890909	0.193720281081769	0.286877276976989
USP24	0.0607424557194741	0.0259593890668873	0.0192887421828964	487.394738203766	0.0224071049618881	0.0505328594994876	0.443416525085331	0.657464485289444	0.7485013138819	-0.141105897324676	-0.167463949414807
ENSG00000234810	-0.438831072494058	0.225150557143269	0.0512887225028571	10.9015288956182	-0.709593404543928	0.392428747264116	-1.80820953992535	0.0705738944115956	0.134261325935765	-1.07295675884661	-1.19520762489487
ENSG00000260971	1.11317890421321	0.116246013936797	1.00816909036194e-21	326.536669619377	1.54207449968621	0.19978960475673	7.71849216861854	1.17713892412661e-14	7.14113430355203e-13	1.82199614039336	1.96618013071788
PLPP3	-0.246936376711743	0.0428553657043116	8.30797938667253e-09	427.10805446812	-0.396354384370428	0.0819328412950205	-4.83755205001681	1.31447969391058e-06	1.29157372093643e-05	-0.715016981241326	-0.755413638802942
DAB1	1.45362652258433	0.419035788418037	0.000522439489523456	92.4787899837062	2.03620180297741	0.68143312795182	2.98811683708072	0.00280702223911022	0.00932403451656532	2.45703060192035	2.65994496318008
OMA1	-0.167096313716074	0.072235440694992	0.0207106624421845	96.7180790067798	-0.299865019882345	0.125310934778294	-2.39296770399869	0.0167127121224429	0.0411578552069366	-0.566091893571989	-0.619940599076963
MYSM1	-0.0716562867233776	0.0466693235322466	0.124684512940043	331.046367274472	-0.15530912088192	0.0820788668973796	-1.89219377353366	0.0584651676703732	0.115225984550065	-0.388068306744131	-0.416981162544163
JUN	-0.752614265008733	0.279277336996357	0.00704174996878269	97.9690009131986	-1.1069124297991	0.459529925558167	-2.40879291692393	0.0160053767384213	0.0397763468358461	-1.65825426114126	-1.75305165649204
LINC01135	-0.325647067191211	0.0819336396736238	7.05206939747696e-05	519.266290527049	-0.526254790155131	0.131915821542411	-3.98932276660945	6.62622072384681e-05	0.000380573598547567	-0.861835458586523	-0.937796463341756
LINC02777	-0.34382821594618	0.187101752011243	0.0661134590509183	12.3598113350983	-0.576444011442866	0.356064436232253	-1.61893172354586	0.105461954310423	0.184702860882788	-0.895748622863582	-1.00826315576327
LINC01358	-0.804742827015547	0.144029565406001	2.30567805232987e-08	58.606534800509	-1.17673876241821	0.224399317903522	-5.24394981861815	1.57174964262658e-07	1.97398390884035e-06	-1.75548928796435	-1.85108925455288
FGGY	-0.596749964186537	0.0584384124959942	1.75930932708916e-24	222.721959401409	-0.947765658386164	0.106165413913935	-8.92725439901254	4.36712318475588e-19	5.34638170789618e-17	-1.36752171668266	-1.52960633689365
NFIA	0.0478799516543197	0.0283032544817133	0.0907076635830036	3773.70113923097	0.0129145225505023	0.0558133426933515	0.231387727867457	0.81701359824492	0.872281410005517	-0.165098232421583	-0.180791729123405
TM2D1	0.0873906462853278	0.0262683541170265	0.000878363709266868	251.335439502012	0.0723433385927841	0.0622802330843223	1.16157783955043	0.245406987930666	0.357584769353401	-0.0913992216615537	-0.0973524568338844
PATJ	0.387123420936957	0.194530939411857	0.0465870558062054	52.4432490009733	0.417966472142759	0.328426170551535	1.27263449024436	0.203147773723519	0.309446821783309	0.467690138585929	0.387909486283338
KANK4	-0.558635352920826	0.229457043639702	0.0149083972574013	40.036769619811	-0.773798829447894	0.366245290016354	-2.11278847958247	0.0346188761585056	0.0751984035184294	-1.29642681004993	-1.28535335364732
USP1	0.180155282317726	0.0591487011236534	0.00232059944229017	73.0920190522813	0.255762631294877	0.106977382722521	2.39081032631241	0.016811235293682	0.0413480319286596	0.0816339779050391	0.160171978719948
DOCK7	1.65309390203969	0.123523901886791	7.62356932560816e-41	75.6669793172496	2.34731205217466	0.237610069932665	9.87884079508858	5.14243241902502e-23	1.24786632396663e-20	2.82909565119485	3.09675011131497
ATG4C	0.180836336809782	0.03558161346666	3.72897222739501e-07	2248.14395614491	0.215154215103986	0.0656441134423434	3.27758581571766	0.00104698899644321	0.00404295545292529	0.0829043438858703	0.103156932460449
ALG6	-0.297662542163798	0.0813946132456454	0.000255154531453301	65.8445402276665	-0.49538454676935	0.144433806034294	-3.42983793317562	0.000603941860509653	0.00252706111329523	-0.809636127990825	-0.894454010722856
ITGB3BP	0.278651778590745	0.107274065324204	0.00938862756496608	252.672650258949	0.327996432736215	0.179456573861733	1.82772035416729	0.0675915317657642	0.129348165774535	0.265358774607386	0.261589712209419
EFCAB7	1.32482954810077	0.172860545872854	1.8001619739625e-14	67.2778212405607	1.820648717837	0.325266480058297	5.59740652498434	2.1758209664204e-08	3.34849729475503e-07	2.21678654402738	2.35730402631402
DLEU2L	1.23799685648171	0.207230010098308	2.31473078639234e-09	13.701726405354	1.64466507897913	0.398330048837773	4.12890035230295	3.64502321431626e-05	0.000227943950572221	2.0548181571458	2.11021940072237
PGM1	0.936651003873946	0.310166445566912	0.00252913730028636	13.6444674165498	1.24857725217599	0.494780340693073	2.5234981050925	0.0116193686794743	0.0306533878830085	1.49271993434209	1.55410399691426
ROR1	-0.359669713254272	0.262303398809991	0.170313458438524	532.943706567736	-0.598285487145558	0.419853692115731	-1.42498565186046	0.154161348690877	0.249096143562465	-0.925297652347053	-1.03892903403124
ROR1-AS1	-0.418657490671416	0.26130636176006	0.109117787699423	8.4954077182844	-0.677566034937588	0.450363527654122	-1.50448691630721	0.132456039687387	0.221422699386382	-1.03532712368833	-1.15024054341374
JAK1	-0.082550990694426	0.0684413021478676	0.227756763015199	978.82442168016	-0.172731186758626	0.113749743312933	-1.51851935422334	0.128883524197511	0.216542805430264	-0.408390118665896	-0.441442099095519
LINC01359	-0.824507770679953	0.157001939278717	1.50802480075623e-07	15.6238936002369	-1.21081822658813	0.295246005510892	-4.10104863059175	4.11282107076442e-05	0.000252777591725996	-1.79235669334404	-1.8989375187406
DNAJC6	0.0189408580979547	0.0301008371472663	0.529187436704875	5048.34799148055	-0.0240061653917731	0.0558531243015466	-0.429808818968939	0.667334717188819	0.756291486309114	-0.219078112737892	-0.232629129554538
ENSG00000229294	0.346763537243148	0.142018126782793	0.0146188939249387	207.867867057803	0.46868327171521	0.240612122035077	1.94787888386971	0.0514294570022273	0.103814073592648	0.392407141655543	0.459116909398884
ENSG00000290094	-0.0392888058048565	0.0819623554673007	0.631688349489576	83.6687029198411	-0.103433876052346	0.149718399488307	-0.690856143305382	0.489655949292779	0.604298855230185	-0.327693480465653	-0.344147258612092
LEPROT	0.0645824206062351	0.085114622557371	0.447990165466625	88.8583796700543	0.0658873796479214	0.145736765838498	0.452098544034771	0.651197992521953	0.743436908374428	-0.133943238805242	-0.106416755135017
LEPR	0.734031500922268	0.132190391141466	2.81072504345686e-08	78.9257506594327	0.997656852770371	0.219528379719811	4.54454614953977	5.50537449626341e-06	4.41893290193287e-05	1.11477525208109	1.20180662800647
PDE4B	0.034085235940906	0.043026686708196	0.428250914792807	19059.5509908256	-0.00476831244159167	0.0749722221563638	-0.0636010552234502	0.949287891498517	0.964616877966265	-0.190829415112473	-0.205618790842189
PDE4B-AS1	0.172377376881279	0.195794835114392	0.378643751659869	11.623834592852	0.163338605993435	0.36387405383598	0.448887751878735	0.653512632020127	0.745140389035199	0.067125907576118	0.0304067582966798
SGIP1	0.0795734383860248	0.0637670555193878	0.212076125121737	1652.49703539563	0.056363479408808	0.113777624116137	0.495382812276655	0.6203299249179	0.717968090427505	-0.105980602588023	-0.119788505713797
ENSG00000248458	0.306756051485916	0.192627170231023	0.11127557002264	17.8637332119363	0.375889967047146	0.323740899581875	1.16108272860372	0.24560825777338	0.357839671371551	0.317781470028145	0.328833213197797
DNAI4	-0.240515117387115	0.1018800192693	0.0182371221589992	64.6310593231736	-0.439512266400448	0.189344076294211	-2.32123589500374	0.0202741158897664	0.0483003087002167	-0.703039453018186	-0.816008187204845
MIER1	0.0706478193903843	0.0370833686385107	0.0567660437709115	364.47121155767	0.0469677318254898	0.0715686153504608	0.656261569341475	0.511655840012564	0.624698221916508	-0.122629494654916	-0.132980327344743
SLC35D1	-0.189792949896378	0.0407951734473863	3.28191994065578e-06	219.520253523907	-0.333394940524489	0.084966083845639	-3.92385909100129	8.71417166695294e-05	0.000478258799605103	-0.608427763636797	-0.66701729292049
SERBP1	0.369737757925306	0.0506158391385188	2.77713074119848e-13	214.314324637722	0.508942037874178	0.090964438489407	5.59495607652704	2.20677630431792e-08	3.39229447956744e-07	0.435260788068757	0.515641039867651
DEPDC1	0.39289921992931	0.231719605183151	0.0899653729659186	5.6304365608817	0.499786263417699	0.411269269999308	1.21522880476467	0.224278837135676	0.333777802851462	0.478463694355082	0.502786145411196
LRRC7	0.233863427041994	0.10015024068465	0.0195368414730196	2589.41927188176	0.256761657212978	0.159590255852132	1.60888054124608	0.107642465128134	0.187580592283433	0.181815388859748	0.161574631526381
LRRC40	0.214550428112771	0.0695803897585228	0.00204588064003953	102.950461900343	0.254416233824235	0.128237100917533	1.9839518517176	0.0472612077087033	0.0970286374910967	0.145790992701038	0.158281609154401
SRSF11	-0.110828363651675	0.0469384159360302	0.0182186500327294	1218.66070547353	-0.205253644601485	0.075756709712282	-2.70937908181364	0.00674092714717947	0.0194815948538966	-0.46113569637098	-0.487104294579005
ANKRD13C	-0.0801082782977373	0.0445498774175564	0.0721499823900142	453.800682207159	-0.168852429748023	0.0754023514758251	-2.23935230723088	0.0251330019450822	0.0577888939816789	-0.403833745033681	-0.435996244981206
HHLA3	-0.189574303000794	0.0800254601293681	0.0178398767847889	44.1151640655618	-0.327533073174938	0.142742346145038	-2.29457538018982	0.0217574705412803	0.0512558677615953	-0.60801992317586	-0.65878711136082
CTH	0.212300388375665	0.237803801394517	0.37198871468747	19.8794683924091	0.253750925706935	0.407168598100835	0.623208486338363	0.533147525705155	0.644223877539334	0.141594009976636	0.157347502960591
ZRANB2	-0.048178232824851	0.0544395252209133	0.376164032035748	559.945486226946	-0.112950076753848	0.0882564667036507	-1.27979377571407	0.20061767350321	0.306516362602497	-0.344274863904123	-0.357508198882707
ZRANB2-DT	-0.200156521695389	0.0695647295436767	0.00401131986644597	194.694233978545	-0.387049032717662	0.11893566631395	-3.254272202049	0.00113683293450894	0.00434432585687346	-0.627758858588701	-0.742348734905941
NEGR1	0.0074823911958516	0.142736849839588	0.958193337607542	793.130197707807	-0.0506800638366593	0.219125982752505	-0.231282768022542	0.817095132928578	0.872299926260229	-0.240451507546517	-0.270079828114348
ENSG00000286863	0.615173231455617	0.401203306497838	0.125196920172439	31.6792172167287	0.643504153990032	0.664482815696718	0.968428586547133	0.332830368444666	0.451448960370296	0.893069788227602	0.704569000984302
LRRIQ3	0.265743596044301	0.243113762018436	0.27435722256929	12.9946462941845	0.35064491722681	0.420142172062384	0.834586338966098	0.40395065648813	0.523537002481374	0.241281235772211	0.293388647308702
FPGT	-0.32488490913399	0.0559206801654409	6.25679544330664e-09	263.779407047446	-0.522744621893109	0.0941738784295925	-5.55084520899211	2.84291728624553e-08	4.25466993422804e-07	-0.860413810716634	-0.93286811536342
TNNI3K	-0.610169298824731	0.0843859374124182	4.80514911897464e-13	262.144454357458	-0.932058622668707	0.139960198786176	-6.65945483610424	2.74845144053337e-11	8.28130967303947e-10	-1.39255270378954	-1.50755333773651
CRYZ	0.401784430607314	0.157886722105758	0.0109351647624522	35.3371654846639	0.492383988221908	0.279096565794041	1.764206545577	0.0776972111187991	0.145051161133859	0.495037213081565	0.492393199753587
TYW3	-0.0914790263475595	0.124100824207544	0.461040426703713	82.4506700747946	-0.160406723042775	0.202657855260208	-0.791514954289911	0.428643553134719	0.547498565988129	-0.4250435185064	-0.424138300159367
ACADM	0.426297145492344	0.0899644425075333	2.15298535183266e-06	117.766888126398	0.567101378582736	0.156111481555563	3.63266924976875	0.000280504471414329	0.00130764159933081	0.54076060151958	0.597297942843941
RABGGTB	0.355787460564786	0.0843092217827375	2.44269613138129e-05	50.4503943237493	0.493662779730633	0.149447335548015	3.3032558119581	0.000955691625330286	0.00374046471676649	0.409239400065323	0.494188649166916
MSH4	0.633268503253534	0.150155202666599	2.471065275645e-05	56.1100940754925	0.842727721080005	0.244411890400386	3.44798168247658	0.000564792339308783	0.00238501028553979	0.926822766842505	0.984282960775845
ST6GALNAC3	0.134030205470298	0.0525033094931537	0.0106862257990649	2396.78869467263	0.138006077611812	0.0947524757883309	1.45649046596002	0.145257083317304	0.238364751261786	-0.0044027918007999	-0.00516062928028914
PIGK	0.112303428963459	0.033474846164757	0.000794051032206443	358.279145351828	0.101284981462815	0.067882167400657	1.49207052958411	0.135680656701608	0.225661421396983	-0.0449295896845719	-0.0567177987545364
ENSG00000289212	0.0117381215353564	0.0856495318792384	0.890992628495826	31.9351835487573	-0.192555316634753	0.211963916477984	-0.908434415792427	0.363648749539655	0.483241038284214	-0.232513324757981	-0.469275582593829
ENSG00000287870	0.278665483779537	0.11893018703992	0.0191241864743867	16.7311173719943	0.307031052851366	0.233468430891778	1.31508594835971	0.188481018520252	0.291583397162079	0.265384338796162	0.232153890374763
AK5	-0.201372699334214	0.0504890874443231	6.65092005652517e-05	3141.27931232424	-0.343766081796219	0.0902124098786154	-3.81062962688583	0.000138613306403254	0.000713220833288082	-0.630027385875476	-0.681578587224407
ZZZ3	0.0692199429894788	0.0292798525003399	0.0180748602030244	1350.73374400056	0.0412007078711763	0.0561246655084219	0.734092711251773	0.462892235494219	0.578945475207634	-0.125292902099839	-0.141077346839155
USP33	0.145920373507824	0.0322556035559877	6.07171033226395e-06	685.88076329121	0.157544100175194	0.060434340576125	2.60686389018751	0.009137567449119	0.0251509832015552	0.017775851989696	0.0222711537036588
MIGA1	0.142307695450428	0.0251212452779084	1.47166559348753e-08	710.879990631121	0.170039350342696	0.0479294688336014	3.54769945256494	0.000388611390224195	0.0017285892575308	0.0110371499367185	0.0398147403083466
NEXN	0.24572032041893	0.0880624165554316	0.00526596673576739	33.6360940847694	0.369577263102065	0.185126872796726	1.99634584390064	0.0458962912388419	0.0947561078159561	0.203931965668335	0.319970047844107
FUBP1	0.170809963360339	0.0392943068457115	1.38050456847183e-05	505.299453296541	0.188912714450047	0.0745842485480032	2.53287682222153	0.0113130699860129	0.0299850415525509	0.0642022225580751	0.0663133292361854
DNAJB4	0.0649365261956053	0.147946162095438	0.660719520420297	139.410661685159	0.0615396310166855	0.244978906393071	0.25120379514612	0.801656550522949	0.861435304843931	-0.133282728229943	-0.112521083069633
GIPC2	0.520343523958743	0.183639696277156	0.00460409592455269	172.171813021306	0.723467995282266	0.29384329322303	2.46208782697364	0.0138130837285984	0.0353229196063085	0.716184625907584	0.816839868405785
LINC01725	-0.0561336169165696	0.120472922020404	0.641255693783221	140.915670140716	-0.181935757543983	0.197117973902252	-0.922979036068027	0.356018130267955	0.475238739902872	-0.359113983875342	-0.454365504594986
TTLL7	0.0650345261578518	0.053906601566828	0.227651842930322	9058.18298820967	0.038405748040475	0.0913145236909895	0.420587508844058	0.674056316567816	0.761852390072365	-0.133099929614542	-0.145001527562968
TTLL7-IT1	-0.181405118265995	0.0829640585867766	0.028775341530459	141.684681376102	-0.323563633897419	0.146513459000758	-2.20842259888045	0.0272148278864784	0.0617812055044028	-0.592782002423181	-0.653213937490455
PRKACB-DT	-0.548966656684002	0.121528455369853	6.26668086038824e-06	60.3039638186862	-0.854003855604749	0.207243500224322	-4.12077510117503	3.77599889522489e-05	0.000235376371500968	-1.27839186142025	-1.3979628495479
PRKACB	-0.0324930366058336	0.0552565636488906	0.556505846325176	2177.21172426383	-0.094100563713479	0.0888174284198416	-1.05948309231229	0.289379825357713	0.405264737295362	-0.315017381703056	-0.331043097340364
SAMD13	-0.0168346937303035	0.0948493888951748	0.859124548703233	89.8577963053165	-0.0668847763041219	0.161283025245007	-0.414704375755083	0.678358328689268	0.765311509890074	-0.2858099888479	-0.292831575599676
RPF1	0.448915014496422	0.0923977163689534	1.18273822572896e-06	49.2822497066644	0.60725629875319	0.166012037804815	3.65790521448304	0.000254285044728615	0.00120568020684479	0.582949547744593	0.653676271422499
GNG5	0.700851947482975	0.123890984635099	1.54037075327676e-08	33.4948030741601	0.943290310678637	0.221873339634319	4.25148110283698	2.12361431379986e-05	0.000143857402344099	1.05288567284762	1.12547489180287
SPATA1	0.300500124329335	0.169404186410408	0.076085515337406	33.6208913164376	0.39667103930698	0.290263303062708	1.36659038576876	0.171753732416571	0.271675179817108	0.306112334693204	0.358010263360176
CTBS	0.35142524634193	0.129566067842273	0.00668131099207451	98.8545103624007	0.446671933413942	0.208066393205508	2.14677597151771	0.0318111211642665	0.0702290696400536	0.401102593665177	0.428212540570981
ENSG00000289881	0.448264353056716	0.259107260203271	0.0836242123309281	6.08892853181244	0.512763307683029	0.45880535486077	1.11760532489564	0.263735593554012	0.376921422952103	0.58173587370282	0.521006180775819
SSX2IP	2.4168242282848	0.28831511708743	5.17804441427797e-17	49.1946840581862	3.39224570569074	0.454141390263422	7.4695805720837	8.04508365300241e-14	4.0341196221642e-12	4.25367626303572	4.56385831650249
C1orf52	-0.0831768091978051	0.0420724459396627	0.0480427490070117	223.196563818696	-0.163585055600372	0.0749699464505123	-2.18200843598514	0.0291089101320218	0.0652525535770446	-0.409557453359581	-0.428600744026856
BCL10	0.279037880919619	0.103107629348007	0.0068042114786566	23.9948595883999	0.373955679114324	0.209238060714831	1.78722588919415	0.0739009865755933	0.139301640921287	0.266078968467704	0.326117433408439
BCL10-AS1	-0.520047077938127	0.158466203555544	0.00103163608825056	15.8177732081195	-0.846409968845613	0.292194815213541	-2.89673164880439	0.00377072144629755	0.0119357870332489	-1.22444838193773	-1.38730087733932
ZNHIT6	-0.0143330797930807	0.0520962329317847	0.783218675875187	238.445056844708	-0.101684665179228	0.0949259634804229	-1.07119971661071	0.284079639016078	0.399333631384036	-0.281143746601374	-0.341691330797039
ODF2L	0.283191292463004	0.126155166022773	0.0247819035086874	155.753550400357	0.35848815478219	0.197617657522376	1.81404920631447	0.0696701505030705	0.132858219925095	0.273826296751488	0.304400713131267
CLCA4	0.144106513736017	0.107859642537701	0.18153099689171	177.113035394375	0.154508535690577	0.172074854730878	0.897914665871582	0.369231045238136	0.488590667237377	0.0143924725758935	0.018009159128432
CLCA4-AS1	-0.248826134981146	0.13413340469486	0.063586997662502	21.0591089217907	-0.416248868812235	0.255203861001315	-1.63104455856994	0.102880917755669	0.181258756823776	-0.718541933569582	-0.783345901549326
SH3GLB1	0.00991035503319925	0.0274072514320502	0.717653884843016	341.823789421321	-0.0204099370191233	0.0511337079187968	-0.399148386648107	0.689783871087294	0.774731219456586	-0.23592264429456	-0.227579951422042
SELENOF	-0.1022034036345	0.0589114203001294	0.0827645921062469	244.938171149674	-0.180375784493532	0.0985188196820522	-1.83087642620624	0.0671189896727439	0.128661299289451	-0.445047621305557	-0.452175270550473
HS2ST1	0.755624257707934	0.0862146135455959	1.87679336945925e-18	131.621970716447	1.0428142944802	0.148294222250505	7.03206287240667	2.03502057760048e-12	7.90111275114654e-11	1.15505206395563	1.26520859906448
PKN2-AS1	-0.101300824102204	0.192865209476466	0.599415274972119	31.8266001177555	-0.209581442113506	0.324639640519018	-0.645581795798067	0.518550229889879	0.630622791656843	-0.443364046281538	-0.493180610734496
ENSG00000286758	-0.47694783966153	0.14179175947798	0.000768993957231039	23.747469516559	-0.760597004364054	0.250060375217396	-3.04165345550173	0.00235282600946722	0.00802523911713103	-1.14405568686719	-1.26681772141959
PKN2	0.0443178417065351	0.0280730745616917	0.114414049463269	717.921308758885	0.00607804004939511	0.0530493197207254	0.114573383436254	0.908783277690241	0.937126723367179	-0.171742610148219	-0.190390290274389
GTF2B	0.100386011316096	0.0493516072074977	0.0419417037471925	112.686471187382	0.123692659653026	0.101417583889995	1.2196372158421	0.222602431841518	0.331755258422285	-0.0671590619737144	-0.0252569606224301
KYAT3	-0.134857020042966	0.061541848750657	0.0284296589594261	181.647370942241	-0.256364320429161	0.104846877693266	-2.44513070936806	0.0144799653257336	0.0366626139018808	-0.505956174028212	-0.558864728006665
RBMXL1	0.142510451297092	0.0463677112953357	0.00211574535659285	60.7672125690884	0.161959269132168	0.101717604149505	1.59224423821583	0.111329836772975	0.192721165848147	0.0114153489399114	0.0284701411535028
LRRC8B	-0.233274966753592	0.10113205362131	0.0210750485219654	686.761461635396	-0.380727920289224	0.164165010069924	-2.31917824710064	0.0203853734425785	0.0485058378061984	-0.689534452804259	-0.733473763869772
LRRC8C-DT	-0.276896177733403	0.0747032156360928	0.000210046570094503	325.999437596176	-0.46031490062339	0.121774939084954	-3.78004624007457	0.000156799235908986	0.000789749746763235	-0.770900779754217	-0.845215510804096
LRRC8C	-0.00702885252522287	0.0447523373451583	0.875196673696628	282.637126829263	-0.0683385388667503	0.0775197347566943	-0.881563115266578	0.378013108804687	0.497898627076369	-0.26751922470838	-0.294872687948627
LRRC8D	-0.0364480880276575	0.0313751700505984	0.245363135129065	1624.34465524278	-0.103667881940429	0.0542763138182024	-1.91000225784792	0.0561329226102202	0.111502745994779	-0.322394710297646	-0.344475807661415
ZNF326	-0.113884173641332	0.0291986431219599	9.60639712074078e-05	320.90461897601	-0.224820267581828	0.0569080304314456	-3.95058950164613	7.79589372871356e-05	0.000436139974802341	-0.466835676475393	-0.514576233132881
LINC02609	0.239615745237082	0.140144059715592	0.0873062527661483	39.9192110876003	0.279383599460892	0.248811826172564	1.12287106187278	0.261492259335919	0.374486068895921	0.192545146068881	0.193336300774487
ZNF644	0.00722264470333668	0.0371942554819653	0.846029381332373	1482.50739273408	-0.044688173711603	0.0711217917013854	-0.628333069830867	0.529785772247559	0.641113488247703	-0.240936010786096	-0.26166709192055
HFM1	-0.615597474299422	0.812861552620182	0.44885731442926	16.9495819467416	-1.00117620426964	1.25007367680421	-0.800893757581658	0.423193154273433	0.542423294984124	-1.40267783994452	-1.60459583488285
CDC7	2.44613180765088	0.596197572232185	4.0802496497153e-05	5.64446931930497	2.63147516691102	0.668182109811508	3.93826043569671	8.20744833442145e-05	0.000455600553171786	4.30834347724753	3.49572093193935
BTBD8	-0.00511716816793411	0.0756002079692273	0.946034620213035	394.845868249276	-0.0565347736819591	0.125389886434565	-0.450871878821438	0.652081892321319	0.744133425827545	-0.263953373808178	-0.278299960391769
ENSG00000273487	0.633582438804494	0.226441073291449	0.00514198906729149	6.96814713893234	0.893657094520718	0.421640197487479	2.11947793366465	0.0340500966762506	0.074139843572115	0.927408348537898	1.05578884194687
GLMN	0.330398160828329	0.0881548381982121	0.000178300011122579	81.1577387353276	0.416668282510384	0.152498943250879	2.73226996612636	0.0062899577714784	0.0183736535160404	0.361880924292077	0.386086801507957
RPAP2	0.114211595718044	0.0324298238461603	0.00042861531283451	410.33586059968	0.108383814259809	0.0662493625144278	1.63599784429934	0.101840038561262	0.179891366698165	-0.0413703001430581	-0.0467508924263884
EVI5	-0.115577350110374	0.0300253015851149	0.000118440450401548	978.840311307968	-0.218762376978537	0.0542815545601046	-4.03014207591101	5.574314980365e-05	0.000328061352395755	-0.469993946204032	-0.506070830918768
RPL5	0.335105783482496	0.0882474176792656	0.000146254884577795	179.356794802935	0.462335862429347	0.143776131989076	3.21566490928045	0.00130142696978448	0.00487999202328954	0.370662018521976	0.450205017037452
DIPK1A	0.145471748204786	0.0310523637382	2.80337672484541e-06	946.351175395174	0.151349374588744	0.0618818716046977	2.44577887940375	0.0144539616677049	0.0366104166080973	0.0169390344813082	0.0135736323766499
MTF2	-0.151630132633367	0.0500101230301795	0.00242948222584592	276.233602912445	-0.265961910347466	0.0893931132064525	-2.97519462973875	0.00292802709756564	0.00966455191372832	-0.537242938708603	-0.57233994040105
TMED5	0.319694152196418	0.0467369730896955	7.90365359138096e-12	147.753176512179	0.426722822066995	0.0857397903641925	4.97695201089746	6.45933276964272e-07	6.88438219660196e-06	0.341914814996708	0.400203580533353
CCDC18	0.206061778939429	0.0872782872529081	0.0182270017190643	64.5084099955717	0.239206734036739	0.163367262819691	1.46422685860111	0.143131973940198	0.235417622110064	0.12995717725925	0.136927160611233
CCDC18-AS1	-0.270695808060186	0.0463579827121059	5.24366241927869e-09	851.80796079658	-0.44585166922394	0.0768480561725105	-5.80172995167347	6.56342071722448e-09	1.17201477169991e-07	-0.759335275388118	-0.824908838329476
DR1	0.218998635877664	0.0658557204756388	0.000882820376083094	67.0051911148911	0.307759705356858	0.118942451541557	2.58746731186493	0.00966843687160006	0.0263084478670751	0.154088202228466	0.233176933384183
DNTTIP2	0.818523146748981	0.111364127416481	1.98249332783065e-13	28.4308110645788	1.15747241065199	0.20298358763708	5.70229556057244	1.18204638950655e-08	1.97348584825729e-07	1.27237690330665	1.4261909374751
GCLM	0.295043993849429	0.237497982383355	0.214125506612891	19.4874251454949	0.35074538433317	0.373380219117036	0.939378591513517	0.347536400646493	0.466114503393722	0.295935054270724	0.29352970517931
ABCD3	-0.143130492843617	0.0347834636453931	3.87346422360106e-05	391.652877373973	-0.240816790870664	0.0670819228546207	-3.58989099630552	0.000330816270586252	0.00150905078918985	-0.521388622550123	-0.537035678756588
CNN3	-0.155799477850153	0.0908014560130848	0.0861939367212214	137.216877205479	-0.271783749330372	0.156867592474946	-1.73256786212091	0.0831725055619541	0.153073091156452	-0.545019987957264	-0.580513921315879
CNN3-DT	-0.107749608938809	0.0676865119474102	0.11140899976316	45.1202243920582	-0.171438168192549	0.13425433403217	-1.27696561476718	0.201614387109719	0.307593792122372	-0.455392917641573	-0.439626674602903
ALG14	-0.0931844325179952	0.0397650194662755	0.019110061551546	194.458250021804	-0.174102417181656	0.0770792855976524	-2.2587445619366	0.0238992787960081	0.0554588967826084	-0.428224600207923	-0.443367334633738
TLCD4	0.272321535511311	0.153503226631327	0.0760558107973664	52.1739476635074	0.345777461565986	0.251985265500217	1.37221301761268	0.169997134135563	0.269429794234682	0.253551018323125	0.286554640083121
RWDD3-DT	-0.0426432615432037	0.108907113486799	0.695386115139998	37.0478139099718	-0.109696305318157	0.193272210906043	-0.567574121514468	0.570324183305937	0.676985964967188	-0.33395052230871	-0.352939837288605
RWDD3	-0.288236249834154	0.0886410589042006	0.00114707389388254	93.0134421464558	-0.469441378008058	0.146603023983738	-3.20212615846268	0.00136417239438484	0.00508161695923673	-0.792053333602684	-0.858029271572974
PTBP2	-0.144039650135938	0.028967635345147	6.61175398001336e-07	3119.4368624374	-0.260072437345722	0.0520473133647628	-4.99684653313531	5.82754081862244e-07	6.27499621111413e-06	-0.523084467021982	-0.564070999941516
DPYD	-0.140032074697866	0.0484661561120316	0.003861306827409	7420.96464335593	-0.268078377370706	0.0808250369719387	-3.3167739529	0.000910632612422804	0.00359151833239651	-0.515609165762654	-0.575311503356608
DPYD-AS1	0.209423497179402	0.115462594606228	0.0697119331786482	129.036565185207	0.247020147305662	0.198744827075082	1.24290101504047	0.213904311621091	0.322291350550949	0.136227765793665	0.147897352526085
SNX7	1.68591092070404	0.223476556258096	4.5571199046442e-14	11.8572784118079	2.29769344163073	0.364844030284385	6.29774164000915	3.02013336608408e-10	7.21275787552137e-09	2.89030899695461	3.02708456803951
AGL	0.04723543320544	0.0700337033823005	0.500014355737892	94.6350433586097	0.0263648373517678	0.126939071754262	0.207696787028716	0.835465726555773	0.885097353875918	-0.166300447987334	-0.161907212253944
SLC35A3	-0.102624275969735	0.050693632324896	0.0429288359546775	201.553892024064	-0.220429505584997	0.0921889461282158	-2.39106221345046	0.0167997058779551	0.0413271548109218	-0.445832671405354	-0.508411513553892
ENSG00000288826	-0.105859641547549	0.0899121277223642	0.239048747140422	40.710730029898	-0.214065460403151	0.1672841899923	-1.27965147461337	0.200667737838759	0.306516362602497	-0.451867575239841	-0.499476264054506
MFSD14A	-0.0109190754802171	0.0206444751182023	0.596867678097562	310.851322349167	-0.039312180084095	0.0588111499536833	-0.668447736782147	0.503847832406384	0.617662444255332	-0.274775629236232	-0.254119086996588
ENSG00000241073	0.381558976371006	0.119055071913015	0.00135111871123532	15.4415186458587	0.43208423052014	0.226972000087948	1.90368957559838	0.0569506248772552	0.112945423446734	0.457310820688091	0.407731107574428
SASS6	0.104657504115941	0.0549851227050302	0.0569911655202222	92.8535422549531	0.0887809809291851	0.0964635554308974	0.920357750993164	0.357385839127466	0.476736641592533	-0.0591914775827754	-0.074273671052103
TRMT13	-0.0661231214165744	0.054703314326322	0.226755462168856	383.499960018132	-0.149162995678683	0.0894273519900325	-1.66797956508103	0.0953197834382543	0.170456709717389	-0.377747333820434	-0.408351877148447
LRRC39	0.149020630458114	0.173338580620583	0.389949813861371	22.84822645938	0.185440215088286	0.299435735417977	0.619298878370121	0.535719483231715	0.646182501121585	0.0235587386858708	0.0614378691636666
DBT	-0.0193570734282326	0.0629067029864651	0.758302382543426	146.370533662474	-0.0704934361597074	0.10792807963206	-0.65315195452405	0.513658320810152	0.626411462037975	-0.290514965316541	-0.29789820778828
ENSG00000285530	-0.476329704922985	0.0762579932879085	4.20310687096601e-10	30.1388813959671	-0.761786479772976	0.15344432908312	-4.96457890835652	6.88502893553437e-07	7.27532334408838e-06	-1.14290268464405	-1.26848776920341
RTCA-AS1	-0.273923074883975	0.0718073511599555	0.000136351760099079	58.9691402155951	-0.445642964020779	0.135553217077108	-3.28758677683969	0.00101050041156319	0.00392670577430147	-0.765355072675742	-0.824615811958862
RTCA	-0.294641433088833	0.0729622180795049	5.3845920908997e-05	115.543824183964	-0.467204386134588	0.122100427571604	-3.82639434952513	0.000130033920368639	0.000674426207676428	-0.804000875249702	-0.854888489264487
CDC14A	0.412319682096538	0.232879093593502	0.0766387051711389	34.0456441678553	0.49645044914203	0.359848145612883	1.37961096977862	0.167706458057855	0.266463909424868	0.514688540908503	0.498102593993029
EXTL2	0.459693844767397	0.172056348347701	0.00754538411798686	48.4002339094644	0.616346991412418	0.285880881721683	2.15595736133366	0.0310869947422767	0.0689249749637457	0.603055221298043	0.666439789705515
SLC30A7	0.0204419799828462	0.043807389170688	0.640762365718742	269.501843941278	-0.0407290629606471	0.0779836277750017	-0.522277099985122	0.601477411141204	0.702249036858649	-0.216278081025468	-0.256108419512566
DPH5	-0.0807748207281978	0.0789601482836795	0.306316294745829	117.268617207887	-0.188971513717012	0.138336260148387	-1.36603023324695	0.171929474209955	0.271794977319576	-0.405077041771774	-0.464243850053969
DPH5-DT	0.273759473159575	0.121183929025571	0.0238808300262832	27.3899048043565	0.343289955532757	0.22037269596675	1.55776991349488	0.119287800496786	0.203331706741435	0.256233192939423	0.283062130774493
ENSG00000233359	0.411560021193036	0.535511638590507	0.442168757679589	23.9285187342022	0.62654301188119	0.809368440804309	0.774113469581992	0.43886369276729	0.557148609960268	0.513271550961249	0.680755210823077
RNPC3-DT	1.53211137748249	0.195127910726589	4.1000676383887e-15	7.46462525251462	2.338171871904	0.392951719039405	5.95027775325632	2.6768783043613e-09	5.27954996777441e-08	2.60342782980153	3.08391711141411
RNPC3	0.0642887379842319	0.0566316406200106	0.256287834417677	394.429539236885	0.0446473098215842	0.0974407928185622	0.458199369382379	0.646809212907411	0.740479392940084	-0.134491042859845	-0.13623824726145
AMY2B	-0.131677758152714	0.0820086705846787	0.10834939548292	118.38463078949	-0.231266564344751	0.138628347896192	-1.6682487229663	0.0952663624132312	0.170406028541977	-0.500025919993277	-0.523626965533102
PRMT6	0.573387491691982	0.166047643950423	0.00055407994113778	17.7699188334717	0.737047664233343	0.307662473400142	2.39563719321319	0.0165915038443305	0.0409261110438567	0.815127152361134	0.835906001145234
SLC25A24	0.0188168287900672	0.182460912172617	0.917861383408744	41.3069130696148	-0.0113467004941763	0.294724238507772	-0.0384993801379424	0.969289525697254	0.978361090745004	-0.219309463702028	-0.214854982112686
PRPF38B	-0.0546003649919468	0.0604869870342432	0.366696003919845	324.699976556619	-0.124527513781818	0.0998637230804733	-1.24697447622166	0.212406856496911	0.320639499326429	-0.356254020233956	-0.373763157081846
STXBP3	-0.0974737347267009	0.0331916971702076	0.00331735227310661	867.715563859846	-0.189788370692994	0.0671584947212362	-2.8259771378256	0.00471366281865179	0.0144135832679251	-0.436225404359423	-0.465390733942621
AKNAD1	0.312164478078824	0.0993237221056574	0.00167283255610135	22.9627354828862	0.404588818992263	0.178495502906366	2.26666113377937	0.0234109344130905	0.0545118553357586	0.327869768737851	0.369126987856567
GPSM2	0.0897550625678058	0.030897881489022	0.00367377798121478	706.713996529305	0.0862713008435286	0.0720546828483028	1.19730317910296	0.231188405764021	0.341926343701271	-0.0869888932005912	-0.0777973131835179
CLCC1	0.0474621043344581	0.0443523744620044	0.284567922177435	204.873920624917	0.0278508010519027	0.0807945861957919	0.344711228353977	0.730311475962409	0.807896666139138	-0.165877639982248	-0.159820888849828
WDR47	0.562085863129177	0.107636136322979	1.76912528307362e-07	93.6821781998541	0.803568502568911	0.198506413959993	4.04807324125487	5.16409883388041e-05	0.000307515070348821	0.794046306963839	0.929302617676507
TAF13	0.337731841805107	0.0595406434049577	1.40900559743378e-08	59.7160334095364	0.507853732012158	0.146817940076183	3.45907136245499	0.000542041270150268	0.00230624514797694	0.375560385973675	0.514113036195312
TMEM167B-DT	0.0939446239288456	0.153429352905581	0.540340017682656	10.6551763452782	0.0298531678324697	0.276908193808044	0.10780890020598	0.914147282699609	0.940944358779351	-0.0791741349253784	-0.157009524966887
TMEM167B	0.208634731401342	0.0652916341307178	0.00139623500307644	57.7419994908234	0.296527941883925	0.13187549909619	2.24854460393464	0.0245414842394416	0.0567263530072753	0.134756486736	0.217407307920961
ELAPOR1	1.09900020104212	0.259978163592082	2.36534428519389e-05	42.8967300412276	1.49793390803282	0.425848502660357	3.51752770920864	0.000435586870370741	0.00190695553526675	1.79554870869599	1.90420583792079
SARS1	0.454441078337669	0.0855634634482454	1.08930802162293e-07	131.711105147204	0.632346901019222	0.147638885979067	4.28306470091408	1.84336539802793e-05	0.000127413491321473	0.59325727435634	0.688903989788855
CELSR2	0.263988777041756	0.0363443604049077	3.77084140089758e-13	256.121531431507	0.381868906040534	0.0753680041838036	5.06672440349159	4.04719575017474e-07	4.58693436606543e-06	0.238007984675052	0.337227765738045
PSRC1	-0.424608239605422	0.0722489776218986	4.17733358657018e-09	216.708382756904	-0.640699677338767	0.125522865367442	-5.10424674789929	3.32114703853359e-07	3.8442135525241e-06	-1.04642701230869	-1.09847942389518
MYBPHL	-0.0314112898992027	0.148253305790017	0.832203919560736	14.7090087168361	-0.0886309895546238	0.263473734065356	-0.336394023749777	0.736573755530354	0.812628631857876	-0.312999607454434	-0.323363703437855
SORT1	0.239694026922943	0.0442659696530924	6.13366901211333e-08	3303.93849219994	0.300417738090022	0.089373800128863	3.36136247599259	0.000775589687874941	0.00313581918135453	0.192691164327038	0.222868661291359
PSMA5	0.241111198522989	0.057079942101433	2.39900969551028e-05	65.2338217631742	0.314487695961464	0.113357871884101	2.77429075488468	0.0055322209853173	0.0164862611775168	0.19533460418493	0.242623169695196
ATXN7L2	0.626497272317742	0.231925669744641	0.00690721763303957	8.29224364024147	0.896451943069294	0.416212616338688	2.15383173858386	0.0312533697244767	0.0692035263460835	0.914192439123489	1.05971286642831
CYB561D1	0.384224416311612	0.0754687728655826	3.55859195724686e-07	38.5672128906567	0.540840995662672	0.157031267002066	3.44416119151325	0.00057283407791855	0.00241446720993647	0.462282646384842	0.560427828532134
GNAI3	0.0936549703504129	0.054972194353813	0.0884410828487273	140.335412020388	0.0943542562485332	0.106528518969312	0.88571827677163	0.375769357067586	0.495682717100454	-0.0797144236343711	-0.0664486786008872
AMPD2	1.24223597311955	0.204298806151236	1.19819024664405e-09	21.4360851601583	1.84707240710479	0.366467583971348	5.04020679561445	4.65029077985035e-07	5.17549561076056e-06	2.0627253505177	2.39440342607559
GSTM4	1.08193804060436	0.236957816793656	4.97232313494678e-06	11.0093731286428	1.52610228190354	0.396865872884313	3.84538552234851	0.000120363048310477	0.000629309955824982	1.76372278517237	1.94375481052157
CSF1	0.0918058346589873	0.127207318429085	0.470477429229861	111.298678861472	0.092523717265902	0.215896924538242	0.428555049886841	0.66824706344664	0.75698644091167	-0.083163602963964	-0.0690187927438255
AHCYL1	0.424941995537235	0.0741912097712885	1.01825620218235e-08	237.98971872646	0.574381243035559	0.12675547928224	4.53141155150076	5.85908678448087e-06	4.64793521974959e-05	0.538232850184004	0.607519021316675
STRIP1	0.329542312158377	0.0732144027834431	6.76158818585606e-06	53.6701796477818	0.452844246853202	0.161659785328766	2.8012176679083	0.00509101670735502	0.0153600857096464	0.360284516005034	0.436878594785292
ENSG00000258634	-0.203951780951682	0.109444197546743	0.0623887176238362	17.647121852873	-0.262701959606989	0.205348892318274	-1.27929572271479	0.200792938267069	0.30658793255789	-0.634838128021416	-0.567762902936741
RBM15-AS1	0.358425947523989	0.0889297599218431	5.56728430286285e-05	23.8365101325756	0.469660128938206	0.162176969999122	2.89597301602531	0.00377984900481896	0.0119591078292165	0.414160950562285	0.460488436904321
RBM15	0.480179761615217	0.0870567456494034	3.4737468915628e-08	54.9631404166616	0.652595290755167	0.179182902744109	3.64206227693017	0.000270462618386137	0.00126910100871865	0.641267452702642	0.717333142801087
LAMTOR5-AS1	0.458970348057276	0.0413917230535213	1.42728122594123e-28	127.902382375936	0.625147483361464	0.0955165184730407	6.54491488336554	5.95292805441009e-11	1.65090488431385e-09	0.601705688157155	0.678795860260509
SLC16A4	0.748303240027574	0.123776640857979	1.48861104678679e-09	33.6975264415355	1.01993376889873	0.222189706816149	4.59037362042461	4.42453291956027e-06	3.68187249503395e-05	1.14139622302856	1.23308387353131
SLC16A4-AS1	0.542401267410706	0.108091028446163	5.22109537781378e-07	29.2795552832177	0.775783220538478	0.211078561379977	3.67532929666854	0.000237542826459616	0.00113540959154405	0.757328774022165	0.89029151384888
LAMTOR5	0.229207592582651	0.0971756156935328	0.0183393452854168	49.7303825637592	0.345452175710599	0.167989162024958	2.05639561235072	0.0397443988817249	0.0842831829593883	0.173130894772248	0.286097932094184
LRIF1	0.0960995524902575	0.11737420245379	0.412931862522395	62.7669843666537	0.0842196904784323	0.198132190879397	0.425068183542656	0.670786970766655	0.759230730113949	-0.0751545623838733	-0.0806778160655453
DRAM2	-0.16795200179984	0.0465950355291391	0.000312749377909057	114.37654167887	-0.29679448609808	0.0886230781009162	-3.34895258050184	0.000811176776809485	0.00325837458470709	-0.567688002318789	-0.61562950689035
CEPT1	0.0538753073075411	0.0543176016834773	0.321267163166165	249.943268408095	0.0207152324032967	0.0936149113465233	0.221281333340343	0.824873383577641	0.877230703640257	-0.153915139212936	-0.169839373064422
WDR77	0.237726227056124	0.124363919029527	0.0559356124688051	8.7013573005692	0.35406719439072	0.25645738647756	1.38060829229304	0.167399432316992	0.266183889909937	0.189020641575853	0.29819359438903
ATP5PB	0.352750164866916	0.124308772204596	0.00454408286595478	69.5504212298713	0.49538923085454	0.198933320297901	2.49022753007239	0.0127661338997629	0.0330499130432232	0.403573954534456	0.496612621828929
C1orf162	0.121129274944636	0.207293934777215	0.558994385618194	10.0131395890802	0.106216605329828	0.348289063826282	0.304966811656211	0.760391429447083	0.830290006810478	-0.0284668034944586	-0.0497936980560406
TMIGD3	-0.735810874651865	0.199751188091299	0.000229929581752045	32.6338570281749	-1.12858903809739	0.316903236846522	-3.56130486178649	0.000369016314107045	0.0016560642973582	-1.62691101956372	-1.78348605755478
RAP1A	-0.0691473720339052	0.0409258815150034	0.0911091715574328	1117.60890785323	-0.145094810881174	0.0750919973597097	-1.93222734755786	0.0533314511560517	0.106796506006423	-0.383388446457638	-0.402640062549921
INKA2	0.602993229382887	0.178084751220419	0.000709219061869054	24.3384175265666	0.816987076353126	0.318760162174686	2.5630149977945	0.0103767565954245	0.0279393194720078	0.870350519123414	0.948142569509328
DDX20	0.0975136789770817	0.301294011013169	0.746203349991227	8.84149868764054	0.155708243811418	0.482867478863246	0.322465791603905	0.747099849131818	0.820610659450251	-0.0725168025534828	0.0196935738489205
CTTNBP2NL	0.106116752247003	0.151697185930624	0.484220789993639	98.463606751834	0.0759555015946873	0.253190480489072	0.299993512583762	0.764182104069924	0.833223991992794	-0.056469552678214	-0.0922809061562552
WNT2B	0.370942003686225	0.101163516114987	0.000245646283321791	51.2283367003865	0.461722289323831	0.177352935091309	2.60340934919467	0.00923016734298585	0.025335328285097	0.437507058910626	0.449343547857514
ST7L	0.150450370615039	0.0348317862909705	1.5649564935947e-05	308.832414392927	0.157071738902555	0.0661616839018118	2.37405896645042	0.0175937405308513	0.0429616064822531	0.0262256225813158	0.0216079488230716
CAPZA1	-0.172447266773516	0.0220307850704825	4.97433796647701e-15	358.431764424369	-0.28530514575259	0.0574611444851569	-4.96518383524869	6.86360232841163e-07	7.26171046870862e-06	-0.576072987314829	-0.599498238233876
MOV10	-0.873750633506053	0.340492403065859	0.0102837783892403	14.6428536183835	-1.32292931480828	0.529296672140646	-2.49940984789858	0.0124400346464691	0.0323996823183827	-1.88420904651495	-2.05634377785268
RHOC	-0.788644136047727	0.183721739165039	1.76592113789992e-05	15.5366824316219	-1.12199442775237	0.317961947080061	-3.52870662057512	0.000417595806908226	0.00184064528708267	-1.72546051702169	-1.77422708985416
SLC16A1	-0.27464569656136	0.0955893033733725	0.00406356838797672	138.80263904568	-0.429699716703951	0.15536226186399	-2.76579210130275	0.00567847237685598	0.0168555616271507	-0.766702973624444	-0.802231166888675
SLC16A1-AS1	-0.347507165861376	0.0446155802849391	6.75846157916316e-15	571.401672443699	-0.567554040564574	0.0809930772003933	-7.00743890938148	2.42719939154371e-12	9.18752438208564e-11	-0.902610941329958	-0.995781454962907
ENSG00000287807	-0.425222442334607	0.127941979572931	0.000888773060390639	21.0365366678295	-0.545634555769265	0.318986727303864	-1.71052432300576	0.0871689596034589	0.158998522423007	-1.04757268018343	-0.965006050334611
LRIG2-DT	-0.374378193618941	0.0734804507943892	3.48859097586951e-07	77.4508650363762	-0.597201144496213	0.130735588044565	-4.5680074831089	4.92382458108117e-06	4.0428913735536e-05	-0.952733273582847	-1.03740659479049
LRIG2	-0.0109115804357313	0.0355538892709137	0.75891752331294	292.844404221908	-0.0554910778517382	0.0689024769659964	-0.805356792603019	0.420613817550756	0.539842713819715	-0.274761648784373	-0.276834590115786
PHTF1	1.79920371664996	0.519585180879665	0.000534646195350556	6.47958202162961	1.95987324424176	0.668275238519207	2.93273359728925	0.00335992057253471	0.0108709430143272	3.1016332236084	2.5527781067635
RSBN1	0.257766242639554	0.0376255613176991	7.34238413808367e-12	157.018782339129	0.3522455146716	0.0705729445617924	4.99122598410472	5.99972523409019e-07	6.4349065671706e-06	0.226401136601502	0.295635918833121
AP4B1	-0.227122476491893	0.107321628565138	0.0343211112762855	36.4961650133845	-0.365327550457674	0.189878538602342	-1.92400654200721	0.0543537634604014	0.108539793043849	-0.67805825755554	-0.71185132988388
HIPK1	0.218262475713501	0.0647883640151645	0.000754816683266366	135.441658451313	0.290408718196404	0.11712489358483	2.47947903565069	0.0131574464520437	0.033881153992699	0.15271504803904	0.208815792803105
TRIM33	0.00694702464907834	0.0323718099389336	0.830078369306399	440.346951560716	-0.0434889996081576	0.055632890397044	-0.78171382607991	0.434382774350949	0.553009885764947	-0.241450122864716	-0.259983426971399
BCAS2	-0.11040908558114	0.0876508132858198	0.207796726107165	65.9389907698351	-0.198229552163362	0.172529862507854	-1.14895792115025	0.250573332136206	0.363165636774627	-0.46035362004151	-0.477242325242204
DENND2C	-0.00604811533651739	0.15420481414647	0.968713941108674	16.6635823301632	0.00241652999032899	0.285151128940671	0.00847455873419242	0.993238361361192	0.995289144792954	-0.265689862777435	-0.195531125228797
NRAS	-0.095111333049195	0.113690137588277	0.402826526419394	44.427033242489	-0.153519419186315	0.202258743821279	-0.759024882118171	0.447837672470712	0.565529795669967	-0.431818833726433	-0.414468384786816
CSDE1	0.0845202745334469	0.0418723885723344	0.0435370818087916	378.818535435906	0.0980500210137606	0.0760816989669897	1.28874647050538	0.197486241144929	0.302723128135189	-0.0967533051724302	-0.0612597493389544
SIKE1	0.161009045644251	0.0602037335786521	0.00748624297435605	64.0917669285245	0.161259451254838	0.12958326251483	1.24444660618406	0.213335238939556	0.321576545973337	0.0459206421666925	0.0274875825513248
NHLH2	-0.571447058524869	0.0934585298573052	9.68934628730531e-10	33.7547971820385	-0.898735197442053	0.167683559331336	-5.35970968785429	8.33557931016152e-08	1.12373201632723e-06	-1.32032439114752	-1.46076656767654
SLC22A15	-0.101561253965746	0.0373467749929191	0.00653981686747115	1145.41769213259	-0.193462048362419	0.0691773649958345	-2.79660909856957	0.00516419723580252	0.0155601499417562	-0.443849824208113	-0.470548652470646
MAB21L3	-0.255259033963679	0.135114809919997	0.0588649008496268	7.87897580651261	-0.452688132638891	0.305266058077186	-1.48292979406321	0.138093064555692	0.228986779041768	-0.730541173161785	-0.834507372683107
ATP1A1	0.97512673784594	0.16384561326075	2.65700277948151e-09	160.601748844288	1.39028786800134	0.258525641834425	5.37775617975939	7.54198564924905e-08	1.02899641553861e-06	1.56448844052716	1.75306859771926
ATP1A1-AS1	-0.0591850672335437	0.0640131507635089	0.355186141283784	166.590259551676	-0.145633517628496	0.113063115143023	-1.28807274984659	0.197720640093062	0.303014072203069	-0.364805831914073	-0.403396417832887
TTF2	-0.34798785251045	0.0811140810777023	1.78589378662033e-05	117.066203205429	-0.591617180287495	0.139982535077278	-4.22636423865942	2.3749744916158e-05	0.00015812605765099	-0.903507562633459	-1.02956659492015
MAN1A2	0.2246654344736	0.0651507078485487	0.00056392677971208	458.499258335255	0.274339208252131	0.109274549996903	2.51054987881355	0.0120543291354233	0.0315921824991058	0.164658440352528	0.186253872423513
GDAP2	0.196799040572975	0.0477158023040805	3.71702928278597e-05	120.237852377482	0.207071326084118	0.0906030731432365	2.28547795235106	0.022284817772665	0.0522951240461881	0.112679458886745	0.0918083910839074
WDR3	0.534967834697846	0.113642908379936	2.50839913179414e-06	28.8368916025027	0.737356683137923	0.202907904108389	3.63394756048559	0.00027911761553533	0.0013038601847747	0.743463246154198	0.836339870002785
WARS2	-0.393097816252266	0.0712345417404068	3.42178716475124e-08	79.809381896728	-0.61428152182052	0.125054815247525	-4.91209811157333	9.01069419924048e-07	9.21333043174439e-06	-0.987650849261063	-1.06138779363108
WARS2-AS1	0.356766225405152	0.0566277056965013	2.97249840640648e-10	309.075751244954	0.454624785261204	0.112471967900297	4.04211639351964	5.29709259562409e-05	0.000314470036181458	0.411065082989286	0.439378507099573
PHGDH	0.290042089021484	0.0729811064878362	7.06138673724427e-05	239.328136609667	0.403515142222445	0.123883828317505	3.25720594610836	0.00112514767293688	0.00430693851479979	0.286605037646666	0.36761952372866
SEC22B	0.0510159028990927	0.0703179912903673	0.46814359872788	128.062870354288	0.0127767086298172	0.119671061559752	0.106765231822046	0.9149752307599	0.941653923871273	-0.159248765418032	-0.180985222684595
ENSG00000290569	0.275214456493846	0.368124856413642	0.454694394363751	60.0351405532471	0.354284897506345	0.566397795352657	0.625505431718279	0.531639384576843	0.642801636890713	0.258947162749612	0.298499254012637
ENSG00000290999	0.750741537461913	0.149204512851015	4.86333379469733e-07	27.5225979003959	1.06241534740086	0.255124880866731	4.16429531996856	3.12315655941532e-05	0.000199158021989183	1.14594436146368	1.29272887795822
SRGAP2C	0.0649621188473806	0.0548007394428419	0.235849796055984	156.147261255401	0.0461503457582834	0.105563227663575	0.437182026163149	0.661979343698705	0.752206480602199	-0.133234990443094	-0.134127954088287
LINC02798	1.39305644936814	0.251405956870707	3.0063963235546e-08	34.1831202596124	1.90939470896319	0.385263219881472	4.95607836520346	7.19302140594993e-07	7.53631209602572e-06	2.34404968575614	2.48190521158605
NBPF15	-0.135276194830997	0.203788971234924	0.506814946774255	16.4975653641455	-0.250440950883997	0.334464185540861	-0.748782565400866	0.45398826967985	0.5710357432254	-0.50673805770558	-0.550548196107414
SRGAP2B	1.13292698657289	0.21283758059698	1.02089408441044e-07	22.2662256959779	1.56730288376719	0.347052532263555	4.51603932564586	6.30069684805364e-06	4.96561667848197e-05	1.85883209450422	2.00160129756831
NBPF20	0.259205751208591	0.215244047923637	0.228496364882316	14.6733668841926	0.284407021777349	0.349881251462074	0.812867281653066	0.41629415504778	0.535753506292668	0.229086241444872	0.200389288372118
GPR89A	-0.0901954852025294	0.0991060446307868	0.362774701784813	64.284246884013	-0.17484294075088	0.16774382480072	-1.04232117610645	0.297262797714535	0.413714067814709	-0.422649338562414	-0.444407044859252
RNF115	-0.147757440805063	0.0499515318904332	0.0030962584615336	405.285222416612	-0.267355155727059	0.0873757764313742	-3.05983153050482	0.0022146152704139	0.00761305512513396	-0.530019234863608	-0.57429608538821
POLR3C	0.313816952129928	0.0699203887718814	7.18262125943653e-06	59.1335832130659	0.386421028231018	0.127367522913542	3.03390549954656	0.00241410036984691	0.00821362291583617	0.330952116542929	0.343619038326695
NUDT17	0.912099179284499	0.153363434248914	2.72592552802276e-09	9.8316343837858	1.23635411861249	0.292590254480383	4.22554784269269	2.38360174821403e-05	0.000158622743175713	1.44692359485744	1.53694246758292
PIAS3	0.0478659701381468	0.0762126255436439	0.529965765291951	40.2553084929228	0.0465326033335442	0.16495366948317	0.282094987515824	0.777870676603862	0.8430085831701	-0.16512431204181	-0.133591256640298
PEX11B	0.19097122492753	0.112379922009025	0.0892559304336556	36.3681820437052	0.238624643867382	0.191087774134725	1.24876981244829	0.211749278177357	0.319726966967777	0.10180887683365	0.136109894117089
RBM8A	0.244025589012883	0.0803626693319094	0.00239299201657256	85.7195488025376	0.342860937057204	0.139424991973676	2.459106736918	0.0139283200893658	0.0355841213939448	0.200770795527035	0.282459780066825
LIX1L-AS1	0.0303597580928483	0.161097308511322	0.850519186273263	22.4113271363039	-0.0032326323262344	0.279716166415577	-0.0115568305102239	0.990779188620304	0.993195759664785	-0.197778521792941	-0.20346266457503
LIX1L	0.192797247485073	0.0658935883290999	0.00343474767676292	59.437019367927	0.250531011816585	0.13413122957505	1.86780522783777	0.0617892245125513	0.120639909755899	0.105214943403049	0.152826678052108
POLR3GL	0.315509098892299	0.0884640280534648	0.000361747386695328	30.2677403733418	0.443077618890651	0.170075524604379	2.60518155049832	0.00918255891823094	0.0252492499271227	0.334108465567217	0.423166049522099
TXNIP	-0.573112743320446	0.10115245483919	1.4631343693934e-08	911.667061700836	-0.837197719487607	0.167129498265094	-5.00927561069848	5.4635285329369e-07	5.94426655196793e-06	-1.32343138085799	-1.37436669096693
LINC01719	0.554320206493622	0.193493355005501	0.00417269676750273	14.0549518644836	0.750117597149689	0.354825957934178	2.11404374560679	0.0345115311696143	0.0750363515302222	0.779561084233958	0.854256454074279
ENSG00000290578	-0.386853766882349	0.143501141045522	0.00702148333069164	12.2594610153929	-0.714940587520536	0.273827044789911	-2.61092029119718	0.00902989378046649	0.0249050591805884	-0.976003869475025	-1.20271517907616
ENSG00000287978	0.556390898563849	0.26758614232818	0.037590117145886	6.2288446944741	0.708219391696052	0.443857621176114	1.59560038604146	0.110578041294673	0.191663903463433	0.78342353106233	0.79543051733004
ENSG00000291242	-0.197992104102109	0.0839451933486123	0.0183446224780528	142.363255837159	-0.364548300378964	0.146265026626512	-2.49238186863248	0.0126889532230185	0.0328751544990655	-0.623721586225204	-0.710757246847582
ENSG00000289321	-0.237296111364952	0.0878300356779362	0.00689725041350799	46.5351457629378	-0.386875126390776	0.16248229459159	-2.3810294368578	0.0172643322874299	0.0423016609184789	-0.697035064543634	-0.742104566868813
ENSG00000290557	-0.237130448478952	0.12612786914251	0.0600972143830393	24.7417884049322	-0.425150929245765	0.23136495114684	-1.83757707093645	0.0661247500794598	0.127204024466277	-0.696726054769651	-0.795844576332323
ENSG00000291243	0.202978137879648	0.270478638570151	0.452989417318068	7.99958130827711	0.258273585149466	0.454302823900093	0.568505348331851	0.569691875109449	0.676412659752057	0.124205284062553	0.163697409248976
NBPF12	-0.298691140732503	0.0758792577870515	8.27129256852145e-05	193.596678787681	-0.482687242973001	0.130236707645967	-3.70623038387249	0.000210366955452043	0.00102314837424403	-0.811554765405092	-0.87662673669383
PRKAB2	-0.191317921823257	0.0458485458014289	3.00847061292533e-05	108.323041601774	-0.322661812408264	0.0880175308019762	-3.66588121103051	0.000246488329904298	0.00117321538181068	-0.611272282658733	-0.65194776168886
FMO5	0.780880704048764	0.142991957730632	4.7342977789269e-08	138.255419213993	1.13421727001948	0.240051204480468	4.72489722546579	2.30231764397721e-06	2.09412278875544e-05	1.20216272925819	1.39354024475415
CHD1L	-0.271513445533189	0.116641051130066	0.0199243627175093	19.6911079679622	-0.472670637081158	0.203465635579709	-2.32309812777198	0.0201738815414498	0.0481036806925358	-0.760860408607956	-0.862563217309031
LINC00624	0.318308599986833	0.111576980675264	0.00433336992549414	26.8100018633234	0.395297896996275	0.225568735083508	1.75244985458615	0.0796964852668325	0.148169689784284	0.339330354557416	0.356082343492588
BCL9	0.055515935018238	0.0633997648859084	0.381220927517093	87.8358607191355	-0.0169566922533204	0.129370361175744	-0.131070919948082	0.895719205192419	0.928301487565858	-0.150854888300289	-0.222731525195762
ENSG00000289419	-0.482517961947197	0.114471544054107	2.49580991047442e-05	9.71766597230216	-0.853000204100214	0.251870160487046	-3.38666637783036	0.000707473638284303	0.0028957407441703	-1.15444559537424	-1.39655370232358
ACP6	0.697621070980317	0.135161939323931	2.45146271890079e-07	38.2705885118838	0.974318265797187	0.257551157377132	3.78300868735951	0.000154944004341489	0.000781274239330796	1.0468591424523	1.16903877491778
GPR89B	-0.0699440704870262	0.0810601548357407	0.388211017863144	106.897397963754	-0.155525414344667	0.143316946101931	-1.08518509900465	0.277839682542878	0.392713885843406	-0.384874522276284	-0.417284842986322
ENSG00000290705	-0.375896808525471	0.136601271287106	0.00592721101575359	10.1392547188365	-0.348952910393927	0.319218858145186	-1.0931462897321	0.274329574698347	0.389075542257022	-0.955565934901052	-0.688861000580501
NBPF11	-0.359110978517948	0.0788378332468485	5.23708875743734e-06	84.5612329173655	-0.552144659645624	0.135011373992154	-4.08961588434549	4.32088150184679e-05	0.000263302505509399	-0.924255448515182	-0.974146369226142
ENSG00000227733	-0.531866054710149	0.122551470611223	1.42521490825494e-05	70.1740596875042	-0.821947811492779	0.201436201020851	-4.08043741555521	4.49510312831826e-05	0.00027208889269807	-1.24649423317949	-1.35295550847483
LINC01138	-0.136323575399959	0.155304459102173	0.380061626733612	120.050484086473	-0.244583311574623	0.241565752710295	-1.01249166668069	0.311303029141093	0.429080437472088	-0.508691729048052	-0.542323950802561
ENSG00000291232	-0.330113755359731	0.149874916704476	0.0276233004344988	15.3082815767025	-0.549227207292675	0.266491533853173	-2.06095555589124	0.0393072803519729	0.0835418087119217	-0.870167139476159	-0.970050206497673
PDE4DIP	0.630484252673265	0.217674485008458	0.00377405305240359	194.687309747248	0.866177193011766	0.358732261683527	2.41455058696646	0.0157546350835555	0.039275313914958	0.921629324525426	1.01720649861257
NBPF9	0.40133562643155	0.108963128221592	0.000230302471597925	19.4992970666535	0.546515726469589	0.228879464125625	2.38778838703337	0.0169500984249398	0.0416518783899652	0.494200061923184	0.568395266561375
ENSG00000274265	0.13199274919377	0.0782150199871367	0.091495207190201	424.016305191829	0.131746376199077	0.129023498771637	1.02110373267942	0.307205294829435	0.424680849586693	-0.00820324414539426	-0.013949377995335
ENSG00000291233	0.19888449403004	0.160478041624982	0.215225059954561	18.8682164148114	0.223376939582109	0.296998725549122	0.752114135066089	0.451982424223196	0.569068538397019	0.116569440022412	0.114701805678244
ENSG00000272755	-0.0424524123673303	0.133735968810623	0.750913921361352	27.4651195029685	-0.126453261641114	0.224642744203774	-0.562908283947992	0.573497339007867	0.679624604497942	-0.333594532731772	-0.376466946433436
LINC00869	-0.32827328027613	0.191836976176029	0.0870424223181666	56.7548277607654	-0.55272688967222	0.299713803365548	-1.84418229479436	0.0651565777525252	0.12576885441464	-0.866734114715227	-0.974963832082709
H2BC18	0.0911684648464141	0.157011105415908	0.561476510401468	41.3602238635675	0.010853061072193	0.280281806806108	0.0387219605719928	0.969112064533187	0.978327304430687	-0.0843524842305081	-0.183686063169714
ENSG00000290791	0.224806118303738	0.0983232415497342	0.0222309522615766	61.2043228856686	0.27380708490247	0.164142729001056	1.66810364716617	0.0952951533062377	0.170435093219066	0.164920856875648	0.18550676036541
ENSG00000290792	0.292179027500688	0.108165891260179	0.00690872393558345	44.5210753178469	0.364905971956367	0.18223751866925	2.002364686597	0.0452455235601733	0.0935930743295067	0.290591053418932	0.313411459606841
ENSG00000264207	-0.485547295258977	0.14646150898669	0.00091581827359457	9.47180875272519	-0.807609680454523	0.286314736501905	-2.82070594871092	0.0047918104101716	0.0146163662545055	-1.16009618872436	-1.33282447946405
H2BC21	-0.205134746849827	0.0677286870676039	0.00245549972074362	101.183014422467	-0.33462712048744	0.125638924482067	-2.66340325553489	0.00773546515996885	0.0218473747647272	-0.637044705690331	-0.66874729877094
BOLA1	0.186246702816419	0.0956712090142015	0.0515662477651202	14.9468390338105	0.22896129328101	0.208086996473535	1.10031523911264	0.27119479465247	0.385730172130251	0.0929962601698706	0.122542352400765
SV2A	2.35168487405146	0.525377009681083	7.59885213818526e-06	17.7261877737291	2.8486421416451	0.653230874431381	4.36085043304905	1.29557906999732e-05	9.37966115194114e-05	4.13217230028896	3.80062780277852
SF3B4	0.20266232565319	0.090738876487277	0.0255181355521461	39.218432200355	0.310984337155782	0.163774235831044	1.89885994935495	0.0575828924561098	0.113883557791599	0.12361620181803	0.237704382332728
MTMR11	-0.0448780027752018	0.111471661671511	0.68724573213596	18.0058994590959	-0.0722950255007087	0.233818898437333	-0.309192396268537	0.757175177619129	0.827746149384185	-0.338118968843023	-0.300427676042716
OTUD7B	-0.0464331998785632	0.0299365691226565	0.120889027012265	1193.1323070166	-0.120668400282802	0.0578289956776946	-2.08664181123495	0.0369205248157007	0.079410099987426	-0.341019866666385	-0.368344882859263
ENSG00000285184	0.138474125290289	0.0911454110503633	0.128695550871412	156.527226510039	0.137083607357953	0.15056025707906	0.9104899926278	0.36256415700375	0.482318583409101	0.00388641945425004	-0.00645579636953336
VPS45	0.393293922409353	0.0544050527050412	4.86576838935264e-13	241.635533345846	0.5048858886865	0.0993771958315226	5.08050045548126	3.76441832311073e-07	4.30594954484442e-06	0.479199930014703	0.509946123511304
ANP32E	0.457907667348407	0.198674924207844	0.021177297101775	12.9740282234825	0.689107108382487	0.36957452559011	1.86459580048752	0.0622380819553572	0.12125495278729	0.599723477575214	0.768596480953808
CA14	-0.647399403624171	0.114330789022089	1.49173406276144e-08	59.2413925346103	-0.973461200587013	0.191617670194859	-5.0802266805409	3.76984761375238e-07	4.30853315586889e-06	-1.4619977469566	-1.56568340329184
APH1A	-0.305227859766853	0.0755030909819046	5.28645513482745e-05	80.7979207171467	-0.460234964614843	0.12881882650612	-3.5727306100943	0.000353278137947008	0.00159597626880382	-0.82374765978336	-0.845103279014418
MRPS21	0.534402550142326	0.150612744780141	0.000387889131613388	27.4022524401978	0.732437841826201	0.279672217820765	2.61891526993075	0.00882098542589706	0.0244379961167207	0.742408824992311	0.829433716273158
PRPF3	-0.131007781234053	0.070937295596017	0.0647745300910276	148.873917703278	-0.24141398017846	0.143221631108275	-1.68559719862394	0.0918734091648275	0.165689151578081	-0.498776216929372	-0.537874144749687
RPRD2	0.0023240545368474	0.0241134255916418	0.923218690938006	648.984425158296	-0.0619868489327678	0.0521590520165225	-1.18841977636273	0.23466806880047	0.345830646017741	-0.250073315325048	-0.28595478546975
TARS2	-0.21818264655527	0.0693582257679029	0.00165669646739935	44.4474241582044	-0.383755327126204	0.141032061047263	-2.72105026528399	0.00650748656369293	0.0189317565647663	-0.661382857923995	-0.737724304940996
FALEC	0.0499180620444537	0.103080503213823	0.628199311528896	15.774291328297	0.0221611191102322	0.235848917588913	0.0939632004114568	0.925138389177083	0.949422532951156	-0.161296559963648	-0.167809318577825
MCL1	0.349668695979677	0.104253062491034	0.000796415275862863	60.797747137066	0.498982652610606	0.207885621019611	2.40027496929927	0.0163827602955483	0.0405436768632682	0.397826113075373	0.501657859414381
ENSA	2.00099618622224	0.163608806343962	2.13962624679574e-34	140.783639594614	2.83880343679815	0.267774499808329	10.6014704119703	2.93331490338796e-26	8.48102472811469e-24	3.47803524653384	3.78681406009657
ENSG00000288880	-0.482636859447985	0.0534908112046301	1.83343089776251e-19	46.0854598512237	-0.778828009890063	0.115650022950572	-6.73435240235905	1.6466165501637e-11	5.16763794461306e-10	-1.15466737401599	-1.29241442577113
GOLPH3L	0.573163408565399	0.103646105846609	3.2022298125753e-08	45.3302593706016	0.820577096709829	0.185907508637968	4.41389970056455	1.01525009320015e-05	7.56787356911509e-05	0.81470917173813	0.953183031460559
CTSK	1.43834581941783	0.267512230242913	7.58432541668431e-08	7.05176691738417	1.85376382808767	0.410838999682839	4.51214181107136	6.41762547254194e-06	5.03807698130401e-05	2.4285276176624	2.4037983178903
ARNT	-0.0462529247395808	0.0374109324380194	0.216329303273766	245.281079876602	-0.118615102129246	0.0687677838574243	-1.72486439835213	0.0845519128457622	0.155036559662807	-0.3406836007634	-0.365462010287743
SETDB1	-0.11263655911192	0.0415003378978051	0.00664537237359266	161.159316060713	-0.212825711373983	0.0778472850714424	-2.73388739477128	0.00625914458512262	0.018303317358991	-0.464508510185705	-0.497735631080398
CERS2	-0.0772401533331945	0.0612189136300116	0.207055286873597	313.201850816067	-0.135902190906041	0.10906110794784	-1.24611049221174	0.212723833378886	0.320810776406293	-0.398483852438853	-0.389733436232253
MINDY1	-0.0458231755661174	0.0381972889108651	0.230277354709923	129.599104051067	-0.0893257290260445	0.083051258054938	-1.07554937899864	0.282128837079692	0.397166556208011	-0.339881992761947	-0.324339131854348
PRUNE1	0.174411658792437	0.0656597646367727	0.00790046322597568	50.0597893639313	0.204686161483336	0.13360864743273	1.53198288745789	0.125526657652526	0.211740535109257	0.0709204388001201	0.0884595712380204
BNIPL	0.761339654616894	0.189334760180492	5.79196664496893e-05	8.23281135053721	1.12711294454041	0.390317752285701	2.88768045506524	0.00388093917888408	0.0122305386136029	1.16571295215882	1.38356562658811
C1orf56	-0.14886108702781	0.0775276360147044	0.0548448244163614	58.0239634968456	-0.256590639900492	0.143842972547562	-1.78382464819858	0.0744521630853226	0.140187119878959	-0.532077858120048	-0.559182485169779
CDC42SE1	-0.229809007931285	0.0552469978925323	3.18714597611936e-05	158.724133817649	-0.381086614106632	0.0999013686540582	-3.81462856055828	0.000136387920397855	0.000703101460654953	-0.683069425071272	-0.733977377320156
GABPB2	-0.298554283623814	0.0615816736102635	1.24647813671959e-06	306.702936333838	-0.489821818832925	0.107198975104676	-4.56927706962337	4.89409431212588e-06	4.02334226300536e-05	-0.811299486837605	-0.886643827012824
SCNM1	0.11459186297375	0.102278033349561	0.262545200663373	31.8440333443249	0.123412264396999	0.177635938939935	0.694748287612727	0.48721306090224	0.601994752191357	-0.0406609904021959	-0.025650641292422
LYSMD1	0.0829020433104073	0.108447868377549	0.444604228994793	18.3376637210739	0.141121052925279	0.219342002667814	0.643383625611381	0.519975205686013	0.631903333041248	-0.099771780079865	-0.000787140278411289
VPS72	0.142600633433254	0.089941057151717	0.112855080681697	50.792381978016	0.19913010706028	0.164843601891754	1.20799415188125	0.227049511829468	0.336978573203434	0.0115835650212903	0.080658757277148
PIP5K1A	-0.36196919091351	0.0513350226461653	1.77488663847685e-12	296.873299044527	-0.577550478289707	0.0932232506348048	-6.19534798837061	5.81563965711983e-10	1.29030290531045e-08	-0.929586851267328	-1.00981665782946
PSMD4	0.378563600995926	0.0536719494509417	1.74741370507118e-12	104.445784542806	0.518922708432562	0.112702453089638	4.60436036844592	4.13735498634334e-06	3.46838475690435e-05	0.451723568829827	0.529654105309852
ZNF687	-0.117573491614591	0.128287357529102	0.359412355762534	17.6540710757851	-0.18291993058577	0.229020131465015	-0.79870677488329	0.424460457467093	0.543556190067631	-0.473717334404916	-0.45574730365952
PI4KB	-0.247362545855344	0.0491828351987644	4.91892116381002e-07	199.580698496773	-0.391759758914571	0.0822074367336212	-4.76550266594493	1.88383406332022e-06	1.7509863944226e-05	-0.715811911439166	-0.748962690761054
SELENBP1	-0.51007560650031	0.208118192687236	0.0142501955234804	8.87066502314435	-0.783154043979436	0.358823888088558	-2.18255826876876	0.0290683558009948	0.0651831496666203	-1.20584866893212	-1.29848826604518
PSMB4	0.160033583690482	0.129563642587986	0.216765922854452	61.154039842049	0.229689176212864	0.204226160770312	1.12468047847793	0.260724456906182	0.373771984903271	0.0441011200930303	0.123564314913069
POGZ	-0.382964293958062	0.0249756163439808	4.56509288477596e-53	1925.44512666643	-0.607567648401084	0.0434274857337279	-13.9903942891453	1.78420012163287e-44	4.84909909057381e-41	-0.968748863973984	-1.05196137813656
CGN	-0.118085046379255	0.0805221182606506	0.14251428511185	59.0781493280804	-0.225806273235507	0.145215671663075	-1.55497179229674	0.119952787479602	0.204086444104209	-0.474671533779475	-0.515960605221968
SNX27	0.284658518522482	0.0250765229203932	7.28224758999447e-30	351.168866420983	0.350949043953946	0.0564286701060822	6.21933927016505	4.99252745748873e-10	1.13261194690842e-08	0.276563102827785	0.293815647449138
MRPL9	0.584046200886321	0.134746211680379	1.46147258218765e-05	15.9348023164314	0.88180402634713	0.255503690469343	3.45123792430284	0.000558021408549717	0.00236523796655711	0.83500876494572	1.03914689198612
TDRKH	0.0987006945154562	0.0711888122441321	0.165605397914312	37.271543906972	0.14015736279991	0.131429339732002	1.06640848295902	0.286239028655095	0.401466343099135	-0.0703026711201587	-0.00214018090968038
TDRKH-AS1	-0.224352003579181	0.10469235993427	0.0321159545500658	15.6789301258185	-0.334077505449184	0.213083710397369	-1.56782282806217	0.116922485813199	0.200234361652875	-0.67289051462135	-0.667975628024565
ENSG00000269489	0.0185049532548159	0.189089878445704	0.92204086864419	9.60635728542488	-0.0209612338455669	0.342839861035261	-0.0611400138311543	0.951247702311807	0.965889936988354	-0.219891202865131	-0.228353983433402
THEM4	-0.0461358859801919	0.082927068519211	0.577976463715493	147.032210217533	-0.112378080803904	0.1364763186271	-0.82342549926892	0.410266067337465	0.529953002761293	-0.340465289218435	-0.356705104878917
ENSG00000285651	0.104133779018958	0.148356110208149	0.482730492607066	14.2129536171616	0.179083975166488	0.288925490197786	0.619827537694562	0.535371336657615	0.645877227791222	-0.0601683781895173	0.052513578408908
S100A6	1.68870423059016	0.54671783710693	0.00200963986876267	88.9298956106447	2.44555130295794	0.77220415795423	3.16697505156777	0.00154033532514287	0.00562829167339781	2.89551933752886	3.2346800271624
S100A13	-0.579942277672539	0.269375047006636	0.0313251556168398	41.1963045418011	-0.818281146218104	0.407563616262325	-2.00773845742753	0.0446710916774636	0.0926007626049302	-1.33617046151454	-1.34780743549235
S100A1	-0.292147048386971	0.210221956912438	0.164617690129174	62.4828125567533	-0.405852799202165	0.321089073080725	-1.26398819900087	0.206234262667241	0.312885720150177	-0.799348117643211	-0.768749607348912
CHTOP	0.0289173128631934	0.0595294795698854	0.627134087357157	199.557761181748	0.00692834913053849	0.105512155137654	0.0656639902909727	0.947645342096778	0.964032980517526	-0.20046910436796	-0.189196438946419
SNAPIN	0.134458524844436	0.0568680530344247	0.0180595590712032	62.8180413102771	0.137448381308633	0.109940033105818	1.25021229688314	0.211222005960297	0.319291392754835	-0.00360385079360946	-0.00594364628777493
ILF2	0.147408604201985	0.087754868911239	0.0930007255725157	60.2869286754885	0.195923472058836	0.149391190224927	1.31147942367852	0.189695840989032	0.293162377254629	0.0205518378579953	0.0761565762000716
INTS3	0.131903948872079	0.0469123616679233	0.0049278935576987	131.179368958419	0.109190162037702	0.12051569424808	0.906024420462078	0.36492292695487	0.484465840199849	-0.00836888273830892	-0.0456187636666345
GATAD2B	-0.118160353956808	0.0422648697139401	0.00517857127174963	845.69847588497	-0.221978993758249	0.0798698518568909	-2.7792588642331	0.00544830878558147	0.0162897839575944	-0.474812004455078	-0.510587026616533
ENSG00000284738	-0.376416628076302	0.133348885789368	0.00476069347734415	29.6353646165521	-0.585052263639365	0.23627024267712	-2.47619952902355	0.013278934449019	0.0341310880408644	-0.956535550521018	-1.02034931777682
DENND4B	0.254279606275264	0.0569037272068915	7.87357199965001e-06	158.560666115294	0.342356301204322	0.101641122935009	3.36828530931551	0.000756372794613309	0.00306999698506579	0.219897539200143	0.281751261015972
CRTC2	-0.0633317840402764	0.0911664981109051	0.487254206600927	72.7598714166883	-0.128721839480513	0.148426564825014	-0.867242596581472	0.385809101466561	0.505326253477504	-0.372540672554367	-0.379652076083621
SLC39A1	-0.263050380058106	0.0840873572350213	0.00175821331442229	48.119265457711	-0.392410521107969	0.143180768272397	-2.74066500580176	0.00613149861934418	0.0179958822328873	-0.745074314252088	-0.749876374180426
CREB3L4	-0.516139092573317	0.126338118016344	4.40049307816551e-05	13.5879565145891	-0.803451989755344	0.257912220514362	-3.11521489037237	0.00183810947400838	0.00651318634740545	-1.21715884531629	-1.32698699675031
JTB	0.457986457811757	0.0816245120774651	2.01284423946316e-08	71.750951223627	0.661143336595246	0.141416365589911	4.67515434891372	2.93732616467336e-06	2.55539854364573e-05	0.599870444852313	0.729334773859769
RPS27	-0.0851508818158372	0.0953514088917883	0.371845526428097	401.707734507353	-0.125538704834395	0.149483564474791	-0.83981610470338	0.401011502300866	0.52037292826265	-0.413239676627892	-0.375182889985707
NUP210L	0.627590395564853	0.121616162871327	2.46397342462688e-07	166.308993766252	0.859569883246995	0.207131111203625	4.14988302941113	3.32645217793604e-05	0.000210149505560078	0.916231433950161	1.00792970066708
TPM3	0.896785525321269	0.12336025754875	3.60428130973232e-13	53.058574828727	1.27533865891677	0.21614359084538	5.90042320444791	3.62570351684573e-09	6.94917984350023e-08	1.41835914771847	1.59167755890994
C1orf43	0.0413998840424658	0.0503904829481116	0.411315172995542	205.87841360023	0.0293750682753513	0.0876756280118155	0.335042576158024	0.737592969283205	0.813633481580443	-0.177185455314317	-0.157680786516158
UBAP2L	0.0481625404345835	0.0390868274298906	0.21787675596416	154.773156197665	0.0262805546260487	0.0872419571519702	0.301237563713403	0.763233347634957	0.83238988451135	-0.16457112162913	-0.162025546923367
HAX1	-0.0553032560428417	0.0811405545431556	0.49550864281877	44.4867102760009	-0.0605456449560193	0.141532212027243	-0.427787032286085	0.668806178939278	0.757556652963728	-0.357565117788854	-0.283931305632038
ATP8B2	1.10372441419874	0.205640452346979	7.9944707827269e-08	31.7191800324508	1.5494942742546	0.353011078161492	4.38936444239792	1.13682415938604e-05	8.37760493595279e-05	1.80436074906922	1.97659764585226
UBE2Q1	0.623448590245297	0.076098223439675	2.55467250435374e-16	62.1006945151851	0.920124120700662	0.156665777720812	5.87316601038663	4.27549931743963e-09	8.09188861068066e-08	0.908505754671106	1.09294908761879
ADAR	0.175233242115694	0.0437724643885658	6.24714344104808e-05	251.56339697606	0.221535323028179	0.0849404853145617	2.60812405542261	0.00910399536968589	0.0250839807539865	0.0724529321856812	0.112116138398807
KCNN3	0.660453258604021	0.501594414119547	0.187936600709457	11.7668646467876	0.952251732143302	0.742062809362325	1.28324950412432	0.199404677453875	0.304974208463767	0.977530292888175	1.13805691068676
PMVK	-0.0275204252834601	0.0817304634121602	0.736326660091567	57.3606770543892	-0.0423649049475272	0.138268639157045	-0.306395616575133	0.759303445447849	0.829445541404466	-0.305742006041463	-0.258405175094384
ENSG00000271380	0.325213236037247	0.168661145448872	0.0538296531201565	6.6191875085493	0.507849407320072	0.332574565852185	1.52702419085706	0.126754996106271	0.213459234974391	0.352209521864543	0.514106964239238
CKS1B	0.0775416972312917	0.098708037817394	0.432121678355202	29.8188477168502	0.109064549944117	0.185959755538461	0.586495446976214	0.557542620289638	0.665512198875951	-0.109770394557581	-0.0457951256132022
FLAD1	0.150891221491408	0.079945159412366	0.0591019597215092	52.5291963558102	0.152852631536553	0.154744070349355	0.987776986810982	0.323261880597491	0.441399286117293	0.027047938508294	0.0156842358539265
ZBTB7B	-0.141900583088153	0.0659614278697836	0.0314552030904185	56.9049316855909	-0.220617161417031	0.130385659729975	-1.69203547287273	0.0906392102981353	0.164094887921844	-0.519094480846255	-0.508674986177251
ADAM15	-0.998060867078605	0.112105049302124	5.44025892951878e-19	136.396983235542	-1.47828637703073	0.179988679444988	-8.21321864013432	2.15336932818666e-16	1.87577793594414e-14	-2.11608401928385	-2.27446826829612
EFNA1	-0.466076514519494	0.0814500464019256	1.05130167356086e-08	177.565930626465	-0.709096988024278	0.139945844053861	-5.06693852052775	4.0426477787277e-07	4.58560439608771e-06	-1.12377748330481	-1.19451064595586
SLC50A1	0.864127683952049	0.182580347651719	2.21375439754676e-06	9.89753780579252	1.34020013546412	0.397206987567775	3.37405981619456	0.000740682709886883	0.00301351417504576	1.35744271420731	1.68274439757763
DPM3	0.187873977171778	0.171773117194869	0.274071967927701	30.8301375492983	0.277901456894691	0.282817187905594	0.982618697798014	0.325795138438068	0.444010644492518	0.0960316031661178	0.191255342320509
KRTCAP2	0.0751257264687486	0.0637788893596747	0.238832894945162	90.500893579446	0.0937016446790752	0.103843334082109	0.902336635349024	0.366878070016205	0.486343390249753	-0.114276887214505	-0.0673649585820425
TRIM46	0.329233915597633	0.191885032519631	0.0862009663459974	20.3299152294505	0.486091187378681	0.329440047018591	1.47550727902625	0.14007621276913	0.23145618376942	0.359709266147727	0.483557978761665
MTX1	0.183193484122437	0.117356079714868	0.11852245673076	16.6752998961911	0.319458218892936	0.248937266134737	1.2832880502513	0.199391177653508	0.304974208463767	0.0873011135903936	0.249601885475185
GBAP1	0.361224580955163	0.22645245849919	0.110679741429587	7.63874340144174	0.320365299595534	0.448746451395245	0.713911605539056	0.475281840511263	0.590852157232417	0.419381221106342	0.250875445319938
GBA1	-0.14129676965523	0.0922872655553508	0.125756093916194	14.1914593493296	-0.322487395242479	0.230696054476835	-1.39788864605338	0.162146508709494	0.25919408385523	-0.517968192050128	-0.651702876423478
ENTREP3	0.568661109022046	0.0858922092545086	3.57655100442064e-11	29.0068145651217	0.868570994957486	0.180889778320498	4.80165879477481	1.57356652646376e-06	1.5047991223164e-05	0.806311065210536	1.02056744546727
SCAMP3	-0.000511229552449671	0.0475084801153937	0.991414284483463	127.821203648637	-0.0279329273587224	0.088975336913545	-0.313940113380678	0.753566523335241	0.824826056029206	-0.255361950074609	-0.238142383608654
CLK2	0.314413068629072	0.0703438094860466	7.8343216725737e-06	52.0616146617276	0.378274000560308	0.133912411576294	2.82478671026541	0.00473120986027368	0.0144574793773913	0.332064048304568	0.332180444973549
FDPS	0.30893217362829	0.0840981316861146	0.000239276443906281	146.208462379121	0.421253912428064	0.135557865459568	3.10755787574502	0.00188640044912133	0.00664617467023846	0.321840574801771	0.392525119630399
ASH1L	0.0689251806362588	0.0245739969506472	0.00503475937250936	1578.78349692836	0.0467072169191038	0.0469999062107512	0.993772555835858	0.32033361003617	0.438369932203576	-0.125842720169213	-0.133346095597537
ASH1L-AS1	0.225617883269787	0.154937604655201	0.145341364703252	8.20323405960219	0.215045867508026	0.283618115766465	0.758223313510402	0.448317306772712	0.565819994588501	0.166435036151061	0.103004810221387
MSTO1	0.0840909136625635	0.0513640271085799	0.101597924814923	131.419326765789	0.0608114636324379	0.0958456747277128	0.634472695874871	0.525772380371869	0.637238751058984	-0.0975541888759107	-0.113543444958912
YY1AP1	1.33247736172936e-05	0.0523528227598147	0.999796923442325	299.933518320811	-0.052902465630037	0.0949023833114343	-0.557440854319019	0.577226258910611	0.682733713320245	-0.254383502712899	-0.273200125652203
DAP3	0.0953389370849855	0.0354112866728298	0.00709542923992539	244.514418594978	0.0767232171858192	0.0685894743426184	1.11858587518212	0.26331685208817	0.376535062930247	-0.0765733327563233	-0.0912030177762514
GON4L	0.359582660757469	0.0564143439956798	1.84211024745611e-10	172.507422642707	0.46687677062787	0.110442336554386	4.2273351433303	2.36475314204586e-05	0.000157677283843283	0.416318559327118	0.456580544952205
SYT11	-0.189403198144336	0.0777843391956187	0.0148926721460278	916.194287785439	-0.292886107285658	0.125131058129933	-2.34063478454351	0.0192509882973275	0.0462766106443274	-0.60770076253404	-0.610142063160893
RIT1	0.141540024486332	0.0672018764627868	0.0351877166920105	30.1592518810313	0.207166085517823	0.157148845994592	1.31827939433264	0.187410136200434	0.290555201463513	0.00960521888181167	0.0919414352654588
KHDC4	-0.0347161138224142	0.0486153765831162	0.475166956067015	130.647659447398	-0.0977015236115733	0.107855619186227	-0.90585473755316	0.365012744186007	0.484485073329132	-0.319164071434412	-0.336098918631284
ARHGEF2	-0.163083436222992	0.0410306480165294	7.04758212442774e-05	644.994001150578	-0.274320622130638	0.0729758492330764	-3.75906036056518	0.000170552691017389	0.000848641713011829	-0.55860670242809	-0.584075742574352
ARHGEF2-AS2	-0.541786772247708	0.100710798114668	7.46393218943337e-08	12.3569629139275	-0.93582635773062	0.220037694367839	-4.25302746613128	2.10899697407057e-05	0.00014308117763677	-1.26499927530482	-1.51284331476587
SSR2	0.0171149823504487	0.0776965551671443	0.825653243877697	52.7251154611884	0.024899439852762	0.146031092881388	0.170507796397759	0.864610803505308	0.906433899771149	-0.222483905463599	-0.163964660291356
UBQLN4	0.227563192897519	0.104427809065426	0.0293210014023044	60.7437642938675	0.315394751061234	0.193209003050928	1.63240193821661	0.102594841104749	0.18087198959165	0.170063608023175	0.243896693593054
LAMTOR2	0.764293534453892	0.173773916841526	1.09149208121689e-05	16.1135409435932	1.09268015514975	0.294989098111086	3.70413741438767	0.000212111260547207	0.00103015722643888	1.17122280269229	1.33522128656944
LMNA	-0.0952384814685674	0.0749202534238608	0.203658193440076	234.370443149852	-0.173266173147093	0.125601670084495	-1.37948940512123	0.167743910636713	0.266480243353085	-0.432056002746491	-0.442193230918619
SLC25A44	0.0402935964285606	0.0781370515124988	0.606078983046787	53.3907028760184	0.0459216567627039	0.135438142957358	0.339060000085516	0.734564530756349	0.811121384530089	-0.179249005538436	-0.134449038111873
PMF1	-0.259755923543193	0.0696831037177238	0.000193254806927084	108.582047216535	-0.416577327162568	0.125936926237062	-3.30782511221854	0.000940235061355014	0.00368633994482207	-0.738929188523256	-0.783807063786005
BGLAP	0.515422601119238	0.129402396617491	6.80223037266687e-05	17.8641456723975	0.691248191028803	0.237112816487132	2.91527130953849	0.00355379452974078	0.0113736490496108	0.707005664396405	0.771602604747242
PAQR6	-1.07651033019271	0.087617027539548	1.06984765152641e-34	165.841407737931	-1.59508262281992	0.147819252688607	-10.7907636779905	3.80613476651233e-27	1.30699921301612e-24	-2.26241523112814	-2.43845258438723
SMG5	-0.0636670418097939	0.0512166138819185	0.213833366366221	170.220114920379	-0.135733640248114	0.0870263545083308	-1.55968431649198	0.118834500179313	0.202742250211761	-0.373166026428649	-0.389496787663799
TMEM79	-0.10648517158175	0.0711659792275446	0.134577263460375	39.0420002211667	-0.217083436344397	0.15114700942522	-1.43624036737424	0.150933956056349	0.24537250076187	-0.453034371854071	-0.503713563955377
CCT3	0.376422267115973	0.0535346332288076	2.04502956839608e-12	234.899739251255	0.499010688403773	0.107780932004022	4.62986058039609	3.65912019084016e-06	3.11357446921271e-05	0.447729354348578	0.501697222240964
MIR9-1HG	0.352519287755228	0.187808855172065	0.0605165857369612	65.1600686778265	0.461378513907413	0.31335258237092	1.4723941651174	0.140914467908503	0.232425021132022	0.403143301140548	0.448860880147013
MEF2D	0.132179969028832	0.0697946190538292	0.0582460076103841	157.229895735572	0.160711700614434	0.12423814322939	1.29357777279156	0.1958113041665	0.300698362788854	-0.00785402435142116	0.0267185294576376
NAXE	0.00570170036759843	0.0945776364750249	0.951927911203206	102.315642228898	-0.0348174032024934	0.166077528911315	-0.209645479618653	0.833944380728043	0.883899086632351	-0.243773017171628	-0.247808328393594
GPATCH4	0.795970674348235	0.159292797488499	5.82583221078242e-07	16.1031852857183	1.17985311446348	0.309461686020946	3.81259835307566	0.000137513480127426	0.000708635070705951	1.23030994088925	1.4576139030282
HAPLN2	-0.488532612406362	0.0905216071693618	6.78165473639687e-08	1079.27642065391	-0.721935790388241	0.143889360824742	-5.01729791730441	5.24032748855455e-07	5.72434165932217e-06	-1.1656646790438	-1.21253658686567
BCAN	2.30316325721198	0.376295236829619	9.32071277294496e-10	31.6120438909658	3.18814119828864	0.536277335810002	5.94494860289633	2.76543612861367e-09	5.43737656207492e-08	4.0416652820008	4.27729141675934
NES	0.0245965052422549	0.131317205438422	0.851420690500677	30.1330715057897	-0.0119335561667183	0.217268046749721	-0.0549255002990155	0.956197816238784	0.969105916234251	-0.208528675335301	-0.215678939470697
ISG20L2	0.405084855417452	0.0920350236567285	1.07544388766996e-05	33.754258556911	0.552710808200357	0.168249696949117	3.28506272654691	0.00101959669768054	0.00395036543910024	0.501193471427985	0.577093287922285
METTL25B	0.00347304670293516	0.0595748248226535	0.953511881417917	93.638031825712	-0.0357772949332348	0.109574245986769	-0.326511897125489	0.744037089497372	0.81841670788245	-0.247930108610954	-0.249156036001176
MRPL24	-0.0343429049235866	0.155748314281177	0.825479764306115	55.4582585342004	-0.0685476679128605	0.254671119047318	-0.269161529463121	0.78780538316634	0.850586949932257	-0.318467927595198	-0.295166309403404
HDGF	0.207786354748624	0.066400908982972	0.00175241362078585	98.7760459460136	0.307052872914834	0.120938014505561	2.53892768266603	0.0111192804743927	0.0295810302205408	0.133174015948252	0.232184526189817
PRCC	-0.224674217698059	0.0364608168733833	7.17987050818639e-10	154.444197211762	-0.35590037026753	0.0816934885950589	-4.35653289372509	1.32138843014428e-05	9.53603153331417e-05	-0.673491538269149	-0.698615376230551
ARHGEF11	0.337792285887286	0.0452530870422326	8.36078478770361e-14	220.190090418392	0.419796653473557	0.0862152957264554	4.86916677529579	1.12069794776433e-06	1.11732680940348e-05	0.375673131879675	0.390479098275793
ETV3	0.361408754395338	0.12779720811848	0.00468418103277316	25.7651590140008	0.473125604569909	0.232065142355365	2.03876204658692	0.0414737819018248	0.087296657723652	0.419724758482132	0.465354035516293
DUSP23	0.0374184336186932	0.167725164812658	0.823462553553819	10.8598630382266	0.068749156951194	0.286578353739591	0.239896545060291	0.810410459307041	0.868301484784623	-0.184612025774859	-0.102398761314143
SNHG28	-0.494772636222413	0.214255478818299	0.0209288914773801	11.5862599448704	-0.804948791142562	0.358119359079492	-2.24771091183564	0.0245946297537936	0.0568105428734152	-1.17730414999355	-1.32908853648859
TAGLN2	-0.411616078958233	0.272411655163657	0.130786516722087	32.9508276129473	-0.576152270539022	0.405075441994386	-1.4223332515601	0.154929530252724	0.250010377224114	-1.02219282973419	-1.00785354557187
KCNJ10	0.0468019991147842	0.0667319120010659	0.48308861304016	503.48931035481	0.0480201782540732	0.107428499867691	0.446996637886734	0.654877487424899	0.746508696973153	-0.167108929437972	-0.13150267104982
PIGM	0.22378911105507	0.0584909048203572	0.000130215990983815	182.442247783748	0.269661402272606	0.104127331060666	2.58972739938467	0.00960519601591706	0.0261783009747888	0.163023840666173	0.17968613722641
ENSG00000225279	-0.00929054654828943	0.113059882299939	0.93450860324903	25.5454615536025	-0.0773300584168582	0.197728224054944	-0.391092666646164	0.69572874100304	0.780274331447058	-0.271737946087454	-0.307496965159605
KCNJ9	1.43389038389627	0.275184617724525	1.88181433130248e-07	17.059494378506	1.81274404582943	0.442046725975966	4.10079735762591	4.11728993385746e-05	0.000252937852220565	2.42021692625313	2.34620570526502
IGSF8	-0.401396063280367	0.0670398525253386	2.13189696748776e-09	406.351387571272	-0.600206062231763	0.108366052460057	-5.53869084096235	3.04741051413214e-08	4.53573510148321e-07	-1.00312950896889	-1.04162556070369
PEA15	0.460234642263304	0.0924675426369527	6.44919624600517e-07	238.433867699058	0.679072101234453	0.15712742938005	4.32179221612514	1.54766904227126e-05	0.000109652109569469	0.604063966926083	0.754507125829243
DCAF8	-0.0705398047554652	0.0223464625640521	0.00159596607424977	470.976690079148	-0.141571973921842	0.0454145795571368	-3.11732433289905	0.00182500673749626	0.00647595450333974	-0.385985741065775	-0.397693927461648
PEX19	0.123648203071735	0.10393870451476	0.234193354847874	43.8030782188042	0.181317896891264	0.199972102982082	0.906715957812929	0.364557022463132	0.484281731977393	-0.0237682652157329	0.0556500501658819
COPA	0.280270445233593	0.0684091156816531	4.18583862923623e-05	963.274267124785	0.357921432794241	0.117691745963987	3.04117701596307	0.00235655242294149	0.00803391642633013	0.268378061700216	0.303605023877904
NCSTN	0.118776692811323	0.0643885123681974	0.0650829901313742	198.250670551625	0.143315160072029	0.116680223064337	1.22827293527718	0.219344527313817	0.328267927496416	-0.0328550578032248	0.0022934309973103
VANGL2	0.174460794004653	0.105047659240366	0.0967581318648605	22.0069735622973	0.192446449351961	0.202758076372906	0.949143199593292	0.342547785598759	0.461208710334737	0.0710120903533917	0.0712747652585688
USF1	0.015744157544178	0.152289043769104	0.917658694678975	31.2215265242624	-0.0366114151753133	0.247171075140972	-0.14812176204045	0.882246675260116	0.918474685521315	-0.225040894984815	-0.250327157868242
PFDN2	0.280666797528875	0.100317106581473	0.00514526014247912	136.855554195833	0.393130244220505	0.16986672358818	2.31434524618017	0.0206487917430683	0.0490132009212101	0.269117374748178	0.353038914694377
NIT1	-0.0483625521544764	0.0764771826988051	0.527139356729966	30.2944803531685	-0.0770616550046909	0.154746555736066	-0.497986237161405	0.618493742730968	0.716575280925154	-0.344618673406442	-0.307120121283474
DEDD	-0.00881411659833083	0.0606281463483702	0.884410897788406	44.339489822418	-0.04465697291966	0.120908513940186	-0.369345147536526	0.711870477849581	0.792570995890238	-0.270849264773791	-0.261623285371001
UFC1	0.242615206527061	0.0874190882456722	0.0055148847455693	33.081468861891	0.356738737568997	0.161242105969231	2.21244156682667	0.0269361694791911	0.0612406904889957	0.198140019354429	0.301944495610533
USP21	0.604121692331616	0.130688392452556	3.78938640266071e-06	34.8132890799437	0.857996460966812	0.243697462543282	3.52074433608199	0.000430337317439976	0.00188884166882811	0.872455432837975	1.00572058362915
PPOX	0.0814873779691187	0.128648043553919	0.526463801450648	31.7062743120546	0.0870928328169229	0.222911839940909	0.39070527989904	0.696015095682082	0.780375341190084	-0.102410545031561	-0.0766438655029545
B4GALT3	0.738331134167515	0.16794682652083	1.10152484642589e-05	18.9600989556083	1.12377585982405	0.324926142639224	3.45855784547263	0.000543075640243752	0.00230909101228797	1.12279532663977	1.37888029144524
ADAMTS4	-0.477577196136154	0.0779635642850024	9.03164063777991e-10	306.318558625911	-0.702207421192032	0.135803405116006	-5.17076446346976	2.33138271994004e-07	2.81362645907903e-06	-1.14522962091285	-1.18483755331905
NDUFS2	-0.0441497013845935	0.0876161232682999	0.614332156928925	337.604354167055	-0.0965533784865587	0.14134154396404	-0.683121011548619	0.494530379396877	0.609207988906188	-0.336760473566636	-0.334486899410746
TOMM40L	0.801831667973015	0.14289699560604	2.00863000209124e-08	7.96827175922911	1.13243243247371	0.37999128909256	2.98015366399061	0.00288103820060394	0.00953127099888948	1.24124240958541	1.39103429636257
ENSG00000289106	0.675545315855798	0.148496330957113	5.3840239189903e-06	8.25081386611771	1.05229805605107	0.304730856836426	3.45320479512821	0.000553968262449917	0.00234952394457925	1.00568139729616	1.27852399413273
ENSG00000288670	1.01680927759322	0.155176207211194	5.65397714810814e-11	13.1122914317747	1.53382112496723	0.339674680335892	4.51555919166683	6.31499039007421e-06	4.9718658407137e-05	1.64223857815519	1.9545922239355
ENSG00000283696	-0.0714747015375147	0.146720822741554	0.6261537126029	11.6912426272909	-0.178160603291751	0.255930914983788	-0.696127715962086	0.48634885068	0.601090907857255	-0.387729597220248	-0.449065110870789
HSPA6	-0.779477410887596	0.840543708472411	0.353745334148793	32.2158300450933	-1.99304280565375	1.22558072421523	-1.62620280025206	0.103906520681927	0.182497829849646	-1.70836189138324	-2.99719681432838
DUSP12	0.0959333423854512	0.0982439777963583	0.328826336865226	50.3974934011634	0.097689743612708	0.167237108931543	0.58413915569837	0.559126693029804	0.667015418451585	-0.0754645928811083	-0.0617655861731393
ATF6	0.171406568719472	0.0256705847926729	2.43619091237129e-11	501.297075542702	0.184663797747637	0.0519040647255567	3.5577906802492	0.000373987142048024	0.001675605431352	0.0653150661866876	0.0603477633495
OLFML2B	-0.214099179410018	0.235346522092569	0.36297077368346	15.9770397185031	-0.317601125224901	0.386070400349898	-0.822650803939015	0.410706599109131	0.530370804456332	-0.653765996416326	-0.644842453456498
NOS1AP	0.598688463473095	0.145175214133804	3.72506237423586e-05	159.157647976678	0.804351495088014	0.237887760396099	3.38122269825365	0.000721640304243543	0.00294839750281585	0.86232087064297	0.930401955175602
C1orf226	0.349354632942868	0.125557762650968	0.00539548966859995	9.43737398735319	0.503658185428023	0.275033770042744	1.83125943170451	0.0670618297428604	0.128569865177163	0.397240293581556	0.508222403045429
UHMK1	0.294397714470978	0.0413556255514117	1.08960787452033e-12	142.942145356125	0.385236682311842	0.101657957039293	3.78953791254079	0.000150927776378431	0.000764299847522948	0.294729554055877	0.341956192451307
UAP1	0.698255944216661	0.409574319671631	0.088225516642368	7.92915626945418	0.950144538959903	0.680419333829816	1.39641026014341	0.162590987174967	0.259690752788038	1.0480433668734	1.13509836839187
DDR2	0.371161633982664	0.268212153335821	0.166408676471329	13.1784872635713	0.46505139905188	0.446935422791754	1.04053376692983	0.298091984573335	0.414655745559121	0.437916733702013	0.454017685953799
HSD17B7	0.250778734566821	0.0998105285479241	0.0119862829609055	118.254036322381	0.319299614743147	0.17240984413137	1.85198018333485	0.0640286685776776	0.124014477950693	0.213367388715076	0.249379202007437
RGS5	-0.184496067710169	0.18629636928646	0.322009741508816	38.0923470919995	-0.308217437493456	0.306869313678116	-1.00439315290011	0.315189149052331	0.433512686889891	-0.598547527896026	-0.631667564104053
ENSG00000232995	-0.698641792572493	0.0915931969560706	2.39052460875399e-14	13.5820213758679	-1.07145891245999	0.187372374704817	-5.71833982543024	1.07569849331276e-08	1.81811776438148e-07	-1.5575798016317	-1.7032741935728
NUF2	-0.403207978242667	0.0815670504713593	7.68228519805037e-07	34.0168047318841	-0.620936399916025	0.156410760686201	-3.96990844614444	7.19002540955368e-05	0.000408025105766479	-1.0065092607437	-1.07073137848509
PBX1	0.103968912097778	0.060870692540429	0.0876309494612796	1246.77213722105	0.0902044293726935	0.102738227465958	0.878002585771515	0.379942315470301	0.499761506623359	-0.0604759032561226	-0.0722751203459358
ENSG00000271917	0.423657458001466	0.16001929764416	0.00810798170180205	6.18816346831713	0.692508245457246	0.307464439457547	2.25231980218273	0.0243020696609924	0.0562495017242762	0.535836811679635	0.773371746916919
MGST3	0.264879872978792	0.0803282714428313	0.00097560927613585	153.030606238584	0.342506617300308	0.141682124307747	2.41742999671823	0.0156305402105402	0.0390332700933902	0.239670139432521	0.281962307886794
ALDH9A1	-0.183388374693023	0.112507495375783	0.10309932309636	46.7626402622329	-0.256707135916123	0.198054304000224	-1.29614520225641	0.194925464326843	0.299574998273859	-0.596481356183484	-0.559346047956592
TMCO1	-0.0402800993811659	0.0739068510107643	0.58574546265545	92.9114912144768	-0.091240696248586	0.138882117034503	-0.656965044865486	0.51120339275327	0.624262064131564	-0.329542533149465	-0.327027784971608
TMCO1-AS1	-0.0567777521621838	0.0966987051463307	0.557095278610459	23.6526874083083	-0.153519579212829	0.176379615579689	-0.870392979983948	0.384085681736906	0.503637139793083	-0.360315484654835	-0.414468609467311
UCK2	0.257250422185572	0.0552569757471201	3.23150791381363e-06	80.4914122534157	0.324863056040752	0.106023168723103	3.06407608783307	0.00218343370143165	0.0075268088708155	0.225438980467745	0.257190387291144
POGK	0.0673662907684578	0.0433307178449962	0.120017404099831	144.589610799117	0.0520056286790238	0.0852981913576814	0.609692044476632	0.542065825505235	0.651812450472581	-0.128750506079172	-0.125907017201235
TADA1	-0.0557482318855163	0.0399755869224183	0.163149489853289	85.6365626093978	-0.142801066996772	0.0865832767095076	-1.64929155402467	0.0990879191250605	0.175784038249406	-0.358395127985422	-0.399419599258226
ILDR2	-0.0866565117043083	0.21626104584011	0.688638591199538	50.6014597429958	-0.188221246883168	0.335223515263928	-0.561479843485852	0.57447046741984	0.680421788701142	-0.416048117086541	-0.463190460085803
POU2F1	-0.00569656213069545	0.0187130145522792	0.76081012099653	956.0923639943	-0.0565445312280295	0.0372859128816497	-1.51651191718194	0.129389959255085	0.217152050922237	-0.265034113144568	-0.27831366018587
CD247	0.458750424088403	0.1692020639951	0.0067028479691789	33.8644218548209	0.563449937265144	0.261947253626094	2.1510053244132	0.0314757794294606	0.0695987093334993	0.601295465580717	0.592171244608341
ADCY10	0.722463197957185	0.175462061853196	3.83021968356055e-05	17.1098289878511	0.99001115897487	0.311059640571418	3.18270527528488	0.00145906048967847	0.00537030687818006	1.09319698086462	1.19107191766004
MPC2	1.08498311851406	0.161855803402064	2.03634313486195e-11	22.9623169410575	1.59411405123291	0.292285375543411	5.45396446287867	4.92590503292327e-08	7.0239374073866e-07	1.76940274680625	2.03924472463878
DCAF6	0.547967081821242	0.076564427305913	8.249723670363e-13	192.712628093714	0.728959166058155	0.135883676452757	5.36458230368528	8.1136757374464e-08	1.10036666263632e-06	0.767710647081124	0.824549584399986
TIPRL	0.48246749132434	0.0948148215212662	3.60861189587314e-07	51.9195335435388	0.67896487504234	0.168732523780348	4.02391228336155	5.72392436577422e-05	0.000335848049250889	0.645534738257182	0.7543565780641
SFT2D2	-0.0203625565415492	0.0538340649815721	0.705247348550628	222.335704100773	-0.0584878507445963	0.100158509888052	-0.583952884382654	0.559252011475978	0.667106353927938	-0.292390485640327	-0.281042120503387
TBX19	-0.136664151389359	0.0876453535789214	0.118928761590579	28.8323918080956	-0.253945068194106	0.157563149515475	-1.61170342795899	0.107026491386217	0.186794630291202	-0.509327002959124	-0.555468048425599
ATP1B1	0.37528362133232	0.0755921923503386	6.88492684432533e-07	1838.15786693736	0.523211414093479	0.120808917927097	4.33090059137203	1.48500717404903e-05	0.000105930511748831	0.445605446666238	0.535675535707461
NME7	0.437776162213449	0.0803117711969816	5.00989549603569e-08	193.983544076788	0.592486571392313	0.133392115364033	4.44169109827362	8.92546300879062e-06	6.75323590347749e-05	0.562172327755831	0.632939272354078
BLZF1	0.0519648833994272	0.0437325805225916	0.234738130972802	243.440608843391	0.00936197335000629	0.0792060432821261	0.118197715250838	0.905911000234414	0.935087321092704	-0.157478639006478	-0.185779580805511
SLC19A2	0.81988530275999	0.207900999152218	8.02563489420975e-05	14.9185777479431	1.15566498801171	0.35998044979187	3.2103548642152	0.00132571197124438	0.00496147066296883	1.27491772298724	1.42365327914926
C1orf112	0.0526197247253475	0.120762280336831	0.663032779165689	112.651241005702	0.0149250785294195	0.192707202725462	0.077449510544151	0.938265955312381	0.957717724535413	-0.156257168253412	-0.177968867438615
SELL	0.112643242771727	0.265829777347095	0.671753977784922	20.334479358833	0.131438438199047	0.424366374708325	0.309728682649248	0.756767289044977	0.827548959528756	-0.0442957374644105	-0.0143817292408071
METTL18	-0.00472127064501491	0.173674618127013	0.978312518697422	6.63300995756887	0.0161138463962142	0.346435304776112	0.0465132917288206	0.962901140285371	0.973793524993519	-0.26321490904379	-0.176299813058397
SCYL3	-0.0189213835679326	0.0700726742468789	0.787140913992029	66.4477475556708	-0.0713379648195467	0.127510495149684	-0.55946739706252	0.575842775840053	0.68145323355312	-0.289702276195225	-0.299083943286603
KIFAP3	0.643516113965439	0.119985680630005	8.17267655445141e-08	134.764256010508	0.8704476112029	0.20743774445505	4.19618721505873	2.7144589573503e-05	0.000176407378151282	0.945937560423698	1.02320225302885
GORAB	0.402592311060636	0.227946166463388	0.0773668687631316	14.8814251624481	0.46304108004975	0.416644673074016	1.1113572546924	0.266414603805162	0.38012474287152	0.496544146603698	0.451195156989262
FMO4	-0.25127479609969	0.0736682491194734	0.000647495907580407	79.652073995003	-0.438868004479024	0.133045822720539	-3.29862295188974	0.000971603199470028	0.00379073094389843	-0.723109403309321	-0.815103630300173
PRRC2C	0.073578328120244	0.0543162259167452	0.175535828304134	881.6126165827	0.0553711093828963	0.0922671579216143	0.600117209960417	0.548428123761971	0.658007220007189	-0.117163238077265	-0.121181813511568
VAMP4	0.251995779910373	0.0811882065578863	0.00191022018379306	59.0179849602294	0.334283725975136	0.145211423282071	2.30204840927559	0.0213324423389934	0.0504150537294923	0.215637534525154	0.270417200412333
METTL13	0.26376575394552	0.0724725270312637	0.00027313878548425	26.1635025524835	0.317657001810711	0.147665150356185	2.15119817400711	0.0314605611109992	0.0695829370015247	0.237591981318929	0.247072939879679
DNM3	-0.0545537472841787	0.0250989917008441	0.0297394444879246	9239.00079494576	-0.13360644975169	0.0491254193169003	-2.71970095338659	0.00653409790369526	0.0189929104627412	-0.356167064563384	-0.386510168732731
DNM3-IT1	0.22790738546604	0.109954401195295	0.038196059649997	19.472882452084	0.301920278386995	0.211564669132332	1.42708269592096	0.153556059620574	0.248419105766563	0.170705627912927	0.224978258576217
DNM3OS	0.696684596994027	0.172152770240046	5.19009779408146e-05	9.14462524007843	0.884029187599701	0.376680817242482	2.346891976266	0.0189307423318975	0.0456197654811411	1.04511234435025	1.04227106386108
PIGC	0.191946285326546	0.07108729496695	0.00693084369801953	239.469757507964	0.22291194752428	0.120519347814298	1.8495947046424	0.0643719866128537	0.124501982078291	0.103627649890157	0.114048947325859
C1orf105	0.534365886850412	0.161003263699641	0.000903483575005353	18.0691329951597	0.717024122643214	0.280945022221438	2.55218660566999	0.0107049167131759	0.02865821773352	0.742340437221089	0.807792539525022
SUCO	-0.0960887535829418	0.0411096386866802	0.0194195525208606	285.259774580182	-0.180486620322155	0.0727364693216319	-2.48137725140417	0.0130875777930045	0.0337342743985467	-0.433642009125054	-0.452330886319047
TNFSF4	0.273930066531325	0.131483706585639	0.0372169171420684	6.33561841783942	0.379094182982457	0.28065556978792	1.35074526854722	0.176777045817137	0.278002925079166	0.256551399512546	0.333331997856582
PRDX6-AS1	-0.23314568624832	0.0364866811039025	1.66010854916904e-10	256.550602785203	-0.409873532657429	0.0696919234184514	-5.88121998293007	4.07253466653309e-09	7.74009420748505e-08	-0.689293306819909	-0.774394799293147
PRDX6	0.590199899883622	0.115627788763864	3.32006360848148e-07	44.5195434168198	0.862800674136698	0.20373964474977	4.23481976321485	2.28735091225447e-05	0.000153192762674352	0.846487214840148	1.01246579710495
KLHL20	0.0821460217218211	0.0669351047037884	0.219729122053348	177.275347354138	0.075846036914525	0.111569944066686	0.67980707124126	0.496626628673319	0.611147553715351	-0.101181981639528	-0.0924345968043686
CENPL	-0.0933627476978887	0.139630712319319	0.503724838345218	9.25810451163489	-0.198928004561472	0.246312082498411	-0.807625848247844	0.419306002065401	0.538783197265538	-0.428557210213502	-0.478222966683652
DARS2	0.55597803390459	0.0758591150447792	2.31726382188924e-13	28.4226007827668	0.754091758330354	0.139307081723381	5.41316169286884	6.19215270666684e-08	8.63027314163032e-07	0.782653417622177	0.859836257593165
GAS5	0.242882629378982	0.0734850996527908	0.000949101319134797	59.1823525028223	0.33911565118216	0.142890126988281	2.37326159847259	0.0176317712213241	0.0430390046931153	0.198638841251267	0.277201322154631
ZBTB37	0.254350234105339	0.0562232041536615	6.06997962671882e-06	360.754819440507	0.314561643770192	0.101530133848398	3.0982096826533	0.00194693622581834	0.00682935373584033	0.22002928077688	0.242726993929945
RC3H1	0.00688886702919279	0.0398752656940526	0.862839761648713	539.576668071792	-0.0359152398633013	0.0705932662371384	-0.508762970998595	0.610918377432711	0.70997775001566	-0.241558603849263	-0.249349713502215
RABGAP1L	0.000787591427192413	0.0281609353332165	0.977688058982804	1410.32370013805	-0.0552924069783803	0.0493129487181231	-1.12125533791208	0.262179190556317	0.37518460619943	-0.252939268766474	-0.27655565214929
RABGAP1L-AS1	-0.389326350673351	0.123016790917634	0.00155177399239957	14.2328782072831	-0.595483375492738	0.248984527352652	-2.39164811494217	0.0167729147542738	0.0412687196443647	-0.980615962001364	-1.034994812003
ENSG00000289425	-0.770235483759574	0.12094345712068	1.90812974901512e-10	17.9130999773321	-1.14509705600687	0.22759204170435	-5.03135807136171	4.87017578501851e-07	5.37181970313446e-06	-1.69112299206212	-1.80666365207945
CACYBP	0.581865688740605	0.14435877278322	5.56129806067018e-05	144.529059050225	0.780135145014583	0.263130936566095	2.96481727004617	0.0030286276579683	0.00994827682961837	0.830941471530854	0.896401704755036
MRPS14	0.207807786947397	0.0806892403729933	0.0100121647420085	42.3917473734937	0.270759730528705	0.166039484192044	1.63069484253239	0.102954725389791	0.181307434285653	0.133213993272435	0.181228212544865
COP1	0.184247613651794	0.0246625586528631	7.97438478380563e-14	647.288449056627	0.199452727193613	0.0510361079391271	3.90807087859264	9.30360152042326e-05	0.000506111453406852	0.0892673737195076	0.0811117225378407
COP1-DT	-0.516605045255548	0.0765278047702068	1.4728213302824e-11	185.697122843309	-0.790215815910581	0.133678167215324	-5.91133041671443	3.39355525851509e-09	6.52955014582786e-08	-1.21802798345882	-1.30840313816025
PAPPA2	-0.594930060622523	0.0823436737395882	5.01235397297175e-13	79.460011175614	-0.912467510482249	0.148753575401749	-6.13408792372142	8.56491422725644e-10	1.82427303188382e-08	-1.3641270638273	-1.48004701583675
ASTN1	0.457856904133121	0.54235394101997	0.398555895958215	10.025540371886	0.605209843042202	0.835579220973251	0.724299776551739	0.468881714145436	0.584768136336484	0.599628789319679	0.650803005780187
RASAL2	1.26522598800902	0.177941697824044	1.15757352166681e-12	88.711763567516	1.73797487772531	0.324636754105386	5.35359861675156	8.62220085631415e-08	1.16007017263815e-06	2.1056084577507	2.24122826516489
FAM20B	0.127708787729348	0.0591805001296755	0.0309314205664242	126.090364421652	0.16670869941046	0.113201119804955	1.47267712278553	0.140838118113724	0.232412783350322	-0.0161940862455027	0.0351384383298853
TOR3A	0.161362253034187	0.214600452576314	0.452099504149138	11.2238811820388	0.180448994436821	0.396380406154676	0.455241963616147	0.648935173893842	0.74197560606171	0.0465794773371322	0.0544300933618004
ABL2	0.043442376862283	0.0518413681841241	0.402038175222324	261.02328533888	0.0118600867673914	0.0909841163469077	0.130353376430792	0.89628685199025	0.928618944896019	-0.173375608342231	-0.182272178512741
SOAT1	0.685538083988699	0.0996662896377084	6.05563234182295e-12	48.6201164484304	0.98218954678531	0.193175383597908	5.08444465589739	3.68703254602022e-07	4.22810846142352e-06	1.02432083487191	1.18009021429305
LINC02818	1.38261280356858	0.188746689555547	2.38490358551474e-13	7.45903729253157	2.00771912948972	0.357554749808778	5.61513762735206	1.96405854826259e-08	3.07483774335718e-07	2.32456922935456	2.61995470749365
TOR1AIP2	0.273021299904067	0.0383953088792169	1.15373587017162e-12	165.264423369876	0.359867434832016	0.0896767164872801	4.01294169689029	5.99667285059515e-05	0.000349887451123819	0.254856283745381	0.30633725051002
ENSG00000272906	0.271615794921914	0.106182034584615	0.0105269961214916	20.0272197266519	0.300149250234113	0.19295279595171	1.55555792158219	0.119813251195446	0.203926847699488	0.252234605544824	0.222491698854488
TOR1AIP1	0.11673215675004	0.0415934069898728	0.00500819406442722	135.667563091733	0.141849050158061	0.099254896078255	1.42913907285968	0.152964265131857	0.247962224041649	-0.0366687160187282	0.000234982714732141
CEP350	0.147890520011681	0.0276393072513789	8.75992707893282e-08	906.37365727948	0.15962437128357	0.051136185327675	3.12155414528313	0.00179899162835125	0.00640351515744804	0.0214507519058476	0.0251918968549999
QSOX1	-0.239816984772932	0.0933665377456145	0.0102123828628837	102.017213238735	-0.389849709530205	0.157744865456516	-2.47139397153735	0.0134587455263894	0.0345337788818175	-0.70173723134061	-0.7462809423891
ACBD6	0.0999591929187694	0.0280845030840677	0.000371944351155254	612.79117861166	0.0749217095945126	0.0590436290173645	1.26892114935006	0.204469188349335	0.310936862184323	-0.0679552032197978	-0.0937323712524459
XPR1	0.423081948316847	0.0843901444870634	5.34752542862087e-07	187.814625290224	0.544665507178509	0.145773294026148	3.73638745572155	0.000186682945555615	0.000918835737482804	0.534763317658956	0.565797520863162
KIAA1614	-0.796329458304936	0.221004234473281	0.000314285165894853	35.5807930836142	-1.21233675296222	0.333638916170801	-3.63367908898727	0.000279408349628507	0.00130476978113463	-1.73979589262108	-1.90106956080444
ENSG00000243155	0.0795873316669284	0.132149139187974	0.547005156184426	23.6854995185263	0.0721686186028859	0.246645127451498	0.292601031078863	0.769827125559625	0.836709842570612	-0.105954687552401	-0.0975977672705111
STX6	-0.0595584128507338	0.0963505924446805	0.536481294448782	236.138081687536	-0.138400756770359	0.162376503984874	-0.852344725830843	0.394022788934455	0.514052964557441	-0.365502230773052	-0.393241473769762
IER5	2.164029211241	0.315103952149885	6.52600492478394e-12	13.9924099004959	2.64818810160869	0.468568752735317	5.65165322303211	1.5891194111242e-08	2.5405345503255e-07	3.78213955999402	3.5191862338226
CACNA1E	-0.616338720955997	1.15688443717992	0.594201540655913	9.11824603325552	-1.06195383085013	1.87519440809524	-0.566316658297221	0.571178538235579	0.677408374592712	-1.40406048193117	-1.68992886473409
LINC01344	0.556078761093865	0.220615425805046	0.0117161706340737	90.8488067558808	0.680485036820428	0.332051447379069	2.04933615616374	0.040429255467514	0.0855352876456559	0.78284130331428	0.756490916268579
GLUL	-0.151935881446834	0.0989097387229888	0.124512289935499	1501.00001648379	-0.228678101346611	0.162874190017373	-1.40401681397291	0.160313842756031	0.256916599491925	-0.53781324974221	-0.519992710582447
RNASEL	0.184806290821966	0.229823957131004	0.421327045855417	7.96586349855572	0.162281841981788	0.39989142991218	0.405814753312985	0.684878717660767	0.771089361494896	0.0903094701736558	0.0289230400268962
NPL	-0.274334141105109	0.106298684633415	0.00985757097397202	43.0716901633473	-0.468055817888233	0.191822548584461	-2.44004587230341	0.0146853969980633	0.0370585722283372	-0.766121831502368	-0.856083916847595
DHX9-AS1	-0.426898517796537	0.0864826184868665	7.9645180940679e-07	41.3438072311065	-0.652131859178311	0.165214358111168	-3.94718635010834	7.90750088298435e-05	0.000441466722684118	-1.05069905152812	-1.11453044084114
DHX9	0.364127711033706	0.0375007119854605	2.73637789992392e-22	330.708153177137	0.47806557297253	0.0722407194048719	6.61767458728117	3.64893154861045e-11	1.07095746898634e-09	0.424796408485213	0.472289852113323
SMG7	0.00558462290064479	0.0398597455510081	0.88857557818156	381.85773778256	-0.0406200989519709	0.0752376959194693	-0.539890256547046	0.589272717710069	0.692624873939746	-0.243991400917531	-0.255955431817452
ARPC5	-0.0294765858820375	0.0577857928809528	0.609980763483722	287.167992778667	-0.0624027269793098	0.104455280065871	-0.597410939303	0.550233051919427	0.659474064432272	-0.30939081815042	-0.286538686746531
RGL1	-0.0840523122467541	0.0680964189253403	0.217086199969571	988.018219263758	-0.173150116906814	0.115590058378189	-1.49796720700927	0.134141770710222	0.223662886157203	-0.411190522816535	-0.442030285585388
ENSG00000289581	-0.374609483926817	0.0528112503201231	1.30889468758003e-12	56.227578506499	-0.595018715714555	0.12255582396721	-4.85508314866989	1.20336239629187e-06	1.19013767126712e-05	-0.953164697708594	-1.03434242017803
COLGALT2	-0.0859516500266252	0.0365436183344363	0.0186713192751656	2012.05915183601	-0.179824124155685	0.0675376440379855	-2.66257620793739	0.00775450081713016	0.0218713015361438	-0.414733343735856	-0.451400728161672
TSEN15	0.220389652736099	0.0432701026383907	3.51796739633254e-07	480.536003574219	0.252757502763162	0.0752954431798213	3.35687648666234	0.000788283184200536	0.00317674382861835	0.156682855837435	0.155952716844625
EDEM3	0.206329188241163	0.027114226141962	2.74884873598902e-14	268.515111744382	0.226993089813539	0.0598068569710325	3.79543586320684	0.000147384294333904	0.000752903037345686	0.130455973881024	0.119778954507617
RNF2	0.258199312072429	0.0859380031673495	0.002660321927623	49.3621009287833	0.355512831268849	0.157022008022696	2.26409556052463	0.0235682379785542	0.0548190132566217	0.227208937858639	0.300223298110876
TRMT1L	0.103643126065939	0.0468424899280814	0.0269260705216533	203.471550469425	0.0957026802367743	0.0841753981087632	1.13694360094521	0.25556186353391	0.368665622458843	-0.0610835895671383	-0.0645554637632146
SWT1	0.0405803543716252	0.041732383057557	0.33085415292304	260.085821678495	0.00313100175157611	0.0733329158829464	0.0426957214762031	0.965944090228808	0.975999274453065	-0.178714118036993	-0.194527992274113
IVNS1ABP	0.138243201046237	0.0414744971625161	0.000858501741922703	433.480863069243	0.161050506601855	0.0759393577139624	2.12077783444623	0.0339405028558502	0.0739558658575393	0.0034556781446877	0.0271942199882656
TPR	0.159176913677253	0.036171297969499	1.07931335028217e-05	347.647583550838	0.166141396397397	0.069914204283683	2.3763611143061	0.0174843421465838	0.0427482413511924	0.0425031797603597	0.0343419333053871
ODR4	0.157476566483251	0.0317961988844144	7.31963029048488e-07	270.579751485075	0.172876002759364	0.0631612809730122	2.7370566286208	0.0061991620794945	0.018167007439778	0.0393315345307095	0.0437974582749421
PDC-AS1	0.42235345637185	0.098235987251735	1.71279592253523e-05	327.720470582018	0.554073260330945	0.163823389239165	3.38213769660238	0.000719240827252575	0.00293947777489782	0.533404466942856	0.579006198558511
ENSG00000285280	0.338048227249035	0.216478553294906	0.118387347378003	28.986123293869	0.413982805849081	0.361905910214973	1.14389622872744	0.252666675245997	0.365594550692939	0.376150537436567	0.382316337391522
UCHL5	0.410258943130341	0.0422785849966334	2.90743025360041e-22	108.285614337379	0.540366586144895	0.098462700227294	5.48803338622136	4.06433259454723e-08	5.89436666246555e-07	0.510844659532542	0.559761747873512
RO60	0.059846343951421	0.0389750215536218	0.12465980792795	274.489167963702	0.0472562811586732	0.0789155539532266	0.598820876131493	0.549292339525126	0.658578930810564	-0.142777408075188	-0.132575198183777
CDC73	0.0869272826105689	0.0338538055829707	0.0102368159383307	495.168431804393	0.0707278015149203	0.0662180195174324	1.06810505705778	0.285473124974744	0.400712147018056	-0.092263530547307	-0.099620703908465
B3GALT2	2.81789727540349	0.632993199620641	8.51922250586567e-06	13.1551429194207	2.67922422119347	0.652627131041661	4.10529089852141	4.0380640639797e-05	0.000248884172713313	5.00179489499619	3.56276158001496
ZBTB41	0.360446715786826	0.0527464846584735	8.28279203956918e-12	140.46145597488	0.478781235729361	0.0963416648321282	4.96961762663765	6.70850641190127e-07	7.11646320306997e-06	0.417930274876554	0.473294657250147
ENSG00000290127	-0.0585657755205657	0.108816922603252	0.590435758866574	17.0969969756724	-0.137003811977739	0.223252854283112	-0.613671043166154	0.539432727027744	0.649220735770084	-0.363650671594959	-0.391280134731106
CRB1	0.189358202421112	0.0962874116007894	0.0492300878816274	294.501946410806	0.206085413740999	0.156313334612912	1.31841224071728	0.187365685342689	0.290519431552008	0.0988001177073707	0.0904241500047557
NEK7	0.13220428423358	0.0419993431515415	0.00164520929476236	890.491466020525	0.143074101705123	0.0752484715841846	1.90135558494445	0.057255452963564	0.113401013018783	-0.00780866937720307	0.00195498012358628
MIR181A1HG	-0.106825664265291	0.08532229714204	0.210560689619479	2743.11234866249	-0.210267335027294	0.135767360119532	-1.54873258817267	0.121446016572355	0.206110892868956	-0.45366949037533	-0.494143618403272
LINC01222	-0.747260684287206	0.165641584412733	6.44282075934435e-06	44.6103608262888	-1.16193589344206	0.26605426187468	-4.36728915844005	1.25798135445576e-05	9.12691330790139e-05	-1.64826826603575	-1.83030572397929
LINC01221	-0.636042527969255	0.265148309855233	0.0164480894271142	11.6634372304913	-1.03684794252115	0.430562284025149	-2.40812533050522	0.0160346753435784	0.0398418729646896	-1.44081384956101	-1.65467968442295
ENSG00000286541	-0.807837570296331	0.147970926622759	4.77653718366328e-08	114.288965268708	-1.22971321352959	0.231156341162422	-5.31983335324352	1.03862343467369e-07	1.36762149745938e-06	-1.76126189005297	-1.92546646656945
LINC00862	0.400455528886643	0.0660470674901087	1.33452766064482e-09	980.289228878008	0.516978125534758	0.107188831214239	4.82305963856877	1.41372677570225e-06	1.37026627353908e-05	0.492558422386403	0.526923871179258
ENSG00000230623	0.467225457597089	0.101158266993594	3.86045558725897e-06	98.3072826822873	0.612425062057223	0.172607421522332	3.54808070624001	0.000388049297426808	0.00172778568241576	0.617103883822447	0.660933320737068
ZNF281	0.231598380708559	0.0444636488517242	1.9015509239919e-07	434.737094217197	0.306791694507463	0.0821093303757154	3.73638042234235	0.000186688164779603	0.000918835737482804	0.177590414440575	0.231817826368078
DDX59	-0.129828974958682	0.10212977509658	0.203651917765256	50.0399766906635	-0.245463471072718	0.17038297659835	-1.44065725328509	0.149681536996296	0.244033881972725	-0.496577398174502	-0.543559712725994
CAMSAP2	0.423203265956394	0.0566756401399127	8.19749459091928e-14	572.175364350381	0.562621945076623	0.0989297861785185	5.68708340338847	1.29227353432287e-08	2.12599334841568e-07	0.534989610567898	0.59100872665371
TMEM9	1.03786777573805	0.173457303117129	2.18501314317946e-09	21.8465985190568	1.47337605304918	0.324964038513744	4.53396646529817	5.78862234470958e-06	4.59740438587134e-05	1.68151884128041	1.86972610762685
PHLDA3	-0.125198149534075	0.0631215686656142	0.0473177629139708	293.581191319422	-0.20525054903758	0.108222373044806	-1.89656300506922	0.0578856371152112	0.114365792782583	-0.487939553257241	-0.487099948344017
CSRP1	0.0989929713590841	0.068555785333884	0.148745469308187	1260.59882628622	0.141383605801951	0.110787251871044	1.27617215351205	0.201894669972335	0.30788314109012	-0.0697574892537145	-0.000418510673685056
CSRP1-AS1	0.286181746383786	0.0586318777960136	1.05553342621799e-06	272.992995000788	0.35320823344117	0.1113476480081	3.17212118764715	0.00151329842988884	0.00554590408947125	0.279404368656914	0.296987595660995
NAV1	-0.0328516040400077	0.0480263427319887	0.493954318067102	1924.00031929118	-0.100708673983697	0.0797239607463542	-1.26321714376569	0.206511153360335	0.313131004576388	-0.315686214924951	-0.340321019211862
IPO9-AS1	0.140104270166848	0.0927502821805792	0.13090223019047	199.266041675888	0.155046681754763	0.15514053343968	0.999395053743623	0.31760335498241	0.435811252648802	0.00692711681277435	0.0187647272008168
IPO9	0.224817813867032	0.037788440641157	2.69159181726454e-09	255.42813290679	0.275449965972037	0.0720911193452883	3.82085849787876	0.000132987941163862	0.000687542523296358	0.164942672524628	0.18781339896318
SHISA4	-0.567353826330951	0.151148305670341	0.000174296624042161	133.734949291613	-0.82221401380653	0.226046342601079	-3.6373692418353	0.000275436941362076	0.00128799469930119	-1.31268931496574	-1.3533292619638
ENSG00000223774	-1.1148078197015	0.11245116659163	3.62928168636374e-23	29.4606322789092	-1.64523146651216	0.204841568179939	-8.03172657351918	9.61103800725263e-16	7.13685221205224e-14	-2.33385125921496	-2.50886258583945
TIMM17A	0.0365607476713772	0.145542440665943	0.801656899931271	26.3614527383219	0.0289853999068149	0.24085798589624	0.12034228302192	0.90421201046888	0.933830142138745	-0.18621186112198	-0.158227888869363
RNPEP	-0.0193071854013109	0.105288759316366	0.85450483985123	39.1361383108715	-0.0480575915831126	0.201983268333204	-0.237928576855356	0.811936490741305	0.869319648021084	-0.290421909543485	-0.266397823474045
GPR37L1	-0.484081807807001	0.115952414623011	2.98206525400129e-05	140.780150055473	-0.695405169516623	0.182450879611899	-3.81146515158411	0.00013814553340728	0.000711352653835366	-1.15736262565996	-1.17528705294693
ARL8A	-0.229195866351259	0.0602040440229758	0.000140671521144269	561.941056467832	-0.353937871256673	0.0999895476067252	-3.5397487010219	0.000400508204551795	0.0017751161094763	-0.681925736550333	-0.695859987511074
PTPN7	-1.10893574243257	0.13521479156161	2.37820686083984e-16	14.2524817445447	-1.69317448262319	0.281550371952202	-6.01375331484429	1.81276300991465e-09	3.64942763581188e-08	-2.32289811627813	-2.57617556028645
PPP1R12B	-0.230560747654072	0.0378232094418769	1.08926996864299e-09	2160.18859376468	-0.382714466177184	0.0688275494497368	-5.56048369057032	2.69027993771492e-08	4.06202378595645e-07	-0.684471639697864	-0.736262914896156
SYT2	0.656175183165971	0.393022183145612	0.0950059124409229	7.40118069648436	0.843808977601672	0.642375523828372	1.3135758544672	0.188988978652976	0.292236143709069	0.969550429950162	0.985801067030257
ENSG00000226862	-0.0415546252650524	0.111373845906575	0.709067046613366	9.50055947322706	-0.0964181299644344	0.24570748164152	-0.392410232363642	0.694755126783542	0.779477164618688	-0.331919896992539	-0.334297007721565
KDM5B	0.0965692745558708	0.0816143033184713	0.236714207973228	110.556799116992	0.0994389541247545	0.143816004412309	0.691431767494184	0.489294246212744	0.603907312605357	-0.0742783932379963	-0.0593096588650386
RABIF	0.676921341845405	0.172492796681584	8.6965826407862e-05	19.3351040459345	0.983748125585258	0.317625836515178	3.09719176619389	0.00195363448225844	0.00684578106740843	1.00824808854675	1.18227849078136
KLHL12	0.0541128850841839	0.0797851472982742	0.497624248006137	66.1451322873319	0.050784186353965	0.156113869313852	0.325302207786987	0.744952360088921	0.819025697512002	-0.153471987117518	-0.127621947188634
ADIPOR1	-0.0376561879248692	0.065750099917961	0.566836449175148	97.5295664469504	-0.0577879365837363	0.109972720111456	-0.525475195349982	0.599252892250745	0.700675232558542	-0.324648170231856	-0.280059426717165
CYB5R1	0.709985885999561	0.178289578314586	6.82784666425141e-05	31.925364478639	1.02895909168925	0.293605736465256	3.50456058548777	0.000457361488661082	0.00198946391466564	1.0699231417988	1.24575561118267
TMEM183A	0.65085466739329	0.142670697337312	5.06839675792526e-06	38.7914211162165	0.944068731704732	0.253897917134245	3.71830041916243	0.000200567662248518	0.000979695888675452	0.959626110652774	1.12656781083235
ADORA1	-0.357896466214919	0.0724976919302668	7.94717832606901e-07	323.46468461591	-0.546038999058146	0.127649356511088	-4.27764787839503	1.88878481491456e-05	0.000130221698883176	-0.921990027567131	-0.96557389697794
BTG2	-0.62380198562939	0.138486485885898	6.65529047104604e-06	98.9418297320265	-0.946602503102403	0.228099833105792	-4.14994824947273	3.32550451269098e-05	0.000210149505560078	-1.41798165513772	-1.52797324310346
ATP2B4	-0.479371827329625	0.162055782196903	0.00309575040288048	309.188516476762	-0.73706003859186	0.246929785510857	-2.98489725355329	0.00283673590861782	0.0094089344062015	-1.14857713339962	-1.23377134044275
ZC3H11A	0.437916293971958	0.140114372237624	0.00177551215830976	10.7896668720259	0.581127585821007	0.250545921636722	2.31944540156439	0.0203708983126689	0.0484832110822386	0.562433714503765	0.616991024464659
SNRPE	0.600750320966166	0.175918479214804	0.000637970353179434	29.3196235059353	0.835765272944821	0.313847008938483	2.66297032994391	0.00774542431883025	0.0218575146468154	0.866166838398957	0.974507541300215
SOX13	-0.0283120348762487	0.0729469685055174	0.697928677935254	71.90898017165	-0.0797106800453542	0.14570179025348	-0.547080992667834	0.584323089993924	0.688968891099994	-0.307218589646017	-0.310839406579557
PLEKHA6	0.589554583213079	0.386489474216197	0.127157076103754	26.5115833285704	0.796765102139633	0.608054163741542	1.31035218513577	0.190076721122623	0.29358406039274	0.845283510357347	0.91975050443048
PPP1R15B-AS1	0.35337683473445	0.134195095629458	0.00845579704677465	15.8821234881837	0.408323242946887	0.249623522932949	1.63575627068033	0.101890607424965	0.179934332404695	0.404742877271496	0.374370195410503
PPP1R15B	0.547498345575415	0.0451040794087858	6.59810046614128e-34	122.998155436677	0.745751406934406	0.0834996834684308	8.93118843038915	4.21456541485339e-19	5.2065208565857e-17	0.766836316777711	0.848126233778763
PIK3C2B	-0.176136356775603	0.0464250457170571	0.000148243104516309	810.775341268243	-0.302955690989847	0.0853654856500997	-3.5489248222826	0.000386807496068361	0.00172338592264687	-0.582954220011386	-0.624279964476953
MDM4	-0.270054677312066	0.0371673764439972	3.70545187639937e-13	915.247154257799	-0.438142688898552	0.0648228997852226	-6.75907264794152	1.38877750807573e-11	4.51485587493807e-10	-0.758139378875905	-0.814085272401679
ENSG00000287197	-0.0430374989473248	0.132706996789843	0.745707383604077	9.1557525048323	-0.0626858456142917	0.267260139970839	-0.234549924358834	0.814558079857581	0.870891404184475	-0.334685890465602	-0.286936191096234
NFASC	0.228071889942525	0.042916804939033	1.07080248183321e-07	3076.04110726623	0.273073234377532	0.0822514520250524	3.31998071346338	0.000900236671743647	0.00355619655009431	0.171012476914082	0.184476419230455
CNTN2	-0.202587146317761	0.0515156400143401	8.40541329403969e-05	2904.21340812088	-0.319808301249389	0.0918142581362716	-3.48320955526021	0.000495440389216048	0.00213460350318861	-0.632292684983572	-0.647941373703658
TMEM81	0.823199809950384	0.233912146002196	0.000432737378624647	7.52708319609512	0.936883076294332	0.434511469426301	2.15617571046244	0.0310699474310683	0.0688984196541754	1.28110024909492	1.11647900378056
RBBP5	0.267454841672113	0.0351065170249966	2.5687604862762e-14	109.736145629875	0.304604457260472	0.0720275183240217	4.22900114217714	2.34731154489507e-05	0.000156745044636752	0.244473209771023	0.228746900572021
DSTYK	0.117956438802616	0.0415447675036342	0.00452181521957534	237.906876254428	0.120940485135994	0.0859841119819381	1.40654456210933	0.159562481836553	0.255996997128326	-0.0343850716280439	-0.0291210698914338
TMCC2	0.113924621758511	0.0533440227784846	0.0327072500573526	528.920666915787	0.11682603708697	0.099429948107067	1.17495824257265	0.240011422300537	0.351456381211423	-0.0419055905784457	-0.0348978390405855
NUAK2	-0.109659133224164	0.159243134735452	0.49105798173011	14.3755118543219	-0.214420847110741	0.292936379597483	-0.731970700960296	0.464186450980586	0.580190368136054	-0.458954739375341	-0.499975234255117
CDK18	-0.151090694232484	0.0600939900619538	0.011928933320207	2247.42120509072	-0.263451801814246	0.102831546825894	-2.56197451021816	0.010407895684766	0.0280105417010221	-0.536236728190606	-0.568815696720501
MFSD4A	1.3071304222965	0.341172793350423	0.000127475410784903	12.478543023784	1.65889840820983	0.537564931654096	3.08594982768941	0.00202903056255513	0.0070716841022215	2.18377249364751	2.13020328585347
ELK4	0.201872611611538	0.035000611544237	8.03663514334937e-09	167.509769751462	0.234552364863437	0.0727849085563257	3.22254117667711	0.00127058901756652	0.00478283494728847	0.122143153971198	0.130392331169052
SLC45A3	-0.255270610312436	0.0757791492678442	0.000755474836721861	185.151290542971	-0.399205348251325	0.137956437759941	-2.89370583014027	0.00380724665441217	0.0120278581241737	-0.730562766440758	-0.759416450357803
NUCKS1	-0.0766749469661992	0.0539385030846411	0.155164102832715	1043.74937365911	-0.139158013649271	0.09564235592641	-1.45498312229305	0.145673934034824	0.238933384381319	-0.397429577121452	-0.394304677904062
RAB29	0.888674023620582	0.0964789047866169	3.22887554255049e-20	38.8168653321955	1.25000997402447	0.167977226488256	7.44154431024529	9.95149917067239e-14	4.81248833559669e-12	1.40322882270895	1.55611556767052
SLC41A1	0.148092638459113	0.0835879222397076	0.0764445353305464	44.7319447451375	0.203653538102467	0.153731608033856	1.32473432566722	0.185259283992671	0.28817403962642	0.0218277619728986	0.0870097469072188
ENSG00000286619	1.39869424522869	0.511337800598611	0.00623116128561298	94.1019804091493	2.00878500753612	0.709072316410204	2.83297621560792	0.00461168171995356	0.0141590923841954	2.35456582528924	2.62145122205449
SLC26A9	0.211507533139243	0.14094809037664	0.133457529701486	22.1937802507562	0.238212377968064	0.248519981701965	0.958524044371361	0.337798572941277	0.456523600964596	0.140115102882091	0.135531064368834
RAB7B	-1.6689560690946	0.239948916520313	3.51403320014635e-12	14.1272246854437	-2.51706029610052	0.438636366844316	-5.73837576261408	9.5588845457951e-09	1.63802877796733e-07	-3.36749995043847	-3.73292808043254
SRGAP2	-0.0910752752180657	0.0612518320451288	0.137041542756636	297.720706256997	-0.198085713449228	0.108066489764616	-1.83299849824571	0.0668027944159157	0.12815356407896	-0.424290404466901	-0.477040372747881
EIF2D	0.0369344102398392	0.057986894665885	0.524161258076716	99.9076626972234	-0.021040243136144	0.110774030278888	-0.189938409599908	0.849357393785818	0.895643831468999	-0.185514871056103	-0.228464914092111
MAPKAPK2	-0.0750990359658453	0.062912949661249	0.232596286206358	123.47747095822	-0.119447025797733	0.121189477744874	-0.985622085517945	0.32431859616201	0.442459440356944	-0.394490041816984	-0.366630048120596
PFKFB2	0.0513656401245073	0.123083511114605	0.676441810904774	32.1102435444208	0.0183376050723764	0.234119292599384	0.0783259032981748	0.937568812902727	0.957509589548712	-0.158596403120186	-0.173177610429382
YOD1	0.541065600925895	0.0700606074503491	1.13782012952761e-14	80.041548652821	0.737759063458311	0.128448049616263	5.74363772484172	9.2663928888442e-09	1.60001287123893e-07	0.754837365061751	0.836904820196187
LINC02942	-0.019645715068933	0.0753429161852666	0.794284796536292	25.7268684483941	-0.127182393383976	0.236958439922022	-0.536728691435634	0.591455034368875	0.694185736918176	-0.291053366465457	-0.377490662301919
CD55	0.0149811915190463	0.107168510235474	0.888825136929434	715.766026848294	-0.0291729321712604	0.170620677543459	-0.17098122332699	0.864238529791077	0.90638867327233	-0.226464049951359	-0.239883375707841
CR1	0.18563250722148	0.19835712749861	0.349350451132656	81.9729449020854	0.210929235615076	0.31062537743297	0.679047015920624	0.497108072374972	0.611524459806592	0.0918506056025964	0.0972249749107315
CR1L	0.489999011715216	0.197769407269477	0.0132258976866988	15.6390792856165	0.625465372106793	0.340876379402237	1.8348744879408	0.0665242885560139	0.127719490984413	0.659583228356136	0.679242182555747
CD46	-0.138175242560964	0.0656490589968873	0.0353125640078925	415.051677015599	-0.244488720112147	0.107050238913235	-2.28386898146306	0.0223792320902453	0.0524058908968366	-0.512145630309403	-0.542191142456048
MIR29B2CHG	0.678385687503919	0.119218849401008	1.26849585992769e-08	223.291792075744	0.922836225673865	0.201315232677679	4.5840357602318	4.56086184249906e-06	3.77221859876565e-05	1.01097952183212	1.09675693842934
HSD11B1-AS1	-0.500847394300895	0.127727580289904	8.8103349532218e-05	33.771858143228	-0.806532003941869	0.216116172238922	-3.73193729828895	0.000190012803860249	0.000933845928266519	-1.18863535196739	-1.33131139961545
HSD11B1	0.236411450773039	0.14014360493717	0.0916181859067855	198.966828646265	0.314994655177497	0.215855202568162	1.45928683408976	0.144486177573825	0.237328981874859	0.186568198956479	0.243334950795397
UTP25	0.0544984677999673	0.0829229444521391	0.511040628474503	48.656228452441	0.022699889350055	0.144791022849702	0.15677691132563	0.875420669902501	0.913537972915457	-0.152752762487711	-0.16705287415009
SYT14	-0.713637894023096	0.400861014812162	0.0750329859961765	223.680698933434	-1.08332126981555	0.63412401732244	-1.70837445077356	0.0875668848269033	0.159617223060066	-1.58555192038304	-1.71992918573488
SERTAD4-AS1	0.147676597028542	0.140555784086999	0.293413933654638	25.8639467543361	0.204737351688832	0.242194280155594	0.845343463756871	0.397919100514899	0.517657981847058	0.0210517229243673	0.0885314433327274
SERTAD4	0.455979439697748	0.135971384496838	0.000797976824052654	19.2936298559583	0.639369335466637	0.254834095678129	2.50896307170058	0.0121086142247915	0.0316979307841826	0.596126768590447	0.698763631272815
HHAT	-1.96084523774232	0.314848732904729	4.7273998897572e-10	45.1150080337974	-2.93729416908352	0.474356055123121	-6.19217176076975	5.93408348173641e-10	1.30906266937201e-08	-3.91195868956734	-4.32294502655782
KCNH1	-0.446036822809486	0.223419299497783	0.0458891676177626	160.849045480656	-0.746232482322587	0.385621565748004	-1.93514198531686	0.0529728745775086	0.106250685259596	-1.08639759239789	-1.24664963890093
RCOR3	0.025232426844735	0.0217413076698184	0.245814614340818	574.986155816738	-0.0129172783622209	0.0439764074482028	-0.293732005676802	0.768962695576269	0.83627741342302	-0.20734249540449	-0.217060105537835
LINC00467	-1.35606216792719	0.0854898482853131	1.15656624917399e-56	70.1103996712309	-1.99633636066403	0.154731925393763	-12.9019034409592	4.39115067480941e-38	5.42466786545319e-35	-2.78386123681316	-3.00182103287427
SLC30A1	1.42267286783686	0.260751405586009	4.8684119790987e-08	6.35505330783101	1.91430216334275	0.448929251492365	4.2641511039414	2.00663620933777e-05	0.000137302011322714	2.39929297529544	2.4887953778302
LPGAT1	-0.146490765850234	0.0364139540318787	5.74787328799963e-05	2760.82405583927	-0.255658926871054	0.0661370946275669	-3.86559053297892	0.00011082073052297	0.000588817938386092	-0.52765651530129	-0.557874341034724
INTS7	0.24268839470008	0.0283164485092756	1.02964891523291e-17	221.949469135881	0.271759369517233	0.0620041981712781	4.38291885924458	1.17099735240629e-05	8.5921614588818e-05	0.1982765367202	0.182631726114708
LINC02608	-1.11874112105075	0.280886269384702	6.80802240835255e-05	23.2605808908631	-1.69055227157896	0.43106733353572	-3.92178237611426	8.78963619419787e-05	0.000481622444528044	-2.34118801755768	-2.57249392238936
PPP2R5A	0.080090433767746	0.031485745208533	0.0109683811246679	630.713202420667	0.0572536147087934	0.0675052536613371	0.848135687275919	0.396362408853122	0.516411195964053	-0.105016254870115	-0.118538737560631
ENSG00000234915	0.0458072577191848	0.0633477243799058	0.469613423771176	84.378744703531	0.0084520553695501	0.118930901781389	0.0710669409123469	0.943344478951667	0.961025822019214	-0.168964413313981	-0.187057124246363
PACC1	-0.19446436475416	0.0629190394430616	0.00199680042086589	250.805465817507	-0.318229009454285	0.11021822437652	-2.8872630751805	0.00388609155971485	0.0122410983321662	-0.617141319727965	-0.64572401574683
NENF	-0.535628544693037	0.069613400339301	1.42236398786158e-14	340.173578678734	-0.801507233946184	0.11295870591508	-7.09557733910956	1.28812593897516e-12	5.11822905986359e-11	-1.25351237832533	-1.32425651984864
ENSG00000286213	-0.159125098804163	0.282833532126089	0.573700179357218	17.9025513151284	-0.284113306770901	0.437718674563247	-0.649077417257528	0.516288337699048	0.628321889753928	-0.551223244487233	-0.597824871945581
ENSG00000260805	-0.336282915305401	0.0959072795440644	0.000454325435139605	20.7390875529038	-0.598601474639905	0.18753481163047	-3.19194857443014	0.00141316490394844	0.00523256073017857	-0.881674428564907	-1.03937268693124
ATF3	-0.247140904177931	0.146026060478396	0.090561382537218	71.7569658020971	-0.400573853785538	0.238522119680742	-1.67939918663183	0.0930742717120002	0.167521361363493	-0.715398484833506	-0.761337860096432
NSL1	0.119739217946681	0.028894906261042	3.41365383867962e-05	365.902771697451	0.111685007935763	0.0620077073654162	1.80114719090636	0.0716796833533507	0.135965273183792	-0.0310596666826689	-0.0421159490377741
TATDN3	0.00628168111753856	0.111519425976268	0.955080407092601	295.682788879741	-0.0363760405324541	0.176871047368497	-0.205664189100817	0.837053233478867	0.88636455931928	-0.242691183305389	-0.249996687059239
SPATA45	0.304356941684869	0.110688941823042	0.00596571530122369	10.769145172134	0.437766610803577	0.243031035723628	1.80127862888014	0.0716589745325815	0.135944967879834	0.313306427999827	0.415709285625039
FLVCR1-DT	0.0636432943005541	0.117271346461308	0.587335583991473	20.2702380965963	0.0594946898035966	0.238244647826174	0.24972099204094	0.802803123120821	0.862190124088267	-0.135694984259322	-0.115392222325943
FLVCR1	-0.0281558724140633	0.0689463311834567	0.682999295786334	106.247513085081	-0.0891663795413797	0.117393701344699	-0.759549946206767	0.447523648198646	0.565290839874642	-0.306927300943341	-0.324115401921201
ANGEL2	0.0325525284228955	0.0454956047289543	0.474294394545497	246.904266660487	-0.00126328910530585	0.0780926638883061	-0.0161767961599146	0.98709334702415	0.990708549324924	-0.193688363276173	-0.200697666444735
RPS6KC1	0.0907907575619415	0.046985680470585	0.0533216294401118	657.387182826147	0.0650648360946065	0.0791701066670473	0.82183590288995	0.411170297010688	0.530767850867127	-0.0850570188756835	-0.107571623094463
PROX1-AS1	-1.02185356398427	0.0637291459387093	7.3583812525627e-58	228.629098082138	-1.50457480423514	0.10713941490768	-14.0431493445395	8.48562353563773e-45	2.88277845564453e-41	-2.16046436343211	-2.31137775735629
PROX1	-0.128200796051469	0.0679866549689562	0.0593386439142767	657.985959395588	-0.214786049908138	0.119807377793898	-1.79276146313486	0.0730110739237971	0.138009108853871	-0.493540367924273	-0.500487986446432
LINC02775	-1.00477961021265	0.281520088451688	0.000358179274898424	20.744041601466	-1.53094312338671	0.454426592788134	-3.36895583947586	0.000754535167296648	0.00306345335775147	-2.12861644188876	-2.34839941634306
SMYD2	1.71346440638635	0.505148330138138	0.000693838032698943	7.19429163799596	1.99703589061484	0.697974663955962	2.86118679336595	0.0042205830058759	0.0131303806013845	2.94170431300109	2.60495522177646
KCTD3	0.16338500778605	0.0503461868900336	0.00117355371653392	467.327976145707	0.183294610878688	0.0876439934074125	2.09135393941539	0.0364963478984229	0.0786222053886603	0.0503525070349054	0.0584253970029765
ESRRG	0.164443753571062	0.171801637881868	0.338480340778607	967.871631376413	0.171788864256016	0.257409897326407	0.66737474370762	0.504532794292949	0.618279028013967	0.0523273778320513	0.0422710935980365
GPATCH2	0.19642556495009	0.170185760871465	0.248425023258321	85.5077834568443	0.236388793830101	0.269700796776336	0.876485337290786	0.380766244094149	0.500457731985239	0.111982817529089	0.132970714969947
RRP15	0.729128685673726	0.0966995808082791	4.69455695691128e-14	45.3010752471965	0.992735583858882	0.201020855682921	4.93847059045836	7.87376498921407e-07	8.1490169412361e-06	1.10563006652738	1.19489706587716
LYPLAL1-DT	-0.550436805238273	0.121250432722826	5.63426619017226e-06	51.0908275005868	-0.844732972108862	0.20664631474023	-4.08782016350379	4.35445493952351e-05	0.000264991886131594	-1.28113411880479	-1.3849463396476
LYPLAL1	0.025394716726734	0.0278395187734711	0.361672751169404	484.92479754976	-0.0180046368106264	0.0525970721953406	-0.342312529179549	0.732115707590305	0.809128255381002	-0.207039777270289	-0.224202860771405
ENSG00000277007	0.619706800815374	0.173677412661877	0.000359512727869677	9.31828702644031	0.845511906939035	0.368301328265136	2.29570691727281	0.0216926446768242	0.0511329312252148	0.901526222115856	0.98819201462324
EPRS1	0.204852990047382	0.0552396935644387	0.000208541537733482	209.370861210966	0.250800353349163	0.0925170692613923	2.71085493035417	0.00671099806921721	0.0194198792083886	0.127702432147995	0.153204839068468
BPNT1	0.175882755963604	0.070281712799896	0.0123305897089459	43.9763873496806	0.255494155458436	0.137152328193941	1.86284956896359	0.062483433772523	0.121654559948402	0.0736644656328397	0.159795033158657
IARS2	0.0702746600703305	0.0445629638384269	0.114801379994454	156.848874045639	0.0532823439881288	0.0894504841561298	0.595663002730405	0.551400378753227	0.66052689599359	-0.123325546015204	-0.124114482814603
RAB3GAP2	0.157115385353649	0.0371109802520066	2.29915361873717e-05	273.528710014328	0.183937451040968	0.0768007763223723	2.39499468428402	0.0166206062319572	0.0409904570029158	0.0386578260017798	0.0593279577287516
MARK1	0.531964174412508	0.343515436638075	0.121480588380036	67.7470925821075	0.70550238197588	0.568096938122534	1.24186971383343	0.214284636018634	0.322613994998583	0.737860540513207	0.791615780154501
DUSP10	0.0224810544137145	0.0830422642186295	0.786607758131595	400.344183427236	-0.0190245066394987	0.13751044274313	-0.138349541023851	0.889964173848814	0.923890233646412	-0.212474610349376	-0.225634778854555
TAF1A	0.0553344572297769	0.0703511006000744	0.431547011274672	30.9277048736171	0.0563218293123484	0.145492333093512	0.387112008686731	0.69867328773605	0.782516385646187	-0.151193397496582	-0.119846983300443
MIA3	0.890448719264345	0.113714339987647	4.85641979879844e-15	115.303390159158	1.22659608340126	0.193451384543536	6.34059087400956	2.28885617290189e-10	5.61430803854941e-09	1.40653914956012	1.52324198671819
AIDA	0.189858961469342	0.0721705126574446	0.00852092378429868	214.802432024984	0.224714114884105	0.119532087234014	1.87994805481955	0.0601151577277617	0.117930544010763	0.0997341799107409	0.116579227130536
BROX	0.114525858039486	0.0498969833855685	0.0217190228751352	172.508427111545	0.135154167150749	0.0899366774496315	1.50277029331488	0.132898288909839	0.222052729373639	-0.0407841089250669	-0.00916476985304941
DISP1	1.40926067772596	0.150052170905682	5.89808865491682e-21	81.9213208466313	1.94896376521858	0.269685840786107	7.22679306980872	4.9453274761982e-13	2.12664731247017e-11	2.37427531482326	2.53746097525436
CAPN2	0.224318393700513	0.0847057301196	0.00809197163715043	120.440711933777	0.279009933304412	0.1415620844467	1.97093688182773	0.048731095845776	0.0995350761232902	0.164011107727557	0.192811665854052
TP53BP2	-0.165128644464925	0.0471018516345633	0.000455274444126832	170.535579550869	-0.276876598778579	0.0864382687267683	-3.20317149865399	0.00135923011339907	0.00506598409516731	-0.562421614457261	-0.587664386025391
ENSG00000291068	-0.442620694353486	0.0643074809697107	5.86543094500595e-12	61.9438644406368	-0.640723075177356	0.132118939319812	-4.84959293857484	1.23715093991752e-06	1.22116925811627e-05	-1.08002551288404	-1.09851227493875
ENSG00000290989	0.0175732862725213	0.0682917723190852	0.796926697205882	85.4596829661794	-0.0560820500946183	0.120400022444273	-0.465797671429637	0.641360332017498	0.735853221190965	-0.221629034497659	-0.277664327222683
FBXO28	0.072845899089368	0.0486835026194836	0.134571353337694	272.507803824385	0.0549619415549295	0.0853366696271337	0.644060071655923	0.519536480852052	0.631505198397165	-0.118529432610963	-0.12175629350433
DEGS1	0.172246401517933	0.0701453616054023	0.014066383263422	110.934975886598	0.227923824546028	0.112752617534789	2.02145040646798	0.0432331612294149	0.0903005576308821	0.0668816001853544	0.121085725093763
ENSG00000237101	-0.153772656136266	0.175698895095893	0.381462049122603	7.4173898337349	-0.260003723766886	0.332247755146142	-0.78255976071989	0.433885679053593	0.552532329927774	-0.541239372184865	-0.563974524672508
NVL	-0.131896502760494	0.0389869663124858	0.000716745578213391	250.466890735181	-0.249542235721935	0.0773404017974016	-3.22654434063618	0.00125294816751329	0.00472821789734467	-0.500433942716062	-0.549286381652543
CNIH4	0.208841966534693	0.0391894702018193	9.87372432400523e-08	87.7631544573615	0.254456050176673	0.0844301864214589	3.0138041968364	0.00257994254422412	0.00868066150529917	0.135143040920009	0.158337512126963
WDR26	0.346959429977366	0.0297469704116928	1.95388156472368e-31	289.187942480379	0.453754872789866	0.0567267595711037	7.99895633419904	1.25478202582206e-15	9.02181637507724e-14	0.392772538945107	0.438157132211129
CNIH3	-0.12901869319515	0.0892922777102185	0.14848509185639	78.3730487387985	-0.25383128950273	0.15175207003317	-1.67267101824211	0.0943920776399685	0.169365817092875	-0.495065985505936	-0.555308300817574
LBR	-0.0846942063132365	0.044388808441564	0.0563901686279717	243.721912223159	-0.164135588858283	0.0870406174642318	-1.88573557541377	0.0593305963510871	0.116660899119508	-0.412387843140925	-0.429373703972391
SRP9	0.222276453502621	0.0693953704828021	0.00135983009488863	127.294817080664	0.319722699765777	0.126936251835527	2.51876587769463	0.0117766933547385	0.0309902180475487	0.160202291557121	0.249973222025937
EPHX1	0.128268003970215	0.0700446814586528	0.0670660461842827	196.521734110956	0.156823958766149	0.119930379995069	1.30762496352131	0.191000545486234	0.294541319350153	-0.0151509842667158	0.0212600604475933
ENSG00000242861	-0.691063809496108	0.0495184359362108	2.90487644072975e-44	278.426821305207	-1.05854994610857	0.0869397608320944	-12.175671246128	4.18933287254327e-34	3.55805277531191e-31	-1.54344464502406	-1.68514974099064
TMEM63A	-0.297101923405501	0.0685197198333569	1.45094916483336e-05	1505.67292097132	-0.476720871756006	0.114044096051963	-4.18014512157467	2.91323119830159e-05	0.000187353993155326	-0.808590409906498	-0.868249829568488
PYCR2	-0.573572097741736	0.0771680911002559	1.06352718495852e-13	109.637664595492	-0.874265847594658	0.13154110014415	-6.64633218542789	3.0048668484828e-11	8.95463500088438e-10	-1.32428821131247	-1.42641110040269
SDE2	0.00216560542378134	0.0754588737759278	0.97710453549159	47.967745772026	-0.0489086736259902	0.142430019942525	-0.343387395759169	0.731307040457413	0.808565271256373	-0.250368869300948	-0.267592760056087
H3-3A-DT	-0.160841306353019	0.0898776418610619	0.073524900046659	42.8005891220023	-0.307173453050487	0.163304435341492	-1.88098659052428	0.0599737429710767	0.117704437933196	-0.554424473921207	-0.630201788609873
H3-3A	0.253359514930915	0.0787348531437309	0.00129140658783875	183.577357189089	0.35428767266618	0.132588662592684	2.67208120014425	0.0075382404917197	0.0213767007600123	0.218181299520717	0.298503150393762
ACBD3	-0.0811155083612747	0.0598468788937802	0.175295211314925	137.804936945505	-0.171180242074808	0.106142178815874	-1.61274475410719	0.106799973075859	0.186543037805637	-0.405712523930983	-0.439264541062275
LIN9	0.471244990732444	0.122140906726306	0.000114221549119018	31.6725737882497	0.587919440433162	0.202334191577714	2.90568507402937	0.00366450065254367	0.0116647691186264	0.624601489687376	0.62652692714748
PARP1	0.0851581015026811	0.0571448653343403	0.13616786991594	172.084086912053	0.103160079271431	0.105299072217225	0.979686497698848	0.327240893113963	0.44535568317733	-0.0955635711748979	-0.0540851231092526
ITPKB	0.335087618935826	0.0835069656082346	6.00305642143597e-05	801.740646841268	0.424321306769937	0.134415556885622	3.15678718000629	0.00159517723566813	0.00578976053832644	0.370628136325446	0.39683180397573
ITPKB-AS1	0.107973477011002	0.147953827448511	0.465525775480706	13.362992840096	0.0269385265170249	0.272548204315333	0.0988394936767132	0.921265710584545	0.946336060256511	-0.0530062175068543	-0.16110174094125
COQ8A	0.184821135157335	0.0545737290546184	0.000707562382189544	131.049101571217	0.224927609119508	0.101138419133612	2.22395812636106	0.0261512616696145	0.0597963141222263	0.0903371592042403	0.116878977400293
CDC42BPA	-0.0910753243265932	0.0401139478917198	0.0231823920685663	3986.69274166689	-0.185654345955861	0.0685468812987337	-2.70842877806157	0.00676026201923021	0.0195208671014278	-0.42429049606868	-0.459586478723269
ENSG00000287532	0.152902691567111	0.102859696223262	0.137142412041614	32.9299489008134	0.182445075248261	0.1981281030103	0.920844001816219	0.357131878245634	0.476538206351131	0.0307999189818641	0.0572326316156186
ZNF678	-0.0241972169529328	0.0643698839324579	0.70698456956375	226.209111794069	-0.0815273586498138	0.117583886687563	-0.693354854534136	0.488086886346832	0.602800390672281	-0.299543249760496	-0.313390060468273
SNAP47	0.858562718216108	0.186357267425162	4.08364201143103e-06	21.8312452350489	1.23754570147121	0.35294577615876	3.50633379138258	0.000454325082725316	0.00197752195680792	1.34706242417489	1.53861547426934
JMJD4	-0.46196736444249	0.134969421694856	0.00061989751512652	14.4627068423187	-0.702293718371636	0.244301032365178	-2.87470630628305	0.00404403474239999	0.0126623014088649	-1.11611271561171	-1.1849587163229
ARF1	0.226978459874963	0.0910858582588148	0.0127055483889719	160.726076416777	0.309026076226093	0.152093555125414	2.0318157200762	0.042172315155592	0.0884928336394903	0.168972909777459	0.234954943965825
C1orf35	-0.216545245330005	0.0781978830602697	0.0056194861804796	88.2744787309591	-0.343238415068285	0.133338738328041	-2.57418376214005	0.0100476891874267	0.0271879825503667	-0.658328625351111	-0.68083773235429
MRPL55	0.452654954100326	0.112172776375329	5.45239830305943e-05	16.3647282345898	0.752311239628198	0.224769724219479	3.34703102137365	0.000816820691110917	0.00327717046693424	0.589925629832849	0.857336372946295
GUK1	0.0944104872879934	0.0754259646663656	0.210680131312999	175.208469000631	0.129089458642558	0.131277433686883	0.983333197619148	0.325443476420565	0.443709381065422	-0.078305163396551	-0.0176797445449807
GJC2	-0.243854622079345	0.096525051260588	0.0115259493355508	199.432245964428	-0.356796380525826	0.162324230136491	-2.19804757568117	0.0279457157817259	0.0631030793881479	-0.709268606783877	-0.699873392945254
IBA57	0.165197535945723	0.067725931427762	0.0147195519802992	27.9883459438928	0.156318487264959	0.129834475134221	1.20398289516987	0.228596189789278	0.338905744400261	0.053733402602298	0.020550368129437
TRIM11	0.405218896281619	0.127506090434676	0.00148276536816069	15.9868938039659	0.654702348187942	0.27112677002118	2.41474623895234	0.0157461756461173	0.039268632933582	0.501443496875091	0.720291494499326
ENSG00000231563	0.0016890647229319	0.12508831460014	0.989226509956168	17.7414190020385	-0.0299388428246683	0.240627704235033	-0.124419766709097	0.900982923380287	0.931840851344449	-0.25125775719744	-0.240958729918393
H2AC25	0.276237123292336	0.215661592515433	0.200234999894014	12.0758927428566	0.31516318915232	0.359746898816365	0.876069231421498	0.380992398375567	0.500609717803672	0.260854735676125	0.243571575940433
RHOU	-0.267137497968074	0.0399943427180463	2.39951744708516e-11	941.536597684182	-0.408796916343074	0.0712945443164562	-5.73391583132282	9.81380460015592e-09	1.67327215447326e-07	-0.752697985504576	-0.772883207984633
LINC02814	-0.0613770657620551	0.377231222459324	0.870751420305397	74.0233676413771	-0.135822518565683	0.578986363381695	-0.234586731494645	0.814529508942895	0.870891404184475	-0.36889455079506	-0.3896215746381
ENSG00000233920	-0.707286163615301	0.191972824574096	0.000229328794715729	12.9257103775976	-1.03957801610725	0.33745483264159	-3.08064343891434	0.00206553837824404	0.00717683483046746	-1.57370408394178	-1.65851276353325
RAB4A-AS1	0.290800592411778	0.0781063733527307	0.000196764041763147	24.2525685589162	0.350431525971416	0.233486559109604	1.50086380692652	0.133390791072181	0.222711323243626	0.288019868492968	0.293089041624982
RAB4A	0.226088860987331	0.0449134238290991	4.80646425116609e-07	182.901973285416	0.295888472151207	0.0838848973729503	3.5273151832766	0.000419796718486544	0.00184794869048061	0.167313547455334	0.216509479347173
CCSAP	-0.0133135560889734	0.0610604375050525	0.827398732975203	270.475476343494	-0.0504544067898436	0.10265353224318	-0.491501906337915	0.623071504125099	0.720343599587882	-0.279242036465907	-0.269763001008792
NUP133	-0.0305437498035715	0.0323291670966398	0.344774374360351	290.36995059952	-0.105833722032496	0.0575462372490625	-1.83910759576588	0.0658993620271366	0.126842270621354	-0.311381391236273	-0.34751669141466
ABCB10	0.123836870423729	0.0422608594340753	0.00338638150722304	147.217448168908	0.112252316721438	0.0836544300129652	1.34185740915384	0.179642233642459	0.281498882952879	-0.0234163453789768	-0.0413194359084109
TAF5L	-0.0403188191897276	0.041444089512453	0.330628617365356	115.173121016372	-0.10398518468152	0.0861255777223632	-1.20736704973672	0.227290819286419	0.337299873679497	-0.329614756926204	-0.344921307194727
URB2	0.367509704901454	0.069915760486683	1.46851199802129e-07	35.2346020702475	0.520068224700722	0.143227794352157	3.63105657706367	0.000282263292952649	0.00131403764574633	0.431104817000357	0.531262433561639
GALNT2	0.302652974257585	0.0627979165456351	1.43936655028114e-06	278.038024789917	0.377415663173342	0.116310859774403	3.24488757030407	0.00117497004051399	0.00446870077821007	0.310128029975419	0.330975321740126
PGBD5	0.799686553857273	0.13466241269513	2.87722218338664e-09	263.80198847295	1.1039726452256	0.218563608929241	5.0510359461671	4.39420360361502e-07	4.93005454077499e-06	1.23724114385789	1.35107617342425
COG2	0.146132587105914	0.0480401486573856	0.00235102029314972	138.553412803867	0.167802254583882	0.0915567830468783	1.832767043573	0.0668372221713408	0.128193509115928	0.0181716924677014	0.0366738121427142
AGT	-0.402826456779101	0.216406468571476	0.0626828487775793	37.850335609759	-0.597953741982142	0.362732203287843	-1.6484716178002	0.0992559302194941	0.176026621139599	-1.00579761153805	-1.03846325704182
ENSG00000244137	-0.529513052132263	0.156947362761374	0.00074131280483537	17.2942169309396	-0.880938481261263	0.277677189889183	-3.17252735672251	0.00151118321252354	0.00553964625707644	-1.24210519461853	-1.4357796144414
CAPN9	-0.891287656300955	0.106521710389343	5.90072564692059e-17	28.0910306469858	-1.31975988645501	0.217670628282796	-6.06310505402864	1.33518390529309e-09	2.73250212184155e-08	-1.91692072733278	-2.05189383567005
C1orf198	-0.152071964337979	0.0569747966543751	0.00760526780625127	530.769548722609	-0.241274087796701	0.109581251987556	-2.20178254419014	0.0276806726934954	0.0625982128859892	-0.538067084167356	-0.53767773298667
ENSG00000223393	-0.462402318839554	0.158733683180749	0.00357894448044828	8.86019858180955	-0.709281249273912	0.316691060634082	-2.23966299476146	0.0251128096906616	0.0577620126754231	-1.11692403287881	-1.19476935251615
TTC13	0.0487594372002	0.0333365212401593	0.143565026864477	225.049786511697	0.0220682627474497	0.0631829311894471	0.349275703611794	0.726882336961582	0.805272325167712	-0.163457734442126	-0.167939690808907
ARV1	0.223624234776198	0.0493385675236025	5.83054693658739e-06	54.4037413090787	0.298626386477892	0.144024854301784	2.07343647681922	0.0381316771724904	0.0815632553277149	0.162716298144734	0.220353567017489
C1orf131	-0.050233267543202	0.0565091790114308	0.37403534609361	60.7062934589701	-0.0893121414121603	0.105366913153153	-0.847629855895497	0.396644141742327	0.516557196198678	-0.348108105188146	-0.32432005456676
GNPAT	-0.0174222967341127	0.050970135956585	0.732491010620792	141.4779302349	-0.0673397769521077	0.0914212714453332	-0.736587622196597	0.461373164465128	0.577364391925281	-0.286906040448734	-0.293470405808445
EXOC8	0.501837832789881	0.0838145276550283	2.13116752252101e-09	27.0036617113726	0.707634733979047	0.172337658499622	4.1060946292281	4.02404683806665e-05	0.000248219575499264	0.681666095030999	0.794609645946523
SPRTN	0.0309166078914366	0.0809331385054525	0.702459999229813	40.3688980321103	-0.0272451234229933	0.146978822412943	-0.185367680701966	0.852940656160534	0.898297385501741	-0.196739833921691	-0.237176692826016
EGLN1	0.377803288187371	0.054240532612142	3.27631442496149e-12	326.892147384156	0.500823576897782	0.0911318799988585	5.49559140998797	3.89403170058842e-08	5.66552428043854e-07	0.450305362888829	0.504242554737147
ENSG00000233461	0.791417529984776	0.0966856527750192	2.71242492682535e-16	33.9773128011445	1.10217934512931	0.163554138445557	6.73892666736886	1.59560901936072e-11	5.05424964197967e-10	1.22181699388924	1.34855834343879
TSNAX	-0.00159468093514018	0.0358427439398426	0.964512994377532	204.43942379704	-0.0470846960288019	0.0635829202948998	-0.740524276180167	0.458981936496114	0.575363962295811	-0.257382904043062	-0.265031858232408
DISC1	-0.465506415195411	0.0730122420756922	1.82092296101335e-10	475.48905106904	-0.721092118259517	0.123330129115522	-5.84684475262387	5.00984658935066e-09	9.35148424487446e-08	-1.12271408119021	-1.21135205395453
ENSG00000286071	-0.407156323644865	0.120655125622062	0.000739374417926919	11.5805294238184	-0.747858775003607	0.270229207298982	-2.76749794176088	0.00564884021495527	0.0167822670924852	-1.01387408064875	-1.24893298706216
SIPA1L2	1.38053432119391	0.216588551796979	1.84166735515081e-10	99.6180564306563	1.92347456608428	0.324491509019742	5.92765762005581	3.07286348089432e-09	5.98239854468094e-08	2.32069225132807	2.5016736187387
NTPCR	0.113051322240611	0.0574514584959236	0.0490943757013221	104.374206987574	0.0886898588359731	0.109819382615522	0.807597499855525	0.419322326461132	0.538783197265538	-0.043534549804992	-0.0744016083332648
PCNX2	0.54417713456693	0.369838686089635	0.141185537213064	45.1655474277715	0.680661055252343	0.593406428456638	1.14704024528794	0.251364988166219	0.364118838523691	0.760641286086992	0.756738049744334
ENSG00000289305	0.23516362300326	0.192866276166313	0.222726861813057	4.70712807300854	0.405888546491309	0.415696030173513	0.976407078802002	0.328862774960926	0.447050895547431	0.184240634911086	0.370951831828184
KCNK1	0.318338527335067	0.178705607429906	0.0748541092598906	219.92550009547	0.441863537991517	0.274422878092473	1.6101556148049	0.107363888356517	0.187232660501731	0.339386177821981	0.421461455127147
SLC35F3	2.85568588667949	0.951477010334236	0.00268812927336666	72.9625573769792	4.33144200076256	1.12592581469387	3.8470047886239	0.00011957063330181	0.000626133797746056	5.07228171622385	5.88250910944529
COA6-AS1	-0.600390335962906	0.103612980477953	6.85056374744066e-09	39.1632075368508	-0.923863924766479	0.178666912869558	-5.17087305046223	2.33002824030289e-07	2.81362645907903e-06	-1.37431207562782	-1.49604781440406
COA6	1.6257320746954	0.283841609240411	1.01859547295825e-08	9.50757149404952	1.84297014481962	0.464229090695561	3.96995832824322	7.18852031536235e-05	0.000408025105766479	2.77805783404956	2.38864376598792
TARBP1	-0.120108770616921	0.165169179785227	0.467111815691243	108.449095522614	-0.240342372254303	0.265143986389142	-0.906459827836944	0.364692518565824	0.484326801339799	-0.478446371852052	-0.536369585323368
IRF2BP2	0.170944015227371	0.039888404072298	1.82282191497151e-05	468.436144892023	0.219032597930721	0.0847820440294682	2.58347861788507	0.00978095297161459	0.026561424846377	0.0644522685287429	0.108602261212965
ENSG00000286263	-0.435341412282666	0.237197608629446	0.0664533593407125	13.5937079211874	-0.701346258990872	0.411297719964612	-1.70520337202748	0.0881565013485818	0.160475334872383	-1.06644752108529	-1.18362846398877
TOMM20	0.314436136733312	0.0895220172174306	0.000444097688743957	152.662454793619	0.44827631487564	0.147916067081678	3.0306127232825	0.00244058066896978	0.00828091153823479	0.332107077071298	0.430465124932475
ARID4B	-0.0306510579835686	0.028275868290508	0.278364536085064	1852.15790998252	-0.103223179703157	0.0528713252561789	-1.95234712205541	0.0508970064226795	0.103045205643294	-0.311581552402411	-0.343851436631759
GGPS1	0.544786936342025	0.0492985919857878	2.17365473176926e-28	132.054768963949	0.724588584073825	0.0949273428060072	7.63308613361893	2.29199637405693e-14	1.31974316640083e-12	0.761778744894133	0.818413197970973
TBCE	0.165066291989651	0.0615542429387333	0.00732623521026368	79.595016402205	0.182298857786548	0.10926153652968	1.66846324495013	0.0952238024054436	0.170352323708211	0.0534885942074818	0.0570273393110796
B3GALNT2	0.261979919656444	0.149397738025329	0.0795036090130765	76.5237306347862	0.330796043351607	0.249158314980349	1.32765403947163	0.18429242342909	0.287130215773665	0.234260877633828	0.265520422729987
LYST	0.382207230967419	0.0599554736868531	1.83140525793976e-10	306.356011193852	0.486881887166208	0.103719999009338	4.69419486903751	2.67658796421843e-06	2.37571220416487e-05	0.458520005262608	0.484668137423144
GPR137B	-0.0376572211902106	0.110130501448337	0.732401530092841	64.5589016485785	-0.106554038502462	0.196386048194847	-0.542574380827414	0.587422882155154	0.691245754551551	-0.324650097574168	-0.348528030459835
ERO1B	0.277259569767871	0.0474901300217731	5.27498416977689e-09	159.094060608482	0.356109294612676	0.0996955714848756	3.57196703232399	0.000354310021539397	0.00159918058937743	0.262761897635835	0.301060744835726
LGALS8	0.548974687127397	0.178741370561498	0.00213103670468398	24.0072447974724	0.765766058530502	0.308419583431842	2.48287106158981	0.0130328252251208	0.033636590387243	0.769590125915746	0.876227213665665
ENSG00000230325	0.104281138859328	0.0800276557100169	0.192552990840962	37.6862100348466	0.0791670836338344	0.160368623115507	0.493656939218175	0.621548481029976	0.718888612538629	-0.059893508953164	-0.0877717793371398
HEATR1	0.121205432303306	0.0511179678897022	0.0177355899286795	128.514787856297	0.127220631916674	0.10299462590919	1.23521621437651	0.216750046323024	0.325604286920581	-0.0283247477283295	-0.0203036154619451
ACTN2	-0.194524335569964	0.173064327501446	0.261012948831763	223.607028347776	-0.333934848854343	0.271679190449797	-1.22915136894171	0.219015058308991	0.32801000483043	-0.617253182853644	-0.667775335249888
MTR	0.0430580307096542	0.0592889100262794	0.467691109665211	272.826189109701	0.0312529628976185	0.105028410600239	0.297566750929651	0.766033854474259	0.83408001011327	-0.174092526419797	-0.155044184087348
RYR2	1.15994615624328	0.297418103058389	9.61719116617229e-05	250.813693860583	1.61649253928765	0.506985269435054	3.18844084185906	0.00143042275772006	0.0052835049890345	1.90923075478752	2.07066457922411
RGS7	2.39074267518242	1.18331262804994	0.043343854279266	34.9209568898796	3.82757620433999	1.26540301769925	3.02478826966865	0.00248807239547663	0.00840427933933183	4.20502653210382	5.17507123359787
ENSG00000287738	0.225759922864861	0.185441556809374	0.223445148904962	6.9031540734957	0.348885866065058	0.355518121939075	0.981344816298413	0.326422729247471	0.444598423147628	0.166699981572634	0.290918903527298
FH	0.129816868318858	0.110133574429041	0.238508888019031	31.5777989145339	0.165562279906838	0.211357265509493	0.783329021161104	0.433433925287773	0.552216274747799	-0.0122618988845788	0.0335288419170498
OPN3	1.82935695695135	0.441573388093774	3.4306833841368e-05	7.33447237203526	2.03887305436552	0.613606205972798	3.32277124077182	0.000891279732486183	0.00352799309197633	3.15787784300007	2.66369545472223
ENSG00000288723	-1.36176516741994	0.207611898846982	5.41020991124103e-11	21.1854244566808	-2.08148882290154	0.338965617103894	-6.14070784136068	8.21545633491967e-10	1.75534333545949e-08	-2.79449900020621	-3.12137683014447
PLD5	0.319179223825372	0.100360020323195	0.00147101149669258	1056.30126270315	0.405677201495151	0.164850829560528	2.46087449227059	0.0138598841407211	0.0354292636546764	0.340954322858749	0.370655099134251
ENSG00000272865	0.372156096801997	0.131889751008094	0.00477666942717123	42.5026848177255	0.516192550813045	0.257964156014717	2.00102432364129	0.0453897686903565	0.093795858688147	0.439771697951742	0.525820908214926
CEP170	0.217589778193779	0.0460485607372337	2.29861497575893e-06	1136.10186401669	0.267430028160988	0.0813516816661042	3.28733251340292	0.00101141332345854	0.00392800675978226	0.151460270257802	0.176553242370375
SDCCAG8	-0.0860329903691688	0.0313733734722948	0.00610236877976017	1516.61051050122	-0.185530259261291	0.0591155132129648	-3.13843607502678	0.00169851978783343	0.0061027233076051	-0.414885067284033	-0.459412258468094
AKT3	0.0375022755197033	0.0502181405098901	0.455191891259482	1918.21333408657	-0.00790791312150549	0.0915437920481709	-0.0863839365245466	0.931161215990469	0.953689309925722	-0.184455636087905	-0.210026854361834
ZBTB18	1.15662044264722	0.210871146876699	4.13555919375287e-08	33.6931147887885	1.65041986772197	0.331724986568337	4.97526545948621	6.51582843417906e-07	6.93371907533745e-06	1.903027325453	2.11829924172982
ENSG00000240963	0.77203685642398	0.0745329357803228	3.83594864740094e-25	164.453991619676	1.04848601552939	0.127905679529281	8.19733743949468	2.45769829696436e-16	2.10048189669488e-14	1.18566636473344	1.27317181133236
ADSS2	0.449528012362478	0.031981630972174	7.09563716082578e-45	797.299816700565	0.595286720784718	0.0631220871347244	9.43071986061186	4.07284062948911e-21	6.83281868075648e-19	0.584092968196909	0.636870739328583
CATSPERE	-0.450096427128124	0.0635845753374007	1.45508157587271e-12	153.714822276168	-0.707621362005707	0.107547096516528	-6.57964170977836	4.71583262031506e-11	1.33229624693267e-09	-1.09396994274898	-1.19243883686793
DESI2	0.235986044514668	0.0481797877656996	9.6802272068655e-07	139.613035395067	0.285190116375086	0.105589416526339	2.70093467467875	0.00691449180098692	0.0198817243088471	0.185774691762898	0.201488769191701
HNRNPU	0.0907080543788506	0.0392800611115827	0.0209289030982606	1187.9633021863	0.0759487325879137	0.0730259154546082	1.04002438196235	0.298328573091935	0.41489990581786	-0.0852112845204013	-0.0922904099801058
EFCAB2	0.208543982463436	0.0515210938001519	5.17145868737147e-05	531.856501273454	0.24611110311217	0.0924061159875209	2.66336378801384	0.00773637260783483	0.0218473747647272	0.134587213403459	0.146621035899988
KIF26B	1.23578754321239	0.328556058840247	0.000169053863767007	21.996866436996	1.72860155091592	0.53749477355333	3.21603415692453	0.00129975361220987	0.00487775527100797	2.05069714120497	2.22806792275876
SMYD3	1.14892189033152	0.14314354172246	1.0040562334967e-15	404.004286677341	1.54492765228827	0.24542888201979	6.29480784646895	3.07780883439761e-10	7.32475380921701e-09	1.88866727192193	1.97018601528198
TFB2M	0.706918366391356	0.19800656879897	0.000356740998698375	25.3005950304248	0.96431501459923	0.338483615644859	2.84892671322384	0.0043866983928014	0.0135734151113135	1.06420131982824	1.15499400579613
CNST	0.42056325231386	0.104640797087742	5.84174975964765e-05	95.6332350730889	0.567052744411665	0.182711676006439	3.10353862876109	0.00191221270308468	0.00672491159995283	0.530065212359645	0.597229659473804
SCCPDH	-0.0442027326825462	0.109844067077908	0.687379755114346	144.100432913874	-0.0807194993299632	0.18912183427838	-0.426812163904603	0.669516146024596	0.758044901543763	-0.33685939246024	-0.312255809472717
LINC01341	0.091960928720298	0.205020230950922	0.653759462409217	8.61384460772815	0.152737843338326	0.402728232421719	0.37925784944321	0.704496396907059	0.787286765020865	-0.082874307141653	0.0155230708776529
AHCTF1	0.397025811078496	0.0414489355005671	9.82994897661216e-22	283.50971738606	0.514350146071373	0.0821682696245716	6.25971738752013	3.85675763334414e-10	9.00506520266554e-09	0.486160994753021	0.52323413430379
ZNF670	-0.0434674864715598	0.0831272952260932	0.601041971003953	34.9012306517979	-0.123795723019103	0.164265876658319	-0.753630185023786	0.451071314000824	0.568398375923331	-0.335487943061013	-0.372735707895147
ZNF669	0.221763767566775	0.149694744301917	0.138489388010285	11.4975071983854	0.228420196058193	0.271859653590989	0.840213665547626	0.400788597644197	0.520183023246131	0.159245982217197	0.121782640841349
ZNF124	0.67191961851115	0.080102346285199	4.93373776211651e-17	50.7401388302087	0.969644502213012	0.158169188913433	6.13042596269304	8.76440963659092e-10	1.86093066486928e-08	0.998918410461553	1.16247671532636
ENSG00000259865	0.508532568776816	0.189620469655386	0.0073217536224957	11.3783355030614	0.712339697519637	0.360513338480919	1.97590386120302	0.0481656668067757	0.0985430963922426	0.694153737279372	0.801215510914391
ENSG00000290683	0.310030585569936	0.118773699221126	0.00904726525949503	11.1711349572469	0.455205383094257	0.249656301184345	1.82332823539726	0.0682536923308412	0.130449989463263	0.323889434591817	0.440193678323047
ZNF496	-0.276486676163996	0.0719987580204268	0.000122954667694822	69.3678052585075	-0.454369406792546	0.132294812746629	-3.43452171222129	0.000593600516060673	0.00248964117677422	-0.770136939461056	-0.836867915955589
ZNF496-DT	1.08459284227972	0.384062279853825	0.00474280134643123	19.5239173142352	1.42703672337262	0.574918624280806	2.48215427906475	0.013059072092946	0.0336799640673835	1.76867476739047	1.80466474170892
ENSG00000290612	-0.115406356097706	0.239537951498715	0.629957012982459	16.6915541006235	-0.227157813037396	0.387315714671869	-0.586492632321524	0.557544511204194	0.665512198875951	-0.469674992318325	-0.517858194725681
OR2L5	-0.16318371225083	0.209342665529789	0.435682130935248	37.5553672191534	-0.289958867063614	0.329197072155122	-0.880806336354599	0.378422649605555	0.498148346942739	-0.558793746572051	-0.606032158064178
OR2L2	-0.259667467764423	0.198386561421466	0.190569426248119	31.5149124773092	-0.419911614571365	0.318639402648409	-1.31782702039114	0.187561560475724	0.290756792756629	-0.738764192603741	-0.788488471451877
OR2L13	-0.68822423340286	0.264035998560185	0.00914582546120444	18.4018226480829	-1.04835853399536	0.41443307785364	-2.52962080011769	0.0114185859521908	0.0302037622148284	-1.53814800443081	-1.67084079009847
SH3BP5L	0.0700196653890435	0.0625519528246473	0.262976284101508	41.2721962988366	0.157628305457425	0.127228141027119	1.23894214114019	0.215366925897289	0.323812918346786	-0.123801185735929	0.0223893796408415
ZNF672	-0.0227108361424353	0.08723876013605	0.794609501244151	41.9259662121124	-0.00306818085867776	0.162881998176154	-0.0188368321424912	0.984971271228893	0.989339537639843	-0.296770714466713	-0.203231771353632
ZNF692	-0.127046508392599	0.0606493028947553	0.036191196561317	116.476451606346	-0.229307980804253	0.109124050763321	-2.10135143628052	0.0356101276421569	0.0770104125419134	-0.491387283566083	-0.52087707421403
PGBD2	0.469042168578562	0.0889054328208969	1.32219653365983e-07	23.0858730735004	0.638124092447117	0.187194774303858	3.40887770409287	0.000652307153975994	0.00269920886582819	0.620492581576861	0.697015284623971
SH3YL1	0.0194292164580313	0.0501108900088619	0.698219971971189	344.679682531293	-0.0209725980422833	0.0900051974005047	-0.23301541075411	0.815749439066537	0.871685077256835	-0.218167181447765	-0.228369938997846
ACP1	0.156370591700442	0.0502847768966002	0.00187277184570497	97.6932782649236	0.174588834110011	0.0986917564205134	1.7690315832065	0.0768886040832911	0.143840355758628	0.0372685678281556	0.0462023084969451
ENSG00000228643	1.39296257337463	0.186476043139162	8.02388514700348e-14	13.1266593533113	1.85226788973757	0.353820290170745	5.23505276886101	1.64937734654212e-07	2.06384795231683e-06	2.34387457954957	2.40169798987378
TMEM18	-0.178743905527792	0.120899694728826	0.13928791976628	35.452431157856	-0.293961461820171	0.196375029262263	-1.49693911147724	0.134409102111409	0.224026160749655	-0.587818061696266	-0.611651882904722
ENSG00000290112	0.143723027478555	0.180366690995027	0.425545141377056	7.45906772481702	0.217724860850261	0.35019394273792	0.62172651859145	0.534121711205778	0.644713087011486	0.0136771584545157	0.106766171625347
EIPR1	0.38195457595775	0.0915094618677961	2.99382770272308e-05	60.036413177408	0.500573222461146	0.177657892622223	2.81762445266409	0.00483803609856338	0.0147177238736015	0.458048729714303	0.503891051991536
TRAPPC12	0.144292807580572	0.0331932868719026	1.37982102089307e-05	333.83304539849	0.155822402862253	0.060921916013729	2.55773969464679	0.0105354922767136	0.0282882443288404	0.0147399651265213	0.0198538554893974
ADI1	-0.400861163533862	0.0918028821187966	1.26228879616453e-05	65.2389470009279	-0.593287277295092	0.165620194291637	-3.58221580304624	0.000340692166351258	0.0015499383490282	-1.00213176436983	-1.03191144525113
ENSG00000235078	0.675003257988376	0.178942374877781	0.000161825953786613	12.2351205642385	0.960779136672362	0.333680874491557	2.87933534739245	0.00398514330248886	0.0125009492930566	1.00467030070632	1.15002956092292
RNASEH1	0.176435919194941	0.0647644115102774	0.00644432690239713	62.3548717535538	0.214055077318887	0.126987175822187	1.68564326226623	0.0918645311778891	0.165689151578081	0.0746962769770616	0.101613720546732
RNASEH1-DT	0.119922026086799	0.0534941970923437	0.0249758302551436	54.4051046654919	0.110472407817497	0.118350690426444	0.933432727932895	0.350596588999797	0.46952370630908	-0.0307186759911263	-0.0438184643861245
RPS7	0.0582825761000671	0.165120474089786	0.724110920628389	120.644545970013	0.0771186783494123	0.261720460944387	0.294660486502044	0.768253250821755	0.835651438839096	-0.14569429285232	-0.0906477822203975
SILC1	0.278807305701631	0.0583711026145381	1.78406974594939e-06	1603.75109835046	0.350199905591406	0.098837004857121	3.54320637394522	0.000395293231614779	0.0017537184865861	0.265648878193913	0.292763841877746
ENSG00000223884	-0.071624094492037	0.319504505899967	0.822623152268155	6.15139184154675	-0.220390602313971	0.540853482870352	-0.407486702580411	0.683650558643015	0.770006418682133	-0.388008258809613	-0.508356892566292
KIDINS220	-0.057114038950437	0.0336546551881734	0.0896849254024904	1383.98963238654	-0.135146296250368	0.0661367379441482	-2.04343758781235	0.0410091397680515	0.0865196709063891	-0.360942757950265	-0.388672144687221
MBOAT2	-0.0546603511017858	0.0456961437745253	0.231630269785556	1272.34071061455	-0.142719183267756	0.0841814343585575	-1.69537599775108	0.0900041161960844	0.163113886292361	-0.356365911887488	-0.399304632829204
ASAP2	0.460216642354924	0.186986805604313	0.0138463414799823	229.032541360308	0.604356871098817	0.289527182513033	2.08739250613062	0.0368526688219279	0.0792892521566147	0.604030391828156	0.649605415739208
ITGB1BP1	0.0951511602266798	0.0756043626307827	0.208196312225645	207.130170975703	0.081499201622143	0.135585854726399	0.601089263969323	0.54778053370651	0.657462433539813	-0.0769235915616922	-0.0844974380192962
CPSF3	-0.0901824075708163	0.0865122650270841	0.297215432340538	85.7223761355013	-0.191240607905422	0.151438374538036	-1.26282792250513	0.206651027591025	0.313308134992127	-0.422624944951283	-0.467429704668716
IAH1	0.231495175109201	0.0661109503916693	0.000462445257321854	64.0097933425294	0.329365919281473	0.129754347887845	2.53838059874621	0.0111366797487399	0.029621519104644	0.177397905788207	0.263512499307606
ADAM17	0.108394724106585	0.0479171765425851	0.0236895768426364	306.359281387834	0.101297705282201	0.0852155323160988	1.18872349358151	0.234548492525702	0.3456919159362	-0.0522204683693126	-0.0566999342520775
ENSG00000239300	0.0935372914616745	0.0647636003060325	0.14865797682236	58.3059522975962	0.0606545275554042	0.124571994210718	0.486903400236212	0.626326789190045	0.723390355016794	-0.079933929207947	-0.113763786418421
ENSG00000271855	-0.243847395725763	0.171955441812079	0.156166012809483	8.63473643625293	-0.435132003944102	0.315243800546458	-1.38030312789601	0.167493332309379	0.266237793046223	-0.709255127519205	-0.809858209195278
YWHAQ	0.100007135086164	0.0615858661190152	0.104404614792862	1007.10510767262	0.103240416010787	0.110937815824256	0.9306151851262	0.352052656685469	0.47096313759587	-0.0678657770443354	-0.0539723286853291
ENSG00000240687	0.109837595755462	0.109557116644746	0.316073146729088	262.655827437422	0.0986850229046872	0.179569703073067	0.54956388085429	0.582618538207572	0.687706518021408	-0.0495290903976265	-0.060368193706352
TAF1B	0.314417607220831	0.0791493379491041	7.11340776023514e-05	75.7237288668193	0.382229678321677	0.140714105658745	2.71635651971271	0.00660047978656769	0.0191490008154715	0.3320725141067	0.337734297393991
KLF11	-0.378560245481024	0.178844060038377	0.0342848307972731	7.46963225360471	-0.594754725356212	0.339990637697131	-1.74932677377437	0.0802345504847629	0.148989793186314	-0.960534024444381	-1.03397177231966
HPCAL1	0.764560731116858	0.210225423833271	0.000275980323357792	46.7777879105576	1.08728393938558	0.349505996221026	3.11091641099625	0.0018650772607852	0.00658984266687731	1.17172120268052	1.32764488935232
ODC1	-0.207061054859063	0.266417327668584	0.437037443711016	10.0176108339299	-0.417393434365639	0.45919249774592	-0.90897267793907	0.363364548100334	0.483052322846355	-0.640637833981942	-0.784952894978165
NOL10	0.171630702586169	0.0310307982265364	3.18447911139321e-08	278.514133605435	0.16139527346616	0.0732977231770417	2.2019138722267	0.0276713929011206	0.062587642831779	0.0657331414548572	0.0276782797118639
PDIA6	0.0320316372224523	0.136423594447061	0.814367510940289	105.597004721915	-0.00290812659580429	0.229063359960236	-0.0126957301085128	0.989870545072591	0.99259597707031	-0.194659977836352	-0.203007051897476
SLC66A3	-0.17943576361743	0.110265465361198	0.103671912002926	41.8324081095583	-0.298489813039293	0.197546598241411	-1.51098432317485	0.130792445073288	0.219047386233662	-0.589108579548933	-0.618009780563766
ROCK2	1.00736607737314	0.0756398493220762	1.82090873992372e-40	126.950049447213	1.39399095756508	0.152389890297788	9.14752910997611	5.82505967860973e-20	7.91567359726277e-18	1.62462424560224	1.75826781114801
E2F6	0.281536932401694	0.0557167468788332	4.34915294624799e-07	87.7954177482549	0.347850938606916	0.106191850003806	3.27568394932803	0.00105406446049257	0.00406345587337123	0.270740430985318	0.289465844224915
GREB1	0.187437435768116	0.190570121706477	0.325331160183804	124.360954661851	0.235371991963765	0.29698376547073	0.792541611123733	0.428044938980612	0.546888179372653	0.0952173256671732	0.1315431043689
LPIN1	0.374074521566324	0.109761193520078	0.000654226001582408	144.239360961282	0.504146549996167	0.182353282434251	2.76466945517113	0.00569805029220694	0.0169051428274343	0.443350121684072	0.50890807687997
ENSG00000287291	-0.355928072868985	0.201986932333638	0.0780466333343904	12.4639044852081	-0.454893639117831	0.37782498640592	-1.20397976704778	0.228597398864728	0.338905744400261	-0.918318397803678	-0.837603948854196
NBAS	-0.0143862967635102	0.0292396540182054	0.622709987357176	689.081150832219	-0.0924458822217573	0.0577172152773616	-1.60170378590696	0.109221127588892	0.189844704886857	-0.281243011828496	-0.32871989070872
DDX1	0.347446271174353	0.0732658250352907	2.11337454775131e-06	160.459392844657	0.468900293841517	0.130262886549136	3.59964611765796	0.000318650538867965	0.00146091166419594	0.393680640281979	0.459421612899572
MYCN	-0.497058902049604	0.161921329587382	0.00214234030345141	24.5066949275639	-0.743207411210895	0.276537840179542	-2.68754326976868	0.00719797757707633	0.0205231467257428	-1.18156870497979	-1.24240237723575
ENSG00000226764	-1.06253746753973	0.170532865714181	4.64384423739425e-10	38.5637769252584	-1.59009230501978	0.282546041400289	-5.62772812933189	1.82598584046237e-08	2.88526995186548e-07	-2.23635175224913	-2.43144607620707
GACAT3	-0.973574270755598	0.0756270620401607	6.35765052840032e-38	37.4997883119341	-1.4916850958076	0.16916553148663	-8.81790210274305	1.16624149043558e-18	1.36621169082148e-16	-2.07040934960923	-2.29328034329284
SMC6	0.0983251453416019	0.0422965141357113	0.0200899822684139	323.19325563977	0.0787066211891429	0.0760090798030141	1.03548972561067	0.300440262228137	0.417238908882795	-0.0710031802573251	-0.0884182780201084
GEN1	-0.0529758657758161	0.107119734045196	0.620919113476387	32.9489199567399	-0.0948616019198009	0.192311569596811	-0.49327038471311	0.621821551072979	0.719056640080976	-0.353223853684686	-0.332111610535627
KCNS3	-0.94500139384153	0.350089254360095	0.00694822448151715	32.1181402996471	-1.36580496188081	0.520470673984395	-2.62417275391343	0.00868597165652942	0.0241188944940402	-2.01711257052699	-2.11654206260615
RDH14	0.0331221399287962	0.057881181001982	0.567156900230657	45.227959866999	0.0347221646577311	0.114644507813701	0.302868103495677	0.761990380087051	0.831316694897946	-0.192625871085275	-0.150173353914939
LINC01376	-1.06226935960433	0.106895263412078	2.85974729921085e-23	158.674002430497	-1.57185660630533	0.170721023256727	-9.20716486066045	3.34852172253157e-20	4.89280233198725e-18	-2.23585165247106	-2.40584278252304
TTC32	-0.0809539619323549	0.0751949771497215	0.281664653641681	113.223662306581	-0.171751929499431	0.129715462794614	-1.32406673652605	0.185480881610324	0.28841969335195	-0.405411192554393	-0.440067201890208
WDR35	-0.198411256836761	0.0942057116769668	0.0351914195471787	92.9978900010121	-0.352730100511559	0.154874406450466	-2.27752350175672	0.0227549828325831	0.0532032797164439	-0.624503428766564	-0.694164252701328
LAPTM4A	0.1487381759859	0.0940830802996491	0.113895473514721	51.7227851485828	0.171690211613614	0.179050603655469	0.958892112667669	0.337613098597179	0.456363712010053	0.0230318784172432	0.042132583271908
PUM2	0.128322182135985	0.025432651916768	4.52175342061257e-07	1064.48322082175	0.132040224949918	0.0460695596712089	2.86610564312461	0.00415555545316358	0.0129607167897728	-0.0150499261289292	-0.0135368083436711
RHOB	-0.414551046333174	0.0820084143215448	4.30431690407086e-07	491.916759263739	-0.612045848658218	0.138233497217563	-4.42762326771588	9.52771239657185e-06	7.1531537987301e-05	-1.02766740299002	-1.05824886282002
HS1BP3	0.090749691680552	0.093024029096399	0.329286979055366	63.5524214933708	0.0886315019736069	0.166762498277078	0.531483414372605	0.595083831609879	0.697180290348017	-0.0851336187649706	-0.0744835425606852
LDAH	-0.662805215367834	0.156624993405795	2.31831353985479e-05	79.887851012701	-1.01146731997706	0.258599021435688	-3.91133467698989	9.178747624964e-05	0.000500120294609606	-1.49073409533182	-1.61904477165896
ENSG00000233005	-0.227313388950015	0.186182435921496	0.222117268534443	14.8057799154654	-0.394020353888973	0.327726328422469	-1.20228471049493	0.229253238625979	0.339544660456504	-0.678414365172396	-0.752136612305634
ATAD2B	-0.164464812272917	0.0376188695670827	1.23186795915437e-05	552.295601569766	-0.309275977301727	0.0708034853980922	-4.36808972839154	1.25338001387159e-05	9.10325013816199e-05	-0.561183373107202	-0.63315377562859
UBXN2A	0.0451973277565603	0.0400173645410632	0.258711049493379	380.743043627948	0.017398801989987	0.0772978895679953	0.225087671697455	0.821911071476824	0.875670093971855	-0.170102111228384	-0.174495709143682
MFSD2B	-0.0926842056747375	0.117802363984997	0.431412344456371	13.1089920226597	-0.292412685469806	0.244612926446159	-1.19540978360426	0.231926965031686	0.342683984990269	-0.42729153072261	-0.609477369255962
WDCP	0.542559881460817	0.134841313843352	5.7292896911874e-05	14.5763963193505	0.787855371055366	0.265456026033968	2.96793176190527	0.00299810881772123	0.00986472172494279	0.757624635653934	0.907241059897081
SF3B6	0.136306952206733	0.0734699890848053	0.0635571252382697	64.5214161070621	0.180663633689416	0.126494927815998	1.42822828400055	0.153226162121981	0.248156432334172	-0.00015599270517712	0.0547314512590971
FAM228B	-0.187437958645536	0.0563364769493064	0.000877500337328571	314.78495495786	-0.321624114203571	0.0927089032472683	-3.46918260208248	0.000522044504360469	0.00223505443281488	-0.604035015618662	-0.650490812201693
FAM228A	0.0897486315526503	0.185778604928851	0.629028603579727	13.1597847347243	0.136744332876542	0.3420384746403	0.399792254425026	0.689309536120068	0.77429709666728	-0.0870008889262946	-0.00693214467529754
ITSN2	0.0181915312855639	0.0346779758506649	0.599872010733941	832.989669869446	-0.0344396865456645	0.063981521171411	-0.53827551948004	0.590386849599122	0.693231391964268	-0.220475826580307	-0.247278006487887
ENSG00000242628	-0.144297002284044	0.150473758310541	0.337583292384351	14.0955720069145	-0.274050706205408	0.283382056724163	-0.967071484247721	0.333508299517593	0.45202915241817	-0.523564504108384	-0.583696775098968
NCOA1	0.106320697557773	0.0286743657142543	0.000209013435463649	1646.2505549318	0.0885934354644846	0.059257092160797	1.49506889781365	0.134896461979357	0.224670644629887	-0.056089134976291	-0.0745369887174706
CENPO	0.619326577860025	0.115777937638498	8.83133801755839e-08	10.6721962246797	0.841098985522763	0.287364391744432	2.9269422715073	0.00342312413116646	0.0110203349486901	0.900816995008128	0.981996182766474
ADCY3	-0.129218519975398	0.153315809631416	0.399325876213889	161.146550263511	-0.223384354910437	0.243880053309142	-0.915959923246678	0.359687915349081	0.479242973005065	-0.495438720942889	-0.512560182396032
DNAJC27	-0.106770375425446	0.0404431109487943	0.00829026247329264	131.986030717669	-0.204363288242411	0.0847055057179544	-2.41263288035707	0.0158377631289943	0.0394463642155249	-0.453566360505286	-0.48585421605436
DNAJC27-AS1	-0.425075019678977	0.0714596987178131	2.70680247762039e-09	165.387276614394	-0.671279547614161	0.117804110378223	-5.69826931725001	1.21029754854192e-08	2.01306406207298e-07	-1.04729769377823	-1.14141418673265
EFR3B	0.622987516241957	0.182600961772461	0.000645489873070809	177.797969509589	0.847076262404621	0.283462043194837	2.98832342015677	0.00280512541393199	0.00932001204154568	0.907645716692764	0.990388401668167
DNMT3A	0.0620922445160072	0.03748108498672	0.0975945477410034	476.997589163806	0.0264442378472061	0.0720393007207621	0.367080712647516	0.713558813653577	0.794151599586287	-0.138588146119123	-0.161795732335615
ARNILA	0.109910299528823	0.136276169670445	0.419939514776816	7.55216811231511	0.16969114789657	0.265232407063787	0.639782859776106	0.522313777379727	0.634008210881028	-0.0493934765790068	0.0393258569576584
DTNB	-0.175322473724914	0.0421977332544884	3.25594749076156e-05	1102.55665952804	-0.30930379985054	0.0710474932887458	-4.35347941965371	1.33993679730899e-05	9.65450749662349e-05	-0.581436089888129	-0.633192839055742
DTNB-AS1	-0.166531536697893	0.11633427531025	0.152289375657625	10.5583589224014	-0.304157748987525	0.256070074892635	-1.18779107287352	0.234915732344908	0.346158087923981	-0.565038419115803	-0.625967678472545
ASXL2	0.302285317455215	0.0247600493908597	2.79690648701167e-34	280.701665227878	0.386022218969931	0.0670553118174932	5.75677315498258	8.57369991602575e-09	1.49753223854594e-07	0.309442242421266	0.343059101973534
KIF3C	1.71252114930139	0.126532916929951	9.82530952950947e-42	36.0082053262828	2.50694239292832	0.272571087460646	9.19738926194906	3.66751865343203e-20	5.1379289671637e-18	2.93994486243452	3.32087437215061
RAB10	0.177246244863639	0.0219677780170122	7.11875536573851e-16	743.784104494337	0.203399497216271	0.0484392396272181	4.19906461747967	2.68019835311928e-05	0.000174765908927725	0.0762077715416143	0.0866530683110824
HADHA	0.0170713628402784	0.0401280008373036	0.67052855412542	191.003615243247	-0.00354972627788662	0.0695534705289177	-0.0510359332308339	0.959296887267721	0.971513008643323	-0.222565268618042	-0.203907870963703
HADHB	-0.0677982585399949	0.0294098264718416	0.0211501856023769	203.200119450231	-0.170894178657646	0.07136343599027	-2.39470222090968	0.0166338681755769	0.0410157203117246	-0.380871954889146	-0.438862902178207
ADGRF3	0.211268460822949	0.111372243108641	0.0578334894878608	37.6403319199247	0.229085502954752	0.198362358599892	1.15488394356527	0.248137955452476	0.360289205753146	0.139669163032753	0.122716745321212
SELENOI	0.174146752598847	0.0558894775543526	0.00183376332362391	184.397601130682	0.233821056780328	0.100459617765873	2.32751290498896	0.0199379829523872	0.0476582674300773	0.0704263112077263	0.129365559674384
SLC35F6	-0.196247097295074	0.0789908981869968	0.0129760215552151	42.7166121236814	-0.294840209494596	0.148455136563004	-1.98605596492423	0.0470271100648925	0.0966210158257974	-0.620466637744822	-0.612885662598869
CENPA	0.421094730500912	0.137846226650427	0.00225199334993166	19.4120967727556	0.635534733086099	0.292239883501898	2.17470225306181	0.0296524359552816	0.0662850719191185	0.531056574748793	0.693379771161517
DPYSL5	0.105166251322231	0.13566583103083	0.43822976644261	944.151945949122	0.0958089379628006	0.214449627352902	0.446766633010444	0.655043565424897	0.746572759419519	-0.0582425151263915	-0.0644062757442497
MAPRE3	1.11531341627908	0.226159646177578	8.1587413026845e-07	85.9999568688527	1.57522215426117	0.355188739003025	4.43488765629968	9.21203151609226e-06	6.93915167805863e-05	1.82597763019452	2.01272011519057
TMEM214	0.0150004049944255	0.082648475052868	0.8559779177139	31.3474099994631	0.00858876892535485	0.160641143500181	0.053465561426019	0.957360969386335	0.969995393154705	-0.226428211195753	-0.186865175619954
OST4	0.171091827134257	0.124805075887819	0.170414753440664	30.183706799773	0.233049860302565	0.216547126808463	1.07620850822324	0.281834015456358	0.396887772224905	0.0647279810014745	0.12828278405841
KHK	0.910451937152698	0.196242363024533	3.49378071524838e-06	9.1693703964092	1.3777109154356	0.375599021336788	3.66803648883911	0.000244420308388858	0.00116377980753195	1.44385100611331	1.73541029927767
ABHD1	0.0504147734988693	0.167434134722129	0.763336621863913	11.3057746486779	-0.00903801655636621	0.309162102616953	-0.0292339082955591	0.976678037874317	0.983408258496895	-0.160370047707523	-0.211613542680672
PREB	-0.235131409777823	0.0799763182321426	0.00328198549666691	32.2228009543185	-0.331597933509615	0.178663518520436	-1.85599128605366	0.0634548001191536	0.123113488012451	-0.692997262448481	-0.664494258345588
SLC5A6	0.834886021923244	0.140462320345051	2.78415762668383e-09	29.7004402205291	1.20791870741466	0.269366126477413	4.484300692188	7.31534448340061e-06	5.65783814370694e-05	1.30289845512433	1.49701856911737
ATRAID	0.0914484719172649	0.0601099176136969	0.128170991148296	53.0102374115033	0.110537647611018	0.106588687800468	1.03704858265956	0.299713216085335	0.416399437008856	-0.0838301890818087	-0.0437268663826952
CAD	0.0145654697088849	0.0627278015989147	0.816381759328589	42.8520718056729	-0.0108191224965603	0.130375317544346	-0.0829844383150227	0.93386391335652	0.955449233443891	-0.22723949281427	-0.214114251821749
UCN	-0.0148898958825215	0.0890378894027229	0.867188288091052	33.5667312666659	-0.0442531506733687	0.197729258797908	-0.223806789862083	0.82290764643306	0.876088042700557	-0.282182371595196	-0.261056310684161
MPV17	-0.0521428370472111	0.0629903621386406	0.407789032734679	68.1444552572523	-0.130145540101981	0.130156085914156	-0.999918975650651	0.31734972049247	0.435622182551082	-0.351670011267938	-0.381650980852796
GTF3C2	-0.251382062862291	0.0585863564228902	1.78034367343181e-05	131.862778490512	-0.432910729646798	0.106806137369319	-4.05323832796106	5.05134950947576e-05	0.000301461521670031	-0.723309487219891	-0.806739494684953
GTF3C2-AS2	0.113053085221218	0.110741598748157	0.307314710754706	19.7922995381892	0.0805252587269849	0.203950831187678	0.394826823004632	0.692970697937432	0.77773198003566	-0.0435312613301124	-0.0858648737488878
EIF2B4	-0.0811820124387616	0.0827661081735199	0.326661501719903	60.6966500979332	-0.145266720456707	0.155272546470682	-0.935559593492823	0.349499986883266	0.468332050266907	-0.405836573502069	-0.402881427107341
SNX17	-0.125195723318633	0.091182998600682	0.169747347783464	60.7078715738025	-0.183694082076629	0.155659758022754	-1.1801000104971	0.237960440458603	0.349148677033033	-0.487935027655258	-0.456834228174273
ZNF513	0.28042643893381	0.186956947597201	0.133626848491904	14.5224506565868	0.432288517882974	0.365458926792561	1.18286484797879	0.23686271501063	0.348083425357354	0.268669035612423	0.408017931206935
PPM1G	0.237065929976966	0.0752245523221702	0.00162465565673754	78.6956374053375	0.313900809476401	0.126513163356226	2.48117113784075	0.0130951484143014	0.0337411894344844	0.187788994246031	0.241799169075776
NRBP1	0.182688256556185	0.0535754377245352	0.000649806036613581	119.856811083353	0.228126955886398	0.099223800756979	2.29911527421864	0.0214983943898139	0.0507278488215281	0.086358716292922	0.121370925647103
IFT172	0.0449040005151472	0.059406465728236	0.449722748990804	247.209528259163	0.00498522437686767	0.105071300251425	0.0474461091176994	0.962157680614566	0.97318650702429	-0.170649252394162	-0.191924625812849
ZNF512	-0.277868439064846	0.0539005537742891	2.53352733128553e-07	112.418021443005	-0.455432271363228	0.104233475278743	-4.36934746870236	1.24618346984453e-05	9.05582201696113e-05	-0.772714331730379	-0.838360199534937
CCDC121	0.242994672288588	0.0988036836051403	0.0139181655325807	17.2821771249961	0.313601690459613	0.22399102934295	1.40006361584892	0.161494269236183	0.258425061781735	0.198847834074039	0.241379199863013
GPN1	0.441617078344819	0.190851643113945	0.0206716381446776	14.3660327047012	0.589160325314098	0.338772073159312	1.73910535133467	0.0820162335475541	0.151552705694549	0.569336760624901	0.628269154880684
SUPT7L	-0.0313925478832326	0.0600421111253302	0.601084088511496	74.4826481305948	-0.0851807573664921	0.111454240150346	-0.764266637604705	0.44470836259381	0.562466673425846	-0.312964648108627	-0.318519506932194
SLC4A1AP	0.27117520965991	0.0591979323167317	4.63151211124786e-06	71.869280218522	0.298755988127553	0.142368930030064	2.09846339411602	0.0358642303014751	0.0774446250701964	0.251412785066385	0.220535530382325
MRPL33	0.0344742733958568	0.127451071394076	0.786783109406616	95.3266246604001	-0.00451157903267449	0.211009492651174	-0.0213809292463099	0.982941786345708	0.988031358432711	-0.190103746382874	-0.205258331889124
RBKS	-0.517895364297176	0.102213240914489	4.04531612399818e-07	31.4654599170117	-0.840349376352719	0.191434881362274	-4.38974010573565	1.13486211355285e-05	8.36768380958747e-05	-1.22043480616393	-1.37879168161699
BABAM2	-0.475422452949925	0.0528542353792302	2.36288952305641e-19	339.822826532601	-0.761609072488084	0.0955795394206396	-7.96832750089211	1.60836167657322e-15	1.1265993207708e-13	-1.14121039415033	-1.26823868574969
ENSG00000223522	-0.655838034165626	0.1648993877971	6.97311771549264e-05	15.365312821068	-1.08299419490942	0.296700958093437	-3.6501203159862	0.00026211750161522	0.00123634666069046	-1.47773826300885	-1.71946996588215
PPP1CB-DT	-0.884072966080448	0.0928863555164346	1.76898411060154e-21	65.586849371356	-1.33593895958859	0.156216333679842	-8.55185196143785	1.21129072848564e-17	1.22837535144712e-15	-1.90346321824171	-2.0746095850066
PPP1CB	0.285750933766857	0.068028601556402	2.66381632067579e-05	276.168243357198	0.374682868199998	0.127234854221517	2.94481312131401	0.0032314978022366	0.0105382346135333	0.278600777022114	0.327138421746527
SPDYA	0.651044913036884	0.129269854634923	4.74556241195079e-07	23.7943501063238	0.895257138013732	0.232162762044777	3.85616164336064	0.0001151813393858	0.000607608393211814	0.95998097446535	1.05803533571168
TRMT61B	-0.124448360006486	0.0433078146169495	0.00405851538819983	114.675813038902	-0.233425842901593	0.0845335375663785	-2.76134005060772	0.00575647055740492	0.0170535597132277	-0.486540976315539	-0.52665863675679
WDR43	0.0325606003375455	0.0449383040363742	0.468720602332935	138.15340205824	-0.00415792215179467	0.0840820942935429	-0.0494507443794009	0.960560089430085	0.972179877734759	-0.193673306792601	-0.204761790400568
CLIP4	0.306337290779319	0.0527621432099193	6.39808818408016e-09	1346.23423468043	0.391253249105921	0.0926398656683593	4.22337884757482	2.40666766624956e-05	0.000159610575483969	0.317000358733859	0.350403575192739
ALK	0.0381952889809276	0.194585832100994	0.844383043197711	31.5476464143257	0.00544500763003794	0.337714960740891	0.0161230868128924	0.987136195294685	0.990708549324924	-0.183162963129037	-0.191279080728657
ENSG00000233862	-0.625764674091563	0.130487431757733	1.62193927860805e-06	35.7123499549475	-0.965400629447925	0.230790826692822	-4.18301127164319	2.87673123199101e-05	0.000185445449295663	-1.42164264362307	-1.55436619667603
YPEL5	0.509623317433717	0.139081356632202	0.000248103030360603	63.9517369790748	0.715345519555548	0.231283294574245	3.09294071961567	0.00198183719214958	0.00692140467851982	0.696188302800229	0.805435746483779
LCLAT1	-0.0765410179799892	0.157696636913974	0.627414802484309	47.1860507006869	-0.184261644098871	0.263387119496331	-0.699584871315006	0.484186593239736	0.599072349588889	-0.397179760359486	-0.457631096852952
CAPN13	-0.344076231391259	0.0807379849314967	2.02932102149673e-05	56.5571856895283	-0.569312640583219	0.150773383853749	-3.775949216179	0.000159399467784067	0.000799881598123221	-0.896211244265871	-0.998250565330169
EHD3	1.60200942421043	0.442923757455413	0.000298156359364731	12.6358221055495	2.0442392236544	0.629417263715395	3.24782833503395	0.00116289407634354	0.00443394152733791	2.73380814697936	2.67122966607396
MEMO1	0.0363881889852082	0.115226813321464	0.752157207864843	59.5520717761123	0.0140749085579477	0.191705075136898	0.0734195928193172	0.941472226854846	0.959764898029295	-0.186533733581765	-0.179162523453763
DPY30	0.183390903894085	0.0665502134971001	0.00585707745787727	119.065972003934	0.231249672237205	0.122265142527313	1.89137858474705	0.0585738251962425	0.115406656603123	0.0876693592517482	0.125755283223613
SPAST	-0.101799943730715	0.0203035628702559	5.33389461367563e-07	325.094347901705	-0.18864322947424	0.0570612481865701	-3.30597797050362	0.000946455285000961	0.00370751826690057	-0.444295050487252	-0.463782932267865
SLC30A6	0.046195604373042	0.0518488036341371	0.37294654989062	171.049456404043	-0.000799014042737131	0.102347021188343	-0.00780691058186006	0.993771049852752	0.995455904205297	-0.168240033130627	-0.200045814768347
ENSG00000289727	0.733807412020819	0.165948224269608	9.78341204940745e-06	12.2295417838057	0.90393217384144	0.298753232284104	3.02568165348528	0.00248073340037234	0.00838782935497879	1.11435726068627	1.07021526330832
YIPF4	0.0986432459951085	0.0344973470815563	0.00424383801864656	405.872574133909	0.110077856349547	0.0597506509066036	1.84228714966822	0.0654331584367251	0.126177265502577	-0.0704098294265057	-0.0443724227107037
BIRC6	-0.0184720437607418	0.0189221524035279	0.328959116198054	1718.35884526158	-0.0852948741348931	0.0395203848781094	-2.15825008784615	0.030908393037559	0.0686409794063392	-0.288864125927447	-0.318679729207271
ENSG00000276334	-0.190082963640083	0.0672633921894086	0.00471406644654122	52.3178061353773	-0.31882420709786	0.125903205469834	-2.53229618664673	0.0113318226316739	0.030028888015175	-0.608968724159448	-0.646559685402658
ENSG00000276517	-0.17767658393434	0.0848535543519531	0.0362670764502173	31.1369086700905	-0.319931107320037	0.157596148545159	-2.03006932766736	0.042349492776134	0.0887686653300763	-0.585827194506133	-0.648113795936676
BIRC6-AS2	-0.142566859068766	0.132864721058685	0.283260940296104	67.0643518878221	-0.238044993404534	0.223238485636158	-1.06632596402982	0.286276316478815	0.401466343099135	-0.520337280577389	-0.53314401846601
TTC27	0.0134821667335626	0.0448196916666098	0.763560143328375	356.676372861227	-0.0462336580442064	0.0824555910573579	-0.560709800892037	0.574995384737829	0.680746844676978	-0.229260169959541	-0.263836983509094
LINC00486	-0.621045927144776	0.0722941820058626	8.65629362685242e-18	303.039724939536	-0.939991148519183	0.121823615212376	-7.71600109617902	1.20036279375759e-14	7.2286037219258e-13	-1.41284079933122	-1.5186907661502
ENSG00000236854	-0.65754036474079	0.0883967501172734	1.01825045220476e-13	49.5457810911949	-1.03440586518582	0.167844261698049	-6.16289085322862	7.1428743920328e-10	1.54561337760085e-08	-1.48091360782492	-1.65125095793461
LTBP1	-0.445404359239577	0.108018742986325	3.73322459230383e-05	495.681535427656	-0.702636872511847	0.17227960432172	-4.07846811163858	4.53334187655261e-05	0.00027379370115766	-1.08521786271003	-1.18544051174891
RASGRP3	0.0245620194308306	0.0602514022064591	0.683524126700513	888.920727524652	-0.021052839342609	0.106783605732576	-0.197154227918964	0.843706848364183	0.891250517595333	-0.208593001468035	-0.228482599423421
FAM98A	-0.131349475260256	0.0367921314176829	0.000356923224671343	236.302728242934	-0.225235678927101	0.0713382818222122	-3.15729049219924	0.00159242621422885	0.005781319750242	-0.499413576306343	-0.515159479151542
ENSG00000286415	-0.16159123519091	0.0994248640730728	0.104107212175542	122.008417367538	-0.297517972379757	0.166119084487131	-1.79099212651154	0.0732945584890268	0.138371735941565	-0.555823310717401	-0.616645296415952
LINC01320	-0.423998153962276	0.26178989966056	0.105315575508944	13.208535972169	-0.742620961139771	0.428645999836341	-1.7324807916633	0.0831879941891424	0.153073091156452	-1.04528902400455	-1.24157898935042
ENSG00000226994	-0.570045127773896	0.082559108866355	5.03128568305289e-12	1893.34664275351	-0.88407068845168	0.135448838533546	-6.52697134964896	6.7112877998769e-11	1.85365223399446e-09	-1.31770937993434	-1.44017729735069
ENSG00000288535	-0.603457676074838	0.122614875191663	8.58527379826429e-07	19.4602715140273	-0.916958999696058	0.230252896525298	-3.98239941183676	6.82230018266266e-05	0.000390525979257558	-1.38003356278529	-1.48635315848697
CRIM1	1.20361710575728	0.242117472557201	6.65358994095085e-07	160.705503281875	1.67640518432747	0.403812783618724	4.15144158960137	3.3038759071122e-05	0.000209112108531661	1.99068985866282	2.15478315731435
FEZ2	-0.101440980822855	0.0685047202020449	0.138663023848957	326.341035360384	-0.178363910224109	0.120557106089254	-1.47949727734886	0.139007458483113	0.23027823397867	-0.443625479591173	-0.44935055795887
STRN	-0.238389727683508	0.0450477161624533	1.21026827213295e-07	1024.207426887	-0.387575438073723	0.0733339857897125	-5.28507258810544	1.25654922447773e-07	1.62004244890207e-06	-0.69907497909288	-0.74308781878417
HEATR5B	0.146638087544991	0.0384577005229373	0.000137306362908023	281.262665863577	0.152109428996161	0.0714001893597129	2.13037850964003	0.0331403765611987	0.0725426187323017	0.0191145987528648	0.0146407642981435
GPATCH11	0.807483784339787	0.0943352361116444	1.13135965280074e-17	62.4292381023929	1.12519910404136	0.177066977964753	6.35465244267818	2.0889839334227e-10	5.18961657610258e-09	1.25178526105441	1.38087855541366
EIF2AK2	0.747793104421737	0.0959062482841254	6.33329840919365e-15	79.2512508688225	1.06523831625721	0.168916832067035	6.30628874116268	2.85805631166569e-10	6.84975788698855e-09	1.14044467080062	1.29669238392647
CEBPZOS	0.0102606700343556	0.0480067794043965	0.830754673743993	147.645410039578	-0.0575291555811933	0.0900203224889336	-0.639068534644112	0.522778348310128	0.63440212316363	-0.235269204275833	-0.279696092900802
CEBPZ	0.229358179521012	0.0859752064433101	0.00763668106716224	111.852084604665	0.290662765708188	0.14263314571602	2.03783464389751	0.0415664724550297	0.0874375842401546	0.173411783490967	0.209172480701701
ENSG00000272054	0.560368545879489	0.1222149858368	4.53758288040949e-06	11.0201216514007	0.674763556217754	0.266659571914738	2.53043065873331	0.0113922600485705	0.0301478912950388	0.790843007612989	0.748457840570654
NDUFAF7	0.543445457567325	0.067273600689811	6.57629423336599e-16	52.2002723192763	0.770659291908749	0.130020957463215	5.92719286909403	3.081569687668e-09	5.99076544860092e-08	0.759276494311744	0.883097413333335
PRKD3	0.344295825568367	0.0825999038561355	3.06967118739306e-05	117.828701782234	0.424657531400521	0.149791401130063	2.83499271785162	0.00458267302570187	0.014101889435295	0.387804137052086	0.397303870228602
ATL2	0.930818707029942	0.112725224658787	1.48863948136419e-16	64.6897789343356	1.30720847666792	0.193875768270966	6.74250572067845	1.55678110965163e-11	4.94278002314393e-10	1.48184099354198	1.63642343436644
HNRNPLL	0.481432029488561	0.0665861444019633	4.82235875970002e-13	121.511317846412	0.639569937515127	0.121538887470534	5.26226585437674	1.42290814087732e-07	1.80540604354639e-06	0.643603298840856	0.699045280648666
SRSF7	0.205494609095788	0.101994858239722	0.0439303688889821	242.852542116723	0.258199802998987	0.162835966296329	1.58564357046965	0.112820186587598	0.194656363069944	0.128899239483171	0.163593817601794
GEMIN6	0.310732732313542	0.131389498989741	0.018031342932365	14.9639348529295	0.415766797317641	0.266558737455296	1.55975677738708	0.11881736914666	0.202742250211761	0.325199143795753	0.384821097873398
DHX57	-0.0796428159946213	0.0734610089441477	0.278297915591104	68.5477295108168	-0.193250387650873	0.155074657131192	-1.24617646252401	0.21269961827197	0.320810776406293	-0.402965521591747	-0.470251476505856
SOS1	0.354428615598013	0.0409935438064683	5.3353942459769e-18	629.192692628733	0.442087500854669	0.0876573339302568	5.04336010500169	4.57427227952075e-07	5.10762415829149e-06	0.40670475645142	0.421775903564214
MAP4K3	0.175280096207636	0.0384551005320542	5.16318646075651e-06	715.705033839725	0.193890988676839	0.0731755889482209	2.64966762090616	0.0080570993353075	0.0226129225849	0.0725403287819314	0.0733029279932204
MAP4K3-DT	1.16170642333322	0.469288151392216	0.0133062779665654	34.2709071283581	1.53724464606422	0.707229392384911	2.1736153256871	0.0297340364791912	0.0664346961058418	1.91251416816238	1.9593989175233
TMEM178A	1.63718074574245	0.451540707455909	0.000288106648937071	22.0031901843143	2.01599609698794	0.632184115371142	3.18893823487543	0.00142796384628286	0.00527683860993336	2.79941295672113	2.63157573902023
THUMPD2	0.430303894275349	0.0882228253030397	1.07456971527078e-06	75.0376290719937	0.553335025488316	0.154587141956261	3.57943758119855	0.000344334479385723	0.00156284610566887	0.548234360825236	0.577969701751913
PKDCC	1.52897025454282	0.36499433963552	2.8015607630478e-05	15.0882958888828	2.08798697435254	0.583344872926194	3.57933543476384	0.000344469087468105	0.00156293503492624	2.59756871607317	2.73265240214125
EML4	0.547012288699026	0.0903472524238202	1.40807524692212e-09	78.2579903630002	0.733491732685114	0.161435428795055	4.54356108916025	5.53117659954827e-06	4.42917848033361e-05	0.765929678428333	0.830913400577783
COX7A2L	0.556872202176578	0.103919427734908	8.38266380225052e-08	59.338789488981	0.832791518144842	0.194840074569415	4.27423116104458	1.91797969581476e-05	0.00013183321237444	0.784321303183641	0.970332328785445
MTA3	-0.0991849032809527	0.0628895780347006	0.114766116449618	201.695720971087	-0.205261976830334	0.119515744954113	-1.71744716069956	0.0858975010457372	0.157058818852331	-0.439417234593484	-0.487115993198598
LINC01819	-0.508893083042678	0.0893368719740942	1.2240757343876e-08	135.043008873903	-0.817976159593548	0.152459683150847	-5.36519650761852	8.08611361669822e-08	1.097724255118e-06	-1.20364291654427	-1.34737922803836
LINC02580	-1.31626919978722	0.0723912117896761	7.07354600282714e-74	43.8987226412058	-1.88912934435902	0.166469610429015	-11.3481934599984	7.57107939291261e-30	3.81049621741813e-27	-2.70963570333393	-2.85130019095717
ZFP36L2	0.199746986985571	0.0770412649978018	0.00952182519354052	159.075686837007	0.28727026150045	0.143037606046782	2.00835479172166	0.0446056033071949	0.092524511414131	0.118178241846926	0.204409335460319
THADA	0.00898871907400755	0.0213785987871743	0.67415376875561	631.45229387052	-0.0604981988449876	0.0458700887397277	-1.31890302607134	0.187201534373347	0.2903311630449	-0.237641765132795	-0.283864690322478
PLEKHH2	0.421154508093264	0.317766440737016	0.185052217337049	272.576646111884	0.55507090579425	0.488123569419324	1.13715243550843	0.255474566898204	0.368578818301273	0.531168077456177	0.580406913178198
DYNC2LI1	0.0808833832211572	0.101697489130876	0.42641974173767	94.8541596692538	0.057964207840811	0.16824908865227	0.344514245545835	0.730459584613484	0.807994733033182	-0.103537172033306	-0.117541050280654
LRPPRC	0.0966399256653161	0.0364510862181712	0.00802010807792278	502.405427874979	0.0914549517905922	0.0669450355630827	1.36611999711933	0.171901302715836	0.271794977319576	-0.0741466082384199	-0.0705193613138703
PPM1B	0.110990956395731	0.0566563719053354	0.0501104638186209	1826.37201288616	0.110785674350816	0.0976739717936569	1.13423947359137	0.256694110270493	0.369752574499148	-0.0473777352004769	-0.043378631771015
ENSG00000289272	-0.0800197887476142	0.11334066160096	0.480181105262961	56.1976628565726	-0.169626473182752	0.19191574680383	-0.883859068407444	0.376772295280681	0.496793976379698	-0.403668686120706	-0.437083017782945
SLC3A1	0.161305785516411	0.154816580842129	0.29745088632634	19.7069138826418	0.182676969377434	0.277753450518894	0.657694689431078	0.510734335480976	0.623909464657586	0.0464741488877318	0.057558215712274
PREPL	0.337455843918221	0.0762521687518267	9.62082191587807e-06	405.837467211347	0.462793518151742	0.131102876432193	3.5300027790855	0.000415555301905596	0.00183403085339238	0.375045569126607	0.450847575024956
CAMKMT	0.20623392851948	0.0448535545697266	4.26689930480605e-06	1222.1835245724	0.234286653257679	0.0818452075789874	2.86255799438926	0.00420236346476753	0.0130876617807562	0.130278286616374	0.130019266644132
SRBD1	0.0579456387728856	0.0611691899270938	0.343485388228467	225.108119215771	0.00886089944160339	0.108655371747684	0.0815504958390818	0.935004168698088	0.955894366016528	-0.146322779593273	-0.18648309881352
PRKCE	1.22799489265373	0.113253978789866	2.15667524590793e-27	574.942501545067	1.70266272035761	0.18220700696886	9.34466104615065	9.21842621707584e-21	1.47375522192757e-18	2.03616156690703	2.19164927453452
ATP6V1E2	-0.493948034950456	0.0783610447622085	2.91017646069302e-10	38.1825249948227	-0.680797216047633	0.159932286976575	-4.25678409855634	2.07388453399012e-05	0.000140910084661959	-1.17576602725027	-1.15477718772895
RHOQ	-0.105347876316893	0.0707542910054099	0.136506957279621	342.608980900959	-0.193763402447898	0.123214992648763	-1.5725635191185	0.115819920424513	0.198872491615959	-0.450912983284601	-0.47097175976553
RHOQ-AS1	-0.309453662660332	0.136578178741073	0.0234659523332432	57.2415918292057	-0.465195757920407	0.240291391569769	-1.9359651416615	0.0528719704253088	0.106113431293295	-0.831630019124921	-0.852068334200786
PIGF	-0.057248665311077	0.0290676195509646	0.0488957475489775	180.247183154038	-0.144434132813436	0.0687444577705717	-2.10102948655834	0.0356383779223418	0.0770426213150975	-0.361193875519674	-0.401712457040323
CRIPT	0.24671980185219	0.0600564520271428	3.98873004315455e-05	148.217044615718	0.306067123609431	0.111937252302584	2.73427404473072	0.00625179877732537	0.0182897079838696	0.205796291102049	0.230800514018949
SOCS5	0.585744940196705	0.0804055586610611	3.21953955435956e-13	51.576702875886	0.83581094356556	0.176859962236756	4.72583468296058	2.29172039513048e-06	2.08727804620832e-05	0.838177411001774	0.974571663785118
MCFD2	0.525547423104736	0.118321971369951	8.92624281152027e-06	40.3014810366165	0.754342418703029	0.236729505958395	3.1865162546979	0.00143997396033837	0.00531012378481361	0.725891421061057	0.860188189879228
TTC7A	-0.181416095988036	0.0389011513583471	3.10853783239086e-06	529.857123184224	-0.318883116601554	0.0763772087349172	-4.17510828011931	2.97844350918028e-05	0.000191185965263349	-0.592802479088104	-0.646642395549796
STPG4	0.376905711000889	0.0851627897126386	9.61261088281431e-06	54.0492834821903	0.466771241301062	0.156413328727403	2.98421653128136	0.00284305498640062	0.00942529256164871	0.448631118704002	0.45643237962063
CALM2	-0.0240975355157733	0.0697319639798253	0.729663084664135	1463.74644896817	-0.0605933592008007	0.124463352423685	-0.486836952571669	0.626373881136648	0.723390355016794	-0.299357314702193	-0.283998297406863
EPCAM-DT	0.0555264984553251	0.131132673279689	0.671976050078141	784.141543298902	0.0283144366113693	0.202803703080206	0.139614988194626	0.888964197747148	0.923204775176614	-0.150835184398072	-0.159169935048865
EPCAM	-1.21961944102413	0.160227136934634	2.70271719624949e-14	27.4650841754576	-1.87574756550048	0.276411256333445	-6.78607517791423	1.15225125144098e-11	3.80971831042129e-10	-2.52935561265071	-2.83251189995198
MSH2	-0.101889413720532	0.040995227627223	0.0129407047367309	223.444254838572	-0.186848208178529	0.0933149237521834	-2.00234004021417	0.0452481724253218	0.0935930743295067	-0.444461938207243	-0.461262685683248
KCNK12	0.0647091073278379	0.367053411442591	0.86006341809702	18.5316616091161	-0.0463395792366839	0.586654599656595	-0.0789895438709751	0.937040939859019	0.957114351454014	-0.133706930986669	-0.263985699028079
MSH6	0.277714006704436	0.0420692921779867	4.07437905335273e-11	173.673775286309	0.34280938470887	0.0787747889011521	4.35176519659142	1.35045845514671e-05	9.72001056514227e-05	0.263609555541889	0.282387399516173
FBXO11	0.116824452670663	0.0258210234762521	6.05691434045489e-06	870.245603680901	0.105490290722042	0.0535767220008432	1.96895753944002	0.0489579671811717	0.0999533978402859	-0.036496557110599	-0.0508134586093006
ENSG00000233230	0.184933695010849	0.108798828679403	0.0891729686094689	18.4689260628522	0.207720950658157	0.1946680665664	1.06705200458394	0.285948353140506	0.401172018462352	0.0905471162787176	0.092720477262448
ENSG00000230773	-0.706527398229107	0.104770301063319	1.54525835363203e-11	66.0311997789142	-1.03087354158101	0.18410083484246	-5.59950498031773	2.1496475810234e-08	3.31572769336287e-07	-1.57228876439643	-1.64629150340221
FOXN2	0.0554620577217815	0.0519778040609295	0.285956712845386	1358.99767358357	0.0354824250800091	0.0892849490120389	0.397406567093685	0.691067673558072	0.776108976527325	-0.150955385228737	-0.14910593274437
PPP1R21	0.0240935657995843	0.0453452429390145	0.595185874202896	1484.99041047061	-0.0138066922017063	0.0790588390181056	-0.174638185599264	0.861363941869561	0.90426912810608	-0.209466804612531	-0.218308860745714
STON1	0.123224478192454	0.0845999897183861	0.145239452414237	62.4669078652752	0.126787866366738	0.148328466513802	0.854777706172405	0.392674222416796	0.512879738638538	-0.0245586361451506	-0.0209112271386263
NRXN1	-1.17655697708967	0.476763956264754	0.0135947139700575	67.6245837363567	-1.33060391330387	0.761342653855183	-1.74770703646531	0.0805147697673272	0.149367263668015	-2.44903151249255	-2.06711907098878
ASB3	0.489774905296171	0.0429177584900915	3.64505705041802e-30	610.555161275346	0.645338549227705	0.0768888534648155	8.39313528745768	4.7334638904975e-17	4.43607177986003e-15	0.659165204285872	0.707144529388131
ERLEC1	0.535948057520258	0.0849676066970393	2.83258031280058e-10	122.598333026005	0.735315834195359	0.158606886663882	4.63609020807294	3.5506106218481e-06	3.03901289079167e-05	0.745291648641444	0.833474476377927
PSME4	0.190779026858168	0.0459460786597616	3.29240432616935e-05	1505.88477282289	0.218846660465879	0.0822439271227044	2.66094614061132	0.00779214203401988	0.0219546792660784	0.101450371175518	0.108341201212262
ACYP2	-0.126553144654279	0.0510273068432494	0.0131343223666648	1912.25955469337	-0.21926551057959	0.0942321869737166	-2.32686428726045	0.0199724894923701	0.0477239598578895	-0.490467015780397	-0.506777240777354
ENSG00000272156	-0.154253847057715	0.147462580748938	0.295536024465196	19.1245221246345	-0.265093405797662	0.264197185787408	-1.00339223904896	0.315671647203012	0.433956703474125	-0.542136934103953	-0.571120542263214
ENSG00000289065	-0.148283999905581	0.102127294329032	0.146514759886424	21.7895822991604	-0.261732623789988	0.185449990869505	-1.41133802467621	0.158144967556416	0.254171294553175	-0.531001421716491	-0.566401935639039
C2orf73	-0.928889388735657	0.268361490763954	0.00053750075853397	14.0097101272305	-1.40167013814621	0.453091365633374	-3.09357062275249	0.00197763477646964	0.0069156147651688	-1.98705896481965	-2.16689750307111
SPTBN1	0.0852003692744099	0.0503765442453607	0.090785128432233	1571.5496561954	0.0741236817835893	0.0930152140575156	0.796898470155164	0.425509999466179	0.544625198287415	-0.0954847294083197	-0.0948528186085376
SPTBN1-AS1	0.080214730153072	0.108860711886787	0.461209580694095	33.6785277633775	0.107468624360634	0.214561050245781	0.500876670008501	0.616457922575194	0.714948084823275	-0.10478440572838	-0.0480358377488664
ENSG00000289627	0.105793307417467	0.104217305965433	0.31004755070835	17.4324605142522	0.12069060435402	0.207958908121877	0.580357943999627	0.561673259781648	0.66917218369041	-0.0570728719616352	-0.0294719076162211
EML6	1.58738076624378	0.41261486453715	0.000119512232268708	17.6997964432797	2.09205137461842	0.705788159746446	2.9641349826129	0.00303535110162431	0.00996795217979042	2.70652141788088	2.73835890318003
RTN4	0.0403477988234047	0.032100599170642	0.208783579029877	5493.51509072476	0.0109701922025593	0.0638812070002101	0.17172800449001	0.86365136846667	0.90591728646033	-0.179147902206334	-0.183521608668832
CLHC1	-0.0257422861786053	0.172415980964861	0.881314259962968	78.3016335204946	-0.0968965781987997	0.272645594529392	-0.355393889147744	0.722294526216472	0.801442011656376	-0.302425256127412	-0.334968758820817
RPS27A	-0.0523845035161785	0.135710895807835	0.699496135447531	183.450002131433	-0.0656628717335124	0.210144157399132	-0.312465845095076	0.75468651618565	0.82571940969781	-0.352120789971352	-0.291115996610076
MTIF2	0.410726985309614	0.104880880020254	8.9982363910809e-05	93.2332563221657	0.557179886233839	0.178574225674641	3.12015848943962	0.00180753757421371	0.00642328140585514	0.51171769519867	0.583367964817303
ENSG00000240401	0.229664067899356	0.0866924731886883	0.00806870637332845	80.9683809443977	0.315097175788259	0.162857288980839	1.93480548374677	0.0530141699232069	0.106317820998592	0.173982354853921	0.243478891828155
CCDC88A	-0.033386194984844	0.0427345537866043	0.434657881609515	4517.38117607014	-0.101973815980807	0.077151379498757	-1.32173678090163	0.186255816324846	0.289359813426127	-0.316683383518509	-0.342097304431926
CFAP36	1.33205931989616	0.288562410921088	3.90846501642986e-06	15.0839463107754	1.856026908395	0.483734201521687	3.83687343701662	0.000124610650221116	0.000649782857196758	2.23027218467018	2.40697572889311
PPP4R3B	0.0756042301214739	0.031648220256921	0.0168991967501119	504.045769653111	0.0538832593510027	0.0569355396856648	0.946390596251244	0.34394939998113	0.46244468154186	-0.113384337838183	-0.123270785364025
PPP4R3B-DT	-0.0847818398962511	0.131185846642767	0.518102722300366	6.97088725435418	-0.190573276067978	0.291098423740805	-0.654669556842621	0.512680529854282	0.625693140278735	-0.41255130542469	-0.466492757130467
PNPT1	0.266665271063544	0.0352836248353871	4.10060605573259e-14	608.271581853789	0.327307928090195	0.060738232581757	5.38882865334649	7.09183789727815e-08	9.7344429480922e-07	0.243000429468875	0.260623037615213
ENSG00000285755	-0.258845515683878	0.0691837879944693	0.000182984399294725	174.385899885722	-0.416729461551489	0.121230177159846	-3.43750600151328	0.000587097708933513	0.00246617334364684	-0.737231011377896	-0.784020663577269
VRK2	-0.0537970788824418	0.0583116895567949	0.35622719212309	2146.51211643324	-0.134710675409531	0.0976157956457748	-1.38000898848752	0.167583877322683	0.266319413979411	-0.354755656507864	-0.38806052412376
ENSG00000287875	-0.369245104635228	0.0789531901634096	2.91443320376455e-06	38.6063185048314	-0.619285467144848	0.146509232571732	-4.22693816815703	2.36892729116535e-05	0.000157878141047798	-0.943158560109042	-1.0684134351337
FANCL	-0.121831359750655	0.0445623027115378	0.0062578470641116	884.120106480596	-0.233595364018515	0.0810512711235977	-2.88206909996881	0.00395073083988761	0.0124044550330944	-0.481659504809793	-0.526896647869508
LINC01122	-0.351699520637543	0.0925343890637107	0.000144262305708957	260.578632291136	-0.634139699413165	0.153197432551304	-4.1393624478713	3.48272344398003e-05	0.000219105226297429	-0.91043091014205	-1.08926908081922
ENSG00000271955	-1.36857396022166	0.182007183963197	5.5053303364262e-14	25.5016811347409	-2.05891148073869	0.329443883633079	-6.24965762919375	4.11353400089235e-10	9.52279617344569e-09	-2.80719939180002	-3.08967778032729
PAPOLG	0.284476819298565	0.108843410311512	0.00895849909807116	131.30508792645	0.357214095906839	0.18627592180492	1.91766113647762	0.0551539926166704	0.109847223460052	0.27622418058955	0.302611908431916
REL	0.225274598889272	0.0845955296727366	0.00774563836778354	29.4530298242214	0.284506276494066	0.16013840183326	1.7766274250089	0.0756295602883224	0.141892875156429	0.16579471029778	0.200528644022891
PEX13	0.210995652099498	0.103728952471343	0.0419409407384798	59.6282327871221	0.248080973514205	0.186337094806093	1.33135580852736	0.183071962933777	0.285457820345048	0.139160294909001	0.149386774203332
C2orf74-DT	0.120452499262046	0.102617304107786	0.24047394269249	12.2259266806394	0.15715333813722	0.199652415136669	0.787134671171612	0.431203035090965	0.550043935403279	-0.0297291882431746	0.0217225158162121
C2orf74	0.317797867142822	0.114373505350953	0.00545942276524451	50.6539033133144	0.42098578437258	0.209518359052739	2.00930260372367	0.0445050519549052	0.0923467935585901	0.338377688305461	0.392148662360678
USP34	0.19462823589079	0.0230827073613836	3.40455941458262e-17	1741.49492576675	0.22844801587468	0.049548432887635	4.61060022610099	4.01508005457333e-06	3.38257426296323e-05	0.10863027273286	0.121821700432259
USP34-DT	-0.241785000992751	0.0896945396167619	0.00702516387400868	34.4994027791971	-0.402276658236387	0.159100553484885	-2.52844285846312	0.0114569734487565	0.0302602161700975	-0.70540815765347	-0.763728632346196
XPO1	0.303998159392747	0.094926672697571	0.00136262774718851	879.128302408607	0.385246832713182	0.158928613380058	2.42402437496835	0.0153495751888339	0.0384843869448457	0.312637194004967	0.341970443822235
ENSG00000289410	0.136313668102593	0.0935227302339895	0.144965762381808	89.1554702328563	0.13606047615759	0.161979324915416	0.839986684897222	0.400915852175958	0.520298492524028	-0.000143465593572419	-0.00789229348491018
FAM161A	0.469423500586814	0.0754934821917595	5.03317919096374e-10	113.101491966401	0.639605086265604	0.142090535606843	4.50139119775971	6.75101209349256e-06	5.27238524933738e-05	0.621203877392887	0.699094630212682
CCT4	0.270813671636791	0.0942969811868424	0.00407982327600396	226.195641800948	0.350206445673517	0.169128637696484	2.07065137189831	0.0383913876661656	0.0820020907444744	0.250738410826579	0.292773024286692
ENSG00000236498	0.269090376981632	0.169780603393956	0.112982232461562	7.57791183282712	0.30227835735401	0.317208184801657	0.952933662613461	0.34062368291262	0.459221511323757	0.247523961864864	0.225481008764083
COMMD1	-0.171015566902636	0.0309040488663277	3.13439093462439e-08	600.35701692253	-0.300553390421698	0.06150071235201	-4.88699039291494	1.02389088094606e-06	1.02835574140251e-05	-0.573402447979226	-0.620907085382668
ENSG00000229839	0.0788312928842754	0.0885568345100661	0.373370636673092	26.9699470316149	0.191954961535555	0.222084601455574	0.86433260242923	0.387405205286366	0.507123527081825	-0.107364921184032	0.0705847063196368
B3GNT2	0.351436694589724	0.139397088476641	0.0116982172655741	25.3654692090312	0.481020404464806	0.278794146416001	1.72536048783124	0.0844625273428825	0.154908927965904	0.401123947998359	0.476438495917336
ENSG00000228541	0.680351202366834	0.132673189470334	2.92800264487394e-07	133.702627696285	0.929918997427215	0.216391960100189	4.29738238424692	1.72826910286356e-05	0.000120623774210647	1.01464578238218	1.10670129472397
ENSG00000226622	0.533370307798287	0.226236911561035	0.0183947782872859	5.50684451472657	0.700898275432877	0.415535682805209	1.68673426720236	0.0916544598827326	0.165447988223493	0.740483390870468	0.785151520472493
EHBP1	0.735827736249627	0.0766505816744539	8.01252271278209e-22	422.324554843168	0.992350373604321	0.132835645568118	7.47051267271059	7.98829769020349e-14	4.02048064119168e-12	1.1181257567471	1.19435622280709
ENSG00000226605	-0.0349449496034061	0.149846354339311	0.815602065192238	6.24883709304459	-0.0352175030627373	0.349373603083513	-0.100801842932361	0.919707763846264	0.945164395591537	-0.319590917149049	-0.248370076774348
EHBP1-AS1	1.24590511610743	0.175193946585354	1.14725017596152e-12	11.2146303587594	1.71816797928786	0.355500015588985	4.8331024020948	1.34421597694958e-06	1.31508645865859e-05	2.06956937619401	2.21341897495865
ENSG00000286480	0.311661557674996	0.116860368643168	0.0076541504222493	28.8625420762357	0.394342905090303	0.228483450599635	1.72591452052822	0.0843627920126553	0.154752427194921	0.326931674973635	0.35474151533912
WDPCP	-0.0449878144644556	0.0370770967345549	0.224992744563276	1479.09115678698	-0.125492703899233	0.0663806226400259	-1.89050206081622	0.0586908452224544	0.115570192106641	-0.338323799786732	-0.375118303732602
MDH1	0.893576804950119	0.277175040348966	0.0012646999031397	35.3823379511264	1.27756019248822	0.411777897507658	3.10254678607285	0.0019186321790776	0.00674399707229321	1.41237394499379	1.59479663744646
VPS54	0.0103553395637478	0.0438647344240125	0.813374961329996	495.290006172797	-0.0385751060397529	0.0759244849966438	-0.508072014468825	0.611402840583257	0.710358515790517	-0.235092617892564	-0.253084219974508
PELI1	0.177550823188516	0.0716768090257515	0.0132453751744363	369.255656138994	0.196546197695616	0.124614066421933	1.57723925828828	0.114740482932002	0.197518168553708	0.076775899271386	0.0770308957209577
LGALSL-DT	-0.271595611315989	0.113089942082418	0.0163240177111425	9.46101103532234	-0.297960771493266	0.350371102748975	-0.850414800637087	0.395094510286949	0.515154413767928	-0.761013671843828	-0.617266995420948
LGALSL	0.427955183184212	0.284591907433767	0.132645657070379	9.27331786578361	0.621292943395342	0.456266985243772	1.36168726532646	0.173296601878134	0.273669671461006	0.543853327143229	0.673384007371579
AFTPH	0.20016739603307	0.0365780075330613	4.44124679741332e-08	342.119209094037	0.230939438257372	0.0671753189867076	3.43786143096796	0.000586327658426157	0.00246370023202012	0.118962427779483	0.125319708375573
SERTAD2	-0.142711257003471	0.0555224678235965	0.0101600663814149	275.066635262896	-0.21608609539299	0.116233441661416	-1.85906992259973	0.0630172279106567	0.122405239909601	-0.520606624992691	-0.502313276876619
LINC02245	1.71768557124468	0.196627604348438	2.42088580721795e-18	38.0557021144966	2.42729755961808	0.347993994563813	6.97511335694322	3.05624287343586e-12	1.131642626897e-10	2.94957802104949	3.20905139845551
SLC1A4	2.34557609045103	0.392151400065367	2.21360547834064e-09	9.12944720440332	3.05024474655722	0.549345272900929	5.55250931795551	2.81597700969324e-08	4.22832172206866e-07	4.120777630757	4.08368198029353
CEP68	0.0631908201239959	0.0629509695087795	0.315470146569582	90.4643768503632	0.0381588544222813	0.126032834354229	0.302769152322892	0.76206579353475	0.831316694897946	-0.136538981043439	-0.145348171248757
RAB1A	-0.0421600540196661	0.0404683403001751	0.297502843195426	450.425085168743	-0.109724175148763	0.0803861076440643	-1.36496439950299	0.172264239566375	0.272260845716151	-0.333049198836443	-0.352978967100362
ACTR2	0.239072400647564	0.0515878671593158	3.58189316703197e-06	183.019242815051	0.32808048375759	0.0993513201630809	3.30222570992575	0.000959208504353859	0.00375282982396893	0.191531649365691	0.261707721561208
SPRED2	0.783812338694329	0.256279945034186	0.0022250565731633	89.4233368851275	1.05550057838554	0.39154666618107	2.69572102012848	0.00702364643233205	0.0201147168322361	1.2076310859982	1.28302040094131
LINC02934	0.00438349227472583	0.517540121178013	0.993242110422163	17.5248340264698	-0.104543952852082	0.867446527155203	-0.120519190035765	0.904071878990394	0.933830142138745	-0.246231861120788	-0.345705829125924
MEIS1	-0.16287817386519	0.0541487519735836	0.00262993466990002	869.024802954928	-0.284502880402531	0.100940503378081	-2.81852052329185	0.00482455266428668	0.0146865694791648	-0.558223828047937	-0.598371841286233
MEIS1-AS2	0.0373180284915253	0.152579101229876	0.806780474480817	6.32876507234397	0.0942095777896522	0.394470012718898	0.238825702213229	0.811240739357001	0.868917033744958	-0.184799310726861	-0.0666518101139972
ETAA1	0.0845969335113357	0.0558412404713683	0.129783949888534	71.4281747666104	0.0708892358244291	0.105513699882158	0.671848640542425	0.501680059581262	0.615782705234376	-0.0966103137396286	-0.0993940468386289
C1D	-0.132166682151451	0.064381192697231	0.0400844894747476	105.818982077122	-0.238714782504098	0.113659285840484	-2.1002664299609	0.0357054105857345	0.0771629809875232	-0.500937906365074	-0.534084416050497
DNAAF10	0.363241123121348	0.0696558360909085	1.84017532855929e-07	78.7707730289848	0.47072305369812	0.131909482466854	3.56853082049201	0.000358988629681618	0.0016180087856529	0.423142662513324	0.461980804990583
PNO1	0.124044914734235	0.091723238724803	0.176252943473294	38.3815042282296	0.130852581134363	0.172171467368802	0.76001316091515	0.447246718045796	0.564993553176938	-0.0230282818427186	-0.015204284532976
PPP3R1	0.638046795199062	0.110049406764527	6.71819807006986e-09	213.416371733861	0.86268216121086	0.187192136993385	4.60853845181192	4.05509387735009e-06	3.41205391326999e-05	0.935735679986575	1.01229940253499
ENSG00000289156	0.391857905741488	0.113290949018356	0.000542460146787666	23.2861919625613	0.49967621039794	0.224535447660495	2.22537784391829	0.0260558836275979	0.0596283938389067	0.476521338589141	0.502631628722265
ENSG00000273064	0.0370067070495245	0.109252841447059	0.734816641253628	20.6478226214207	-0.00109511326339725	0.206075396603987	-0.00531413881251294	0.995759950644091	0.997080684496541	-0.185380016343862	-0.20046154412563
CNRIP1	0.819979680673966	0.170906454243441	1.60395844418501e-06	25.0731251068119	1.08076721269847	0.296639921797954	3.64336400221477	0.000269097862178002	0.00126400651542927	1.27509376542239	1.31849527189914
FBXO48	0.200650296258324	0.131036075079205	0.12570515487954	12.9868852038978	0.323294705328528	0.283204617065824	1.14155873826516	0.253637483374742	0.366395212244007	0.119863178050502	0.254988390838286
APLF	0.00880118444628408	0.0687532777854043	0.898140168891107	223.000322174262	-0.0483310927810596	0.119285768106501	-0.405170654875682	0.68535207379598	0.771347468180684	-0.237991572107224	-0.266781824745596
GFPT1	0.31209509307394	0.0376188602710295	1.07458340199204e-16	188.639967748801	0.423084036544817	0.0846353892368362	4.99890223652066	5.76576250401408e-07	6.22821515636306e-06	0.327740345393887	0.395094651293165
NFU1	-0.197099087851687	0.0476401412727488	3.51495865980387e-05	104.928032849819	-0.35141127414264	0.092645490442097	-3.79307478934736	0.000148793317731043	0.00075700201971065	-0.62205584952117	-0.69231259352608
AAK1	0.270268729584248	0.0362406365174881	8.81023794169212e-14	477.672859773984	0.350424555870598	0.068479372141444	5.11722793174559	3.10058842133048e-07	3.61975052040034e-06	0.249721934387249	0.293079255460983
ANXA4	-0.0655827882788126	0.0290033725979129	0.0237461022456591	603.736291653731	-0.145333494365305	0.0575006385759192	-2.52751096274206	0.0114874237574947	0.0303288520381961	-0.376739454356258	-0.402975179039693
ENSG00000289250	0.0254039272254631	0.0904342114611633	0.77877898193723	14.595360622013	-0.0170163235606266	0.185516791335858	-0.0917238996971461	0.926917408221665	0.950847788957817	-0.207022596994131	-0.222815248769924
ENSG00000231024	0.165363043759159	0.140929769186299	0.240646664469156	9.4383292252836	0.138682587206624	0.312869571594494	0.443260066806269	0.657577636334854	0.7485013138819	0.0540421231205573	-0.00421079598312462
GMCL1	0.279534717985546	0.0635682562711311	1.0955796892287e-05	192.903806184686	0.338812527230001	0.111845059398498	3.02930258209109	0.00245119046506194	0.00830861242946539	0.267005715026065	0.276775729930756
SNRNP27	0.627632202874013	0.063658213625924	6.24172586352615e-23	55.6164417928259	0.94215814031683	0.152234218906241	6.18887229879042	6.05961469323309e-10	1.33027631771154e-08	0.916309416819267	1.12388530147635
MXD1	-0.108252445893834	0.10842691999299	0.31808986397126	194.201846412469	-0.212876004011579	0.181522807752595	-1.17272317813482	0.240906833503352	0.35247905953847	-0.456330855749345	-0.49780624297143
PCBP1-AS1	0.0665867652354321	0.0381181655448023	0.080663143476195	820.315840254582	0.0309233224682048	0.0679974946150217	0.454771497733584	0.649273637482833	0.742237693257695	-0.130204549375113	-0.155507005987215
PCBP1	0.0935008577321268	0.0596020606702344	0.11670571397315	291.144737599847	0.132301721470597	0.0960820230535101	1.37696644248337	0.168522623141399	0.267529664236971	-0.0800018887781606	-0.0131696618843482
LINC01816	-0.114032851131062	0.0851691241525272	0.180603570661299	42.7673889445217	-0.221539029973755	0.149858048973589	-1.47832586565169	0.139320577660442	0.230649906717984	-0.467113003513497	-0.50996930847142
C2orf42	-0.24596896355903	0.0553671926680308	8.89180645256582e-06	90.8072644349244	-0.410255366055636	0.105445854107906	-3.89067327043326	9.99664635823838e-05	0.000538424206746339	-0.713212472537618	-0.774930901187884
TIA1	-0.234242418928468	0.083431696563456	0.00499129464616782	352.611395829984	-0.384152998034437	0.134477107720321	-2.85664232780332	0.00428148001117589	0.0132880090631596	-0.691339034295721	-0.738282643023485
PCYOX1	1.10851936828758	0.137131023591071	6.28559223352877e-16	73.0601730994549	1.60902463678959	0.222405442991058	7.23464594728594	4.66745165133019e-13	2.02638979201041e-11	1.81330474198777	2.06017949149288
SNRPG	0.0715018575844828	0.0569073131582065	0.208948635441311	62.577396503737	0.0899829999724844	0.109325373258278	0.823075168103033	0.410465248940197	0.530109510344834	-0.121036463435289	-0.0725860117492545
TGFA	-0.327034056555261	0.0480382524125995	9.91133724995172e-12	211.571378182006	-0.525163207914614	0.101893035554234	-5.15406381857265	2.54901129435756e-07	3.05185149594933e-06	-0.864422599739564	-0.936263859567048
TEX261	-0.186146615281572	0.0536114738013135	0.000516324391717767	95.102376083028	-0.287111828082739	0.0979712072717821	-2.93057354377865	0.00338336896799779	0.0109234024485916	-0.601626282252556	-0.602034857149162
NAGK	-0.201094336100225	0.0557967040314292	0.000313291883225751	116.70863391289	-0.318410136962838	0.106199523358633	-2.99822566893803	0.00271556511965168	0.00906678486755447	-0.629508156963694	-0.6459783224706
MCEE	-0.206761124592703	0.0765536194147803	0.00691590422291709	85.4520953421962	-0.361397002985357	0.134220185106859	-2.69256820572578	0.00709040311691662	0.0202589335483137	-0.64007837624185	-0.706332760902862
MPHOSPH10	0.144838654359605	0.0683715263940311	0.0341406949347909	86.0437354431129	0.168040190124088	0.120323540272541	1.39656953031357	0.16254305827902	0.25964471834414	0.0157581291455785	0.0370078785039307
PAIP2B	-0.0970840536555632	0.0416209583317045	0.0196704032823345	232.711367713779	-0.204058589148593	0.0823251251577543	-2.47869151437752	0.0131865298432938	0.0339314058020299	-0.43549853509724	-0.485426412299404
ZNF638	-0.070351253483608	0.0261037435588197	0.00703751612192189	4216.88839946567	-0.157835363303559	0.0481473120887265	-3.27817600726491	0.00104480227296599	0.00403576409531973	-0.385634037752452	-0.420528058533788
ENSG00000281195	-0.24939331243869	0.0935915301266741	0.00770571233832523	43.6595365591404	-0.423024679316125	0.178592372182537	-2.36866039767789	0.0178526374653411	0.0434540282864881	-0.719599885547818	-0.792859277976243
ENSG00000289463	-0.355254296695809	0.0470418584366897	4.29031825074651e-14	121.388544491324	-0.588163440801807	0.0839338657992766	-7.00746278276242	2.42678541465222e-12	9.18752438208564e-11	-0.917061608018012	-1.02471747409704
DYSF	-0.212048410778413	0.0923463914568328	0.0216628229944732	1259.11488068887	-0.360549800484749	0.144700135071101	-2.49170327524288	0.0127132196252207	0.0329254700756859	-0.649940712632822	-0.705143271277453
EXOC6B	-0.125982199479231	0.0355175677478605	0.000389586852540127	5352.67077431696	-0.238661262394026	0.0618396859976272	-3.85935436999444	0.000113686981361621	0.000601125443472012	-0.489402035906158	-0.534009272722148
SPR	1.28101440183789	0.253971653182459	4.5607407847219e-07	16.7729054447296	1.8318590415348	0.410215785266674	4.46559861255447	7.98451839490155e-06	6.11621310418924e-05	2.13505847100723	2.37304354989478
SMYD5	0.100268294802534	0.165611889418883	0.544885747570347	20.6436728269498	0.141354652341507	0.289254173923305	0.48868664684848	0.625063558857279	0.7221551352926	-0.0673786377286003	-0.000459161923880342
PRADC1	0.684164888333819	0.114288236304814	2.14654189433833e-09	13.0379312509282	1.08822036069097	0.25237872730739	4.31185453822163	1.61890929629113e-05	0.000113868314841098	1.02175942302406	1.32895964400303
CCT7	0.23988293420716	0.0859915441370743	0.00527714476657569	70.8783874764167	0.316994190727697	0.160937919710552	1.96966750469879	0.0488764895237545	0.0998020460012471	0.193043531707622	0.246142339573041
ALMS1	0.0322854559927617	0.0400502700012381	0.420171755558909	436.147921127657	-0.0127110334962715	0.0694629934278456	-0.18299000473504	0.854805861265429	0.89941593873294	-0.194186531533805	-0.216770533530948
ALMS1-IT1	-0.259329586157005	0.101111111663148	0.0103235859850761	11.690806229365	-0.404657110444219	0.210634533999624	-1.92113374174884	0.0547148487292229	0.10911653645163	-0.738133944503743	-0.767070835896073
ALMS1P1	0.683792137429975	0.221336412502982	0.00200575168171487	10.4011122591015	0.946566120632016	0.429158123007725	2.20563486949303	0.0274095755501029	0.0621610016939833	1.02106413347955	1.13007419592621
TPRKB	0.622688886739985	0.222730183795272	0.00517859285946299	26.7009637922891	0.848375283300081	0.359577078302082	2.35936975545298	0.0183060056065035	0.0443739404542947	0.907088685259007	0.992212253553908
DUSP11	0.227673418410759	0.123329174090719	0.06488306630574	53.6118956606128	0.260612515997996	0.211868117937145	1.23006952879674	0.218671069458034	0.327693114563875	0.17026921086975	0.166981315961808
STAMBP	-0.051236030052454	0.0313898934588617	0.102627660386933	274.715339828935	-0.116511317222561	0.0647675357239771	-1.79891539673676	0.0720320646731786	0.136500310534629	-0.349978550788996	-0.362508253283016
ENSG00000286244	-0.0590882038225955	0.108524994672369	0.586120623101441	16.0654010999536	-0.124663911313801	0.224008674241357	-0.556513767763666	0.577859685234451	0.683245041560163	-0.364625153299525	-0.373954662004351
DGUOK	0.0444134006594884	0.0839562025630419	0.596800744269191	104.781295582102	0.0360811795123436	0.162142474866416	0.222527622956722	0.823903172264519	0.876675296210363	-0.171564364729664	-0.148265269284432
DGUOK-AS1	-0.0318974813181107	0.139019326214882	0.818521990535324	6.6092896734055	0.0261034982470894	0.322805162811116	0.0808645624492798	0.935549662705699	0.956094184139862	-0.31390649676499	-0.162274137697985
TET3	-0.204612168551956	0.0563849844142764	0.000284696017031538	430.634772276861	-0.343821705359136	0.0991202055729273	-3.46873478895452	0.000522915383166092	0.00223807783995087	-0.636069944199615	-0.68165668384354
ENSG00000217702	-0.108985192630464	0.0987346844441036	0.269671784282372	43.3168409887472	-0.191459429978869	0.174254875057678	-1.09873212967784	0.271884923759459	0.386428640201578	-0.45769764289727	-0.467736935331974
BOLA3	0.582710454315175	0.287008275434645	0.042326920452131	7.80726593380188	0.903352129999833	0.50078590427442	1.80386892340487	0.0712518577695711	0.135285943164832	0.832517206600849	1.06940086990016
BOLA3-DT	1.19700874327731	0.157487719708253	2.94651258247738e-14	11.8197700316018	1.7189374510306	0.335603473588452	5.12192985564421	3.02424397711706e-07	3.53974602971953e-06	1.97836332828755	2.21449932901139
MOB1A	0.330675336805952	0.0487867970070648	1.21878044330851e-11	64.605567744639	0.459069805852514	0.0956293002095485	4.80051411906783	1.58258816701917e-06	1.5123622082717e-05	0.36239793862321	0.445619406854112
MTHFD2	1.54329754565618	0.273057493976197	1.58670733058483e-08	8.13761654189251	2.13130167895932	0.49723256954515	4.28632758491455	1.81651064676563e-05	0.000125877425695554	2.62429330777642	2.79346713264596
SLC4A5	-0.586943363592466	0.0655176401019603	3.2896173151269e-19	225.549271483658	-0.895008927050115	0.113724958952796	-7.86994284536613	3.54803306681269e-15	2.34049618179212e-13	-1.34922953606039	-1.45553480789125
DCTN1	0.232074980835882	0.108520425381544	0.0324731576606959	113.485313120822	0.325208599763803	0.171316699291295	1.89828896487693	0.0576580268346029	0.113982386769773	0.178479413184835	0.257675537740299
DCTN1-AS1	-1.0791842735916	0.163624253148147	4.23816098226565e-11	24.784604412972	-1.64911661168057	0.286351606928654	-5.7590618378875	8.45827144317523e-09	1.48117848764572e-07	-2.26740291826366	-2.51431740905789
WDR54	0.869539683877889	0.323714394334062	0.00722844651645767	6.7151174914587	1.25589464288962	0.556730572136911	2.25583918998573	0.024080704001964	0.0558036641682622	1.36753767822889	1.5643777630241
RTKN	-0.11299811394883	0.0510259963418913	0.0267929954177028	398.732150298261	-0.198507853938395	0.0863157823758694	-2.29978630181414	0.0214603298921987	0.0506468257910885	-0.465182915788153	-0.477633066622095
INO80B	0.0632083739712714	0.170819295809275	0.711359658068997	22.3195970519132	0.0610450085044359	0.295681193800761	0.206455499315827	0.836435122286402	0.885848092646708	-0.13650623798004	-0.113215543185594
MOGS	0.156198735245567	0.0902270782642511	0.0834208077443213	30.6708133007027	0.153080557562716	0.175129378684751	0.874099815304402	0.382063898079419	0.50153268073814	0.0369480052352854	0.0160042486528582
ENSG00000286883	0.345980444898849	0.0990043834617404	0.000474777628852685	22.4377654475268	0.466678240463766	0.197914972053483	2.35797340454695	0.0183750093546458	0.0445094477932767	0.390946445212527	0.456301804544378
CCDC142	0.0593040418628879	0.0873670393294924	0.49726970330361	29.3196741789539	0.00578422964042463	0.17794650130651	0.0325054417926509	0.974068976401407	0.981529256360006	-0.143788960208888	-0.190802806093283
TTC31	0.0359233724658755	0.0614178657272366	0.55861427100559	31.2677067215886	0.0281468188115021	0.158019311272853	0.178122652128896	0.858626652669955	0.902191868309022	-0.187400752447914	-0.159405273865539
PCGF1	-0.105127892199737	0.208838879880474	0.614688456841845	10.495600498587	-0.211152330491301	0.357745021472105	-0.590231359817164	0.55503555036516	0.663397913835334	-0.450502648514011	-0.49538617012168
AUP1	0.0870278556647766	0.0828062339490424	0.293266888619519	143.182723496927	0.0951845770505818	0.133479077249855	0.713104847678927	0.475780879992413	0.591202119441926	-0.092075932362222	-0.0652828912252731
SEMA4F	1.59585221419863	0.379120225596524	2.56098949402499e-05	5.28963710499702	1.42402220996096	0.615565341856611	2.31335670339392	0.020703035482499	0.0490983506407818	2.72232314801517	1.80043230327035
HK2	0.822416258301907	0.164310950801026	5.57915654025206e-07	11.8349839654589	1.23623176670683	0.306008150149828	4.03986549411036	5.34818640375684e-05	0.0003168112687038	1.27963869591517	1.53677068300683
ENSG00000236209	-1.36524406247982	0.733292829031972	0.0626313877810566	11.1633048712629	-1.67573109765633	0.846910631272569	-1.97863981839308	0.0478565731824569	0.0980583493631494	-2.80098815780887	-2.5516846912968
POLE4	0.452130424014184	0.0707487827377666	1.65186419579394e-10	50.3448195649739	0.663189852716329	0.147350977657714	4.50074959296755	6.77142402137866e-06	5.28528897337821e-05	0.588947227685695	0.732208124319088
TACR1	-0.092553192998854	0.300021227568215	0.75771040978617	10.7100105860754	-0.185447173206645	0.525566195136933	-0.352852171472574	0.724199268955208	0.802834382919916	-0.427047153733042	-0.459295603949314
ENSG00000270571	-0.098255013874522	0.0876426011827698	0.262250671239969	48.0086565526327	-0.186366158864047	0.152119893509896	-1.22512680336529	0.22052744772383	0.329508604527833	-0.437682718660262	-0.460585878593916
MRPL19	0.222806251780312	0.0675898464825474	0.000979165768265244	264.24849404561	0.286774507919385	0.111937139785353	2.5619245629225	0.0104093925667939	0.0280105417010221	0.161190520423579	0.203713287300626
GCFC2	0.109353153686505	0.0551754611085404	0.0474885931542419	306.314275025351	0.105363225221309	0.0933177541033149	1.12908016522406	0.258864017723727	0.371928857776245	-0.0504327166584677	-0.050991861169209
ENSG00000286045	0.0153197293331836	0.12700513208369	0.903989717315637	12.9320450231581	-0.0679964709167187	0.235758396830619	-0.288415903021138	0.773028395851096	0.839352791119015	-0.225832577833752	-0.294392417555828
LRRTM4	0.446898662264407	0.445597907471918	0.315899885479009	184.771437314935	0.638359669278001	0.671425323883753	0.950753042178259	0.34172975511631	0.460260012631175	0.579188460620432	0.697346039309093
ENSG00000227088	-0.217998323098289	0.139509966960797	0.118146626101039	2620.13309890271	-0.365201881638799	0.218763413113196	-1.66939195380825	0.0950397272104719	0.170157424645995	-0.661039040722949	-0.711674888293844
ENSG00000229494	-0.206723486851291	0.198049681021329	0.296579731246605	22.2018883032586	-0.329709154795684	0.350209019016799	-0.941463916952603	0.346467172010386	0.465323423645893	-0.64000817083708	-0.66184237442964
CTNNA2	0.919566242975849	0.474007979638282	0.0523820583229806	455.609075179634	1.30262389011586	0.698273562740785	1.86549220767137	0.0621124434324865	0.12107961466132	1.4608518543445	1.62998658115065
SUCLG1	0.0757541158377958	0.04275484969701	0.0764235946704626	178.190830010033	0.0734393654494204	0.0755170789749511	0.972486839351666	0.330808409010074	0.449310891558011	-0.113104757103824	-0.0958136127273076
DNAH6	-1.85353649710655	0.616459578568501	0.00264061533814126	12.6005101515826	-2.09770982826414	0.809379954046235	-2.59174917512759	0.00954893630478436	0.0260510932434681	-3.71179647767461	-3.14415145318755
TMSB10	0.0696238860835493	0.351190458106112	0.842848627836923	13.595399819668	0.137280214278196	0.575070178726016	0.238719063092995	0.811323433844856	0.868937117159344	-0.124539429990215	-0.00617975623539276
ENSG00000287625	0.555443768371869	0.236604033814295	0.0188964857463536	6.75552246464814	0.609116084535449	0.512149023000678	1.1893336844941	0.234308385193554	0.345450809230008	0.781656856017466	0.656287448669841
KCMF1	0.266003832558433	0.0484648654337767	4.05152135171269e-08	198.993321620277	0.343320760521878	0.0838186446442124	4.09599513305401	4.20358760934066e-05	0.000257889625387495	0.241766653045542	0.28310538160879
TGOLN2	0.209004846379655	0.0426569267482541	9.59979619731942e-07	291.361531239977	0.279469113905295	0.0713860344881856	3.91489898422004	9.0442065243395e-05	0.000493977984160971	0.135446859507824	0.193456364802116
RETSAT	-0.291353757698595	0.0627767487429397	3.46543608695448e-06	58.0366009564619	-0.43046173496688	0.114862795649847	-3.74761673291601	0.00017852276082887	0.000883768960620589	-0.797868398303308	-0.803301056103443
ELMOD3	-0.122511194443885	0.0327210216467228	0.000181032348969672	301.693118281719	-0.235130739064519	0.0574977538294266	-4.08938999186056	4.32509132601719e-05	0.000263440905554673	-0.482927595508763	-0.529052345813059
SH2D6	0.568954570023826	0.133323563375441	1.97700599963148e-05	34.6803219875492	0.766864086692203	0.230650144452327	3.32479343775441	0.000884840652604241	0.00350556840473441	0.806858455878551	0.877768867645454
PARTICL	-0.380081089822901	0.0899707526964017	2.39476046564846e-05	22.25414555234	-0.635064824337333	0.176413798897893	-3.5998591283945	0.000318389623251567	0.00146020809664716	-0.963370844312092	-1.09056797511984
MAT2A	-0.0721391136393576	0.0543238157461125	0.184195826291579	809.395586567042	-0.149349613047138	0.0949089380930015	-1.57360956773945	0.115577739951537	0.19857934857034	-0.388968920271895	-0.408613891747719
GGCX	0.285061197307059	0.0789333322416482	0.00030452826023195	99.2726101462152	0.358242918938907	0.145067433431009	2.46949236273129	0.0135304906753558	0.0347047636442827	0.277314216630125	0.304056396995333
VAMP8	-0.124887508126723	0.128631536633286	0.331601372173539	21.6285323285084	-0.234410612807818	0.23897998995583	-0.980879666331662	0.326652085823874	0.444654970285838	-0.487360116103915	-0.528041273831195
RNF181	-0.211060311912679	0.124924651387404	0.0911234780603461	25.5165142031642	-0.261970379397402	0.232006920284352	-1.12914898864364	0.258834988504817	0.371926473383944	-0.648097619019364	-0.566735749370938
TMEM150A	0.438230157105735	0.137324792971244	0.00141685744845898	9.11963256209736	0.701068567847489	0.271227200686165	2.58480184168066	0.00974349779208991	0.026480878299342	0.563019161119912	0.785390614502931
USP39	-0.00249615777733802	0.0542248079425365	0.963283547873906	60.6187825198898	-0.0325864800373226	0.102680478003582	-0.317358086667516	0.750971906628608	0.823245985735411	-0.259064422227279	-0.244676066675587
C2orf68	0.0110983226593003	0.0384248731164489	0.772710147779143	100.611475614797	-0.0247590461872566	0.0814989368986219	-0.303795940529321	0.761283359655751	0.830996833027713	-0.233706736938938	-0.233686189578268
ATOH8	0.230238633550062	0.106865388452782	0.0312030681969938	52.3903095239062	0.303184268717561	0.173682956900265	1.74561899525732	0.0808771792930252	0.1499167902623	0.175054087975022	0.226752926832915
ST3GAL5	-0.289730504728392	0.058512730146758	7.36130846930818e-07	667.041697666298	-0.468193371045847	0.101421576024258	-4.6163093633436	3.9062451499462e-06	3.30504635045797e-05	-0.794840556367487	-0.856277044292103
ST3GAL5-AS1	-0.596843560208109	0.123237280123074	1.27865011068534e-06	34.7699395501308	-0.885608748295128	0.215758672666425	-4.10462642057652	4.04968766978694e-05	0.000249348462821635	-1.36769630065962	-1.44233676480472
ENSG00000272564	-0.923491614183852	0.0882301357893237	1.22656545261914e-25	21.0400326733682	-1.37279031487627	0.179640714934784	-7.64186624048252	2.14095535950819e-14	1.23801882469603e-12	-1.97699053528459	-2.12634964097372
POLR1A	-0.0728392492776781	0.0656176799866829	0.266975224895961	113.724453978329	-0.150991279009563	0.114714841988755	-1.31623141689341	0.188096381980898	0.291220432350281	-0.390274878175798	-0.410918824310227
PTCD3	0.0316151887341902	0.0387683386338274	0.414791941512359	304.63986407121	0.00401921442489842	0.0691059334034754	0.0581601930102328	0.953621028397055	0.967576805412348	-0.195436776166628	-0.193280923528075
IMMT	-0.0102750133551384	0.0597524827160795	0.863469286021703	195.105011524993	-0.0547152279701838	0.105167219147628	-0.52026884816054	0.602876205051724	0.703398707860211	-0.273574264847942	-0.275745281025786
ENSG00000273080	-0.240903552022742	0.0949498849732287	0.0111754177208967	13.5676946725312	-0.376366848899665	0.199928103840834	-1.88251097104035	0.0597666716989216	0.117363715971439	-0.703763997313294	-0.727350730510189
MRPL35	0.0392208426801449	0.151436958477658	0.795642014598555	30.1135001382602	0.0289967340796642	0.262123346451911	0.110622477822608	0.911915722158814	0.939501345596371	-0.181250005287635	-0.158211975459043
KDM3A	0.302457415658275	0.0634383479663136	1.86305941466315e-06	134.109858259116	0.391305394581357	0.120355738261684	3.25124003419396	0.00114902803463276	0.00438722730054077	0.309763255945265	0.350476788505965
CHMP3	0.465437279990394	0.062046658014864	6.31360663399078e-14	107.390100981392	0.639977581986028	0.106901965726379	5.98658385407136	2.14294132006627e-09	4.26985771237251e-08	0.613768409164068	0.699617621816974
CHMP3-AS1	0.234317708162557	0.112521896176412	0.0373042358222559	21.4604847771361	0.260323823273679	0.224541202714462	1.15935881756508	0.246309955987545	0.358592885356197	0.18266275612335	0.166575985476759
RNF103	0.106249284701552	0.0489920275797163	0.0301050417578022	228.121409919138	0.117466617882189	0.088541819816622	1.32667950721447	0.184614722683344	0.287519219088904	-0.0562223408565762	-0.0339984505123385
RMND5A	0.158446892211258	0.0485164971965008	0.00109141684406062	280.452571844222	0.189171992585149	0.0897496535867838	2.10777406959268	0.0350505368230019	0.0760015549525727	0.041141476039889	0.0666773610368201
RGPD1	0.489953013939771	0.234866679182718	0.0369704778545735	7.7390704121578	0.693257035861398	0.42028728431236	1.64948372634125	0.0990485744238466	0.175775430087988	0.659497429040809	0.774423063947624
PLGLB1	0.278384855767679	0.134883910211485	0.039028637633716	30.3541661143522	0.318042779756499	0.246978869322184	1.28773275474677	0.197839007464577	0.303161284668036	0.264860885410728	0.247614579999835
KRCC1	0.134743721646003	0.0514917894640757	0.00887582948775614	313.276578229501	0.15004803398647	0.0861766097738701	1.7411689132376	0.0816539746164772	0.15100651348167	-0.00307187527802475	0.0117465235751325
THNSL2	-0.217104819502596	0.247765297238191	0.380893092072236	73.5833061795938	-0.350432435705715	0.382824216061382	-0.915387326619711	0.359988329207897	0.479596216235893	-0.659372394977334	-0.690938284355795
EIF2AK3	-0.0628865818033614	0.0536209635088249	0.240876648002679	182.074730714774	-0.12995505326799	0.0958798991238509	-1.3553941384536	0.175292016159693	0.276275018278133	-0.371710240066272	-0.381383533444831
ENSG00000290846	-0.268149504202866	0.266294892762351	0.313951832966494	15.8937761913102	-0.396222635256921	0.425629172701267	-0.93091042783154	0.351899899949672	0.470851490785357	-0.754585673359311	-0.755228660354978
LSP1P5.1	-0.256473905462452	0.321478699670801	0.424989813115808	22.2026263998655	-0.40756026457558	0.506044375727476	-0.805384436868175	0.420597869828212	0.539842713819715	-0.732807264115041	-0.771146923629214
ENSG00000291142	0.300765059290022	0.231831333342517	0.194512747633979	23.1959771549699	0.384203202844704	0.390239143029507	0.984532714637634	0.324853654368623	0.442994110307599	0.306606515944653	0.340505166157888
MAL	-0.181307361733995	0.0603012107394697	0.00264104416653902	1564.1007922032	-0.294496133622456	0.102309221587595	-2.87849060966917	0.00399583176711485	0.0125315850180761	-0.592599657876444	-0.612402573042394
MRPS5	0.0881898259759085	0.0429044303000799	0.0398312540570416	339.713463549096	0.0719196919165705	0.075051086652392	0.958276490381479	0.337923355389905	0.456646825417006	-0.0899085176087558	-0.0979472654254941
ZNF514	0.00243731519423928	0.0981128266880834	0.980181019873206	134.510832373839	-0.0499794528977258	0.162024948156342	-0.30846763703019	0.757726522291142	0.828178694716829	-0.249862051046205	-0.26909615603747
ZNF2	0.280046772770926	0.0879287239023083	0.00144789355773569	28.5102619021112	0.385711683669431	0.163826356430974	2.35439334715318	0.0185529669224568	0.0448525649367134	0.267960847085621	0.34262310406512
ENSG00000289370	0.205764123261741	0.138118397911769	0.136285716605121	10.1373510507623	0.257429048218644	0.249868783505948	1.03025693968897	0.302889406973814	0.420124951655318	0.129401962292832	0.162511662138025
ZNF892	0.426580300375222	0.0420810346245105	3.78100102995924e-24	180.953039817848	0.537662533313166	0.0852258394974518	6.30867981452082	2.81425638129145e-10	6.76866017086185e-09	0.541288768259113	0.555965202434151
PROM2	-0.223504134986921	0.102476109045616	0.0291807163271411	12.8171868282182	-0.385133360991753	0.214711145597728	-1.79372784733458	0.0728566182716169	0.137812999122077	-0.671308991515071	-0.739659092651555
KCNIP3	2.67193467961439	0.481553011275333	2.88001587288465e-08	67.3337519236026	3.80685412994623	0.770391407508622	4.94145455523351	7.75418915714773e-07	8.04363942415882e-06	4.72953192877691	5.14597701764521
FAHD2A	-0.0443518488159499	0.0678007999110097	0.513015593306728	60.8588452902594	-0.1240903705526	0.12540938902041	-0.989482298908297	0.322427226169503	0.440569489835835	-0.337137537697191	-0.373149399053984
ENSG00000291126	0.437909004108245	0.114501423854291	0.00013104560252231	38.7636049940632	0.566621109869288	0.198329172197758	2.85697309977323	0.00427702084073681	0.0132786009149583	0.562420116774105	0.596623635754851
LINC00342	0.0835262154757112	0.0999954473507554	0.403548714376473	269.851217782962	0.0718603514773977	0.179698496310171	0.399894005531143	0.689234587630044	0.77429709666728	-0.0986075162885941	-0.0980305806148525
ANKRD36C	-0.0834281305523645	0.0471264551805741	0.0766765882614768	802.643550070944	-0.180453555270453	0.0845140407606938	-2.1351902434936	0.0327454735320077	0.0718866300204286	-0.41002624125073	-0.452284462310697
ENSG00000291176	-0.637856735480809	0.0543997841121713	9.45049450647703e-32	158.835796501038	-0.961639597687104	0.103060742877043	-9.3308040563456	1.05070760235987e-20	1.66024018703119e-18	-1.44419787761123	-1.5490856312184
GPAT2	-0.403215999629888	0.37386762527284	0.280810961198798	8.76410138482787	-0.625860915786456	0.587892102537292	-1.06458466287486	0.287063923337384	0.402321746517297	-1.00652422297882	-1.07764549941111
STARD7	0.361844652621335	0.061075023284302	3.13071883239713e-09	293.105508220522	0.501871862641516	0.105525445849497	4.75593216973752	1.97532791475355e-06	1.8310184879663e-05	0.420537836266463	0.505714369345509
STARD7-AS1	-0.0584513197797674	0.0594799405196018	0.325751947024509	40.2325092884207	-0.173486430220841	0.13178097072708	-1.3164755826555	0.188014468569689	0.291159955942279	-0.363437178135747	-0.442502476351626
TMEM127	1.41157535712809	0.187810034959622	5.64887398447112e-14	29.6417634846366	2.01799147947511	0.31970446606902	6.31205282893813	2.75358189691756e-10	6.64625655367899e-09	2.37859286944376	2.63437729681251
CIAO1	0.282598130057501	0.108621430210588	0.0092768548735573	112.188293735781	0.388100572025319	0.179450168541268	2.16272057686069	0.0305626774807856	0.0679843221945318	0.272719875239188	0.345977152139281
SNRNP200	0.157781718606397	0.0665838093132078	0.0178039224541469	101.118075221055	0.208646060548124	0.127397214024418	1.63775999456419	0.101471769929344	0.179310777837433	0.0399007325622109	0.0940193504547354
ARID5A	1.16176803607908	0.197689388936852	4.18438711299259e-09	12.6205656603156	1.79183651951284	0.443518724161152	4.04004706430788	5.3440476371287e-05	0.000316704157614225	1.91262909396823	2.31685111102258
KANSL3	-0.032834705247784	0.0374577159475335	0.380714507399528	174.899238950139	-0.100069064306947	0.0695777551938804	-1.43823358526157	0.150367788878816	0.244829604969355	-0.315654693730967	-0.339422994153792
LMAN2L	-0.115394871384418	0.0663341724221384	0.0819294248484656	61.3690134466566	-0.216361984944967	0.121918348291865	-1.77464662190969	0.0759562540511186	0.142387851607208	-0.469653569966324	-0.502700631446039
CNNM4	-0.235871261749775	0.0573311335730455	3.88538810745501e-05	98.9320520692748	-0.377429987629134	0.109089379294819	-3.45982340415663	0.000540529754962091	0.0023025322658231	-0.694377302940072	-0.728843399014076
ENSG00000289135	-0.326139973772859	0.0519196445563076	3.3504242486774e-10	44.6084065047083	-0.512334300778143	0.114743878202567	-4.46502513949959	8.00593507500647e-06	6.12916347798665e-05	-0.862754873641201	-0.91825181175887
CNNM3	-0.0701067847357309	0.0485189418286858	0.148475753180736	110.69670243491	-0.1559514624856	0.0915178677059655	-1.70405480803651	0.0883708483754282	0.160759231402101	-0.385178031978609	-0.417883023283476
ANKRD23	0.021982138978174	0.0403294780519303	0.58570963163428	209.121187572508	-0.0487499090470255	0.07896365460743	-0.617371489318561	0.536989722923003	0.647051410059827	-0.213405233675431	-0.267369851342497
ANKRD39	0.385978228184845	0.0838063562877305	4.11285980821291e-06	40.055766009939	0.486618286555226	0.164371271196416	2.96048258928253	0.00307157482463895	0.01008203630242	0.465554018891035	0.484298036778033
SEMA4C	-0.558447967582569	0.0772134155043481	4.74094895709235e-13	199.620602942883	-0.830367066575719	0.133975380700606	-6.19790787108368	5.72186146073851e-10	1.27466189163894e-08	-1.29607728154405	-1.36477631467835
FAM178B	-0.408250276337068	0.0773804675956013	1.32118524790209e-07	172.320745225821	-0.644493763653215	0.134989344718544	-4.77440471317939	1.80239596469818e-06	1.68104040935371e-05	-1.01591462263331	-1.10380639862165
FAHD2B	-0.357115368868177	0.096746537550294	0.000223157276866995	30.0136405004632	-0.546718640873816	0.180285110366805	-3.03252242939792	0.00242519073665382	0.00824310078048742	-0.920533052378521	-0.966528127977203
ANKRD36	-0.0764522343499611	0.0854572193224332	0.370987148131598	890.60832671523	-0.165311652603533	0.13981862233377	-1.18232929093599	0.237075067619946	0.348282496636481	-0.397014152901407	-0.431024921506322
APPAT	5.0860350148875	1.3245466331917	0.00012311911218967	6.11352527381437	2.61001077744549	0.924469366473864	2.82325285412178	0.00475390624536986	0.0145203038813961	9.23253569134438	3.46558449045501
ANKRD36B	-0.128146363110249	0.0447557807077453	0.00419338082476285	420.320061348698	-0.244778745316589	0.0794009212512646	-3.0828199655516	0.00205049164689076	0.00713411523216207	-0.493438834555696	-0.542598343770425
COX5B	0.293447342867239	0.134181101735163	0.0287461838299513	88.3272078948154	0.412358366954362	0.214767512695235	1.92002208238784	0.0548551101714356	0.109332075699566	0.29295683282928	0.380035591984147
ACTR1B	0.215220390854484	0.0750768426998376	0.00414817779555549	94.9103066816969	0.251874333498051	0.136727049228754	1.84216901424273	0.0654504313252635	0.126192666186011	0.147040669320785	0.15471272914679
C2orf92	-0.164879577586515	0.0965382599572979	0.0876512786429025	88.9309016915272	-0.277921907180227	0.163439829854719	-1.70045396784414	0.0890455679476077	0.161683621437739	-0.561957031824044	-0.589132020384616
TMEM131	0.138381346472093	0.0231685693099507	2.33208600928623e-09	619.330014363539	0.133739630017408	0.0455636577320086	2.93522593826912	0.00333304898029497	0.0108123185947072	0.00371335980079688	-0.0111508088976177
INPP4A	1.85843923157451	0.307233091131621	1.45788108608089e-09	24.3470320166533	2.50198008952411	0.473709084731623	5.2816806140452	1.28004205092345e-07	1.64720562784079e-06	3.21212479791685	3.31390719675487
COA5	0.0991636099038341	0.0758983435899657	0.191371725418438	58.9915480366971	0.11749355260581	0.138556396081871	0.847983607601811	0.396447099961605	0.516472020072691	-0.0694391984197251	-0.0339606336099001
UNC50	0.176901595540335	0.0602297976145008	0.00331285601807696	86.4562511017033	0.221461609771698	0.109856438349497	2.01591834851901	0.0438085146109127	0.0911939192781392	0.0755648996704974	0.112012643480206
MGAT4A	0.280532817710471	0.0634980545442934	9.96299400063096e-06	246.502799909138	0.350888268877147	0.112451509259893	3.12035179595668	0.00180635168879595	0.00642255227154094	0.26886746316929	0.293730317999233
TSGA10	-0.150695343591623	0.0774773072249741	0.0517719009777499	532.225660136501	-0.272724204377464	0.128059390846486	-2.12966969915075	0.0331988922894195	0.0726122239370548	-0.535499283521336	-0.581834339422383
C2orf15	-0.0663604799265153	0.154532844328677	0.66761295944586	7.24334218507854	-0.213252437822406	0.347496758700997	-0.613681804168707	0.539425614640149	0.649220735770084	-0.37819007691927	-0.498334763735132
LIPT1	0.0811906364727907	0.0769816623821417	0.291573979241755	53.0872274010298	0.0454617774042781	0.139175860199013	0.326649875483224	0.743932715773799	0.818368143337664	-0.10296405478215	-0.135094718129808
MITD1	0.412211333132922	0.0513512713631171	9.96527226584938e-16	189.826537339891	0.535483809105707	0.0927549380008338	5.77310298133016	7.78248437809505e-09	1.37345688589524e-07	0.514486438376265	0.55290622911958
MRPL30	0.332676729077934	0.0534309144499123	4.77589087409655e-10	60.0226892679992	0.470730138422946	0.11603747318716	4.05670793661365	4.97692538716763e-05	0.000297411781381798	0.366131121042942	0.461990752089031
LYG2	0.23214714522793	0.133634540052116	0.0823555427005607	11.4159466838891	0.259502713420069	0.258876723222188	1.00241810151986	0.316141703162932	0.434383175357036	0.178614020899422	0.165423130460999
LYG1	0.407840675561676	0.0789364296463932	2.38266062234133e-07	37.4097268661169	0.51850055086367	0.156856667414952	3.30556908678938	0.000947837338178818	0.0037107927365347	0.506333882659898	0.529061387455355
TXNDC9	0.345365282393545	0.0595713981224752	6.73100953816432e-09	45.310526054915	0.506083442457314	0.122848359852387	4.11957834085385	3.79566359488815e-05	0.000236385300600069	0.389798987074396	0.511627513480324
EIF5B	0.0216179765665815	0.0547208791941787	0.692799335993602	255.653766624418	-0.00623853988035048	0.0912753765993281	-0.0683485526193535	0.945508175061567	0.962579456915765	-0.214084503167932	-0.207683020213725
REV1	0.185191292843497	0.035518689196242	1.84899965454182e-07	417.019375435743	0.210526426196852	0.0659678642265775	3.19134822182154	0.00141610492340821	0.00524059090528162	0.091027611638705	0.0966594222551981
AFF3	0.541455029477584	0.415542478217949	0.192572148657058	65.0530954946632	0.73162581458932	0.665168218889507	1.09991096058492	0.271370918653458	0.385899896774994	0.755563763301246	0.82829361343691
LONRF2	0.295192192343955	0.399091967933162	0.459506587568024	25.6489624196365	0.392651145289818	0.587532496069992	0.668305409345464	0.50393866110688	0.617718064746653	0.296211487842562	0.352366250004192
CHST10	0.22101035321499	0.182479497141345	0.225837270012074	20.5762187293799	0.277999360463572	0.308660226432709	0.900664668319934	0.367766639623419	0.487046181253547	0.157840643917339	0.191392800932105
PDCL3	-0.115901879352131	0.107578036788458	0.281312801572412	25.9688335660854	-0.186208132317364	0.197928522606747	-0.940784733119692	0.346815186104454	0.465606753998561	-0.470599288233667	-0.460364006092733
RPL31	0.947377924470728	0.102960861099993	3.53512277778502e-20	60.0704632760678	1.36378458404046	0.188934094389831	7.21830852417003	5.26381861757416e-13	2.24937205013255e-11	1.51272878115856	1.71585744538191
TBC1D8	0.920273579239515	0.195866788202822	2.62121934163741e-06	106.694060334644	1.26183066122302	0.314666181080156	4.01006125568222	6.0702997737294e-05	0.000353727717089231	1.46217124352238	1.57271205408054
CNOT11	0.0860995602020539	0.0627191595213151	0.169820986149031	95.4165866380368	0.0853451413460894	0.109807329973388	0.777226268654129	0.43702528664522	0.555272535106937	-0.0938074751238621	-0.0790976600461472
RNF149	0.121751315548724	0.0408266794199812	0.0028623095300055	280.915544125135	0.118352053837248	0.0779678992983851	1.51795873561133	0.129024801494452	0.216699793289841	-0.0273065156887905	-0.0327552803354906
CREG2	0.185028432913149	0.709048785277972	0.79412872481085	16.2826621022539	0.264343683284556	0.958128915086033	0.275895737120949	0.782628148178461	0.847016080407543	0.0907238301974724	0.172219951087224
MAP4K4	-0.0555502847629168	0.018794535096655	0.00311999252534843	5434.30846415341	-0.139900135955523	0.0422511473619988	-3.31115590203714	0.000929114294176768	0.00365190950004038	-0.358025898660182	-0.395346632789036
ENSG00000288948	-0.149410899270097	0.0562140569308078	0.00786310572221942	93.4367632693831	-0.260479569065892	0.107367410695993	-2.42605803173769	0.0152638293219581	0.0382976692496471	-0.533103418888816	-0.564642621197318
LINC01102	-0.837344350723954	0.0963307554157694	3.54898069609093e-18	176.512551260993	-1.29637509670399	0.163029464049358	-7.95178407941957	1.83844477048038e-15	1.27462377479887e-13	-1.81630067255321	-2.01906111293702
PANTR1	0.46446375933048	0.0405313539282611	2.11045635731119e-30	787.056630723436	0.609005409355145	0.0764005751796943	7.97121498002814	1.57121910483122e-15	1.10628478837054e-13	0.611952508171688	0.65613205845479
ENSG00000269707	-0.450871822151438	0.0906227369208977	6.51595861092178e-07	228.353168499271	-0.680182551953522	0.150740086559381	-4.51228712599669	6.41322889008647e-06	5.03753568713208e-05	-1.09541628143525	-1.15391418677873
POU3F3	0.1743715714039	0.0320202732451659	5.16131890628278e-08	448.303809438186	0.22781406969356	0.0683346260746883	3.3338013651317	0.00085667812077656	0.00341780668168224	0.07084566408642	0.120931627037801
ENSG00000289498	-0.163069766270187	0.113321335245236	0.150149610545693	38.7680684088367	-0.25266240484157	0.195182894280732	-1.29449051246348	0.19549604432427	0.300349999584228	-0.558581203964743	-0.553667162864428
LINC01159	-0.230892185455919	0.0974232043122937	0.0177884846620106	18.1057805757444	-0.318672358183041	0.208402631878768	-1.52911868391576	0.12623502431694	0.212724174782106	-0.685089868214288	-0.646346486422866
MRPS9-AS2	0.00987875897409398	0.165974894323159	0.952538256268882	83.6759763558878	-0.0506628086145215	0.255992288204529	-0.197907557957541	0.843117390743088	0.890842253542323	-0.235981580193352	-0.270055601429816
MRPS9	0.0641011166722243	0.0400947599284156	0.109878273871068	267.933908491716	0.0394595467219998	0.0754859956027845	0.522739965299528	0.601155222514361	0.702053825949438	-0.134841011525838	-0.143521972677278
TGFBRAP1	0.215491493385288	0.0627683484261934	0.000596670201241642	59.1041151516701	0.278760350833939	0.111196839219076	2.50690894445962	0.0121792081717355	0.0318520515484437	0.147546354895828	0.19246124696471
C2orf49-DT	0.117640400960839	0.0784250088782366	0.133604865010885	35.5392140165387	0.0581723250163962	0.152946383265305	0.380344561109948	0.703689661515157	0.786708252598064	-0.0349745747111768	-0.117248849512774
C2orf49	0.269636205381749	0.0713116631976849	0.000156139789267373	73.8364771448453	0.344282824434589	0.133884098579102	2.57149899120527	0.0101259310358659	0.0273611840348597	0.248542091601863	0.284456139004251
NCK2	0.626459415316557	0.340534131070289	0.0658214500863451	8.73874555792522	0.743208677229088	0.571942386867748	1.29944675249422	0.193790655859005	0.297999459371734	0.914121824735063	0.844556189305898
UXS1	0.972161747808099	0.108413187895838	3.04172752388783e-19	38.049217638781	1.40983859161439	0.231370605769911	6.09342136146896	1.10522640291294e-09	2.28598502118477e-08	1.55895786621701	1.78051821323652
GCC2	0.233739512000692	0.0792605860782705	0.00318803407882659	190.165214127614	0.309581909592209	0.141842170053735	2.18258018384045	0.0290667404067535	0.0651831496666203	0.181584251036243	0.235735345371601
GCC2-AS1	-0.11618570803512	0.100253657522892	0.246489855999694	14.8552450383714	-0.198049234669564	0.216935806786582	-0.912939351060665	0.361274439880706	0.481168123447899	-0.471128711807636	-0.476989155795705
LIMS1	0.0905748444991255	0.0459132187374853	0.04852518879334	336.568253146771	0.0669801739818408	0.0904882236749156	0.740208739453999	0.459173345485418	0.57548966102783	-0.0854597599382823	-0.104882449556399
RANBP2	0.379913891376652	0.0807892321260837	2.56955835284218e-06	278.096224664201	0.511422165297064	0.130712162142258	3.91258286080884	9.13141906651631e-05	0.000497741089831087	0.45424225563672	0.519123189456558
CCDC138	0.119511769604785	0.0644251527405569	0.0635893306302046	245.368996828451	0.121720543776434	0.112052499640543	1.08628137852261	0.277354522999112	0.392355883097536	-0.0314839244172709	-0.0280258516179434
SEPTIN10	-0.224914992490906	0.046094982778786	1.06419200501038e-06	227.910683354698	-0.374493336451723	0.0887461077484496	-4.21982829391484	2.44488457847111e-05	0.000161593076541069	-0.673940653735595	-0.724720280743691
RGPD5	0.240631151503795	0.128601207889967	0.0613253689134304	10.7586970201117	0.187588444731438	0.242777702973741	0.772675754131047	0.43971429928075	0.557759508347439	0.194439175978383	0.0644540274867249
NPHP1	0.0587268903494539	0.167979723628337	0.726633642938667	31.7643051880004	0.0344870296792707	0.282118306019495	0.122243147443568	0.902706455953489	0.932771502543682	-0.144865516720891	-0.150503488230228
MTLN	0.419864040618066	0.228503803873759	0.0661436680634172	14.8214538082567	0.553613071256331	0.389615376846147	1.42092202761018	0.155339428444323	0.250485545858515	0.528760977879005	0.578360083692718
BCL2L11	0.273445330617893	0.0993181422099294	0.00590110727350756	63.8018728328959	0.345953980256132	0.170121552299269	2.0335693836578	0.0419950313451393	0.08818891685197	0.255647225145746	0.286802475931656
ANAPC1	0.0553671399990809	0.0373385548419218	0.138116660014551	153.200342971103	0.0315927773362848	0.0888169820928075	0.355706494319663	0.722060380969331	0.801319972792917	-0.151132434565175	-0.154567077670562
TMEM87B	-0.15926482631967	0.0692102552644849	0.021381809016685	98.171803729023	-0.258951114693915	0.125638949953022	-2.0610735348452	0.0392960252174855	0.0835418087119217	-0.551483877203639	-0.56249664002154
ZC3H8	0.324483412372267	0.0785875731760268	3.64438715507845e-05	116.314628980734	0.406811179492857	0.133206992018273	3.05397767286158	0.00225828887210052	0.00774555463982181	0.350848187100864	0.372247227418509
ZC3H6	-0.295282211226196	0.0570475915604455	2.26610933799922e-07	699.380204273282	-0.469470674339951	0.0979750408746835	-4.79173746852971	1.65343167672202e-06	1.56902814629717e-05	-0.805196114039639	-0.858070404221691
RGPD8	-0.0031905562161708	0.100501377060445	0.97467429722714	34.9909060058521	-0.0732951978781925	0.175221832887689	-0.418299458864649	0.675728185241201	0.763299740481539	-0.260359678574787	-0.301831938501554
TTL	-0.14637870355228	0.0642600620917032	0.0227318796046733	497.725242516842	-0.261455192261288	0.109107963712921	-2.39629797279707	0.0165616205761881	0.0408746571031274	-0.527447486313574	-0.566012416102785
POLR1B	-0.0347417989524698	0.0691878187066129	0.615570796842928	48.8563928299467	-0.091376124682883	0.127515285503699	-0.716589578433184	0.473627376787607	0.589388500289999	-0.319211981720323	-0.327217929261156
CHCHD5	0.0455621567086047	0.0987234299759249	0.644430521379634	19.9467308073115	0.0285096604624352	0.198219395157641	0.143828813723106	0.885635649372373	0.920733137427983	-0.169421598442836	-0.158895836772115
ENSG00000243389	0.0431133372751409	0.076048861436681	0.570771065982664	62.7473009865235	-0.0107493605575113	0.137730158754959	-0.0780465270256161	0.937791042622892	0.957600177015541	-0.173989363486242	-0.214016304633577
SLC20A1-DT	-0.420638417079772	0.152864718520701	0.00592861289848373	10.5268373536011	-0.6449276027872	0.327590721531917	-1.96869923473814	0.048987639243761	0.0999839335661562	-1.03902213128178	-1.10441551763228
SLC20A1	0.180006422951235	0.0934216156775149	0.0540023524391014	81.051877490564	0.222551689489561	0.16425326469799	1.35493008250864	0.175439834131712	0.27647592554979	0.0813563116135403	0.113543137682402
ZNG1B	0.130950423450634	0.0881717522412521	0.137497648937945	71.5713845618803	0.114416593512739	0.152409356179917	0.750718960965049	0.45282180939693	0.569811609213342	-0.0101474867580894	-0.0382807470613919
WASH2P	-0.0533307756423257	0.0948457714029743	0.573918832282622	63.9948638283208	-0.137362574799869	0.161916443349599	-0.848354694299237	0.396240466002898	0.516391063713401	-0.353885864472272	-0.39178384506553
RABL2A	0.00606503591555676	0.0486785347276237	0.900845262340705	75.0805347997022	-0.0270449454618047	0.100448192674836	-0.269242728431688	0.787742901304834	0.850586949932257	-0.243095290021838	-0.236895638877405
LINC02936	0.844592159142343	0.124889560294595	1.35432058285224e-11	34.729866798471	1.15097317247077	0.214625157201958	5.36271324142925	8.19810985505247e-08	1.10980447850624e-06	1.3210032421454	1.41706587424162
SLC35F5	0.0994204847152244	0.0494711423999503	0.0444665253958664	439.033969810335	0.0860933715112648	0.0864799320391063	0.995530055138495	0.319478534113772	0.437471592511303	-0.0689600517060205	-0.0780471296024162
ACTR3-AS1	-0.245516164460422	0.109741877161217	0.0252722969620801	20.692453637523	-0.359586093644792	0.229009104320333	-1.57018252489129	0.116372653847503	0.199569408522681	-0.712367869678769	-0.703790207178562
ACTR3	0.157107623382531	0.0306666843990841	3.00597955727925e-07	264.550747884198	0.18704283801141	0.0612531479564041	3.05360368000245	0.00226110574298132	0.00775325913231724	0.0386433476536189	0.0636879845010624
DPP10	0.679409503701593	0.481489468889683	0.158227551548676	60.9939416080375	1.12414311011978	0.786949340902929	1.4284821800981	0.153153120135416	0.24808651204198	1.01288923872456	1.37939591836606
DDX18	0.0216185696480091	0.0538823595592544	0.688259668919216	175.281556383704	-0.00567042834764176	0.0954743999849181	-0.0593921338970185	0.952639778242034	0.966813638921079	-0.214083396897467	-0.206885380011121
ENSG00000236255	0.189387609157912	0.0753889057482285	0.012000091480366	23.734319514381	0.202139326805424	0.150144919303859	1.34629481798409	0.17820745638076	0.279928461999555	0.0988549698792221	0.0848837632997383
CCDC93	0.309587234812611	0.0386166122639085	1.0840813139235e-15	149.732112465136	0.381477916258904	0.0807871708318297	4.72201108580725	2.33523950390222e-06	2.11981092976134e-05	0.323062455655109	0.33667880809385
DBI	0.307071127612575	0.0813470160137408	0.00016011704647071	144.797423730294	0.444449369383835	0.133426352441717	3.33104638814119	0.000865201831405785	0.00344281923483842	0.318369179231077	0.425092015249444
TMEM177	0.29692310457979	0.287194367182652	0.30119455780139	12.4150451266593	0.3315464320648	0.457364328902151	0.724906625010827	0.468509316268212	0.584419524312636	0.299440145822	0.266573983819251
PTPN4	0.143494005807176	0.0485637511074977	0.00312917032347513	344.483406876102	0.141910977319202	0.0966047798984745	1.46898504885929	0.141836844531811	0.233598458410227	0.013249965999894	0.000321929714598949
EPB41L5	0.606587992611274	0.0918038106151083	3.91027690590143e-11	101.907663697156	0.819057668553966	0.15943133249406	5.13736952292288	2.78610778680658e-07	3.29507560617186e-06	0.877055804776396	0.951049723276678
TMEM185B	0.0724177359867942	0.0593548063647023	0.222433758626141	36.3769024436218	0.0888927765465777	0.119740214411308	0.742380302086573	0.457856950681148	0.574392365473238	-0.119328082125945	-0.0741167077204802
RALB	0.777572037267363	0.226300316530731	0.000590331015350421	14.434607267294	1.12744602857871	0.398714646259395	2.82770156340136	0.00468834905081689	0.0143555599935896	1.19599109722283	1.38403328338523
CLASP1	0.0441503767027713	0.03113879551191	0.156232354413973	1613.09339653115	0.00468425792084988	0.0583896694641524	0.0802240869632893	0.936059033273964	0.956398962643602	-0.172054981399334	-0.192347188868048
CLASP1-AS1	0.846739130049038	0.242264649298237	0.000473884505774912	19.1510635645165	1.08182256069819	0.406115475226414	2.66382993678105	0.00772566087779969	0.0218352757213852	1.32500797133155	1.31997700205923
NIFK-AS1	0.0313899385960933	0.0675597348098314	0.642200059808841	205.124130351523	-0.0123728167144968	0.117061262751954	-0.105695226786628	0.915824167610667	0.94224217244559	-0.195856933607704	-0.216295670257089
NIFK	0.0404655580603056	0.093023038274904	0.663558241847309	26.4417150804257	0.0433735685606903	0.187131241148607	0.231781546974542	0.816707690183512	0.872132147556088	-0.178928246759916	-0.138026606023612
TSN	-0.156710742220532	0.0661968574004732	0.0179162647371829	128.245441836311	-0.256943472871618	0.109727496354223	-2.34165073849996	0.0191986715030506	0.0461835275367241	-0.54671976274647	-0.559677869872203
ENSG00000286515	0.813235961582765	0.238169228003823	0.000638921693018625	12.0761205952944	1.12295222586368	0.398641013991868	2.81695105734049	0.00484819130164904	0.0147420164685855	1.2625147553466	1.37772389253201
BIN1	-0.351171860007431	0.0397880795643112	1.08430735195608e-18	1979.04560052691	-0.546241785728775	0.0679655876343569	-8.03703469272511	9.20386171643336e-16	6.94840427025627e-14	-0.909446668614042	-0.965858613607921
ENSG00000286145	-0.0455822017008717	0.105589414709501	0.66596462111416	76.6245179677501	-0.0704114411373551	0.205069699460037	-0.343353705217071	0.731332382736925	0.808565271256373	-0.339432505967207	-0.297783085101138
MAP3K2	0.0366643136712047	0.0478614258237233	0.443645701472108	636.425329883916	0.00950857641582993	0.0855000940986142	0.111211297672526	0.911448792961497	0.939162696963435	-0.186018680217241	-0.18557374710492
MAP3K2-DT	0.194597392674766	0.110347589647149	0.0778170855451006	13.7090201457873	0.251487679784073	0.233417912406602	1.07741379910037	0.281295442086826	0.396280713510044	0.10857274110678	0.154169859430196
IWS1	-0.0512423925778836	0.0351380840588736	0.14475375696262	656.76791261653	-0.131672402451137	0.0667612755967152	-1.97228709718685	0.0485768417319828	0.099234922173168	-0.349990418761313	-0.383794726795997
ENSG00000231731	0.270205098782973	0.141885152827474	0.0568590138243519	40.5135297139462	0.348395266260511	0.249200871949604	1.39804994876168	0.162098068398172	0.259190673361392	0.249603244317341	0.290230091375165
WDR33	0.17797917703044	0.0288608132805191	6.96810175496949e-10	482.232771163426	0.201736129594531	0.0589715006510497	3.420908868985	0.000624122419378795	0.00259681554100993	0.0775749045710878	0.0843176661753706
SFT2D3	0.303780629535371	0.0910144998030858	0.000844697804290733	26.5904653416713	0.384558096886211	0.179585895293087	2.1413602457955	0.0322449982090986	0.0709604566153747	0.312231437147257	0.341003444645249
POLR2D	0.252639963622605	0.0711726625598606	0.000385704071314435	64.0904465974141	0.347051620161356	0.1183903304548	2.93141862876931	0.00337417748726888	0.0109040898631384	0.216839125709075	0.288343584791417
AMMECR1L	-0.253957941202495	0.0684402972076045	0.000206728327673058	55.1713517688959	-0.393017040998232	0.126513899318417	-3.10651274773427	0.00189308146118241	0.00666798444168164	-0.728114254316096	-0.750727940501999
ENSG00000286873	-0.160659159828529	0.0877655607313055	0.0671678860354263	17.0952078265486	-0.301769307011575	0.18883400887707	-1.59806651781685	0.110028174189154	0.190881253549906	-0.554084717336474	-0.622614257124941
SAP130	-0.0416083348453451	0.0403836073201283	0.302856367498369	198.300928526162	-0.0971981620194074	0.0742375707158104	-1.30928532658339	0.190437718167184	0.293974571415866	-0.332020081081249	-0.335392188668518
UGGT1	0.161952047378726	0.0427697319761042	0.0001527200609077	253.663251310023	0.181305541558035	0.0753630147529875	2.40576285532483	0.016138737146606	0.040071130839618	0.0476796164298587	0.0556327030255185
HS6ST1	1.14819722634085	0.158683949736562	4.62966962917e-13	74.2635826286859	1.64055001613181	0.261140651016642	6.28224678825383	3.33714533990017e-10	7.90042996932114e-09	1.88731556146114	2.10444176838385
LINC02572	-0.162885528454757	0.122743645846969	0.184495988377061	11.4182279523835	-0.364015795660125	0.230474764671134	-1.57941714868238	0.114240406494763	0.196806907182725	-0.558237546510259	-0.710009599339358
PLAC9P1	-1.27565561000976	0.100183280470713	3.86568761510626e-37	119.603453334813	-1.90198370405013	0.170911302706059	-11.128484037836	9.11728473009446e-29	3.99660587733076e-26	-2.6338794702946	-2.86934797467225
LINC01856	-0.4638328961111	0.133460313641211	0.000510022000046003	12.9220154559171	-0.88897256069437	0.29573991253301	-3.00592690746517	0.00264772634898856	0.00887517349689332	-1.11959247823806	-1.44705962616059
RAB6C-AS1	-1.15253559217895	0.113592105579053	3.44288990923763e-24	161.099391194379	-1.75849771104377	0.195581090526087	-8.99114380799107	2.44670665889887e-19	3.10731745680156e-17	-2.40422459827505	-2.66789070802113
RAB6C	-0.0158758286019197	0.163650771064789	0.922718126469587	24.7557438659066	-0.102983761668044	0.268709842706297	-0.383252658819074	0.701532437070065	0.785006940657536	-0.28402142471168	-0.343515288817396
SMPD4	-0.172067712774599	0.0469990941039315	0.000251148696701825	266.799237330076	-0.293146419929619	0.0850038653513321	-3.44862458569391	0.000563449473789209	0.00238007923510151	-0.575365008006658	-0.610507547433109
MZT2B	-0.0607103897107851	0.128350998870175	0.636211137842539	59.6344755823174	-0.0893016164936912	0.215831485064241	-0.413756206454823	0.679052659363156	0.765779799841155	-0.367651004815045	-0.324305277366128
CCDC115	0.00268379905213791	0.0987002698392407	0.978307070655461	37.7129379983592	-0.0113799773962724	0.185689139173621	-0.061285099639737	0.951132157260485	0.965844782918303	-0.249402286502324	-0.21490170356332
PTPN18	0.542731521757932	0.117557968287771	3.89863911248125e-06	18.4188418542529	0.56273319199439	0.258190918557248	2.17952356782687	0.0292927958226877	0.0655862327209704	0.757944795049308	0.591164919599844
ENSG00000290596	0.993074802550571	0.202237449590795	9.08723946877351e-07	9.82353652920188	1.35061338930772	0.369574149269296	3.65451261128	0.000257670998340057	0.00121790998137149	1.59796683482373	1.69736481879312
FAM168B	0.217806842091542	0.103364118429522	0.0351019471675732	188.954998408096	0.276416713094321	0.175542872996688	1.57463933667951	0.115339717609551	0.198381903348121	0.151865157964441	0.189170731680594
PLEKHB2	0.282329258981844	0.140851349444815	0.0450220514092523	106.58462851192	0.401548330723024	0.229520577425246	1.74950906462322	0.0802030633008121	0.14895167790006	0.272218351981171	0.364858080187101
MZT2A	0.703061316328898	0.184879175617302	0.0001430611446017	34.7094662857609	0.993204720996169	0.310370748559899	3.20005904423846	0.00137399436908229	0.00511119887255932	1.05700679245508	1.19555574400582
C2orf27A	1.30305477828542	0.432886948812865	0.0026111844247161	32.1341236546327	1.83107868872835	0.693460884008183	2.64049311353334	0.00827854750876614	0.023152332186998	2.176170224575	2.3719479186062
ENSG00000290902	0.39146263708638	0.126420512984553	0.00195811928036728	9.5932778715901	0.438640348829351	0.247186606845163	1.77453121116758	0.0759753241799031	0.142403955900787	0.475784046847298	0.416936031670095
ENSG00000286833	0.239878122554711	0.111212777778989	0.0310111570127281	22.7253600114811	0.365439194116324	0.239902216546471	1.52328394200366	0.127687682841467	0.214719455776847	0.193034556567374	0.314160114417056
LYPD1	1.06765168244792	0.223592673934525	1.79720576544746e-06	21.689809670711	1.50723728846386	0.380753799305228	3.95856138852497	7.54025618113623e-05	0.000423932731673398	1.73707454541536	1.91726797418222
NCKAP5	0.0900109409702497	0.0522886751923512	0.0851740490397914	8443.7482187597	0.0901269973993861	0.0913931131230552	0.986146486530508	0.324061234737731	0.442241688950149	-0.086511605081233	-0.0723838364189618
ENSG00000286068	0.212775461066754	0.0847222503103997	0.0120237260158476	102.303071197433	0.285960083705868	0.162571653407029	1.75897875006483	0.0785811179601058	0.146487204297186	0.14248015960522	0.202569819060194
NCKAP5-AS1	0.371863730347523	0.156834266791537	0.0177370676983177	22.4340095536193	0.552727585788974	0.334108699731915	1.65433461095888	0.0980595443353326	0.174373349953168	0.43922634893484	0.577116843999593
NCKAP5-AS2	0.31309098179846	0.117297985880733	0.0076033709364575	32.1464804590867	0.411567511149903	0.24602883136512	1.67284260493484	0.0943582851154454	0.169338977342022	0.329597969374168	0.378925214271708
MGAT5	-0.194567203239718	0.0832448607633578	0.0194242208768594	1460.35769663761	-0.325924366367337	0.141714563454301	-2.29986501332617	0.021455868775824	0.0506450930683815	-0.617333143605637	-0.656528454125282
ENSG00000289534	-0.0651312870206496	0.175459616399666	0.710485697729258	10.7488021530949	-0.163051602869242	0.309222832645853	-0.527294836135149	0.597988859676644	0.699633023841781	-0.375897272349734	-0.427851765490001
CCNT2-AS1	0.270802155043739	0.164699755629744	0.100131365387197	39.3745734427243	0.348026842588638	0.28089860992966	1.23897673497134	0.215354114005591	0.323812918346786	0.250716929009486	0.28971281701026
CCNT2	0.184433946123959	0.0469775315611092	8.63689540735188e-05	315.507468319241	0.213640387704935	0.0828412086195558	2.5789144227249	0.0099111336468483	0.0268559112915297	0.0896149383219346	0.101031487853596
RAB3GAP1	0.170083321969779	0.0415353013897994	4.22332372782635e-05	490.055130449673	0.182214955631129	0.0757278039233386	2.4061830158919	0.016120186720863	0.040039703408848	0.0628468236676808	0.0569095389701364
ZRANB3	-0.196396804261589	0.0486559286480553	5.42680748376597e-05	326.986497563718	-0.34431795561946	0.0863854210867736	-3.98583408273943	6.72434898133004e-05	0.000385557714376767	-0.620745885058469	-0.682353429351063
R3HDM1	0.513525428017987	0.0523265455069752	9.814029331184e-23	451.009637883614	0.655955850890311	0.101837480687739	6.44120265407636	1.18530479411186e-10	3.07975274324781e-09	0.703466881236338	0.722051437911697
UBXN4	-0.00531134300733274	0.0341417615400913	0.876374070782614	468.125703364492	-0.0458761975630002	0.0625442789001302	-0.73349950418734	0.463253830130803	0.579237789625275	-0.264315566721054	-0.263335101687944
MCM6	0.372795579688605	0.130946252271322	0.00441422569685868	9.2253526940352	0.396604874077779	0.412739752950431	0.960907863230248	0.336598496762637	0.455263956654472	0.440964520719884	0.357917366026137
DARS1	0.166888044191815	0.0587195346742962	0.0044814427717792	279.545513194419	0.182458307336026	0.102465522549836	1.78068000626536	0.0749647412291184	0.140937447227793	0.0568866953141127	0.0572512097372698
DARS1-AS1	0.251057747119855	0.147141892820755	0.0879654735040423	10.1832177540054	0.269062498369463	0.26324876244883	1.02208457075563	0.306740875101359	0.424254631221615	0.21388782879694	0.178845263906402
CXCR4	1.58890392132885	0.204692020038204	8.33287762127159e-15	47.1706778681691	2.25934855464905	0.323298525707176	6.988428263652	2.77982747114638e-12	1.04063568885422e-10	2.70936254796103	2.97324756305023
HNMT	0.619923158879279	0.225345599238155	0.00594157236196827	26.9274173448008	0.919421218932074	0.364595233981197	2.52175874295573	0.0116769763643955	0.0307754910426243	0.901929793235742	1.09196219917026
SPOPL-DT	-0.101783979810558	0.0708993629331456	0.151112763768731	132.151766795364	-0.247159346143245	0.126446597932528	-1.95465398187407	0.0506239251204043	0.102617278461483	-0.44426527310332	-0.545940755984169
LRP1B	-0.378643629745296	0.189532738596603	0.0457411373307386	3320.99533120744	-0.550840408153215	0.313433487627054	-1.75743955224288	0.0788429166394778	0.146886334069892	-0.960689560504863	-0.972315173475385
GTDC1	-0.198818281828722	0.042178860400645	2.43264746863536e-06	1701.98005361023	-0.34947881689579	0.0755554038465951	-4.62546421703151	3.73760332099773e-06	3.17241046402487e-05	-0.625262649517863	-0.689599384057241
ZEB2	-0.217952771857685	0.0450864659098776	1.33745065295377e-06	7740.83796544392	-0.363809068637895	0.0802313081597698	-4.53450251507078	5.773941405931e-06	4.59111116238715e-05	-0.660954074325806	-0.7097193503752
ENSG00000283118	-0.353608153970669	0.164987037105548	0.0320931817537431	20.7549235310008	-0.542608750748648	0.308288362196897	-1.76006887474427	0.07839612938233	0.146215344795015	-0.913991069989117	-0.960757758246297
ZEB2-AS1	-0.524248130601443	0.132103305431742	7.23352717898909e-05	17.6227264228505	-0.803484949160116	0.248223138061364	-3.2369462228033	0.00120816176906221	0.00458087738190691	-1.23228457485534	-1.32703327242822
LINC02993	0.202333278978415	0.189515466139722	0.28568534574819	8.75328471223086	0.286850622754249	0.344511571642695	0.832629863161031	0.405053511366592	0.524666110567211	0.123002433453508	0.203820154084359
ACVR2A	0.530684084363858	0.0973336008474874	4.97452076416812e-08	79.2052351631453	0.726525201770661	0.16900687004546	4.2987909401271	1.71732362861622e-05	0.000120044808586758	0.735472797874149	0.82113224879662
ORC4	0.386129001566617	0.0321885066499521	3.73491753972086e-33	268.347057368107	0.517978949010705	0.0743942634087628	6.96261949882675	3.34003063322988e-12	1.2233875006728e-10	0.46583525538129	0.528329047793645
MBD5	0.0568227610780448	0.0238594055389695	0.0172391775809793	1608.91202141088	0.0177327192198937	0.0455578880897289	0.389234882551362	0.697102401497663	0.78131238886545	-0.14841727517446	-0.174026882528517
EPC2	0.343581485171047	0.0625263188234742	3.90732962232152e-08	473.723618782387	0.432569021679028	0.105334269681216	4.10663142193094	4.01471079631956e-05	0.000247981386414484	0.386471683114738	0.408411764269342
KIF5C-AS1	-0.233696506194447	0.155923604515318	0.133928507468483	19.3470931069435	-0.321350727272811	0.293004502171036	-1.09674330903362	0.272753618452215	0.387258271982776	-0.690320747251305	-0.650106971363609
KIF5C	0.0990651175403507	0.0784458356403141	0.206644035682212	984.761291602123	0.101420616599287	0.13468979737453	0.75299405431035	0.451453486903778	0.568774470010703	-0.0696229155075651	-0.0565273642509105
ENSG00000289474	1.57372013835597	0.672716078766103	0.0193171901835191	22.114495495192	2.18594065494657	0.983168033786637	2.2233642468292	0.0261912485199887	0.0598776709519055	2.68104034823393	2.87018137160668
MMADHC	0.123433502961736	0.0623328694765127	0.0476775374553253	62.8964691405565	0.143043593679438	0.126396820922567	1.13170246399685	0.257759545282561	0.370812456155486	-0.0241687437662832	0.0019121462320215
MMADHC-DT	-0.795025702329574	0.0980033540637655	4.969930919223e-16	700.516347548232	-1.19870024149172	0.155356442328411	-7.71580646110426	1.20219621837901e-14	7.2286037219258e-13	-1.73736400610139	-1.88192362000602
LINC01931	-0.842696806864943	0.254087740796064	0.000911335695542297	11.7376080704076	-1.28466864720411	0.488199397928766	-2.63144250618588	0.00850232516360024	0.0237001223893669	-1.82628456998683	-2.00262501859065
RBM43	-0.397965054907488	0.172789359588323	0.0212686988492401	12.0273727900966	-0.642307067325797	0.307081445846048	-2.09165052468788	0.0364697893242373	0.078589909154307	-0.996729674054524	-1.10073623228773
NMI	-0.399715581322518	0.169503328209626	0.0183658881706418	10.2992283994577	-0.656141564111261	0.297387362882787	-2.20635321471234	0.0273592781124796	0.0620676511302979	-0.999994918219473	-1.12016014851466
TNFAIP6	0.405149831669724	0.162381554695355	0.0125939964947657	96.1984367401496	0.556436679654294	0.258165513062284	2.15534860971167	0.031134564591721	0.0689966729022989	0.501314671157833	0.582324487590467
RIF1	0.0120946691892633	0.0368285287102981	0.742605540627443	823.534328710301	-0.0311291347796147	0.0657238954018355	-0.473634963194001	0.635760238597093	0.731094684124219	-0.231848259017499	-0.242629924149524
NEB	0.121094041321424	0.214709252175684	0.572760398320021	10.3534231492932	0.141315929184548	0.393012188230879	0.359571365510758	0.719167700249347	0.79908175622963	-0.0285325245150703	-0.000513530027648049
ARL5A	0.330765744103214	0.0555085906948502	2.54064526139434e-09	133.601290423436	0.447089998406832	0.112009878540614	3.9915229284417	6.56503396612082e-05	0.000377538072643317	0.362566574695947	0.42879951236513
ENSG00000288066	0.225695382522659	0.157766148052482	0.152553737572725	6.04535919002031	0.342577732093998	0.367094471132827	0.933214088016165	0.350709442273923	0.469628558441106	0.166579594942664	0.282062154510532
CACNB4	1.42243622115944	0.343024323454088	3.37227467403614e-05	22.4203344728161	1.6767631695379	0.567422329223367	2.95505319967384	0.00312615139635706	0.0102438561189043	2.39885155997261	2.15528577586605
STAM2	-0.0442675474413022	0.0311625492533168	0.15545146813681	294.393739378614	-0.1329038390307	0.061149944230435	-2.17340899821381	0.0297495481962504	0.0664584268352535	-0.336980290957409	-0.385523688920975
FMNL2	0.04383530047962	0.0397095610706271	0.269637436453523	9456.31675571572	0.0111940091437393	0.0770226964548383	0.145333903628041	0.884447247661537	0.919919911861663	-0.172642690782253	-0.183207365109195
ENSG00000287085	-0.3399805809595	0.112183426252413	0.00244086439211583	11.1730748995343	-0.525872128729347	0.229360203447413	-2.29277843682205	0.0218607640682521	0.0514266082461859	-0.888571657362666	-0.937259198879379
PRPF40A	0.101883273832304	0.0351441903961205	0.00374345861755505	377.154581701012	0.0952057629131047	0.0617051606251799	1.54291410877965	0.12285161712361	0.20801655687073	-0.0643662291135699	-0.0652531458413086
ARL6IP6	0.0523483846480983	0.0558457034725194	0.348565526992098	215.948315135084	0.0290905047068218	0.100454745207229	0.289588158795392	0.772131326932269	0.838862536111497	-0.156763296922107	-0.158080319582093
GALNT13	-0.473770235551328	0.0910437707533598	1.95292693562563e-07	1427.9854743683	-0.745322225691586	0.150453947643164	-4.95382299611896	7.27694063685717e-07	7.61836258199169e-06	-1.1381285250773	-1.24537161998779
NR4A2	-0.0793883448720913	0.070300933163422	0.258786291316791	71.4843553183455	-0.146719471247405	0.136648871598903	-1.07369691041476	0.282958546560321	0.398108404798168	-0.402490858461357	-0.404921118907826
GPD2	-0.265752163997503	0.0498108766261274	9.542689457564e-08	171.720041838239	-0.42744751079679	0.0914129196161173	-4.67600764303151	2.92513709006876e-06	2.54805691775285e-05	-0.750113932144925	-0.799069023765951
ERMN	0.09066700400669	0.0509338629948216	0.0750607708179062	1148.02881762912	0.112586619241077	0.0926895662745925	1.21466335172548	0.224494515645027	0.334062195915491	-0.0852878554804369	-0.040850068338588
ACVR1C	-0.248839288587886	0.0341663246206703	3.26056137395321e-13	222.916673155809	-0.422771026238294	0.0803044908795147	-5.26460004425656	1.40494876989606e-07	1.78595405370604e-06	-0.718566468896376	-0.792503143870978
ACVR1	0.419190808009604	0.0815476188968999	2.74092874080089e-07	111.907843949526	0.554395522315436	0.145778549878657	3.80299792237545	0.000142955555012568	0.000733896122805357	0.527505202000639	0.57945866097091
UPP2	-0.409666442266265	0.554122057527808	0.459720461328819	10.2787100755122	-0.727983502063974	0.792655704096857	-0.918410727761595	0.358403876461549	0.477672643903098	-1.01855618662069	-1.22102769765746
CCDC148	-0.522929719966791	0.177367185621407	0.00319538202862412	54.6023129061971	-0.827249032307514	0.281424779082036	-2.93950317738854	0.00328738900024397	0.0106871600775874	-1.22982535310647	-1.3603985308415
PKP4	-0.225186049477174	0.0681597690649118	0.000953848295218403	3256.26691033033	-0.383239263115927	0.113391873934251	-3.37977713762933	0.000725446279274052	0.00296305665435981	-0.674446254356745	-0.736999740523599
PKP4-AS1	-0.135732927429381	0.157347898761279	0.388341246739102	8.81517417401397	-0.331276537478462	0.305465127977519	-1.0844987107754	0.278143738292352	0.392940561353027	-0.507589997692894	-0.664043011749373
TANC1	0.0707533435676529	0.0721321548185633	0.326649490249875	1103.48905521792	0.055167208005437	0.127484698060852	0.432735919248162	0.665206631802611	0.754548657726684	-0.122432661176067	-0.12146809521272
WDSUB1	0.411042114703477	0.0694877365659644	3.31233377424691e-09	220.32785099908	0.529126439459469	0.123100875828348	4.29831579912788	1.72100840581603e-05	0.000120240530728195	0.512305503760529	0.543980352208619
BAZ2B	-0.0787540047473227	0.0248537106664001	0.0015312126034985	2963.85566409999	-0.165179162966091	0.0463315502822202	-3.56515510402591	0.000363641073907969	0.00163493859908937	-0.401307628449396	-0.430838903347619
MARCHF7	0.0637780661301919	0.0414971007740708	0.124310882698445	405.014885757499	0.0336517359806989	0.0719240309910765	0.46787889272883	0.63987119852836	0.734516786349205	-0.135443595347652	-0.151676257654193
CD302	0.522008084454548	0.229222101118564	0.0227681624174228	10.4178971507461	0.600225079943421	0.408315394023922	1.47000355295998	0.141560791715976	0.233206911586178	0.719289518469882	0.643804296514264
TANK	-0.0671203560522042	0.0404473510131949	0.0970251509783969	324.695500664652	-0.159260105627353	0.0747178959305835	-2.13148541783501	0.0330491725107425	0.0723896204462411	-0.379607468318901	-0.422528425874319
PSMD14-DT	-0.897892064110312	0.137828084422425	7.28933888439034e-11	17.6766954817757	-1.39016321523649	0.24730536670918	-5.62124159994982	1.89589912800973e-08	2.97985069653875e-07	-1.92923988108978	-2.15074154813511
PSMD14	0.0823010288856044	0.0589459326262698	0.162650611028633	211.147835518497	0.0591132888757562	0.111111729674919	0.532016638105667	0.59471447201123	0.696867720976166	-0.100892847906542	-0.115927717023446
FAP	1.83125762186772	0.24287863758739	4.70673904580804e-14	29.1068770328216	2.52754804371026	0.402096991201985	6.28591633116846	3.259254546915e-10	7.72949564363489e-09	3.16142313941743	3.34980512697287
IFIH1	0.735237848969245	0.11629154067	2.5758599050975e-10	30.7023138647362	1.03025589014183	0.204235868990102	5.0444414844278	4.54847999627302e-07	5.08718474644889e-06	1.11702544430183	1.24757634271319
GCA	0.0585796133475093	0.0375573694235047	0.118822078448367	380.270427809869	0.0394968166398505	0.073076332225006	0.540487124042264	0.588861138347168	0.692277360411771	-0.145140231439333	-0.143469644950919
FIGN	0.10564302446535	0.1012404005941	0.296722878291109	1486.02550250137	0.109613112478812	0.162240641419772	0.675620556721082	0.499281586517434	0.613559186035939	-0.0573531936570266	-0.0450249326033389
[truncated: 11,407 more rows]
