# Supplementary material for: Integrative analysis reveals generalizable human neurodegenerative disease-associated glial states
Source: bioRxiv. 2025 Sep 25:2025.09.25.678630. Preprint. [Version 1] doi: 10.1101/2025.09.25.678630 (PMC12485690; doi:10.1101/2025.09.25.678630)
Supplement: Supplement 9 [file media-9.xlsx]

## Sheet: Table S18
gene	comparison	beta	lfsr
A1BG	NM_2024_PD_DMV	0.0297257	0.569426
A1BG	NM_2024_PD_PFC	0.130718	0.44389
A1BG	NM_2024_PD_GPi	-0.0140569	0.587007
A1BG	NM_2024_PD_M1	0.0674615	0.523362
A1BG	NM_2024_PD_V1	-0.0444133	0.515702
A1BG	Gerrits_2022_FTD-GRN_FC	0.237963	0.421747
A1BG	Gerrits_2022_FTD-GRN_OC	0.141418	0.476269
A1BG	Gerrits_2022_FTD-GRN_TC	0.11793	0.49611
A1BG	Mathys_2024_AD_AnG	0.111451	0.427871
A1BG	Mathys_2024_CR_AnG	0.00635064	0.597387
A1BG	Mathys_2024_AD_EC	0.240481	0.261008
A1BG	Mathys_2024_CR_EC	0.11704	0.427599
A1BG	Mathys_2024_AD_PFC	0.197301	0.381428
A1BG	Mathys_2024_CR_PFC	0.0445751	0.543986
A1BG	Mathys_2024_AD_HIP	0.141136	0.40311
A1BG	Mathys_2024_CR_HIP	0.0506183	0.539063
A1BG	Mathys_2024_AD_MTG	0.182905	0.376186
A1BG	Mathys_2024_CR_MTG	0.0440307	0.545007
A1BG	Mathys_2024_AD_TH	-0.0417966	0.526473
A1BG	Mathys_2024_CR_TH	0.00926716	0.594983
A1BG	Pineda_2024_ALS_PFC	0.0300923	0.585276
A1BG	Pineda_2024_C9ALS_PFC	0.0521394	0.572122
A1BG	Pineda_2024_C9FTLD_PFC	0.26513	0.439457
A1BG	Pineda_2024_FTLD_PFC	0.26368	0.440049
A1BG	Pineda_2024_ALS_M1	-0.248445	0.444014
A1BG	Pineda_2024_C9ALS_M1	-0.160596	0.483981
A1BG	Pineda_2024_C9FTLD_M1	-0.040879	0.573436
A1BG	Pineda_2024_FTLD_M1	0.0375998	0.568639
A1BG-AS1	NM_2024_PD_DMV	-0.0213678	0.5424
A1BG-AS1	NM_2024_PD_PFC	-0.0944148	0.501066
A1BG-AS1	NM_2024_PD_GPi	-0.144746	0.419619
A1BG-AS1	NM_2024_PD_M1	-0.0661972	0.517596
A1BG-AS1	NM_2024_PD_V1	-0.0487968	0.547657
A1BG-AS1	Gerrits_2022_FTD-GRN_FC	0.322444	0.306431
A1BG-AS1	Gerrits_2022_FTD-GRN_OC	0.195354	0.431787
A1BG-AS1	Gerrits_2022_FTD-GRN_TC	0.147403	0.482704
A1BG-AS1	Mathys_2024_AD_AnG	-0.0527447	0.537728
A1BG-AS1	Mathys_2024_CR_AnG	0.0960246	0.538107
A1BG-AS1	Mathys_2024_AD_EC	-0.0187128	0.587951
A1BG-AS1	Mathys_2024_CR_EC	0.118333	0.493384
A1BG-AS1	Mathys_2024_AD_PFC	0.0291475	0.614568
A1BG-AS1	Mathys_2024_CR_PFC	0.107181	0.509828
A1BG-AS1	Mathys_2024_AD_HIP	-0.0994154	0.477104
A1BG-AS1	Mathys_2024_CR_HIP	0.0538431	0.580183
A1BG-AS1	Mathys_2024_AD_MTG	0.0116231	0.637232
A1BG-AS1	Mathys_2024_CR_MTG	0.0857178	0.532947
A1BG-AS1	Mathys_2024_AD_TH	-0.143298	0.381617
A1BG-AS1	Mathys_2024_CR_TH	-0.0945004	0.420335
A1BG-AS1	Pineda_2024_ALS_PFC	-0.060363	0.620453
A1BG-AS1	Pineda_2024_C9ALS_PFC	-0.0694036	0.61828
A1BG-AS1	Pineda_2024_C9FTLD_PFC	-0.031494	0.637249
A1BG-AS1	Pineda_2024_FTLD_PFC	-0.0201492	0.644106
A1BG-AS1	Pineda_2024_ALS_M1	-0.145416	0.532309
A1BG-AS1	Pineda_2024_C9ALS_M1	-0.167001	0.50092
A1BG-AS1	Pineda_2024_C9FTLD_M1	-0.196156	0.47797
A1BG-AS1	Pineda_2024_FTLD_M1	-0.169706	0.491272
A2M	NM_2024_PD_DMV	-0.189329	0.0782102
A2M	NM_2024_PD_PFC	-0.419557	0.0147902
A2M	NM_2024_PD_GPi	-0.0420191	0.39551
A2M	NM_2024_PD_M1	-0.199244	0.0452627
A2M	NM_2024_PD_V1	-0.19417	0.111161
A2M	Gerrits_2022_FTD-GRN_FC	-0.0387486	0.391789
A2M	Gerrits_2022_FTD-GRN_OC	0.35257	0.000939418
A2M	Gerrits_2022_FTD-GRN_TC	0.224311	0.0828676
A2M	Mathys_2024_AD_AnG	-0.128055	0.268494
A2M	Mathys_2024_CR_AnG	0.187832	0.144078
A2M	Mathys_2024_AD_EC	-0.164155	0.214958
A2M	Mathys_2024_CR_EC	0.0195646	0.452987
A2M	Mathys_2024_AD_PFC	-0.227427	0.168228
A2M	Mathys_2024_CR_PFC	0.321762	0.076698
A2M	Mathys_2024_AD_HIP	0.0386269	0.459801
A2M	Mathys_2024_CR_HIP	0.179563	0.19947
A2M	Mathys_2024_AD_MTG	-0.0458366	0.407795
A2M	Mathys_2024_CR_MTG	0.215865	0.14718
A2M	Mathys_2024_AD_TH	-0.174574	0.0488991
A2M	Mathys_2024_CR_TH	-0.0201437	0.441467
A2M	Pineda_2024_ALS_PFC	0.0255863	0.422085
A2M	Pineda_2024_C9ALS_PFC	-0.0493557	0.417543
A2M	Pineda_2024_C9FTLD_PFC	-0.201794	0.258103
A2M	Pineda_2024_FTLD_PFC	-0.143401	0.333668
A2M	Pineda_2024_ALS_M1	0.0884378	0.0436653
A2M	Pineda_2024_C9ALS_M1	0.0746911	0.38778
A2M	Pineda_2024_C9FTLD_M1	-0.137357	0.287735
A2M	Pineda_2024_FTLD_M1	-0.124239	0.308584
A2M-AS1	NM_2024_PD_DMV	-0.0413639	0.506917
A2M-AS1	NM_2024_PD_PFC	0.112078	0.445776
A2M-AS1	NM_2024_PD_GPi	-0.109632	0.449429
A2M-AS1	NM_2024_PD_M1	-0.145097	0.405005
A2M-AS1	NM_2024_PD_V1	0.101442	0.453123
A2M-AS1	Gerrits_2022_FTD-GRN_FC	0.523828	0.369348
A2M-AS1	Gerrits_2022_FTD-GRN_OC	0.453166	0.382432
A2M-AS1	Gerrits_2022_FTD-GRN_TC	0.43666	0.38116
A2M-AS1	Mathys_2024_AD_AnG	0.298502	0.328298
A2M-AS1	Mathys_2024_CR_AnG	0.0580773	0.510577
A2M-AS1	Mathys_2024_AD_EC	0.453571	0.223647
A2M-AS1	Mathys_2024_CR_EC	0.0739922	0.499452
A2M-AS1	Mathys_2024_AD_PFC	0.436278	0.297457
A2M-AS1	Mathys_2024_CR_PFC	0.117245	0.465403
A2M-AS1	Mathys_2024_AD_HIP	0.31477	0.34494
A2M-AS1	Mathys_2024_CR_HIP	0.0362111	0.527138
A2M-AS1	Mathys_2024_AD_MTG	0.368347	0.304468
A2M-AS1	Mathys_2024_CR_MTG	0.0769489	0.496715
A2M-AS1	Mathys_2024_AD_TH	0.218915	0.367393
A2M-AS1	Mathys_2024_CR_TH	-0.0462251	0.528453
A2M-AS1	Pineda_2024_ALS_PFC	0.183512	0.486065
A2M-AS1	Pineda_2024_C9ALS_PFC	0.200128	0.481515
A2M-AS1	Pineda_2024_C9FTLD_PFC	0.400321	0.406731
A2M-AS1	Pineda_2024_FTLD_PFC	0.404716	0.40511
A2M-AS1	Pineda_2024_ALS_M1	0.0299776	0.554806
A2M-AS1	Pineda_2024_C9ALS_M1	0.131025	0.496788
A2M-AS1	Pineda_2024_C9FTLD_M1	0.147574	0.495909
A2M-AS1	Pineda_2024_FTLD_M1	0.375316	0.402954
A2ML1-AS1	NM_2024_PD_DMV	-0.228343	0.285184
A2ML1-AS1	NM_2024_PD_PFC	-0.0291683	0.509927
A2ML1-AS1	NM_2024_PD_GPi	-0.072497	0.453109
A2ML1-AS1	NM_2024_PD_M1	-0.212671	0.281037
A2ML1-AS1	NM_2024_PD_V1	-0.0470948	0.456822
A2ML1-AS1	Gerrits_2022_FTD-GRN_FC	0.227693	0.441496
A2ML1-AS1	Gerrits_2022_FTD-GRN_OC	0.263126	0.420435
A2ML1-AS1	Gerrits_2022_FTD-GRN_TC	0.381306	0.36251
A2ML1-AS1	Mathys_2024_AD_AnG	0.471113	0.203975
A2ML1-AS1	Mathys_2024_CR_AnG	0.381	0.273515
A2ML1-AS1	Mathys_2024_AD_EC	0.563232	0.14144
A2ML1-AS1	Mathys_2024_CR_EC	0.327138	0.315809
A2ML1-AS1	Mathys_2024_AD_PFC	0.580368	0.203804
A2ML1-AS1	Mathys_2024_CR_PFC	0.324051	0.297728
A2ML1-AS1	Mathys_2024_AD_HIP	0.546472	0.205931
A2ML1-AS1	Mathys_2024_CR_HIP	0.314618	0.315046
A2ML1-AS1	Mathys_2024_AD_MTG	0.449377	0.226087
A2ML1-AS1	Mathys_2024_CR_MTG	0.309924	0.307027
A2ML1-AS1	Mathys_2024_AD_TH	0.386406	0.222378
A2ML1-AS1	Mathys_2024_CR_TH	0.245495	0.2987
A2ML1-AS1	Pineda_2024_ALS_PFC	-0.108409	0.505284
A2ML1-AS1	Pineda_2024_C9ALS_PFC	-0.0697929	0.526137
A2ML1-AS1	Pineda_2024_C9FTLD_PFC	-0.0273777	0.545586
A2ML1-AS1	Pineda_2024_FTLD_PFC	0.0124941	0.526836
A2ML1-AS1	Pineda_2024_ALS_M1	0.266995	0.375365
A2ML1-AS1	Pineda_2024_C9ALS_M1	0.243347	0.375726
A2ML1-AS1	Pineda_2024_C9FTLD_M1	-0.0388518	0.528778
A2ML1-AS1	Pineda_2024_FTLD_M1	0.349395	0.358427
A3GALT2	NM_2024_PD_DMV	0.0573724	0.522419
A3GALT2	NM_2024_PD_PFC	0.0473189	0.54197
A3GALT2	NM_2024_PD_GPi	0.0808018	0.507635
A3GALT2	NM_2024_PD_M1	0.0511176	0.531647
A3GALT2	NM_2024_PD_V1	0.038037	0.533582
A3GALT2	Gerrits_2022_FTD-GRN_FC	0.0208429	0.561991
A3GALT2	Gerrits_2022_FTD-GRN_OC	0.018594	0.559597
A3GALT2	Gerrits_2022_FTD-GRN_TC	0.0290226	0.566563
A3GALT2	Mathys_2024_AD_AnG	0.0284014	0.562607
A3GALT2	Mathys_2024_CR_AnG	-0.0359901	0.557162
A3GALT2	Mathys_2024_AD_EC	0.0177883	0.565136
A3GALT2	Mathys_2024_CR_EC	-0.0417558	0.555131
A3GALT2	Mathys_2024_AD_PFC	0.000489843	0.580009
A3GALT2	Mathys_2024_CR_PFC	-0.0621096	0.538069
A3GALT2	Mathys_2024_AD_HIP	0.0409046	0.557784
A3GALT2	Mathys_2024_CR_HIP	-0.0365718	0.558315
A3GALT2	Mathys_2024_AD_MTG	0.0110452	0.57343
A3GALT2	Mathys_2024_CR_MTG	-0.0546629	0.544454
A3GALT2	Mathys_2024_AD_TH	0.0457757	0.541706
A3GALT2	Mathys_2024_CR_TH	0.00743178	0.575085
A3GALT2	Pineda_2024_ALS_PFC	0.0183087	0.574324
A3GALT2	Pineda_2024_C9ALS_PFC	0.0135771	0.576739
A3GALT2	Pineda_2024_C9FTLD_PFC	0.0561243	0.561629
A3GALT2	Pineda_2024_FTLD_PFC	0.0392117	0.566054
A3GALT2	Pineda_2024_ALS_M1	0.0263454	0.569385
A3GALT2	Pineda_2024_C9ALS_M1	0.0339578	0.559402
A3GALT2	Pineda_2024_C9FTLD_M1	0.0943468	0.540727
A3GALT2	Pineda_2024_FTLD_M1	0.0908658	0.543971
AAAS	NM_2024_PD_DMV	0.00593973	0.675377
AAAS	NM_2024_PD_PFC	0.177389	0.508467
AAAS	NM_2024_PD_GPi	0.0827335	0.588342
AAAS	NM_2024_PD_M1	0.0553115	0.619689
AAAS	NM_2024_PD_V1	-0.0382366	0.622941
AAAS	Gerrits_2022_FTD-GRN_FC	0.0235464	0.653635
AAAS	Gerrits_2022_FTD-GRN_OC	-0.0809139	0.574034
AAAS	Gerrits_2022_FTD-GRN_TC	-0.086885	0.555438
AAAS	Mathys_2024_AD_AnG	-0.0157309	0.677866
AAAS	Mathys_2024_CR_AnG	-0.0460512	0.650902
AAAS	Mathys_2024_AD_EC	0.0536456	0.53792
AAAS	Mathys_2024_CR_EC	0.0719916	0.594239
AAAS	Mathys_2024_AD_PFC	0.00575505	0.691039
AAAS	Mathys_2024_CR_PFC	-0.0321295	0.663875
AAAS	Mathys_2024_AD_HIP	-0.0454268	0.637359
AAAS	Mathys_2024_CR_HIP	0.0346182	0.65437
AAAS	Mathys_2024_AD_MTG	0.0228805	0.663218
AAAS	Mathys_2024_CR_MTG	-0.00687345	0.70096
AAAS	Mathys_2024_AD_TH	-0.0919191	0.570236
AAAS	Mathys_2024_CR_TH	-0.00512411	0.695373
AAAS	Pineda_2024_ALS_PFC	-0.0928239	0.635948
AAAS	Pineda_2024_C9ALS_PFC	-0.0782713	0.650259
AAAS	Pineda_2024_C9FTLD_PFC	0.0996933	0.633191
AAAS	Pineda_2024_FTLD_PFC	0.0877216	0.63767
AAAS	Pineda_2024_ALS_M1	-0.325887	0.498241
AAAS	Pineda_2024_C9ALS_M1	-0.351865	0.445931
AAAS	Pineda_2024_C9FTLD_M1	-0.122256	0.595497
AAAS	Pineda_2024_FTLD_M1	-0.139155	0.573151
AACS	NM_2024_PD_DMV	-0.0314483	0.575763
AACS	NM_2024_PD_PFC	0.177042	0.363829
AACS	NM_2024_PD_GPi	0.154015	0.39706
AACS	NM_2024_PD_M1	0.211215	0.346497
AACS	NM_2024_PD_V1	-0.0290831	0.529231
AACS	Gerrits_2022_FTD-GRN_FC	-0.0964251	0.448517
AACS	Gerrits_2022_FTD-GRN_OC	-0.25584	0.261207
AACS	Gerrits_2022_FTD-GRN_TC	-0.171612	0.396061
AACS	Mathys_2024_AD_AnG	0.175284	0.399937
AACS	Mathys_2024_CR_AnG	-0.0185683	0.574591
AACS	Mathys_2024_AD_EC	0.514389	0.167499
AACS	Mathys_2024_CR_EC	0.31161	0.291546
AACS	Mathys_2024_AD_PFC	0.244299	0.381288
AACS	Mathys_2024_CR_PFC	0.0347269	0.543545
AACS	Mathys_2024_AD_HIP	0.214257	0.373059
AACS	Mathys_2024_CR_HIP	0.127699	0.44006
AACS	Mathys_2024_AD_MTG	0.1693	0.415178
AACS	Mathys_2024_CR_MTG	0.0721153	0.497851
AACS	Mathys_2024_AD_TH	0.130489	0.430999
AACS	Mathys_2024_CR_TH	-0.0378789	0.586485
AACS	Pineda_2024_ALS_PFC	-0.0159729	0.559335
AACS	Pineda_2024_C9ALS_PFC	0.048656	0.580706
AACS	Pineda_2024_C9FTLD_PFC	0.319449	0.408205
AACS	Pineda_2024_FTLD_PFC	0.329168	0.410314
AACS	Pineda_2024_ALS_M1	-0.411454	0.360133
AACS	Pineda_2024_C9ALS_M1	-0.288645	0.386246
AACS	Pineda_2024_C9FTLD_M1	-0.0825789	0.521086
AACS	Pineda_2024_FTLD_M1	-0.0042188	0.579744
AADACL2-AS1	NM_2024_PD_DMV	-2.66318	0.00148083
AADACL2-AS1	NM_2024_PD_PFC	-2.70417	0.00183825
AADACL2-AS1	NM_2024_PD_GPi	-1.76109	0.0263346
AADACL2-AS1	NM_2024_PD_M1	-3.49565	6.37e-07
AADACL2-AS1	NM_2024_PD_V1	-0.372937	0.315601
AADACL2-AS1	Gerrits_2022_FTD-GRN_FC	0.342575	0.349516
AADACL2-AS1	Gerrits_2022_FTD-GRN_OC	0.472781	0.337422
AADACL2-AS1	Gerrits_2022_FTD-GRN_TC	0.330948	0.369635
AADACL2-AS1	Mathys_2024_AD_AnG	0.32736	0.385192
AADACL2-AS1	Mathys_2024_CR_AnG	2.30488	0.0842949
AADACL2-AS1	Mathys_2024_AD_EC	1.15054	0.0506344
AADACL2-AS1	Mathys_2024_CR_EC	2.37376	0.0734025
AADACL2-AS1	Mathys_2024_AD_PFC	1.68647	0.131179
AADACL2-AS1	Mathys_2024_CR_PFC	3.18931	0.0382533
AADACL2-AS1	Mathys_2024_AD_HIP	-0.874906	0.197685
AADACL2-AS1	Mathys_2024_CR_HIP	2.14193	0.100943
AADACL2-AS1	Mathys_2024_AD_MTG	0.958338	0.245898
AADACL2-AS1	Mathys_2024_CR_MTG	2.84155	0.0488887
AADACL2-AS1	Mathys_2024_AD_TH	-0.0551342	0.388182
AADACL2-AS1	Mathys_2024_CR_TH	0.501197	0.307835
AADACL2-AS1	Pineda_2024_ALS_PFC	-0.620853	0.491403
AADACL2-AS1	Pineda_2024_C9ALS_PFC	-0.368005	0.444533
AADACL2-AS1	Pineda_2024_C9FTLD_PFC	-1.72055	0.36863
AADACL2-AS1	Pineda_2024_FTLD_PFC	-1.01645	0.498466
AADACL2-AS1	Pineda_2024_ALS_M1	0.0177125	0.49042
AADACL2-AS1	Pineda_2024_C9ALS_M1	-1.34157	0.0354329
AADACL2-AS1	Pineda_2024_C9FTLD_M1	-3.25559	0.0426579
AADACL2-AS1	Pineda_2024_FTLD_M1	-2.10353	0.135742
AADAT	NM_2024_PD_DMV	0.010534	0.562835
AADAT	NM_2024_PD_PFC	0.00634217	0.569165
AADAT	NM_2024_PD_GPi	0.00708358	0.565859
AADAT	NM_2024_PD_M1	0.0125601	0.56331
AADAT	NM_2024_PD_V1	0.0465523	0.522197
AADAT	Gerrits_2022_FTD-GRN_FC	0.0207167	0.557575
AADAT	Gerrits_2022_FTD-GRN_OC	0.0219519	0.553563
AADAT	Gerrits_2022_FTD-GRN_TC	0.0212028	0.563437
AADAT	Mathys_2024_AD_AnG	0.00264692	0.572434
AADAT	Mathys_2024_CR_AnG	-0.0164893	0.565225
AADAT	Mathys_2024_AD_EC	-0.00276478	0.569205
AADAT	Mathys_2024_CR_EC	-0.0198967	0.56343
AADAT	Mathys_2024_AD_PFC	0.00108434	0.573397
AADAT	Mathys_2024_CR_PFC	-0.0108639	0.566906
AADAT	Mathys_2024_AD_HIP	0.0014202	0.572485
AADAT	Mathys_2024_CR_HIP	-0.0220106	0.562725
AADAT	Mathys_2024_AD_MTG	0.00287718	0.572334
AADAT	Mathys_2024_CR_MTG	-0.0151416	0.56622
AADAT	Mathys_2024_AD_TH	0.00237053	0.564882
AADAT	Mathys_2024_CR_TH	-0.00717181	0.567606
AADAT	Pineda_2024_ALS_PFC	0.042197	0.558797
AADAT	Pineda_2024_C9ALS_PFC	0.0400414	0.560321
AADAT	Pineda_2024_C9FTLD_PFC	0.0347962	0.564854
AADAT	Pineda_2024_FTLD_PFC	0.033078	0.56393
AADAT	Pineda_2024_ALS_M1	0.0315533	0.560924
AADAT	Pineda_2024_C9ALS_M1	0.0355447	0.553751
AADAT	Pineda_2024_C9FTLD_M1	0.0441048	0.558437
AADAT	Pineda_2024_FTLD_M1	0.0380138	0.55925
AAGAB	NM_2024_PD_DMV	-0.319391	0.00303411
AAGAB	NM_2024_PD_PFC	-0.510394	0.000254141
AAGAB	NM_2024_PD_GPi	-0.405461	0.000636595
AAGAB	NM_2024_PD_M1	-0.358227	0.00632262
AAGAB	NM_2024_PD_V1	-0.0197349	0.420523
AAGAB	Gerrits_2022_FTD-GRN_FC	-0.794805	2.65e-05
AAGAB	Gerrits_2022_FTD-GRN_OC	-0.646594	4.04e-05
AAGAB	Gerrits_2022_FTD-GRN_TC	-0.563789	8.45e-05
AAGAB	Mathys_2024_AD_AnG	-0.150916	0.132233
AAGAB	Mathys_2024_CR_AnG	0.413815	0.00167161
AAGAB	Mathys_2024_AD_EC	-0.322064	0.0192756
AAGAB	Mathys_2024_CR_EC	0.433873	0.000176492
AAGAB	Mathys_2024_AD_PFC	-0.101368	0.279943
AAGAB	Mathys_2024_CR_PFC	0.556691	0.000503295
AAGAB	Mathys_2024_AD_HIP	-0.245538	0.0390148
AAGAB	Mathys_2024_CR_HIP	0.336568	0.0115764
AAGAB	Mathys_2024_AD_MTG	-0.182161	0.127976
AAGAB	Mathys_2024_CR_MTG	0.511889	0.00058602
AAGAB	Mathys_2024_AD_TH	-0.273654	0.0038503
AAGAB	Mathys_2024_CR_TH	0.0856151	0.188102
AAGAB	Pineda_2024_ALS_PFC	0.0190685	0.452901
AAGAB	Pineda_2024_C9ALS_PFC	0.072445	0.361134
AAGAB	Pineda_2024_C9FTLD_PFC	-0.647439	0.00688669
AAGAB	Pineda_2024_FTLD_PFC	-0.470147	0.0405033
AAGAB	Pineda_2024_ALS_M1	0.275958	0.178757
AAGAB	Pineda_2024_C9ALS_M1	0.140214	0.28124
AAGAB	Pineda_2024_C9FTLD_M1	-0.552846	0.00184281
AAGAB	Pineda_2024_FTLD_M1	-0.592788	0.00222046
AAK1	NM_2024_PD_DMV	-0.00260899	0.482854
AAK1	NM_2024_PD_PFC	-0.132672	0.091855
AAK1	NM_2024_PD_GPi	-0.105237	0.0558099
AAK1	NM_2024_PD_M1	-0.102639	0.150961
AAK1	NM_2024_PD_V1	-0.0510843	0.252292
AAK1	Gerrits_2022_FTD-GRN_FC	-0.23435	0.0753649
AAK1	Gerrits_2022_FTD-GRN_OC	-0.105715	0.216727
AAK1	Gerrits_2022_FTD-GRN_TC	-0.0396489	0.173139
AAK1	Mathys_2024_AD_AnG	-0.135437	0.153765
AAK1	Mathys_2024_CR_AnG	0.147027	0.130491
AAK1	Mathys_2024_AD_EC	-0.176253	0.114659
AAK1	Mathys_2024_CR_EC	0.0272015	0.418048
AAK1	Mathys_2024_AD_PFC	-0.22408	0.0950799
AAK1	Mathys_2024_CR_PFC	0.0373439	0.383863
AAK1	Mathys_2024_AD_HIP	-0.0606691	0.346199
AAK1	Mathys_2024_CR_HIP	0.11035	0.171534
AAK1	Mathys_2024_AD_MTG	-0.230433	0.0625685
AAK1	Mathys_2024_CR_MTG	0.0657177	0.292841
AAK1	Mathys_2024_AD_TH	0.0172734	0.435472
AAK1	Mathys_2024_CR_TH	0.0874434	0.208354
AAK1	Pineda_2024_ALS_PFC	-0.400787	0.0188288
AAK1	Pineda_2024_C9ALS_PFC	-0.461064	0.0181542
AAK1	Pineda_2024_C9FTLD_PFC	-0.623355	0.0187651
AAK1	Pineda_2024_FTLD_PFC	-0.641407	0.0190789
AAK1	Pineda_2024_ALS_M1	0.199421	0.0949637
AAK1	Pineda_2024_C9ALS_M1	0.0545925	0.164
AAK1	Pineda_2024_C9FTLD_M1	-0.22691	0.018804
AAK1	Pineda_2024_FTLD_M1	-0.224903	0.0524636
AAMDC	NM_2024_PD_DMV	-0.388966	0.0471615
AAMDC	NM_2024_PD_PFC	0.0188694	0.472545
AAMDC	NM_2024_PD_GPi	-0.0151081	0.452129
AAMDC	NM_2024_PD_M1	-0.181805	0.222486
AAMDC	NM_2024_PD_V1	0.215556	0.153399
AAMDC	Gerrits_2022_FTD-GRN_FC	1.9339	8.86e-10
AAMDC	Gerrits_2022_FTD-GRN_OC	1.47849	2.84e-07
AAMDC	Gerrits_2022_FTD-GRN_TC	1.29237	9.49e-06
AAMDC	Mathys_2024_AD_AnG	-0.0714184	0.388132
AAMDC	Mathys_2024_CR_AnG	-0.549151	0.022938
AAMDC	Mathys_2024_AD_EC	-0.00165084	0.180892
AAMDC	Mathys_2024_CR_EC	-0.610691	0.0176123
AAMDC	Mathys_2024_AD_PFC	0.442054	0.095056
AAMDC	Mathys_2024_CR_PFC	-0.0582558	0.42402
AAMDC	Mathys_2024_AD_HIP	-0.303247	0.116749
AAMDC	Mathys_2024_CR_HIP	-0.823028	0.00945412
AAMDC	Mathys_2024_AD_MTG	0.287925	0.0303679
AAMDC	Mathys_2024_CR_MTG	-0.347501	0.146526
AAMDC	Mathys_2024_AD_TH	-0.742146	0.000518939
AAMDC	Mathys_2024_CR_TH	-0.584572	0.00300213
AAMDC	Pineda_2024_ALS_PFC	1.72445	0.000784788
AAMDC	Pineda_2024_C9ALS_PFC	1.6938	0.00157467
AAMDC	Pineda_2024_C9FTLD_PFC	2.12422	3.21e-06
AAMDC	Pineda_2024_FTLD_PFC	2.02569	1.48e-05
AAMDC	Pineda_2024_ALS_M1	-0.107118	0.395298
AAMDC	Pineda_2024_C9ALS_M1	0.478663	0.127266
AAMDC	Pineda_2024_C9FTLD_M1	0.844644	0.0242407
AAMDC	Pineda_2024_FTLD_M1	0.902178	0.00985328
AAMP	NM_2024_PD_DMV	0.00896634	0.93239
AAMP	NM_2024_PD_PFC	0.0057113	0.938043
AAMP	NM_2024_PD_GPi	0.0114338	0.928197
AAMP	NM_2024_PD_M1	0.0172684	0.929878
AAMP	NM_2024_PD_V1	0.00121502	0.953788
AAMP	Gerrits_2022_FTD-GRN_FC	-0.00681394	0.918387
AAMP	Gerrits_2022_FTD-GRN_OC	0.0113507	0.910926
AAMP	Gerrits_2022_FTD-GRN_TC	-0.0327884	0.901131
AAMP	Mathys_2024_AD_AnG	-0.000404242	0.948306
AAMP	Mathys_2024_CR_AnG	-0.0188806	0.932006
AAMP	Mathys_2024_AD_EC	-0.000737743	0.938715
AAMP	Mathys_2024_CR_EC	0.0230518	0.924453
AAMP	Mathys_2024_AD_PFC	0.00294333	0.952441
AAMP	Mathys_2024_CR_PFC	-0.00343917	0.94036
AAMP	Mathys_2024_AD_HIP	-0.00151236	0.945746
AAMP	Mathys_2024_CR_HIP	0.0100013	0.940757
AAMP	Mathys_2024_AD_MTG	0.0143265	0.930203
AAMP	Mathys_2024_CR_MTG	0.00151693	0.94992
AAMP	Mathys_2024_AD_TH	0.000803057	0.94721
AAMP	Mathys_2024_CR_TH	0.00737006	0.944053
AAMP	Pineda_2024_ALS_PFC	-0.0225631	0.933992
AAMP	Pineda_2024_C9ALS_PFC	-0.0200503	0.937461
AAMP	Pineda_2024_C9FTLD_PFC	0.011288	0.944542
AAMP	Pineda_2024_FTLD_PFC	0.0091702	0.941094
AAMP	Pineda_2024_ALS_M1	-0.0711189	0.908793
AAMP	Pineda_2024_C9ALS_M1	-0.969081	0.334736
AAMP	Pineda_2024_C9FTLD_M1	-0.0249777	0.928518
AAMP	Pineda_2024_FTLD_M1	-0.056654	0.892016
AANAT	NM_2024_PD_DMV	-0.427746	0.0805571
AANAT	NM_2024_PD_PFC	-0.755088	0.0375436
AANAT	NM_2024_PD_GPi	-0.540039	0.0562735
AANAT	NM_2024_PD_M1	-0.522169	0.0565428
AANAT	NM_2024_PD_V1	-0.00902505	0.507031
AANAT	Gerrits_2022_FTD-GRN_FC	-0.277267	0.391826
AANAT	Gerrits_2022_FTD-GRN_OC	-0.069831	0.471135
AANAT	Gerrits_2022_FTD-GRN_TC	-0.0992709	0.45471
AANAT	Mathys_2024_AD_AnG	-0.384841	0.2114
AANAT	Mathys_2024_CR_AnG	0.229873	0.319681
AANAT	Mathys_2024_AD_EC	-0.486524	0.165727
AANAT	Mathys_2024_CR_EC	0.0992452	0.424376
AANAT	Mathys_2024_AD_PFC	-0.266454	0.326042
AANAT	Mathys_2024_CR_PFC	0.457853	0.179116
AANAT	Mathys_2024_AD_HIP	-0.483366	0.191246
AANAT	Mathys_2024_CR_HIP	0.0974738	0.421052
AANAT	Mathys_2024_AD_MTG	-0.344521	0.256521
AANAT	Mathys_2024_CR_MTG	0.342352	0.238295
AANAT	Mathys_2024_AD_TH	-0.420085	0.174594
AANAT	Mathys_2024_CR_TH	-0.179188	0.325685
AANAT	Pineda_2024_ALS_PFC	0.105804	0.462995
AANAT	Pineda_2024_C9ALS_PFC	0.0829061	0.474719
AANAT	Pineda_2024_C9FTLD_PFC	-0.714091	0.232904
AANAT	Pineda_2024_FTLD_PFC	-0.571173	0.282894
AANAT	Pineda_2024_ALS_M1	0.512602	0.257876
AANAT	Pineda_2024_C9ALS_M1	0.328556	0.316609
AANAT	Pineda_2024_C9FTLD_M1	-0.442022	0.261445
AANAT	Pineda_2024_FTLD_M1	-0.537367	0.24745
AAR2	NM_2024_PD_DMV	-0.264685	0.13839
AAR2	NM_2024_PD_PFC	-0.0582991	0.391537
AAR2	NM_2024_PD_GPi	-0.315498	0.109451
AAR2	NM_2024_PD_M1	-0.477243	0.0254592
AAR2	NM_2024_PD_V1	-0.211008	0.141087
AAR2	Gerrits_2022_FTD-GRN_FC	-0.0697471	0.128354
AAR2	Gerrits_2022_FTD-GRN_OC	-0.316954	0.0984855
AAR2	Gerrits_2022_FTD-GRN_TC	-0.4539	0.0189131
AAR2	Mathys_2024_AD_AnG	0.0700519	0.399812
AAR2	Mathys_2024_CR_AnG	0.78258	0.00186872
AAR2	Mathys_2024_AD_EC	0.530283	0.00332486
AAR2	Mathys_2024_CR_EC	0.927729	0.000717062
AAR2	Mathys_2024_AD_PFC	0.41697	0.121975
AAR2	Mathys_2024_CR_PFC	0.695913	0.0268391
AAR2	Mathys_2024_AD_HIP	-0.00609362	0.485337
AAR2	Mathys_2024_CR_HIP	0.86706	0.00416057
AAR2	Mathys_2024_AD_MTG	0.315307	0.155239
AAR2	Mathys_2024_CR_MTG	0.769879	0.0114813
AAR2	Mathys_2024_AD_TH	-0.139855	0.175762
AAR2	Mathys_2024_CR_TH	0.0131521	0.454865
AAR2	Pineda_2024_ALS_PFC	-0.904109	0.0440322
AAR2	Pineda_2024_C9ALS_PFC	-0.777213	0.0886132
AAR2	Pineda_2024_C9FTLD_PFC	-0.377514	0.233316
AAR2	Pineda_2024_FTLD_PFC	-0.280169	0.312467
AAR2	Pineda_2024_ALS_M1	-1.50126	2.61e-05
AAR2	Pineda_2024_C9ALS_M1	-1.40517	7.74e-05
AAR2	Pineda_2024_C9FTLD_M1	-1.3941	0.00103437
AAR2	Pineda_2024_FTLD_M1	-1.28569	8.02e-05
AARS1	NM_2024_PD_DMV	-0.533391	0.0144427
AARS1	NM_2024_PD_PFC	-0.792715	0.00359179
AARS1	NM_2024_PD_GPi	-0.841639	0.000439054
AARS1	NM_2024_PD_M1	-0.609261	0.00481812
AARS1	NM_2024_PD_V1	-0.129038	0.269293
AARS1	Gerrits_2022_FTD-GRN_FC	-0.591243	0.0404165
AARS1	Gerrits_2022_FTD-GRN_OC	-0.619552	0.000510086
AARS1	Gerrits_2022_FTD-GRN_TC	-0.971458	8.77e-07
AARS1	Mathys_2024_AD_AnG	-1.05201	0.00353555
AARS1	Mathys_2024_CR_AnG	0.159134	0.278064
AARS1	Mathys_2024_AD_EC	-0.892007	0.00236551
AARS1	Mathys_2024_CR_EC	0.366264	0.10153
AARS1	Mathys_2024_AD_PFC	-0.771778	0.0233633
AARS1	Mathys_2024_CR_PFC	0.639064	0.0520139
AARS1	Mathys_2024_AD_HIP	-1.373	0.000206872
AARS1	Mathys_2024_CR_HIP	0.315122	0.145848
AARS1	Mathys_2024_AD_MTG	-0.576753	0.0472481
AARS1	Mathys_2024_CR_MTG	0.562425	0.0575549
AARS1	Mathys_2024_AD_TH	-1.36047	4.01e-08
AARS1	Mathys_2024_CR_TH	-0.391223	0.0332681
AARS1	Pineda_2024_ALS_PFC	-0.380277	0.190642
AARS1	Pineda_2024_C9ALS_PFC	-0.406309	0.193325
AARS1	Pineda_2024_C9FTLD_PFC	-1.08381	0.0095102
AARS1	Pineda_2024_FTLD_PFC	-0.827477	0.0474442
AARS1	Pineda_2024_ALS_M1	-0.877759	0.0126058
AARS1	Pineda_2024_C9ALS_M1	-0.852076	0.00550884
AARS1	Pineda_2024_C9FTLD_M1	-1.63059	0.000586512
AARS1	Pineda_2024_FTLD_M1	-1.97657	0.000139235
AARS2	NM_2024_PD_DMV	-0.333414	0.0736271
AARS2	NM_2024_PD_PFC	-0.325223	0.103812
AARS2	NM_2024_PD_GPi	-0.376907	0.0698267
AARS2	NM_2024_PD_M1	-0.259347	0.100572
AARS2	NM_2024_PD_V1	-0.033292	0.502763
AARS2	Gerrits_2022_FTD-GRN_FC	-0.11696	0.336102
AARS2	Gerrits_2022_FTD-GRN_OC	-0.150811	0.304884
AARS2	Gerrits_2022_FTD-GRN_TC	-0.174121	0.270124
AARS2	Mathys_2024_AD_AnG	-0.180517	0.211331
AARS2	Mathys_2024_CR_AnG	0.0413258	0.452772
AARS2	Mathys_2024_AD_EC	-0.177718	0.230431
AARS2	Mathys_2024_CR_EC	0.108422	0.306512
AARS2	Mathys_2024_AD_PFC	0.000248564	0.528063
AARS2	Mathys_2024_CR_PFC	0.257259	0.219518
AARS2	Mathys_2024_AD_HIP	-0.403373	0.0770873
AARS2	Mathys_2024_CR_HIP	-0.0286061	0.4833
AARS2	Mathys_2024_AD_MTG	-0.0506026	0.375689
AARS2	Mathys_2024_CR_MTG	0.168623	0.264243
AARS2	Mathys_2024_AD_TH	-0.388874	0.0469287
AARS2	Mathys_2024_CR_TH	-0.144635	0.132217
AARS2	Pineda_2024_ALS_PFC	0.411006	0.196566
AARS2	Pineda_2024_C9ALS_PFC	0.414087	0.229838
AARS2	Pineda_2024_C9FTLD_PFC	0.0513275	0.479679
AARS2	Pineda_2024_FTLD_PFC	0.186543	0.360548
AARS2	Pineda_2024_ALS_M1	0.0551909	0.447222
AARS2	Pineda_2024_C9ALS_M1	0.0161325	0.483658
AARS2	Pineda_2024_C9FTLD_M1	-0.173568	0.253175
AARS2	Pineda_2024_FTLD_M1	-0.0729617	0.283043
AARSD1	NM_2024_PD_DMV	-0.344051	0.0282898
AARSD1	NM_2024_PD_PFC	-0.307246	0.0833958
AARSD1	NM_2024_PD_GPi	-0.378423	0.0314122
AARSD1	NM_2024_PD_M1	0.00240461	0.442334
AARSD1	NM_2024_PD_V1	-0.0955327	0.28307
AARSD1	Gerrits_2022_FTD-GRN_FC	-0.596068	0.0259806
AARSD1	Gerrits_2022_FTD-GRN_OC	-0.796525	0.00378289
AARSD1	Gerrits_2022_FTD-GRN_TC	-0.882932	0.00159433
AARSD1	Mathys_2024_AD_AnG	-0.214477	0.210906
AARSD1	Mathys_2024_CR_AnG	0.135944	0.241794
AARSD1	Mathys_2024_AD_EC	-0.0673401	0.396198
AARSD1	Mathys_2024_CR_EC	0.651813	0.00238331
AARSD1	Mathys_2024_AD_PFC	0.177288	0.303873
AARSD1	Mathys_2024_CR_PFC	0.584405	0.01433
AARSD1	Mathys_2024_AD_HIP	-0.431643	0.0535365
AARSD1	Mathys_2024_CR_HIP	0.324462	0.0919017
AARSD1	Mathys_2024_AD_MTG	0.112817	0.354243
AARSD1	Mathys_2024_CR_MTG	0.532115	0.0154894
AARSD1	Mathys_2024_AD_TH	-0.426403	0.0603848
AARSD1	Mathys_2024_CR_TH	-0.0718774	0.370992
AARSD1	Pineda_2024_ALS_PFC	0.376155	0.212151
AARSD1	Pineda_2024_C9ALS_PFC	0.551531	0.135244
AARSD1	Pineda_2024_C9FTLD_PFC	0.342162	0.227533
AARSD1	Pineda_2024_FTLD_PFC	0.594434	0.0982007
AARSD1	Pineda_2024_ALS_M1	-0.848662	0.011772
AARSD1	Pineda_2024_C9ALS_M1	-0.661706	0.0257087
AARSD1	Pineda_2024_C9FTLD_M1	-0.819274	0.00439333
AARSD1	Pineda_2024_FTLD_M1	-0.877689	0.00421611
AASDH	NM_2024_PD_DMV	-0.0480441	0.760641
AASDH	NM_2024_PD_PFC	-0.0282265	0.809581
AASDH	NM_2024_PD_GPi	-0.0566186	0.749677
AASDH	NM_2024_PD_M1	-0.0312807	0.774263
AASDH	NM_2024_PD_V1	-0.0328823	0.80121
AASDH	Gerrits_2022_FTD-GRN_FC	-0.0717457	0.789598
AASDH	Gerrits_2022_FTD-GRN_OC	-0.0764286	0.783378
AASDH	Gerrits_2022_FTD-GRN_TC	-0.096396	0.738598
AASDH	Mathys_2024_AD_AnG	0.0268647	0.81174
AASDH	Mathys_2024_CR_AnG	0.0468399	0.78416
AASDH	Mathys_2024_AD_EC	-0.0152973	0.765109
AASDH	Mathys_2024_CR_EC	0.0145703	0.813924
AASDH	Mathys_2024_AD_PFC	0.115897	0.732956
AASDH	Mathys_2024_CR_PFC	0.0811618	0.760295
AASDH	Mathys_2024_AD_HIP	0.762013	0.0776427
AASDH	Mathys_2024_CR_HIP	0.022973	0.822144
AASDH	Mathys_2024_AD_MTG	-0.00737651	0.794383
AASDH	Mathys_2024_CR_MTG	0.0648067	0.770227
AASDH	Mathys_2024_AD_TH	0.00522458	0.797815
AASDH	Mathys_2024_CR_TH	0.042273	0.79041
AASDH	Pineda_2024_ALS_PFC	0.133794	0.756143
AASDH	Pineda_2024_C9ALS_PFC	0.220126	0.718975
AASDH	Pineda_2024_C9FTLD_PFC	0.116337	0.736223
AASDH	Pineda_2024_FTLD_PFC	0.219944	0.681106
AASDH	Pineda_2024_ALS_M1	0.0325517	0.797305
AASDH	Pineda_2024_C9ALS_M1	0.0475889	0.786287
AASDH	Pineda_2024_C9FTLD_M1	-0.0204004	0.810003
AASDH	Pineda_2024_FTLD_M1	-0.0181444	0.829307
AASDHPPT	NM_2024_PD_DMV	0.703831	0.039571
AASDHPPT	NM_2024_PD_PFC	1.50341	0.000161006
AASDHPPT	NM_2024_PD_GPi	0.941723	0.00776749
AASDHPPT	NM_2024_PD_M1	1.09631	0.00279402
AASDHPPT	NM_2024_PD_V1	0.166757	0.288913
AASDHPPT	Gerrits_2022_FTD-GRN_FC	0.967096	9.64e-06
AASDHPPT	Gerrits_2022_FTD-GRN_OC	0.259964	0.0533164
AASDHPPT	Gerrits_2022_FTD-GRN_TC	0.24423	0.111491
AASDHPPT	Mathys_2024_AD_AnG	0.180982	0.341394
AASDHPPT	Mathys_2024_CR_AnG	-1.34661	0.00748247
AASDHPPT	Mathys_2024_AD_EC	1.27472	0.00117348
AASDHPPT	Mathys_2024_CR_EC	-0.719062	0.0743492
AASDHPPT	Mathys_2024_AD_PFC	0.330391	0.272462
AASDHPPT	Mathys_2024_CR_PFC	-1.03198	0.0485039
AASDHPPT	Mathys_2024_AD_HIP	-0.180308	0.297605
AASDHPPT	Mathys_2024_CR_HIP	-0.78403	0.0910392
AASDHPPT	Mathys_2024_AD_MTG	0.715359	0.0498932
AASDHPPT	Mathys_2024_CR_MTG	-0.950293	0.0552498
AASDHPPT	Mathys_2024_AD_TH	-0.254716	0.171016
AASDHPPT	Mathys_2024_CR_TH	-0.799004	0.00171049
AASDHPPT	Pineda_2024_ALS_PFC	0.909739	0.174631
AASDHPPT	Pineda_2024_C9ALS_PFC	0.995021	0.163983
AASDHPPT	Pineda_2024_C9FTLD_PFC	2.79447	0.00999611
AASDHPPT	Pineda_2024_FTLD_PFC	2.48376	0.00166075
AASDHPPT	Pineda_2024_ALS_M1	-1.95494	0.0315864
AASDHPPT	Pineda_2024_C9ALS_M1	-1.16111	0.117708
AASDHPPT	Pineda_2024_C9FTLD_M1	0.912602	0.143263
AASDHPPT	Pineda_2024_FTLD_M1	0.667305	0.196616
AASS	NM_2024_PD_DMV	-0.116214	0.317242
AASS	NM_2024_PD_PFC	-0.14371	0.28711
AASS	NM_2024_PD_GPi	0.0232015	0.49215
AASS	NM_2024_PD_M1	-0.289699	0.0828335
AASS	NM_2024_PD_V1	-0.00334564	0.497137
AASS	Gerrits_2022_FTD-GRN_FC	2.60621	5.14e-05
AASS	Gerrits_2022_FTD-GRN_OC	2.51799	1.61e-12
AASS	Gerrits_2022_FTD-GRN_TC	1.93465	5.19e-05
AASS	Mathys_2024_AD_AnG	0.059216	0.449116
AASS	Mathys_2024_CR_AnG	-0.15667	0.252898
AASS	Mathys_2024_AD_EC	0.0839794	0.0490443
AASS	Mathys_2024_CR_EC	-0.833564	0.000185684
AASS	Mathys_2024_AD_PFC	-0.168695	0.276604
AASS	Mathys_2024_CR_PFC	-0.569726	0.0176776
AASS	Mathys_2024_AD_HIP	-0.0181718	0.457108
AASS	Mathys_2024_CR_HIP	-0.46273	0.0524817
AASS	Mathys_2024_AD_MTG	-0.068973	0.378865
AASS	Mathys_2024_CR_MTG	-0.433733	0.044829
AASS	Mathys_2024_AD_TH	-0.369974	0.043247
AASS	Mathys_2024_CR_TH	-0.420176	0.0203076
AASS	Pineda_2024_ALS_PFC	-0.060354	0.400437
AASS	Pineda_2024_C9ALS_PFC	-0.1642	0.265205
AASS	Pineda_2024_C9FTLD_PFC	0.137409	0.0637742
AASS	Pineda_2024_FTLD_PFC	-0.0389191	0.0937823
AASS	Pineda_2024_ALS_M1	-0.107374	0.308067
AASS	Pineda_2024_C9ALS_M1	0.0938703	0.385672
AASS	Pineda_2024_C9FTLD_M1	0.0974152	0.31764
AASS	Pineda_2024_FTLD_M1	0.26922	0.104773
AATBC	NM_2024_PD_DMV	0.125092	0.433657
AATBC	NM_2024_PD_PFC	0.170921	0.420946
AATBC	NM_2024_PD_GPi	0.168847	0.404667
AATBC	NM_2024_PD_M1	0.150375	0.414736
AATBC	NM_2024_PD_V1	-0.028694	0.544399
AATBC	Gerrits_2022_FTD-GRN_FC	-0.0460338	0.563195
AATBC	Gerrits_2022_FTD-GRN_OC	-0.0642627	0.54791
AATBC	Gerrits_2022_FTD-GRN_TC	-0.0316268	0.572595
AATBC	Mathys_2024_AD_AnG	0.0683769	0.527445
AATBC	Mathys_2024_CR_AnG	-0.0510618	0.538843
AATBC	Mathys_2024_AD_EC	0.0427108	0.544511
AATBC	Mathys_2024_CR_EC	-0.0423558	0.54941
AATBC	Mathys_2024_AD_PFC	-0.00536798	0.583794
AATBC	Mathys_2024_CR_PFC	-0.141875	0.468279
AATBC	Mathys_2024_AD_HIP	0.103122	0.511808
AATBC	Mathys_2024_CR_HIP	-0.0275051	0.559772
AATBC	Mathys_2024_AD_MTG	0.0229095	0.562742
AATBC	Mathys_2024_CR_MTG	-0.103288	0.49745
AATBC	Mathys_2024_AD_TH	0.122087	0.474523
AATBC	Mathys_2024_CR_TH	0.0687813	0.512029
AATBC	Pineda_2024_ALS_PFC	-0.0729249	0.553613
AATBC	Pineda_2024_C9ALS_PFC	-0.0734613	0.554731
AATBC	Pineda_2024_C9FTLD_PFC	0.0689119	0.548937
AATBC	Pineda_2024_FTLD_PFC	0.0290803	0.564823
AATBC	Pineda_2024_ALS_M1	-0.0585398	0.557628
AATBC	Pineda_2024_C9ALS_M1	-0.042009	0.560283
AATBC	Pineda_2024_C9FTLD_M1	0.120586	0.517493
AATBC	Pineda_2024_FTLD_M1	0.11793	0.523094
AATF	NM_2024_PD_DMV	-0.0154502	0.418838
AATF	NM_2024_PD_PFC	-0.278755	0.00984264
AATF	NM_2024_PD_GPi	-0.236085	0.00823885
AATF	NM_2024_PD_M1	-0.131148	0.0320948
AATF	NM_2024_PD_V1	0.036887	0.357371
AATF	Gerrits_2022_FTD-GRN_FC	-0.758639	5.47e-08
AATF	Gerrits_2022_FTD-GRN_OC	-0.658597	1.18e-13
AATF	Gerrits_2022_FTD-GRN_TC	-0.514198	6.28e-05
AATF	Mathys_2024_AD_AnG	-0.216523	0.0617797
AATF	Mathys_2024_CR_AnG	0.243773	0.0209333
AATF	Mathys_2024_AD_EC	-0.392104	0.00531896
AATF	Mathys_2024_CR_EC	0.2169	0.0201978
AATF	Mathys_2024_AD_PFC	-0.343171	0.018981
AATF	Mathys_2024_CR_PFC	0.155777	0.140172
AATF	Mathys_2024_AD_HIP	-0.174941	0.077023
AATF	Mathys_2024_CR_HIP	0.177437	0.0806045
AATF	Mathys_2024_AD_MTG	-0.396208	0.00217337
AATF	Mathys_2024_CR_MTG	0.179799	0.0870844
AATF	Mathys_2024_AD_TH	-0.117374	0.0333653
AATF	Mathys_2024_CR_TH	0.087045	0.0793483
AATF	Pineda_2024_ALS_PFC	-0.289444	0.0357403
AATF	Pineda_2024_C9ALS_PFC	-0.249467	0.0816399
AATF	Pineda_2024_C9FTLD_PFC	-0.844664	2.27e-06
AATF	Pineda_2024_FTLD_PFC	-0.741601	0.000352899
AATF	Pineda_2024_ALS_M1	0.380022	0.0537827
AATF	Pineda_2024_C9ALS_M1	0.165041	0.19846
AATF	Pineda_2024_C9FTLD_M1	-0.160511	0.0416421
AATF	Pineda_2024_FTLD_M1	-0.404394	0.00305851
AATK	NM_2024_PD_DMV	0.10575	0.450504
AATK	NM_2024_PD_PFC	-0.0156206	0.517747
AATK	NM_2024_PD_GPi	0.0993392	0.464523
AATK	NM_2024_PD_M1	-0.0062231	0.519775
AATK	NM_2024_PD_V1	0.0919996	0.419836
AATK	Gerrits_2022_FTD-GRN_FC	0.315591	0.35871
AATK	Gerrits_2022_FTD-GRN_OC	0.747748	0.123516
AATK	Gerrits_2022_FTD-GRN_TC	1.49582	7.43e-08
AATK	Mathys_2024_AD_AnG	0.521383	0.297096
AATK	Mathys_2024_CR_AnG	0.163876	0.465138
AATK	Mathys_2024_AD_EC	0.285186	0.38564
AATK	Mathys_2024_CR_EC	-0.219787	0.389817
AATK	Mathys_2024_AD_PFC	0.311347	0.394306
AATK	Mathys_2024_CR_PFC	-0.105093	0.464484
AATK	Mathys_2024_AD_HIP	0.732451	0.265097
AATK	Mathys_2024_CR_HIP	-0.0835649	0.458196
AATK	Mathys_2024_AD_MTG	0.226946	0.412741
AATK	Mathys_2024_CR_MTG	-0.131182	0.438514
AATK	Mathys_2024_AD_TH	0.587628	0.282084
AATK	Mathys_2024_CR_TH	0.228535	0.386417
AATK	Pineda_2024_ALS_PFC	-0.00221119	0.499495
AATK	Pineda_2024_C9ALS_PFC	-0.103291	0.528858
AATK	Pineda_2024_C9FTLD_PFC	-0.257601	0.480236
AATK	Pineda_2024_FTLD_PFC	-0.347589	0.456295
AATK	Pineda_2024_ALS_M1	1.31709	0.171908
AATK	Pineda_2024_C9ALS_M1	1.13153	0.175203
AATK	Pineda_2024_C9FTLD_M1	0.811475	0.250462
AATK	Pineda_2024_FTLD_M1	1.15872	0.195396
ABALON	NM_2024_PD_DMV	-0.336465	0.320578
ABALON	NM_2024_PD_PFC	-0.448066	0.317135
ABALON	NM_2024_PD_GPi	-0.370163	0.323925
ABALON	NM_2024_PD_M1	-0.523109	0.22013
ABALON	NM_2024_PD_V1	-0.0472206	0.498943
ABALON	Gerrits_2022_FTD-GRN_FC	-0.320848	0.463651
ABALON	Gerrits_2022_FTD-GRN_OC	-0.203112	0.488532
ABALON	Gerrits_2022_FTD-GRN_TC	-0.209261	0.487848
ABALON	Mathys_2024_AD_AnG	-0.217799	0.446447
ABALON	Mathys_2024_CR_AnG	0.304224	0.392284
ABALON	Mathys_2024_AD_EC	-0.232784	0.445412
ABALON	Mathys_2024_CR_EC	0.255898	0.4247
ABALON	Mathys_2024_AD_PFC	-0.116019	0.500342
ABALON	Mathys_2024_CR_PFC	0.415142	0.350642
ABALON	Mathys_2024_AD_HIP	-0.273852	0.438127
ABALON	Mathys_2024_CR_HIP	0.259077	0.417081
ABALON	Mathys_2024_AD_MTG	-0.186218	0.463658
ABALON	Mathys_2024_CR_MTG	0.370777	0.364693
ABALON	Mathys_2024_AD_TH	-0.266951	0.413031
ABALON	Mathys_2024_CR_TH	0.00757154	0.541895
ABALON	Pineda_2024_ALS_PFC	-0.195215	0.488508
ABALON	Pineda_2024_C9ALS_PFC	-0.185008	0.494925
ABALON	Pineda_2024_C9FTLD_PFC	-0.655168	0.384163
ABALON	Pineda_2024_FTLD_PFC	-0.543552	0.409014
ABALON	Pineda_2024_ALS_M1	0.111771	0.51667
ABALON	Pineda_2024_C9ALS_M1	-0.0343398	0.531104
ABALON	Pineda_2024_C9FTLD_M1	-0.583804	0.364147
ABALON	Pineda_2024_FTLD_M1	-0.58397	0.387236
ABAT	NM_2024_PD_DMV	0.347045	0.0313434
ABAT	NM_2024_PD_PFC	0.386737	0.0207115
ABAT	NM_2024_PD_GPi	0.33642	0.0366489
ABAT	NM_2024_PD_M1	0.416268	0.0141615
ABAT	NM_2024_PD_V1	-0.0620329	0.367665
ABAT	Gerrits_2022_FTD-GRN_FC	0.232932	0.0196202
ABAT	Gerrits_2022_FTD-GRN_OC	0.10533	0.321536
ABAT	Gerrits_2022_FTD-GRN_TC	0.111094	0.270514
ABAT	Mathys_2024_AD_AnG	-0.13363	0.348185
ABAT	Mathys_2024_CR_AnG	-0.584946	0.00504426
ABAT	Mathys_2024_AD_EC	0.00168963	0.46274
ABAT	Mathys_2024_CR_EC	-0.405682	0.0420762
ABAT	Mathys_2024_AD_PFC	-0.0991074	0.388037
ABAT	Mathys_2024_CR_PFC	-0.523375	0.0275608
ABAT	Mathys_2024_AD_HIP	-0.172608	0.296787
ABAT	Mathys_2024_CR_HIP	-0.568386	0.00802597
ABAT	Mathys_2024_AD_MTG	-0.0234372	0.497785
ABAT	Mathys_2024_CR_MTG	-0.522274	0.016295
ABAT	Mathys_2024_AD_TH	-0.0310787	0.480521
ABAT	Mathys_2024_CR_TH	0.015238	0.309193
ABAT	Pineda_2024_ALS_PFC	0.450072	0.0675966
ABAT	Pineda_2024_C9ALS_PFC	0.440292	0.079185
ABAT	Pineda_2024_C9FTLD_PFC	0.968132	0.00171293
ABAT	Pineda_2024_FTLD_PFC	0.840957	0.00289257
ABAT	Pineda_2024_ALS_M1	-0.496403	0.0530131
ABAT	Pineda_2024_C9ALS_M1	-0.257629	0.183426
ABAT	Pineda_2024_C9FTLD_M1	0.530092	0.0453633
ABAT	Pineda_2024_FTLD_M1	0.31108	0.161083
ABCA1	NM_2024_PD_DMV	-0.284705	0.0570403
ABCA1	NM_2024_PD_PFC	-0.245655	0.137936
ABCA1	NM_2024_PD_GPi	-0.0206216	0.435672
ABCA1	NM_2024_PD_M1	-0.199898	0.0779209
ABCA1	NM_2024_PD_V1	-0.176025	0.13325
ABCA1	Gerrits_2022_FTD-GRN_FC	0.987433	0.0282481
ABCA1	Gerrits_2022_FTD-GRN_OC	1.17553	0.014669
ABCA1	Gerrits_2022_FTD-GRN_TC	1.10631	0.0151918
ABCA1	Mathys_2024_AD_AnG	0.000514769	0.498575
ABCA1	Mathys_2024_CR_AnG	-0.0345986	0.447788
ABCA1	Mathys_2024_AD_EC	-0.026619	0.466417
ABCA1	Mathys_2024_CR_EC	-0.330272	0.0884247
ABCA1	Mathys_2024_AD_PFC	-0.0978788	0.380678
ABCA1	Mathys_2024_CR_PFC	-0.00241006	0.496456
ABCA1	Mathys_2024_AD_HIP	0.0622785	0.394297
ABCA1	Mathys_2024_CR_HIP	-0.125639	0.295836
ABCA1	Mathys_2024_AD_MTG	-0.133782	0.320313
ABCA1	Mathys_2024_CR_MTG	-0.133185	0.279424
ABCA1	Mathys_2024_AD_TH	0.0265443	0.461584
ABCA1	Mathys_2024_CR_TH	-0.0859619	0.278199
ABCA1	Pineda_2024_ALS_PFC	-0.386046	0.091932
ABCA1	Pineda_2024_C9ALS_PFC	-0.556408	0.0558903
ABCA1	Pineda_2024_C9FTLD_PFC	-0.558264	0.0976614
ABCA1	Pineda_2024_FTLD_PFC	-0.667559	0.0663705
ABCA1	Pineda_2024_ALS_M1	0.68174	0.0473395
ABCA1	Pineda_2024_C9ALS_M1	0.519184	0.0530479
ABCA1	Pineda_2024_C9FTLD_M1	0.159153	0.281214
ABCA1	Pineda_2024_FTLD_M1	0.319423	0.10846
ABCA10	NM_2024_PD_DMV	0.0321612	0.542579
ABCA10	NM_2024_PD_PFC	0.0192227	0.55571
ABCA10	NM_2024_PD_GPi	0.0215199	0.551254
ABCA10	NM_2024_PD_M1	0.0383983	0.54051
ABCA10	NM_2024_PD_V1	0.14284	0.40914
ABCA10	Gerrits_2022_FTD-GRN_FC	0.0635803	0.539354
ABCA10	Gerrits_2022_FTD-GRN_OC	0.0674113	0.532989
ABCA10	Gerrits_2022_FTD-GRN_TC	0.0651088	0.541247
ABCA10	Mathys_2024_AD_AnG	0.00790156	0.56291
ABCA10	Mathys_2024_CR_AnG	-0.0510138	0.541345
ABCA10	Mathys_2024_AD_EC	-0.00878445	0.56144
ABCA10	Mathys_2024_CR_EC	-0.0615326	0.536621
ABCA10	Mathys_2024_AD_PFC	0.00310453	0.565196
ABCA10	Mathys_2024_CR_PFC	-0.0336607	0.550686
ABCA10	Mathys_2024_AD_HIP	0.0041174	0.563863
ABCA10	Mathys_2024_CR_HIP	-0.0680471	0.532434
ABCA10	Mathys_2024_AD_MTG	0.00861231	0.562685
ABCA10	Mathys_2024_CR_MTG	-0.0468555	0.544329
ABCA10	Mathys_2024_AD_TH	0.00703564	0.556179
ABCA10	Mathys_2024_CR_TH	-0.0223465	0.548719
ABCA10	Pineda_2024_ALS_PFC	0.129787	0.520811
ABCA10	Pineda_2024_C9ALS_PFC	0.123144	0.524909
ABCA10	Pineda_2024_C9FTLD_PFC	0.106902	0.538821
ABCA10	Pineda_2024_FTLD_PFC	0.101624	0.538513
ABCA10	Pineda_2024_ALS_M1	0.0970585	0.529712
ABCA10	Pineda_2024_C9ALS_M1	0.109337	0.517581
ABCA10	Pineda_2024_C9FTLD_M1	0.135619	0.520007
ABCA10	Pineda_2024_FTLD_M1	0.116867	0.528199
ABCA12	NM_2024_PD_DMV	-0.220907	0.405016
ABCA12	NM_2024_PD_PFC	-0.422057	0.340568
ABCA12	NM_2024_PD_GPi	-0.262996	0.396535
ABCA12	NM_2024_PD_M1	-0.231259	0.405682
ABCA12	NM_2024_PD_V1	0.0541987	0.509451
ABCA12	Gerrits_2022_FTD-GRN_FC	-0.247258	0.490869
ABCA12	Gerrits_2022_FTD-GRN_OC	-0.140878	0.515036
ABCA12	Gerrits_2022_FTD-GRN_TC	-0.150936	0.516987
ABCA12	Mathys_2024_AD_AnG	-0.22199	0.455153
ABCA12	Mathys_2024_CR_AnG	0.141192	0.48597
ABCA12	Mathys_2024_AD_EC	-0.268269	0.440473
ABCA12	Mathys_2024_CR_EC	0.089217	0.516867
ABCA12	Mathys_2024_AD_PFC	-0.166202	0.490634
ABCA12	Mathys_2024_CR_PFC	0.252922	0.435916
ABCA12	Mathys_2024_AD_HIP	-0.278572	0.448206
ABCA12	Mathys_2024_CR_HIP	0.0848694	0.517015
ABCA12	Mathys_2024_AD_MTG	-0.201641	0.46699
ABCA12	Mathys_2024_CR_MTG	0.20274	0.457539
ABCA12	Mathys_2024_AD_TH	-0.241687	0.435464
ABCA12	Mathys_2024_CR_TH	-0.0432906	0.53144
ABCA12	Pineda_2024_ALS_PFC	0.0185745	0.554554
ABCA12	Pineda_2024_C9ALS_PFC	0.0150024	0.555724
ABCA12	Pineda_2024_C9FTLD_PFC	-0.414058	0.454051
ABCA12	Pineda_2024_FTLD_PFC	-0.332869	0.472141
ABCA12	Pineda_2024_ALS_M1	0.213203	0.49113
ABCA12	Pineda_2024_C9ALS_M1	0.104077	0.521416
ABCA12	Pineda_2024_C9FTLD_M1	-0.289104	0.469101
ABCA12	Pineda_2024_FTLD_M1	-0.359539	0.461251
ABCA2	NM_2024_PD_DMV	0.0144751	0.559594
ABCA2	NM_2024_PD_PFC	0.00872141	0.567167
ABCA2	NM_2024_PD_GPi	0.00974091	0.563639
ABCA2	NM_2024_PD_M1	0.0172542	0.559619
ABCA2	NM_2024_PD_V1	0.0639853	0.502147
ABCA2	Gerrits_2022_FTD-GRN_FC	0.0284398	0.554668
ABCA2	Gerrits_2022_FTD-GRN_OC	0.0301377	0.550221
ABCA2	Gerrits_2022_FTD-GRN_TC	0.0291117	0.559867
ABCA2	Mathys_2024_AD_AnG	0.00365145	0.571159
ABCA2	Mathys_2024_CR_AnG	-0.0226013	0.561355
ABCA2	Mathys_2024_AD_EC	-0.00377636	0.568232
ABCA2	Mathys_2024_CR_EC	-0.0272791	0.559033
ABCA2	Mathys_2024_AD_PFC	0.00150446	0.572362
ABCA2	Mathys_2024_CR_PFC	-0.0148851	0.564407
ABCA2	Mathys_2024_AD_HIP	0.00196916	0.57137
ABCA2	Mathys_2024_CR_HIP	-0.0301781	0.557703
ABCA2	Mathys_2024_AD_MTG	0.00396461	0.571034
ABCA2	Mathys_2024_CR_MTG	-0.020754	0.56271
ABCA2	Mathys_2024_AD_TH	0.0032747	0.563709
ABCA2	Mathys_2024_CR_TH	-0.00981705	0.564642
ABCA2	Pineda_2024_ALS_PFC	0.0579149	0.552389
ABCA2	Pineda_2024_C9ALS_PFC	0.0549566	0.55438
ABCA2	Pineda_2024_C9FTLD_PFC	0.0477543	0.560595
ABCA2	Pineda_2024_FTLD_PFC	0.0453966	0.559777
ABCA2	Pineda_2024_ALS_M1	0.0433227	0.555737
ABCA2	Pineda_2024_C9ALS_M1	0.0487959	0.54764
ABCA2	Pineda_2024_C9FTLD_M1	0.0605367	0.551947
ABCA2	Pineda_2024_FTLD_M1	0.0521782	0.554078
ABCA3	NM_2024_PD_DMV	0.12195	0.351979
ABCA3	NM_2024_PD_PFC	0.284144	0.234749
ABCA3	NM_2024_PD_GPi	0.0530193	0.436373
ABCA3	NM_2024_PD_M1	0.37781	0.169785
ABCA3	NM_2024_PD_V1	0.244558	0.179122
ABCA3	Gerrits_2022_FTD-GRN_FC	2.12007	1.88e-08
ABCA3	Gerrits_2022_FTD-GRN_OC	1.60475	0.00028971
ABCA3	Gerrits_2022_FTD-GRN_TC	1.3305	6.97e-05
ABCA3	Mathys_2024_AD_AnG	0.402086	0.151781
ABCA3	Mathys_2024_CR_AnG	-0.715759	0.0755299
ABCA3	Mathys_2024_AD_EC	0.796006	0.0366012
ABCA3	Mathys_2024_CR_EC	-0.533381	0.147192
ABCA3	Mathys_2024_AD_PFC	0.798778	0.0990875
ABCA3	Mathys_2024_CR_PFC	-0.287016	0.283021
ABCA3	Mathys_2024_AD_HIP	0.30886	0.201397
ABCA3	Mathys_2024_CR_HIP	-0.707459	0.086121
ABCA3	Mathys_2024_AD_MTG	0.778177	0.0716201
ABCA3	Mathys_2024_CR_MTG	-0.469142	0.172786
ABCA3	Mathys_2024_AD_TH	-0.0204874	0.443077
ABCA3	Mathys_2024_CR_TH	-0.615827	0.0229366
ABCA3	Pineda_2024_ALS_PFC	1.37749	0.0999719
ABCA3	Pineda_2024_C9ALS_PFC	1.36503	0.122918
ABCA3	Pineda_2024_C9FTLD_PFC	2.21899	0.0231122
ABCA3	Pineda_2024_FTLD_PFC	2.13756	0.0342965
ABCA3	Pineda_2024_ALS_M1	-0.224965	0.392872
ABCA3	Pineda_2024_C9ALS_M1	0.303888	0.354622
ABCA3	Pineda_2024_C9FTLD_M1	1.09221	0.0823291
ABCA3	Pineda_2024_FTLD_M1	1.28818	0.0373318
ABCA5	NM_2024_PD_DMV	-0.0476896	0.561333
ABCA5	NM_2024_PD_PFC	-0.0424661	0.577648
ABCA5	NM_2024_PD_GPi	-0.0413929	0.565437
ABCA5	NM_2024_PD_M1	0.0344664	0.576484
ABCA5	NM_2024_PD_V1	0.047046	0.530974
ABCA5	Gerrits_2022_FTD-GRN_FC	0.255064	0.377355
ABCA5	Gerrits_2022_FTD-GRN_OC	0.19636	0.390426
ABCA5	Gerrits_2022_FTD-GRN_TC	0.127896	0.473858
ABCA5	Mathys_2024_AD_AnG	-0.0129167	0.612933
ABCA5	Mathys_2024_CR_AnG	-0.0615196	0.547949
ABCA5	Mathys_2024_AD_EC	0.0170286	0.579977
ABCA5	Mathys_2024_CR_EC	-0.0559575	0.550315
ABCA5	Mathys_2024_AD_PFC	0.0325564	0.580102
ABCA5	Mathys_2024_CR_PFC	0.00170808	0.604314
ABCA5	Mathys_2024_AD_HIP	-0.0317279	0.601361
ABCA5	Mathys_2024_CR_HIP	-0.066168	0.543341
ABCA5	Mathys_2024_AD_MTG	0.0296063	0.578783
ABCA5	Mathys_2024_CR_MTG	-0.0251685	0.57973
ABCA5	Mathys_2024_AD_TH	-0.0563575	0.558998
ABCA5	Mathys_2024_CR_TH	-0.0662875	0.523881
ABCA5	Pineda_2024_ALS_PFC	0.127957	0.538348
ABCA5	Pineda_2024_C9ALS_PFC	0.118507	0.548601
ABCA5	Pineda_2024_C9FTLD_PFC	0.147831	0.537332
ABCA5	Pineda_2024_FTLD_PFC	0.146267	0.537893
ABCA5	Pineda_2024_ALS_M1	0.00202231	0.607453
ABCA5	Pineda_2024_C9ALS_M1	0.0338453	0.575884
ABCA5	Pineda_2024_C9FTLD_M1	0.0591783	0.567229
ABCA5	Pineda_2024_FTLD_M1	0.0580076	0.563406
ABCA6	NM_2024_PD_DMV	0.0345716	0.541253
ABCA6	NM_2024_PD_PFC	0.021278	0.554364
ABCA6	NM_2024_PD_GPi	0.0237414	0.549904
ABCA6	NM_2024_PD_M1	0.040886	0.539199
ABCA6	NM_2024_PD_V1	0.153353	0.407548
ABCA6	Gerrits_2022_FTD-GRN_FC	0.0661422	0.538188
ABCA6	Gerrits_2022_FTD-GRN_OC	0.0702135	0.53176
ABCA6	Gerrits_2022_FTD-GRN_TC	0.0679706	0.539887
ABCA6	Mathys_2024_AD_AnG	0.00967436	0.561548
ABCA6	Mathys_2024_CR_AnG	-0.0502177	0.541484
ABCA6	Mathys_2024_AD_EC	-0.00747856	0.561376
ABCA6	Mathys_2024_CR_EC	-0.0610803	0.536695
ABCA6	Mathys_2024_AD_PFC	0.00457947	0.56389
ABCA6	Mathys_2024_CR_PFC	-0.0326905	0.550779
ABCA6	Mathys_2024_AD_HIP	0.00587471	0.562479
ABCA6	Mathys_2024_CR_HIP	-0.0676329	0.532558
ABCA6	Mathys_2024_AD_MTG	0.010228	0.561391
ABCA6	Mathys_2024_CR_MTG	-0.0461009	0.544418
ABCA6	Mathys_2024_AD_TH	0.00895902	0.554817
ABCA6	Mathys_2024_CR_TH	-0.0209516	0.54884
ABCA6	Pineda_2024_ALS_PFC	0.133773	0.519539
ABCA6	Pineda_2024_C9ALS_PFC	0.126956	0.523628
ABCA6	Pineda_2024_C9FTLD_PFC	0.11015	0.537629
ABCA6	Pineda_2024_FTLD_PFC	0.10474	0.53735
ABCA6	Pineda_2024_ALS_M1	0.101041	0.528289
ABCA6	Pineda_2024_C9ALS_M1	0.113383	0.516269
ABCA6	Pineda_2024_C9FTLD_M1	0.140023	0.51863
ABCA6	Pineda_2024_FTLD_M1	0.120812	0.526816
ABCA7	NM_2024_PD_DMV	1.17534	3.11e-07
ABCA7	NM_2024_PD_PFC	1.22906	2.27e-05
ABCA7	NM_2024_PD_GPi	1.0023	0.00167687
ABCA7	NM_2024_PD_M1	1.1223	5.84e-06
ABCA7	NM_2024_PD_V1	0.173151	0.197117
ABCA7	Gerrits_2022_FTD-GRN_FC	0.900778	0.00221
ABCA7	Gerrits_2022_FTD-GRN_OC	0.324087	0.0748088
ABCA7	Gerrits_2022_FTD-GRN_TC	0.627825	0.0111475
ABCA7	Mathys_2024_AD_AnG	0.847333	0.00593899
ABCA7	Mathys_2024_CR_AnG	-0.792135	0.00307508
ABCA7	Mathys_2024_AD_EC	0.865551	0.000215991
ABCA7	Mathys_2024_CR_EC	-0.386302	0.0646506
ABCA7	Mathys_2024_AD_PFC	0.636058	0.0360629
ABCA7	Mathys_2024_CR_PFC	-1.08008	0.0021454
ABCA7	Mathys_2024_AD_HIP	0.908091	0.00367123
ABCA7	Mathys_2024_CR_HIP	-0.694321	0.0130254
ABCA7	Mathys_2024_AD_MTG	0.888298	1.6e-05
ABCA7	Mathys_2024_CR_MTG	-0.972195	0.0027251
ABCA7	Mathys_2024_AD_TH	0.907159	0.00432604
ABCA7	Mathys_2024_CR_TH	-0.0951428	0.247565
ABCA7	Pineda_2024_ALS_PFC	0.741138	0.0368092
ABCA7	Pineda_2024_C9ALS_PFC	0.77421	0.0287373
ABCA7	Pineda_2024_C9FTLD_PFC	2.02613	1.03e-07
ABCA7	Pineda_2024_FTLD_PFC	1.79974	3.82e-07
ABCA7	Pineda_2024_ALS_M1	-0.0319941	0.149022
ABCA7	Pineda_2024_C9ALS_M1	0.107208	0.194652
ABCA7	Pineda_2024_C9FTLD_M1	1.88155	1.09e-08
ABCA7	Pineda_2024_FTLD_M1	1.8846	1.2e-07
ABCA9	NM_2024_PD_DMV	0.0170819	0.55717
ABCA9	NM_2024_PD_PFC	0.00986167	0.56616
ABCA9	NM_2024_PD_GPi	0.0110628	0.562381
ABCA9	NM_2024_PD_M1	0.0206423	0.556681
ABCA9	NM_2024_PD_V1	0.0755477	0.480917
ABCA9	Gerrits_2022_FTD-GRN_FC	0.0351349	0.552482
ABCA9	Gerrits_2022_FTD-GRN_OC	0.0371616	0.54759
ABCA9	Gerrits_2022_FTD-GRN_TC	0.0357811	0.557111
ABCA9	Mathys_2024_AD_AnG	0.00346091	0.570987
ABCA9	Mathys_2024_CR_AnG	-0.0299891	0.557113
ABCA9	Mathys_2024_AD_EC	-0.00585718	0.567404
ABCA9	Mathys_2024_CR_EC	-0.0358181	0.554253
ABCA9	Mathys_2024_AD_PFC	0.000884422	0.572418
ABCA9	Mathys_2024_CR_PFC	-0.0200802	0.561737
ABCA9	Mathys_2024_AD_HIP	0.00128388	0.571394
ABCA9	Mathys_2024_CR_HIP	-0.0395624	0.552182
ABCA9	Mathys_2024_AD_MTG	0.00398474	0.570782
ABCA9	Mathys_2024_CR_MTG	-0.0275554	0.558914
ABCA9	Mathys_2024_AD_TH	0.0028616	0.563629
ABCA9	Mathys_2024_CR_TH	-0.0137878	0.561437
ABCA9	Pineda_2024_ALS_PFC	0.0724333	0.546381
ABCA9	Pineda_2024_C9ALS_PFC	0.0687129	0.548905
ABCA9	Pineda_2024_C9FTLD_PFC	0.0597731	0.556933
ABCA9	Pineda_2024_FTLD_PFC	0.0567995	0.556209
ABCA9	Pineda_2024_ALS_M1	0.0534329	0.551221
ABCA9	Pineda_2024_C9ALS_M1	0.0605124	0.541982
ABCA9	Pineda_2024_C9FTLD_M1	0.0755444	0.545924
ABCA9	Pineda_2024_FTLD_M1	0.065004	0.549539
ABCA9-AS1	NM_2024_PD_DMV	0.0087366	0.564144
ABCA9-AS1	NM_2024_PD_PFC	0.00535997	0.569765
ABCA9-AS1	NM_2024_PD_GPi	0.00597399	0.566594
ABCA9-AS1	NM_2024_PD_M1	0.0103531	0.564867
ABCA9-AS1	NM_2024_PD_V1	0.0385566	0.532855
ABCA9-AS1	Gerrits_2022_FTD-GRN_FC	0.0168247	0.558749
ABCA9-AS1	Gerrits_2022_FTD-GRN_OC	0.0178419	0.554982
ABCA9-AS1	Gerrits_2022_FTD-GRN_TC	0.0172585	0.564921
ABCA9-AS1	Mathys_2024_AD_AnG	0.00239054	0.572623
ABCA9-AS1	Mathys_2024_CR_AnG	-0.0129168	0.567109
ABCA9-AS1	Mathys_2024_AD_EC	-0.00196958	0.569452
ABCA9-AS1	Mathys_2024_CR_EC	-0.0156703	0.565599
ABCA9-AS1	Mathys_2024_AD_PFC	0.00110604	0.573459
ABCA9-AS1	Mathys_2024_CR_PFC	-0.00843411	0.568024
ABCA9-AS1	Mathys_2024_AD_HIP	0.00141661	0.572581
ABCA9-AS1	Mathys_2024_CR_HIP	-0.0173503	0.565248
ABCA9-AS1	Mathys_2024_AD_MTG	0.00254774	0.572547
ABCA9-AS1	Mathys_2024_CR_MTG	-0.0118561	0.567893
ABCA9-AS1	Mathys_2024_AD_TH	0.00219543	0.565045
ABCA9-AS1	Mathys_2024_CR_TH	-0.00544436	0.568981
ABCA9-AS1	Pineda_2024_ALS_PFC	0.0340618	0.561869
ABCA9-AS1	Pineda_2024_C9ALS_PFC	0.032327	0.563129
ABCA9-AS1	Pineda_2024_C9FTLD_PFC	0.0280814	0.566736
ABCA9-AS1	Pineda_2024_FTLD_PFC	0.0267002	0.565763
ABCA9-AS1	Pineda_2024_ALS_M1	0.0256352	0.563293
ABCA9-AS1	Pineda_2024_C9ALS_M1	0.0288052	0.556674
ABCA9-AS1	Pineda_2024_C9FTLD_M1	0.035638	0.561538
ABCA9-AS1	Pineda_2024_FTLD_M1	0.030742	0.561624
ABCB1	NM_2024_PD_DMV	-0.00620433	0.566567
ABCB1	NM_2024_PD_PFC	-0.00361345	0.571697
ABCB1	NM_2024_PD_GPi	-0.00404934	0.568598
ABCB1	NM_2024_PD_M1	-0.00747754	0.567487
ABCB1	NM_2024_PD_V1	-0.0274284	0.542441
ABCB1	Gerrits_2022_FTD-GRN_FC	-0.0126486	0.560924
ABCB1	Gerrits_2022_FTD-GRN_OC	-0.0133822	0.557339
ABCB1	Gerrits_2022_FTD-GRN_TC	-0.0128926	0.567507
ABCB1	Mathys_2024_AD_AnG	-0.0013176	0.574268
ABCB1	Mathys_2024_CR_AnG	0.0106556	0.56931
ABCB1	Mathys_2024_AD_EC	0.0020266	0.570476
ABCB1	Mathys_2024_CR_EC	0.0127499	0.568041
ABCB1	Mathys_2024_AD_PFC	-0.000384999	0.574986
ABCB1	Mathys_2024_CR_PFC	0.0071143	0.569648
ABCB1	Mathys_2024_AD_HIP	-0.000540609	0.574164
ABCB1	Mathys_2024_CR_HIP	0.0140868	0.567943
ABCB1	Mathys_2024_AD_MTG	-0.00149713	0.574178
ABCB1	Mathys_2024_CR_MTG	0.00978973	0.569961
ABCB1	Mathys_2024_AD_TH	-0.00111093	0.566582
ABCB1	Mathys_2024_CR_TH	0.00485056	0.570808
ABCB1	Pineda_2024_ALS_PFC	-0.0260143	0.565641
ABCB1	Pineda_2024_C9ALS_PFC	-0.0246796	0.566711
ABCB1	Pineda_2024_C9FTLD_PFC	-0.0214662	0.569578
ABCB1	Pineda_2024_FTLD_PFC	-0.0203997	0.568541
ABCB1	Pineda_2024_ALS_M1	-0.0192384	0.566596
ABCB1	Pineda_2024_C9ALS_M1	-0.021766	0.560288
ABCB1	Pineda_2024_C9FTLD_M1	-0.0271432	0.565381
ABCB1	Pineda_2024_FTLD_M1	-0.0233634	0.564893
ABCB10	NM_2024_PD_DMV	0.12896	0.440431
ABCB10	NM_2024_PD_PFC	0.269189	0.309796
ABCB10	NM_2024_PD_GPi	0.178148	0.383724
ABCB10	NM_2024_PD_M1	0.271948	0.289466
ABCB10	NM_2024_PD_V1	0.0317357	0.58337
ABCB10	Gerrits_2022_FTD-GRN_FC	0.0245866	0.345669
ABCB10	Gerrits_2022_FTD-GRN_OC	0.0298374	0.574015
ABCB10	Gerrits_2022_FTD-GRN_TC	0.0823477	0.343423
ABCB10	Mathys_2024_AD_AnG	0.0719417	0.506926
ABCB10	Mathys_2024_CR_AnG	-0.0803797	0.512847
ABCB10	Mathys_2024_AD_EC	0.0954104	0.350959
ABCB10	Mathys_2024_CR_EC	-0.0795607	0.52672
ABCB10	Mathys_2024_AD_PFC	-0.0215589	0.64357
ABCB10	Mathys_2024_CR_PFC	-0.13877	0.500996
ABCB10	Mathys_2024_AD_HIP	0.118311	0.444634
ABCB10	Mathys_2024_CR_HIP	-0.0464484	0.569918
ABCB10	Mathys_2024_AD_MTG	0.0920949	0.481236
ABCB10	Mathys_2024_CR_MTG	-0.110104	0.513009
ABCB10	Mathys_2024_AD_TH	0.125634	0.442933
ABCB10	Mathys_2024_CR_TH	-0.0480913	0.513491
ABCB10	Pineda_2024_ALS_PFC	-0.0463293	0.567364
ABCB10	Pineda_2024_C9ALS_PFC	-0.00683573	0.632661
ABCB10	Pineda_2024_C9FTLD_PFC	0.00523214	0.48624
ABCB10	Pineda_2024_FTLD_PFC	0.0610351	0.426908
ABCB10	Pineda_2024_ALS_M1	-0.0095357	0.570346
ABCB10	Pineda_2024_C9ALS_M1	0.137981	0.467861
ABCB10	Pineda_2024_C9FTLD_M1	0.196891	0.420129
ABCB10	Pineda_2024_FTLD_M1	0.188865	0.416063
ABCB4	NM_2024_PD_DMV	-0.714972	0.00539554
ABCB4	NM_2024_PD_PFC	-1.32607	1.98e-06
ABCB4	NM_2024_PD_GPi	-0.937267	0.000605047
ABCB4	NM_2024_PD_M1	-0.486006	0.0164799
ABCB4	NM_2024_PD_V1	0.0979327	0.354612
ABCB4	Gerrits_2022_FTD-GRN_FC	-1.66957	8.69e-06
ABCB4	Gerrits_2022_FTD-GRN_OC	-1.27506	0.00379608
ABCB4	Gerrits_2022_FTD-GRN_TC	-1.56537	7.34e-05
ABCB4	Mathys_2024_AD_AnG	-1.54583	6.01e-05
ABCB4	Mathys_2024_CR_AnG	0.350786	0.121215
ABCB4	Mathys_2024_AD_EC	-1.73503	4.47e-08
ABCB4	Mathys_2024_CR_EC	0.284584	0.135159
ABCB4	Mathys_2024_AD_PFC	-1.41716	0.00011429
ABCB4	Mathys_2024_CR_PFC	0.746001	0.0237044
ABCB4	Mathys_2024_AD_HIP	-1.7256	1.98e-06
ABCB4	Mathys_2024_CR_HIP	0.312744	0.167823
ABCB4	Mathys_2024_AD_MTG	-1.38914	1.78e-05
ABCB4	Mathys_2024_CR_MTG	0.653934	0.0332872
ABCB4	Mathys_2024_AD_TH	-1.60489	3.76e-09
ABCB4	Mathys_2024_CR_TH	-0.438817	0.0293465
ABCB4	Pineda_2024_ALS_PFC	-0.344768	0.126325
ABCB4	Pineda_2024_C9ALS_PFC	-0.493078	0.0363039
ABCB4	Pineda_2024_C9FTLD_PFC	-1.99259	7.24e-12
ABCB4	Pineda_2024_FTLD_PFC	-1.68313	7.39e-09
ABCB4	Pineda_2024_ALS_M1	-0.421703	0.0223815
ABCB4	Pineda_2024_C9ALS_M1	-0.227237	0.142018
ABCB4	Pineda_2024_C9FTLD_M1	-1.87063	7.33e-09
ABCB4	Pineda_2024_FTLD_M1	-2.56189	4.88e-13
ABCB5	NM_2024_PD_DMV	0.00255968	0.568597
ABCB5	NM_2024_PD_PFC	0.00156288	0.572327
ABCB5	NM_2024_PD_GPi	0.00174283	0.569509
ABCB5	NM_2024_PD_M1	0.00303808	0.569984
ABCB5	NM_2024_PD_V1	0.0113	0.562636
ABCB5	Gerrits_2022_FTD-GRN_FC	0.00495623	0.562731
ABCB5	Gerrits_2022_FTD-GRN_OC	0.00525478	0.559645
ABCB5	Gerrits_2022_FTD-GRN_TC	0.00508098	0.56986
ABCB5	Mathys_2024_AD_AnG	0.000685713	0.574084
ABCB5	Mathys_2024_CR_AnG	-0.00384147	0.57235
ABCB5	Mathys_2024_AD_EC	-0.000601353	0.57037
ABCB5	Mathys_2024_CR_EC	-0.00465365	0.571639
ABCB5	Mathys_2024_AD_PFC	0.000308528	0.574552
ABCB5	Mathys_2024_CR_PFC	-0.00251437	0.571218
ABCB5	Mathys_2024_AD_HIP	0.000397094	0.573806
ABCB5	Mathys_2024_CR_HIP	-0.00515136	0.572219
ABCB5	Mathys_2024_AD_MTG	0.00073432	0.57404
ABCB5	Mathys_2024_CR_MTG	-0.00352642	0.572594
ABCB5	Mathys_2024_AD_TH	0.000625974	0.566413
ABCB5	Mathys_2024_CR_TH	-0.00163299	0.572858
ABCB5	Pineda_2024_ALS_PFC	0.0100498	0.571052
ABCB5	Pineda_2024_C9ALS_PFC	0.0095376	0.571608
ABCB5	Pineda_2024_C9FTLD_PFC	0.00828587	0.572676
ABCB5	Pineda_2024_FTLD_PFC	0.00787792	0.571551
ABCB5	Pineda_2024_ALS_M1	0.00755079	0.570656
ABCB5	Pineda_2024_C9ALS_M1	0.00849011	0.565457
ABCB5	Pineda_2024_C9FTLD_M1	0.0105121	0.570856
ABCB5	Pineda_2024_FTLD_M1	0.00906593	0.568977
ABCB6	NM_2024_PD_DMV	0.020745	0.554304
ABCB6	NM_2024_PD_PFC	0.0127386	0.563531
ABCB6	NM_2024_PD_GPi	0.0142003	0.559717
ABCB6	NM_2024_PD_M1	0.0245721	0.553717
ABCB6	NM_2024_PD_V1	0.0916603	0.474063
ABCB6	Gerrits_2022_FTD-GRN_FC	0.0398864	0.549924
ABCB6	Gerrits_2022_FTD-GRN_OC	0.0423062	0.544879
ABCB6	Gerrits_2022_FTD-GRN_TC	0.0409296	0.554107
ABCB6	Mathys_2024_AD_AnG	0.00570433	0.568484
ABCB6	Mathys_2024_CR_AnG	-0.0305497	0.555759
ABCB6	Mathys_2024_AD_EC	-0.00463339	0.566492
ABCB6	Mathys_2024_CR_EC	-0.0370816	0.552703
ABCB6	Mathys_2024_AD_PFC	0.00265182	0.570032
ABCB6	Mathys_2024_CR_PFC	-0.0199366	0.560657
ABCB6	Mathys_2024_AD_HIP	0.00339963	0.568906
ABCB6	Mathys_2024_CR_HIP	-0.0410572	0.550543
ABCB6	Mathys_2024_AD_MTG	0.00606813	0.568353
ABCB6	Mathys_2024_CR_MTG	-0.0280427	0.557582
ABCB6	Mathys_2024_AD_TH	0.00524972	0.561216
ABCB6	Mathys_2024_CR_TH	-0.0128468	0.560262
ABCB6	Pineda_2024_ALS_PFC	0.0807317	0.542815
ABCB6	Pineda_2024_C9ALS_PFC	0.0766195	0.545431
ABCB6	Pineda_2024_C9FTLD_PFC	0.0665434	0.553955
ABCB6	Pineda_2024_FTLD_PFC	0.0632707	0.553296
ABCB6	Pineda_2024_ALS_M1	0.0608042	0.54776
ABCB6	Pineda_2024_C9ALS_M1	0.0683043	0.538483
ABCB6	Pineda_2024_C9FTLD_M1	0.0844786	0.542222
ABCB6	Pineda_2024_FTLD_M1	0.0728755	0.546147
ABCB7	NM_2024_PD_DMV	-0.185578	0.0159795
ABCB7	NM_2024_PD_PFC	-0.130134	0.201712
ABCB7	NM_2024_PD_GPi	-0.203217	0.0297088
ABCB7	NM_2024_PD_M1	-0.0210237	0.159764
ABCB7	NM_2024_PD_V1	-0.0179583	0.446242
ABCB7	Gerrits_2022_FTD-GRN_FC	-0.397267	0.0641667
ABCB7	Gerrits_2022_FTD-GRN_OC	-0.358057	0.150109
ABCB7	Gerrits_2022_FTD-GRN_TC	-0.340079	0.0500566
ABCB7	Mathys_2024_AD_AnG	0.235311	0.0655664
ABCB7	Mathys_2024_CR_AnG	0.346519	0.00586279
ABCB7	Mathys_2024_AD_EC	-0.0156031	0.00695647
ABCB7	Mathys_2024_CR_EC	0.205078	0.0031989
ABCB7	Mathys_2024_AD_PFC	0.121253	0.203103
ABCB7	Mathys_2024_CR_PFC	0.339629	0.0343213
ABCB7	Mathys_2024_AD_HIP	0.196941	0.0737432
ABCB7	Mathys_2024_CR_HIP	0.231394	0.100777
ABCB7	Mathys_2024_AD_MTG	0.114196	0.242264
ABCB7	Mathys_2024_CR_MTG	0.358683	0.0146187
ABCB7	Mathys_2024_AD_TH	0.154115	0.146551
ABCB7	Mathys_2024_CR_TH	0.166614	0.121437
ABCB7	Pineda_2024_ALS_PFC	0.0468693	0.377253
ABCB7	Pineda_2024_C9ALS_PFC	0.314228	0.00830513
ABCB7	Pineda_2024_C9FTLD_PFC	-0.0297943	0.0198436
ABCB7	Pineda_2024_FTLD_PFC	-0.143343	0.0471238
ABCB7	Pineda_2024_ALS_M1	0.111517	0.206124
ABCB7	Pineda_2024_C9ALS_M1	-0.0572442	0.0269082
ABCB7	Pineda_2024_C9FTLD_M1	-0.223869	0.0101495
ABCB7	Pineda_2024_FTLD_M1	-0.401778	0.000645351
ABCB8	NM_2024_PD_DMV	0.0226054	0.946438
ABCB8	NM_2024_PD_PFC	0.00521229	0.973161
ABCB8	NM_2024_PD_GPi	0.00368959	0.95794
ABCB8	NM_2024_PD_M1	0.00187143	0.96878
ABCB8	NM_2024_PD_V1	0.000298584	0.987201
ABCB8	Gerrits_2022_FTD-GRN_FC	-0.0077924	0.923628
ABCB8	Gerrits_2022_FTD-GRN_OC	-0.0683758	0.839279
ABCB8	Gerrits_2022_FTD-GRN_TC	-0.00135215	0.958916
ABCB8	Mathys_2024_AD_AnG	-0.000336602	0.983303
ABCB8	Mathys_2024_CR_AnG	0.00932427	0.981404
ABCB8	Mathys_2024_AD_EC	0.000424638	0.981335
ABCB8	Mathys_2024_CR_EC	-0.000165244	0.986757
ABCB8	Mathys_2024_AD_PFC	0.000103622	0.986595
ABCB8	Mathys_2024_CR_PFC	3.01e-05	0.96642
ABCB8	Mathys_2024_AD_HIP	-0.00606405	0.975469
ABCB8	Mathys_2024_CR_HIP	-0.000570838	0.986623
ABCB8	Mathys_2024_AD_MTG	-0.000181682	0.985693
ABCB8	Mathys_2024_CR_MTG	-0.0001241	0.983008
ABCB8	Mathys_2024_AD_TH	-0.0244134	0.918828
ABCB8	Mathys_2024_CR_TH	-0.00169717	0.982053
ABCB8	Pineda_2024_ALS_PFC	0.0020596	0.983369
ABCB8	Pineda_2024_C9ALS_PFC	0.00229885	0.985417
ABCB8	Pineda_2024_C9FTLD_PFC	0.00219306	0.984848
ABCB8	Pineda_2024_FTLD_PFC	0.0065066	0.973942
ABCB8	Pineda_2024_ALS_M1	-0.000682663	0.975286
ABCB8	Pineda_2024_C9ALS_M1	0.19576	0.827743
ABCB8	Pineda_2024_C9FTLD_M1	0.000501226	0.984119
ABCB8	Pineda_2024_FTLD_M1	-3.3e-05	0.962102
ABCB9	NM_2024_PD_DMV	0.0727662	0.566122
ABCB9	NM_2024_PD_PFC	0.206737	0.483948
ABCB9	NM_2024_PD_GPi	0.238119	0.4568
ABCB9	NM_2024_PD_M1	0.203904	0.477637
ABCB9	NM_2024_PD_V1	0.111503	0.543515
ABCB9	Gerrits_2022_FTD-GRN_FC	-0.246562	0.4923
ABCB9	Gerrits_2022_FTD-GRN_OC	-0.396261	0.381362
ABCB9	Gerrits_2022_FTD-GRN_TC	-0.321833	0.435795
ABCB9	Mathys_2024_AD_AnG	0.0109506	0.655734
ABCB9	Mathys_2024_CR_AnG	-0.0853879	0.614522
ABCB9	Mathys_2024_AD_EC	0.0135143	0.606233
ABCB9	Mathys_2024_CR_EC	0.00229128	0.655616
ABCB9	Mathys_2024_AD_PFC	-0.0199514	0.665556
ABCB9	Mathys_2024_CR_PFC	-0.11322	0.590119
ABCB9	Mathys_2024_AD_HIP	0.0287309	0.645724
ABCB9	Mathys_2024_CR_HIP	-0.0384203	0.658612
ABCB9	Mathys_2024_AD_MTG	0.0181206	0.646557
ABCB9	Mathys_2024_CR_MTG	-0.0789959	0.620913
ABCB9	Mathys_2024_AD_TH	0.011696	0.637051
ABCB9	Mathys_2024_CR_TH	-0.0289902	0.6648
ABCB9	Pineda_2024_ALS_PFC	0.0829868	0.651205
ABCB9	Pineda_2024_C9ALS_PFC	0.118878	0.636073
ABCB9	Pineda_2024_C9FTLD_PFC	0.220318	0.583365
ABCB9	Pineda_2024_FTLD_PFC	0.214946	0.586422
ABCB9	Pineda_2024_ALS_M1	-0.19679	0.566157
ABCB9	Pineda_2024_C9ALS_M1	-0.12798	0.581914
ABCB9	Pineda_2024_C9FTLD_M1	0.0842678	0.636951
ABCB9	Pineda_2024_FTLD_M1	0.0111525	0.669174
ABCC1	NM_2024_PD_DMV	-0.370082	0.000968228
ABCC1	NM_2024_PD_PFC	-0.626531	5.96e-06
ABCC1	NM_2024_PD_GPi	-0.399563	0.00100473
ABCC1	NM_2024_PD_M1	-0.373909	0.000952761
ABCC1	NM_2024_PD_V1	0.0117987	0.461399
ABCC1	Gerrits_2022_FTD-GRN_FC	-0.369506	0.149081
ABCC1	Gerrits_2022_FTD-GRN_OC	-0.103569	0.378523
ABCC1	Gerrits_2022_FTD-GRN_TC	0.0579237	0.406701
ABCC1	Mathys_2024_AD_AnG	0.098674	0.243171
ABCC1	Mathys_2024_CR_AnG	0.469772	0.00245502
ABCC1	Mathys_2024_AD_EC	-0.120265	0.224395
ABCC1	Mathys_2024_CR_EC	0.316786	0.00434558
ABCC1	Mathys_2024_AD_PFC	0.251981	0.0480322
ABCC1	Mathys_2024_CR_PFC	0.593294	0.000566062
ABCC1	Mathys_2024_AD_HIP	0.0557321	0.33736
ABCC1	Mathys_2024_CR_HIP	0.268592	0.045318
ABCC1	Mathys_2024_AD_MTG	0.0733633	0.0502679
ABCC1	Mathys_2024_CR_MTG	0.503873	0.00130889
ABCC1	Mathys_2024_AD_TH	0.0486418	0.260435
ABCC1	Mathys_2024_CR_TH	0.147531	0.155476
ABCC1	Pineda_2024_ALS_PFC	0.0704432	0.255327
ABCC1	Pineda_2024_C9ALS_PFC	0.211915	0.0994726
ABCC1	Pineda_2024_C9FTLD_PFC	-0.572231	0.0050206
ABCC1	Pineda_2024_FTLD_PFC	-0.42448	0.0305624
ABCC1	Pineda_2024_ALS_M1	0.892043	0.000354962
ABCC1	Pineda_2024_C9ALS_M1	0.723817	7.6e-06
ABCC1	Pineda_2024_C9FTLD_M1	-0.0930214	0.282314
ABCC1	Pineda_2024_FTLD_M1	0.137775	0.11529
ABCC10	NM_2024_PD_DMV	-0.0242332	0.386282
ABCC10	NM_2024_PD_PFC	-0.0561693	0.339031
ABCC10	NM_2024_PD_GPi	-0.367236	0.0115742
ABCC10	NM_2024_PD_M1	-0.110228	0.240515
ABCC10	NM_2024_PD_V1	0.0137297	0.486991
ABCC10	Gerrits_2022_FTD-GRN_FC	-0.0517539	0.439217
ABCC10	Gerrits_2022_FTD-GRN_OC	-0.116935	0.33231
ABCC10	Gerrits_2022_FTD-GRN_TC	-0.0734699	0.386248
ABCC10	Mathys_2024_AD_AnG	0.0824189	0.308618
ABCC10	Mathys_2024_CR_AnG	0.297096	0.0441321
ABCC10	Mathys_2024_AD_EC	0.248263	0.00339646
ABCC10	Mathys_2024_CR_EC	0.389737	0.00170557
ABCC10	Mathys_2024_AD_PFC	0.338298	0.0293961
ABCC10	Mathys_2024_CR_PFC	0.499312	0.00985368
ABCC10	Mathys_2024_AD_HIP	0.0532665	0.376745
ABCC10	Mathys_2024_CR_HIP	0.223163	0.124421
ABCC10	Mathys_2024_AD_MTG	0.128301	0.0276077
ABCC10	Mathys_2024_CR_MTG	0.330978	0.0722946
ABCC10	Mathys_2024_AD_TH	-0.0547002	0.380744
ABCC10	Mathys_2024_CR_TH	-0.106682	0.096527
ABCC10	Pineda_2024_ALS_PFC	0.162758	0.194476
ABCC10	Pineda_2024_C9ALS_PFC	0.268631	0.0594657
ABCC10	Pineda_2024_C9FTLD_PFC	0.00567406	0.470849
ABCC10	Pineda_2024_FTLD_PFC	0.12778	0.033566
ABCC10	Pineda_2024_ALS_M1	-0.0784688	0.0433764
ABCC10	Pineda_2024_C9ALS_M1	-0.126628	0.0876067
ABCC10	Pineda_2024_C9FTLD_M1	-0.319847	0.035554
ABCC10	Pineda_2024_FTLD_M1	-0.177479	0.175289
ABCC11	NM_2024_PD_DMV	-0.124272	0.465507
ABCC11	NM_2024_PD_PFC	-0.0606645	0.529089
ABCC11	NM_2024_PD_GPi	-0.0616992	0.520703
ABCC11	NM_2024_PD_M1	-0.0192942	0.546634
ABCC11	NM_2024_PD_V1	-0.124593	0.445319
ABCC11	Gerrits_2022_FTD-GRN_FC	-0.0615991	0.542175
ABCC11	Gerrits_2022_FTD-GRN_OC	-0.0655817	0.536481
ABCC11	Gerrits_2022_FTD-GRN_TC	-0.0774503	0.540669
ABCC11	Mathys_2024_AD_AnG	-0.0420046	0.548034
ABCC11	Mathys_2024_CR_AnG	0.0464943	0.542961
ABCC11	Mathys_2024_AD_EC	-0.0225101	0.555106
ABCC11	Mathys_2024_CR_EC	0.0626565	0.535901
ABCC11	Mathys_2024_AD_PFC	-0.0131903	0.565095
ABCC11	Mathys_2024_CR_PFC	0.0659973	0.529838
ABCC11	Mathys_2024_AD_HIP	-0.0550692	0.543951
ABCC11	Mathys_2024_CR_HIP	0.0585761	0.537321
ABCC11	Mathys_2024_AD_MTG	-0.02272	0.55909
ABCC11	Mathys_2024_CR_MTG	0.0658966	0.53074
ABCC11	Mathys_2024_AD_TH	-0.0566822	0.530411
ABCC11	Mathys_2024_CR_TH	-0.00391149	0.57189
ABCC11	Pineda_2024_ALS_PFC	-0.0743081	0.543421
ABCC11	Pineda_2024_C9ALS_PFC	-0.0655602	0.547811
ABCC11	Pineda_2024_C9FTLD_PFC	-0.0948372	0.541507
ABCC11	Pineda_2024_FTLD_PFC	-0.0762593	0.546094
ABCC11	Pineda_2024_ALS_M1	-0.0896606	0.536878
ABCC11	Pineda_2024_C9ALS_M1	-0.0988358	0.524719
ABCC11	Pineda_2024_C9FTLD_M1	-0.156834	0.509142
ABCC11	Pineda_2024_FTLD_M1	-0.153682	0.515555
ABCC13	NM_2024_PD_DMV	0.0801716	0.425244
ABCC13	NM_2024_PD_PFC	0.115692	0.415526
ABCC13	NM_2024_PD_GPi	0.0823183	0.453145
ABCC13	NM_2024_PD_M1	0.207973	0.306043
ABCC13	NM_2024_PD_V1	0.183628	0.270186
ABCC13	Gerrits_2022_FTD-GRN_FC	0.181198	0.411864
ABCC13	Gerrits_2022_FTD-GRN_OC	0.184127	0.40283
ABCC13	Gerrits_2022_FTD-GRN_TC	0.14527	0.42511
ABCC13	Mathys_2024_AD_AnG	0.0272246	0.496296
ABCC13	Mathys_2024_CR_AnG	-0.295618	0.286634
ABCC13	Mathys_2024_AD_EC	0.00467925	0.511067
ABCC13	Mathys_2024_CR_EC	-0.270859	0.327584
ABCC13	Mathys_2024_AD_PFC	0.0833158	0.449129
ABCC13	Mathys_2024_CR_PFC	-0.141068	0.420347
ABCC13	Mathys_2024_AD_HIP	-0.0383238	0.531712
ABCC13	Mathys_2024_CR_HIP	-0.350023	0.256571
ABCC13	Mathys_2024_AD_MTG	0.103286	0.42396
ABCC13	Mathys_2024_CR_MTG	-0.213643	0.354388
ABCC13	Mathys_2024_AD_TH	-0.0690437	0.494052
ABCC13	Mathys_2024_CR_TH	-0.192387	0.315929
ABCC13	Pineda_2024_ALS_PFC	0.791515	0.140631
ABCC13	Pineda_2024_C9ALS_PFC	0.781255	0.150279
ABCC13	Pineda_2024_C9FTLD_PFC	0.752882	0.150674
ABCC13	Pineda_2024_FTLD_PFC	0.743836	0.161929
ABCC13	Pineda_2024_ALS_M1	0.261527	0.393692
ABCC13	Pineda_2024_C9ALS_M1	0.415123	0.280454
ABCC13	Pineda_2024_C9FTLD_M1	0.591539	0.210089
ABCC13	Pineda_2024_FTLD_M1	0.499723	0.254885
ABCC2	NM_2024_PD_DMV	0.904337	0.0020127
ABCC2	NM_2024_PD_PFC	1.08707	0.00173141
ABCC2	NM_2024_PD_GPi	1.05697	0.000602409
ABCC2	NM_2024_PD_M1	0.945125	0.00145822
ABCC2	NM_2024_PD_V1	0.0276479	0.436595
ABCC2	Gerrits_2022_FTD-GRN_FC	-0.0958618	0.391803
ABCC2	Gerrits_2022_FTD-GRN_OC	-0.244075	0.193324
ABCC2	Gerrits_2022_FTD-GRN_TC	0.122033	0.205438
ABCC2	Mathys_2024_AD_AnG	0.369772	0.109871
ABCC2	Mathys_2024_CR_AnG	-0.666632	0.0296519
ABCC2	Mathys_2024_AD_EC	0.259974	0.0485844
ABCC2	Mathys_2024_CR_EC	-0.589293	0.0354568
ABCC2	Mathys_2024_AD_PFC	-0.0730715	0.443309
ABCC2	Mathys_2024_CR_PFC	-1.13034	0.0080331
ABCC2	Mathys_2024_AD_HIP	0.53254	0.0611851
ABCC2	Mathys_2024_CR_HIP	-0.534476	0.0559963
ABCC2	Mathys_2024_AD_MTG	0.0929028	0.354742
ABCC2	Mathys_2024_CR_MTG	-0.934324	0.0112651
ABCC2	Mathys_2024_AD_TH	0.717841	0.00853238
ABCC2	Mathys_2024_CR_TH	0.123915	0.316439
ABCC2	Pineda_2024_ALS_PFC	0.0216148	0.476466
ABCC2	Pineda_2024_C9ALS_PFC	0.00300016	0.490445
ABCC2	Pineda_2024_C9FTLD_PFC	1.05908	0.0089987
ABCC2	Pineda_2024_FTLD_PFC	0.705742	0.0977555
ABCC2	Pineda_2024_ALS_M1	-0.311169	0.240176
ABCC2	Pineda_2024_C9ALS_M1	-0.158576	0.312657
ABCC2	Pineda_2024_C9FTLD_M1	1.18834	0.0101193
ABCC2	Pineda_2024_FTLD_M1	1.06868	0.0137119
ABCC3	NM_2024_PD_DMV	-0.010043	0.48576
ABCC3	NM_2024_PD_PFC	-0.0321051	0.459338
ABCC3	NM_2024_PD_GPi	-0.319256	0.118775
ABCC3	NM_2024_PD_M1	-8.1e-05	0.499502
ABCC3	NM_2024_PD_V1	0.119861	0.229991
ABCC3	Gerrits_2022_FTD-GRN_FC	0.734939	0.0347133
ABCC3	Gerrits_2022_FTD-GRN_OC	0.541994	0.0544924
ABCC3	Gerrits_2022_FTD-GRN_TC	0.68118	0.0317742
ABCC3	Mathys_2024_AD_AnG	0.431761	0.124181
ABCC3	Mathys_2024_CR_AnG	-0.327484	0.143373
ABCC3	Mathys_2024_AD_EC	0.334438	0.194836
ABCC3	Mathys_2024_CR_EC	-0.251789	0.232602
ABCC3	Mathys_2024_AD_PFC	0.817312	0.0291714
ABCC3	Mathys_2024_CR_PFC	0.159831	0.319705
ABCC3	Mathys_2024_AD_HIP	0.266729	0.258537
ABCC3	Mathys_2024_CR_HIP	-0.548731	0.050277
ABCC3	Mathys_2024_AD_MTG	0.687265	0.0261352
ABCC3	Mathys_2024_CR_MTG	-0.0916961	0.382482
ABCC3	Mathys_2024_AD_TH	0.0844115	0.403039
ABCC3	Mathys_2024_CR_TH	-0.309966	0.115491
ABCC3	Pineda_2024_ALS_PFC	1.92753	8.26e-05
ABCC3	Pineda_2024_C9ALS_PFC	2.01689	8.11e-05
ABCC3	Pineda_2024_C9FTLD_PFC	1.81855	3.81e-06
ABCC3	Pineda_2024_FTLD_PFC	1.90486	9.13e-06
ABCC3	Pineda_2024_ALS_M1	0.854533	0.0495147
ABCC3	Pineda_2024_C9ALS_M1	1.23685	0.0018622
ABCC3	Pineda_2024_C9FTLD_M1	1.23524	0.000677573
ABCC3	Pineda_2024_FTLD_M1	1.46553	0.000101214
ABCC4	NM_2024_PD_DMV	0.0233488	0.469533
ABCC4	NM_2024_PD_PFC	-0.242048	0.0581878
ABCC4	NM_2024_PD_GPi	0.0513039	0.406323
ABCC4	NM_2024_PD_M1	0.271677	0.060551
ABCC4	NM_2024_PD_V1	-0.108265	0.24537
ABCC4	Gerrits_2022_FTD-GRN_FC	-0.0954289	0.246055
ABCC4	Gerrits_2022_FTD-GRN_OC	0.161075	0.00673824
ABCC4	Gerrits_2022_FTD-GRN_TC	0.0322883	0.440288
ABCC4	Mathys_2024_AD_AnG	0.575988	0.00560273
ABCC4	Mathys_2024_CR_AnG	0.0564199	0.40921
ABCC4	Mathys_2024_AD_EC	-0.0350866	0.453952
ABCC4	Mathys_2024_CR_EC	-0.0492577	0.423461
ABCC4	Mathys_2024_AD_PFC	0.0140716	0.480973
ABCC4	Mathys_2024_CR_PFC	0.239517	0.161142
ABCC4	Mathys_2024_AD_HIP	0.16204	0.192878
ABCC4	Mathys_2024_CR_HIP	0.00676063	0.493896
ABCC4	Mathys_2024_AD_MTG	-0.0480647	0.0833063
ABCC4	Mathys_2024_CR_MTG	-0.0407838	0.352013
ABCC4	Mathys_2024_AD_TH	0.0166657	0.477845
ABCC4	Mathys_2024_CR_TH	0.0409414	0.44348
ABCC4	Pineda_2024_ALS_PFC	0.420798	0.000675698
ABCC4	Pineda_2024_C9ALS_PFC	0.292347	0.0186827
ABCC4	Pineda_2024_C9FTLD_PFC	-0.0793872	0.381487
ABCC4	Pineda_2024_FTLD_PFC	-0.184473	0.186914
ABCC4	Pineda_2024_ALS_M1	0.238645	0.262629
ABCC4	Pineda_2024_C9ALS_M1	0.314812	0.0604594
ABCC4	Pineda_2024_C9FTLD_M1	0.234644	0.167656
ABCC4	Pineda_2024_FTLD_M1	-0.185454	0.155478
ABCC5	NM_2024_PD_DMV	0.68646	0.0113737
ABCC5	NM_2024_PD_PFC	-0.308075	0.132388
ABCC5	NM_2024_PD_GPi	0.147169	0.330847
ABCC5	NM_2024_PD_M1	-0.038119	0.345778
ABCC5	NM_2024_PD_V1	-0.242012	0.163971
ABCC5	Gerrits_2022_FTD-GRN_FC	0.167458	0.0290203
ABCC5	Gerrits_2022_FTD-GRN_OC	-0.00774569	0.47886
ABCC5	Gerrits_2022_FTD-GRN_TC	0.705696	0.000195647
ABCC5	Mathys_2024_AD_AnG	0.663577	0.0530248
ABCC5	Mathys_2024_CR_AnG	0.192648	0.28569
ABCC5	Mathys_2024_AD_EC	0.314314	0.0335165
ABCC5	Mathys_2024_CR_EC	0.00680093	0.491294
ABCC5	Mathys_2024_AD_PFC	0.7045	0.0361954
ABCC5	Mathys_2024_CR_PFC	0.076526	0.445474
ABCC5	Mathys_2024_AD_HIP	1.07077	6.54e-05
ABCC5	Mathys_2024_CR_HIP	-0.134973	0.324033
ABCC5	Mathys_2024_AD_MTG	0.332232	0.0245452
ABCC5	Mathys_2024_CR_MTG	0.0692873	0.456365
ABCC5	Mathys_2024_AD_TH	0.285798	0.0962238
ABCC5	Mathys_2024_CR_TH	0.139165	0.261996
ABCC5	Pineda_2024_ALS_PFC	1.11454	0.00192258
ABCC5	Pineda_2024_C9ALS_PFC	0.657219	0.100318
ABCC5	Pineda_2024_C9FTLD_PFC	0.595291	0.00184297
ABCC5	Pineda_2024_FTLD_PFC	0.901544	1.65e-09
ABCC5	Pineda_2024_ALS_M1	1.44482	0.0258808
ABCC5	Pineda_2024_C9ALS_M1	1.37857	0.012375
ABCC5	Pineda_2024_C9FTLD_M1	1.56003	0.000103277
ABCC5	Pineda_2024_FTLD_M1	2.33997	2.48e-16
ABCC5-AS1	NM_2024_PD_DMV	-0.226882	0.389371
ABCC5-AS1	NM_2024_PD_PFC	-0.302784	0.387731
ABCC5-AS1	NM_2024_PD_GPi	-0.249633	0.392323
ABCC5-AS1	NM_2024_PD_M1	-0.349672	0.311695
ABCC5-AS1	NM_2024_PD_V1	-0.0312783	0.524689
ABCC5-AS1	Gerrits_2022_FTD-GRN_FC	-0.2183	0.494708
ABCC5-AS1	Gerrits_2022_FTD-GRN_OC	-0.138123	0.511914
ABCC5-AS1	Gerrits_2022_FTD-GRN_TC	-0.142051	0.515098
ABCC5-AS1	Mathys_2024_AD_AnG	-0.147659	0.485878
ABCC5-AS1	Mathys_2024_CR_AnG	0.206382	0.444889
ABCC5-AS1	Mathys_2024_AD_EC	-0.158259	0.483633
ABCC5-AS1	Mathys_2024_CR_EC	0.17332	0.469167
ABCC5-AS1	Mathys_2024_AD_PFC	-0.0795228	0.525192
ABCC5-AS1	Mathys_2024_CR_PFC	0.28098	0.41219
ABCC5-AS1	Mathys_2024_AD_HIP	-0.185496	0.47974
ABCC5-AS1	Mathys_2024_CR_HIP	0.175752	0.463696
ABCC5-AS1	Mathys_2024_AD_MTG	-0.126802	0.498329
ABCC5-AS1	Mathys_2024_CR_MTG	0.251115	0.423688
ABCC5-AS1	Mathys_2024_AD_TH	-0.180262	0.458912
ABCC5-AS1	Mathys_2024_CR_TH	0.00585521	0.554926
ABCC5-AS1	Pineda_2024_ALS_PFC	-0.132372	0.516655
ABCC5-AS1	Pineda_2024_C9ALS_PFC	-0.125621	0.521382
ABCC5-AS1	Pineda_2024_C9FTLD_PFC	-0.444703	0.439662
ABCC5-AS1	Pineda_2024_FTLD_PFC	-0.369266	0.457734
ABCC5-AS1	Pineda_2024_ALS_M1	0.0770461	0.53632
ABCC5-AS1	Pineda_2024_C9ALS_M1	-0.0224082	0.545879
ABCC5-AS1	Pineda_2024_C9FTLD_M1	-0.39455	0.424614
ABCC5-AS1	Pineda_2024_FTLD_M1	-0.395354	0.441133
ABCC6	NM_2024_PD_DMV	0.123523	0.716422
ABCC6	NM_2024_PD_PFC	0.0248114	0.826343
ABCC6	NM_2024_PD_GPi	0.149242	0.694551
ABCC6	NM_2024_PD_M1	0.0629444	0.77667
ABCC6	NM_2024_PD_V1	0.0159012	0.826411
ABCC6	Gerrits_2022_FTD-GRN_FC	-0.0266266	0.777821
ABCC6	Gerrits_2022_FTD-GRN_OC	-0.00537394	0.833796
ABCC6	Gerrits_2022_FTD-GRN_TC	0.00835742	0.833243
ABCC6	Mathys_2024_AD_AnG	0.0130922	0.845231
ABCC6	Mathys_2024_CR_AnG	-0.0381506	0.819508
ABCC6	Mathys_2024_AD_EC	-0.0306714	0.817177
ABCC6	Mathys_2024_CR_EC	-0.0748167	0.789647
ABCC6	Mathys_2024_AD_PFC	-0.0321475	0.838827
ABCC6	Mathys_2024_CR_PFC	-0.0711506	0.789713
ABCC6	Mathys_2024_AD_HIP	0.023885	0.834367
ABCC6	Mathys_2024_CR_HIP	-0.0679632	0.792863
ABCC6	Mathys_2024_AD_MTG	-0.0223163	0.842496
ABCC6	Mathys_2024_CR_MTG	-0.0711606	0.792919
ABCC6	Mathys_2024_AD_TH	0.0241785	0.808296
ABCC6	Mathys_2024_CR_TH	-0.00416342	0.865076
ABCC6	Pineda_2024_ALS_PFC	0.0638639	0.795756
ABCC6	Pineda_2024_C9ALS_PFC	0.0540902	0.804217
ABCC6	Pineda_2024_C9FTLD_PFC	0.00517356	0.803567
ABCC6	Pineda_2024_FTLD_PFC	0.0261905	0.786619
ABCC6	Pineda_2024_ALS_M1	0.159698	0.753828
ABCC6	Pineda_2024_C9ALS_M1	0.364529	0.567381
ABCC6	Pineda_2024_C9FTLD_M1	0.150248	0.761598
ABCC6	Pineda_2024_FTLD_M1	0.244986	0.670756
ABCC8	NM_2024_PD_DMV	-0.00127677	0.570316
ABCC8	NM_2024_PD_PFC	-0.000741235	0.573732
ABCC8	NM_2024_PD_GPi	-0.000830882	0.570949
ABCC8	NM_2024_PD_M1	-0.00154038	0.571844
ABCC8	NM_2024_PD_V1	-0.00564374	0.569089
ABCC8	Gerrits_2022_FTD-GRN_FC	-0.00261179	0.564283
ABCC8	Gerrits_2022_FTD-GRN_OC	-0.00276282	0.561294
ABCC8	Gerrits_2022_FTD-GRN_TC	-0.0026611	0.571688
ABCC8	Mathys_2024_AD_AnG	-0.000266362	0.575303
ABCC8	Mathys_2024_CR_AnG	0.00221154	0.574175
ABCC8	Mathys_2024_AD_EC	0.000424888	0.571366
ABCC8	Mathys_2024_CR_EC	0.00264419	0.573611
ABCC8	Mathys_2024_AD_PFC	-7.42e-05	0.575703
ABCC8	Mathys_2024_CR_PFC	0.00147826	0.572645
ABCC8	Mathys_2024_AD_HIP	-0.000105384	0.574978
ABCC8	Mathys_2024_CR_HIP	0.00292115	0.574371
ABCC8	Mathys_2024_AD_MTG	-0.00030421	0.57526
ABCC8	Mathys_2024_CR_MTG	0.00203191	0.574322
ABCC8	Mathys_2024_AD_TH	-0.000222945	0.567524
ABCC8	Mathys_2024_CR_TH	0.00101063	0.574432
ABCC8	Pineda_2024_ALS_PFC	-0.00537636	0.573692
ABCC8	Pineda_2024_C9ALS_PFC	-0.00510042	0.574122
ABCC8	Pineda_2024_C9FTLD_PFC	-0.00443684	0.574716
ABCC8	Pineda_2024_FTLD_PFC	-0.00421627	0.573548
ABCC8	Pineda_2024_ALS_M1	-0.00397175	0.572956
ABCC8	Pineda_2024_C9ALS_M1	-0.00449543	0.567959
ABCC8	Pineda_2024_C9FTLD_M1	-0.00560876	0.573526
ABCC8	Pineda_2024_FTLD_M1	-0.00482712	0.571253
ABCD1	NM_2024_PD_DMV	-0.181446	0.327799
ABCD1	NM_2024_PD_PFC	-0.307969	0.293225
ABCD1	NM_2024_PD_GPi	-0.586009	0.0865944
ABCD1	NM_2024_PD_M1	-0.168523	0.322152
ABCD1	NM_2024_PD_V1	-0.0227378	0.594401
ABCD1	Gerrits_2022_FTD-GRN_FC	-0.104518	0.459651
ABCD1	Gerrits_2022_FTD-GRN_OC	-0.0155062	0.503453
ABCD1	Gerrits_2022_FTD-GRN_TC	0.179115	0.308043
ABCD1	Mathys_2024_AD_AnG	-0.11308	0.45051
ABCD1	Mathys_2024_CR_AnG	-0.0933667	0.498043
ABCD1	Mathys_2024_AD_EC	-0.290212	0.289905
ABCD1	Mathys_2024_CR_EC	-0.209679	0.358833
ABCD1	Mathys_2024_AD_PFC	-0.137169	0.442992
ABCD1	Mathys_2024_CR_PFC	0.10915	0.462966
ABCD1	Mathys_2024_AD_HIP	-0.240332	0.306721
ABCD1	Mathys_2024_CR_HIP	-0.134285	0.44317
ABCD1	Mathys_2024_AD_MTG	0.0294616	0.497777
ABCD1	Mathys_2024_CR_MTG	0.0232525	0.559374
ABCD1	Mathys_2024_AD_TH	-0.130947	0.348542
ABCD1	Mathys_2024_CR_TH	-0.202579	0.290562
ABCD1	Pineda_2024_ALS_PFC	0.307862	0.331538
ABCD1	Pineda_2024_C9ALS_PFC	0.266694	0.357458
ABCD1	Pineda_2024_C9FTLD_PFC	-0.375578	0.280581
ABCD1	Pineda_2024_FTLD_PFC	-0.316905	0.309538
ABCD1	Pineda_2024_ALS_M1	0.783029	0.244503
ABCD1	Pineda_2024_C9ALS_M1	0.718598	0.19555
ABCD1	Pineda_2024_C9FTLD_M1	0.392564	0.291479
ABCD1	Pineda_2024_FTLD_M1	0.081142	0.49343
ABCD2	NM_2024_PD_DMV	0.0231215	0.551925
ABCD2	NM_2024_PD_PFC	0.0140091	0.562079
ABCD2	NM_2024_PD_GPi	0.0156435	0.558108
ABCD2	NM_2024_PD_M1	0.0275031	0.550992
ABCD2	NM_2024_PD_V1	0.102325	0.459162
ABCD2	Gerrits_2022_FTD-GRN_FC	0.0451111	0.547779
ABCD2	Gerrits_2022_FTD-GRN_OC	0.0478275	0.542426
ABCD2	Gerrits_2022_FTD-GRN_TC	0.0462261	0.551474
ABCD2	Mathys_2024_AD_AnG	0.00600087	0.56757
ABCD2	Mathys_2024_CR_AnG	-0.0354353	0.552572
ABCD2	Mathys_2024_AD_EC	-0.00576107	0.565525
ABCD2	Mathys_2024_CR_EC	-0.0428538	0.549132
ABCD2	Mathys_2024_AD_PFC	0.0025764	0.569285
ABCD2	Mathys_2024_CR_PFC	-0.0232699	0.558515
ABCD2	Mathys_2024_AD_HIP	0.0033525	0.568118
ABCD2	Mathys_2024_CR_HIP	-0.0474184	0.546491
ABCD2	Mathys_2024_AD_MTG	0.00646582	0.567407
ABCD2	Mathys_2024_CR_MTG	-0.0325374	0.554675
ABCD2	Mathys_2024_AD_TH	0.00543233	0.560405
ABCD2	Mathys_2024_CR_TH	-0.0152391	0.557754
ABCD2	Pineda_2024_ALS_PFC	0.0917052	0.538027
ABCD2	Pineda_2024_C9ALS_PFC	0.0870234	0.540994
ABCD2	Pineda_2024_C9FTLD_PFC	0.0755859	0.550769
ABCD2	Pineda_2024_FTLD_PFC	0.0718591	0.550186
ABCD2	Pineda_2024_ALS_M1	0.0687759	0.543921
ABCD2	Pineda_2024_C9ALS_M1	0.077388	0.533944
ABCD2	Pineda_2024_C9FTLD_M1	0.0958918	0.537397
ABCD2	Pineda_2024_FTLD_M1	0.0826731	0.542319
ABCD3	NM_2024_PD_DMV	0.0510027	0.346993
ABCD3	NM_2024_PD_PFC	0.139441	0.168522
ABCD3	NM_2024_PD_GPi	0.0485932	0.398488
ABCD3	NM_2024_PD_M1	-0.0757562	0.371754
ABCD3	NM_2024_PD_V1	0.118664	0.214447
ABCD3	Gerrits_2022_FTD-GRN_FC	0.0561995	0.00604076
ABCD3	Gerrits_2022_FTD-GRN_OC	-0.338569	0.00851439
ABCD3	Gerrits_2022_FTD-GRN_TC	-0.313321	0.0417514
ABCD3	Mathys_2024_AD_AnG	-0.154554	0.179876
ABCD3	Mathys_2024_CR_AnG	-0.284078	0.047458
ABCD3	Mathys_2024_AD_EC	-0.0255694	0.142849
ABCD3	Mathys_2024_CR_EC	-0.0244053	0.441491
ABCD3	Mathys_2024_AD_PFC	-0.0329041	0.471013
ABCD3	Mathys_2024_CR_PFC	-0.0770009	0.364043
ABCD3	Mathys_2024_AD_HIP	-0.0919846	0.266929
ABCD3	Mathys_2024_CR_HIP	-0.117899	0.225508
ABCD3	Mathys_2024_AD_MTG	0.0519768	0.362987
ABCD3	Mathys_2024_CR_MTG	-0.132512	0.245661
ABCD3	Mathys_2024_AD_TH	-0.280915	0.0126919
ABCD3	Mathys_2024_CR_TH	-0.153267	0.163945
ABCD3	Pineda_2024_ALS_PFC	0.366121	0.101377
ABCD3	Pineda_2024_C9ALS_PFC	0.493341	0.0503149
ABCD3	Pineda_2024_C9FTLD_PFC	0.682773	0.00185498
ABCD3	Pineda_2024_FTLD_PFC	0.644842	0.0628135
ABCD3	Pineda_2024_ALS_M1	-0.634965	0.00534857
ABCD3	Pineda_2024_C9ALS_M1	-0.328262	0.0943511
ABCD3	Pineda_2024_C9FTLD_M1	-0.0169282	0.427804
ABCD3	Pineda_2024_FTLD_M1	-0.0344411	0.390376
ABCD4	NM_2024_PD_DMV	0.319282	0.0192846
ABCD4	NM_2024_PD_PFC	0.321711	0.019986
ABCD4	NM_2024_PD_GPi	0.287747	0.0453843
ABCD4	NM_2024_PD_M1	0.512095	0.000599155
ABCD4	NM_2024_PD_V1	-0.042668	0.406652
ABCD4	Gerrits_2022_FTD-GRN_FC	0.486823	2.64e-09
ABCD4	Gerrits_2022_FTD-GRN_OC	0.468838	0.00396672
ABCD4	Gerrits_2022_FTD-GRN_TC	0.207237	0.00739665
ABCD4	Mathys_2024_AD_AnG	-0.0909339	0.299834
ABCD4	Mathys_2024_CR_AnG	-0.397123	0.0115806
ABCD4	Mathys_2024_AD_EC	-0.0516608	0.301791
ABCD4	Mathys_2024_CR_EC	-0.435119	0.0133005
ABCD4	Mathys_2024_AD_PFC	-0.108021	0.203871
ABCD4	Mathys_2024_CR_PFC	-0.521526	0.0195432
ABCD4	Mathys_2024_AD_HIP	-0.134952	0.204164
ABCD4	Mathys_2024_CR_HIP	-0.410992	0.00829929
ABCD4	Mathys_2024_AD_MTG	0.0390195	0.227741
ABCD4	Mathys_2024_CR_MTG	-0.472866	0.0215095
ABCD4	Mathys_2024_AD_TH	0.239547	0.0699686
ABCD4	Mathys_2024_CR_TH	-0.157521	0.0203276
ABCD4	Pineda_2024_ALS_PFC	-0.0820164	0.365465
ABCD4	Pineda_2024_C9ALS_PFC	-0.149134	0.250891
ABCD4	Pineda_2024_C9FTLD_PFC	0.305504	0.0329051
ABCD4	Pineda_2024_FTLD_PFC	0.153956	0.0513898
ABCD4	Pineda_2024_ALS_M1	-0.285204	0.0575587
ABCD4	Pineda_2024_C9ALS_M1	-0.00461435	0.27248
ABCD4	Pineda_2024_C9FTLD_M1	0.413807	0.026867
ABCD4	Pineda_2024_FTLD_M1	0.215513	0.0386073
ABCE1	NM_2024_PD_DMV	0.030063	0.411169
ABCE1	NM_2024_PD_PFC	0.153835	0.107175
ABCE1	NM_2024_PD_GPi	0.136995	0.140586
ABCE1	NM_2024_PD_M1	-0.0360463	0.260344
ABCE1	NM_2024_PD_V1	-0.0623656	0.257984
ABCE1	Gerrits_2022_FTD-GRN_FC	-0.532455	1.64e-05
ABCE1	Gerrits_2022_FTD-GRN_OC	-0.546307	0.000338576
ABCE1	Gerrits_2022_FTD-GRN_TC	-0.598587	0.000138527
ABCE1	Mathys_2024_AD_AnG	-0.13251	0.170923
ABCE1	Mathys_2024_CR_AnG	0.239844	0.0366916
ABCE1	Mathys_2024_AD_EC	-0.0325134	0.0463986
ABCE1	Mathys_2024_CR_EC	0.292471	0.00293938
ABCE1	Mathys_2024_AD_PFC	-0.225332	0.0765257
ABCE1	Mathys_2024_CR_PFC	-0.0115634	0.465454
ABCE1	Mathys_2024_AD_HIP	-0.0386674	0.388671
ABCE1	Mathys_2024_CR_HIP	0.380034	0.00560166
ABCE1	Mathys_2024_AD_MTG	-0.17257	0.118885
ABCE1	Mathys_2024_CR_MTG	0.16464	0.113185
ABCE1	Mathys_2024_AD_TH	0.00978082	0.479338
ABCE1	Mathys_2024_CR_TH	0.196745	0.066953
ABCE1	Pineda_2024_ALS_PFC	-0.862745	0.000720066
ABCE1	Pineda_2024_C9ALS_PFC	-0.863904	0.00142497
ABCE1	Pineda_2024_C9FTLD_PFC	-0.626391	0.0125623
ABCE1	Pineda_2024_FTLD_PFC	-0.645091	0.0175619
ABCE1	Pineda_2024_ALS_M1	-0.762648	0.000191994
ABCE1	Pineda_2024_C9ALS_M1	-0.850506	1.7e-06
ABCE1	Pineda_2024_C9FTLD_M1	-0.718347	0.000112943
ABCE1	Pineda_2024_FTLD_M1	-0.782077	2.21e-05
ABCF1	NM_2024_PD_DMV	-0.205773	0.121159
ABCF1	NM_2024_PD_PFC	0.299154	0.0940864
ABCF1	NM_2024_PD_GPi	-0.158042	0.184364
ABCF1	NM_2024_PD_M1	-0.292285	0.0689989
ABCF1	NM_2024_PD_V1	-0.0132613	0.439861
ABCF1	Gerrits_2022_FTD-GRN_FC	-0.0568689	0.436141
ABCF1	Gerrits_2022_FTD-GRN_OC	-0.581422	0.00804989
ABCF1	Gerrits_2022_FTD-GRN_TC	-0.935123	0.00570387
ABCF1	Mathys_2024_AD_AnG	-0.331331	0.106051
ABCF1	Mathys_2024_CR_AnG	-0.032328	0.450628
ABCF1	Mathys_2024_AD_EC	0.0793846	0.0968589
ABCF1	Mathys_2024_CR_EC	0.505414	0.0454126
ABCF1	Mathys_2024_AD_PFC	0.127174	0.337432
ABCF1	Mathys_2024_CR_PFC	0.352782	0.133892
ABCF1	Mathys_2024_AD_HIP	-0.439195	0.0462194
ABCF1	Mathys_2024_CR_HIP	0.333433	0.117051
ABCF1	Mathys_2024_AD_MTG	0.0824639	0.362474
ABCF1	Mathys_2024_CR_MTG	0.379635	0.104826
ABCF1	Mathys_2024_AD_TH	-0.546424	0.00020422
ABCF1	Mathys_2024_CR_TH	-0.327056	0.0128252
ABCF1	Pineda_2024_ALS_PFC	0.106375	0.378526
ABCF1	Pineda_2024_C9ALS_PFC	0.188122	0.290751
ABCF1	Pineda_2024_C9FTLD_PFC	0.807013	0.000602016
ABCF1	Pineda_2024_FTLD_PFC	0.696544	0.000517098
ABCF1	Pineda_2024_ALS_M1	-2.22902	8.16e-10
ABCF1	Pineda_2024_C9ALS_M1	-1.7156	2.7e-07
ABCF1	Pineda_2024_C9FTLD_M1	-1.22475	0.000165611
ABCF1	Pineda_2024_FTLD_M1	-1.3048	1.67e-05
ABCF2	NM_2024_PD_DMV	-0.176702	0.230387
ABCF2	NM_2024_PD_PFC	-0.042045	0.424971
ABCF2	NM_2024_PD_GPi	-0.177414	0.244941
ABCF2	NM_2024_PD_M1	-0.0191247	0.445698
ABCF2	NM_2024_PD_V1	-0.125037	0.270181
ABCF2	Gerrits_2022_FTD-GRN_FC	-0.525903	0.0743218
ABCF2	Gerrits_2022_FTD-GRN_OC	-0.700326	0.011161
ABCF2	Gerrits_2022_FTD-GRN_TC	-0.799562	0.00836131
ABCF2	Mathys_2024_AD_AnG	-0.119236	0.326772
ABCF2	Mathys_2024_CR_AnG	0.142065	0.326196
ABCF2	Mathys_2024_AD_EC	0.0836156	0.44053
ABCF2	Mathys_2024_CR_EC	0.464209	0.0941954
ABCF2	Mathys_2024_AD_PFC	0.131302	0.420047
ABCF2	Mathys_2024_CR_PFC	0.359565	0.167831
ABCF2	Mathys_2024_AD_HIP	-0.237129	0.213334
ABCF2	Mathys_2024_CR_HIP	0.267891	0.216976
ABCF2	Mathys_2024_AD_MTG	0.107303	0.430047
ABCF2	Mathys_2024_CR_MTG	0.356352	0.151631
ABCF2	Mathys_2024_AD_TH	-0.333032	0.0785139
ABCF2	Mathys_2024_CR_TH	-0.0834916	0.368298
ABCF2	Pineda_2024_ALS_PFC	0.148718	0.441188
ABCF2	Pineda_2024_C9ALS_PFC	0.285701	0.37652
ABCF2	Pineda_2024_C9FTLD_PFC	0.253823	0.409483
ABCF2	Pineda_2024_FTLD_PFC	0.39612	0.347781
ABCF2	Pineda_2024_ALS_M1	-0.758365	0.117513
ABCF2	Pineda_2024_C9ALS_M1	-0.604356	0.143905
ABCF2	Pineda_2024_C9FTLD_M1	-0.598218	0.1328
ABCF2	Pineda_2024_FTLD_M1	-0.673813	0.104041
ABCF3	NM_2024_PD_DMV	0.428623	0.150778
ABCF3	NM_2024_PD_PFC	0.351817	0.133921
ABCF3	NM_2024_PD_GPi	0.071472	0.396717
ABCF3	NM_2024_PD_M1	0.0871317	0.380637
ABCF3	NM_2024_PD_V1	-0.402902	0.0971791
ABCF3	Gerrits_2022_FTD-GRN_FC	0.213823	0.0217279
ABCF3	Gerrits_2022_FTD-GRN_OC	-0.276068	0.187294
ABCF3	Gerrits_2022_FTD-GRN_TC	-0.450826	0.0715307
ABCF3	Mathys_2024_AD_AnG	0.143278	0.344427
ABCF3	Mathys_2024_CR_AnG	0.32111	0.213534
ABCF3	Mathys_2024_AD_EC	0.203132	0.0515937
ABCF3	Mathys_2024_CR_EC	0.56183	0.0282216
ABCF3	Mathys_2024_AD_PFC	0.204272	0.287827
ABCF3	Mathys_2024_CR_PFC	-0.0333182	0.479139
ABCF3	Mathys_2024_AD_HIP	0.427707	0.148117
ABCF3	Mathys_2024_CR_HIP	0.355126	0.190802
ABCF3	Mathys_2024_AD_MTG	0.136984	0.204434
ABCF3	Mathys_2024_CR_MTG	0.104781	0.379945
ABCF3	Mathys_2024_AD_TH	0.206956	0.274202
ABCF3	Mathys_2024_CR_TH	0.190412	0.282781
ABCF3	Pineda_2024_ALS_PFC	-0.690718	0.123851
ABCF3	Pineda_2024_C9ALS_PFC	-0.625701	0.157922
ABCF3	Pineda_2024_C9FTLD_PFC	0.166738	0.347658
ABCF3	Pineda_2024_FTLD_PFC	0.105589	0.370896
ABCF3	Pineda_2024_ALS_M1	-1.35361	0.00716542
ABCF3	Pineda_2024_C9ALS_M1	-1.16193	0.00989176
ABCF3	Pineda_2024_C9FTLD_M1	-0.611762	0.111108
ABCF3	Pineda_2024_FTLD_M1	-0.569946	0.087761
ABCG1	NM_2024_PD_DMV	0.0936551	0.258964
ABCG1	NM_2024_PD_PFC	0.193192	0.144996
ABCG1	NM_2024_PD_GPi	0.153697	0.204718
ABCG1	NM_2024_PD_M1	0.182989	0.139381
ABCG1	NM_2024_PD_V1	0.0722436	0.274005
ABCG1	Gerrits_2022_FTD-GRN_FC	1.06965	0.00320398
ABCG1	Gerrits_2022_FTD-GRN_OC	1.06922	0.0011501
ABCG1	Gerrits_2022_FTD-GRN_TC	0.938019	0.00353771
ABCG1	Mathys_2024_AD_AnG	0.0619219	0.345937
ABCG1	Mathys_2024_CR_AnG	-0.374257	0.021648
ABCG1	Mathys_2024_AD_EC	0.124899	0.0587074
ABCG1	Mathys_2024_CR_EC	-0.542625	0.00573395
ABCG1	Mathys_2024_AD_PFC	-0.0532603	0.386088
ABCG1	Mathys_2024_CR_PFC	-0.493985	0.0165538
ABCG1	Mathys_2024_AD_HIP	0.104398	0.24301
ABCG1	Mathys_2024_CR_HIP	-0.408171	0.0141643
ABCG1	Mathys_2024_AD_MTG	0.0741868	0.289271
ABCG1	Mathys_2024_CR_MTG	-0.482305	0.0120038
ABCG1	Mathys_2024_AD_TH	0.0774611	0.328822
ABCG1	Mathys_2024_CR_TH	-0.165282	0.0989544
ABCG1	Pineda_2024_ALS_PFC	-0.0675497	0.366789
ABCG1	Pineda_2024_C9ALS_PFC	-0.232372	0.145773
ABCG1	Pineda_2024_C9FTLD_PFC	0.252663	0.0662176
ABCG1	Pineda_2024_FTLD_PFC	-0.0463285	0.277233
ABCG1	Pineda_2024_ALS_M1	0.136506	0.328828
ABCG1	Pineda_2024_C9ALS_M1	0.108845	0.337594
ABCG1	Pineda_2024_C9FTLD_M1	0.497525	0.0267859
ABCG1	Pineda_2024_FTLD_M1	0.538678	0.016113
ABCG2	NM_2024_PD_DMV	-0.957774	0.00112898
ABCG2	NM_2024_PD_PFC	-1.37946	0.000268231
ABCG2	NM_2024_PD_GPi	-1.11229	0.000758539
ABCG2	NM_2024_PD_M1	-0.979919	0.0004832
ABCG2	NM_2024_PD_V1	-0.0249034	0.473013
ABCG2	Gerrits_2022_FTD-GRN_FC	-0.566272	0.0777873
ABCG2	Gerrits_2022_FTD-GRN_OC	0.121316	0.370392
ABCG2	Gerrits_2022_FTD-GRN_TC	-0.202044	0.29784
ABCG2	Mathys_2024_AD_AnG	-0.896428	0.0152903
ABCG2	Mathys_2024_CR_AnG	0.417315	0.109056
ABCG2	Mathys_2024_AD_EC	-1.04961	0.00419089
ABCG2	Mathys_2024_CR_EC	0.0998782	0.37946
ABCG2	Mathys_2024_AD_PFC	-0.640987	0.0739306
ABCG2	Mathys_2024_CR_PFC	0.933707	0.0145032
ABCG2	Mathys_2024_AD_HIP	-1.12929	0.00574898
ABCG2	Mathys_2024_CR_HIP	0.132939	0.351961
ABCG2	Mathys_2024_AD_MTG	-0.796431	0.0160111
ABCG2	Mathys_2024_CR_MTG	0.675624	0.0417665
ABCG2	Mathys_2024_AD_TH	-1.01375	0.00845919
ABCG2	Mathys_2024_CR_TH	-0.303548	0.151548
ABCG2	Pineda_2024_ALS_PFC	0.46061	0.0438353
ABCG2	Pineda_2024_C9ALS_PFC	0.23962	0.156374
ABCG2	Pineda_2024_C9FTLD_PFC	-1.46736	7.54e-05
ABCG2	Pineda_2024_FTLD_PFC	-1.12903	0.000596053
ABCG2	Pineda_2024_ALS_M1	1.05213	0.0302035
ABCG2	Pineda_2024_C9ALS_M1	0.646714	0.0979899
ABCG2	Pineda_2024_C9FTLD_M1	-0.879515	0.0335777
ABCG2	Pineda_2024_FTLD_M1	-1.17023	0.00796304
ABHD10	NM_2024_PD_DMV	-0.0455585	0.417321
ABHD10	NM_2024_PD_PFC	-0.264198	0.189358
ABHD10	NM_2024_PD_GPi	-0.223768	0.21001
ABHD10	NM_2024_PD_M1	-0.0509899	0.443724
ABHD10	NM_2024_PD_V1	0.0463325	0.397289
ABHD10	Gerrits_2022_FTD-GRN_FC	-0.00345713	0.102836
ABHD10	Gerrits_2022_FTD-GRN_OC	-0.137941	0.27052
ABHD10	Gerrits_2022_FTD-GRN_TC	-0.0838095	0.37433
ABHD10	Mathys_2024_AD_AnG	0.144637	0.269132
ABHD10	Mathys_2024_CR_AnG	0.0384517	0.486552
ABHD10	Mathys_2024_AD_EC	0.141417	0.0809606
ABHD10	Mathys_2024_CR_EC	0.0880489	0.219996
ABHD10	Mathys_2024_AD_PFC	0.474689	0.0708084
ABHD10	Mathys_2024_CR_PFC	0.341844	0.145445
ABHD10	Mathys_2024_AD_HIP	-0.0439008	0.438228
ABHD10	Mathys_2024_CR_HIP	-0.151513	0.262832
ABHD10	Mathys_2024_AD_MTG	0.378458	0.0826046
ABHD10	Mathys_2024_CR_MTG	0.185272	0.252768
ABHD10	Mathys_2024_AD_TH	-0.288766	0.0460644
ABHD10	Mathys_2024_CR_TH	-0.0025798	0.49831
ABHD10	Pineda_2024_ALS_PFC	1.19964	0.0501991
ABHD10	Pineda_2024_C9ALS_PFC	1.31949	0.0497828
ABHD10	Pineda_2024_C9FTLD_PFC	1.13677	0.0359139
ABHD10	Pineda_2024_FTLD_PFC	1.09673	0.0361185
ABHD10	Pineda_2024_ALS_M1	0.334527	0.275654
ABHD10	Pineda_2024_C9ALS_M1	0.526414	0.149044
ABHD10	Pineda_2024_C9FTLD_M1	0.382274	0.13934
ABHD10	Pineda_2024_FTLD_M1	0.468342	0.0864993
ABHD11	NM_2024_PD_DMV	-0.469412	0.00545585
ABHD11	NM_2024_PD_PFC	-0.5154	0.00781205
ABHD11	NM_2024_PD_GPi	-0.567361	0.00218507
ABHD11	NM_2024_PD_M1	-0.534929	0.00133577
ABHD11	NM_2024_PD_V1	-0.0240548	0.451147
ABHD11	Gerrits_2022_FTD-GRN_FC	0.581893	0.000577519
ABHD11	Gerrits_2022_FTD-GRN_OC	0.65207	0.000915052
ABHD11	Gerrits_2022_FTD-GRN_TC	0.588092	0.000703215
ABHD11	Mathys_2024_AD_AnG	0.0574347	0.394335
ABHD11	Mathys_2024_CR_AnG	0.128729	0.198856
ABHD11	Mathys_2024_AD_EC	0.225617	0.0206405
ABHD11	Mathys_2024_CR_EC	0.214796	0.192214
ABHD11	Mathys_2024_AD_PFC	0.367432	0.0432658
ABHD11	Mathys_2024_CR_PFC	0.533278	0.0153454
ABHD11	Mathys_2024_AD_HIP	-0.0324833	0.425367
ABHD11	Mathys_2024_CR_HIP	0.166946	0.232564
ABHD11	Mathys_2024_AD_MTG	0.0725321	0.109542
ABHD11	Mathys_2024_CR_MTG	0.397262	0.0407702
ABHD11	Mathys_2024_AD_TH	-0.128183	0.23206
ABHD11	Mathys_2024_CR_TH	-0.071484	0.306849
ABHD11	Pineda_2024_ALS_PFC	0.234827	0.1534
ABHD11	Pineda_2024_C9ALS_PFC	0.187914	0.138172
ABHD11	Pineda_2024_C9FTLD_PFC	-0.0424012	0.399431
ABHD11	Pineda_2024_FTLD_PFC	0.159607	0.0539251
ABHD11	Pineda_2024_ALS_M1	0.21555	0.233879
ABHD11	Pineda_2024_C9ALS_M1	0.226524	0.190023
ABHD11	Pineda_2024_C9FTLD_M1	-0.349146	0.0622634
ABHD11	Pineda_2024_FTLD_M1	0.0124546	0.445757
ABHD12	NM_2024_PD_DMV	-0.261031	0.00198736
ABHD12	NM_2024_PD_PFC	-0.404062	0.000415259
ABHD12	NM_2024_PD_GPi	-0.362912	0.000164735
ABHD12	NM_2024_PD_M1	-0.266451	0.000599922
ABHD12	NM_2024_PD_V1	-0.0501041	0.311829
ABHD12	Gerrits_2022_FTD-GRN_FC	0.0553465	0.0437041
ABHD12	Gerrits_2022_FTD-GRN_OC	0.0537744	0.0406827
ABHD12	Gerrits_2022_FTD-GRN_TC	0.221316	0.00500402
ABHD12	Mathys_2024_AD_AnG	0.00135563	0.499289
ABHD12	Mathys_2024_CR_AnG	0.253868	0.0141591
ABHD12	Mathys_2024_AD_EC	-0.0842197	0.270901
ABHD12	Mathys_2024_CR_EC	0.177892	0.0637309
ABHD12	Mathys_2024_AD_PFC	0.118786	0.212188
ABHD12	Mathys_2024_CR_PFC	0.433635	0.00160153
ABHD12	Mathys_2024_AD_HIP	0.00241514	0.499173
ABHD12	Mathys_2024_CR_HIP	0.105036	0.204122
ABHD12	Mathys_2024_AD_MTG	0.00567079	0.479748
ABHD12	Mathys_2024_CR_MTG	0.294434	0.0150381
ABHD12	Mathys_2024_AD_TH	-0.126545	0.0381792
ABHD12	Mathys_2024_CR_TH	-0.134035	0.0433243
ABHD12	Pineda_2024_ALS_PFC	0.318347	0.0068048
ABHD12	Pineda_2024_C9ALS_PFC	0.239625	0.0104951
ABHD12	Pineda_2024_C9FTLD_PFC	-0.267411	0.0320825
ABHD12	Pineda_2024_FTLD_PFC	-0.193587	0.0313643
ABHD12	Pineda_2024_ALS_M1	0.596783	0.00134121
ABHD12	Pineda_2024_C9ALS_M1	0.472998	0.0013083
ABHD12	Pineda_2024_C9FTLD_M1	-0.0463979	0.359656
ABHD12	Pineda_2024_FTLD_M1	0.0537958	0.208063
ABHD12B	NM_2024_PD_DMV	-0.0834452	0.478028
ABHD12B	NM_2024_PD_PFC	-0.187464	0.420538
ABHD12B	NM_2024_PD_GPi	-0.148308	0.431438
ABHD12B	NM_2024_PD_M1	-0.102238	0.469031
ABHD12B	NM_2024_PD_V1	-0.0243145	0.547482
ABHD12B	Gerrits_2022_FTD-GRN_FC	-0.114286	0.528991
ABHD12B	Gerrits_2022_FTD-GRN_OC	-0.0714074	0.540033
ABHD12B	Gerrits_2022_FTD-GRN_TC	-0.0792058	0.545553
ABHD12B	Mathys_2024_AD_AnG	-0.103866	0.509889
ABHD12B	Mathys_2024_CR_AnG	0.0654093	0.529901
ABHD12B	Mathys_2024_AD_EC	-0.118496	0.502505
ABHD12B	Mathys_2024_CR_EC	0.0473092	0.545453
ABHD12B	Mathys_2024_AD_PFC	-0.0751259	0.537751
ABHD12B	Mathys_2024_CR_PFC	0.116184	0.490559
ABHD12B	Mathys_2024_AD_HIP	-0.13035	0.50374
ABHD12B	Mathys_2024_CR_HIP	0.0450218	0.546633
ABHD12B	Mathys_2024_AD_MTG	-0.0911438	0.521714
ABHD12B	Mathys_2024_CR_MTG	0.0953595	0.506748
ABHD12B	Mathys_2024_AD_TH	-0.114741	0.488388
ABHD12B	Mathys_2024_CR_TH	-0.0208797	0.560511
ABHD12B	Pineda_2024_ALS_PFC	-0.0086447	0.57755
ABHD12B	Pineda_2024_C9ALS_PFC	-0.00877418	0.578273
ABHD12B	Pineda_2024_C9FTLD_PFC	-0.191941	0.50963
ABHD12B	Pineda_2024_FTLD_PFC	-0.15487	0.521657
ABHD12B	Pineda_2024_ALS_M1	0.0673018	0.5509
ABHD12B	Pineda_2024_C9ALS_M1	0.0201525	0.567055
ABHD12B	Pineda_2024_C9FTLD_M1	-0.153284	0.507274
ABHD12B	Pineda_2024_FTLD_M1	-0.183493	0.503449
ABHD13	NM_2024_PD_DMV	0.626811	0.000285893
ABHD13	NM_2024_PD_PFC	0.633347	0.000970784
ABHD13	NM_2024_PD_GPi	0.648468	0.000741676
ABHD13	NM_2024_PD_M1	0.634009	0.000564279
ABHD13	NM_2024_PD_V1	0.0685403	0.291399
ABHD13	Gerrits_2022_FTD-GRN_FC	0.0578902	0.0723094
ABHD13	Gerrits_2022_FTD-GRN_OC	0.000678858	0.172937
ABHD13	Gerrits_2022_FTD-GRN_TC	-0.0595008	0.282583
ABHD13	Mathys_2024_AD_AnG	0.136702	0.190998
ABHD13	Mathys_2024_CR_AnG	-0.319072	0.0749481
ABHD13	Mathys_2024_AD_EC	-0.0137778	0.113611
ABHD13	Mathys_2024_CR_EC	-0.333505	0.0594974
ABHD13	Mathys_2024_AD_PFC	-0.0684617	0.305588
ABHD13	Mathys_2024_CR_PFC	-0.604881	0.0459327
ABHD13	Mathys_2024_AD_HIP	0.238955	0.0652654
ABHD13	Mathys_2024_CR_HIP	-0.294293	0.0732242
ABHD13	Mathys_2024_AD_MTG	-0.0351464	0.321625
ABHD13	Mathys_2024_CR_MTG	-0.502939	0.0482869
ABHD13	Mathys_2024_AD_TH	0.306579	0.0313519
ABHD13	Mathys_2024_CR_TH	0.0445951	0.380982
ABHD13	Pineda_2024_ALS_PFC	-0.0112501	0.443507
ABHD13	Pineda_2024_C9ALS_PFC	-0.00140797	0.491516
ABHD13	Pineda_2024_C9FTLD_PFC	0.407101	0.00105949
ABHD13	Pineda_2024_FTLD_PFC	0.388302	0.00082402
ABHD13	Pineda_2024_ALS_M1	-0.175049	0.169197
ABHD13	Pineda_2024_C9ALS_M1	-0.0507166	0.178705
ABHD13	Pineda_2024_C9FTLD_M1	0.460879	0.0409598
ABHD13	Pineda_2024_FTLD_M1	0.438118	0.00483877
ABHD14A	NM_2024_PD_DMV	0.00736193	0.565788
ABHD14A	NM_2024_PD_PFC	0.00424698	0.571387
ABHD14A	NM_2024_PD_GPi	0.00476326	0.568198
ABHD14A	NM_2024_PD_M1	0.00890011	0.566546
ABHD14A	NM_2024_PD_V1	0.0325339	0.535493
ABHD14A	Gerrits_2022_FTD-GRN_FC	0.0151613	0.560227
ABHD14A	Gerrits_2022_FTD-GRN_OC	0.0160328	0.556482
ABHD14A	Gerrits_2022_FTD-GRN_TC	0.015435	0.56662
ABHD14A	Mathys_2024_AD_AnG	0.0014812	0.574232
ABHD14A	Mathys_2024_CR_AnG	-0.0129662	0.56813
ABHD14A	Mathys_2024_AD_EC	-0.00253953	0.570377
[truncated: 507,685+ more rows]

## Sheet: Table S19
Gene	K-means cluster
AARS1	cluster1
ABCB4	cluster1
ACY3	cluster1
ADAMTSL4-AS2	cluster1
ADAT2	cluster1
ADGRE2	cluster1
AKAP1-DT	cluster1
ALG2	cluster1
AMPD2	cluster1
ANKDD1A	cluster1
APEX1	cluster1
APOL6	cluster1
ARHGDIA	cluster1
ATF4	cluster1
AURKAIP1	cluster1
BCL2L1	cluster1
BCL2L1-AS1	cluster1
BCL3	cluster1
BCL6	cluster1
BIN1	cluster1
CALHM6	cluster1
CARM1	cluster1
CCDC200	cluster1
CCND1	cluster1
CCR1	cluster1
CD14	cluster1
CD163L1	cluster1
CD69	cluster1
CD93	cluster1
CDK9	cluster1
CDKN1A	cluster1
CEACAM21	cluster1
CEBPB	cluster1
CEMIP2	cluster1
CHI3L2	cluster1
CNDP1	cluster1
COX14	cluster1
CPEB4	cluster1
CYTH4	cluster1
DCAF13	cluster1
DCAF4	cluster1
DDX21	cluster1
DPP7	cluster1
EBI3	cluster1
EIF1	cluster1
EIF2S1	cluster1
EIF2S2	cluster1
EMILIN1	cluster1
EML3	cluster1
EML4-AS1	cluster1
ENSG00000229618	cluster1
ENSG00000230615	cluster1
ENSG00000233030	cluster1
ENSG00000235419	cluster1
ENSG00000246851	cluster1
ENSG00000255491	cluster1
ENSG00000255882	cluster1
ENSG00000260370	cluster1
ENSG00000262202	cluster1
ENSG00000267039	cluster1
ENSG00000268027	cluster1
ENSG00000272872	cluster1
ENSG00000273338	cluster1
ENSG00000276529	cluster1
ENSG00000283648	cluster1
ENSG00000286194	cluster1
ENSG00000287979	cluster1
ENSG00000289569	cluster1
ENSG00000290039	cluster1
ENSG00000290385	cluster1
ENSG00000290537	cluster1
ENSG00000290735	cluster1
ENSG00000290933	cluster1
ENSG00000290937	cluster1
EPRS1	cluster1
ESRRA	cluster1
FAM157C	cluster1
FAM174C	cluster1
FASTK	cluster1
FBXL15	cluster1
FCGR1A	cluster1
FCGR1BP	cluster1
FCGR3A	cluster1
FHOD1	cluster1
FLJ40194	cluster1
FLVCR2	cluster1
FPR1	cluster1
FTH1	cluster1
GPR84	cluster1
GPX1	cluster1
H2BC18	cluster1
HAMP	cluster1
HCST	cluster1
HMOX1	cluster1
HPN	cluster1
HRH2	cluster1
ICAM1	cluster1
IER2	cluster1
IER3	cluster1
IKZF2	cluster1
IL1B	cluster1
IL4I1	cluster1
ILF3	cluster1
INAFM2	cluster1
INKA1	cluster1
JUNB	cluster1
KARS1	cluster1
KCNG2	cluster1
LAIR1	cluster1
LIMD2	cluster1
LIMK2	cluster1
LINC00539	cluster1
LINC01664	cluster1
LINC02345	cluster1
LOXL2	cluster1
LST1	cluster1
LTBR	cluster1
LTC4S	cluster1
MARCHF2	cluster1
MED28-DT	cluster1
MIDN	cluster1
MIF4GD	cluster1
MIR222HG	cluster1
MLXIPL	cluster1
MTA1	cluster1
MTHFD2	cluster1
MYD88	cluster1
MYO1G	cluster1
NABP1	cluster1
NAIP	cluster1
NAT10	cluster1
NCKAP5	cluster1
NECTIN2	cluster1
NIBAN1	cluster1
NRROS	cluster1
NSMF	cluster1
ODF3B	cluster1
P4HB	cluster1
PCDH12	cluster1
PDCD11	cluster1
PDIA3	cluster1
PDIA6	cluster1
PIGL	cluster1
PIGX	cluster1
PIM1	cluster1
PLTP	cluster1
PLVAP	cluster1
PNKD	cluster1
PPP1R14B	cluster1
PPRC1	cluster1
PROS1	cluster1
PRPF31	cluster1
PRRT3-AS1	cluster1
PSMA5	cluster1
PSTPIP2	cluster1
PTPN1	cluster1
PTPN2	cluster1
PTPN6	cluster1
PUS1	cluster1
PXN	cluster1
RABEP2	cluster1
RABGGTB	cluster1
RABL3	cluster1
RAP2C-AS1	cluster1
RELB	cluster1
RGS19	cluster1
RPL10	cluster1
RPL12	cluster1
RPL18	cluster1
RPL19	cluster1
RPL22L1	cluster1
RPL23	cluster1
RPL27A	cluster1
RPL3	cluster1
RPL36A	cluster1
RPL41	cluster1
RPL5	cluster1
RPL7	cluster1
RPN1	cluster1
RPN2	cluster1
RPS11	cluster1
RPS15A	cluster1
RPS18	cluster1
RPS27	cluster1
RPS27A	cluster1
RPS9	cluster1
RRN3	cluster1
RRP12	cluster1
RWDD1	cluster1
SAAL1	cluster1
SBNO2	cluster1
SCO2	cluster1
SEC61B	cluster1
SEMA6B	cluster1
SENP3	cluster1
SF3B4	cluster1
SH2B2	cluster1
SIGLEC14	cluster1
SLC11A1	cluster1
SLC12A9	cluster1
SLC25A19	cluster1
SLC31A1	cluster1
SLC9B1	cluster1
SLFNL1	cluster1
SNHG15	cluster1
SNHG16	cluster1
SNHG3	cluster1
SOCS3	cluster1
SPDYE5	cluster1
SRSF2	cluster1
STAB1	cluster1
STING1	cluster1
STX4	cluster1
SURF4	cluster1
SYNGR2	cluster1
SYT1	cluster1
THBD	cluster1
TIMM23	cluster1
TMED10	cluster1
TMEM163	cluster1
TMEM176A	cluster1
TMEM259	cluster1
TMEM67	cluster1
TNFSF13	cluster1
TRABD	cluster1
TREML1	cluster1
TRPC2	cluster1
TSPAN33	cluster1
TYMP	cluster1
URB1	cluster1
WDR4	cluster1
WDR43	cluster1
WDR77	cluster1
XBP1	cluster1
YARS1	cluster1
YKT6	cluster1
ZFP36	cluster1
ZNF449	cluster1
ZNF512B	cluster1
AATF	cluster2
ABHD18	cluster2
ABI1	cluster2
ABL2	cluster2
ACBD3	cluster2
ACBD6	cluster2
ACTR3	cluster2
ADA2	cluster2
ADAM9	cluster2
ADAP2	cluster2
ADGRG5	cluster2
ADPGK	cluster2
AGO3	cluster2
AIG1	cluster2
AKAP13-AS1	cluster2
AKAP7	cluster2
ALPK1	cluster2
AMOTL1	cluster2
ANAPC10	cluster2
ANKFY1	cluster2
ANKRD10	cluster2
ANKRD10-IT1	cluster2
ANKRD17	cluster2
ANKRD49	cluster2
ANKS1A	cluster2
AP1B1	cluster2
APLP2	cluster2
APP	cluster2
ARHGAP12	cluster2
ARHGAP26	cluster2
ARHGAP27	cluster2
ARHGAP30	cluster2
ARHGAP4	cluster2
ARID3B	cluster2
ARIH1	cluster2
ARMH3	cluster2
ARRB2	cluster2
ARRDC1	cluster2
ASCC2	cluster2
ASCC3	cluster2
ASXL1	cluster2
ATG5	cluster2
ATL3	cluster2
ATP11C	cluster2
ATP13A3	cluster2
ATP2A2	cluster2
ATP5F1E	cluster2
ATP8B4	cluster2
ATP9B	cluster2
ATR	cluster2
AZIN1	cluster2
B3GNT5	cluster2
BACH1	cluster2
BAX	cluster2
BCAR3	cluster2
BDP1	cluster2
BID	cluster2
BIRC6	cluster2
BST2	cluster2
BTAF1	cluster2
BTBD9	cluster2
BTK	cluster2
C19orf38	cluster2
C1orf56	cluster2
C1QA	cluster2
C1QB	cluster2
C1QC	cluster2
C2CD2L	cluster2
C3	cluster2
C6orf62	cluster2
C9orf72	cluster2
CAMK2D	cluster2
CANX	cluster2
CAPZA1	cluster2
CAPZB	cluster2
CCDC47	cluster2
CCNL1	cluster2
CCNT2	cluster2
CCR5AS	cluster2
CD300A	cluster2
CD68	cluster2
CDC37	cluster2
CDC73	cluster2
CDCP1	cluster2
CELF1	cluster2
CENATAC	cluster2
CEP63	cluster2
CEP83	cluster2
CGGBP1	cluster2
CHCHD3	cluster2
CHKB	cluster2
CHST11	cluster2
CHSY1	cluster2
CMSS1	cluster2
CMTM6	cluster2
CNPY3	cluster2
COG3	cluster2
COG5	cluster2
COLGALT1	cluster2
COMMD1	cluster2
COPA	cluster2
CORO1A	cluster2
CORO1B	cluster2
COX10	cluster2
CPQ	cluster2
CRLS1	cluster2
CS	cluster2
CSF1R	cluster2
CSF2RB	cluster2
CSNK1A1	cluster2
CSNK1G1	cluster2
CTNNA1	cluster2
CTNNBL1	cluster2
CTNS	cluster2
CTSC	cluster2
CTSZ	cluster2
CUL1	cluster2
CUL5	cluster2
CWC27	cluster2
CXCL16	cluster2
CXorf38	cluster2
CYBA	cluster2
CYBC1	cluster2
DAGLB	cluster2
DBNL	cluster2
DCAF1	cluster2
DCAF6	cluster2
DCP1A	cluster2
DDAH2	cluster2
DDX10	cluster2
DDX31	cluster2
DDX55	cluster2
DDX59	cluster2
DDX60	cluster2
DEF6	cluster2
DENND3	cluster2
DERL2	cluster2
DGKD	cluster2
DHX57	cluster2
DIAPH2	cluster2
DIS3L2	cluster2
DLAT	cluster2
DNAJB11	cluster2
DNAJC11	cluster2
DNAJC13	cluster2
DNAJC3	cluster2
DNAJC5	cluster2
DNM2	cluster2
DPP8	cluster2
DPY19L3	cluster2
DTNBP1	cluster2
E2F4	cluster2
EARS2	cluster2
EDEM1	cluster2
EDEM2	cluster2
EEF1A1	cluster2
EEF2K	cluster2
EFHD2	cluster2
EFTUD2	cluster2
EHBP1L1	cluster2
EIF2AK3	cluster2
EIF2B3	cluster2
EIF3A	cluster2
EIF3C	cluster2
EIF3E	cluster2
EIF3H	cluster2
EIF4A1	cluster2
EIF4E	cluster2
EIF4E2	cluster2
EIF4G3	cluster2
EIF5B	cluster2
ELP3	cluster2
EML4	cluster2
ENSG00000225963	cluster2
ENSG00000226471	cluster2
ENSG00000235522	cluster2
ENSG00000236065	cluster2
ENSG00000249207	cluster2
ENSG00000254604	cluster2
ENSG00000254936	cluster2
ENSG00000256571	cluster2
ENSG00000257342	cluster2
ENSG00000258181	cluster2
ENSG00000259118	cluster2
ENSG00000259865	cluster2
ENSG00000261573	cluster2
ENSG00000264853	cluster2
ENSG00000265987	cluster2
ENSG00000267222	cluster2
ENSG00000271717	cluster2
ENSG00000275119	cluster2
ENSG00000284977	cluster2
ENSG00000286153	cluster2
ENSG00000286813	cluster2
ENSG00000287195	cluster2
ENSG00000287503	cluster2
ENSG00000288819	cluster2
ENSG00000288853	cluster2
ENSG00000289430	cluster2
ENSG00000290535	cluster2
ENSG00000290921	cluster2
EOLA1-DT	cluster2
EPB41L3	cluster2
EPHB2	cluster2
ERP44	cluster2
ESF1	cluster2
ESRRB	cluster2
ETS2	cluster2
ETV6	cluster2
EXOC6	cluster2
EXT1	cluster2
EZR	cluster2
FAF1	cluster2
FAM133B	cluster2
FAM172A	cluster2
FAR2	cluster2
FBXL5	cluster2
FBXO22	cluster2
FBXO42	cluster2
FBXW11	cluster2
FCGRT	cluster2
FGD2	cluster2
FHIP1B	cluster2
FIP1L1	cluster2
FKBP15	cluster2
FLVCR1	cluster2
FMNL1	cluster2
FNBP4	cluster2
FNIP2	cluster2
FOXJ3	cluster2
FOXK2	cluster2
FTSJ1	cluster2
FUBP1	cluster2
FUS	cluster2
FYB1	cluster2
G3BP1	cluster2
GAB3	cluster2
GAL3ST4	cluster2
GAPT	cluster2
GAPVD1	cluster2
GAR1	cluster2
GAREM1	cluster2
GAS5	cluster2
GAS6	cluster2
GBF1	cluster2
GCA	cluster2
GCN1	cluster2
GDI2	cluster2
GFM1	cluster2
GFPT1	cluster2
GGA1	cluster2
GGCT	cluster2
GLRX3	cluster2
GLYR1	cluster2
GNA12	cluster2
GNA15	cluster2
GNAI2	cluster2
GNAI3	cluster2
GNB1	cluster2
GNL3L	cluster2
GOLGA4	cluster2
GOLPH3	cluster2
GOSR2	cluster2
GPATCH11	cluster2
GPATCH2L	cluster2
GPCPD1	cluster2
GPR132	cluster2
GPSM3	cluster2
GRAMD1A	cluster2
GRB2	cluster2
GRK2	cluster2
GRN	cluster2
GSDMD	cluster2
GTF2F2	cluster2
GTPBP4	cluster2
H2BC26	cluster2
H6PD	cluster2
HAVCR2	cluster2
HCCS-DT	cluster2
HCK	cluster2
HDHD5	cluster2
HELZ	cluster2
HIRA	cluster2
HIVEP2	cluster2
HIVEP3	cluster2
HLA-A	cluster2
HLA-B	cluster2
HLA-DMA	cluster2
HLA-DPA1	cluster2
HLA-E	cluster2
HM13	cluster2
HMGN5	cluster2
HNRNPA1	cluster2
HNRNPF	cluster2
HNRNPH1	cluster2
HNRNPM	cluster2
HS2ST1	cluster2
HS3ST1	cluster2
HSPA6	cluster2
HSPA9	cluster2
HTT	cluster2
HUWE1	cluster2
IBTK	cluster2
ICOSLG	cluster2
IFI16	cluster2
IFNGR2	cluster2
IKBKE-AS1	cluster2
IL10RB	cluster2
IL1RAP	cluster2
IL4R	cluster2
ILRUN	cluster2
IMMT	cluster2
INO80	cluster2
INPPL1	cluster2
INTS12	cluster2
INTS9	cluster2
INVS	cluster2
IPO11	cluster2
IPO7	cluster2
IRAK1	cluster2
IRF1-AS1	cluster2
ITCH	cluster2
ITGAM	cluster2
JAK3	cluster2
KCNC3	cluster2
KCNK6	cluster2
KCTD12	cluster2
KDM2A	cluster2
KDM4C	cluster2
KIAA0232	cluster2
KLF3	cluster2
KLF6	cluster2
KLHL5	cluster2
KMT2E	cluster2
KPNA4	cluster2
KPNB1	cluster2
KSR1	cluster2
LAMP1	cluster2
LAP3	cluster2
LAPTM5	cluster2
LARP4B	cluster2
LARS1	cluster2
LENG8	cluster2
LILRB4	cluster2
LINC01002	cluster2
LINC02057	cluster2
LINC02649	cluster2
LINC02712	cluster2
LINC03006	cluster2
LINC03070	cluster2
LNPK	cluster2
LPAR6	cluster2
LPCAT3	cluster2
LRPPRC	cluster2
LRRC69	cluster2
LTV1	cluster2
LYL1	cluster2
LYN	cluster2
M6PR	cluster2
MACROH2A1	cluster2
MAGT1	cluster2
MAILR	cluster2
MALAT1	cluster2
MAN2B1	cluster2
MAP2K4	cluster2
MAPKAP1	cluster2
MARCHF5	cluster2
MBD3	cluster2
MBOAT7	cluster2
MCL1	cluster2
MED27	cluster2
MFSD14B	cluster2
MGAT5	cluster2
MIOS	cluster2
MIR503HG	cluster2
MIR646HG	cluster2
MKNK1	cluster2
MKRN1	cluster2
MLXIP	cluster2
MNDA	cluster2
MRPL1	cluster2
MRPL3	cluster2
MRPS27	cluster2
MRRF	cluster2
MS4A7	cluster2
MTHFD1L	cluster2
MTHFS	cluster2
MTMR3	cluster2
MTOR	cluster2
MTR	cluster2
MVP	cluster2
MYO15B	cluster2
MYO16-AS1	cluster2
MYO1F	cluster2
NAA15	cluster2
NAA25	cluster2
NAALADL2	cluster2
NBAS	cluster2
NCF2	cluster2
NEK6	cluster2
NFKBID	cluster2
NFRKB	cluster2
NFX1	cluster2
NIPA2	cluster2
NOC3L	cluster2
NOL10	cluster2
NOP10	cluster2
NPC2	cluster2
NPEPL1	cluster2
NSMAF	cluster2
NUBPL	cluster2
NUDCD1	cluster2
NUDT16-DT	cluster2
NUDT3	cluster2
NUFIP2	cluster2
NUMB	cluster2
NUP153	cluster2
NUP214	cluster2
OGFR	cluster2
OLA1	cluster2
OPA1	cluster2
OS9	cluster2
OSBP	cluster2
OSTF1	cluster2
OXSR1	cluster2
P2RX4	cluster2
P2RY13	cluster2
PABPC1	cluster2
PACSIN2	cluster2
PANK2	cluster2
PARD3B	cluster2
PARP14	cluster2
PCBD2	cluster2
PCNX1	cluster2
PCYT1A	cluster2
PDCD1LG2	cluster2
PEX7	cluster2
PFKFB3	cluster2
PFN1	cluster2
PGGHG	cluster2
PGS1	cluster2
PHF20	cluster2
PI4KA	cluster2
PIK3AP1	cluster2
PIK3CB	cluster2
PIK3R1	cluster2
PIKFYVE	cluster2
PINX1	cluster2
PIP5K1A	cluster2
PISD	cluster2
PITPNB	cluster2
PKD1L1	cluster2
PLA2G15	cluster2
PLAA	cluster2
PLB1	cluster2
PLCB2	cluster2
PLD4	cluster2
PLK3	cluster2
PLSCR1	cluster2
PLXNB2	cluster2
PMM2	cluster2
PPHLN1	cluster2
PPIF	cluster2
PPM1F	cluster2
PPP1R18	cluster2
PPP2R5E	cluster2
PPP6R2	cluster2
PRDX4	cluster2
PRDX6-AS1	cluster2
PRKAR2A	cluster2
PRKCA	cluster2
PRKCA-AS1	cluster2
PRKD3	cluster2
PRKDC	cluster2
PRMT3	cluster2
PRORP	cluster2
PROSER3	cluster2
PRR5	cluster2
PRRC1	cluster2
PSAP	cluster2
PSMA3-AS1	cluster2
PSMD1	cluster2
PSMD14	cluster2
PSMG3	cluster2
PTBP1	cluster2
PTK2	cluster2
PTPN18	cluster2
PTPRE	cluster2
PUM2	cluster2
PUM3	cluster2
QKI	cluster2
RAB10	cluster2
RAB11A	cluster2
RAB14	cluster2
RAB35	cluster2
RAB38	cluster2
RAB3GAP1	cluster2
RAB3GAP2	cluster2
RAB5IF	cluster2
RAC1	cluster2
RAD54L2	cluster2
RANBP2	cluster2
RANBP9	cluster2
RAPGEF2	cluster2
RARS1	cluster2
RASA3	cluster2
RBCK1	cluster2
RBM25	cluster2
RBM27	cluster2
RBM3	cluster2
RBMS1	cluster2
RCC1L	cluster2
REV1	cluster2
RGL2	cluster2
RHBDF2	cluster2
RHOG	cluster2
RIOK2	cluster2
RNF10	cluster2
RNF111	cluster2
RNF123	cluster2
RNF149	cluster2
RNGTT	cluster2
RPIA	cluster2
RPL22	cluster2
RPL37	cluster2
RPLP0	cluster2
RPS24	cluster2
RPS6KA1	cluster2
RPS6KC1	cluster2
RRBP1	cluster2
RSL1D1	cluster2
RTN4	cluster2
RUBCNL	cluster2
S100A11	cluster2
SAE1	cluster2
SAMHD1	cluster2
SCAMP2	cluster2
SCFD2	cluster2
SCML1	cluster2
SDAD1	cluster2
SDHAF3	cluster2
SEC11A	cluster2
SEC22A	cluster2
SEC23B	cluster2
SEC23IP	cluster2
SEC24A	cluster2
SEC24B-AS1	cluster2
SEC24D	cluster2
SEC31A	cluster2
SEC61A1	cluster2
SEC63	cluster2
SEL1L	cluster2
SELENON	cluster2
SELL	cluster2
SENP5	cluster2
SERPINB1	cluster2
SERPINB9	cluster2
SETD3	cluster2
SETD5	cluster2
SETX	cluster2
SF3B3	cluster2
SFPQ	cluster2
SH2B3	cluster2
SH3BP2	cluster2
SH3TC1	cluster2
SHLD1	cluster2
SIGLEC7	cluster2
SINHCAF	cluster2
SIPA1	cluster2
SIPA1L2	cluster2
SKIC3	cluster2
SLC16A3	cluster2
SLC17A9	cluster2
SLC1A5	cluster2
SLC25A32	cluster2
SLC2A5	cluster2
SLC33A1	cluster2
SLCO2B1	cluster2
SLMAP	cluster2
SLTM	cluster2
SMAGP	cluster2
SMARCAD1	cluster2
SMG7	cluster2
SMYD4	cluster2
SND1	cluster2
SNX19	cluster2
SNX5	cluster2
SORBS3	cluster2
SP110	cluster2
SP140	cluster2
SPATA13	cluster2
SPCS3	cluster2
SPDYE3	cluster2
SPRED1	cluster2
SRA1	cluster2
SRFBP1	cluster2
SRSF4	cluster2
ST6GAL1	cluster2
ST6GALNAC3	cluster2
STAG1	cluster2
STAM	cluster2
STIMATE	cluster2
STK3	cluster2
STOM	cluster2
STT3A	cluster2
STT3B	cluster2
SUCO	cluster2
SUPT6H	cluster2
SUSD6	cluster2
SYMPK	cluster2
SYNCRIP	cluster2
TADA2A	cluster2
TAF11	cluster2
TAF1C	cluster2
TAF2	cluster2
TANGO2	cluster2
TANGO6	cluster2
TAOK3	cluster2
TASL	cluster2
TASOR2	cluster2
TASP1	cluster2
TBC1D14	cluster2
TCERG1L	cluster2
TCIRG1	cluster2
TFCP2	cluster2
TFE3	cluster2
TGFB1	cluster2
TGFBR1	cluster2
THADA	cluster2
THOC2	cluster2
TIMM23B	cluster2
TIMM9	cluster2
TLE4	cluster2
TLNRD1	cluster2
TLR10	cluster2
TMBIM1	cluster2
TMC6	cluster2
TMC8	cluster2
TMEM106A	cluster2
TMEM117	cluster2
TMEM119	cluster2
TMEM131	cluster2
TMEM131L	cluster2
TMEM176B	cluster2
TMEM214	cluster2
TMEM87A	cluster2
TMX1	cluster2
TMX3	cluster2
TNFAIP2	cluster2
TNFRSF1A	cluster2
TNPO3	cluster2
TNS3	cluster2
TOR1AIP1	cluster2
TP53I13	cluster2
TPM3	cluster2
TPP2	cluster2
TPT1	cluster2
TRAF3	cluster2
TREM2	cluster2
TRIB1	cluster2
TRIM25	cluster2
TRIM38	cluster2
TRIT1	cluster2
TRMT1	cluster2
TRMT13	cluster2
TRNT1	cluster2
TSPO	cluster2
TTC27	cluster2
TTC4	cluster2
TXNDC11	cluster2
TYW1	cluster2
UBA2	cluster2
UBA52	cluster2
UBA6	cluster2
UBAP1	cluster2
UBASH3B	cluster2
UBE2G1	cluster2
UBE2G2	cluster2
UBE2L3	cluster2
UBE2W	cluster2
UBE3A	cluster2
UBR1	cluster2
UBTD2	cluster2
UCHL3	cluster2
UGCG	cluster2
UGGT1	cluster2
ULK4	cluster2
UNC93B1	cluster2
UPF2	cluster2
URI1	cluster2
USO1	cluster2
USP32	cluster2
USP4	cluster2
UTP18	cluster2
UTP20	cluster2
VAPB	cluster2
VARS1	cluster2
VKORC1L1	cluster2
VNN2	cluster2
VOPP1	cluster2
VPS13B	cluster2
VPS29	cluster2
VPS53	cluster2
VSIR	cluster2
VTA1	cluster2
VTI1A	cluster2
WDFY3	cluster2
WDFY4	cluster2
WDR33	cluster2
WDR6	cluster2
WDR70	cluster2
WDR89	cluster2
WRNIP1	cluster2
XKR6	cluster2
XPO4	cluster2
XPO5	cluster2
XRCC4	cluster2
XRCC5	cluster2
XRN2	cluster2
YIPF6	cluster2
YJU2B	cluster2
YTHDF2	cluster2
YWHAE	cluster2
ZDHHC14	cluster2
ZFAND3	cluster2
ZFAS1	cluster2
ZFP36L1	cluster2
ZFR	cluster2
ZMYM4	cluster2
ZNF26	cluster2
ZNF397	cluster2
ZNF407	cluster2
ZNF503	cluster2
ZNF654	cluster2
ZNF75D	cluster2
ZNF767P	cluster2
ZNF783	cluster2
ZNFX1	cluster2
ZNHIT6	cluster2
ZSCAN5A	cluster2
ZSWIM6	cluster2
ZZEF1	cluster2
ABCF1	cluster3
ACACA	cluster3
ACADS	cluster3
ACSL3	cluster3
ACTR3B	cluster3
ACYP1	cluster3
ADAM32	cluster3
ADO	cluster3
ALG5	cluster3
ANKMY2	cluster3
AP2M1	cluster3
AP3M2	cluster3
ARFGAP1	cluster3
ARHGEF7	cluster3
ARHGEF9	cluster3
ARL3	cluster3
ARL4A	cluster3
ARL6	cluster3
ARL8A	cluster3
ARMC10	cluster3
ATP1A1	cluster3
ATP5PB	cluster3
ATP6V1B2	cluster3
AXIN1	cluster3
AZI2	cluster3
BCAP29	cluster3
BLCAP	cluster3
BMS1	cluster3
BORCS7	cluster3
C10orf95-AS1	cluster3
C11orf58	cluster3
C4orf3	cluster3
C5orf24	cluster3
CABIN1	cluster3
CBR3-AS1	cluster3
CBX3	cluster3
CCDC14	cluster3
CCDC85B	cluster3
CCT2	cluster3
CDK2AP2	cluster3
CERS6	cluster3
CHMP1A	cluster3
CIAO1	cluster3
CLPTM1L	cluster3
CLSTN3	cluster3
CMAS	cluster3
CNPY2	cluster3
COX20	cluster3
CPSF3	cluster3
CRYL1	cluster3
CSDE1	cluster3
DARS1	cluster3
DDX39A	cluster3
DDX54	cluster3
DGCR2	cluster3
DHX33	cluster3
DIPK2A	cluster3
DMAC1	cluster3
DNAJB14	cluster3
DPM1	cluster3
DTD1	cluster3
DUSP11	cluster3
EHBP1	cluster3
EIF1AX	cluster3
EIF4A2	cluster3
EIF4B	cluster3
ENO1	cluster3
ENOPH1	cluster3
ENSG00000214955	cluster3
ENSG00000253607	cluster3
ENSG00000272356	cluster3
ENSG00000286808	cluster3
ENSG00000287733	cluster3
ERGIC2	cluster3
ERO1A	cluster3
EXOG	cluster3
FAM219A	cluster3
FAM219B	cluster3
FARSB	cluster3
FASTKD2	cluster3
FECH	cluster3
FICD	cluster3
G3BP2	cluster3
GALNT11	cluster3
GHITM	cluster3
GNB2	cluster3
GOLGA2	cluster3
GOLGA3	cluster3
GOLM2	cluster3
GRINA	cluster3
GYS1	cluster3
HACD2	cluster3
HCFC2	cluster3
HDAC10	cluster3
HDHD2	cluster3
HIF1A-AS3	cluster3
HK2	cluster3
HLCS	cluster3
HPRT1	cluster3
HSD17B12	cluster3
HYCC2	cluster3
IFRD2	cluster3
IGSF10	cluster3
INIP	cluster3
KAT6B	cluster3
KAT7	cluster3
KCTD3	cluster3
KDELR2	cluster3
KLHL7	cluster3
LARP1B	cluster3
LDHA	cluster3
LMO4	cluster3
LRRFIP2	cluster3
LSM14B	cluster3
LZIC	cluster3
MAPK3	cluster3
MCFD2	cluster3
MDN1	cluster3
MED17	cluster3
METTL2B	cluster3
MFSD13A	cluster3
MNAT1	cluster3
MORF4L1	cluster3
MROH1	cluster3
MRPS18C	cluster3
MSTO1	cluster3
MTHFD1	cluster3
MTHFD2L	cluster3
MTMR2	cluster3
MTRR	cluster3
MYLK-AS1	cluster3
MYO5A	cluster3
NELFA	cluster3
NETO2	cluster3
NNT	cluster3
NORAD	cluster3
NOXA1	cluster3
NPTN	cluster3
NUCKS1	cluster3
NUDC	cluster3
OCIAD1	cluster3
ORC3	cluster3
ORC4	cluster3
OSBPL2	cluster3
OSTC	cluster3
PACRGL	cluster3
PAFAH1B2	cluster3
PAK4	cluster3
PCMTD1-DT	cluster3
PCYOX1L	cluster3
PDK1-AS1	cluster3
PEA15	cluster3
PGK1	cluster3
PIP4P2	cluster3
PLXNA4	cluster3
POLR1A	cluster3
POLR2A	cluster3
POM121C	cluster3
PPME1	cluster3
PPP1R37	cluster3
PRKCI	cluster3
PSMA4	cluster3
PSMC1	cluster3
PSMG3-AS1	cluster3
PTMA	cluster3
PTP4A2	cluster3
PTPN11	cluster3
PUS7	cluster3
PUS7L	cluster3
QRICH1	cluster3
QTRT1	cluster3
RAB4A	cluster3
RANBP1	cluster3
RBM4B	cluster3
RBX1	cluster3
RLF	cluster3
RNF11	cluster3
RNF141	cluster3
RNF146	cluster3
RPRD1B	cluster3
RRP7BP	cluster3
RTF1	cluster3
SAR1A	cluster3
SCAI	cluster3
SCRN2	cluster3
SEC61G	cluster3
SEPTIN7	cluster3
SERINC3	cluster3
SFXN1	cluster3
SIN3B	cluster3
SLC35B1	cluster3
SNAPC1	cluster3
SNHG26	cluster3
SNHG4	cluster3
SNRPF	cluster3
SPATS2	cluster3
SPCS2	cluster3
SPTAN1	cluster3
SRP54	cluster3
SSR2	cluster3
SSR3	cluster3
SUB1	cluster3
SUGP2	cluster3
TBC1D22A-DT	cluster3
TBCE	cluster3
TBRG4	cluster3
TFG	cluster3
TIMM17A	cluster3
TIMM21	cluster3
TIPRL	cluster3
TLE5	cluster3
TMBIM6	cluster3
TMED2	cluster3
TMEM223	cluster3
TMEM230	cluster3
TMEM242	cluster3
TMEM41B	cluster3
TMEM50B	cluster3
TPD52L2	cluster3
TRAF3IP1	cluster3
TRAP1	cluster3
TRIQK	cluster3
TRMT2A	cluster3
TTC32	cluster3
TUBGCP5	cluster3
TVP23C	cluster3
TWSG1	cluster3
UBE2V2	cluster3
UBE2Z	cluster3
UBR3	cluster3
UNC50	cluster3
USP14	cluster3
USP22	cluster3
VDAC1	cluster3
VEZT	cluster3
VGLL4	cluster3
WDR82	cluster3
WSB2	cluster3
YDJC	cluster3
YIPF5	cluster3
YME1L1	cluster3
YWHAG	cluster3
ZBTB7A	cluster3
ZBTB8OS	cluster3
ZC3H13	cluster3
ZDHHC13	cluster3
ZDHHC17	cluster3
ZNF225	cluster3
ZNF37A	cluster3
ZNF692	cluster3
ZNRF1	cluster3
ZRANB3	cluster3
ABCC5	cluster4
ABCD4	cluster4
ABHD2	cluster4
ABHD3	cluster4
ABI2	cluster4
ACBD5	cluster4
ACO1	cluster4
ACOX1	cluster4
ACSF2	cluster4
ACSS1	cluster4
ACVR1	cluster4
ACYP2	cluster4
ADAMTS10	cluster4
ADCY10P1	cluster4
ADD1	cluster4
AEBP2	cluster4
AIDA	cluster4
AKAP11	cluster4
AKAP9	cluster4
AKT3	cluster4
ALDH1A3-AS1	cluster4
ALDH2	cluster4
ALG13	cluster4
ANAPC16	cluster4
ANAPC5	cluster4
ANKRD44	cluster4
ANKRD6	cluster4
ANP32A	cluster4
ANXA2R-AS1	cluster4
ANXA2R-OT1	cluster4
AP5B1	cluster4
APC	cluster4
APH1B	cluster4
ARGLU1	cluster4
ARHGAP24	cluster4
ARHGAP5	cluster4
ARHGAP6	cluster4
ARHGAP9	cluster4
ARID1B	cluster4
ARL15	cluster4
ARL6IP5	cluster4
ARL6IP6	cluster4
ARMH4	cluster4
ARPC5	cluster4
ARSK	cluster4
ASAH1	cluster4
ASB3	cluster4
ASCC1	cluster4
ASPH	cluster4
ATE1	cluster4
ATF7IP	cluster4
ATG16L2	cluster4
ATG4C	cluster4
ATM	cluster4
ATP10D	cluster4
ATP5PF	cluster4
ATRX	cluster4
AZIN2	cluster4
B3GALT4	cluster4
BANP	cluster4
BAZ2B	cluster4
BBS9	cluster4
BBX	cluster4
BCAP31	cluster4
BCAS3	cluster4
BCL2L2	cluster4
BET1	cluster4
BIRC6-AS2	cluster4
BLTP1	cluster4
BMF	cluster4
BMPR1A	cluster4
BMPR2	cluster4
BNC2	cluster4
BOD1L1	cluster4
BPTF	cluster4
BRD3	cluster4
BSDC1	cluster4
BTN3A1	cluster4
BTN3A2	cluster4
C10orf143	cluster4
C11orf54	cluster4
C12orf75	cluster4
C1orf43	cluster4
C20orf96	cluster4
C21orf58	cluster4
C2CD5	cluster4
C8orf44	cluster4
CABLES1	cluster4
CACNB4	cluster4
CALCOCO2	cluster4
CAMK1D	cluster4
CAMKMT	cluster4
CAMSAP2	cluster4
CAPN7	cluster4
CARF	cluster4
CASK	cluster4
CAST	cluster4
CBFA2T2	cluster4
CCDC112	cluster4
CCDC126	cluster4
CCDC18-AS1	cluster4
CCDC186	cluster4
CCDC50	cluster4
CCDC69	cluster4
CCDC7	cluster4
CCNH	cluster4
CD164	cluster4
CD86	cluster4
CDC42EP3	cluster4
CDK13	cluster4
CDK19	cluster4
CDK5RAP2	cluster4
CDS2	cluster4
CEBPG	cluster4
CENPC	cluster4
CENPT	cluster4
CEP192	cluster4
CEP290	cluster4
CERT1	cluster4
CHD6	cluster4
CHIC2	cluster4
CHKA	cluster4
CHST15	cluster4
CIR1	cluster4
CKAP5	cluster4
CLASP1	cluster4
CLCN3	cluster4
CLEC1A	cluster4
CLK1	cluster4
CLK4	cluster4
CLOCK	cluster4
CLPX	cluster4
CLYBL	cluster4
CMC1	cluster4
CNOT6L	cluster4
CNST	cluster4
CNTLN	cluster4
CNTRL	cluster4
CPD	cluster4
CPED1	cluster4
CPLANE1	cluster4
CPNE3	cluster4
CPSF6	cluster4
CRADD	cluster4
CRBN	cluster4
CREBL2	cluster4
CRTAP	cluster4
CTBP2	cluster4
CTC1	cluster4
CTPS2	cluster4
CTSS	cluster4
CTTNBP2	cluster4
CTTNBP2NL	cluster4
CUL4B	cluster4
CYB5D2	cluster4
CYBRD1	cluster4
CYTIP	cluster4
DAAM1	cluster4
DCAF17	cluster4
DCAF5	cluster4
DCAF8	cluster4
DCBLD1	cluster4
DCK	cluster4
DCUN1D4	cluster4
DEAF1	cluster4
DECR1	cluster4
DENND2B	cluster4
DENND4C	cluster4
DENND5A	cluster4
DEPTOR	cluster4
DGLUCY	cluster4
DHRS3	cluster4
DIP2A	cluster4
DIP2B	cluster4
DLG1	cluster4
DLST	cluster4
DMTF1	cluster4
DMXL1	cluster4
DMXL2	cluster4
DNAAF9	cluster4
DNAJB6	cluster4
DNASE1	cluster4
DOCK11	cluster4
DOCK5	cluster4
DOCK8	cluster4
DONSON	cluster4
DOP1B	cluster4
DST	cluster4
DUSP22	cluster4
DYM	cluster4
DYNC1H1	cluster4
DYRK1A	cluster4
EAF2	cluster4
EAPP	cluster4
ECHDC2	cluster4
EEF1AKMT2	cluster4
EFHC1	cluster4
ELL2	cluster4
ELMO1	cluster4
EMSY	cluster4
ENSG00000227486	cluster4
ENSG00000237188	cluster4
ENSG00000240093	cluster4
ENSG00000248367	cluster4
ENSG00000249456	cluster4
ENSG00000250075	cluster4
ENSG00000251314	cluster4
ENSG00000253988	cluster4
ENSG00000257258	cluster4
ENSG00000261218	cluster4
ENSG00000270055	cluster4
ENSG00000271204	cluster4
ENSG00000278730	cluster4
ENSG00000284430	cluster4
ENSG00000286162	cluster4
ENSG00000286608	cluster4
ENSG00000288771	cluster4
ENSG00000288880	cluster4
ENSG00000289421	cluster4
ENSG00000289727	cluster4
ENSG00000290073	cluster4
ENSG00000290683	cluster4
ENSG00000290924	cluster4
ENSG00000291015	cluster4
ENSG00000291075	cluster4
ENSG00000291100	cluster4
ENSG00000291131	cluster4
ENSG00000291175	cluster4
ENSG00000291283	cluster4
EP300	cluster4
EPB41L2	cluster4
EPG5	cluster4
ERBIN	cluster4
ESD	cluster4
EXOC6B	cluster4
FAM117B	cluster4
FAM135A	cluster4
FAM13A	cluster4
FAM149A	cluster4
FAM149B1	cluster4
FAM199X	cluster4
FAM210A	cluster4
FAR1	cluster4
FBXL17	cluster4
FBXO3	cluster4
FBXO33	cluster4
FCHO2	cluster4
FER	cluster4
FEZ2	cluster4
FFAR4	cluster4
FGD3	cluster4
FGD4	cluster4
FGGY	cluster4
FHIP2A	cluster4
FMNL3	cluster4
FMO4	cluster4
FMR1	cluster4
FNBP1	cluster4
FNDC3A	cluster4
FNIP1	cluster4
FOXJ2	cluster4
FOXO1	cluster4
FOXO3	cluster4
FPGT	cluster4
FRMD4A	cluster4
FXYD5	cluster4
GAK	cluster4
GALM	cluster4
GALNT2	cluster4
GANC	cluster4
GARRE1	cluster4
GARS1-DT	cluster4
GATAD1	cluster4
GCC2	cluster4
GIGYF1	cluster4
GLCCI1	cluster4
GLCE	cluster4
GLG1	cluster4
GLIPR1	cluster4
GLO1	cluster4
GNAS	cluster4
GNG2	cluster4
GOLGA1	cluster4
GOLGA7	cluster4
GPD2	cluster4
GPHN	cluster4
GPR34	cluster4
GPS2	cluster4
GRK5	cluster4
GSE1	cluster4
GSN	cluster4
GTDC1	cluster4
HCG18	cluster4
HCP5	cluster4
HECA	cluster4
HERC1	cluster4
HERC4	cluster4
HERC5	cluster4
HEXA	cluster4
HGSNAT	cluster4
HIBADH	cluster4
HMGN3	cluster4
HNRNPU	cluster4
HOOK3	cluster4
HP1BP3	cluster4
HPS4	cluster4
HS1BP3	cluster4
HSD17B3	cluster4
HSD17B4	cluster4
HSPBAP1	cluster4
IER5	cluster4
IKZF5	cluster4
IL13RA1	cluster4
ING4	cluster4
INPP5D	cluster4
INPP5F	cluster4
INPP5K	cluster4
INSIG2	cluster4
INTS6-AS1	cluster4
IPMK	cluster4
IQGAP1	cluster4
IQSEC2	cluster4
IRAK3	cluster4
IRF2BP2	cluster4
IST1	cluster4
ITGB1	cluster4
ITM2B	cluster4
JAK1	cluster4
KANSL1L	cluster4
KANTR	cluster4
KBTBD12	cluster4
KCNQ1	cluster4
KCTD2	cluster4
KCTD7	cluster4
KDM3A	cluster4
KDM4B	cluster4
KDSR	cluster4
KIAA1328	cluster4
KIDINS220	cluster4
KIF13A	cluster4
KIF2A	cluster4
KIF9-AS1	cluster4
KLHDC1	cluster4
KLHL8	cluster4
KMT2A	cluster4
KMT5B	cluster4
KPNB1-DT	cluster4
KRBA2	cluster4
KRCC1	cluster4
LDLRAD4	cluster4
LEPROTL1	cluster4
LHFPL2	cluster4
LINC-PINT	cluster4
LINC01004	cluster4
LINC01376	cluster4
LINC02245	cluster4
LINC02246	cluster4
LINC02284	cluster4
LINC02615	cluster4
LMBR1L	cluster4
LMBRD2	cluster4
LMO7	cluster4
LNCAROD	cluster4
LNX2	cluster4
LPIN1	cluster4
LPIN2	cluster4
LRCH3	cluster4
LRRC28	cluster4
LRRC37A2	cluster4
LTA4H	cluster4
LUC7L3	cluster4
LYPLAL1	cluster4
LYST	cluster4
MAGI3	cluster4
MALT1	cluster4
MAML2	cluster4
MAML3	cluster4
MAN2A1	cluster4
MANBA	cluster4
MAP4K3	cluster4
MAP4K5	cluster4
MAPK8	cluster4
MAPRE2	cluster4
MARCHF8	cluster4
MARF1	cluster4
MARK3	cluster4
MAST2	cluster4
MATR3	cluster4
MBD5	cluster4
MBIP	cluster4
MBNL1	cluster4
MBNL2	cluster4
MBP	cluster4
MCM7	cluster4
MCPH1	cluster4
MCUB	cluster4
MEAF6	cluster4
MED13L	cluster4
MEF2C-AS1	cluster4
METTL21A	cluster4
MFN1	cluster4
MFSD11	cluster4
MFSD4B	cluster4
MIA2	cluster4
MICAL1	cluster4
MICU3	cluster4
MIDEAS	cluster4
MINDY2	cluster4
MINK1	cluster4
MIR29B2CHG	cluster4
MIR34AHG	cluster4
MIS18BP1	cluster4
MITD1	cluster4
MMS22L	cluster4
MON2	cluster4
MORC3	cluster4
MPHOSPH8	cluster4
MRTFB	cluster4
MSL1	cluster4
MSN	cluster4
MT-ND1	cluster4
MT-ND4	cluster4
MTG1	cluster4
MTM1	cluster4
MYCBP2	cluster4
MYO18A	cluster4
MYO9A	cluster4
MYOF	cluster4
MYSM1	cluster4
N4BP2L2	cluster4
NAA30	cluster4
NAB1	cluster4
NAF1	cluster4
NAP1L1	cluster4
NBEA	cluster4
NBPF1	cluster4
NCK1-DT	cluster4
NCOA2	cluster4
NCOA7	cluster4
NDE1	cluster4
NDST1	cluster4
NDUFA10	cluster4
NDUFS2	cluster4
NEDD4L	cluster4
NEK3	cluster4
NEK7	cluster4
NEMP1	cluster4
NFAT5	cluster4
NGLY1	cluster4
NIN	cluster4
NIPBL	cluster4
NIPSNAP2	cluster4
NLK	cluster4
NLRP1	cluster4
NOD1	cluster4
NOL4L	cluster4
NPAT	cluster4
NPEPPS	cluster4
NQO2	cluster4
NR2C2	cluster4
NR6A1	cluster4
NSD3	cluster4
NUAK2	cluster4
NUB1	cluster4
NUDT6	cluster4
NXN	cluster4
OFD1	cluster4
OGA	cluster4
OGFRL1	cluster4
OIP5-AS1	cluster4
OSBPL11	cluster4
OSBPL1A	cluster4
OSBPL3	cluster4
OSBPL6	cluster4
OSBPL8	cluster4
OXR1	cluster4
P2RX7	cluster4
P4HA1	cluster4
PABIR3	cluster4
PACS2	cluster4
PADI2	cluster4
PAK1	cluster4
PAPOLA	cluster4
PARP4	cluster4
PARP8	cluster4
PAXBP1-AS1	cluster4
PBX2	cluster4
PBX3	cluster4
PCGF5	cluster4
PCM1	cluster4
PCMTD1	cluster4
PCNP	cluster4
PDE3B	cluster4
PDE4D	cluster4
PDGFB	cluster4
PDPK1	cluster4
PDS5B	cluster4
PDYN-AS1	cluster4
PGM5	cluster4
PHACTR2	cluster4
PHC3	cluster4
PHF10	cluster4
PHF14	cluster4
PHF20L1	cluster4
PHF3	cluster4
PHF7	cluster4
PIBF1	cluster4
PIGV	cluster4
PIK3C2A	cluster4
PIK3CA	cluster4
PILRA	cluster4
PKD2	cluster4
PLA2G7	cluster4
PLCG2	cluster4
PLEKHM3	cluster4
PLOD1	cluster4
PNISR	cluster4
POC1B	cluster4
POC1B-AS1	cluster4
POGZ	cluster4
POLK	cluster4
POLR3GL	cluster4
POU2F1	cluster4
PPARA	cluster4
PPIL4	cluster4
PPM1A	cluster4
PPM1B	cluster4
PPM1D	cluster4
PPP1R12A	cluster4
PPP1R12B	cluster4
PPP1R21	cluster4
PPP1R26	cluster4
PPP2R5C	cluster4
PPP3CA	cluster4
PRIMPOL	cluster4
PRKAB2	cluster4
PRKAG2	cluster4
PRKD2	cluster4
PRKN	cluster4
PRKRA	cluster4
PRPF4B	cluster4
PSPC1	cluster4
PTBP2	cluster4
PTGES3	cluster4
PTGR3	cluster4
PTK2B	cluster4
PTPRA	cluster4
PURA	cluster4
PWWP2B	cluster4
PWWP3A	cluster4
PXMP4	cluster4
R3HDM1	cluster4
RAB32	cluster4
RAB5A	cluster4
RABGAP1	cluster4
RAD21	cluster4
RAD51-AS1	cluster4
RAD51D	cluster4
RALBP1	cluster4
RALGAPA1	cluster4
RALGAPA2	cluster4
RAP1GAP2	cluster4
RAP1GDS1	cluster4
RAPH1	cluster4
RASA1	cluster4
RASAL2	cluster4
RASAL3	cluster4
RASGRP3	cluster4
RASSF8-AS1	cluster4
RB1CC1	cluster4
RBBP6	cluster4
RBL2	cluster4
RBM12B	cluster4
RBM14	cluster4
RBM48	cluster4
RBM5	cluster4
RCBTB1	cluster4
RCSD1	cluster4
RECK	cluster4
RELL1	cluster4
RERE	cluster4
REV3L	cluster4
RFC3	cluster4
RHEB	cluster4
RICTOR	cluster4
RIMOC1	cluster4
RMND5A	cluster4
RNASEH2B	cluster4
RNASEL	cluster4
RNASET2	cluster4
RNF125	cluster4
RNF13	cluster4
RNF170	cluster4
RNF213	cluster4
RNPC3	cluster4
ROCK2	cluster4
RRAGC	cluster4
RRM2B	cluster4
RSF1	cluster4
RSRP1	cluster4
RTTN	cluster4
S100PBP	cluster4
S100Z	cluster4
SAFB2	cluster4
SANBR	cluster4
SAP30L	cluster4
SAV1	cluster4
SCARB2	cluster4
SCIN	cluster4
SCOC	cluster4
SCRN1	cluster4
SDC3	cluster4
SDHAP4	cluster4
SECISBP2L	cluster4
SELPLG	cluster4
SEPTIN10	cluster4
SERINC5	cluster4
SERPINB6	cluster4
SFXN5	cluster4
SGK3	cluster4
SGPL1	cluster4
SIGLEC8	cluster4
SLC15A2	cluster4
SLC18B1	cluster4
SLC25A24	cluster4
SLC25A36	cluster4
SLC25A40	cluster4
SLC25A53	cluster4
SLC2A13	cluster4
SLC30A9	cluster4
SLC35D2	cluster4
SLC35F5	cluster4
SLC38A2	cluster4
SLC38A9	cluster4
SLC39A10	cluster4
SLC46A3	cluster4
SLC49A4	cluster4
SLC66A3	cluster4
SLC6A6	cluster4
SLX4IP	cluster4
SMAP1	cluster4
SMAP2	cluster4
SMARCA5	cluster4
SMARCC2	cluster4
SMG1	cluster4
SMIM14	cluster4
SNAI3	cluster4
SNRK	cluster4
SNX13	cluster4
SNX14	cluster4
SNX27	cluster4
SNX29	cluster4
SNX30	cluster4
SOAT1	cluster4
SOCS6	cluster4
SORL1	cluster4
SORT1	cluster4
SOS1	cluster4
SOS2	cluster4
SOX4	cluster4
SP4	cluster4
SPAG9	cluster4
SPAST	cluster4
SPEN	cluster4
SPIRE1	cluster4
SPOP	cluster4
SPOPL	cluster4
SRSF5	cluster4
SSBP2	cluster4
SSH2	cluster4
STK17A	cluster4
STPG4	cluster4
STRBP	cluster4
STRN	cluster4
STXBP3	cluster4
STXBP5	cluster4
SUZ12	cluster4
SVIL-AS1	cluster4
SYT9-AS1	cluster4
TAB2	cluster4
TAF15	cluster4
TAF4B	cluster4
TAGAP-AS1	cluster4
TANK	cluster4
TAPT1	cluster4
TASOR	cluster4
TBC1D1	cluster4
TBC1D15	cluster4
TBC1D16	cluster4
TBC1D22A	cluster4
TBC1D4	cluster4
TBC1D5	cluster4
TBCK	cluster4
TBXAS1	cluster4
TCEANC2	cluster4
TCF7L2	cluster4
TCHP	cluster4
TDRD7	cluster4
TESK2	cluster4
TIAL1	cluster4
TIAM1	cluster4
TIGAR	cluster4
TIMMDC1	cluster4
TMED8	cluster4
TMEM144	cluster4
TMEM154	cluster4
TMEM164	cluster4
TMEM169	cluster4
TMEM170B	cluster4
TMEM181	cluster4
TMEM220	cluster4
TMEM245	cluster4
TMEM255B	cluster4
TMEM38B	cluster4
TMEM50A	cluster4
TMEM51	cluster4
TMEM60	cluster4
TMEM65	cluster4
TMEM80	cluster4
TMEM86A	cluster4
TNKS	cluster4
TNPO1	cluster4
TNRC6A	cluster4
TNRC6B	cluster4
TNRC6C	cluster4
TP53BP2	cluster4
TP53INP1	cluster4
TPP1	cluster4
TRA2A	cluster4
TRAF3IP3	cluster4
TRANK1	cluster4
TRIM23	cluster4
TRIM24	cluster4
TRIM5	cluster4
TRIO	cluster4
TSC1	cluster4
TSPAN15	cluster4
TTBK2	cluster4
TTC14	cluster4
TTC28-AS1	cluster4
TTC3	cluster4
TUT4	cluster4
UBE2Q2P2	cluster4
UBE4B	cluster4
UBR5	cluster4
UBXN2A	cluster4
UBXN7	cluster4
UCHL5	cluster4
ULK2	cluster4
UMAD1	cluster4
UNC13B	cluster4
UNC5B	cluster4
UQCC6	cluster4
USF3	cluster4
USP24	cluster4
USP33	cluster4
USP34	cluster4
USP38	cluster4
USP40	cluster4
USP48	cluster4
USP6NL	cluster4
UTRN	cluster4
VAMP4	cluster4
VASH1-DT	cluster4
VCL	cluster4
VEZF1	cluster4
[truncated: 501 more rows]

## Sheet: Table S20
kmeans_cluster	ID	Description	GeneRatio	BgRatio	RichFactor	FoldEnrichment	zScore	pvalue	p.adjust	qvalue	Count	geneID
c1 + c2	GO:0002252	immune effector process	77/839	465/12374	0.165591	2.44223	8.54933	1.26586e-13	5.83308e-10	5.06744e-10	77	ADGRE2/BCL3/BCL6/CALHM6/CD69/CEBPB/DDX21/FCGR1A/FCGR1BP/FCGR3A/HCST/ICAM1/IL1B/IL4I1/JUNB/KARS1/MYD88/MYO1G/NECTIN2/PTPN6/RELB/SBNO2/SLC11A1/SOCS3/STX4/TNFSF13/XBP1/ANKRD17/APP/ARRB2/ATG5/BST2/BTK/C1QA/C1QB/C1QC/C3/CD300A/CORO1A/CSF2RB/CTSC/CYBC1/DDX60/EPHB2/GAPT/GBF1/GRB2/GRN/HAVCR2/HCK/HLA-A/HLA-B/HLA-E/ICOSLG/IL4R/ITGAM/JAK3/KMT2E/LAMP1/LAPTM5/LILRB4/LYN/MTOR/NFKBID/OPA1/PCYT1A/PIK3CB/PIK3R1/P…
c1 + c2	GO:0002181	cytoplasmic translation	39/839	160/12374	0.24375	3.59495	8.90983	1.17997e-12	2.71865e-09	2.3618e-09	39	AARS1/CPEB4/EIF2S2/MIF4GD/RPL10/RPL12/RPL18/RPL19/RPL22L1/RPL23/RPL27A/RPL3/RPL36A/RPL41/RPL5/RPL7/RPS11/RPS15A/RPS18/RPS27/RPS27A/RPS9/RWDD1/EIF2B3/EIF3A/EIF3C/EIF3E/EIF3H/EIF4A1/FTSJ1/MTOR/PABPC1/RPL22/RPL37/RPLP0/RPS24/SYNCRIP/UBA52/YTHDF2
c1 + c2	GO:0002443	leukocyte mediated immunity	51/839	293/12374	0.174061	2.56715	7.32153	3.37016e-10	5.17656e-07	4.49709e-07	51	ADGRE2/BCL3/BCL6/CALHM6/DDX21/FCGR1A/FCGR1BP/FCGR3A/HCST/ICAM1/IL1B/IL4I1/MYD88/MYO1G/NECTIN2/PTPN6/STX4/TNFSF13/ARRB2/BST2/BTK/C1QA/C1QB/C1QC/C3/CD300A/CORO1A/CSF2RB/CTSC/GRB2/HAVCR2/HLA-A/HLA-B/HLA-E/IL4R/ITGAM/JAK3/KMT2E/LAMP1/LILRB4/LYN/PCYT1A/PIK3CB/PIK3R1/SERPINB9/SHLD1/SUPT6H/TCIRG1/TGFB1/TREM2/UNC93B1
c1 + c2	GO:0002449	lymphocyte mediated immunity	42/839	219/12374	0.191781	2.82848	7.36283	6.10471e-10	7.03262e-07	6.10953e-07	42	BCL3/BCL6/CALHM6/FCGR1A/FCGR1BP/FCGR3A/HCST/ICAM1/IL1B/IL4I1/MYD88/MYO1G/NECTIN2/PTPN6/TNFSF13/ARRB2/BTK/C1QA/C1QB/C1QC/C3/CORO1A/CSF2RB/CTSC/GRB2/HAVCR2/HLA-A/HLA-B/HLA-E/IL4R/LAMP1/LILRB4/PCYT1A/PIK3CB/PIK3R1/SERPINB9/SHLD1/SUPT6H/TCIRG1/TGFB1/TREM2/UNC93B1
c1 + c2	GO:0002250	adaptive immune response	55/839	344/12374	0.159884	2.35805	6.88923	1.76157e-09	1.39294e-06	1.21011e-06	55	BCL3/BCL6/CD69/EBI3/FCGR1A/FCGR1BP/FCGR3A/ICAM1/IL1B/IL4I1/JUNB/LAIR1/MYD88/MYO1G/NECTIN2/PDIA3/PTPN6/RELB/SLC11A1/SOCS3/TNFSF13/BTK/C1QA/C1QB/C1QC/C3/CSF2RB/CTNNBL1/CTSC/DBNL/EPHB2/HAVCR2/HLA-A/HLA-B/HLA-DMA/HLA-DPA1/HLA-E/ICOSLG/IL4R/JAK3/LILRB4/LYN/MTOR/NFKBID/OPA1/PCYT1A/PDCD1LG2/SHLD1/SIPA1/SUPT6H/TCIRG1/TFE3/TGFB1/TREM2/UNC93B1
c1 + c2	GO:0002460	adaptive immune response based on somatic recombination of immune receptors built from immunoglobulin superfamily domains	44/839	244/12374	0.180328	2.65957	7.06105	1.81373e-09	1.39294e-06	1.21011e-06	44	BCL3/BCL6/CD69/EBI3/FCGR1A/FCGR1BP/FCGR3A/ICAM1/IL1B/IL4I1/JUNB/MYD88/MYO1G/NECTIN2/PTPN6/RELB/SLC11A1/SOCS3/TNFSF13/BTK/C1QA/C1QB/C1QC/C3/CSF2RB/CTSC/EPHB2/HAVCR2/HLA-A/HLA-B/HLA-E/IL4R/JAK3/LILRB4/MTOR/NFKBID/OPA1/PCYT1A/SHLD1/SUPT6H/TCIRG1/TGFB1/TREM2/UNC93B1
c1 + c2	GO:0050777	negative regulation of immune response	33/839	160/12374	0.20625	3.04188	7.01085	6.5278e-09	4.29716e-06	3.73312e-06	33	BCL6/CD69/GPX1/IL4I1/NECTIN2/PIM1/PTPN2/PTPN6/ARRB2/ATG5/C9orf72/CD300A/CEP63/EIF4E2/GRB2/GRN/HAVCR2/HCK/HLA-A/HLA-B/HLA-E/IFI16/IL4R/JAK3/LILRB4/LYN/PARP14/RHBDF2/SAMHD1/SERPINB9/TGFB1/TREM2/YTHDF2
c1 + c2	GO:0045088	regulation of innate immune response	58/839	396/12374	0.146465	2.16014	6.32811	1.75691e-08	1.01198e-05	8.79146e-06	58	CALHM6/CD14/MYD88/NAIP/NECTIN2/PIM1/PTPN1/PTPN2/PTPN6/STING1/ALPK1/ANKRD17/APP/ARRB2/ATG5/BTK/CD300A/CDC37/CEP63/CSNK1A1/CYBA/DDX60/EIF4E2/GRB2/GRN/HAVCR2/HCK/HLA-A/HLA-B/HLA-E/IFI16/IRAK1/ITCH/KCNK6/LAMP1/LYN/MNDA/PARP14/PIK3AP1/PIK3R1/PLSCR1/PRKDC/PUM2/RTN4/SAMHD1/SERPINB9/SFPQ/TASL/TGFB1/TLR10/TRAF3/TREM2/TRIM25/UNC93B1/XRCC5/YTHDF2/YWHAE/ZNFX1
c1 + c2	GO:0002831	regulation of response to biotic stimulus	65/839	468/12374	0.138889	2.0484	6.2356	1.97775e-08	1.01261e-05	8.79694e-06	65	CALHM6/CD14/EMILIN1/IL1B/IL4I1/MYD88/NAIP/NECTIN2/PIM1/PTPN1/PTPN2/PTPN6/STING1/ALPK1/ANKRD17/APP/ARRB2/ATG5/BTK/CD300A/CDC37/CEP63/CSNK1A1/CYBA/DDX60/EIF4E2/GRB2/GRN/HAVCR2/HCK/HLA-A/HLA-B/HLA-E/IFI16/ILRUN/IRAK1/ITCH/KCNK6/LAMP1/LYN/MNDA/PARP14/PIK3AP1/PIK3R1/PLSCR1/PRKCA/PRKDC/PUM2/RTN4/SAMHD1/SERPINB9/SFPQ/TASL/TGFB1/TLR10/TRAF3/TREM2/TRIB1/TRIM25/TRIM38/UNC93B1/XRCC5/YTHDF2/YWHAE/ZNFX1
c1 + c2	GO:0002697	regulation of immune effector process	46/839	285/12374	0.161404	2.38046	6.35859	2.88099e-08	1.32756e-05	1.15331e-05	46	ADGRE2/BCL6/CALHM6/CD69/DDX21/FCGR1A/ICAM1/IL1B/IL4I1/JUNB/MYD88/NECTIN2/PTPN6/STX4/TNFSF13/XBP1/ANKRD17/ARRB2/ATG5/BST2/BTK/C3/CD300A/DDX60/EPHB2/GRB2/GRN/HAVCR2/HLA-A/HLA-B/HLA-E/IL4R/ITGAM/JAK3/LAMP1/LAPTM5/LILRB4/LYN/NFKBID/OPA1/RTN4/SERPINB9/SHLD1/SUPT6H/TGFB1/TREM2
c1 + c2	GO:0002832	negative regulation of response to biotic stimulus	25/839	107/12374	0.233645	3.44591	6.85289	3.37182e-08	1.41249e-05	1.22708e-05	25	IL4I1/NECTIN2/PIM1/PTPN2/PTPN6/ARRB2/ATG5/CEP63/EIF4E2/GRB2/GRN/HAVCR2/HLA-A/HLA-B/HLA-E/IFI16/ILRUN/ITCH/PARP14/SAMHD1/SERPINB9/TGFB1/TRIB1/TRIM38/YTHDF2
c1 + c2	GO:0002683	negative regulation of immune system process	58/839	406/12374	0.142857	2.10693	6.11621	4.34487e-08	1.62138e-05	1.40855e-05	58	BCL6/CD69/CEBPB/EMILIN1/GPX1/HMOX1/IL4I1/LST1/NECTIN2/PIM1/PTPN2/PTPN6/TMEM176A/ARRB2/ATG5/BST2/BTK/C1QC/C9orf72/CD300A/CD68/CEP63/CSNK1A1/EIF4E2/EZR/GRB2/GRN/HAVCR2/HCK/HLA-A/HLA-B/HLA-E/HSPA9/IFI16/IL4R/ITCH/JAK3/LAPTM5/LILRB4/LYN/MNDA/PARP14/PDCD1LG2/PIK3R1/PRKDC/QKI/RHBDF2/SAMHD1/SERPINB9/TGFB1/TMEM131L/TMEM176B/TREM2/TRIB1/UBASH3B/VSIR/YTHDF2/YWHAE
c1 + c2	GO:0070661	leukocyte proliferation	42/839	252/12374	0.166667	2.45809	6.30675	4.57419e-08	1.62138e-05	1.40855e-05	42	BCL2L1/BCL6/CDKN1A/CEBPB/EBI3/FCGR3A/IL1B/IL4I1/JUNB/LST1/MYD88/PTPN6/SLC11A1/TNFSF13/BAX/BID/BST2/BTK/CD300A/CORO1A/CSF1R/CSF2RB/EPHB2/GAPT/HAVCR2/HLA-A/HLA-DPA1/HLA-E/ICOSLG/ITCH/LILRB4/LYN/MNDA/PCYT1A/PDCD1LG2/PTK2/ST6GAL1/TCIRG1/TGFB1/TMEM131L/TREM2/VSIR
c1 + c2	GO:0002228	natural killer cell mediated immunity	17/839	54/12374	0.314815	4.64305	7.23546	4.99972e-08	1.64562e-05	1.42962e-05	17	CALHM6/FCGR3A/HCST/NECTIN2/PTPN6/ARRB2/CORO1A/GRB2/HAVCR2/HLA-A/HLA-B/HLA-E/LAMP1/PIK3CB/PIK3R1/SERPINB9/TGFB1
c1 + c2	GO:0070663	regulation of leukocyte proliferation	35/839	195/12374	0.179487	2.64717	6.25258	9.45574e-08	2.75722e-05	2.39531e-05	35	BCL2L1/BCL6/CDKN1A/CEBPB/EBI3/FCGR3A/IL1B/IL4I1/LST1/MYD88/PTPN6/TNFSF13/BID/BST2/BTK/CD300A/CORO1A/CSF1R/CSF2RB/EPHB2/HAVCR2/HLA-A/HLA-DPA1/HLA-E/ICOSLG/ITCH/LILRB4/LYN/MNDA/PDCD1LG2/PTK2/ST6GAL1/TGFB1/TMEM131L/VSIR
c1 + c2	GO:0042267	natural killer cell mediated cytotoxicity	16/839	50/12374	0.32	4.71952	7.10732	9.57367e-08	2.75722e-05	2.39531e-05	16	FCGR3A/HCST/NECTIN2/PTPN6/ARRB2/CORO1A/GRB2/HAVCR2/HLA-A/HLA-B/HLA-E/LAMP1/PIK3CB/PIK3R1/SERPINB9/TGFB1
c1 + c2	GO:0002263	cell activation involved in immune response	40/839	242/12374	0.165289	2.43777	6.09173	1.20699e-07	3.27165e-05	2.84222e-05	40	ADGRE2/BCL3/BCL6/CD69/FCGR3A/ICAM1/JUNB/KARS1/MYD88/PTPN6/RELB/SBNO2/SLC11A1/SOCS3/STX4/TNFSF13/XBP1/APP/BTK/CD300A/CORO1A/GAPT/GBF1/GRN/HAVCR2/ICOSLG/IL4R/ITGAM/JAK3/LAMP1/LYN/MTOR/NFKBID/OPA1/PCYT1A/PIK3R1/SHLD1/SUPT6H/TGFB1/TREM2
c1 + c2	GO:0001909	leukocyte mediated cytotoxicity	22/839	92/12374	0.23913	3.52682	6.56059	1.44081e-07	3.68847e-05	3.20433e-05	22	FCGR1A/FCGR1BP/FCGR3A/HCST/ICAM1/MYD88/NECTIN2/PTPN6/ARRB2/CORO1A/CTSC/GRB2/HAVCR2/HLA-A/HLA-B/HLA-E/ITGAM/LAMP1/PIK3CB/PIK3R1/SERPINB9/TGFB1
c1 + c2	GO:0016064	immunoglobulin mediated immune response	23/839	100/12374	0.23	3.39216	6.47748	1.61743e-07	3.92269e-05	3.4078e-05	23	BCL3/BCL6/FCGR1A/FCGR1BP/FCGR3A/MYD88/NECTIN2/PTPN6/TNFSF13/BTK/C1QA/C1QB/C1QC/C3/CSF2RB/HLA-E/IL4R/PCYT1A/SHLD1/SUPT6H/TCIRG1/TGFB1/TREM2
c1 + c2	GO:0019724	B cell mediated immunity	23/839	102/12374	0.22549	3.32564	6.36056	2.37425e-07	5.34355e-05	4.64216e-05	23	BCL3/BCL6/FCGR1A/FCGR1BP/FCGR3A/MYD88/NECTIN2/PTPN6/TNFSF13/BTK/C1QA/C1QB/C1QC/C3/CSF2RB/HLA-E/IL4R/PCYT1A/SHLD1/SUPT6H/TCIRG1/TGFB1/TREM2
c1 + c2	GO:0045824	negative regulation of innate immune response	20/839	80/12374	0.25	3.68713	6.50274	2.43521e-07	5.34355e-05	4.64216e-05	20	NECTIN2/PIM1/PTPN2/PTPN6/ARRB2/ATG5/CEP63/EIF4E2/GRB2/GRN/HAVCR2/HLA-A/HLA-B/HLA-E/IFI16/PARP14/SAMHD1/SERPINB9/TGFB1/YTHDF2
c1 + c2	GO:0002703	regulation of leukocyte mediated immunity	33/839	186/12374	0.177419	2.61667	5.99131	2.90537e-07	6.08544e-05	5.28667e-05	33	ADGRE2/BCL6/CALHM6/DDX21/FCGR1A/ICAM1/IL1B/IL4I1/NECTIN2/PTPN6/STX4/TNFSF13/ARRB2/BST2/BTK/C3/CD300A/GRB2/HAVCR2/HLA-A/HLA-B/HLA-E/IL4R/ITGAM/JAK3/LAMP1/LILRB4/LYN/SERPINB9/SHLD1/SUPT6H/TGFB1/TREM2
c1 + c2	GO:0002704	negative regulation of leukocyte mediated immunity	16/839	54/12374	0.296296	4.36993	6.69302	3.17169e-07	6.25306e-05	5.43229e-05	16	BCL6/IL4I1/NECTIN2/PTPN6/ARRB2/BST2/CD300A/GRB2/HAVCR2/HLA-A/HLA-B/HLA-E/JAK3/LILRB4/SERPINB9/TGFB1
c1 + c2	GO:0034976	response to endoplasmic reticulum stress	40/839	251/12374	0.159363	2.35036	5.82896	3.28182e-07	6.25306e-05	5.43229e-05	40	ATF4/BCL2L1/CCND1/CEBPB/EIF2S1/NIBAN1/P4HB/PDIA3/PDIA6/PTPN1/PTPN2/SEC61B/TMEM259/TMEM67/XBP1/APP/ATP2A2/BAX/CANX/CCDC47/DERL2/DNAJC3/EDEM1/EDEM2/EIF2AK3/ERP44/FAF1/HM13/LPCAT3/OPA1/OS9/PIK3R1/SEL1L/STT3B/TMEM117/TMX1/TRIM25/UBE2G2/UGGT1/VAPB
c1 + c2	GO:0002253	activation of immune response	61/839	462/12374	0.132035	1.94731	5.5967	3.3925e-07	6.25306e-05	5.43229e-05	61	CD14/FPR1/IL1B/MYD88/MYO1G/NAIP/NECTIN2/PTPN2/PTPN6/SH2B2/STING1/ALPK1/ANKRD17/APP/ARRB2/BAX/BTK/C1QA/C1QB/C1QC/C3/CD300A/CSNK1A1/CYBA/DDX60/EIF2B3/EZR/FYB1/GRB2/HAVCR2/HCK/HLA-A/ICOSLG/IFI16/IRAK1/ITCH/ITGAM/KCNK6/LAPTM5/LILRB4/LYN/MNDA/NFKBID/PIK3AP1/PIK3R1/PLSCR1/PRKDC/PTK2/PUM2/RBCK1/RTN4/SFPQ/TASL/TLR10/TRAF3/TREM2/TRIM25/UNC93B1/XRCC5/YWHAE/ZNFX1
c1 + c2	GO:0002366	leukocyte activation involved in immune response	38/839	239/12374	0.158996	2.34495	5.66233	6.85103e-07	0.000121421	0.000105484	38	ADGRE2/BCL3/BCL6/CD69/FCGR3A/ICAM1/JUNB/KARS1/MYD88/PTPN6/RELB/SBNO2/SLC11A1/SOCS3/STX4/TNFSF13/XBP1/BTK/CD300A/CORO1A/GAPT/GRN/HAVCR2/ICOSLG/IL4R/ITGAM/JAK3/LAMP1/LYN/MTOR/NFKBID/OPA1/PCYT1A/PIK3R1/SHLD1/SUPT6H/TGFB1/TREM2
c1 + c2	GO:0006417	regulation of translation	47/839	329/12374	0.142857	2.10693	5.48813	8.49722e-07	0.000145019	0.000125984	47	AARS1/ATF4/BCL3/CPEB4/EIF1/EIF2S1/EPRS1/ILF3/MIF4GD/NAT10/NIBAN1/RPL10/RPL5/RPS9/ZFP36/AGO3/APP/CELF1/DNAJC3/EEF2K/EIF2AK3/EIF3C/EIF3E/EIF3H/EIF4E/EIF4E2/EIF4G3/EIF5B/ELP3/GCN1/LARP4B/LRPPRC/MKNK1/MRPS27/MTOR/PABPC1/PLXNB2/PRKDC/PUM2/PUM3/QKI/RBM3/RCC1L/RPS6KA1/SYNCRIP/YTHDF2/ZFP36L1
c1 + c2	GO:0002764	immune response-regulating signaling pathway	59/839	454/12374	0.129956	1.91666	5.36669	9.06519e-07	0.000149187	0.000129605	59	CD14/FCGR1A/FCGR1BP/FCGR3A/FPR1/LAIR1/MYD88/MYO1G/NAIP/NECTIN2/PTPN2/PTPN6/SH2B2/STING1/ALPK1/ANKRD17/APP/ARRB2/BAX/BTK/C3/CD300A/CSNK1A1/CYBA/DDX60/EIF2B3/EZR/FYB1/GRB2/HAVCR2/HCK/HLA-A/ICOSLG/IFI16/IRAK1/ITCH/ITGAM/KCNK6/LAPTM5/LILRB4/LYN/MAP2K4/MNDA/NFKBID/PIK3AP1/PIK3R1/PLSCR1/PRKDC/PTK2/PUM2/RBCK1/RTN4/TASL/TLR10/TRAF3/TREM2/TRIM25/UNC93B1/YWHAE
c1 + c2	GO:0050866	negative regulation of cell activation	29/839	163/12374	0.177914	2.62397	5.62866	1.42743e-06	0.000216755	0.000188304	29	BCL6/CD69/CEBPB/EMILIN1/IL4I1/LST1/PTPN2/PTPN6/THBD/BTK/CD300A/GRN/HAVCR2/HLA-E/IL4R/ITCH/JAK3/LAPTM5/LILRB4/LYN/MNDA/PDCD1LG2/SH2B3/TGFB1/TMEM131L/TMX1/TREM2/UBASH3B/VSIR
c1 + c2	GO:0045953	negative regulation of natural killer cell mediated cytotoxicity	9/839	19/12374	0.473684	6.98614	7.04225	1.44384e-06	0.000216755	0.000188304	9	NECTIN2/ARRB2/GRB2/HAVCR2/HLA-A/HLA-B/HLA-E/SERPINB9/TGFB1
c1 + c2	GO:0032944	regulation of mononuclear cell proliferation	31/839	181/12374	0.171271	2.52599	5.57757	1.45821e-06	0.000216755	0.000188304	31	BCL2L1/BCL6/CDKN1A/CEBPB/EBI3/FCGR3A/IL1B/IL4I1/LST1/MYD88/PTPN6/TNFSF13/BID/BTK/CD300A/CORO1A/EPHB2/HAVCR2/HLA-A/HLA-DPA1/HLA-E/ICOSLG/ITCH/LILRB4/LYN/MNDA/PDCD1LG2/ST6GAL1/TGFB1/TMEM131L/VSIR
c1 + c2	GO:0032945	negative regulation of mononuclear cell proliferation	17/839	67/12374	0.253731	3.74216	6.06965	1.54732e-06	0.000222814	0.000193568	17	BCL6/CEBPB/IL4I1/LST1/PTPN6/BTK/CD300A/HAVCR2/HLA-E/ITCH/LILRB4/LYN/MNDA/PDCD1LG2/TGFB1/TMEM131L/VSIR
c1 + c2	GO:0031348	negative regulation of defense response	34/839	211/12374	0.161137	2.37654	5.43899	1.93345e-06	0.00026998	0.000234543	34	GPX1/HAMP/IER3/NECTIN2/PIM1/PTPN2/PTPN6/SOCS3/ZFP36/ARRB2/ATG5/CEP63/EIF4E2/GRB2/GRN/HAVCR2/HCK/HLA-A/HLA-B/HLA-E/IFI16/ILRUN/ITCH/LPCAT3/LYN/PARP14/RHBDF2/SAMHD1/SERPINB9/TGFB1/TNFRSF1A/TREM2/TRIM38/YTHDF2
c1 + c2	GO:0002716	negative regulation of natural killer cell mediated immunity	9/839	20/12374	0.45	6.63683	6.80387	2.46754e-06	0.000334424	0.000290527	9	NECTIN2/ARRB2/GRB2/HAVCR2/HLA-A/HLA-B/HLA-E/SERPINB9/TGFB1
c1 + c2	GO:0019882	antigen processing and presentation	20/839	92/12374	0.217391	3.2062	5.72814	2.64498e-06	0.00034823	0.000302522	20	FCGR1A/ICAM1/PDIA3/RELB/SLC11A1/ATG5/CD68/DNM2/EXT1/HLA-A/HLA-B/HLA-DMA/HLA-DPA1/HLA-E/PIKFYVE/RAB10/RAB35/TREM2/UNC93B1/WDFY4
c1 + c2	GO:0050865	regulation of cell activation	61/839	494/12374	0.123482	1.82117	5.02342	3.27842e-06	0.000415073	0.000360591	61	BCL6/CD69/CDKN1A/CEBPB/EBI3/EMILIN1/FCGR3A/HAMP/IL1B/IL4I1/JUNB/KARS1/LST1/MYD88/NECTIN2/PTPN2/PTPN6/THBD/TNFSF13/XBP1/ABL2/APP/BID/BTK/CD300A/CORO1A/CTSC/EPHB2/GAS6/GRN/HAVCR2/HLA-A/HLA-DMA/HLA-DPA1/HLA-E/ICOSLG/IL4R/ITCH/JAK3/LAPTM5/LILRB4/LYN/MNDA/MTOR/NFKBID/OPA1/PDCD1LG2/PLSCR1/PRKCA/PRKDC/RPS6KA1/SH2B3/SHLD1/SUPT6H/TGFB1/TMEM131L/TMX1/TREM2/UBASH3B/VSIR/ZFP36L1
c1 + c2	GO:0002274	myeloid leukocyte activation	31/839	188/12374	0.164894	2.43194	5.33558	3.33284e-06	0.000415073	0.000360591	31	ADGRE2/CD93/FCGR3A/HAMP/KARS1/LTBR/MYD88/NECTIN2/PTPN6/RELB/SBNO2/SLC11A1/STX4/ADAM9/APP/BTK/C1QA/CD300A/CTSC/GRN/HAVCR2/IFNGR2/IL4R/ITGAM/KMT2E/LILRB4/LYN/PLSCR1/TGFB1/TMEM106A/TREM2
c1 + c2	GO:0070664	negative regulation of leukocyte proliferation	17/839	71/12374	0.239437	3.53133	5.76876	3.67591e-06	0.000439965	0.000382216	17	BCL6/CEBPB/IL4I1/LST1/PTPN6/BTK/CD300A/HAVCR2/HLA-E/ITCH/LILRB4/LYN/MNDA/PDCD1LG2/TGFB1/TMEM131L/VSIR
c1 + c2	GO:0010608	post-transcriptional regulation of gene expression	60/839	485/12374	0.123711	1.82456	4.99608	3.72366e-06	0.000439965	0.000382216	60	AARS1/APEX1/ATF4/BCL3/CPEB4/EIF1/EIF2S1/EPRS1/FASTK/ILF3/MIF4GD/MYD88/NAT10/NIBAN1/RPL10/RPL5/RPS9/SLC11A1/ZFP36/AGO3/APP/CDC37/CELF1/DCP1A/DIS3L2/DNAJC3/EEF2K/EIF2AK3/EIF3C/EIF3E/EIF3H/EIF4E/EIF4E2/EIF4G3/EIF5B/ELP3/FUS/GCN1/HELZ/LARP4B/LRPPRC/MALAT1/MKNK1/MRPS27/MTOR/PABPC1/PLXNB2/PRKCA/PRKDC/PUM2/PUM3/QKI/RBM3/RCC1L/RPS6KA1/SYNCRIP/TGFB1/XPO5/YTHDF2/ZFP36L1
c1 + c2	GO:0002757	immune response-activating signaling pathway	54/839	421/12374	0.128266	1.89173	5.0205	3.94274e-06	0.000454204	0.000394585	54	CD14/FPR1/MYD88/MYO1G/NAIP/NECTIN2/PTPN2/PTPN6/SH2B2/STING1/ALPK1/ANKRD17/APP/ARRB2/BAX/BTK/C3/CD300A/CSNK1A1/CYBA/DDX60/EIF2B3/EZR/FYB1/GRB2/HAVCR2/HCK/HLA-A/ICOSLG/IFI16/IRAK1/ITCH/ITGAM/KCNK6/LAPTM5/LILRB4/LYN/MNDA/NFKBID/PIK3AP1/PIK3R1/PLSCR1/PRKDC/PTK2/PUM2/RBCK1/RTN4/TASL/TLR10/TRAF3/TREM2/TRIM25/UNC93B1/YWHAE
c1 + c2	GO:0070665	positive regulation of leukocyte proliferation	23/839	119/12374	0.193277	2.85055	5.47051	4.11506e-06	0.000462492	0.000401786	23	BCL2L1/BCL6/CDKN1A/EBI3/FCGR3A/IL1B/MYD88/TNFSF13/BST2/BTK/CORO1A/CSF1R/CSF2RB/EPHB2/HAVCR2/HLA-A/HLA-DPA1/HLA-E/ICOSLG/LYN/PDCD1LG2/PTK2/ST6GAL1
c1 + c2	GO:0032943	mononuclear cell proliferation	35/839	229/12374	0.152838	2.25414	5.16624	4.713e-06	0.000517083	0.000449211	35	BCL2L1/BCL6/CDKN1A/CEBPB/EBI3/FCGR3A/IL1B/IL4I1/LST1/MYD88/PTPN6/SLC11A1/TNFSF13/BAX/BID/BTK/CD300A/CORO1A/EPHB2/GAPT/HAVCR2/HLA-A/HLA-DPA1/HLA-E/ICOSLG/ITCH/LILRB4/LYN/MNDA/PCYT1A/PDCD1LG2/ST6GAL1/TGFB1/TMEM131L/VSIR
c1 + c2	GO:0002707	negative regulation of lymphocyte mediated immunity	13/839	45/12374	0.288889	4.26068	5.90963	5.56832e-06	0.000596717	0.000518392	13	BCL6/IL4I1/NECTIN2/PTPN6/ARRB2/GRB2/HAVCR2/HLA-A/HLA-B/HLA-E/LILRB4/SERPINB9/TGFB1
c1 + c2	GO:0050672	negative regulation of lymphocyte proliferation	16/839	66/12374	0.242424	3.5754	5.6576	5.95545e-06	0.000623698	0.000541832	16	CEBPB/IL4I1/LST1/PTPN6/BTK/CD300A/HAVCR2/HLA-E/ITCH/LILRB4/LYN/MNDA/PDCD1LG2/TGFB1/TMEM131L/VSIR
c1 + c2	GO:0001906	cell killing	24/839	131/12374	0.183206	2.70202	5.2816	6.75849e-06	0.000692069	0.000601229	24	FCGR1A/FCGR1BP/FCGR3A/HAMP/HCST/ICAM1/MYD88/NECTIN2/PTPN6/ARRB2/C3/CORO1A/CTSC/GRB2/HAVCR2/HLA-A/HLA-B/HLA-E/ITGAM/LAMP1/PIK3CB/PIK3R1/SERPINB9/TGFB1
c1 + c2	GO:0032102	negative regulation of response to external stimulus	42/839	304/12374	0.138158	2.03762	4.94006	7.66137e-06	0.000753752	0.000654815	42	GPX1/HAMP/IER3/NECTIN2/PIM1/PROS1/PTPN2/PTPN6/SOCS3/THBD/ZFP36/ARRB2/ATG5/CEP63/CORO1B/EIF4E2/GRB2/GRN/HAVCR2/HCK/HLA-A/HLA-B/HLA-E/IFI16/ILRUN/ITCH/LPCAT3/LYN/PARP14/RHBDF2/SAMHD1/SERPINB9/SH2B3/ST6GAL1/TGFB1/TMX1/TNFRSF1A/TREM2/TRIB1/TRIM38/UBASH3B/YTHDF2
c1 + c2	GO:0031349	positive regulation of defense response	52/839	409/12374	0.127139	1.87512	4.85379	7.68801e-06	0.000753752	0.000654815	52	CD14/CEBPB/EMILIN1/FCGR1A/IL1B/KARS1/MYD88/NAIP/NECTIN2/STING1/ALPK1/ANKRD17/APP/ARRB2/BTK/C3/CD300A/CSNK1A1/CTSC/CYBA/DDX60/GPSM3/GRN/GSDMD/HAVCR2/HCK/HLA-E/IFI16/IRAK1/ITCH/KCNK6/LAMP1/LYN/MNDA/PIK3AP1/PIK3R1/PLSCR1/PRKDC/PUM2/RTN4/SFPQ/TASL/TGFB1/TLR10/TNFRSF1A/TRAF3/TREM2/TRIM25/UNC93B1/XRCC5/YWHAE/ZNFX1
c1 + c2	GO:0050670	regulation of lymphocyte proliferation	29/839	178/12374	0.162921	2.40285	5.08418	8.73066e-06	0.000822839	0.000714834	29	BCL6/CDKN1A/CEBPB/EBI3/FCGR3A/IL1B/IL4I1/LST1/MYD88/PTPN6/TNFSF13/BID/BTK/CD300A/CORO1A/EPHB2/HAVCR2/HLA-A/HLA-DPA1/HLA-E/ICOSLG/ITCH/LILRB4/LYN/MNDA/PDCD1LG2/TGFB1/TMEM131L/VSIR
c1 + c2	GO:0002698	negative regulation of immune effector process	19/839	91/12374	0.208791	3.07936	5.36918	8.74981e-06	0.000822839	0.000714834	19	BCL6/CD69/IL4I1/NECTIN2/PTPN6/ARRB2/BST2/CD300A/GRB2/GRN/HAVCR2/HLA-A/HLA-B/HLA-E/IL4R/JAK3/LILRB4/SERPINB9/TGFB1
c1 + c2	GO:1903131	mononuclear cell differentiation	51/839	402/12374	0.126866	1.87108	4.78848	9.99177e-06	0.000920841	0.000799972	51	BCL3/BCL6/CD69/CEBPB/IL1B/IL4I1/JUNB/LTBR/MYD88/NRROS/PTPN2/PTPN6/RABL3/RELB/SOCS3/TMEM176A/XBP1/APP/ATG5/BAX/BTK/C1QC/CSF1R/DCAF1/GAB3/GAS6/HLA-B/ICOSLG/IFI16/IL4R/JAK3/KLF6/LILRB4/LYL1/LYN/MTOR/NFKBID/OPA1/PIK3R1/PRKCA/PRKDC/QKI/RPL22/TCIRG1/TGFB1/TMEM131L/TMEM176B/TREM2/TRIB1/VSIR/ZFP36L1
c1 + c2	GO:0002768	immune response-regulating cell surface receptor signaling pathway	38/839	267/12374	0.142322	2.09904	4.89621	1.03884e-05	0.000938619	0.000815417	38	CD14/FCGR1A/FCGR1BP/FCGR3A/FPR1/MYD88/MYO1G/NECTIN2/PTPN2/PTPN6/SH2B2/BAX/BTK/C3/CD300A/CYBA/EIF2B3/EZR/FYB1/GRB2/HCK/HLA-A/ICOSLG/IRAK1/ITGAM/LAPTM5/LILRB4/LYN/MAP2K4/MNDA/NFKBID/PIK3AP1/PIK3R1/PLSCR1/PTK2/RBCK1/TRAF3/TREM2
c1 + c2	GO:0002715	regulation of natural killer cell mediated immunity	11/839	35/12374	0.314286	4.63525	5.80815	1.20322e-05	0.00106624	0.000926285	11	CALHM6/NECTIN2/ARRB2/GRB2/HAVCR2/HLA-A/HLA-B/HLA-E/LAMP1/SERPINB9/TGFB1
c1 + c2	GO:0002822	regulation of adaptive immune response based on somatic recombination of immune receptors built from immunoglobulin superfamily domains	26/839	154/12374	0.168831	2.49001	5.01791	1.3189e-05	0.0011467	0.000996184	26	BCL6/CD69/FCGR1A/IL1B/IL4I1/JUNB/NECTIN2/PTPN6/SLC11A1/TNFSF13/BTK/C3/EPHB2/HAVCR2/HLA-A/HLA-B/HLA-E/IL4R/JAK3/LILRB4/NFKBID/OPA1/SHLD1/SUPT6H/TGFB1/TREM2
c1 + c2	GO:0022408	negative regulation of cell-cell adhesion	25/839	146/12374	0.171233	2.52543	5.00035	1.4976e-05	0.00127795	0.00111021	25	BCL6/CD69/CEBPB/IL4I1/PTPN2/PTPN6/CD300A/GTPBP4/HAVCR2/HLA-E/IL4R/ITCH/JAK3/LAPTM5/LILRB4/PDCD1LG2/PPM1F/PTK2/SH2B3/TGFB1/TMEM131L/TMX1/UBASH3B/VSIR/YTHDF2
c1 + c2	GO:0046651	lymphocyte proliferation	33/839	223/12374	0.147982	2.18251	4.80577	1.74576e-05	0.00146263	0.00127065	33	BCL6/CDKN1A/CEBPB/EBI3/FCGR3A/IL1B/IL4I1/LST1/MYD88/PTPN6/SLC11A1/TNFSF13/BAX/BID/BTK/CD300A/CORO1A/EPHB2/GAPT/HAVCR2/HLA-A/HLA-DPA1/HLA-E/ICOSLG/ITCH/LILRB4/LYN/MNDA/PCYT1A/PDCD1LG2/TGFB1/TMEM131L/VSIR
c1 + c2	GO:0002437	inflammatory response to antigenic stimulus	14/839	57/12374	0.245614	3.62244	5.35181	1.92749e-05	0.00158605	0.00137786	14	FCGR1A/FCGR1BP/FCGR3A/GPX1/KARS1/BTK/C3/CD68/EXT1/HCK/HLA-E/LYN/RHBDF2/TREM2
c1 + c2	GO:0032640	tumor necrosis factor production	24/839	140/12374	0.171429	2.52832	4.90459	2.16448e-05	0.00171964	0.00149392	24	BCL3/CD14/FCGR1A/FCGR1BP/FCGR3A/MYD88/PTPN6/ZFP36/APP/ARRB2/BTK/CYBA/EPHB2/GAS6/HAVCR2/HLA-E/ILRUN/LILRB4/PIK3R1/TGFB1/TMEM106A/TREM2/TSPO/VSIR
c1 + c2	GO:0032680	regulation of tumor necrosis factor production	24/839	140/12374	0.171429	2.52832	4.90459	2.16448e-05	0.00171964	0.00149392	24	BCL3/CD14/FCGR1A/FCGR1BP/FCGR3A/MYD88/PTPN6/ZFP36/APP/ARRB2/BTK/CYBA/EPHB2/GAS6/HAVCR2/HLA-E/ILRUN/LILRB4/PIK3R1/TGFB1/TMEM106A/TREM2/TSPO/VSIR
c1 + c2	GO:0001911	negative regulation of leukocyte mediated cytotoxicity	9/839	25/12374	0.36	5.30946	5.81684	2.20357e-05	0.00172102	0.00149512	9	NECTIN2/ARRB2/GRB2/HAVCR2/HLA-A/HLA-B/HLA-E/SERPINB9/TGFB1
c1 + c2	GO:0042113	B cell activation	32/839	216/12374	0.148148	2.18496	4.73817	2.27922e-05	0.00175044	0.00152068	32	BCL3/BCL6/CDKN1A/IL4I1/PTPN2/PTPN6/RABL3/TNFSF13/XBP1/BAX/BST2/BTK/C3/CD300A/DCAF1/EPHB2/GAPT/ICOSLG/JAK3/KLF6/LAPTM5/LYL1/LYN/MNDA/PCYT1A/PIK3R1/PRKDC/SHLD1/SUPT6H/TCIRG1/TGFB1/ZFP36L1
c1 + c2	GO:0042269	regulation of natural killer cell mediated cytotoxicity	10/839	31/12374	0.322581	4.75758	5.64922	2.32819e-05	0.00175874	0.00152789	10	NECTIN2/ARRB2/GRB2/HAVCR2/HLA-A/HLA-B/HLA-E/LAMP1/SERPINB9/TGFB1
c1 + c2	GO:0002524	hypersensitivity	7/839	15/12374	0.466667	6.88264	6.14803	2.55316e-05	0.00189758	0.0016485	7	FCGR1A/FCGR1BP/FCGR3A/BTK/C3/EXT1/HLA-E
c1 + c2	GO:0051250	negative regulation of lymphocyte activation	22/839	125/12374	0.176	2.59574	4.83588	3.10431e-05	0.00224011	0.00194608	22	BCL6/CD69/CEBPB/IL4I1/LST1/PTPN2/PTPN6/BTK/CD300A/HAVCR2/HLA-E/IL4R/ITCH/JAK3/LAPTM5/LILRB4/LYN/MNDA/PDCD1LG2/TGFB1/TMEM131L/VSIR
c1 + c2	GO:0006909	phagocytosis	29/839	190/12374	0.152632	2.25109	4.68683	3.11127e-05	0.00224011	0.00194608	29	CD14/CD93/FCGR1A/FCGR1BP/MYD88/MYO1G/SLC11A1/ARHGAP12/ATG5/BTK/C3/CD300A/CORO1A/CYBA/DNM2/GAS6/HCK/ITGAM/LYN/NCF2/PIKFYVE/PIP5K1A/PLD4/PLSCR1/PTK2/RAB14/TGFB1/TREM2/XKR6
c1 + c2	GO:0031342	negative regulation of cell killing	9/839	26/12374	0.346154	5.10525	5.65117	3.1686e-05	0.0022463	0.00195145	9	NECTIN2/ARRB2/GRB2/HAVCR2/HLA-A/HLA-B/HLA-E/SERPINB9/TGFB1
c1 + c2	GO:0071706	tumor necrosis factor superfamily cytokine production	24/839	144/12374	0.166667	2.45809	4.74636	3.49219e-05	0.00240179	0.00208654	24	BCL3/CD14/FCGR1A/FCGR1BP/FCGR3A/MYD88/PTPN6/ZFP36/APP/ARRB2/BTK/CYBA/EPHB2/GAS6/HAVCR2/HLA-E/ILRUN/LILRB4/PIK3R1/TGFB1/TMEM106A/TREM2/TSPO/VSIR
c1 + c2	GO:1903555	regulation of tumor necrosis factor superfamily cytokine production	24/839	144/12374	0.166667	2.45809	4.74636	3.49219e-05	0.00240179	0.00208654	24	BCL3/CD14/FCGR1A/FCGR1BP/FCGR3A/MYD88/PTPN6/ZFP36/APP/ARRB2/BTK/CYBA/EPHB2/GAS6/HAVCR2/HLA-E/ILRUN/LILRB4/PIK3R1/TGFB1/TMEM106A/TREM2/TSPO/VSIR
c1 + c2	GO:0002285	lymphocyte activation involved in immune response	27/839	173/12374	0.156069	2.30179	4.65025	3.88222e-05	0.00258143	0.00224259	27	BCL3/BCL6/CD69/FCGR3A/ICAM1/JUNB/RELB/SLC11A1/SOCS3/TNFSF13/XBP1/CORO1A/GAPT/HAVCR2/ICOSLG/IL4R/JAK3/LAMP1/MTOR/NFKBID/OPA1/PCYT1A/PIK3R1/SHLD1/SUPT6H/TGFB1/TREM2
c1 + c2	GO:0002440	production of molecular mediator of immune response	27/839	173/12374	0.156069	2.30179	4.65025	3.88222e-05	0.00258143	0.00224259	27	BCL6/CALHM6/DDX21/IL1B/MYD88/STX4/TNFSF13/XBP1/ATG5/BST2/BTK/CTNNBL1/EPHB2/HLA-A/HLA-E/IL4R/JAK3/LAPTM5/LILRB4/PCYT1A/PRKDC/RTN4/SAMHD1/SHLD1/SUPT6H/TGFB1/XRCC4
c1 + c2	GO:0048193	Golgi vesicle transport	38/839	283/12374	0.134276	1.98037	4.49945	3.92144e-05	0.00258143	0.00224259	38	P4HB/RABGGTB/SURF4/TMED10/YKT6/ANKFY1/ATP9B/COG3/COG5/COMMD1/COPA/DNM2/EXOC6/GBF1/GGA1/GOLGA4/GOLPH3/GOSR2/HTT/LAMP1/LAPTM5/NBAS/PITPNB/RAB10/RAB11A/RAB14/SCAMP2/SEC22A/SEC23B/SEC23IP/SEC24A/SEC24D/SEC31A/TBC1D14/USO1/VAPB/VTI1A/YIPF6
c1 + c2	GO:0002429	immune response-activating cell surface receptor signaling pathway	34/839	243/12374	0.139918	2.06358	4.51579	4.28337e-05	0.00277997	0.00241507	34	CD14/FPR1/MYD88/MYO1G/NECTIN2/PTPN2/PTPN6/SH2B2/BAX/BTK/C3/CD300A/CYBA/EIF2B3/EZR/FYB1/GRB2/HCK/HLA-A/ICOSLG/IRAK1/ITGAM/LAPTM5/LILRB4/LYN/MNDA/NFKBID/PIK3AP1/PIK3R1/PLSCR1/PTK2/RBCK1/TRAF3/TREM2
c1 + c2	GO:0150146	cell junction disassembly	9/839	27/12374	0.333333	4.91617	5.49379	4.46885e-05	0.00286006	0.00248465	9	IL1B/C1QA/C1QB/C1QC/C3/ITGAM/PIK3R1/TGFBR1/TREM2
c1 + c2	GO:0002521	leukocyte differentiation	56/839	484/12374	0.115702	1.70644	4.27579	5.44338e-05	0.00343604	0.00298503	56	BCL3/BCL6/CCR1/CD69/CEBPB/IL1B/IL4I1/JUNB/LTBR/MYD88/NRROS/PTPN2/PTPN6/RABL3/RELB/SBNO2/SOCS3/TMEM176A/XBP1/APP/ATG5/BAX/BTK/C1QC/COX10/CSF1R/DCAF1/GAB3/GAS6/HLA-B/ICOSLG/IFI16/IL4R/JAK3/KLF6/LILRB4/LYL1/LYN/MTOR/NFKBID/OPA1/PIK3R1/PRKCA/PRKDC/QKI/RPL22/TCIRG1/TFE3/TGFB1/TMEM131L/TMEM176B/TREM2/TRIB1/UBASH3B/VSIR/ZFP36L1
c1 + c2	GO:0002706	regulation of lymphocyte mediated immunity	23/839	139/12374	0.165468	2.4404	4.60573	5.67474e-05	0.00353368	0.00306985	23	BCL6/CALHM6/FCGR1A/IL1B/IL4I1/NECTIN2/PTPN6/TNFSF13/ARRB2/BTK/C3/GRB2/HAVCR2/HLA-A/HLA-B/HLA-E/LAMP1/LILRB4/SERPINB9/SHLD1/SUPT6H/TGFB1/TREM2
c1 + c2	GO:0002699	positive regulation of immune effector process	28/839	187/12374	0.149733	2.20833	4.49023	6.01301e-05	0.00364592	0.00316736	28	DDX21/FCGR1A/IL1B/MYD88/NECTIN2/PTPN6/STX4/TNFSF13/XBP1/ANKRD17/BTK/C3/CD300A/DDX60/EPHB2/HLA-A/HLA-B/HLA-E/IL4R/ITGAM/LAMP1/LAPTM5/NFKBID/OPA1/RTN4/SHLD1/TGFB1/TREM2
c1 + c2	GO:0002833	positive regulation of response to biotic stimulus	43/839	342/12374	0.125731	1.85434	4.32103	6.10354e-05	0.00364592	0.00316736	43	CD14/EMILIN1/MYD88/NAIP/NECTIN2/STING1/ALPK1/ANKRD17/APP/ARRB2/BTK/CD300A/CSNK1A1/CYBA/DDX60/GRN/HAVCR2/HCK/HLA-E/IFI16/IRAK1/ITCH/KCNK6/LAMP1/LYN/MNDA/PIK3AP1/PIK3R1/PLSCR1/PRKCA/PRKDC/PUM2/RTN4/SFPQ/TASL/TLR10/TRAF3/TREM2/TRIM25/UNC93B1/XRCC5/YWHAE/ZNFX1
c1 + c2	GO:0002819	regulation of adaptive immune response	26/839	168/12374	0.154762	2.28251	4.51375	6.211e-05	0.00364592	0.00316736	26	BCL6/CD69/FCGR1A/IL1B/IL4I1/JUNB/NECTIN2/PTPN6/SLC11A1/TNFSF13/BTK/C3/EPHB2/HAVCR2/HLA-A/HLA-B/HLA-E/IL4R/JAK3/LILRB4/NFKBID/OPA1/SHLD1/SUPT6H/TGFB1/TREM2
c1 + c2	GO:0002712	regulation of B cell mediated immunity	12/839	48/12374	0.25	3.68713	5.03046	6.2506e-05	0.00364592	0.00316736	12	BCL6/FCGR1A/NECTIN2/PTPN6/TNFSF13/BTK/C3/HLA-E/SHLD1/SUPT6H/TGFB1/TREM2
c1 + c2	GO:0002889	regulation of immunoglobulin mediated immune response	12/839	48/12374	0.25	3.68713	5.03046	6.2506e-05	0.00364592	0.00316736	12	BCL6/FCGR1A/NECTIN2/PTPN6/TNFSF13/BTK/C3/HLA-E/SHLD1/SUPT6H/TGFB1/TREM2
c1 + c2	GO:0002694	regulation of leukocyte activation	53/839	453/12374	0.116998	1.72554	4.24293	6.41124e-05	0.00369288	0.00320815	53	BCL6/CD69/CDKN1A/CEBPB/EBI3/FCGR3A/HAMP/IL1B/IL4I1/JUNB/KARS1/LST1/MYD88/NECTIN2/PTPN2/PTPN6/TNFSF13/XBP1/ABL2/BID/BTK/CD300A/CORO1A/CTSC/EPHB2/GAS6/GRN/HAVCR2/HLA-A/HLA-DMA/HLA-DPA1/HLA-E/ICOSLG/IL4R/ITCH/JAK3/LAPTM5/LILRB4/LYN/MNDA/MTOR/NFKBID/OPA1/PDCD1LG2/PLSCR1/PRKDC/SHLD1/SUPT6H/TGFB1/TMEM131L/TREM2/VSIR/ZFP36L1
c1 + c2	GO:0022613	ribonucleoprotein complex biogenesis	52/839	444/12374	0.117117	1.7273	4.20917	7.31026e-05	0.00415873	0.00361285	52	DCAF13/DDX21/EIF2S2/NAT10/PDCD11/PRPF31/RPL5/RPL7/RPS11/RPS15A/RPS27/RPS27A/RPS9/RRN3/SF3B4/URB1/WDR43/WDR77/AATF/AGO3/ATR/CELF1/DDX10/DDX31/EIF3A/EIF3C/EIF3E/EIF3H/EIF5B/ESF1/GAR1/GNL3L/GTPBP4/LTV1/NOL10/NOP10/PRKDC/RCC1L/RIOK2/RPLP0/RPS24/SDAD1/SETX/SF3B3/SRFBP1/USP4/UTP18/UTP20/XRCC5/XRN2/YTHDF2/ZNHIT6
c1 + c2	GO:0009617	response to bacterium	51/839	433/12374	0.117783	1.73712	4.21088	7.40221e-05	0.00415968	0.00361368	51	BCL3/BIN1/CD14/CEBPB/EMILIN1/FCGR1A/GPX1/HAMP/IL1B/MARCHF2/MYD88/NAIP/PTPN6/SBNO2/SLC11A1/STAB1/THBD/XBP1/ZFP36/ADAM9/ANKRD17/APP/BTK/C3/CD68/CDC73/CSF2RB/CYBA/EPHB2/GRN/GSDMD/HAVCR2/HCK/HLA-A/HLA-B/HLA-E/IRAK1/ITGAM/LYN/NAALADL2/PDCD1LG2/PLAA/PRKCA/RAB14/RBCK1/TLR10/TNFRSF1A/TREM2/TRIB1/TSPO/ZNFX1
c1 + c2	GO:0050868	negative regulation of T cell activation	18/839	97/12374	0.185567	2.73684	4.63136	7.86664e-05	0.00436741	0.00379415	18	BCL6/CD69/CEBPB/IL4I1/PTPN2/PTPN6/CD300A/HAVCR2/HLA-E/IL4R/ITCH/JAK3/LAPTM5/LILRB4/PDCD1LG2/TGFB1/TMEM131L/VSIR
c1 + c2	GO:0050867	positive regulation of cell activation	39/839	303/12374	0.128713	1.89832	4.26965	8.00515e-05	0.0043914	0.00381499	39	BCL6/CDKN1A/EBI3/FCGR3A/HAMP/IL1B/IL4I1/KARS1/MYD88/NECTIN2/PTPN6/TNFSF13/XBP1/ABL2/APP/BTK/CORO1A/CTSC/EPHB2/GAS6/HAVCR2/HLA-A/HLA-DMA/HLA-DPA1/HLA-E/ICOSLG/IL4R/LILRB4/LYN/MTOR/NFKBID/OPA1/PDCD1LG2/PRKDC/RPS6KA1/SHLD1/TGFB1/TREM2/VSIR
c1 + c2	GO:0046631	alpha-beta T cell activation	24/839	152/12374	0.157895	2.32871	4.4452	8.52302e-05	0.00462048	0.004014	24	BCL3/BCL6/CD69/CEBPB/EBI3/JUNB/RELB/SOCS3/CD300A/HLA-A/HLA-E/ICOSLG/IL4R/ITCH/JAK3/LILRB4/MTOR/NFKBID/OPA1/PIK3R1/RPL22/TCIRG1/VSIR/WDFY4
c1 + c2	GO:0002861	regulation of inflammatory response to antigenic stimulus	10/839	36/12374	0.277778	4.09681	5.01826	9.78139e-05	0.005241	0.00455307	10	FCGR1A/GPX1/KARS1/BTK/C3/HCK/HLA-E/LYN/RHBDF2/TREM2
c1 + c2	GO:0002888	positive regulation of myeloid leukocyte mediated immunity	7/839	18/12374	0.388889	5.73553	5.4222	0.000105426	0.00552594	0.00480061	7	DDX21/FCGR1A/STX4/BTK/C3/HLA-E/ITGAM
c1 + c2	GO:0002218	activation of innate immune response	36/839	275/12374	0.130909	1.93071	4.20937	0.00010553	0.00552594	0.00480061	36	CD14/MYD88/NAIP/STING1/ALPK1/ANKRD17/APP/ARRB2/BTK/CD300A/CSNK1A1/CYBA/DDX60/HAVCR2/HCK/IFI16/IRAK1/ITCH/KCNK6/LYN/MNDA/PIK3AP1/PIK3R1/PRKDC/PUM2/RTN4/SFPQ/TASL/TLR10/TRAF3/TREM2/TRIM25/UNC93B1/XRCC5/YWHAE/ZNFX1
c1 + c2	GO:0002573	myeloid leukocyte differentiation	27/839	184/12374	0.146739	2.16418	4.2908	0.000114824	0.00594507	0.00516472	27	CCR1/CEBPB/JUNB/LTBR/MYD88/NRROS/PTPN2/RELB/SBNO2/APP/C1QC/CSF1R/GAB3/IFI16/LILRB4/LYN/MTOR/PIK3R1/PRKCA/QKI/TCIRG1/TFE3/TGFB1/TREM2/TRIB1/UBASH3B/ZFP36L1
c1 + c2	GO:2001233	regulation of apoptotic signaling pathway	39/839	309/12374	0.126214	1.86146	4.13582	0.000122346	0.00626411	0.00544189	39	ATF4/BCL2L1/GPX1/HMOX1/ICAM1/IER3/IL1B/LTBR/P4HB/PDIA3/PTPN1/PTPN2/RRN3/STX4/XBP1/AATF/APP/BAX/BID/BIRC6/CTNNA1/CTSC/EIF2AK3/FAF1/GNAI2/HTT/MCL1/OPA1/PIK3CB/PPIF/RBCK1/SFPQ/STK3/TGFBR1/TMBIM1/TMC8/TPT1/TREM2/URI1
c1 + c2	GO:0097028	dendritic cell differentiation	10/839	37/12374	0.27027	3.98608	4.90578	0.000125985	0.00637954	0.00554216	10	CEBPB/LTBR/RELB/TMEM176A/GAS6/HLA-B/LYN/TGFB1/TMEM176B/TREM2
c1 + c2	GO:0007162	negative regulation of cell adhesion	30/839	216/12374	0.138889	2.0484	4.19213	0.000135962	0.00680992	0.00591606	30	BCL6/CD69/CEBPB/IL4I1/PTPN1/PTPN2/PTPN6/CD300A/EPHB2/GTPBP4/HAVCR2/HLA-E/IL4R/ITCH/JAK3/LAPTM5/LILRB4/PDCD1LG2/PIK3R1/PLXNB2/PPM1F/PTK2/SH2B3/SIPA1/TGFB1/TMEM131L/TMX1/UBASH3B/VSIR/YTHDF2
c1 + c2	GO:1903707	negative regulation of hemopoiesis	16/839	84/12374	0.190476	2.80924	4.48714	0.000140773	0.00697509	0.00605955	16	BCL6/CD69/PTPN2/TMEM176A/C1QC/HSPA9/IL4R/JAK3/LILRB4/LYN/PIK3R1/QKI/TMEM131L/TMEM176B/TRIB1/UBASH3B
c1 + c2	GO:0042254	ribosome biogenesis	38/839	301/12374	0.126246	1.86194	4.08283	0.000148089	0.0072173	0.00626997	38	DCAF13/DDX21/NAT10/PDCD11/RPL5/RPL7/RPS11/RPS15A/RPS27/RPS27A/RPS9/RRN3/URB1/WDR43/AATF/DDX10/DDX31/EIF5B/ESF1/GAR1/GNL3L/GTPBP4/LTV1/NOL10/NOP10/PRKDC/RCC1L/RIOK2/RPLP0/RPS24/SDAD1/SRFBP1/UTP18/UTP20/XRCC5/XRN2/YTHDF2/ZNHIT6
c1 + c2	GO:0051897	positive regulation of phosphatidylinositol 3-kinase/protein kinase B signal transduction	21/839	129/12374	0.162791	2.40092	4.31359	0.000149388	0.0072173	0.00626997	21	GPX1/HCST/PROS1/PTPN6/XBP1/APP/ARRB2/CSF1R/GAS6/MTOR/P2RX4/PIK3AP1/PRR5/PTK2/RGL2/RTN4/STK3/TGFB1/TGFBR1/TREM2/UBE3A
c1 + c2	GO:0045089	positive regulation of innate immune response	40/839	323/12374	0.123839	1.82644	4.05893	0.000151902	0.0072173	0.00626997	40	CD14/MYD88/NAIP/NECTIN2/STING1/ALPK1/ANKRD17/APP/ARRB2/BTK/CD300A/CSNK1A1/CYBA/DDX60/HAVCR2/HCK/HLA-E/IFI16/IRAK1/ITCH/KCNK6/LAMP1/LYN/MNDA/PIK3AP1/PIK3R1/PLSCR1/PRKDC/PUM2/RTN4/SFPQ/TASL/TLR10/TRAF3/TREM2/TRIM25/UNC93B1/XRCC5/YWHAE/ZNFX1
c1 + c2	GO:0002695	negative regulation of leukocyte activation	23/839	148/12374	0.155405	2.292	4.26442	0.000151927	0.0072173	0.00626997	23	BCL6/CD69/CEBPB/IL4I1/LST1/PTPN2/PTPN6/BTK/CD300A/GRN/HAVCR2/HLA-E/IL4R/ITCH/JAK3/LAPTM5/LILRB4/LYN/MNDA/PDCD1LG2/TGFB1/TMEM131L/VSIR
c1 + c2	GO:0002696	positive regulation of leukocyte activation	37/839	291/12374	0.127148	1.87524	4.0747	0.000155855	0.00724395	0.00629312	37	BCL6/CDKN1A/EBI3/FCGR3A/HAMP/IL1B/IL4I1/KARS1/MYD88/NECTIN2/PTPN6/TNFSF13/XBP1/ABL2/BTK/CORO1A/CTSC/EPHB2/GAS6/HAVCR2/HLA-A/HLA-DMA/HLA-DPA1/HLA-E/ICOSLG/IL4R/LILRB4/LYN/MTOR/NFKBID/OPA1/PDCD1LG2/PRKDC/SHLD1/TGFB1/TREM2/VSIR
c1 + c2	GO:0002886	regulation of myeloid leukocyte mediated immunity	11/839	45/12374	0.244444	3.60519	4.72163	0.000156641	0.00724395	0.00629312	11	ADGRE2/DDX21/FCGR1A/STX4/BTK/C3/CD300A/HLA-E/IL4R/ITGAM/LYN
c1 + c2	GO:0002507	tolerance induction	7/839	19/12374	0.368421	5.43366	5.21588	0.000157204	0.00724395	0.00629312	7	HAVCR2/HLA-B/HLA-E/ITCH/LILRB4/LYN/TGFB1
c1 + c2	GO:0002377	immunoglobulin production	16/839	85/12374	0.188235	2.77619	4.4315	0.000162712	0.00742351	0.00644911	16	BCL6/STX4/TNFSF13/XBP1/BTK/CTNNBL1/EPHB2/HLA-E/IL4R/PCYT1A/PRKDC/SAMHD1/SHLD1/SUPT6H/TGFB1/XRCC4
c1 + c2	GO:0098883	synapse pruning	6/839	14/12374	0.428571	6.32079	5.37206	0.000178705	0.00807326	0.00701357	6	C1QA/C1QB/C1QC/C3/ITGAM/TREM2
c1 + c2	GO:0042116	macrophage activation	16/839	86/12374	0.186047	2.74391	4.37665	0.000187567	0.00838345	0.00728305	16	CD93/FCGR3A/HAMP/KARS1/SBNO2/SLC11A1/APP/C1QA/CTSC/GRN/HAVCR2/IFNGR2/IL4R/ITGAM/TMEM106A/TREM2
c1 + c2	GO:0043491	phosphatidylinositol 3-kinase/protein kinase B signal transduction	30/839	220/12374	0.136364	2.01116	4.08114	0.00018921	0.00838345	0.00728305	30	FCGR3A/GPX1/HCST/PROS1/PTPN1/PTPN6/XBP1/APP/ARRB2/CSF1R/GAS6/INPPL1/MTOR/P2RX4/PIK3AP1/PIK3CB/PIK3R1/PIP5K1A/PLK3/PRR5/PTK2/RGL2/RTN4/SH2B3/STK3/TGFB1/TGFBR1/TREM2/UBE3A/ZFP36L1
c1 + c2	GO:1902105	regulation of leukocyte differentiation	34/839	262/12374	0.129771	1.91393	4.03241	0.000192617	0.00845312	0.00734357	34	BCL6/CCR1/CD69/CEBPB/IL4I1/JUNB/PTPN2/PTPN6/TMEM176A/XBP1/BTK/C1QC/GAS6/HLA-B/IL4R/JAK3/LILRB4/LYN/MTOR/NFKBID/OPA1/PIK3R1/PRKCA/PRKDC/QKI/TFE3/TGFB1/TMEM131L/TMEM176B/TREM2/TRIB1/UBASH3B/VSIR/ZFP36L1
c1 + c2	GO:0006413	translational initiation	19/839	113/12374	0.168142	2.47984	4.26187	0.000197543	0.00858755	0.00746035	19	ATF4/EIF1/EIF2S1/EIF2S2/MIF4GD/DNAJC3/EIF2AK3/EIF2B3/EIF3A/EIF3C/EIF3E/EIF3H/EIF4A1/EIF4E/EIF4E2/EIF4G3/EIF5B/MTOR/YTHDF2
c1 + c2	GO:0042742	defense response to bacterium	24/839	161/12374	0.149068	2.19854	4.12822	0.000211977	0.00912886	0.00793062	24	BCL3/CEBPB/EMILIN1/FCGR1A/HAMP/IL1B/MARCHF2/MYD88/NAIP/SLC11A1/STAB1/ANKRD17/APP/CYBA/GRN/GSDMD/HAVCR2/HLA-A/HLA-E/RAB14/RBCK1/TNFRSF1A/TREM2/ZNFX1
c1 + c2	GO:0036503	ERAD pathway	18/839	105/12374	0.171429	2.52832	4.24144	0.000224839	0.00950514	0.0082575	18	SEC61B/TMEM259/TMEM67/XBP1/CANX/CCDC47/DERL2/EDEM1/EDEM2/FAF1/HM13/OS9/SEL1L/STT3B/TMX1/TRIM25/UBE2G2/UGGT1
c1 + c2	GO:1903038	negative regulation of leukocyte cell-cell adhesion	18/839	105/12374	0.171429	2.52832	4.24144	0.000224839	0.00950514	0.0082575	18	BCL6/CD69/CEBPB/IL4I1/PTPN2/PTPN6/CD300A/HAVCR2/HLA-E/IL4R/ITCH/JAK3/LAPTM5/LILRB4/PDCD1LG2/TGFB1/TMEM131L/VSIR
c1 + c2	GO:0002438	acute inflammatory response to antigenic stimulus	7/839	20/12374	0.35	5.16198	5.02367	0.000227783	0.00954205	0.00828957	7	FCGR1A/FCGR1BP/FCGR3A/BTK/C3/EXT1/HLA-E
c1 + c2	GO:0010721	negative regulation of cell development	27/839	192/12374	0.140625	2.07401	4.04491	0.00023536	0.00976233	0.00848093	27	BCL6/CD69/IL1B/PTPN2/TMEM176A/ARHGAP4/C1QC/CTNNA1/DNAJB11/EPHB2/HSPA9/IL4R/JAK3/LILRB4/LYN/PIK3R1/QKI/RAPGEF2/RNF10/RTN4/TGFB1/TMEM131L/TMEM176B/TREM2/TRIB1/TSPO/UBASH3B
c1 + c2	GO:0030225	macrophage differentiation	11/839	47/12374	0.234043	3.45178	4.54162	0.000237279	0.00976233	0.00848093	11	MYD88/NRROS/PTPN2/APP/C1QC/CSF1R/GAB3/PRKCA/QKI/TGFB1/TRIB1
c1 + c2	GO:0097193	intrinsic apoptotic signaling pathway	35/839	276/12374	0.126812	1.87028	3.94337	0.000244892	0.00998638	0.00867557	35	ATF4/BCL2L1/BCL3/CDKN1A/CEBPB/GPX1/IER3/P4HB/PTPN1/PTPN2/RRN3/XBP1/APP/BAX/BID/CUL1/CUL5/EIF2AK3/FNIP2/IFI16/LAPTM5/MAP2K4/MCL1/OPA1/PIK3CB/PIK3R1/PPIF/PPM1F/PRKDC/SFPQ/TMEM117/TNFRSF1A/TPT1/TREM2/URI1
c1 + c2	GO:0042274	ribosomal small subunit biogenesis	18/839	106/12374	0.169811	2.50446	4.19525	0.000254043	0.0102687	0.00892082	18	DCAF13/NAT10/RPS11/RPS15A/RPS27/RPS27A/RPS9/WDR43/AATF/LTV1/NOL10/PRKDC/RIOK2/RPS24/SRFBP1/UTP18/UTP20/XRCC5
c1 + c2	GO:0002863	positive regulation of inflammatory response to antigenic stimulus	5/839	10/12374	0.5	7.37426	5.43826	0.000267718	0.0106409	0.00924421	5	FCGR1A/KARS1/BTK/C3/HLA-E
c1 + c2	GO:0002700	regulation of production of molecular mediator of immune response	22/839	144/12374	0.152778	2.25324	4.07956	0.000269089	0.0106409	0.00924421	22	BCL6/CALHM6/DDX21/IL1B/MYD88/STX4/TNFSF13/XBP1/ATG5/BST2/BTK/EPHB2/HLA-A/HLA-E/IL4R/JAK3/LAPTM5/LILRB4/RTN4/SHLD1/SUPT6H/TGFB1
c1 + c2	GO:1902106	negative regulation of leukocyte differentiation	15/839	80/12374	0.1875	2.76535	4.27206	0.00027018	0.0106409	0.00924421	15	BCL6/CD69/PTPN2/TMEM176A/C1QC/IL4R/JAK3/LILRB4/LYN/PIK3R1/QKI/TMEM131L/TMEM176B/TRIB1/UBASH3B
c1 + c2	GO:0002444	myeloid leukocyte mediated immunity	16/839	89/12374	0.179775	2.65142	4.21671	0.000282944	0.0110492	0.00959889	16	ADGRE2/DDX21/FCGR1A/FCGR1BP/FCGR3A/MYD88/STX4/BTK/C3/CD300A/HLA-E/IL4R/ITGAM/KMT2E/LYN/SERPINB9
c1 + c2	GO:0031400	negative regulation of protein modification process	34/839	268/12374	0.126866	1.87108	3.88807	0.000296399	0.0114774	0.00997086	34	CDKN1A/IL1B/MLXIPL/NIBAN1/PTPN1/PTPN2/PTPN6/RPL23/RPL5/ARRB2/ATG5/C9orf72/CD300A/CEP63/DNAJC3/EPHB2/GNL3L/GTPBP4/IBTK/IPO7/LILRB4/LYN/MACROH2A1/MVP/PARP14/PINX1/PLAA/PPM1F/PRKDC/PRMT3/SPRED1/TRIB1/TSPO/USP4
c1 + c2	GO:0051249	regulation of lymphocyte activation	46/839	401/12374	0.114713	1.69185	3.79832	0.000302943	0.011633	0.0101061	46	BCL6/CD69/CDKN1A/CEBPB/EBI3/FCGR3A/IL1B/IL4I1/JUNB/LST1/MYD88/PTPN2/PTPN6/TNFSF13/XBP1/ABL2/BID/BTK/CD300A/CORO1A/EPHB2/GAS6/HAVCR2/HLA-A/HLA-DMA/HLA-DPA1/HLA-E/ICOSLG/IL4R/ITCH/JAK3/LAPTM5/LILRB4/LYN/MNDA/MTOR/NFKBID/OPA1/PDCD1LG2/PRKDC/SHLD1/SUPT6H/TGFB1/TMEM131L/VSIR/ZFP36L1
c1 + c2	GO:0042110	T cell activation	50/839	448/12374	0.111607	1.64604	3.7563	0.00032447	0.0121868	0.0105872	50	BCL3/BCL6/CD69/CEACAM21/CEBPB/EBI3/ICAM1/IL1B/IL4I1/JUNB/PTPN2/PTPN6/RABL3/RELB/SLC11A1/SOCS3/XBP1/ABL2/ATG5/BAX/BID/CD300A/CORO1A/GRB2/HAVCR2/HLA-A/HLA-DMA/HLA-DPA1/HLA-E/ICOSLG/IL4R/ITCH/JAK3/LAPTM5/LILRB4/LYN/MTOR/NFKBID/OPA1/PDCD1LG2/PIK3R1/PRKDC/RPL22/TCIRG1/TGFB1/TMEM131L/TREM2/VSIR/WDFY4/ZFP36L1
c1 + c2	GO:0002714	positive regulation of B cell mediated immunity	9/839	34/12374	0.264706	3.90402	4.57289	0.0003253	0.0121868	0.0105872	9	FCGR1A/NECTIN2/TNFSF13/BTK/C3/HLA-E/SHLD1/TGFB1/TREM2
c1 + c2	GO:0002891	positive regulation of immunoglobulin mediated immune response	9/839	34/12374	0.264706	3.90402	4.57289	0.0003253	0.0121868	0.0105872	9	FCGR1A/NECTIN2/TNFSF13/BTK/C3/HLA-E/SHLD1/TGFB1/TREM2
c1 + c2	GO:0001819	positive regulation of cytokine production	44/839	381/12374	0.115486	1.70324	3.76021	0.000351918	0.0130777	0.0113612	44	ATF4/BCL3/CD14/CEBPB/DDX21/EBI3/FCGR1A/FCGR1BP/FCGR3A/HMOX1/IL1B/MYD88/NAIP/SLC11A1/STING1/TMED10/XBP1/APP/BTK/C3/CSF1R/CYBA/EIF2AK3/EPHB2/G3BP1/GPSM3/GSDMD/HAVCR2/HLA-A/HLA-DPA1/HLA-E/IFI16/IL1RAP/IL4R/IRAK1/LAPTM5/OPA1/PIK3R1/RTN4/TGFB1/TMEM106A/TRAF3/TREM2/UNC93B1
c1 + c2	GO:0140888	interferon-mediated signaling pathway	15/839	82/12374	0.182927	2.6979	4.16023	0.000357488	0.0131784	0.0114487	15	MYD88/PTPN1/PTPN2/PTPN6/STING1/CDC37/EIF4E2/HCK/IFNGR2/IL10RB/IRAK1/PARP14/SAMHD1/TRAF3/YTHDF2
c1 + c2	GO:0032946	positive regulation of mononuclear cell proliferation	18/839	109/12374	0.165138	2.43553	4.05978	0.000362366	0.0132523	0.0115128	18	BCL2L1/BCL6/CDKN1A/EBI3/FCGR3A/IL1B/MYD88/TNFSF13/BTK/CORO1A/EPHB2/HAVCR2/HLA-A/HLA-DPA1/HLA-E/ICOSLG/PDCD1LG2/ST6GAL1
c1 + c2	GO:0002286	T cell activation involved in immune response	17/839	100/12374	0.17	2.50725	4.08132	0.00036862	0.0133748	0.0116193	17	BCL3/BCL6/CD69/ICAM1/JUNB/RELB/SLC11A1/SOCS3/HAVCR2/ICOSLG/IL4R/JAK3/MTOR/NFKBID/OPA1/PIK3R1/TREM2
c1 + c2	GO:2001236	regulation of extrinsic apoptotic signaling pathway	20/839	128/12374	0.15625	2.30445	4.0008	0.000372557	0.0134121	0.0116516	20	BCL2L1/GPX1/HMOX1/ICAM1/IL1B/LTBR/PDIA3/STX4/APP/BID/BIRC6/CTNNA1/FAF1/HTT/MCL1/RBCK1/STK3/TGFBR1/TMBIM1/TMC8
c1 + c2	GO:0030970	retrograde protein transport, ER to cytosol	8/839	28/12374	0.285714	4.21386	4.59148	0.000396305	0.0140475	0.0122036	8	SEC61B/DERL2/EDEM1/EDEM2/HM13/OS9/SEL1L/UBE2G2
c1 + c2	GO:1903513	endoplasmic reticulum to cytosol transport	8/839	28/12374	0.285714	4.21386	4.59148	0.000396305	0.0140475	0.0122036	8	SEC61B/DERL2/EDEM1/EDEM2/HM13/OS9/SEL1L/UBE2G2
c1 + c2	GO:0001910	regulation of leukocyte mediated cytotoxicity	12/839	58/12374	0.206897	3.05142	4.22321	0.000427425	0.014921	0.0129625	12	ICAM1/NECTIN2/ARRB2/GRB2/HAVCR2/HLA-A/HLA-B/HLA-E/ITGAM/LAMP1/SERPINB9/TGFB1
c1 + c2	GO:0048002	antigen processing and presentation of peptide antigen	12/839	58/12374	0.206897	3.05142	4.22321	0.000427425	0.014921	0.0129625	12	FCGR1A/PDIA3/SLC11A1/DNM2/HLA-A/HLA-B/HLA-DMA/HLA-DPA1/HLA-E/PIKFYVE/TREM2/UNC93B1
c1 + c2	GO:0051896	regulation of phosphatidylinositol 3-kinase/protein kinase B signal transduction	26/839	190/12374	0.136842	2.01822	3.81445	0.00046878	0.0162417	0.0141098	26	GPX1/HCST/PROS1/PTPN1/PTPN6/XBP1/APP/ARRB2/CSF1R/GAS6/MTOR/P2RX4/PIK3AP1/PIK3CB/PIP5K1A/PLK3/PRR5/PTK2/RGL2/RTN4/SH2B3/STK3/TGFB1/TGFBR1/TREM2/UBE3A
c1 + c2	GO:0002761	regulation of myeloid leukocyte differentiation	16/839	93/12374	0.172043	2.53738	4.01342	0.00047338	0.0162786	0.0141419	16	CCR1/CEBPB/PTPN2/C1QC/LILRB4/LYN/MTOR/PIK3R1/PRKCA/QKI/TFE3/TGFB1/TREM2/TRIB1/UBASH3B/ZFP36L1
c1 + c2	GO:0002183	cytoplasmic translational initiation	10/839	43/12374	0.232558	3.42989	4.30458	0.000478492	0.0163325	0.0141887	10	EIF2S2/MIF4GD/EIF2B3/EIF3A/EIF3C/EIF3E/EIF3H/EIF4A1/MTOR/YTHDF2
c1 + c2	GO:0045727	positive regulation of translation	19/839	121/12374	0.157025	2.31588	3.92282	0.000485391	0.0164462	0.0142875	19	BCL3/MIF4GD/NAT10/NIBAN1/RPL5/DNAJC3/EIF3C/EIF3E/EIF4G3/LARP4B/MRPS27/MTOR/PABPC1/PLXNB2/PRKDC/RBM3/RCC1L/SYNCRIP/YTHDF2
c1 + c2	GO:0002275	myeloid cell activation involved in immune response	14/839	76/12374	0.184211	2.71683	4.0488	0.000516928	0.0173869	0.0151047	14	ADGRE2/KARS1/MYD88/PTPN6/SBNO2/STX4/BTK/CD300A/GRN/HAVCR2/IL4R/ITGAM/LYN/TREM2
c1 + c2	GO:0055080	monoatomic cation homeostasis	48/839	435/12374	0.110345	1.62742	3.59277	0.000548704	0.0183219	0.015917	48	ATF4/CCR1/FTH1/HAMP/HMOX1/PTPN6/SCO2/SLC11A1/SLC12A9/SLC31A1/SLC9B1/APP/ATG5/ATP13A3/ATP2A2/BAX/BTBD9/CAMK2D/CCDC47/COMMD1/CORO1A/COX10/CYBA/EXT1/FBXL5/FLVCR1/GLRX3/GRN/HTT/IBTK/IMMT/LAMP1/LYN/PIK3CB/PLCB2/RAB38/SELENON/TASL/TCIRG1/TGFB1/THADA/TMC6/TMC8/TPT1/UBASH3B/UBE3A/VAPB/YWHAE
c1 + c2	GO:0002520	immune system development	22/839	152/12374	0.144737	2.13465	3.79597	0.000579927	0.0192252	0.0167017	22	BCL3/BCL6/LTBR/TNFSF13/ASXL1/CTNNBL1/DCAF1/FLVCR1/HAVCR2/HLA-B/HLA-E/ITCH/LILRB4/LYN/PCYT1A/PRKDC/SAMHD1/SHLD1/SUPT6H/TGFB1/TGFBR1/XRCC4
c1 + c2	GO:0002758	innate immune response-activating signaling pathway	32/839	257/12374	0.124514	1.83639	3.65416	0.000613284	0.0201786	0.01753	32	CD14/MYD88/NAIP/STING1/ALPK1/ANKRD17/APP/ARRB2/BTK/CD300A/CSNK1A1/CYBA/DDX60/HAVCR2/HCK/IFI16/IRAK1/ITCH/KCNK6/LYN/PIK3AP1/PIK3R1/PRKDC/PUM2/RTN4/TASL/TLR10/TRAF3/TREM2/TRIM25/UNC93B1/YWHAE
c1 + c2	GO:0045649	regulation of macrophage differentiation	6/839	17/12374	0.352941	5.20536	4.6793	0.000617445	0.0201786	0.01753	6	PTPN2/C1QC/PRKCA/QKI/TGFB1/TRIB1
c1 + c2	GO:0009615	response to virus	39/839	335/12374	0.116418	1.71699	3.58798	0.000639759	0.0205479	0.0178508	39	BCL2L1/BCL3/DDX21/IL1B/ILF3/MARCHF2/MYD88/RPS15A/STING1/ATG5/BAX/BST2/DDX60/DNAJC3/EXT1/G3BP1/GBF1/IFI16/IFNGR2/IL10RB/ILRUN/ITCH/NPC2/PLSCR1/SAMHD1/SEC11A/TGFB1/TPT1/TRAF3/TRIM25/TRIM38/TTC4/UBE2W/UNC93B1/URI1/VAPB/WDFY4/YJU2B/ZNFX1
c1 + c2	GO:0042088	T-helper 1 type immune response	9/839	37/12374	0.243243	3.58748	4.25091	0.000642123	0.0205479	0.0178508	9	BCL3/EBI3/IL1B/RELB/SLC11A1/HAVCR2/IL4R/JAK3/MTOR
c1 + c2	GO:1902041	regulation of extrinsic apoptotic signaling pathway via death domain receptors	9/839	37/12374	0.243243	3.58748	4.25091	0.000642123	0.0205479	0.0178508	9	BCL2L1/GPX1/HMOX1/ICAM1/STX4/FAF1/STK3/TMBIM1/TMC8
c1 + c2	GO:0042093	T-helper cell differentiation	13/839	69/12374	0.188406	2.7787	3.99574	0.000648357	0.0206043	0.0178998	13	BCL3/BCL6/CD69/JUNB/RELB/SOCS3/ICOSLG/IL4R/JAK3/MTOR/NFKBID/OPA1/PIK3R1
c1 + c2	GO:0035710	CD4-positive, alpha-beta T cell activation	17/839	105/12374	0.161905	2.38785	3.85162	0.000660724	0.0207261	0.0180056	17	BCL3/BCL6/CD69/CEBPB/JUNB/RELB/SOCS3/ICOSLG/IL4R/ITCH/JAK3/MTOR/NFKBID/OPA1/PIK3R1/TCIRG1/VSIR
c1 + c2	GO:0045730	respiratory burst	8/839	30/12374	0.266667	3.93294	4.33755	0.000661184	0.0207261	0.0180056	8	SLC11A1/CYBA/CYBC1/GRN/HCK/NCF2/RAC1/TREM2
c1 + c2	GO:0098771	inorganic ion homeostasis	42/839	370/12374	0.113514	1.67416	3.55065	0.000677959	0.0211083	0.0183377	42	ATF4/CCR1/FTH1/HAMP/HMOX1/PTPN6/SCO2/SLC11A1/SLC12A9/SLC31A1/APP/ATG5/ATP13A3/ATP2A2/BAX/BTBD9/CAMK2D/CCDC47/COMMD1/CORO1A/COX10/CYBA/EXT1/FBXL5/FLVCR1/GLRX3/HTT/IBTK/IMMT/LYN/PIK3CB/PLCB2/SELENON/TCIRG1/TGFB1/THADA/TMC6/TMC8/TPT1/UBASH3B/VAPB/YWHAE
c1 + c2	GO:0002221	pattern recognition receptor signaling pathway	31/839	248/12374	0.125	1.84356	3.61905	0.000693916	0.0214602	0.0186433	31	CD14/MYD88/NAIP/STING1/ALPK1/ANKRD17/APP/ARRB2/BTK/CD300A/CSNK1A1/CYBA/DDX60/HAVCR2/IFI16/IRAK1/ITCH/KCNK6/LYN/PIK3AP1/PIK3R1/PRKDC/PUM2/RTN4/TASL/TLR10/TRAF3/TREM2/TRIM25/UNC93B1/YWHAE
c1 + c2	GO:2001234	negative regulation of apoptotic signaling pathway	25/839	185/12374	0.135135	1.99304	3.67011	0.000720845	0.0221444	0.0192377	25	ATF4/BCL2L1/GPX1/HMOX1/ICAM1/IER3/IL1B/PTPN1/RRN3/XBP1/AATF/BAX/BID/BIRC6/CTNNA1/GNAI2/HTT/MCL1/OPA1/PIK3CB/PPIF/TGFBR1/TMBIM1/TPT1/URI1
c1 + c2	GO:0002287	alpha-beta T cell activation involved in immune response	13/839	70/12374	0.185714	2.73901	3.93493	0.000747802	0.0223758	0.0194387	13	BCL3/BCL6/CD69/JUNB/RELB/SOCS3/ICOSLG/IL4R/JAK3/MTOR/NFKBID/OPA1/PIK3R1
c1 + c2	GO:0002293	alpha-beta T cell differentiation involved in immune response	13/839	70/12374	0.185714	2.73901	3.93493	0.000747802	0.0223758	0.0194387	13	BCL3/BCL6/CD69/JUNB/RELB/SOCS3/ICOSLG/IL4R/JAK3/MTOR/NFKBID/OPA1/PIK3R1
c1 + c2	GO:0002294	CD4-positive, alpha-beta T cell differentiation involved in immune response	13/839	70/12374	0.185714	2.73901	3.93493	0.000747802	0.0223758	0.0194387	13	BCL3/BCL6/CD69/JUNB/RELB/SOCS3/ICOSLG/IL4R/JAK3/MTOR/NFKBID/OPA1/PIK3R1
c1 + c2	GO:0070972	protein localization to endoplasmic reticulum	13/839	70/12374	0.185714	2.73901	3.93493	0.000747802	0.0223758	0.0194387	13	SEC61B/STING1/EDEM1/GBF1/OS9/RAB10/RAB3GAP1/RAB3GAP2/RTN4/SEC61A1/SEC63/SPCS3/YWHAE
c1 + c2	GO:0050801	monoatomic ion homeostasis	48/839	443/12374	0.108352	1.59803	3.45699	0.000819725	0.0242446	0.0210623	48	ATF4/CCR1/FTH1/HAMP/HMOX1/PTPN6/SCO2/SLC11A1/SLC12A9/SLC31A1/SLC9B1/APP/ATG5/ATP13A3/ATP2A2/BAX/BTBD9/CAMK2D/CCDC47/COMMD1/CORO1A/COX10/CYBA/EXT1/FBXL5/FLVCR1/GLRX3/GRN/HTT/IBTK/IMMT/LAMP1/LYN/PIK3CB/PLCB2/RAB38/SELENON/TASL/TCIRG1/TGFB1/THADA/TMC6/TMC8/TPT1/UBASH3B/UBE3A/VAPB/YWHAE
c1 + c2	GO:0030003	intracellular monoatomic cation homeostasis	43/839	385/12374	0.111688	1.64724	3.47946	0.00082078	0.0242446	0.0210623	43	ATF4/CCR1/FTH1/HAMP/HMOX1/PTPN6/SCO2/SLC11A1/SLC31A1/SLC9B1/APP/ATG5/ATP13A3/ATP2A2/BAX/CAMK2D/CCDC47/CORO1A/CYBA/FBXL5/FLVCR1/GLRX3/GRN/HTT/IBTK/IMMT/LAMP1/LYN/PIK3CB/PLCB2/RAB38/SELENON/TASL/TCIRG1/TGFB1/THADA/TMC6/TMC8/TPT1/UBASH3B/UBE3A/VAPB/YWHAE
c1 + c2	GO:0060218	hematopoietic stem cell differentiation	8/839	31/12374	0.258065	3.80607	4.2187	0.000838884	0.0244657	0.0212543	8	ZFP36/EXT1/HSPA9/ITCH/PRKDC/SH2B3/XRCC5/YTHDF2
c1 + c2	GO:0071353	cellular response to interleukin-4	8/839	31/12374	0.258065	3.80607	4.2187	0.000838884	0.0244657	0.0212543	8	PTPN2/RPL3/XBP1/CORO1A/IL4R/JAK3/PARP14/RPLP0
c1 + c2	GO:0031529	ruffle organization	10/839	46/12374	0.217391	3.2062	4.04284	0.000845514	0.0245039	0.0212876	10	ICAM1/CORO1B/CSF1R/INPPL1/MTOR/PFN1/PIP5K1A/RAC1/RHOG/TCIRG1
c1 + c2	GO:0008625	extrinsic apoptotic signaling pathway via death domain receptors	13/839	71/12374	0.183099	2.70043	3.87519	0.000859764	0.0247612	0.0215111	13	BCL2L1/GPX1/HMOX1/ICAM1/STX4/BAX/BID/FAF1/PIK3R1/STK3/TMBIM1/TMC8/TNFRSF1A
c1 + c2	GO:0006888	endoplasmic reticulum to Golgi vesicle-mediated transport	18/839	118/12374	0.152542	2.24977	3.67881	0.000958827	0.0274427	0.0238406	18	P4HB/RABGGTB/SURF4/TMED10/YKT6/COG3/COPA/GBF1/SEC22A/SEC23B/SEC23IP/SEC24A/SEC24D/SEC31A/USO1/VAPB/VTI1A/YIPF6
c1 + c2	GO:0042130	negative regulation of T cell proliferation	11/839	55/12374	0.2	2.9497	3.90815	0.000991562	0.0280314	0.024352	11	CEBPB/IL4I1/PTPN6/HAVCR2/HLA-E/ITCH/LILRB4/PDCD1LG2/TGFB1/TMEM131L/VSIR
c1 + c2	GO:0051279	regulation of release of sequestered calcium ion into cytosol	11/839	55/12374	0.2	2.9497	3.90815	0.000991562	0.0280314	0.024352	11	PTPN6/ATG5/BAX/CAMK2D/CORO1A/CYBA/HTT/LYN/SELENON/TGFB1/UBASH3B
c1 + c2	GO:0030183	B cell differentiation	17/839	109/12374	0.155963	2.30023	3.67712	0.00101997	0.0286587	0.024897	17	BCL3/BCL6/IL4I1/PTPN2/PTPN6/RABL3/XBP1/BAX/BTK/DCAF1/JAK3/KLF6/LYL1/PIK3R1/PRKDC/TCIRG1/ZFP36L1
c1 + c2	GO:0050900	leukocyte migration	33/839	276/12374	0.119565	1.76341	3.45911	0.00103305	0.0288501	0.0250633	33	ADGRE2/CCR1/CD69/EMILIN1/HMOX1/ICAM1/IL1B/MYD88/MYO1G/PLVAP/ABL2/APP/CD300A/CORO1A/CSF1R/CXCL16/EXT1/GAS6/GBF1/GOLPH3/GPSM3/HCK/LYN/OXSR1/P2RX4/PIK3R1/PIKFYVE/PTK2/RAC1/RTN4/SELL/TGFB1/TREM2
c1 + c2	GO:0070670	response to interleukin-4	8/839	32/12374	0.25	3.68713	4.10469	0.00105296	0.0292292	0.0253926	8	PTPN2/RPL3/XBP1/CORO1A/IL4R/JAK3/PARP14/RPLP0
c1 + c2	GO:0031341	regulation of cell killing	12/839	64/12374	0.1875	2.76535	3.81857	0.00108227	0.0297013	0.0258027	12	ICAM1/NECTIN2/ARRB2/GRB2/HAVCR2/HLA-A/HLA-B/HLA-E/ITGAM/LAMP1/SERPINB9/TGFB1
c1 + c2	GO:0060627	regulation of vesicle-mediated transport	47/839	437/12374	0.107551	1.58622	3.36486	0.00108286	0.0297013	0.0258027	47	ADGRE2/ARHGDIA/BIN1/CD14/FCGR1A/FCGR1BP/HAMP/PTPN1/SLC11A1/STX4/SYT1/ABL2/ANKFY1/APP/ARRB2/ATG5/ATP2A2/BTBD9/BTK/C3/C9orf72/CD300A/CORO1A/CYBA/DGKD/DNAJC13/DNAJC5/DTNBP1/EEF2K/EZR/GAS6/GNAI2/HCK/IL4R/ITGAM/LAMP1/LYN/NUMB/PACSIN2/PIK3CB/PLSCR1/RAB11A/RAB3GAP1/RAC1/STAM/TGFB1/TREM2
c1 + c2	GO:0050727	regulation of inflammatory response	34/839	288/12374	0.118056	1.74114	3.43216	0.00109056	0.0297356	0.0258325	34	BCL6/CEBPB/FCGR1A/GPX1/HAMP/IER3/IL1B/KARS1/MYD88/NAIP/PTPN2/PTPN6/SBNO2/SOCS3/STING1/ZFP36/APP/BTK/C3/CELF1/CTSC/DAGLB/GPSM3/GRN/GSDMD/HCK/HLA-E/LPCAT3/LYN/PIK3AP1/RHBDF2/TGFB1/TNFRSF1A/TREM2
c1 + c2	GO:0006873	intracellular monoatomic ion homeostasis	43/839	391/12374	0.109974	1.62196	3.37037	0.00112092	0.0303303	0.0263492	43	ATF4/CCR1/FTH1/HAMP/HMOX1/PTPN6/SCO2/SLC11A1/SLC31A1/SLC9B1/APP/ATG5/ATP13A3/ATP2A2/BAX/CAMK2D/CCDC47/CORO1A/CYBA/FBXL5/FLVCR1/GLRX3/GRN/HTT/IBTK/IMMT/LAMP1/LYN/PIK3CB/PLCB2/RAB38/SELENON/TASL/TCIRG1/TGFB1/THADA/TMC6/TMC8/TPT1/UBASH3B/UBE3A/VAPB/YWHAE
c1 + c2	GO:0050764	regulation of phagocytosis	13/839	73/12374	0.178082	2.62645	3.75873	0.00112615	0.0303303	0.0263492	13	FCGR1A/FCGR1BP/SLC11A1/ATG5/BTK/C3/CD300A/CYBA/GAS6/HCK/PLSCR1/TGFB1/TREM2
c1 + c2	GO:0002687	positive regulation of leukocyte migration	17/839	110/12374	0.154545	2.27932	3.63469	0.00113212	0.0303303	0.0263492	17	CCR1/ICAM1/PLVAP/ABL2/APP/CORO1A/CSF1R/GAS6/GPSM3/OXSR1/P2RX4/PIK3R1/PTK2/RAC1/RTN4/TGFB1/TREM2
c1 + c2	GO:0014004	microglia differentiation	5/839	13/12374	0.384615	5.6725	4.54574	0.00115158	0.0304971	0.0264941	5	MYD88/NRROS/APP/QKI/TGFB1
c1 + c2	GO:1904152	regulation of retrograde protein transport, ER to cytosol	5/839	13/12374	0.384615	5.6725	4.54574	0.00115158	0.0304971	0.0264941	5	DERL2/EDEM1/EDEM2/OS9/UBE2G2
c1 + c2	GO:0043032	positive regulation of macrophage activation	6/839	19/12374	0.315789	4.65742	4.30269	0.00120403	0.0317039	0.0275425	6	HAMP/KARS1/CTSC/HAVCR2/IL4R/TREM2
c1 + c2	GO:2000147	positive regulation of cell motility	45/839	417/12374	0.107914	1.59157	3.31413	0.00128083	0.0335344	0.0291327	45	BCL6/CCR1/HMOX1/ICAM1/IL1B/NSMF/PLVAP/SEMA6B/STX4/XBP1/ABL2/ADAM9/APP/CORO1A/CSF1R/CXCL16/ELP3/EPHB2/GAS6/GNAI2/GPSM3/GRN/LYN/MALAT1/MGAT5/MTOR/NUMB/OXSR1/P2RX4/PFN1/PIK3CB/PIK3R1/PLAA/PPM1F/PRKCA/PTK2/RAB11A/RAC1/RAPGEF2/RTN4/S100A11/TGFB1/TGFBR1/TREM2/VSIR
c1 + c2	GO:0002637	regulation of immunoglobulin production	11/839	57/12374	0.192982	2.8462	3.76768	0.00135085	0.0349704	0.0303802	11	BCL6/STX4/TNFSF13/XBP1/BTK/EPHB2/HLA-E/IL4R/SHLD1/SUPT6H/TGFB1
c1 + c2	GO:0070059	intrinsic apoptotic signaling pathway in response to endoplasmic reticulum stress	11/839	57/12374	0.192982	2.8462	3.76768	0.00135085	0.0349704	0.0303802	11	ATF4/BCL2L1/CEBPB/PTPN1/PTPN2/XBP1/APP/BAX/EIF2AK3/OPA1/TMEM117
c1 + c2	GO:0007159	leukocyte cell-cell adhesion	37/839	326/12374	0.113497	1.67391	3.32555	0.00138652	0.0356932	0.0310082	37	BCL6/CD69/CEBPB/EBI3/ICAM1/IL1B/IL4I1/PTPN2/PTPN6/XBP1/ABL2/CD300A/CORO1A/EXT1/EZR/GOLPH3/HAVCR2/HLA-A/HLA-DMA/HLA-DPA1/HLA-E/ICOSLG/IL4R/IRAK1/ITCH/JAK3/LAPTM5/LILRB4/LYN/MTOR/NFKBID/OPA1/PDCD1LG2/SELL/TGFB1/TMEM131L/VSIR
c1 + c2	GO:0051251	positive regulation of lymphocyte activation	32/839	270/12374	0.118519	1.74797	3.35129	0.00141387	0.0361951	0.0314441	32	BCL6/CDKN1A/EBI3/FCGR3A/IL1B/IL4I1/MYD88/PTPN6/TNFSF13/XBP1/ABL2/BTK/CORO1A/EPHB2/GAS6/HAVCR2/HLA-A/HLA-DMA/HLA-DPA1/HLA-E/ICOSLG/IL4R/LILRB4/LYN/MTOR/NFKBID/OPA1/PDCD1LG2/PRKDC/SHLD1/TGFB1/VSIR
c1 + c2	GO:0043409	negative regulation of MAPK cascade	19/839	132/12374	0.143939	2.12289	3.49791	0.00143043	0.0364166	0.0316366	19	EMILIN1/IL1B/PTPN1/PTPN2/PTPN6/XBP1/CD300A/EPHB2/EZR/ITCH/LILRB4/LYN/PIK3CB/RANBP9/RNF149/SH2B3/SPRED1/TAOK3/TREM2
c1 + c2	GO:0002685	regulation of leukocyte migration	23/839	173/12374	0.132948	1.96078	3.43211	0.00144321	0.036516	0.0317229	23	CCR1/CD69/EMILIN1/HMOX1/ICAM1/MYD88/PLVAP/ABL2/APP/CD300A/CORO1A/CSF1R/GAS6/GPSM3/LYN/OXSR1/P2RX4/PIK3R1/PTK2/RAC1/RTN4/TGFB1/TREM2
c1 + c2	GO:0002292	T cell differentiation involved in immune response	13/839	75/12374	0.173333	2.55641	3.6461	0.0014581	0.036516	0.0317229	13	BCL3/BCL6/CD69/JUNB/RELB/SOCS3/ICOSLG/IL4R/JAK3/MTOR/NFKBID/OPA1/PIK3R1
c1 + c2	GO:0006446	regulation of translational initiation	13/839	75/12374	0.173333	2.55641	3.6461	0.0014581	0.036516	0.0317229	13	ATF4/EIF1/EIF2S1/MIF4GD/DNAJC3/EIF2AK3/EIF3E/EIF3H/EIF4E2/EIF4G3/EIF5B/MTOR/YTHDF2
c1 + c2	GO:0070371	ERK1 and ERK2 cascade	27/839	216/12374	0.125	1.84356	3.37305	0.00149492	0.0372356	0.032348	27	CCR1/EMILIN1/ICAM1/IL1B/KARS1/PTPN1/PTPN2/PTPN6/XBP1/APP/ARRB2/CSF1R/EPHB2/EZR/GAREM1/GAS6/GNAI2/HAVCR2/INPPL1/LYN/PRKCA/RANBP9/RAPGEF2/SPRED1/TGFB1/TREM2/ZFP36L1
c1 + c2	GO:0032008	positive regulation of TOR signaling	12/839	67/12374	0.179104	2.64152	3.63344	0.00163943	0.0403983	0.0350957	12	PIM1/XBP1/CSNK1A1/CTNS/FNIP2/GAS6/GOLPH3/LARS1/MIOS/TREM2/USP32/USP4
c1 + c2	GO:0045638	negative regulation of myeloid cell differentiation	12/839	67/12374	0.179104	2.64152	3.63344	0.00163943	0.0403983	0.0350957	12	PTPN2/ZFP36/C1QC/CDC73/HSPA9/LILRB4/LYN/PIK3R1/QKI/TRIB1/UBASH3B/ZFP36L1
c1 + c2	GO:0071216	cellular response to biotic stimulus	25/839	196/12374	0.127551	1.88119	3.35365	0.0016595	0.0406193	0.0352877	25	CD14/IL1B/MYD88/PTPN6/SBNO2/XBP1/ZFP36/ADAM9/BTK/CCDC47/CD68/CDC73/EIF2AK3/EPHB2/HAVCR2/HCK/IRAK1/LYN/PDCD1LG2/PLAA/PRKCA/TLR10/TREM2/TRIB1/TSPO
c1 + c2	GO:0032720	negative regulation of tumor necrosis factor production	10/839	50/12374	0.2	2.9497	3.72552	0.00166603	0.0406193	0.0352877	10	BCL3/PTPN6/ARRB2/GAS6/HAVCR2/ILRUN/LILRB4/TREM2/TSPO/VSIR
c1 + c2	GO:0045807	positive regulation of endocytosis	17/839	114/12374	0.149123	2.19934	3.46944	0.00169123	0.0409285	0.0355562	17	BIN1/CD14/FCGR1A/FCGR1BP/HAMP/SLC11A1/ANKFY1/APP/ARRB2/BTK/C3/CYBA/DGKD/DTNBP1/EEF2K/GAS6/TREM2
c1 + c2	GO:0002639	positive regulation of immunoglobulin production	9/839	42/12374	0.214286	3.1604	3.78225	0.00169647	0.0409285	0.0355562	9	STX4/TNFSF13/XBP1/BTK/EPHB2/HLA-E/IL4R/SHLD1/TGFB1
c1 + c2	GO:0030100	regulation of endocytosis	29/839	240/12374	0.120833	1.78211	3.29976	0.00172691	0.0414459	0.0360057	29	BIN1/CD14/FCGR1A/FCGR1BP/HAMP/PTPN1/SLC11A1/ABL2/ANKFY1/APP/ARRB2/ATG5/BTBD9/BTK/C3/CD300A/CYBA/DGKD/DTNBP1/EEF2K/GAS6/HCK/NUMB/PACSIN2/PIK3CB/PLSCR1/RAC1/TGFB1/TREM2
c1 + c2	GO:0002705	positive regulation of leukocyte mediated immunity	16/839	105/12374	0.152381	2.24739	3.46181	0.00181876	0.0434241	0.0377243	16	DDX21/FCGR1A/IL1B/NECTIN2/STX4/TNFSF13/BTK/C3/HLA-A/HLA-B/HLA-E/ITGAM/LAMP1/SHLD1/TGFB1/TREM2
c1 + c2	GO:0097191	extrinsic apoptotic signaling pathway	24/839	187/12374	0.128342	1.89286	3.31791	0.0018714	0.0439371	0.0381699	24	BCL2L1/GPX1/HMOX1/ICAM1/IL1B/LTBR/PDIA3/STX4/APP/BAX/BID/BIRC6/CTNNA1/FAF1/HTT/MCL1/PIK3R1/RBCK1/STK3/TGFB1/TGFBR1/TMBIM1/TMC8/TNFRSF1A
c1 + c2	GO:0032635	interleukin-6 production	18/839	125/12374	0.144	2.12379	3.40563	0.00187753	0.0439371	0.0381699	18	CEBPB/IL1B/MYD88/PTPN6/XBP1/APP/ARRB2/BTK/CYBA/GAS6/HAVCR2/HLA-B/IL1RAP/LILRB4/TGFB1/TMEM106A/TREM2/UNC93B1
c1 + c2	GO:0032675	regulation of interleukin-6 production	18/839	125/12374	0.144	2.12379	3.40563	0.00187753	0.0439371	0.0381699	18	CEBPB/IL1B/MYD88/PTPN6/XBP1/APP/ARRB2/BTK/CYBA/GAS6/HAVCR2/HLA-B/IL1RAP/LILRB4/TGFB1/TMEM106A/TREM2/UNC93B1
c1 + c2	GO:0022407	regulation of cell-cell adhesion	41/839	378/12374	0.108466	1.59971	3.19357	0.00187839	0.0439371	0.0381699	41	BCL6/CD69/CEBPB/EBI3/EMILIN1/IL1B/IL4I1/PTPN2/PTPN6/XBP1/ABL2/CD300A/CORO1A/GTPBP4/HAVCR2/HLA-A/HLA-DMA/HLA-DPA1/HLA-E/ICOSLG/IL4R/IRAK1/ITCH/JAK3/LAPTM5/LILRB4/LYN/MTOR/NFKBID/OPA1/PDCD1LG2/PPM1F/PRKCA/PTK2/SH2B3/TGFB1/TMEM131L/TMX1/UBASH3B/VSIR/YTHDF2
c1 + c2	GO:0009896	positive regulation of catabolic process	49/839	473/12374	0.103594	1.52786	3.15694	0.00190309	0.04429	0.0384766	49	HAMP/HMOX1/IER3/IL1B/MARCHF2/MLXIPL/PTPN1/STING1/TMEM259/XBP1/ZFP36/ADAM9/APP/BAX/C9orf72/CDC37/CELF1/CSNK1A1/DAGLB/DCAF1/DCP1A/DIS3L2/EZR/FAF1/FBXL5/FBXO22/GGA1/GNAI3/HTT/HUWE1/ITCH/LAPTM5/MALAT1/MTOR/PABPC1/PIK3CB/PLK3/PTK2/PUM2/QKI/RAB3GAP1/RAB3GAP2/SYNCRIP/TMX1/TREM2/TRIB1/VSIR/YTHDF2/ZFP36L1
c1 + c2	GO:1903706	regulation of hemopoiesis	37/839	332/12374	0.111446	1.64366	3.20616	0.00191685	0.0443862	0.0385601	37	BCL6/CCR1/CD69/CEBPB/IL4I1/JUNB/PTPN2/PTPN6/TMEM176A/XBP1/ZFP36/BTK/C1QC/CDC73/GAS6/HLA-B/HSPA9/IL4R/JAK3/LILRB4/LYN/MTOR/NFKBID/OPA1/PIK3R1/PRKCA/PRKDC/QKI/TFE3/TGFB1/TMEM131L/TMEM176B/TREM2/TRIB1/UBASH3B/VSIR/ZFP36L1
c1 + c2	GO:0030335	positive regulation of cell migration	43/839	402/12374	0.106965	1.57758	3.17504	0.00192843	0.0443982	0.0385705	43	CCR1/HMOX1/ICAM1/IL1B/NSMF/PLVAP/SEMA6B/STX4/XBP1/ABL2/ADAM9/APP/CORO1A/CSF1R/CXCL16/ELP3/EPHB2/GAS6/GNAI2/GPSM3/GRN/LYN/MGAT5/MTOR/NUMB/OXSR1/P2RX4/PFN1/PIK3CB/PIK3R1/PLAA/PPM1F/PRKCA/PTK2/RAB11A/RAC1/RAPGEF2/RTN4/S100A11/TGFB1/TGFBR1/TREM2/VSIR
c1 + c2	GO:0002824	positive regulation of adaptive immune response based on somatic recombination of immune receptors built from immunoglobulin superfamily domains	15/839	96/12374	0.15625	2.30445	3.46027	0.00193664	0.0443982	0.0385705	15	FCGR1A/IL1B/NECTIN2/SLC11A1/TNFSF13/BTK/C3/HLA-A/HLA-B/HLA-E/NFKBID/OPA1/SHLD1/TGFB1/TREM2
c1 + c2	GO:1903556	negative regulation of tumor necrosis factor superfamily cytokine production	10/839	51/12374	0.196078	2.89186	3.65112	0.00194899	0.0444601	0.0386243	10	BCL3/PTPN6/ARRB2/GAS6/HAVCR2/ILRUN/LILRB4/TREM2/TSPO/VSIR
c1 + c2	GO:1905898	positive regulation of response to endoplasmic reticulum stress	8/839	35/12374	0.228571	3.37109	3.78836	0.00196637	0.0446356	0.0387768	8	PTPN1/PTPN2/TMEM259/XBP1/APP/BAX/PIK3R1/TMX1
c1 + c2	GO:0042129	regulation of T cell proliferation	19/839	136/12374	0.139706	2.06045	3.35363	0.0020382	0.0460394	0.0399963	19	BCL6/CEBPB/EBI3/IL1B/IL4I1/PTPN6/BID/CORO1A/HAVCR2/HLA-A/HLA-DPA1/HLA-E/ICOSLG/ITCH/LILRB4/PDCD1LG2/TGFB1/TMEM131L/VSIR
c1 + c2	GO:0040017	positive regulation of locomotion	45/839	427/12374	0.105386	1.55429	3.14364	0.00205468	0.0461852	0.040123	45	BCL6/CCR1/HMOX1/ICAM1/IL1B/NSMF/PLVAP/SEMA6B/STX4/XBP1/ABL2/ADAM9/APP/CORO1A/CSF1R/CXCL16/ELP3/EPHB2/GAS6/GNAI2/GPSM3/GRN/LYN/MALAT1/MGAT5/MTOR/NUMB/OXSR1/P2RX4/PFN1/PIK3CB/PIK3R1/PLAA/PPM1F/PRKCA/PTK2/RAB11A/RAC1/RAPGEF2/RTN4/S100A11/TGFB1/TGFBR1/TREM2/VSIR
c1 + c2	GO:0030968	endoplasmic reticulum unfolded protein response	13/839	78/12374	0.166667	2.45809	3.48384	0.00210518	0.0470907	0.0409096	13	ATF4/CCND1/EIF2S1/PTPN1/PTPN2/XBP1/BAX/DERL2/EDEM2/EIF2AK3/OS9/PIK3R1/VAPB
c1 + c2	GO:0060396	growth hormone receptor signaling pathway	6/839	21/12374	0.285714	4.21386	3.97521	0.00214267	0.0476976	0.0414369	6	PTPN1/PXN/JAK3/LYN/PIK3R1/PTK2
c1 + c2	GO:0050671	positive regulation of lymphocyte proliferation	16/839	107/12374	0.149533	2.20538	3.37721	0.00221954	0.0491704	0.0427163	16	BCL6/CDKN1A/EBI3/FCGR3A/IL1B/MYD88/TNFSF13/BTK/CORO1A/EPHB2/HAVCR2/HLA-A/HLA-DPA1/HLA-E/ICOSLG/PDCD1LG2
c1 + c2	GO:0001818	negative regulation of cytokine production	27/839	222/12374	0.121622	1.79374	3.21839	0.00223017	0.0491704	0.0427163	27	BCL3/BCL6/PTPN6/RELB/SLC11A1/ZFP36/ARRB2/ATG5/BST2/BTK/EPHB2/EZR/GAS6/HAVCR2/ILRUN/ITCH/JAK3/LAPTM5/LILRB4/PDCD1LG2/QKI/RAC1/SERPINB1/TGFB1/TREM2/TSPO/VSIR
c1 + c2	GO:0002718	regulation of cytokine production involved in immune response	15/839	98/12374	0.153061	2.25743	3.37036	0.00238473	0.052116	0.0452753	15	BCL6/CALHM6/DDX21/IL1B/MYD88/ATG5/BST2/BTK/HLA-A/HLA-E/JAK3/LAPTM5/LILRB4/RTN4/TGFB1
c1 + c2	GO:0032693	negative regulation of interleukin-10 production	5/839	15/12374	0.333333	4.91617	4.09284	0.0023977	0.052116	0.0452753	5	BTK/JAK3/LILRB4/PDCD1LG2/VSIR
c1 + c2	GO:0033003	regulation of mast cell activation	5/839	15/12374	0.333333	4.91617	4.09284	0.0023977	0.052116	0.0452753	5	NECTIN2/PTPN6/CD300A/LYN/PLSCR1
c1 + c2	GO:0018108	peptidyl-tyrosine phosphorylation	19/839	138/12374	0.137681	2.03059	3.28334	0.00241584	0.0522639	0.0454037	19	PTPN1/PTPN2/PTPN6/ABI1/ABL2/APP/BTK/CSF1R/EPHB2/HCK/JAK3/LILRB4/LYN/MTOR/MVP/PARP14/PTK2/TGFB1/TREM2
c1 + c2	GO:0044092	negative regulation of molecular function	44/839	419/12374	0.105012	1.54877	3.08199	0.00245324	0.0528249	0.0458912	44	BCL3/BIN1/CDKN1A/IL1B/MIDN/PIM1/PTPN1/RPL23/RPL5/ZFP36/ARRB2/ATP2A2/BAX/BTAF1/CAMK2D/CD300A/COMMD1/EPHB2/GNAI2/GNAI3/GNL3L/GTPBP4/HAVCR2/IFI16/ILRUN/IPO7/IRAK1/ITCH/LILRB4/LYN/MACROH2A1/MVP/PPIF/PPM1F/RBCK1/SERPINB1/SERPINB9/SPRED1/SYMPK/TMBIM1/TMC8/TRAF3/TRIB1/URI1
c1 + c2	GO:0032609	type II interferon production	14/839	89/12374	0.157303	2.31999	3.37045	0.00253448	0.0540689	0.0469718	14	BCL3/CD14/EBI3/IL1B/SLC11A1/APP/GAS6/HAVCR2/HLA-A/HLA-DPA1/LAPTM5/LILRB4/PDCD1LG2/VSIR
c1 + c2	GO:0032649	regulation of type II interferon production	14/839	89/12374	0.157303	2.31999	3.37045	0.00253448	0.0540689	0.0469718	14	BCL3/CD14/EBI3/IL1B/SLC11A1/APP/GAS6/HAVCR2/HLA-A/HLA-DPA1/LAPTM5/LILRB4/PDCD1LG2/VSIR
c1 + c2	GO:0009611	response to wounding	44/839	420/12374	0.104762	1.54508	3.06506	0.0025671	0.0545124	0.0473572	44	CCR1/CDKN1A/EMILIN1/GPX1/HMOX1/PDIA3/PROS1/PTPN6/SLC11A1/THBD/TREML1/XBP1/ZFP36/BAX/CORO1B/CTNNA1/DGKD/DTNBP1/EPHB2/EXT1/GAS6/GNA12/GRN/LNPK/LYN/MAP2K4/MTOR/MTR/P2RX4/PIK3CB/PLSCR1/PRKCA/PTK2/PUM2/RAC1/RASA3/SH2B3/TGFB1/TGFBR1/TMX1/TREM2/TSPO/UBASH3B/ZFP36L1
c1 + c2	GO:0045596	negative regulation of cell differentiation	46/839	444/12374	0.103604	1.528	3.05572	0.00258033	0.0545421	0.047383	46	BCL6/CCND1/CD69/HPN/IL1B/PTPN2/TMEM176A/XBP1/ZFP36/ANKRD17/APP/ARHGAP4/ASXL1/C1QC/CDC73/CTNNA1/DNAJB11/EIF4E/EPHB2/ESRRB/HSPA9/IL4R/IPO7/JAK3/LILRB4/LYN/PIK3R1/PTBP1/QKI/RAPGEF2/RNF10/RTN4/SINHCAF/SPRED1/SRA1/TGFB1/TGFBR1/TMEM119/TMEM131L/TMEM176B/TREM2/TRIB1/TSPO/UBASH3B/YTHDF2/ZFP36L1
c1 + c2	GO:0018212	peptidyl-tyrosine modification	19/839	139/12374	0.136691	2.01598	3.24864	0.00262567	0.055247	0.0479954	19	PTPN1/PTPN2/PTPN6/ABI1/ABL2/APP/BTK/CSF1R/EPHB2/HCK/JAK3/LILRB4/LYN/MTOR/MVP/PARP14/PTK2/TGFB1/TREM2
c1 + c2	GO:0002367	cytokine production involved in immune response	15/839	99/12374	0.151515	2.23462	3.32622	0.00263909	0.055277	0.0480214	15	BCL6/CALHM6/DDX21/IL1B/MYD88/ATG5/BST2/BTK/HLA-A/HLA-E/JAK3/LAPTM5/LILRB4/RTN4/TGFB1
c1 + c2	GO:0030099	myeloid cell differentiation	38/839	350/12374	0.108571	1.60127	3.07742	0.0026615	0.0554925	0.0482086	38	BCL6/CCR1/CEBPB/JUNB/LTBR/MYD88/NRROS/PTPN2/PTPN6/RELB/SBNO2/ZFP36/ABI1/APP/C1QC/CDC73/CSF1R/FLVCR1/GAB3/HSPA9/IFI16/KMT2E/LILRB4/LYN/MTOR/PIK3R1/PRKCA/PRKDC/QKI/SH2B3/SLC1A5/TCIRG1/TFE3/TGFB1/TREM2/TRIB1/UBASH3B/ZFP36L1
c1 + c2	GO:1902235	regulation of endoplasmic reticulum stress-induced intrinsic apoptotic signaling pathway	7/839	29/12374	0.241379	3.55999	3.72221	0.00268246	0.0554925	0.0482086	7	BCL2L1/PTPN1/PTPN2/XBP1/APP/EIF2AK3/OPA1
c1 + c2	GO:0072594	establishment of protein localization to organelle	44/839	421/12374	0.104513	1.54141	3.04818	0.00268551	0.0554925	0.0482086	44	BCL3/CDKN1A/RPL23/SEC61B/TIMM23/XBP1/ANKRD10/BAX/BID/CD68/EDEM1/GOLPH3/HUWE1/IPO11/IPO7/KPNA4/KPNB1/LAMP1/LAPTM5/M6PR/MACROH2A1/NUP153/NUP214/PEX7/PIK3R1/RAB10/RAB11A/RAB3GAP1/RAB3GAP2/RANBP2/SAE1/SEC61A1/SEC63/SPCS3/STAM/STK3/TGFB1/TIMM23B/TIMM9/TNPO3/TSPO/UBAP1/UBE2L3/VPS53
c1 + c2	GO:0006874	intracellular calcium ion homeostasis	26/839	214/12374	0.121495	1.79188	3.15142	0.00270384	0.0556219	0.048321	26	ATF4/CCR1/PTPN6/APP/ATG5/ATP13A3/ATP2A2/BAX/CAMK2D/CCDC47/CORO1A/CYBA/HTT/IBTK/IMMT/LYN/PIK3CB/PLCB2/SELENON/TCIRG1/TGFB1/THADA/TPT1/UBASH3B/VAPB/YWHAE
c1 + c2	GO:0031397	negative regulation of protein ubiquitination	12/839	71/12374	0.169014	2.49271	3.40179	0.00272959	0.0559019	0.0485643	12	RPL23/RPL5/ARRB2/ATG5/CEP63/GNL3L/GTPBP4/PINX1/PLAA/PRMT3/TSPO/USP4
c1 + c2	GO:0071378	cellular response to growth hormone stimulus	6/839	22/12374	0.272727	4.02232	3.82642	0.00277944	0.0564214	0.0490156	6	PTPN1/PXN/JAK3/LYN/PIK3R1/PTK2
c1 + c2	GO:0071786	endoplasmic reticulum tubular network organization	6/839	22/12374	0.272727	4.02232	3.82642	0.00277944	0.0564214	0.0490156	6	ATL3/LNPK/RAB10/RAB3GAP1/RAB3GAP2/RTN4
c1 + c2	GO:0032760	positive regulation of tumor necrosis factor production	14/839	90/12374	0.155556	2.29421	3.32328	0.00281898	0.0569732	0.0494949	14	CD14/FCGR1A/FCGR1BP/FCGR3A/MYD88/APP/BTK/CYBA/EPHB2/HAVCR2/HLA-E/PIK3R1/TGFB1/TMEM106A
c1 + c2	GO:0001933	negative regulation of protein phosphorylation	22/839	172/12374	0.127907	1.88644	3.15723	0.00295878	0.0592786	0.0514977	22	CDKN1A/IL1B/MLXIPL/NIBAN1/PTPN1/PTPN2/PTPN6/C9orf72/CD300A/DNAJC3/EPHB2/IBTK/IPO7/LILRB4/LYN/MACROH2A1/MVP/PARP14/PPM1F/PRKDC/SPRED1/TRIB1
c1 + c2	GO:0071219	cellular response to molecule of bacterial origin	22/839	172/12374	0.127907	1.88644	3.15723	0.00295878	0.0592786	0.0514977	22	CD14/IL1B/MYD88/PTPN6/SBNO2/XBP1/ZFP36/ADAM9/CD68/CDC73/EPHB2/HAVCR2/HCK/IRAK1/LYN/PDCD1LG2/PLAA/PRKCA/TLR10/TREM2/TRIB1/TSPO
c1 + c2	GO:2001242	regulation of intrinsic apoptotic signaling pathway	20/839	151/12374	0.13245	1.95345	3.17911	0.00299061	0.0596569	0.0518264	20	ATF4/BCL2L1/GPX1/P4HB/PTPN1/PTPN2/RRN3/XBP1/APP/BAX/BID/EIF2AK3/MCL1/OPA1/PIK3CB/PPIF/SFPQ/TPT1/TREM2/URI1
c1 + c2	GO:0031929	TOR signaling	21/839	162/12374	0.12963	1.91184	3.15061	0.00309932	0.0612814	0.0532377	21	PIM1/XBP1/C9orf72/CSNK1A1/CTNS/FNIP2/GAS6/GNA12/GOLPH3/LARS1/MAPKAP1/MIOS/MTOR/PRR5/RPS6KA1/TREM2/UBE2W/UBE3A/UBR1/USP32/USP4
c1 + c2	GO:0043299	leukocyte degranulation	11/839	63/12374	0.174603	2.57514	3.38027	0.00311195	0.0612814	0.0532377	11	ADGRE2/FCGR3A/STX4/BTK/CD300A/CORO1A/HCK/IL4R/ITGAM/LAMP1/LYN
c1 + c2	GO:0060337	type I interferon-mediated signaling pathway	11/839	63/12374	0.174603	2.57514	3.38027	0.00311195	0.0612814	0.0532377	11	MYD88/PTPN1/PTPN2/PTPN6/STING1/CDC37/EIF4E2/IRAK1/SAMHD1/TRAF3/YTHDF2
c1 + c2	GO:0002864	regulation of acute inflammatory response to antigenic stimulus	4/839	10/12374	0.4	5.8994	4.17997	0.00316624	0.0618222	0.0537074	4	FCGR1A/BTK/C3/HLA-E
c1 + c2	GO:0030953	astral microtubule organization	4/839	10/12374	0.4	5.8994	4.17997	0.00316624	0.0618222	0.0537074	4	LIMK2/EZR/KPNB1/RAB11A
c1 + c2	GO:0019080	viral gene expression	15/839	101/12374	0.148515	2.19037	3.2395	0.00321526	0.0622766	0.0541023	15	CDK9/HPN/ZFP36/ATG5/CANX/CCNT2/CSNK1A1/EDEM2/EIF3A/MGAT5/PTBP1/SPCS3/ST6GAL1/ST6GALNAC3/TAF11
c1 + c2	GO:0042326	negative regulation of phosphorylation	23/839	184/12374	0.125	1.84356	3.1091	0.00323442	0.0622766	0.0541023	23	CDKN1A/IL1B/MIDN/MLXIPL/NIBAN1/PTPN1/PTPN2/PTPN6/C9orf72/CD300A/DNAJC3/EPHB2/IBTK/IPO7/LILRB4/LYN/MACROH2A1/MVP/PARP14/PPM1F/PRKDC/SPRED1/TRIB1
c1 + c2	GO:0050864	regulation of B cell activation	16/839	111/12374	0.144144	2.12591	3.21349	0.00324341	0.0622766	0.0541023	16	BCL6/CDKN1A/IL4I1/PTPN6/TNFSF13/XBP1/BTK/CD300A/EPHB2/LAPTM5/LYN/MNDA/SHLD1/SUPT6H/TGFB1/ZFP36L1
c1 + c2	GO:0002675	positive regulation of acute inflammatory response	5/839	16/12374	0.3125	4.60891	3.89557	0.00329498	0.0622766	0.0541023	5	FCGR1A/IL1B/BTK/C3/HLA-E
c1 + c2	GO:0010042	response to manganese ion	5/839	16/12374	0.3125	4.60891	3.89557	0.00329498	0.0622766	0.0541023	5	ATF4/EIF2S1/ADAM9/EIF2AK3/TSPO
c1 + c2	GO:0034134	toll-like receptor 2 signaling pathway	5/839	16/12374	0.3125	4.60891	3.89557	0.00329498	0.0622766	0.0541023	5	CYBA/IRAK1/LYN/PIK3AP1/TREM2
c1 + c2	GO:1902036	regulation of hematopoietic stem cell differentiation	5/839	16/12374	0.3125	4.60891	3.89557	0.00329498	0.0622766	0.0541023	5	ZFP36/HSPA9/ITCH/PRKDC/YTHDF2
c1 + c2	GO:0002455	humoral immune response mediated by circulating immunoglobulin	7/839	30/12374	0.233333	3.44132	3.6105	0.00329763	0.0622766	0.0541023	7	BCL3/PTPN6/C1QA/C1QB/C1QC/C3/TREM2
c1 + c2	GO:0002478	antigen processing and presentation of exogenous peptide antigen	8/839	38/12374	0.210526	3.10495	3.50474	0.00341181	0.0641699	0.0557471	8	FCGR1A/DNM2/HLA-A/HLA-DMA/HLA-DPA1/HLA-E/PIKFYVE/UNC93B1
c1 + c2	GO:0008630	intrinsic apoptotic signaling pathway in response to DNA damage	14/839	92/12374	0.152174	2.24434	3.23078	0.00346679	0.0649388	0.056415	14	BCL2L1/BCL3/CDKN1A/IER3/BAX/BID/FNIP2/IFI16/MCL1/PIK3R1/PRKDC/TNFRSF1A/TPT1/URI1
c1 + c2	GO:1904892	regulation of receptor signaling pathway via STAT	10/839	55/12374	0.181818	2.68155	3.37064	0.00349164	0.0651396	0.0565895	10	BCL3/PTPN2/SOCS3/EPHB2/IL10RB/JAK3/MGAT5/PARP14/SH2B3/TGFB1
c1 + c2	GO:0071357	cellular response to type I interferon	11/839	64/12374	0.171875	2.5349	3.3201	0.0035332	0.06551	0.0569112	11	MYD88/PTPN1/PTPN2/PTPN6/STING1/CDC37/EIF4E2/IRAK1/SAMHD1/TRAF3/YTHDF2
c1 + c2	GO:0002821	positive regulation of adaptive immune response	15/839	102/12374	0.147059	2.1689	3.1969	0.00353993	0.06551	0.0569112	15	FCGR1A/IL1B/NECTIN2/SLC11A1/TNFSF13/BTK/C3/HLA-A/HLA-B/HLA-E/NFKBID/OPA1/SHLD1/TGFB1/TREM2
c1 + c2	GO:0062207	regulation of pattern recognition receptor signaling pathway	21/839	164/12374	0.128049	1.88853	3.08919	0.00359065	0.0661829	0.0574958	21	CD14/MYD88/ANKRD17/APP/ARRB2/BTK/CD300A/CSNK1A1/CYBA/DDX60/IFI16/ITCH/KCNK6/LYN/PIK3R1/PRKDC/PUM2/RTN4/TASL/TREM2/YWHAE
c1 + c2	GO:0019221	cytokine-mediated signaling pathway	41/839	393/12374	0.104326	1.53865	2.92661	0.00380738	0.0692742	0.0601813	41	CCR1/IL1B/MYD88/NAIP/P4HB/PLVAP/PTPN1/PTPN2/PTPN6/SH2B2/SOCS3/STING1/CDC37/CSF1R/CSF2RB/EIF4E2/EPHB2/EXT1/GAS6/HCK/IFNGR2/IL10RB/IL1RAP/IL4R/IRAK1/JAK3/LAPTM5/LILRB4/LYN/NSMAF/OXSR1/PARP14/PIK3R1/SAMHD1/SH2B3/TMC8/TNFRSF1A/TRAF3/TREM2/UGCG/YTHDF2
c1 + c2	GO:0006890	retrograde vesicle-mediated transport, Golgi to endoplasmic reticulum	9/839	47/12374	0.191489	2.82418	3.37908	0.00382652	0.0692742	0.0601813	9	TMED10/ATP9B/COG3/COPA/GBF1/GOLPH3/HTT/NBAS/PITPNB
c1 + c2	GO:0140467	integrated stress response signaling	9/839	47/12374	0.191489	2.82418	3.37908	0.00382652	0.0692742	0.0601813	9	ATF4/CEBPB/EIF2S1/JUNB/PTPN1/PTPN2/ARIH1/EIF2AK3/GCN1
c1 + c2	GO:0006959	humoral immune response	17/839	123/12374	0.138211	2.03841	3.12138	0.00383196	0.0692742	0.0601813	17	BCL3/EBI3/HAMP/IL1B/PTPN6/SLC11A1/APP/C1QA/C1QB/C1QC/C3/HLA-A/HLA-E/ST6GAL1/TFE3/TREM2/YTHDF2
c1 + c2	GO:1903557	positive regulation of tumor necrosis factor superfamily cytokine production	14/839	93/12374	0.150538	2.22021	3.18543	0.00383353	0.0692742	0.0601813	14	CD14/FCGR1A/FCGR1BP/FCGR3A/MYD88/APP/BTK/CYBA/EPHB2/HAVCR2/HLA-E/PIK3R1/TGFB1/TMEM106A
c1 + c2	GO:0042098	T cell proliferation	21/839	165/12374	0.127273	1.87708	3.05881	0.00385973	0.0694752	0.0603559	21	BCL6/CEBPB/EBI3/IL1B/IL4I1/PTPN6/SLC11A1/BAX/BID/CORO1A/HAVCR2/HLA-A/HLA-DPA1/HLA-E/ICOSLG/ITCH/LILRB4/PDCD1LG2/TGFB1/TMEM131L/VSIR
c1 + c2	GO:0050729	positive regulation of inflammatory response	16/839	113/12374	0.141593	2.08828	3.13421	0.00388572	0.0696709	0.060526	16	CEBPB/FCGR1A/IL1B/KARS1/NAIP/APP/BTK/C3/CTSC/GPSM3/GRN/GSDMD/HLA-E/TGFB1/TNFRSF1A/TREM2
c1 + c2	GO:0010563	negative regulation of phosphorus metabolic process	26/839	220/12374	0.118182	1.74301	2.99884	0.00394378	0.0701658	0.0609559	26	CDKN1A/IER3/IL1B/MIDN/MLXIPL/NIBAN1/PTPN1/PTPN2/PTPN6/C9orf72/CD300A/DNAJC3/EPHB2/IBTK/IPO7/LILRB4/LYN/MACROH2A1/MVP/PARP14/PPM1F/PRKDC/SPRED1/TRIB1/TSPO/URI1
c1 + c2	GO:0045936	negative regulation of phosphate metabolic process	26/839	220/12374	0.118182	1.74301	2.99884	0.00394378	0.0701658	0.0609559	26	CDKN1A/IER3/IL1B/MIDN/MLXIPL/NIBAN1/PTPN1/PTPN2/PTPN6/C9orf72/CD300A/DNAJC3/EPHB2/IBTK/IPO7/LILRB4/LYN/MACROH2A1/MVP/PARP14/PPM1F/PRKDC/SPRED1/TRIB1/TSPO/URI1
c1 + c2	GO:0006487	protein N-linked glycosylation	11/839	65/12374	0.169231	2.4959	3.26105	0.00399888	0.0708277	0.0615309	11	ALG2/RPN1/RPN2/GFPT1/MAGT1/MGAT5/PMM2/ST6GAL1/STT3A/STT3B/UGGT1
c1 + c2	GO:0019082	viral protein processing	7/839	31/12374	0.225806	3.33031	3.50343	0.00401477	0.0708277	0.0615309	7	CANX/CSNK1A1/EDEM2/MGAT5/SPCS3/ST6GAL1/ST6GALNAC3
c1 + c2	GO:0002762	negative regulation of myeloid leukocyte differentiation	8/839	39/12374	0.205128	3.02534	3.41641	0.00404246	0.0708277	0.0615309	8	PTPN2/C1QC/LILRB4/LYN/PIK3R1/QKI/TRIB1/UBASH3B
c1 + c2	GO:0018279	protein N-linked glycosylation via asparagine	8/839	39/12374	0.205128	3.02534	3.41641	0.00404246	0.0708277	0.0615309	8	ALG2/RPN1/MAGT1/MGAT5/ST6GAL1/STT3A/STT3B/UGGT1
c1 + c2	GO:0032496	response to lipopolysaccharide	28/839	243/12374	0.115226	1.69942	2.96962	0.0040753	0.0711325	0.0617957	28	BIN1/CD14/CEBPB/GPX1/IL1B/MYD88/PTPN6/SBNO2/SLC11A1/THBD/XBP1/ZFP36/ADAM9/BTK/CD68/CDC73/CSF2RB/EPHB2/HAVCR2/HCK/IRAK1/LYN/PDCD1LG2/PLAA/PRKCA/TREM2/TRIB1/TSPO
c1 + c2	GO:0097696	cell surface receptor signaling pathway via STAT	14/839	94/12374	0.148936	2.19659	3.14064	0.00423123	0.0732253	0.0636138	14	BCL3/HAMP/PTPN2/SOCS3/CSF1R/CSF2RB/EPHB2/IL10RB/JAK3/MGAT5/PARP14/SH2B3/TGFB1/TNFRSF1A
c1 + c2	GO:0050863	regulation of T cell activation	33/839	301/12374	0.109635	1.61695	2.92235	0.00423217	0.0732253	0.0636138	33	BCL6/CD69/CEBPB/EBI3/IL1B/IL4I1/JUNB/PTPN2/PTPN6/XBP1/ABL2/BID/CD300A/CORO1A/HAVCR2/HLA-A/HLA-DMA/HLA-DPA1/HLA-E/ICOSLG/IL4R/ITCH/JAK3/LAPTM5/LILRB4/LYN/MTOR/NFKBID/OPA1/PDCD1LG2/TGFB1/TMEM131L/VSIR
c1 + c2	GO:0070372	regulation of ERK1 and ERK2 cascade	24/839	199/12374	0.120603	1.77871	2.98662	0.00424287	0.0732253	0.0636138	24	CCR1/EMILIN1/ICAM1/IL1B/PTPN1/PTPN2/PTPN6/XBP1/APP/ARRB2/CSF1R/EPHB2/EZR/GAREM1/GAS6/GNAI2/HAVCR2/LYN/PRKCA/RANBP9/RAPGEF2/SPRED1/TGFB1/TREM2
c1 + c2	GO:0071677	positive regulation of mononuclear cell migration	12/839	75/12374	0.16	2.35976	3.18543	0.00434638	0.0747317	0.0649225	12	CCR1/ABL2/APP/CORO1A/CSF1R/GAS6/OXSR1/P2RX4/PTK2/RTN4/TGFB1/TREM2
c1 + c2	GO:0002237	response to molecule of bacterial origin	29/839	256/12374	0.113281	1.67073	2.92457	0.0044729	0.0766213	0.066564	29	BIN1/CD14/CEBPB/GPX1/IL1B/MYD88/PTPN6/SBNO2/SLC11A1/THBD/XBP1/ZFP36/ADAM9/BTK/CD68/CDC73/CSF2RB/EPHB2/HAVCR2/HCK/IRAK1/LYN/PDCD1LG2/PLAA/PRKCA/TLR10/TREM2/TRIB1/TSPO
c1 + c2	GO:0043068	positive regulation of programmed cell death	44/839	433/12374	0.101617	1.49869	2.84884	0.00451861	0.0771176	0.0669952	44	ATF4/BCL2L1/BCL6/BIN1/CARM1/CDKN1A/EIF2S1/EMILIN1/HMOX1/LTBR/PDIA3/PTPN1/PTPN2/XBP1/APP/ATP2A2/BAX/BID/CAMK2D/CTNNA1/CTNNBL1/CTSC/DNM2/FAF1/GRN/HSPA9/HTT/LAPTM5/LYN/MAP2K4/MCL1/MNDA/NSMAF/PIK3CB/PRKDC/RAPGEF2/RBCK1/SFPQ/STK3/TGFB1/TGFBR1/TMC8/TNFRSF1A/TSPO
c1 + c2	GO:0030316	osteoclast differentiation	13/839	85/12374	0.152941	2.25565	3.13279	0.00455879	0.0772313	0.067094	13	CCR1/CEBPB/JUNB/SBNO2/CSF1R/LILRB4/MTOR/PIK3R1/TCIRG1/TFE3/TGFB1/TREM2/UBASH3B
c1 + c2	GO:0043367	CD4-positive, alpha-beta T cell differentiation	13/839	85/12374	0.152941	2.25565	3.13279	0.00455879	0.0772313	0.067094	13	BCL3/BCL6/CD69/JUNB/RELB/SOCS3/ICOSLG/IL4R/JAK3/MTOR/NFKBID/OPA1/PIK3R1
c1 + c2	GO:0034154	toll-like receptor 7 signaling pathway	4/839	11/12374	0.363636	5.36309	3.90426	0.00471068	0.0783243	0.0680435	4	HAVCR2/PIK3AP1/TASL/UNC93B1
c1 + c2	GO:0034975	protein folding in endoplasmic reticulum	4/839	11/12374	0.363636	5.36309	3.90426	0.00471068	0.0783243	0.0680435	4	P4HB/PDIA3/CANX/DNAJC3
c1 + c2	GO:0035771	interleukin-4-mediated signaling pathway	4/839	11/12374	0.363636	5.36309	3.90426	0.00471068	0.0783243	0.0680435	4	PTPN2/IL4R/JAK3/PARP14
c1 + c2	GO:1900103	positive regulation of endoplasmic reticulum unfolded protein response	4/839	11/12374	0.363636	5.36309	3.90426	0.00471068	0.0783243	0.0680435	4	PTPN1/PTPN2/BAX/PIK3R1
c1 + c2	GO:2000644	regulation of receptor catabolic process	4/839	11/12374	0.363636	5.36309	3.90426	0.00471068	0.0783243	0.0680435	4	HAMP/PTPN1/ITCH/LAPTM5
c1 + c2	GO:0006418	tRNA aminoacylation for protein translation	8/839	40/12374	0.2	2.9497	3.33086	0.00475929	0.0783243	0.0680435	8	AARS1/EPRS1/KARS1/YARS1/EARS2/LARS1/RARS1/VARS1
c1 + c2	GO:0060338	regulation of type I interferon-mediated signaling pathway	8/839	40/12374	0.2	2.9497	3.33086	0.00475929	0.0783243	0.0680435	8	PTPN1/PTPN2/PTPN6/STING1/CDC37/EIF4E2/SAMHD1/YTHDF2
c1 + c2	GO:0072599	establishment of protein localization to endoplasmic reticulum	8/839	40/12374	0.2	2.9497	3.33086	0.00475929	0.0783243	0.0680435	8	SEC61B/EDEM1/RAB10/RAB3GAP1/RAB3GAP2/SEC61A1/SEC63/SPCS3
c1 + c2	GO:0038094	Fc-gamma receptor signaling pathway	7/839	32/12374	0.21875	3.22624	3.40066	0.00484408	0.079436	0.0690093	7	FCGR1A/FCGR1BP/FCGR3A/MYO1G/HCK/LYN/PTK2
c1 + c2	GO:0016032	viral process	37/839	351/12374	0.105413	1.55469	2.84318	0.00490799	0.0800313	0.0695265	37	CDK9/HPN/ICAM1/ILF3/NECTIN2/P4HB/ZFP36/ATG5/BST2/CANX/CCNT2/CSF1R/CSNK1A1/EDEM2/EEF1A1/EIF3A/GAS6/GRK2/IFI16/ITCH/LAMP1/MGAT5/NUP153/PABPC1/PIKFYVE/PLSCR1/PTBP1/SLC1A5/SPCS3/ST6GAL1/ST6GALNAC3/STOM/TAF11/TRIM25/TRIM38/VAPB/ZNFX1
c1 + c2	GO:0006986	response to unfolded protein	17/839	126/12374	0.134921	1.98988	3.01193	0.00491512	0.0800313	0.0695265	17	ATF4/CCND1/EIF2S1/PTPN1/PTPN2/XBP1/BAX/DERL2/DNAJC3/EDEM2/EIF2AK3/ERP44/HSPA6/OS9/PIK3R1/STT3B/VAPB
c1 + c2	GO:0006898	receptor-mediated endocytosis	26/839	224/12374	0.116071	1.71188	2.8997	0.00501206	0.0813224	0.0706481	26	CD14/FCGR1A/HAMP/STAB1/APP/ARHGAP27/ARRB2/C3/CANX/CXCL16/DGKD/DNAJC13/DNM2/DTNBP1/EZR/GRB2/GRK2/ITCH/ITGAM/LILRB4/M6PR/NUMB/PIK3CB/PIKFYVE/PLXNB2/RAC1
c1 + c2	GO:0002200	somatic diversification of immune receptors	11/839	67/12374	0.164179	2.4214	3.1462	0.00507651	0.0820792	0.0713055	11	BCL6/TNFSF13/CTNNBL1/DCAF1/PCYT1A/PRKDC/SAMHD1/SHLD1/SUPT6H/TGFB1/XRCC4
c1 + c2	GO:0006892	post-Golgi vesicle-mediated transport	15/839	106/12374	0.141509	2.08705	3.03128	0.00511823	0.0821633	0.0713786	15	ANKFY1/COMMD1/DNM2/EXOC6/GBF1/GGA1/GOLGA4/GOLPH3/LAMP1/LAPTM5/RAB10/RAB11A/RAB14/SCAMP2/VTI1A
c1 + c2	GO:0046634	regulation of alpha-beta T cell activation	14/839	96/12374	0.145833	2.15082	3.05275	0.00512702	0.0821633	0.0713786	14	BCL6/CD69/EBI3/JUNB/CD300A/HLA-A/HLA-E/IL4R/ITCH/JAK3/LILRB4/NFKBID/OPA1/VSIR
c1 + c2	GO:0032006	regulation of TOR signaling	18/839	137/12374	0.131387	1.93776	2.97663	0.00513521	0.0821633	0.0713786	18	PIM1/XBP1/C9orf72/CSNK1A1/CTNS/FNIP2/GAS6/GNA12/GOLPH3/LARS1/MIOS/RPS6KA1/TREM2/UBE2W/UBE3A/UBR1/USP32/USP4
c1 + c2	GO:0002753	cytoplasmic pattern recognition receptor signaling pathway	21/839	170/12374	0.123529	1.82187	2.90997	0.00546982	0.0872143	0.0757666	21	MYD88/STING1/ALPK1/ANKRD17/BTK/CSNK1A1/DDX60/HAVCR2/IFI16/IRAK1/ITCH/KCNK6/PIK3AP1/PRKDC/PUM2/RTN4/TASL/TREM2/TRIM25/UNC93B1/YWHAE
c1 + c2	GO:0032469	endoplasmic reticulum calcium ion homeostasis	6/839	25/12374	0.24	3.53964	3.42796	0.00554234	0.0875934	0.0760959	6	APP/ATP2A2/BAX/CAMK2D/CCDC47/THADA
c1 + c2	GO:0090330	regulation of platelet aggregation	6/839	25/12374	0.24	3.53964	3.42796	0.00554234	0.0875934	0.0760959	6	EMILIN1/LYN/PRKCA/SH2B3/TMX1/UBASH3B
c1 + c2	GO:0002269	leukocyte activation involved in inflammatory response	8/839	41/12374	0.195122	2.87776	3.24793	0.00556963	0.0875934	0.0760959	8	MYD88/APP/C1QA/CTSC/GRN/IFNGR2/ITGAM/TREM2
c1 + c2	GO:0032527	protein exit from endoplasmic reticulum	8/839	41/12374	0.195122	2.87776	3.24793	0.00556963	0.0875934	0.0760959	8	SEC61B/DERL2/EDEM1/EDEM2/HM13/OS9/SEL1L/UBE2G2
c1 + c2	GO:0046632	alpha-beta T cell differentiation	15/839	107/12374	0.140187	2.06755	2.99102	0.00559084	0.0876279	0.0761259	15	BCL3/BCL6/CD69/JUNB/RELB/SOCS3/ICOSLG/IL4R/JAK3/LILRB4/MTOR/NFKBID/OPA1/PIK3R1/RPL22
c1 + c2	GO:1903037	regulation of leukocyte cell-cell adhesion	32/839	295/12374	0.108475	1.59984	2.81216	0.00562756	0.0876587	0.0761527	32	BCL6/CD69/CEBPB/EBI3/IL1B/IL4I1/PTPN2/PTPN6/XBP1/ABL2/CD300A/CORO1A/HAVCR2/HLA-A/HLA-DMA/HLA-DPA1/HLA-E/ICOSLG/IL4R/IRAK1/ITCH/JAK3/LAPTM5/LILRB4/LYN/MTOR/NFKBID/OPA1/PDCD1LG2/TGFB1/TMEM131L/VSIR
c1 + c2	GO:0055074	calcium ion homeostasis	26/839	226/12374	0.115044	1.69673	2.85087	0.00563085	0.0876587	0.0761527	26	ATF4/CCR1/PTPN6/APP/ATG5/ATP13A3/ATP2A2/BAX/CAMK2D/CCDC47/CORO1A/CYBA/HTT/IBTK/IMMT/LYN/PIK3CB/PLCB2/SELENON/TCIRG1/TGFB1/THADA/TPT1/UBASH3B/VAPB/YWHAE
c1 + c2	GO:0042100	B cell proliferation	11/839	68/12374	0.161765	2.38579	3.09031	0.00569518	0.0880567	0.0764984	11	BCL6/CDKN1A/TNFSF13/BAX/BTK/CD300A/EPHB2/GAPT/LYN/MNDA/PCYT1A
c1 + c2	GO:0034162	toll-like receptor 9 signaling pathway	5/839	18/12374	0.277778	4.09681	3.54586	0.00577107	0.0880567	0.0764984	5	HAVCR2/IRAK1/PIK3AP1/RTN4/UNC93B1
c1 + c2	GO:0046426	negative regulation of receptor signaling pathway via JAK-STAT	5/839	18/12374	0.277778	4.09681	3.54586	0.00577107	0.0880567	0.0764984	5	BCL3/PTPN2/SOCS3/PARP14/SH2B3
c1 + c2	GO:0072574	hepatocyte proliferation	5/839	18/12374	0.277778	4.09681	3.54586	0.00577107	0.0880567	0.0764984	5	CEBPB/HPN/XBP1/RPS6KA1/RTN4
c1 + c2	GO:0072575	epithelial cell proliferation involved in liver morphogenesis	5/839	18/12374	0.277778	4.09681	3.54586	0.00577107	0.0880567	0.0764984	5	CEBPB/HPN/XBP1/RPS6KA1/RTN4
c1 + c2	GO:0090110	COPII-coated vesicle cargo loading	5/839	18/12374	0.277778	4.09681	3.54586	0.00577107	0.0880567	0.0764984	5	SURF4/SEC23B/SEC24A/SEC24D/SEC31A
c1 + c2	GO:0002708	positive regulation of lymphocyte mediated immunity	13/839	88/12374	0.147727	2.17876	2.99275	0.00614782	0.0928825	0.0806908	13	FCGR1A/IL1B/NECTIN2/TNFSF13/BTK/C3/HLA-A/HLA-B/HLA-E/LAMP1/SHLD1/TGFB1/TREM2
c1 + c2	GO:0032612	interleukin-1 production	13/839	88/12374	0.147727	2.17876	2.99275	0.00614782	0.0928825	0.0806908	13	MYD88/NAIP/TMED10/APP/ARRB2/GAS6/GSDMD/HAVCR2/IFI16/LILRB4/SERPINB1/TMEM106A/TREM2
c1 + c2	GO:0032652	regulation of interleukin-1 production	13/839	88/12374	0.147727	2.17876	2.99275	0.00614782	0.0928825	0.0806908	13	MYD88/NAIP/TMED10/APP/ARRB2/GAS6/GSDMD/HAVCR2/IFI16/LILRB4/SERPINB1/TMEM106A/TREM2
c1 + c2	GO:1903311	regulation of mRNA metabolic process	29/839	263/12374	0.110266	1.62626	2.76856	0.00651595	0.0981225	0.085243	29	APEX1/CDK9/FASTK/MYD88/SLC11A1/SRSF2/WDR77/ZFP36/CDC73/CELF1/DCP1A/DIS3L2/FUS/HNRNPA1/LARP4B/NBAS/PABPC1/PRKCA/PTBP1/PUM2/QKI/RBM25/RBM3/SLTM/SRSF4/SUPT6H/SYNCRIP/YTHDF2/ZFP36L1
c1 + c2	GO:0002065	columnar/cuboidal epithelial cell differentiation	10/839	60/12374	0.166667	2.45809	3.05329	0.00663279	0.0985031	0.0855736	10	CDKN1A/CEBPB/WDR77/XBP1/CEP63/E2F4/EXT1/IPO7/TGFB1/YIPF6
c1 + c2	GO:0016445	somatic diversification of immunoglobulins	10/839	60/12374	0.166667	2.45809	3.05329	0.00663279	0.0985031	0.0855736	10	BCL6/TNFSF13/CTNNBL1/PCYT1A/PRKDC/SAMHD1/SHLD1/SUPT6H/TGFB1/XRCC4
c1 + c2	GO:0045637	regulation of myeloid cell differentiation	20/839	162/12374	0.123457	1.8208	2.83604	0.00664971	0.0985031	0.0855736	20	CCR1/CEBPB/PTPN2/ZFP36/C1QC/CDC73/HSPA9/LILRB4/LYN/MTOR/PIK3R1/PRKCA/PRKDC/QKI/TFE3/TGFB1/TREM2/TRIB1/UBASH3B/ZFP36L1
c1 + c2	GO:0008063	Toll signaling pathway	4/839	12/12374	0.333333	4.91617	3.66031	0.00669086	0.0985031	0.0855736	4	MYD88/APP/IRAK1/TRAF3
c1 + c2	GO:0010544	negative regulation of platelet activation	4/839	12/12374	0.333333	4.91617	3.66031	0.00669086	0.0985031	0.0855736	4	THBD/SH2B3/TMX1/UBASH3B
c1 + c2	GO:1900424	regulation of defense response to bacterium	4/839	12/12374	0.333333	4.91617	3.66031	0.00669086	0.0985031	0.0855736	4	EMILIN1/CYBA/GRN/HAVCR2
c1 + c2	GO:2001198	regulation of dendritic cell differentiation	4/839	12/12374	0.333333	4.91617	3.66031	0.00669086	0.0985031	0.0855736	4	CEBPB/TMEM176A/HLA-B/TMEM176B
c1 + c2	GO:0034341	response to type II interferon	14/839	99/12374	0.141414	2.08565	2.92486	0.00675121	0.0990751	0.0860706	14	EPRS1/PIM1/PTPN2/SLC11A1/STX4/ACTR3/BST2/CDC37/CXCL16/HCK/HLA-DPA1/IFNGR2/PARP14/SYNCRIP
c1 + c2	GO:0035966	response to topologically incorrect protein	18/839	141/12374	0.12766	1.88279	2.84321	0.00692822	0.10135	0.0880469	18	ATF4/CCND1/EIF2S1/PTPN1/PTPN2/XBP1/BAX/DERL2/DNAJC3/EDEM2/EIF2AK3/ERP44/HSPA6/OS9/PIK3R1/STT3B/UBE2W/VAPB
c1 + c2	GO:0050851	antigen receptor-mediated signaling pathway	19/839	152/12374	0.125	1.84356	2.82214	0.0070504	0.102748	0.0892612	19	NECTIN2/PTPN2/PTPN6/SH2B2/BAX/BTK/CD300A/EIF2B3/EZR/FYB1/GRB2/HLA-A/ICOSLG/LAPTM5/LILRB4/LYN/MNDA/NFKBID/RBCK1
c1 + c2	GO:0050878	regulation of body fluid levels	28/839	253/12374	0.110672	1.63225	2.74023	0.00707117	0.102748	0.0892612	28	CCND1/EMILIN1/PDIA3/PROS1/PTPN6/THBD/TREML1/XBP1/ATG5/COPA/CTNS/CYBA/DGKD/DTNBP1/EPHB2/EXT1/GAS6/GNA12/GNAI2/LNPK/LYN/PIK3CB/PLSCR1/PRKCA/RASA3/SH2B3/TMX1/UBASH3B
c1 + c2	GO:0034340	response to type I interferon	11/839	70/12374	0.157143	2.31762	2.98144	0.00710968	0.102748	0.0892612	11	MYD88/PTPN1/PTPN2/PTPN6/STING1/CDC37/EIF4E2/IRAK1/SAMHD1/TRAF3/YTHDF2
c1 + c2	GO:0071222	cellular response to lipopolysaccharide	20/839	163/12374	0.122699	1.80963	2.80618	0.00711297	0.102748	0.0892612	20	CD14/IL1B/MYD88/PTPN6/SBNO2/XBP1/ZFP36/ADAM9/CD68/CDC73/EPHB2/HAVCR2/HCK/IRAK1/LYN/PDCD1LG2/PLAA/PRKCA/TRIB1/TSPO
c1 + c2	GO:0006400	tRNA modification	13/839	90/12374	0.144444	2.13034	2.90249	0.00743225	0.106025	0.0921078	13	AARS1/ADAT2/NAT10/PUS1/WDR4/ELP3/FTSJ1/THADA/TRIT1/TRMT1/TRMT13/TYW1/WDR6
c1 + c2	GO:0034620	cellular response to unfolded protein	13/839	90/12374	0.144444	2.13034	2.90249	0.00743225	0.106025	0.0921078	13	ATF4/CCND1/EIF2S1/PTPN1/PTPN2/XBP1/BAX/DERL2/EDEM2/EIF2AK3/OS9/PIK3R1/VAPB
c1 + c2	GO:0000184	nuclear-transcribed mRNA catabolic process, nonsense-mediated decay	8/839	43/12374	0.186047	2.74391	3.08936	0.00750087	0.106025	0.0921078	8	DCP1A/EIF3E/NBAS/PABPC1/SKIC3/SMG7/SYNCRIP/UPF2
c1 + c2	GO:0002823	negative regulation of adaptive immune response based on somatic recombination of immune receptors built from immunoglobulin superfamily domains	8/839	43/12374	0.186047	2.74391	3.08936	0.00750087	0.106025	0.0921078	8	BCL6/CD69/IL4I1/PTPN6/HAVCR2/IL4R/JAK3/LILRB4
c1 + c2	GO:0019884	antigen processing and presentation of exogenous antigen	8/839	43/12374	0.186047	2.74391	3.08936	0.00750087	0.106025	0.0921078	8	FCGR1A/DNM2/HLA-A/HLA-DMA/HLA-DPA1/HLA-E/PIKFYVE/UNC93B1
c1 + c2	GO:0036230	granulocyte activation	8/839	43/12374	0.186047	2.74391	3.08936	0.00750087	0.106025	0.0921078	8	KARS1/MYD88/PTPN6/STX4/CD300A/GRN/ITGAM/KMT2E
c1 + c2	GO:0043039	tRNA aminoacylation	8/839	43/12374	0.186047	2.74391	3.08936	0.00750087	0.106025	0.0921078	8	AARS1/EPRS1/KARS1/YARS1/EARS2/LARS1/RARS1/VARS1
c1 + c2	GO:0007264	small GTPase-mediated signal transduction	42/839	422/12374	0.0995261	1.46786	2.63732	0.00777311	0.109537	0.0951589	42	ARHGDIA/BCL6/CDKN1A/CYTH4/RABL3/RGS19/SH2B2/ABL2/ARHGAP12/ARHGAP26/ARHGAP27/ARHGAP30/ARHGAP4/BCAR3/CSNK1A1/DBNL/DEF6/DENND3/EPHB2/FGD2/G3BP1/GBF1/GDI2/GNA12/GNB1/GRB2/KSR1/MAPKAP1/PIK3CB/RAB35/RAB38/RAC1/RAPGEF2/RASA3/RGL2/RHOG/RTN4/SIPA1/SIPA1L2/SPATA13/TNS3/USO1
c1 + c2	GO:0002702	positive regulation of production of molecular mediator of immune response	15/839	111/12374	0.135135	1.99304	2.83426	0.00784544	0.110219	0.0957516	15	DDX21/IL1B/MYD88/STX4/TNFSF13/XBP1/BTK/EPHB2/HLA-A/HLA-E/IL4R/LAPTM5/RTN4/SHLD1/TGFB1
c1 + c2	GO:0001959	regulation of cytokine-mediated signaling pathway	18/839	143/12374	0.125874	1.85646	2.77812	0.00799844	0.111586	0.0969392	18	NAIP/PTPN1/PTPN2/PTPN6/STING1/CDC37/EIF4E2/EXT1/GAS6/IRAK1/LAPTM5/PARP14/SAMHD1/SH2B3/TMC8/TNFRSF1A/TREM2/YTHDF2
c1 + c2	GO:0007030	Golgi organization	18/839	143/12374	0.125874	1.85646	2.77812	0.00799844	0.111586	0.0969392	18	SURF4/TMED10/ARMH3/ATL3/ATP8B4/COG3/COG5/CSNK1A1/GBF1/GOLPH3/HTT/HUWE1/PLK3/SEC23IP/TANGO2/USO1/VPS13B/VTI1A
c1 + c2	GO:0030162	regulation of proteolysis	35/839	338/12374	0.10355	1.52721	2.65041	0.00801539	0.111586	0.0969392	35	AURKAIP1/BIN1/GPX1/HAMP/HPN/IL1B/PTPN1/RPL23/RPL5/TMEM259/XBP1/ADAM9/APP/COMMD1/CSNK1A1/CTSC/CTSZ/EIF3H/FBXO22/FBXW11/GNA12/GRN/LAPTM5/LYN/PLK3/PSMD14/PTK2/SERPINB1/SERPINB9/TMX1/TRAF3/TREM2/TRIB1/UBE3A/VSIR
c1 + c2	GO:0043065	positive regulation of apoptotic process	42/839	423/12374	0.0992908	1.46439	2.62097	0.00808621	0.111764	0.0970936	42	ATF4/BCL2L1/BCL6/BIN1/CARM1/EIF2S1/EMILIN1/HMOX1/LTBR/PDIA3/PTPN1/PTPN2/XBP1/APP/ATP2A2/BAX/BID/CAMK2D/CTNNA1/CTNNBL1/CTSC/DNM2/FAF1/GRN/HSPA9/HTT/LYN/MAP2K4/MCL1/MNDA/NSMAF/PIK3CB/PRKDC/RAPGEF2/RBCK1/SFPQ/STK3/TGFB1/TGFBR1/TMC8/TNFRSF1A/TSPO
c1 + c2	GO:0008053	mitochondrial fusion	7/839	35/12374	0.2	2.9497	3.1151	0.00810957	0.111764	0.0970936	7	TRABD/BAX/CHCHD3/HUWE1/MCL1/OPA1/RCC1L
c1 + c2	GO:1903321	negative regulation of protein modification by small protein conjugation or removal	12/839	81/12374	0.148148	2.18496	2.88555	0.00812117	0.111764	0.0970936	12	RPL23/RPL5/ARRB2/ATG5/CEP63/GNL3L/GTPBP4/PINX1/PLAA/PRMT3/TSPO/USP4
c1 + c2	GO:0007029	endoplasmic reticulum organization	13/839	91/12374	0.142857	2.10693	2.85824	0.00814943	0.111764	0.0970936	13	ATL3/CCDC47/EIF2AK3/LNPK/LPCAT3/RAB10/RAB3GAP1/RAB3GAP2/RAB5IF/RTN4/SEC31A/SEC61A1/VAPB
c1 + c2	GO:0051209	release of sequestered calcium ion into cytosol	13/839	91/12374	0.142857	2.10693	2.85824	0.00814943	0.111764	0.0970936	13	PTPN6/ATG5/BAX/CAMK2D/CORO1A/CYBA/HTT/IBTK/LYN/PLCB2/SELENON/TGFB1/UBASH3B
c1 + c2	GO:0032689	negative regulation of type II interferon production	6/839	27/12374	0.222222	3.27745	3.19491	0.00825152	0.112828	0.0980182	6	GAS6/HAVCR2/LAPTM5/LILRB4/PDCD1LG2/VSIR
c1 + c2	GO:0043038	amino acid activation	8/839	44/12374	0.181818	2.68155	3.01345	0.00863699	0.117711	0.102261	8	AARS1/EPRS1/KARS1/YARS1/EARS2/LARS1/RARS1/VARS1
c1 + c2	GO:0038093	Fc receptor signaling pathway	9/839	53/12374	0.169811	2.50446	2.9601	0.00865975	0.117711	0.102261	9	FCGR1A/FCGR1BP/FCGR3A/MYO1G/BTK/HCK/LYN/MAP2K4/PTK2
c1 + c2	GO:0051283	negative regulation of sequestering of calcium ion	13/839	92/12374	0.141304	2.08403	2.81456	0.00891999	0.120411	0.104606	13	PTPN6/ATG5/BAX/CAMK2D/CORO1A/CYBA/HTT/IBTK/LYN/PLCB2/SELENON/TGFB1/UBASH3B
c1 + c2	GO:0006913	nucleocytoplasmic transport	32/839	305/12374	0.104918	1.54738	2.61046	0.00909037	0.120411	0.104606	32	BCL3/CDKN1A/IER3/IL1B/RPL23/XBP1/EIF4E/FBXO22/GAS6/HNRNPA1/HSPA9/IPO11/IPO7/KPNA4/KPNB1/LTV1/NUP153/NUP214/PIK3R1/RANBP2/RIOK2/SDAD1/SMG7/STK3/SUPT6H/TGFB1/THOC2/TNPO3/UPF2/XPO4/XPO5/YWHAE
c1 + c2	GO:0051169	nuclear transport	32/839	305/12374	0.104918	1.54738	2.61046	0.00909037	0.120411	0.104606	32	BCL3/CDKN1A/IER3/IL1B/RPL23/XBP1/EIF4E/FBXO22/GAS6/HNRNPA1/HSPA9/IPO11/IPO7/KPNA4/KPNB1/LTV1/NUP153/NUP214/PIK3R1/RANBP2/RIOK2/SDAD1/SMG7/STK3/SUPT6H/TGFB1/THOC2/TNPO3/UPF2/XPO4/XPO5/YWHAE
c1 + c2	GO:0030098	lymphocyte differentiation	34/839	329/12374	0.103343	1.52416	2.59878	0.00914421	0.120411	0.104606	34	BCL3/BCL6/CD69/IL1B/IL4I1/JUNB/PTPN2/PTPN6/RABL3/RELB/SOCS3/XBP1/ATG5/BAX/BTK/DCAF1/GAS6/ICOSLG/IL4R/JAK3/KLF6/LILRB4/LYL1/MTOR/NFKBID/OPA1/PIK3R1/PRKDC/RPL22/TCIRG1/TGFB1/TMEM131L/VSIR/ZFP36L1
c1 + c2	GO:0002643	regulation of tolerance induction	4/839	13/12374	0.307692	4.538	3.44202	0.00915275	0.120411	0.104606	4	HAVCR2/HLA-B/ITCH/LILRB4
c1 + c2	GO:0016322	neuron remodeling	4/839	13/12374	0.307692	4.538	3.44202	0.00915275	0.120411	0.104606	4	ANKS1A/APP/C1QA/C3
c1 + c2	GO:0033599	regulation of mammary gland epithelial cell proliferation	4/839	13/12374	0.307692	4.538	3.44202	0.00915275	0.120411	0.104606	4	CCND1/GPX1/BAX/RTN4
c1 + c2	GO:0090646	mitochondrial tRNA processing	4/839	13/12374	0.307692	4.538	3.44202	0.00915275	0.120411	0.104606	4	PUS1/PRORP/TRIT1/TRNT1
c1 + c2	GO:1904037	positive regulation of epithelial cell apoptotic process	4/839	13/12374	0.307692	4.538	3.44202	0.00915275	0.120411	0.104606	4	CARM1/EIF2S1/HMOX1/BAX
c1 + c2	GO:0007596	blood coagulation	20/839	167/12374	0.11976	1.76629	2.68878	0.00923597	0.120411	0.104606	20	EMILIN1/PDIA3/PROS1/PTPN6/THBD/TREML1/DGKD/DTNBP1/EPHB2/GAS6/GNA12/LNPK/LYN/PIK3CB/PLSCR1/PRKCA/RASA3/SH2B3/TMX1/UBASH3B
c1 + c2	GO:0045017	glycerolipid biosynthetic process	24/839	212/12374	0.113208	1.66964	2.65227	0.00923772	0.120411	0.104606	24	PIGL/PIGX/C3/CHKB/CRLS1/DAGLB/DGKD/HDHD5/INPPL1/LPCAT3/MBOAT7/MTMR3/PCYT1A/PGS1/PI4KA/PIK3CB/PIK3R1/PIKFYVE/PIP5K1A/PISD/PLA2G15/PLSCR1/RAB38/TMX1
c1 + c2	GO:0002719	negative regulation of cytokine production involved in immune response	5/839	20/12374	0.25	3.68713	3.24346	0.00932874	0.120411	0.104606	5	BCL6/BST2/JAK3/LILRB4/TGFB1
c1 + c2	GO:0006958	complement activation, classical pathway	5/839	20/12374	0.25	3.68713	3.24346	0.00932874	0.120411	0.104606	5	C1QA/C1QB/C1QC/C3/TREM2
c1 + c2	GO:0045591	positive regulation of regulatory T cell differentiation	5/839	20/12374	0.25	3.68713	3.24346	0.00932874	0.120411	0.104606	5	BCL6/IL4I1/LILRB4/TGFB1/VSIR
c1 + c2	GO:0055070	copper ion homeostasis	5/839	20/12374	0.25	3.68713	3.24346	0.00932874	0.120411	0.104606	5	SCO2/SLC31A1/APP/COMMD1/COX10
c1 + c2	GO:0070861	regulation of protein exit from endoplasmic reticulum	5/839	20/12374	0.25	3.68713	3.24346	0.00932874	0.120411	0.104606	5	DERL2/EDEM1/EDEM2/OS9/UBE2G2
c1 + c2	GO:0072576	liver morphogenesis	5/839	20/12374	0.25	3.68713	3.24346	0.00932874	0.120411	0.104606	5	CEBPB/HPN/XBP1/RPS6KA1/RTN4
c1 + c2	GO:1904893	negative regulation of receptor signaling pathway via STAT	5/839	20/12374	0.25	3.68713	3.24346	0.00932874	0.120411	0.104606	5	BCL3/PTPN2/SOCS3/PARP14/SH2B3
c1 + c2	GO:0045581	negative regulation of T cell differentiation	7/839	36/12374	0.194444	2.86777	3.02664	0.00949242	0.122182	0.106144	7	BCL6/CD69/PTPN2/IL4R/JAK3/LILRB4/TMEM131L
c1 + c2	GO:0031396	regulation of protein ubiquitination	21/839	179/12374	0.117318	1.73027	2.65418	0.00974698	0.125109	0.108687	21	HAMP/MTA1/RPL23/RPL5/ARRB2/ATG5/CEP63/COMMD1/GNL3L/GTPBP4/HUWE1/LAPTM5/PINX1/PLAA/PRMT3/RNF111/TGFBR1/TSPO/UBE2L3/UBE3A/USP4
c1 + c2	GO:0034605	cellular response to heat	9/839	54/12374	0.166667	2.45809	2.8959	0.00978429	0.125147	0.108721	9	CDKN1A/EIF2S1/HMOX1/ATR/HSPA6/IRAK1/LYN/MTOR/YWHAE
c1 + c2	GO:0015914	phospholipid transport	12/839	83/12374	0.144578	2.13231	2.7914	0.00983145	0.125147	0.108721	12	ABCB4/PLTP/ATP11C/ATP8B4/ATP9B/C2CD2L/NPC2/OSBP/PITPNB/PLSCR1/XKR6/XRCC4
c1 + c2	GO:1905897	regulation of response to endoplasmic reticulum stress	12/839	83/12374	0.144578	2.13231	2.7914	0.00983145	0.125147	0.108721	12	BCL2L1/PTPN1/PTPN2/TMEM259/XBP1/APP/BAX/EIF2AK3/LPCAT3/OPA1/PIK3R1/TMX1
c1 + c2	GO:0042558	pteridine-containing compound metabolic process	6/839	28/12374	0.214286	3.1604	3.08645	0.00991303	0.125149	0.108722	6	MTHFD2/MTHFD1L/MTHFS/MTR/PCBD2/SLC25A32
c1 + c2	GO:0050869	negative regulation of B cell activation	6/839	28/12374	0.214286	3.1604	3.08645	0.00991303	0.125149	0.108722	6	BCL6/BTK/CD300A/LAPTM5/LYN/MNDA
c1 + c2	GO:0060416	response to growth hormone	6/839	28/12374	0.214286	3.1604	3.08645	0.00991303	0.125149	0.108722	6	PTPN1/PXN/JAK3/LYN/PIK3R1/PTK2
c1 + c2	GO:0006399	tRNA metabolic process	22/839	191/12374	0.115183	1.69878	2.62477	0.010191	0.128306	0.111465	22	AARS1/ADAT2/EPRS1/KARS1/NAT10/PUS1/WDR4/YARS1/EARS2/ELP3/FTSJ1/LARS1/PRORP/RARS1/THADA/TRIT1/TRMT1/TRMT13/TRNT1/TYW1/VARS1/WDR6
c1 + c2	GO:0006364	rRNA processing	24/839	214/12374	0.11215	1.65404	2.60287	0.0103182	0.129199	0.11224	24	DCAF13/DDX21/NAT10/PDCD11/RPL5/RPL7/RPS27/URB1/WDR43/DDX10/ESF1/GAR1/GTPBP4/NOL10/NOP10/PRKDC/RIOK2/RPS24/SRFBP1/UTP18/UTP20/XRN2/YTHDF2/ZNHIT6
c1 + c2	GO:0030168	platelet activation	14/839	104/12374	0.134615	1.98538	2.72149	0.010346	0.129199	0.11224	14	EMILIN1/PDIA3/PTPN6/THBD/TREML1/DGKD/LYN/PIK3CB/PLSCR1/PRKCA/RASA3/SH2B3/TMX1/UBASH3B
c1 + c2	GO:0035967	cellular response to topologically incorrect protein	14/839	104/12374	0.134615	1.98538	2.72149	0.010346	0.129199	0.11224	14	ATF4/CCND1/EIF2S1/PTPN1/PTPN2/XBP1/BAX/DERL2/EDEM2/EIF2AK3/OS9/PIK3R1/UBE2W/VAPB
c1 + c2	GO:0050817	coagulation	20/839	169/12374	0.118343	1.74539	2.63127	0.0104744	0.130449	0.113326	20	EMILIN1/PDIA3/PROS1/PTPN6/THBD/TREML1/DGKD/DTNBP1/EPHB2/GAS6/GNA12/LNPK/LYN/PIK3CB/PLSCR1/PRKCA/RASA3/SH2B3/TMX1/UBASH3B
c1 + c2	GO:0051282	regulation of sequestering of calcium ion	13/839	94/12374	0.138298	2.03969	2.72884	0.0106317	0.132051	0.114718	13	PTPN6/ATG5/BAX/CAMK2D/CORO1A/CYBA/HTT/IBTK/LYN/PLCB2/SELENON/TGFB1/UBASH3B
c1 + c2	GO:0002224	toll-like receptor signaling pathway	11/839	74/12374	0.148649	2.19235	2.77444	0.0107491	0.132527	0.115132	11	MYD88/APP/ARRB2/BTK/CD300A/IRAK1/TASL/TLR10/TRAF3/UNC93B1/YWHAE
c1 + c2	GO:2000106	regulation of leukocyte apoptotic process	11/839	74/12374	0.148649	2.19235	2.77444	0.0107491	0.132527	0.115132	11	BCL2L1/BCL3/BCL6/BAX/BTK/GAS6/JAK3/LYN/PIK3CB/RAPGEF2/ST6GAL1
c1 + c2	GO:0071675	regulation of mononuclear cell migration	15/839	115/12374	0.130435	1.92372	2.68393	0.0107717	0.132527	0.115132	15	CCR1/CD69/EMILIN1/ABL2/APP/CORO1A/CSF1R/GAS6/LYN/OXSR1/P2RX4/PTK2/RTN4/TGFB1/TREM2
c1 + c2	GO:0007259	cell surface receptor signaling pathway via JAK-STAT	12/839	84/12374	0.142857	2.10693	2.74532	0.0107851	0.132527	0.115132	12	BCL3/HAMP/PTPN2/SOCS3/CSF1R/CSF2RB/EPHB2/IL10RB/JAK3/PARP14/SH2B3/TNFRSF1A
c1 + c2	GO:0030217	T cell differentiation	27/839	250/12374	0.108	1.59284	2.55384	0.0110027	0.134227	0.116609	27	BCL3/BCL6/CD69/IL1B/IL4I1/JUNB/PTPN2/RABL3/RELB/SOCS3/XBP1/ATG5/ICOSLG/IL4R/JAK3/LILRB4/MTOR/NFKBID/OPA1/PIK3R1/PRKDC/RPL22/TCIRG1/TGFB1/TMEM131L/VSIR/ZFP36L1
c1 + c2	GO:1904019	epithelial cell apoptotic process	9/839	55/12374	0.163636	2.41339	2.83313	0.0110155	0.134227	0.116609	9	BCL2L1/CARM1/EIF2S1/HMOX1/ZFP36/BAX/BID/STK3/ZFP36L1
c1 + c2	GO:0043300	regulation of leukocyte degranulation	7/839	37/12374	0.189189	2.79026	2.94118	0.0110399	0.134227	0.116609	7	ADGRE2/STX4/CD300A/IL4R/ITGAM/LAMP1/LYN
c1 + c2	GO:0046636	negative regulation of alpha-beta T cell activation	7/839	37/12374	0.189189	2.79026	2.94118	0.0110399	0.134227	0.116609	7	BCL6/CD69/CD300A/IL4R/ITCH/JAK3/VSIR
c1 + c2	GO:0061900	glial cell activation	8/839	46/12374	0.173913	2.56496	2.86777	0.0112885	0.136673	0.118733	8	IL1B/APP/C1QA/CTSC/GRN/IFNGR2/ITGAM/TREM2
c1 + c2	GO:0018193	peptidyl-amino acid modification	47/839	494/12374	0.0951417	1.4032	2.46651	0.0113004	0.136673	0.118733	47	LOXL2/MLXIPL/P4HB/PTPN1/PTPN2/PTPN6/SENP3/ABI1/ABL2/APP/ATR/BTK/CAMK2D/CSF1R/CSNK1A1/EIF2AK3/EPHB2/FNIP2/GNL3L/GRK2/HCK/JAK3/LILRB4/LYN/MKNK1/MTOR/MVP/NEK6/OXSR1/PARP14/PIKFYVE/PPM1F/PRKCA/PRKDC/PTK2/RANBP2/SAE1/SENP5/SETD3/SPRED1/TGFB1/TGFBR1/TREM2/TRIM38/UBA2/VKORC1L1/ZDHHC14
c1 + c2	GO:0001562	response to protozoan	5/839	21/12374	0.238095	3.51155	3.10653	0.0115744	0.137816	0.119726	5	BCL3/IER3/MYD88/SLC11A1/IL4R
c1 + c2	GO:0002825	regulation of T-helper 1 type immune response	5/839	21/12374	0.238095	3.51155	3.10653	0.0115744	0.137816	0.119726	5	IL1B/SLC11A1/HAVCR2/IL4R/JAK3
c1 + c2	GO:0032703	negative regulation of interleukin-2 production	5/839	21/12374	0.238095	3.51155	3.10653	0.0115744	0.137816	0.119726	5	ZFP36/EZR/HAVCR2/LAPTM5/LILRB4
c1 + c2	GO:0048143	astrocyte activation	5/839	21/12374	0.238095	3.51155	3.10653	0.0115744	0.137816	0.119726	5	IL1B/APP/C1QA/GRN/TREM2
c1 + c2	GO:1905523	positive regulation of macrophage migration	5/839	21/12374	0.238095	3.51155	3.10653	0.0115744	0.137816	0.119726	5	CSF1R/P2RX4/PTK2/RTN4/TREM2
c1 + c2	GO:2000319	regulation of T-helper 17 cell differentiation	5/839	21/12374	0.238095	3.51155	3.10653	0.0115744	0.137816	0.119726	5	CD69/JUNB/JAK3/NFKBID/OPA1
c1 + c2	GO:0002526	acute inflammatory response	10/839	65/12374	0.153846	2.269	2.76641	0.0116208	0.138012	0.119897	10	CEBPB/FCGR1A/FCGR1BP/FCGR3A/IL1B/BTK/C3/EXT1/HLA-E/PLSCR1
c1 + c2	GO:0060711	labyrinthine layer development	6/839	29/12374	0.206897	3.05142	2.98275	0.0117993	0.138811	0.120591	6	JUNB/PCDH12/SOCS3/BIRC6/GRB2/ZFP36L1
c1 + c2	GO:2000316	regulation of T-helper 17 type immune response	6/839	29/12374	0.206897	3.05142	2.98275	0.0117993	0.138811	0.120591	6	CD69/JUNB/EPHB2/JAK3/NFKBID/OPA1
c1 + c2	GO:2000515	negative regulation of CD4-positive, alpha-beta T cell activation	6/839	29/12374	0.206897	3.05142	2.98275	0.0117993	0.138811	0.120591	6	BCL6/CD69/IL4R/ITCH/JAK3/VSIR
c1 + c2	GO:1901874	negative regulation of post-translational protein modification	12/839	85/12374	0.141176	2.08214	2.69989	0.0118086	0.138811	0.120591	12	RPL23/RPL5/ARRB2/ATG5/CEP63/GNL3L/GTPBP4/PINX1/PLAA/PRMT3/TSPO/USP4
c1 + c2	GO:0007599	hemostasis	20/839	171/12374	0.116959	1.72497	2.57452	0.0118425	0.138855	0.120629	20	EMILIN1/PDIA3/PROS1/PTPN6/THBD/TREML1/DGKD/DTNBP1/EPHB2/GAS6/GNA12/LNPK/LYN/PIK3CB/PLSCR1/PRKCA/RASA3/SH2B3/TMX1/UBASH3B
c1 + c2	GO:0010212	response to ionizing radiation	16/839	127/12374	0.125984	1.85808	2.62135	0.0118758	0.138892	0.120661	16	BCL2L1/CDKN1A/GPX1/KARS1/MTA1/NABP1/THBD/ATR/BAX/GRB2/IFI16/INO80/PRKDC/TGFB1/XRCC4/XRCC5
c1 + c2	GO:0015748	organophosphate ester transport	17/839	138/12374	0.123188	1.81685	2.60237	0.0120035	0.14003	0.12165	17	ABCB4/CALHM6/PLTP/SLC25A19/ATP11C/ATP8B4/ATP9B/C2CD2L/NPC2/OSBP/PITPNB/PLSCR1/SLC17A9/SLC25A32/SLC33A1/XKR6/XRCC4
c1 + c2	GO:0001732	formation of cytoplasmic translation initiation complex	4/839	14/12374	0.285714	4.21386	3.24483	0.012137	0.140169	0.121771	4	EIF3A/EIF3C/EIF3E/EIF3H
c1 + c2	GO:0002679	respiratory burst involved in defense response	4/839	14/12374	0.285714	4.21386	3.24483	0.012137	0.140169	0.121771	4	CYBC1/GRN/HCK/TREM2
c1 + c2	GO:0008298	intracellular mRNA localization	4/839	14/12374	0.285714	4.21386	3.24483	0.012137	0.140169	0.121771	4	ZFP36/PUM2/QKI/ZFP36L1
c1 + c2	GO:0035234	ectopic germ cell programmed cell death	4/839	14/12374	0.285714	4.21386	3.24483	0.012137	0.140169	0.121771	4	BCL2L1/IL1B/BAX/PRKDC
c1 + c2	GO:0050870	positive regulation of T cell activation	23/839	206/12374	0.11165	1.64668	2.52419	0.0124776	0.143383	0.124563	23	BCL6/EBI3/IL1B/IL4I1/PTPN6/XBP1/ABL2/CORO1A/HAVCR2/HLA-A/HLA-DMA/HLA-DPA1/HLA-E/ICOSLG/IL4R/LILRB4/LYN/MTOR/NFKBID/OPA1/PDCD1LG2/TGFB1/VSIR
c1 + c2	GO:1904062	regulation of monoatomic cation transmembrane transport	23/839	206/12374	0.11165	1.64668	2.52419	0.0124776	0.143383	0.124563	23	BIN1/HAMP/PTPN6/AKAP7/ATG5/BAX/CAMK2D/COMMD1/CORO1A/CYBA/HTT/LYN/OXSR1/P2RX4/PPIF/SELENON/SLMAP/STIMATE/TCIRG1/TGFB1/TREM2/UBASH3B/YWHAE
c1 + c2	GO:0008033	tRNA processing	16/839	128/12374	0.125	1.84356	2.58723	0.0127484	0.145409	0.126323	16	AARS1/ADAT2/KARS1/NAT10/PUS1/WDR4/ELP3/FTSJ1/PRORP/THADA/TRIT1/TRMT1/TRMT13/TRNT1/TYW1/WDR6
c1 + c2	GO:0010634	positive regulation of epithelial cell migration	7/839	38/12374	0.184211	2.71683	2.85852	0.0127624	0.145409	0.126323	7	ADAM9/MTOR/PFN1/PPM1F/PTK2/RAB11A/RTN4
c1 + c2	GO:0001836	release of cytochrome c from mitochondria	8/839	47/12374	0.170213	2.51038	2.79781	0.0128192	0.145409	0.126323	8	BCL2L1/GPX1/BAX/BID/GGCT/MCL1/OPA1/PPIF
c1 + c2	GO:0002820	negative regulation of adaptive immune response	8/839	47/12374	0.170213	2.51038	2.79781	0.0128192	0.145409	0.126323	8	BCL6/CD69/IL4I1/PTPN6/HAVCR2/IL4R/JAK3/LILRB4
c1 + c2	GO:2001238	positive regulation of extrinsic apoptotic signaling pathway	8/839	47/12374	0.170213	2.51038	2.79781	0.0128192	0.145409	0.126323	8	LTBR/PDIA3/APP/BID/CTNNA1/FAF1/RBCK1/STK3
c1 + c2	GO:0051348	negative regulation of transferase activity	17/839	139/12374	0.122302	1.80377	2.5701	0.0128432	0.145409	0.126323	17	CDKN1A/IL1B/MIDN/PTPN1/RPL23/RPL5/ZFP36/CD300A/EPHB2/IPO7/LILRB4/LYN/MACROH2A1/MVP/PPM1F/SPRED1/TRIB1
c1 + c2	GO:1903169	regulation of calcium ion transmembrane transport	15/839	118/12374	0.127119	1.87481	2.57508	0.0134818	0.152266	0.132279	15	BIN1/PTPN6/ATG5/BAX/CAMK2D/CORO1A/CYBA/HTT/LYN/P2RX4/SELENON/STIMATE/TGFB1/UBASH3B/YWHAE
c1 + c2	GO:0051168	nuclear export	19/839	162/12374	0.117284	1.72976	2.52148	0.0135488	0.152648	0.132612	19	IL1B/EIF4E/GAS6/HNRNPA1/HSPA9/LTV1/NUP153/NUP214/RANBP2/RIOK2/SDAD1/SMG7/SUPT6H/TGFB1/THOC2/UPF2/XPO4/XPO5/YWHAE
c1 + c2	GO:0006402	mRNA catabolic process	25/839	231/12374	0.108225	1.59616	2.46669	0.0137128	0.153743	0.133563	25	APEX1/FASTK/MYD88/SLC11A1/ZFP36/AGO3/CELF1/DCP1A/DIS3L2/EIF3E/FUS/LARP4B/NBAS/PABPC1/PRKCA/PUM2/QKI/SKIC3/SMG7/SND1/SYNCRIP/UPF2/XRN2/YTHDF2/ZFP36L1
c1 + c2	GO:0034765	regulation of monoatomic ion transmembrane transport	25/839	231/12374	0.108225	1.59616	2.46669	0.0137128	0.153743	0.133563	25	BIN1/HAMP/PTPN6/AKAP7/ATG5/BAX/CAMK2D/COMMD1/CORO1A/CYBA/EPHB2/HTT/LYN/OXSR1/P2RX4/PPIF/SELENON/SLMAP/STIMATE/STOM/TCIRG1/TGFB1/TREM2/UBASH3B/YWHAE
c1 + c2	GO:0070373	negative regulation of ERK1 and ERK2 cascade	9/839	57/12374	0.157895	2.32871	2.7116	0.0138211	0.154243	0.133997	9	EMILIN1/PTPN1/PTPN2/XBP1/EPHB2/EZR/LYN/RANBP9/SPRED1
c1 + c2	GO:0034110	regulation of homotypic cell-cell adhesion	6/839	30/12374	0.2	2.9497	2.88344	0.0139247	0.154243	0.133997	6	EMILIN1/LYN/PRKCA/SH2B3/TMX1/UBASH3B
c1 + c2	GO:0035456	response to interferon-beta	6/839	30/12374	0.2	2.9497	2.88344	0.0139247	0.154243	0.133997	6	STING1/BST2/IFI16/MNDA/PLSCR1/UBE2G2
c1 + c2	GO:0035459	vesicle cargo loading	6/839	30/12374	0.2	2.9497	2.88344	0.0139247	0.154243	0.133997	6	SURF4/TMED10/SEC23B/SEC24A/SEC24D/SEC31A
c1 + c2	GO:0045577	regulation of B cell differentiation	6/839	30/12374	0.2	2.9497	2.88344	0.0139247	0.154243	0.133997	6	BCL6/IL4I1/PTPN6/XBP1/BTK/ZFP36L1
c1 + c2	GO:0006760	folic acid-containing compound metabolic process	5/839	22/12374	0.227273	3.35193	2.97768	0.0141611	0.156017	0.135538	5	MTHFD2/MTHFD1L/MTHFS/MTR/SLC25A32
c1 + c2	GO:0036499	PERK-mediated unfolded protein response	5/839	22/12374	0.227273	3.35193	2.97768	0.0141611	0.156017	0.135538	5	ATF4/EIF2S1/PTPN1/PTPN2/EIF2AK3
c1 + c2	GO:1903320	regulation of protein modification by small protein conjugation or removal	24/839	220/12374	0.109091	1.60893	2.45769	0.0141864	0.156017	0.135538	24	HAMP/MTA1/RPL23/RPL5/ARRB2/ATG5/CEP63/COMMD1/GNL3L/GTPBP4/HUWE1/ITCH/LAPTM5/PINX1/PLAA/PRMT3/RNF111/SAE1/TGFBR1/TSPO/UBA2/UBE2L3/UBE3A/USP4
c1 + c2	GO:2001237	negative regulation of extrinsic apoptotic signaling pathway	11/839	77/12374	0.142857	2.10693	2.6277	0.0143058	0.156955	0.136353	11	BCL2L1/GPX1/HMOX1/ICAM1/IL1B/BIRC6/CTNNA1/HTT/MCL1/TGFBR1/TMBIM1
c1 + c2	GO:2000785	regulation of autophagosome assembly	8/839	48/12374	0.166667	2.45809	2.72962	0.0144965	0.15867	0.137843	8	C9orf72/EPHB2/MTMR3/MTOR/PIKFYVE/RAB3GAP1/RAB3GAP2/TBC1D14
c1 + c2	GO:0045862	positive regulation of proteolysis	21/839	186/12374	0.112903	1.66515	2.46503	0.0146692	0.159057	0.138179	21	AURKAIP1/HAMP/HPN/IL1B/TMEM259/XBP1/ADAM9/APP/CSNK1A1/CTSC/FBXO22/FBXW11/GRN/LAPTM5/LYN/PLK3/PTK2/TMX1/TREM2/TRIB1/VSIR
c1 + c2	GO:0001774	microglial cell activation	7/839	39/12374	0.179487	2.64717	2.7785	0.0146699	0.159057	0.138179	7	APP/C1QA/CTSC/GRN/IFNGR2/ITGAM/TREM2
c1 + c2	GO:0006911	phagocytosis, engulfment	7/839	39/12374	0.179487	2.64717	2.7785	0.0146699	0.159057	0.138179	7	FCGR1A/ARHGAP12/C3/CD300A/ITGAM/TREM2/XKR6
c1 + c2	GO:0045622	regulation of T-helper cell differentiation	7/839	39/12374	0.179487	2.64717	2.7785	0.0146699	0.159057	0.138179	7	BCL6/CD69/JUNB/IL4R/JAK3/NFKBID/OPA1
c1 + c2	GO:0050921	positive regulation of chemotaxis	13/839	98/12374	0.132653	1.95644	2.5636	0.0148121	0.159846	0.138865	13	CCR1/STX4/APP/CSF1R/GAS6/GPSM3/OXSR1/P2RX4/PPM1F/PTK2/RAC1/TGFB1/TREM2
c1 + c2	GO:0051208	sequestering of calcium ion	13/839	98/12374	0.132653	1.95644	2.5636	0.0148121	0.159846	0.138865	13	PTPN6/ATG5/BAX/CAMK2D/CORO1A/CYBA/HTT/IBTK/LYN/PLCB2/SELENON/TGFB1/UBASH3B
c1 + c2	GO:0043408	regulation of MAPK cascade	44/839	465/12374	0.0946237	1.39556	2.34482	0.0152108	0.163765	0.142269	44	CCR1/EMILIN1/ICAM1/IL1B/LTBR/MYD88/NAIP/PTPN1/PTPN2/PTPN6/XBP1/ADAM9/APP/ARRB2/BCAR3/CD300A/CSF1R/EPHB2/EZR/GAREM1/GAS6/GNAI2/GRB2/HAVCR2/ITCH/KSR1/LAPTM5/LILRB4/LYN/MAP2K4/PIK3CB/PRKCA/RANBP9/RAPGEF2/RNF149/SH2B3/SORBS3/SPRED1/STK3/TAOK3/TGFB1/TMEM106A/TREM2/ULK4
c1 + c2	GO:0071674	mononuclear cell migration	19/839	164/12374	0.115854	1.70867	2.46387	0.0152885	0.164218	0.142663	19	CCR1/CD69/EMILIN1/ICAM1/MYO1G/ABL2/APP/CORO1A/CSF1R/CXCL16/EXT1/GAS6/LYN/OXSR1/P2RX4/PTK2/RTN4/TGFB1/TREM2
c1 + c2	GO:0070527	platelet aggregation	9/839	58/12374	0.155172	2.28856	2.65274	0.0154072	0.164724	0.143103	9	EMILIN1/PDIA3/PTPN6/LYN/PIK3CB/PRKCA/SH2B3/TMX1/UBASH3B
c1 + c2	GO:0140895	cell surface toll-like receptor signaling pathway	9/839	58/12374	0.155172	2.28856	2.65274	0.0154072	0.164724	0.143103	9	CD14/MYD88/CYBA/IRAK1/LYN/PIK3AP1/PIK3R1/TRAF3/TREM2
c1 + c2	GO:0060759	regulation of response to cytokine stimulus	18/839	153/12374	0.117647	1.73512	2.46751	0.0155071	0.165409	0.143698	18	NAIP/PTPN1/PTPN2/PTPN6/STING1/CDC37/EIF4E2/EXT1/GAS6/IRAK1/LAPTM5/PARP14/SAMHD1/SH2B3/TMC8/TNFRSF1A/TREM2/YTHDF2
c1 + c2	GO:0002026	regulation of the force of heart contraction	4/839	15/12374	0.266667	3.93294	3.06525	0.0156786	0.166085	0.144285	4	ATP2A2/CAMK2D/GLRX3/GRK2
c1 + c2	GO:0002281	macrophage activation involved in immune response	4/839	15/12374	0.266667	3.93294	3.06525	0.0156786	0.166085	0.144285	4	SBNO2/GRN/HAVCR2/TREM2
c1 + c2	GO:0045342	MHC class II biosynthetic process	4/839	15/12374	0.266667	3.93294	3.06525	0.0156786	0.166085	0.144285	4	SLC11A1/XBP1/NFX1/TMEM106A
c1 + c2	GO:0071806	protein transmembrane transport	10/839	68/12374	0.147059	2.1689	2.60665	0.0157379	0.166331	0.144499	10	SEC61B/TIMM23/TMED10/DTNBP1/MCL1/PEX7/RAB11A/SEC61A1/SEC63/TIMM23B
c1 + c2	GO:0006956	complement activation	6/839	31/12374	0.193548	2.85455	2.78817	0.016303	0.170223	0.147879	6	IL1B/C1QA/C1QB/C1QC/C3/TREM2
c1 + c2	GO:0042554	superoxide anion generation	6/839	31/12374	0.193548	2.85455	2.78817	0.016303	0.170223	0.147879	6	APP/CYBA/GNAI2/ITGAM/NCF2/TGFB1
c1 + c2	GO:0050858	negative regulation of antigen receptor-mediated signaling pathway	6/839	31/12374	0.193548	2.85455	2.78817	0.016303	0.170223	0.147879	6	PTPN2/PTPN6/CD300A/EZR/LAPTM5/LILRB4
c1 + c2	GO:0072539	T-helper 17 cell differentiation	6/839	31/12374	0.193548	2.85455	2.78817	0.016303	0.170223	0.147879	6	CD69/JUNB/SOCS3/JAK3/NFKBID/OPA1
c1 + c2	GO:0045600	positive regulation of fat cell differentiation	8/839	49/12374	0.163265	2.40792	2.66313	0.0163278	0.170223	0.147879	8	CARM1/CEBPB/PIM1/XBP1/ZFP36/STK3/TFE3/ZFP36L1
c1 + c2	GO:0050766	positive regulation of phagocytosis	8/839	49/12374	0.163265	2.40792	2.66313	0.0163278	0.170223	0.147879	8	FCGR1A/FCGR1BP/SLC11A1/BTK/C3/CYBA/GAS6/TREM2
c1 + c2	GO:0046718	symbiont entry into host cell	14/839	110/12374	0.127273	1.87708	2.4919	0.0164683	0.171202	0.14873	14	ICAM1/ILF3/NECTIN2/P4HB/GAS6/GRK2/ITCH/LAMP1/NUP153/PIKFYVE/PLSCR1/SLC1A5/TRIM25/TRIM38
c1 + c2	GO:1903039	positive regulation of leukocyte cell-cell adhesion	24/839	223/12374	0.107623	1.58728	2.38673	0.0165134	0.171202	0.14873	24	BCL6/EBI3/IL1B/IL4I1/PTPN6/XBP1/ABL2/CORO1A/HAVCR2/HLA-A/HLA-DMA/HLA-DPA1/HLA-E/ICOSLG/IL4R/IRAK1/LILRB4/LYN/MTOR/NFKBID/OPA1/PDCD1LG2/TGFB1/VSIR
c1 + c2	GO:2001243	negative regulation of intrinsic apoptotic signaling pathway	12/839	89/12374	0.134831	1.98856	2.52419	0.0166646	0.171202	0.14873	12	ATF4/BCL2L1/GPX1/PTPN1/RRN3/XBP1/BID/OPA1/PIK3CB/PPIF/TPT1/URI1
c1 + c2	GO:0038127	ERBB signaling pathway	16/839	132/12374	0.121212	1.7877	2.45375	0.0167508	0.171202	0.14873	16	PTPN2/ABL2/BCAR3/CSF1R/CUL5/DGKD/EPHB2/GAREM1/GRB2/MVP/PTK2/PTPN18/RHBDF2/RTN4/SNX5/TGFB1
c1 + c2	GO:0010543	regulation of platelet activation	7/839	40/12374	0.175	2.58099	2.70095	0.0167722	0.171202	0.14873	7	EMILIN1/THBD/LYN/PRKCA/SH2B3/TMX1/UBASH3B
c1 + c2	GO:0030193	regulation of blood coagulation	7/839	40/12374	0.175	2.58099	2.70095	0.0167722	0.171202	0.14873	7	EMILIN1/PROS1/THBD/EPHB2/SH2B3/TMX1/UBASH3B
c1 + c2	GO:0051607	defense response to virus	27/839	259/12374	0.104247	1.53749	2.35759	0.0169196	0.171202	0.14873	27	BCL2L1/DDX21/IL1B/ILF3/MARCHF2/MYD88/STING1/ATG5/BST2/DDX60/DNAJC3/G3BP1/IFI16/IFNGR2/IL10RB/ILRUN/ITCH/PLSCR1/SAMHD1/TRAF3/TRIM25/TRIM38/TTC4/UBE2W/UNC93B1/VAPB/ZNFX1
c1 + c2	GO:0000963	mitochondrial RNA processing	5/839	23/12374	0.217391	3.2062	2.85606	0.0171093	0.171202	0.14873	5	FASTK/PUS1/PRORP/TRIT1/TRNT1
c1 + c2	GO:0002295	T-helper cell lineage commitment	5/839	23/12374	0.217391	3.2062	2.85606	0.0171093	0.171202	0.14873	5	CD69/SOCS3/JAK3/MTOR/OPA1
c1 + c2	GO:0002418	immune response to tumor cell	5/839	23/12374	0.217391	3.2062	2.85606	0.0171093	0.171202	0.14873	5	IL4I1/NECTIN2/HAVCR2/HLA-A/TGFB1
c1 + c2	GO:0033598	mammary gland epithelial cell proliferation	5/839	23/12374	0.217391	3.2062	2.85606	0.0171093	0.171202	0.14873	5	CCND1/CEBPB/GPX1/BAX/RTN4
c1 + c2	GO:0036037	CD8-positive, alpha-beta T cell activation	5/839	23/12374	0.217391	3.2062	2.85606	0.0171093	0.171202	0.14873	5	HLA-A/HLA-E/LILRB4/VSIR/WDFY4
c1 + c2	GO:0046339	diacylglycerol metabolic process	5/839	23/12374	0.217391	3.2062	2.85606	0.0171093	0.171202	0.14873	5	DAGLB/DGKD/PGS1/PLA2G15/PLB1
c1 + c2	GO:0060333	type II interferon-mediated signaling pathway	5/839	23/12374	0.217391	3.2062	2.85606	0.0171093	0.171202	0.14873	5	PTPN2/CDC37/HCK/IFNGR2/PARP14
c1 + c2	GO:0060586	multicellular organismal-level iron ion homeostasis	5/839	23/12374	0.217391	3.2062	2.85606	0.0171093	0.171202	0.14873	5	HAMP/HMOX1/SLC11A1/BTBD9/FBXL5
c1 + c2	GO:1902042	negative regulation of extrinsic apoptotic signaling pathway via death domain receptors	5/839	23/12374	0.217391	3.2062	2.85606	0.0171093	0.171202	0.14873	5	BCL2L1/GPX1/HMOX1/ICAM1/TMBIM1
c1 + c2	GO:0034766	negative regulation of monoatomic ion transmembrane transport	9/839	59/12374	0.152542	2.24977	2.59507	0.017123	0.171202	0.14873	9	BIN1/HAMP/CAMK2D/COMMD1/EPHB2/OXSR1/PPIF/TGFB1/YWHAE
c1 + c2	GO:0044088	regulation of vacuole organization	9/839	59/12374	0.152542	2.24977	2.59507	0.017123	0.171202	0.14873	9	C9orf72/EPHB2/GRN/MTMR3/MTOR/PIKFYVE/RAB3GAP1/RAB3GAP2/TBC1D14
c1 + c2	GO:0006766	vitamin metabolic process	11/839	79/12374	0.139241	2.05359	2.53356	0.0171276	0.171202	0.14873	11	MTHFD2/PLTP/SLC25A19/MTHFS/MTR/PANK2/PRMT3/SELENON/SLC25A32/VKORC1L1/VNN2
c1 + c2	GO:1901873	regulation of post-translational protein modification	24/839	225/12374	0.106667	1.57317	2.34001	0.0182255	0.18077	0.157042	24	HAMP/MTA1/RPL23/RPL5/ARRB2/ATG5/CEP63/COMMD1/GNL3L/GTPBP4/HUWE1/ITCH/LAPTM5/PINX1/PLAA/PRMT3/RNF111/SAE1/TGFBR1/TSPO/UBA2/UBE2L3/UBE3A/USP4
c1 + c2	GO:0006984	ER-nucleus signaling pathway	8/839	50/12374	0.16	2.35976	2.59825	0.0183202	0.18077	0.157042	8	ATF4/EIF2S1/PTPN1/PTPN2/XBP1/ATP2A2/CCDC47/EIF2AK3
c1 + c2	GO:0034142	toll-like receptor 4 signaling pathway	8/839	50/12374	0.16	2.35976	2.59825	0.0183202	0.18077	0.157042	8	CD14/MYD88/IRAK1/LYN/PIK3AP1/PIK3R1/TRAF3/TREM2
c1 + c2	GO:0045576	mast cell activation	8/839	50/12374	0.16	2.35976	2.59825	0.0183202	0.18077	0.157042	8	ADGRE2/NECTIN2/PTPN6/BTK/CD300A/IL4R/LYN/PLSCR1
c1 + c2	GO:0046425	regulation of receptor signaling pathway via JAK-STAT	8/839	50/12374	0.16	2.35976	2.59825	0.0183202	0.18077	0.157042	8	BCL3/PTPN2/SOCS3/EPHB2/IL10RB/JAK3/PARP14/SH2B3
c1 + c2	GO:0050853	B cell receptor signaling pathway	8/839	50/12374	0.16	2.35976	2.59825	0.0183202	0.18077	0.157042	8	PTPN6/SH2B2/BAX/BTK/CD300A/GRB2/LYN/MNDA
c1 + c2	GO:0051056	regulation of small GTPase mediated signal transduction	27/839	261/12374	0.103448	1.52571	2.31499	0.0185275	0.182425	0.15848	27	ARHGDIA/BCL6/CYTH4/RABL3/SH2B2/ABL2/ARHGAP12/ARHGAP26/ARHGAP27/ARHGAP30/ARHGAP4/CSNK1A1/DEF6/DENND3/EPHB2/FGD2/GBF1/MAPKAP1/PIK3CB/RAC1/RASA3/RGL2/RTN4/SIPA1/SIPA1L2/SPATA13/TNS3
c1 + c2	GO:0032869	cellular response to insulin stimulus	22/839	202/12374	0.108911	1.60627	2.343	0.0186354	0.183096	0.159063	22	EPRS1/IL1B/PTPN1/PTPN2/SH2B2/SOCS3/XBP1/BCAR3/CSF1R/EEF2K/EPHB2/GNAI2/GRB2/MAPKAP1/MTOR/PIK3R1/PRKDC/PTPRE/RAB10/SNX5/USO1/ZFP36L1
c1 + c2	GO:0046474	glycerophospholipid biosynthetic process	20/839	179/12374	0.111732	1.64788	2.35472	0.0187956	0.183921	0.15978	20	PIGL/PIGX/CHKB/CRLS1/DGKD/HDHD5/INPPL1/LPCAT3/MBOAT7/MTMR3/PCYT1A/PGS1/PI4KA/PIK3CB/PIK3R1/PIKFYVE/PIP5K1A/PISD/PLSCR1/RAB38
c1 + c2	GO:0002360	T cell lineage commitment	6/839	32/12374	0.1875	2.76535	2.69663	0.0189474	0.183921	0.15978	6	CD69/SOCS3/JAK3/MTOR/OPA1/PRKDC
c1 + c2	GO:0002495	antigen processing and presentation of peptide antigen via MHC class II	6/839	32/12374	0.1875	2.76535	2.69663	0.0189474	0.183921	0.15978	6	DNM2/HLA-DMA/HLA-DPA1/PIKFYVE/TREM2/UNC93B1
c1 + c2	GO:0098926	postsynaptic signal transduction	6/839	32/12374	0.1875	2.76535	2.69663	0.0189474	0.183921	0.15978	6	ARRB2/GNA15/GNAI2/GNB1/GRK2/RNF10
c1 + c2	GO:0006414	translational elongation	10/839	70/12374	0.142857	2.10693	2.5047	0.019028	0.183921	0.15978	10	AARS1/ASCC2/ASCC3/EEF1A1/EEF2K/EIF4E2/GCN1/GFM1/SKIC3/TRNT1
c1 + c2	GO:0032790	ribosome disassembly	7/839	41/12374	0.170732	2.51804	2.62573	0.0190786	0.183921	0.15978	7	ASCC2/ASCC3/EIF4E2/GCN1/MRRF/SKIC3/TRNT1
c1 + c2	GO:0045620	negative regulation of lymphocyte differentiation	7/839	41/12374	0.170732	2.51804	2.62573	0.0190786	0.183921	0.15978	7	BCL6/CD69/PTPN2/IL4R/JAK3/LILRB4/TMEM131L
c1 + c2	GO:0090114	COPII-coated vesicle budding	7/839	41/12374	0.170732	2.51804	2.62573	0.0190786	0.183921	0.15978	7	SURF4/TMED10/SEC23B/SEC24A/SEC24D/SEC31A/VAPB
c1 + c2	GO:1900046	regulation of hemostasis	7/839	41/12374	0.170732	2.51804	2.62573	0.0190786	0.183921	0.15978	7	EMILIN1/PROS1/THBD/EPHB2/SH2B3/TMX1/UBASH3B
c1 + c2	GO:0071375	cellular response to peptide hormone stimulus	28/839	274/12374	0.10219	1.50715	2.28942	0.0193523	0.18617	0.161734	28	EPRS1/IL1B/PTPN1/PTPN2/PXN/SH2B2/SOCS3/XBP1/BCAR3/CSF1R/EEF2K/EPHB2/GNAI2/GRB2/JAK3/LYN/MAPKAP1/MTOR/PIK3R1/PRKCA/PRKDC/PTK2/PTPRE/RAB10/SNX5/TGFB1/USO1/ZFP36L1
c1 + c2	GO:0010623	programmed cell death involved in cell development	4/839	16/12374	0.25	3.68713	2.90057	0.0198065	0.188961	0.164158	4	BCL2L1/IL1B/BAX/PRKDC
c1 + c2	GO:0030889	negative regulation of B cell proliferation	4/839	16/12374	0.25	3.68713	2.90057	0.0198065	0.188961	0.164158	4	BTK/CD300A/LYN/MNDA
c1 + c2	GO:0046653	tetrahydrofolate metabolic process	4/839	16/12374	0.25	3.68713	2.90057	0.0198065	0.188961	0.164158	4	MTHFD2/MTHFD1L/MTHFS/MTR
c1 + c2	GO:0050687	negative regulation of defense response to virus	4/839	16/12374	0.25	3.68713	2.90057	0.0198065	0.188961	0.164158	4	ATG5/ILRUN/ITCH/TRIM38
c1 + c2	GO:0071346	cellular response to type II interferon	11/839	81/12374	0.135802	2.00288	2.44216	0.0203451	0.192603	0.167322	11	EPRS1/PIM1/PTPN2/STX4/ACTR3/CDC37/HCK/HLA-DPA1/IFNGR2/PARP14/SYNCRIP
c1 + c2	GO:0010575	positive regulation of vascular endothelial growth factor production	5/839	24/12374	0.208333	3.07261	2.74093	0.020437	0.192603	0.167322	5	ATF4/IL1B/C3/EIF2AK3/TGFB1
c1 + c2	GO:0045947	negative regulation of translational initiation	5/839	24/12374	0.208333	3.07261	2.74093	0.020437	0.192603	0.167322	5	ATF4/EIF2S1/EIF2AK3/EIF3E/EIF4E2
c1 + c2	GO:0050732	negative regulation of peptidyl-tyrosine phosphorylation	5/839	24/12374	0.208333	3.07261	2.74093	0.020437	0.192603	0.167322	5	PTPN2/PTPN6/LILRB4/MVP/PARP14
c1 + c2	GO:0002931	response to ischemia	8/839	51/12374	0.156863	2.31349	2.53492	0.0204808	0.192603	0.167322	8	CPEB4/CSF1R/EEF2K/ITGAM/P2RX4/PIK3CB/PPIF/TREM2
c1 + c2	GO:0032233	positive regulation of actin filament bundle assembly	8/839	51/12374	0.156863	2.31349	2.53492	0.0204808	0.192603	0.167322	8	FHOD1/PXN/MTOR/PFN1/PPM1F/RAC1/SORBS3/TGFBR1
c1 + c2	GO:0045670	regulation of osteoclast differentiation	8/839	51/12374	0.156863	2.31349	2.53492	0.0204808	0.192603	0.167322	8	CCR1/CEBPB/LILRB4/MTOR/PIK3R1/TFE3/TREM2/UBASH3B
c1 + c2	GO:0062208	positive regulation of pattern recognition receptor signaling pathway	10/839	71/12374	0.140845	2.07725	2.455	0.0208502	0.194783	0.169216	10	CD14/MYD88/ANKRD17/BTK/CYBA/DDX60/KCNK6/PUM2/RTN4/TASL
c1 + c2	GO:0044403	biological process involved in symbiotic interaction	18/839	158/12374	0.113924	1.68021	2.32069	0.0209068	0.194783	0.169216	18	GPX1/ICAM1/ILF3/MYD88/NECTIN2/P4HB/BST2/GAS6/GRK2/ITCH/LAMP1/NUP153/PIKFYVE/PLSCR1/SLC1A5/TRIM25/TRIM38/VAPB
c1 + c2	GO:0002562	somatic diversification of immune receptors via germline recombination within a single locus	9/839	61/12374	0.147541	2.17601	2.48315	0.0209663	0.194783	0.169216	9	BCL6/TNFSF13/DCAF1/PCYT1A/PRKDC/SHLD1/SUPT6H/TGFB1/XRCC4
c1 + c2	GO:0016444	somatic cell DNA recombination	9/839	61/12374	0.147541	2.17601	2.48315	0.0209663	0.194783	0.169216	9	BCL6/TNFSF13/DCAF1/PCYT1A/PRKDC/SHLD1/SUPT6H/TGFB1/XRCC4
c1 + c2	GO:0032729	positive regulation of type II interferon production	9/839	61/12374	0.147541	2.17601	2.48315	0.0209663	0.194783	0.169216	9	BCL3/CD14/EBI3/IL1B/SLC11A1/APP/HAVCR2/HLA-A/HLA-DPA1
c1 + c2	GO:1902373	negative regulation of mRNA catabolic process	9/839	61/12374	0.147541	2.17601	2.48315	0.0209663	0.194783	0.169216	9	MYD88/SLC11A1/ZFP36/FUS/LARP4B/NBAS/PABPC1/QKI/SYNCRIP
c1 + c2	GO:0016050	vesicle organization	33/839	337/12374	0.0979228	1.44422	2.22977	0.0210177	0.194795	0.169227	33	NECTIN2/STX4/SURF4/SYT1/TMED10/ANKFY1/AP1B1/CORO1A/DNAJC13/DNM2/DTNBP1/FHIP1B/GBF1/GOLPH3/GOSR2/OSBP/PIKFYVE/RAB11A/RAB14/RAB38/RUBCNL/SEC23B/SEC24A/SEC24D/SEC31A/SNX19/STAM/UBAP1/USO1/VAPB/VPS13B/VTA1/VTI1A
c1 + c2	GO:0043086	negative regulation of catalytic activity	24/839	228/12374	0.105263	1.55247	2.27077	0.0210521	0.194795	0.169227	24	BIN1/CDKN1A/IL1B/MIDN/PTPN1/RPL23/RPL5/ZFP36/CD300A/EPHB2/GNAI2/GNAI3/IPO7/LILRB4/LYN/MACROH2A1/MVP/PPM1F/SERPINB1/SERPINB9/SPRED1/TMBIM1/TRIB1/URI1
c1 + c2	GO:0050920	regulation of chemotaxis	17/839	147/12374	0.115646	1.70561	2.32099	0.0213327	0.196996	0.171139	17	CCR1/PTPN2/STX4/APP/CORO1B/CSF1R/GAS6/GPSM3/LYN/OXSR1/P2RX4/PPM1F/PTK2/RAC1/ST6GAL1/TGFB1/TREM2
c1 + c2	GO:0042060	wound healing	31/839	313/12374	0.0990415	1.46072	2.2265	0.0215019	0.198162	0.172151	31	CDKN1A/EMILIN1/GPX1/HMOX1/PDIA3/PROS1/PTPN6/SLC11A1/THBD/TREML1/XBP1/CORO1B/DGKD/DTNBP1/EPHB2/EXT1/GAS6/GNA12/LNPK/LYN/MTOR/PIK3CB/PLSCR1/PRKCA/PTK2/RASA3/SH2B3/TGFB1/TGFBR1/TMX1/UBASH3B
c1 + c2	GO:0051924	regulation of calcium ion transport	19/839	170/12374	0.111765	1.64836	2.29563	0.0215719	0.198255	0.172232	19	BIN1/CCR1/PTPN6/ATG5/BAX/CAMK2D/CORO1A/CYBA/GNAI2/HTT/LYN/P2RX4/SELENON/STIMATE/TGFB1/TMX1/TSPO/UBASH3B/YWHAE
c1 + c2	GO:0051496	positive regulation of stress fiber assembly	7/839	42/12374	0.166667	2.45809	2.5527	0.0215981	0.198255	0.172232	7	FHOD1/PXN/MTOR/PPM1F/RAC1/SORBS3/TGFBR1
c1 + c2	GO:0045943	positive regulation of transcription by RNA polymerase I	6/839	33/12374	0.181818	2.68155	2.60856	0.02187	0.19923	0.173079	6	ATF4/CARM1/DDX21/WDR43/EIF2AK3/MTOR
c1 + c2	GO:1904035	regulation of epithelial cell apoptotic process	6/839	33/12374	0.181818	2.68155	2.60856	0.02187	0.19923	0.173079	6	CARM1/EIF2S1/HMOX1/ZFP36/BAX/ZFP36L1
c1 + c2	GO:0017148	negative regulation of translation	14/839	114/12374	0.122807	1.81122	2.34669	0.0218772	0.19923	0.173079	14	ATF4/CPEB4/EIF2S1/EPRS1/ILF3/ZFP36/AGO3/CELF1/EIF2AK3/EIF3E/EIF4E/EIF4E2/QKI/SYNCRIP
c1 + c2	GO:0044409	symbiont entry into host	14/839	114/12374	0.122807	1.81122	2.34669	0.0218772	0.19923	0.173079	14	ICAM1/ILF3/NECTIN2/P4HB/GAS6/GRK2/ITCH/LAMP1/NUP153/PIKFYVE/PLSCR1/SLC1A5/TRIM25/TRIM38
c1 + c2	GO:0019216	regulation of lipid metabolic process	24/839	229/12374	0.104803	1.5457	2.24791	0.0220666	0.200558	0.174233	24	IL1B/MLXIPL/XBP1/C3/DAGLB/H6PD/KPNB1/LPCAT3/MACROH2A1/MBOAT7/MTMR3/MTOR/NPC2/NSMAF/PANK2/PRMT3/PSAP/QKI/RAB38/RUBCNL/TMX1/TNFRSF1A/TREM2/TSPO
c1 + c2	GO:1903312	negative regulation of mRNA metabolic process	11/839	82/12374	0.134146	1.97846	2.39744	0.0221114	0.20057	0.174243	11	MYD88/SLC11A1/ZFP36/FUS/LARP4B/NBAS/PABPC1/PTBP1/QKI/SRSF4/SYNCRIP
c1 + c2	GO:0002532	production of molecular mediator involved in inflammatory response	10/839	72/12374	0.138889	2.0484	2.40612	0.0227963	0.204547	0.177698	10	MYD88/BTK/EPHB2/GPSM3/GRN/IL4R/LILRB4/LYN/PLD4/TREM2
c1 + c2	GO:0032602	chemokine production	10/839	72/12374	0.138889	2.0484	2.40612	0.0227963	0.204547	0.177698	10	HMOX1/IL1B/MYD88/APP/CSF1R/HAVCR2/IL4R/LILRB4/TGFB1/TREM2
c1 + c2	GO:0032642	regulation of chemokine production	10/839	72/12374	0.138889	2.0484	2.40612	0.0227963	0.204547	0.177698	10	HMOX1/IL1B/MYD88/APP/CSF1R/HAVCR2/IL4R/LILRB4/TGFB1/TREM2
c1 + c2	GO:0034198	cellular response to amino acid starvation	8/839	52/12374	0.153846	2.269	2.47305	0.0228162	0.204547	0.177698	8	ATF4/CDKN1A/EIF2S1/EIF2AK3/GCN1/LARS1/MIOS/MTOR
c1 + c2	GO:0080164	regulation of nitric oxide metabolic process	8/839	52/12374	0.153846	2.269	2.47305	0.0228162	0.204547	0.177698	8	IL1B/APP/DDAH2/P2RX4/PIK3CB/RAC1/TMEM106A/TSPO
c1 + c2	GO:1904263	positive regulation of TORC1 signaling	8/839	52/12374	0.153846	2.269	2.47305	0.0228162	0.204547	0.177698	8	PIM1/CSNK1A1/CTNS/FNIP2/LARS1/MIOS/USP32/USP4
c1 + c2	GO:0051047	positive regulation of secretion	23/839	218/12374	0.105505	1.55604	2.2338	0.0229996	0.205531	0.178553	23	IL1B/STX4/SYT1/TMED10/XBP1/ADAM9/ATG5/C2CD2L/CYBA/DTNBP1/GOLPH3/GRK2/IL4R/ITGAM/LAMP1/OSBP/P2RX4/PRKCA/RAB3GAP1/SEC24A/STAM/TGFB1/TREM2
c1 + c2	GO:0010959	regulation of metal ion transport	27/839	266/12374	0.101504	1.49703	2.21002	0.0230779	0.205531	0.178553	27	ATF4/BIN1/CCR1/HAMP/KCNG2/PTPN6/AKAP7/ATG5/BAX/CAMK2D/COMMD1/CORO1A/CYBA/GNAI2/HTT/LYN/OXSR1/P2RX4/SELENON/SLMAP/STIMATE/TGFB1/TMX1/TREM2/TSPO/UBASH3B/YWHAE
c1 + c2	GO:0002752	cell surface pattern recognition receptor signaling pathway	9/839	62/12374	0.145161	2.14091	2.42881	0.0231044	0.205531	0.178553	9	CD14/MYD88/CYBA/IRAK1/LYN/PIK3AP1/PIK3R1/TRAF3/TREM2
c1 + c2	GO:2000736	regulation of stem cell differentiation	9/839	62/12374	0.145161	2.14091	2.42881	0.0231044	0.205531	0.178553	9	MTA1/ZFP36/ESRRB/HSPA9/ITCH/KDM4C/MBD3/PRKDC/YTHDF2
c1 + c2	GO:0043269	regulation of monoatomic ion transport	31/839	315/12374	0.0984127	1.45144	2.18882	0.0232699	0.206604	0.179486	31	ATF4/BIN1/CCR1/HAMP/KCNG2/PTPN6/AKAP7/ATG5/BAX/CAMK2D/COMMD1/CORO1A/CYBA/EPHB2/GNAI2/HTT/LYN/OXSR1/P2RX4/PPIF/SELENON/SLMAP/STIMATE/STOM/TCIRG1/TGFB1/TMX1/TREM2/TSPO/UBASH3B/YWHAE
c1 + c2	GO:0006887	exocytosis	29/839	291/12374	0.0996564	1.46978	2.18709	0.023749	0.209828	0.182286	29	ADGRE2/CCR1/FCGR3A/MYO1G/STX4/SYNGR2/SYT1/TMED10/YKT6/ATP2A2/BTK/C9orf72/CD300A/CORO1A/DNAJC5/DTNBP1/EXOC6/GNAI2/HCK/IL4R/ITGAM/LAMP1/LYN/RAB10/RAB11A/RAB3GAP1/SNX19/STAM/TNFAIP2
c1 + c2	GO:0002701	negative regulation of production of molecular mediator of immune response	5/839	25/12374	0.2	2.9497	2.63167	0.0241607	0.209828	0.182286	5	BCL6/BST2/JAK3/LILRB4/TGFB1
c1 + c2	GO:0010165	response to X-ray	5/839	25/12374	0.2	2.9497	2.63167	0.0241607	0.209828	0.182286	5	CDKN1A/KARS1/THBD/XRCC4/XRCC5
c1 + c2	GO:0043373	CD4-positive, alpha-beta T cell lineage commitment	5/839	25/12374	0.2	2.9497	2.63167	0.0241607	0.209828	0.182286	5	CD69/SOCS3/JAK3/MTOR/OPA1
c1 + c2	GO:0050860	negative regulation of T cell receptor signaling pathway	5/839	25/12374	0.2	2.9497	2.63167	0.0241607	0.209828	0.182286	5	PTPN2/PTPN6/EZR/LAPTM5/LILRB4
c1 + c2	GO:0050892	intestinal absorption	5/839	25/12374	0.2	2.9497	2.63167	0.0241607	0.209828	0.182286	5	HAMP/EZR/LPCAT3/SLC2A5/UGCG
c1 + c2	GO:2000629	negative regulation of miRNA metabolic process	5/839	25/12374	0.2	2.9497	2.63167	0.0241607	0.209828	0.182286	5	ZNF512B/APP/LILRB4/QKI/TGFB1
c1 + c2	GO:0016072	rRNA metabolic process	26/839	255/12374	0.101961	1.50377	2.19219	0.0241839	0.209828	0.182286	26	DCAF13/DDX21/NAT10/PDCD11/RPL5/RPL7/RPS27/URB1/WDR43/DDX10/ESF1/GAR1/GTPBP4/MACROH2A1/MTOR/NOL10/NOP10/PRKDC/RIOK2/RPS24/SRFBP1/UTP18/UTP20/XRN2/YTHDF2/ZNHIT6
c1 + c2	GO:0045332	phospholipid translocation	7/839	43/12374	0.162791	2.40092	2.48175	0.0243392	0.209828	0.182286	7	ABCB4/ATP11C/ATP8B4/ATP9B/PLSCR1/XKR6/XRCC4
c1 + c2	GO:0072538	T-helper 17 type immune response	7/839	43/12374	0.162791	2.40092	2.48175	0.0243392	0.209828	0.182286	7	CD69/JUNB/SOCS3/EPHB2/JAK3/NFKBID/OPA1
c1 + c2	GO:0045055	regulated exocytosis	20/839	184/12374	0.108696	1.6031	2.22283	0.024536	0.209828	0.182286	20	ADGRE2/FCGR3A/STX4/SYNGR2/SYT1/TMED10/ATP2A2/BTK/CD300A/CORO1A/DNAJC5/DTNBP1/GNAI2/HCK/IL4R/ITGAM/LAMP1/LYN/RAB10/RAB3GAP1
c1 + c2	GO:1903828	negative regulation of protein localization	20/839	184/12374	0.108696	1.6031	2.22283	0.024536	0.209828	0.182286	20	BCL2L1/CDK9/IL1B/MIDN/APP/COMMD1/CTNNA1/DERL2/GDI2/ILRUN/LILRB4/MACROH2A1/MTOR/NUMB/OS9/PPM1F/RHBDF2/TGFB1/TMBIM1/UBE2G2
c1 + c2	GO:0000463	maturation of LSU-rRNA from tricistronic rRNA transcript (SSU-rRNA, 5.8S rRNA, LSU-rRNA)	4/839	17/12374	0.235294	3.47024	2.74863	0.0245437	0.209828	0.182286	4	RPL7/URB1/GTPBP4/ZNHIT6
c1 + c2	GO:0002066	columnar/cuboidal epithelial cell development	4/839	17/12374	0.235294	3.47024	2.74863	0.0245437	0.209828	0.182286	4	CDKN1A/XBP1/TGFB1/YIPF6
c1 + c2	GO:0002092	positive regulation of receptor internalization	4/839	17/12374	0.235294	3.47024	2.74863	0.0245437	0.209828	0.182286	4	HAMP/APP/ARRB2/DTNBP1
c1 + c2	GO:0010587	miRNA catabolic process	4/839	17/12374	0.235294	3.47024	2.74863	0.0245437	0.209828	0.182286	4	DIS3L2/MALAT1/QKI/SND1
c1 + c2	GO:0043923	positive regulation by host of viral transcription	4/839	17/12374	0.235294	3.47024	2.74863	0.0245437	0.209828	0.182286	4	CDK9/HPN/CCNT2/TAF11
c1 + c2	GO:0045623	negative regulation of T-helper cell differentiation	4/839	17/12374	0.235294	3.47024	2.74863	0.0245437	0.209828	0.182286	4	BCL6/CD69/IL4R/JAK3
c1 + c2	GO:1902236	negative regulation of endoplasmic reticulum stress-induced intrinsic apoptotic signaling pathway	4/839	17/12374	0.235294	3.47024	2.74863	0.0245437	0.209828	0.182286	4	BCL2L1/PTPN1/XBP1/OPA1
c1 + c2	GO:2001185	regulation of CD8-positive, alpha-beta T cell activation	4/839	17/12374	0.235294	3.47024	2.74863	0.0245437	0.209828	0.182286	4	HLA-A/HLA-E/LILRB4/VSIR
c1 + c2	GO:0051100	negative regulation of binding	10/839	73/12374	0.136986	2.02034	2.35802	0.0248705	0.210992	0.183297	10	CDKN1A/ATP2A2/BAX/BTAF1/GNL3L/GTPBP4/IFI16/ILRUN/SYMPK/TMC8
c1 + c2	GO:0019079	viral genome replication	13/839	105/12374	0.12381	1.82601	2.29236	0.0250051	0.210992	0.183297	13	ILF3/ATG5/BST2/EEF1A1/GAS6/GRK2/IFI16/PABPC1/PLSCR1/STOM/TRIM38/VAPB/ZNFX1
c1 + c2	GO:0008360	regulation of cell shape	14/839	116/12374	0.12069	1.77999	2.27625	0.0250354	0.210992	0.183297	14	HPN/LST1/CORO1A/CSF1R/EPB41L3/EZR/FGD2/FMNL1/GNA12/HCK/PLXNB2/PTK2/RAC1/RHOG
c1 + c2	GO:0001912	positive regulation of leukocyte mediated cytotoxicity	6/839	34/12374	0.176471	2.60268	2.5237	0.0250819	0.210992	0.183297	6	NECTIN2/HLA-A/HLA-B/HLA-E/ITGAM/LAMP1
c1 + c2	GO:0002504	antigen processing and presentation of peptide or polysaccharide antigen via MHC class II	6/839	34/12374	0.176471	2.60268	2.5237	0.0250819	0.210992	0.183297	6	DNM2/HLA-DMA/HLA-DPA1/PIKFYVE/TREM2/UNC93B1
c1 + c2	GO:0034063	stress granule assembly	6/839	34/12374	0.176471	2.60268	2.5237	0.0250819	0.210992	0.183297	6	EIF2S1/ATG5/C9orf72/G3BP1/PUM2/YTHDF2
c1 + c2	GO:0072344	rescue of stalled ribosome	6/839	34/12374	0.176471	2.60268	2.5237	0.0250819	0.210992	0.183297	6	ASCC2/ASCC3/EIF4E2/GCN1/SKIC3/TRNT1
c1 + c2	GO:1904407	positive regulation of nitric oxide metabolic process	6/839	34/12374	0.176471	2.60268	2.5237	0.0250819	0.210992	0.183297	6	IL1B/APP/DDAH2/P2RX4/PIK3CB/TMEM106A
c1 + c2	GO:0008654	phospholipid biosynthetic process	23/839	220/12374	0.104545	1.54189	2.18712	0.0252771	0.210992	0.183297	23	PIGL/PIGX/XBP1/CHKB/CRLS1/DGKD/FLVCR1/HDHD5/INPPL1/LPCAT3/MBOAT7/MTMR3/OSBP/PCYT1A/PGS1/PI4KA/PIK3CB/PIK3R1/PIKFYVE/PIP5K1A/PISD/PLSCR1/RAB38
c1 + c2	GO:0030888	regulation of B cell proliferation	8/839	53/12374	0.150943	2.22619	2.41258	0.0253329	0.210992	0.183297	8	BCL6/CDKN1A/TNFSF13/BTK/CD300A/EPHB2/LYN/MNDA
c1 + c2	GO:0031663	lipopolysaccharide-mediated signaling pathway	8/839	53/12374	0.150943	2.22619	2.41258	0.0253329	0.210992	0.183297	8	CD14/MYD88/PTPN6/HCK/IRAK1/LYN/PRKCA/TRIB1
c1 + c2	GO:0140962	multicellular organismal-level chemical homeostasis	8/839	53/12374	0.150943	2.22619	2.41258	0.0253329	0.210992	0.183297	8	HAMP/HMOX1/SLC11A1/BTBD9/CTNS/EXT1/FBXL5/TGFB1
c1 + c2	GO:1904063	negative regulation of cation transmembrane transport	8/839	53/12374	0.150943	2.22619	2.41258	0.0253329	0.210992	0.183297	8	BIN1/HAMP/CAMK2D/COMMD1/OXSR1/PPIF/TGFB1/YWHAE
c1 + c2	GO:0002475	antigen processing and presentation via MHC class Ib	3/839	10/12374	0.3	4.42455	2.92169	0.0260077	0.210992	0.183297	3	HLA-A/HLA-B/HLA-E
c1 + c2	GO:0002922	positive regulation of humoral immune response	3/839	10/12374	0.3	4.42455	2.92169	0.0260077	0.210992	0.183297	3	IL1B/C3/TREM2
c1 + c2	GO:0003376	sphingosine-1-phosphate receptor signaling pathway	3/839	10/12374	0.3	4.42455	2.92169	0.0260077	0.210992	0.183297	3	EZR/PIK3CB/RAC1
c1 + c2	GO:0034111	negative regulation of homotypic cell-cell adhesion	3/839	10/12374	0.3	4.42455	2.92169	0.0260077	0.210992	0.183297	3	SH2B3/TMX1/UBASH3B
c1 + c2	GO:0034351	negative regulation of glial cell apoptotic process	3/839	10/12374	0.3	4.42455	2.92169	0.0260077	0.210992	0.183297	3	GAS6/PRKCA/TREM2
c1 + c2	GO:0036490	regulation of translation in response to endoplasmic reticulum stress	3/839	10/12374	0.3	4.42455	2.92169	0.0260077	0.210992	0.183297	3	EIF2S1/DNAJC3/EIF2AK3
c1 + c2	GO:0043558	regulation of translational initiation in response to stress	3/839	10/12374	0.3	4.42455	2.92169	0.0260077	0.210992	0.183297	3	EIF2S1/DNAJC3/EIF2AK3
c1 + c2	GO:0044829	positive regulation by host of viral genome replication	3/839	10/12374	0.3	4.42455	2.92169	0.0260077	0.210992	0.183297	3	EEF1A1/STOM/VAPB
c1 + c2	GO:0048194	Golgi vesicle budding	3/839	10/12374	0.3	4.42455	2.92169	0.0260077	0.210992	0.183297	3	TMED10/GBF1/GOLPH3
c1 + c2	GO:0060148	positive regulation of post-transcriptional gene silencing	3/839	10/12374	0.3	4.42455	2.92169	0.0260077	0.210992	0.183297	3	ZFP36/PUM2/TGFB1
c1 + c2	GO:0060397	growth hormone receptor signaling pathway via JAK-STAT	3/839	10/12374	0.3	4.42455	2.92169	0.0260077	0.210992	0.183297	3	PTPN1/JAK3/LYN
c1 + c2	GO:0070862	negative regulation of protein exit from endoplasmic reticulum	3/839	10/12374	0.3	4.42455	2.92169	0.0260077	0.210992	0.183297	3	DERL2/OS9/UBE2G2
c1 + c2	GO:1900370	positive regulation of post-transcriptional gene silencing by RNA	3/839	10/12374	0.3	4.42455	2.92169	0.0260077	0.210992	0.183297	3	ZFP36/PUM2/TGFB1
c1 + c2	GO:1902563	regulation of neutrophil activation	3/839	10/12374	0.3	4.42455	2.92169	0.0260077	0.210992	0.183297	3	PTPN6/CD300A/GRN
c1 + c2	GO:2000328	regulation of T-helper 17 cell lineage commitment	3/839	10/12374	0.3	4.42455	2.92169	0.0260077	0.210992	0.183297	3	CD69/JAK3/OPA1
c1 + c2	GO:2000637	positive regulation of miRNA-mediated gene silencing	3/839	10/12374	0.3	4.42455	2.92169	0.0260077	0.210992	0.183297	3	ZFP36/PUM2/TGFB1
c1 + c2	GO:0042147	retrograde transport, endosome to Golgi	12/839	95/12374	0.126316	1.86297	2.27712	0.0265806	0.215261	0.187006	12	YKT6/ANKFY1/GBF1/GGA1/PIKFYVE/RAB14/SNX5/TBC1D14/TMEM87A/VPS29/VPS53/VTI1A
c1 + c2	GO:0050684	regulation of mRNA processing	14/839	117/12374	0.119658	1.76478	2.24154	0.0267358	0.215759	0.187439	14	CDK9/SRSF2/WDR77/CDC73/CELF1/HNRNPA1/PTBP1/QKI/RBM25/RBM3/SLTM/SRSF4/SUPT6H/ZFP36L1
c1 + c2	GO:0050852	T cell receptor signaling pathway	14/839	117/12374	0.119658	1.76478	2.24154	0.0267358	0.215759	0.187439	14	NECTIN2/PTPN2/PTPN6/BTK/CD300A/EIF2B3/EZR/FYB1/HLA-A/ICOSLG/LAPTM5/LILRB4/NFKBID/RBCK1
c1 + c2	GO:0043488	regulation of mRNA stability	17/839	151/12374	0.112583	1.66043	2.20209	0.0269251	0.216529	0.188107	17	APEX1/FASTK/MYD88/SLC11A1/ZFP36/CELF1/DCP1A/DIS3L2/FUS/LARP4B/PABPC1/PRKCA/PUM2/QKI/SYNCRIP/YTHDF2/ZFP36L1
c1 + c2	GO:0051236	establishment of RNA localization	17/839	151/12374	0.112583	1.66043	2.20209	0.0269251	0.216529	0.188107	17	ZFP36/ATR/EIF4E/HNRNPA1/KPNB1/LRPPRC/MVP/NUP153/NUP214/QKI/RANBP2/SMG7/SUPT6H/THOC2/UPF2/XPO5/ZFP36L1
c1 + c2	GO:0043271	negative regulation of monoatomic ion transport	10/839	74/12374	0.135135	1.99304	2.31068	0.027077	0.216616	0.188183	10	ATF4/BIN1/HAMP/CAMK2D/COMMD1/EPHB2/OXSR1/PPIF/TGFB1/YWHAE
c1 + c2	GO:0043500	muscle adaptation	10/839	74/12374	0.135135	1.99304	2.31068	0.027077	0.216616	0.188183	10	HMOX1/IL1B/ATP2A2/CAMK2D/CYBA/GLRX3/P2RX4/PRKCA/SELENON/TNFRSF1A
c1 + c2	GO:1902369	negative regulation of RNA catabolic process	10/839	74/12374	0.135135	1.99304	2.31068	0.027077	0.216616	0.188183	10	MYD88/SLC11A1/ZFP36/FUS/LARP4B/LRPPRC/NBAS/PABPC1/QKI/SYNCRIP
c1 + c2	GO:0045732	positive regulation of protein catabolic process	20/839	186/12374	0.107527	1.58586	2.17117	0.027174	0.217015	0.18853	20	HAMP/IER3/IL1B/MARCHF2/TMEM259/XBP1/ADAM9/APP/CSNK1A1/DCAF1/EZR/FAF1/FBXL5/FBXO22/GGA1/ITCH/PLK3/TMX1/TREM2/TRIB1
c1 + c2	GO:0014015	positive regulation of gliogenesis	7/839	44/12374	0.159091	2.34635	2.41276	0.0273099	0.217724	0.189145	7	BIN1/IL1B/LYN/MTOR/QKI/TGFB1/TSPO
c1 + c2	GO:0001892	embryonic placenta development	8/839	54/12374	0.148148	2.18496	2.35346	0.028037	0.222366	0.193178	8	CEBPB/JUNB/PCDH12/SOCS3/BIRC6/GRB2/STK3/ZFP36L1
c1 + c2	GO:0032722	positive regulation of chemokine production	8/839	54/12374	0.148148	2.18496	2.35346	0.028037	0.222366	0.193178	8	HMOX1/IL1B/MYD88/APP/CSF1R/HAVCR2/IL4R/TGFB1
c1 + c2	GO:1901184	regulation of ERBB signaling pathway	8/839	54/12374	0.148148	2.18496	2.35346	0.028037	0.222366	0.193178	8	PTPN2/DGKD/MVP/PTPN18/RHBDF2/RTN4/SNX5/TGFB1
c1 + c2	GO:0006401	RNA catabolic process	28/839	283/12374	0.0989399	1.45922	2.10761	0.0281813	0.222872	0.193618	28	APEX1/FASTK/MYD88/SLC11A1/ZFP36/AGO3/CELF1/DCP1A/DIS3L2/EIF3E/FUS/LARP4B/LRPPRC/MALAT1/NBAS/PABPC1/PRKCA/PUM2/QKI/SKIC3/SMG7/SND1/SYNCRIP/TRNT1/UPF2/XRN2/YTHDF2/ZFP36L1
c1 + c2	GO:0002862	negative regulation of inflammatory response to antigenic stimulus	5/839	26/12374	0.192308	2.83625	2.52773	0.0282943	0.222872	0.193618	5	GPX1/HCK/LYN/RHBDF2/TREM2
c1 + c2	GO:0009595	detection of biotic stimulus	5/839	26/12374	0.192308	2.83625	2.52773	0.0282943	0.222872	0.193618	5	NAIP/HLA-A/HLA-B/TREM2/TSPO
c1 + c2	GO:0010453	regulation of cell fate commitment	5/839	26/12374	0.192308	2.83625	2.52773	0.0282943	0.222872	0.193618	5	CD69/MTA1/JAK3/MBD3/OPA1
c1 + c2	GO:0002262	myeloid cell homeostasis	17/839	152/12374	0.111842	1.6495	2.17291	0.0284807	0.223504	0.194167	17	BCL6/HAMP/HMOX1/PTPN2/ZFP36/BAX/BTK/FLVCR1/HSPA9/KMT2E/LYN/PIK3CB/PRKDC/RPS24/SH2B3/SLC1A5/ZFP36L1
c1 + c2	GO:0061025	membrane fusion	17/839	152/12374	0.111842	1.6495	2.17291	0.0284807	0.223504	0.194167	17	NECTIN2/STX4/SYT1/YKT6/ANKFY1/CORO1A/GAS6/GCA/GOSR2/HUWE1/OPA1/PIKFYVE/RAB14/RUBCNL/SEC22A/USO1/VTI1A
c1 + c2	GO:2001235	positive regulation of apoptotic signaling pathway	14/839	118/12374	0.118644	1.74982	2.20717	0.02852	0.223504	0.194167	14	LTBR/PDIA3/PTPN2/APP/BAX/BID/CTNNA1/CTSC/FAF1/MCL1/RBCK1/SFPQ/STK3/TGFBR1
c1 + c2	GO:0006403	RNA localization	20/839	187/12374	0.106952	1.57738	2.14558	0.0285709	0.223523	0.194183	20	ZFP36/ATR/EIF4E/HNRNPA1/KPNB1/LRPPRC/MVP/NOP10/NUP153/NUP214/PUM2/QKI/RANBP2/SMG7/SUPT6H/THOC2/UPF2/XPO5/ZFP36L1/ZNHIT6
c1 + c2	GO:0061013	regulation of mRNA catabolic process	18/839	164/12374	0.109756	1.61874	2.1512	0.0291657	0.227789	0.197889	18	APEX1/FASTK/MYD88/SLC11A1/ZFP36/CELF1/DCP1A/DIS3L2/FUS/LARP4B/NBAS/PABPC1/PRKCA/PUM2/QKI/SYNCRIP/YTHDF2/ZFP36L1
c1 + c2	GO:0045619	regulation of lymphocyte differentiation	19/839	176/12374	0.107955	1.59217	2.13387	0.0296708	0.230456	0.200206	19	BCL6/CD69/IL4I1/JUNB/PTPN2/PTPN6/XBP1/BTK/GAS6/IL4R/JAK3/LILRB4/NFKBID/OPA1/PRKDC/TGFB1/TMEM131L/VSIR/ZFP36L1
c1 + c2	GO:0007213	G protein-coupled acetylcholine receptor signaling pathway	4/839	18/12374	0.222222	3.27745	2.60769	0.0299072	0.230456	0.200206	4	GNA15/GNAI2/GNB1/GRK2
c1 + c2	GO:0007260	tyrosine phosphorylation of STAT protein	4/839	18/12374	0.222222	3.27745	2.60769	0.0299072	0.230456	0.200206	4	PTPN2/CSF1R/JAK3/PARP14
c1 + c2	GO:0019883	antigen processing and presentation of endogenous antigen	4/839	18/12374	0.222222	3.27745	2.60769	0.0299072	0.230456	0.200206	4	ATG5/HLA-A/HLA-B/HLA-E
c1 + c2	GO:0032930	positive regulation of superoxide anion generation	4/839	18/12374	0.222222	3.27745	2.60769	0.0299072	0.230456	0.200206	4	APP/GNAI2/ITGAM/TGFB1
c1 + c2	GO:0046827	positive regulation of protein export from nucleus	4/839	18/12374	0.222222	3.27745	2.60769	0.0299072	0.230456	0.200206	4	IL1B/GAS6/XPO4/YWHAE
c1 + c2	GO:0046931	pore complex assembly	4/839	18/12374	0.222222	3.27745	2.60769	0.0299072	0.230456	0.200206	4	TSPAN33/GSDMD/NUP153/RTN4
c1 + c2	GO:0098581	detection of external biotic stimulus	4/839	18/12374	0.222222	3.27745	2.60769	0.0299072	0.230456	0.200206	4	NAIP/HLA-A/HLA-B/TREM2
c1 + c2	GO:0032868	response to insulin	25/839	248/12374	0.100806	1.48674	2.08823	0.0301172	0.231291	0.200932	25	EPRS1/IL1B/PTPN1/PTPN2/SH2B2/SOCS3/XBP1/BCAR3/CSF1R/EEF2K/EPHB2/GNAI2/GRB2/INPPL1/LYN/MAPKAP1/MTOR/PIK3R1/PRKDC/PTPRE/RAB10/SNX5/SRSF4/USO1/ZFP36L1
c1 + c2	GO:0007169	cell surface receptor protein tyrosine kinase signaling pathway	41/839	448/12374	0.0915179	1.34975	2.03358	0.0302159	0.231291	0.200932	41	EMILIN1/IL1B/PTPN1/PTPN2/PXN/SH2B2/SLC31A1/SOCS3/XBP1/ABI1/ABL2/ANKS1A/BCAR3/CSF1R/CUL5/DGKD/EIF2AK3/EPHB2/EXT1/GAREM1/GNAI2/GRB2/HCK/INPPL1/JAK3/LYN/MVP/PIK3CB/PIK3R1/PTK2/PTPN18/PTPRE/RAB14/RAC1/RAPGEF2/RHBDF2/RTN4/SH2B3/SNX5/TGFB1/UBASH3B
c1 + c2	GO:0022406	membrane docking	11/839	86/12374	0.127907	1.88644	2.22467	0.0303091	0.231291	0.200932	11	ICAM1/STX4/SYT1/YKT6/ATP2A2/CEP83/EXOC6/EZR/SELENON/USO1/VAPB
c1 + c2	GO:0033673	negative regulation of kinase activity	14/839	119/12374	0.117647	1.73512	2.17312	0.0303901	0.231291	0.200932	14	CDKN1A/IL1B/MIDN/PTPN1/CD300A/EPHB2/IPO7/LILRB4/LYN/MACROH2A1/MVP/PPM1F/SPRED1/TRIB1
c1 + c2	GO:0050792	regulation of viral process	14/839	119/12374	0.117647	1.73512	2.17312	0.0303901	0.231291	0.200932	14	ILF3/NECTIN2/P4HB/ZFP36/ATG5/BST2/IFI16/PABPC1/PLSCR1/STOM/TRIM25/TRIM38/VAPB/ZNFX1
c1 + c2	GO:0014013	regulation of gliogenesis	9/839	65/12374	0.138462	2.0421	2.27177	0.0304461	0.231291	0.200932	9	BIN1/IL1B/LYN/MTOR/QKI/RNF10/TGFB1/TREM2/TSPO
c1 + c2	GO:0006356	regulation of transcription by RNA polymerase I	7/839	45/12374	0.155556	2.29421	2.34562	0.0305176	0.231291	0.200932	7	ATF4/CARM1/DDX21/WDR43/EIF2AK3/MACROH2A1/MTOR
c1 + c2	GO:0045058	T cell selection	7/839	45/12374	0.155556	2.29421	2.34562	0.0305176	0.231291	0.200932	7	CD69/PTPN2/SOCS3/ATG5/JAK3/MTOR/OPA1
c1 + c2	GO:0050818	regulation of coagulation	7/839	45/12374	0.155556	2.29421	2.34562	0.0305176	0.231291	0.200932	7	EMILIN1/PROS1/THBD/EPHB2/SH2B3/TMX1/UBASH3B
c1 + c2	GO:0050856	regulation of T cell receptor signaling pathway	7/839	45/12374	0.155556	2.29421	2.34562	0.0305176	0.231291	0.200932	7	NECTIN2/PTPN2/PTPN6/CD300A/EZR/LAPTM5/LILRB4
c1 + c2	GO:0001101	response to acid chemical	13/839	108/12374	0.12037	1.77528	2.18238	0.030679	0.231752	0.201333	13	BCL2L1/CEBPB/CPEB4/EIF2S1/MYD88/NSMF/XBP1/CRLS1/LARS1/LYN/MTOR/SIPA1/UBR1
c1 + c2	GO:0038202	TORC1 signaling	13/839	108/12374	0.12037	1.77528	2.18238	0.030679	0.231752	0.201333	13	PIM1/C9orf72/CSNK1A1/CTNS/FNIP2/LARS1/MIOS/MTOR/RPS6KA1/UBE2W/UBE3A/USP32/USP4
c1 + c2	GO:0016447	somatic recombination of immunoglobulin gene segments	8/839	55/12374	0.145455	2.14524	2.29561	0.0309343	0.232158	0.201685	8	BCL6/TNFSF13/PCYT1A/PRKDC/SHLD1/SUPT6H/TGFB1/XRCC4
c1 + c2	GO:0034103	regulation of tissue remodeling	8/839	55/12374	0.145455	2.14524	2.29561	0.0309343	0.232158	0.201685	8	HAMP/CSF1R/PRKCA/SUCO/TGFB1/TMBIM1/TMEM119/UBASH3B
c1 + c2	GO:0048255	mRNA stabilization	8/839	55/12374	0.145455	2.14524	2.29561	0.0309343	0.232158	0.201685	8	MYD88/SLC11A1/ZFP36/FUS/LARP4B/PABPC1/QKI/SYNCRIP
c1 + c2	GO:1990928	response to amino acid starvation	8/839	55/12374	0.145455	2.14524	2.29561	0.0309343	0.232158	0.201685	8	ATF4/CDKN1A/EIF2S1/EIF2AK3/GCN1/LARS1/MIOS/MTOR
c1 + c2	GO:0000209	protein polyubiquitination	24/839	237/12374	0.101266	1.49352	2.06887	0.0316074	0.236825	0.205739	24	HAMP/WDR77/ANAPC10/CEP63/CUL1/CUL5/FBXO22/FBXW11/HUWE1/ITCH/MARCHF5/MKRN1/PLAA/RBCK1/RNF111/RNF123/TPP2/TRIM25/TRIM38/UBE2G1/UBE2G2/UBE2L3/UBE2W/UBE3A
c1 + c2	GO:0032611	interleukin-1 beta production	10/839	76/12374	0.131579	1.94059	2.2182	0.0319024	0.23826	0.206986	10	MYD88/NAIP/APP/ARRB2/GSDMD/IFI16/LILRB4/SERPINB1/TMEM106A/TREM2
c1 + c2	GO:0032651	regulation of interleukin-1 beta production	10/839	76/12374	0.131579	1.94059	2.2182	0.0319024	0.23826	0.206986	10	MYD88/NAIP/APP/ARRB2/GSDMD/IFI16/LILRB4/SERPINB1/TMEM106A/TREM2
c1 + c2	GO:0007249	canonical NF-kappaB signal transduction	27/839	274/12374	0.0985401	1.45332	2.04643	0.0321159	0.239466	0.208034	27	BCL3/DDX21/HMOX1/IL1B/LTBR/MYD88/RELB/ALPK1/ANKRD17/ARRB2/BST2/CUL1/FBXW11/HUWE1/IRAK1/LILRB4/NEK6/PRDX4/RBCK1/TGFB1/TMC8/TMEM106A/TNFRSF1A/TRAF3/TREM2/TRIM25/TRIM38
c1 + c2	GO:0031343	positive regulation of cell killing	6/839	36/12374	0.166667	2.45809	2.36277	0.0324136	0.239876	0.20839	6	NECTIN2/HLA-A/HLA-B/HLA-E/ITGAM/LAMP1
c1 + c2	GO:0042119	neutrophil activation	6/839	36/12374	0.166667	2.45809	2.36277	0.0324136	0.239876	0.20839	6	MYD88/PTPN6/CD300A/GRN/ITGAM/KMT2E
c1 + c2	GO:0043368	positive T cell selection	6/839	36/12374	0.166667	2.45809	2.36277	0.0324136	0.239876	0.20839	6	CD69/PTPN2/SOCS3/JAK3/MTOR/OPA1
c1 + c2	GO:0097178	ruffle assembly	6/839	36/12374	0.166667	2.45809	2.36277	0.0324136	0.239876	0.20839	6	ICAM1/INPPL1/PFN1/PIP5K1A/RAC1/RHOG
c1 + c2	GO:0031667	response to nutrient levels	36/839	387/12374	0.0930233	1.37195	2.00493	0.0328302	0.239876	0.20839	36	ATF4/CDKN1A/CPEB4/EIF2S1/GPX1/MLXIPL/PIM1/PTPN1/SRSF2/XBP1/YARS1/ZFP36/ATG5/BAX/CD68/CHSY1/CSNK1A1/EIF2AK3/FBXO22/FOXK2/GAS6/GCN1/GNAI2/H6PD/HNRNPA1/IFI16/LARS1/MAPKAP1/MBD3/MIOS/MTMR3/MTOR/PRR5/TGFB1/TRIM25/TSPO
c1 + c2	GO:0002363	alpha-beta T cell lineage commitment	5/839	27/12374	0.185185	2.73121	2.42862	0.0328495	0.239876	0.20839	5	CD69/SOCS3/JAK3/MTOR/OPA1
c1 + c2	GO:0002474	antigen processing and presentation of peptide antigen via MHC class I	5/839	27/12374	0.185185	2.73121	2.42862	0.0328495	0.239876	0.20839	5	FCGR1A/PDIA3/HLA-A/HLA-B/HLA-E
c1 + c2	GO:0010574	regulation of vascular endothelial growth factor production	5/839	27/12374	0.185185	2.73121	2.42862	0.0328495	0.239876	0.20839	5	ATF4/IL1B/C3/EIF2AK3/TGFB1
c1 + c2	GO:0030195	negative regulation of blood coagulation	5/839	27/12374	0.185185	2.73121	2.42862	0.0328495	0.239876	0.20839	5	PROS1/THBD/SH2B3/TMX1/UBASH3B
c1 + c2	GO:0032801	receptor catabolic process	5/839	27/12374	0.185185	2.73121	2.42862	0.0328495	0.239876	0.20839	5	HAMP/PTPN1/ITCH/LAPTM5/TGFB1
c1 + c2	GO:0061097	regulation of protein tyrosine kinase activity	5/839	27/12374	0.185185	2.73121	2.42862	0.0328495	0.239876	0.20839	5	PTPN1/ABI1/CSF1R/LILRB4/MVP
c1 + c2	GO:1900047	negative regulation of hemostasis	5/839	27/12374	0.185185	2.73121	2.42862	0.0328495	0.239876	0.20839	5	PROS1/THBD/SH2B3/TMX1/UBASH3B
c1 + c2	GO:2000279	negative regulation of DNA biosynthetic process	5/839	27/12374	0.185185	2.73121	2.42862	0.0328495	0.239876	0.20839	5	CDKN1A/NAT10/GNL3L/HNRNPA1/PINX1
c1 + c2	GO:0043200	response to amino acid	12/839	98/12374	0.122449	1.80594	2.16022	0.0328997	0.239876	0.20839	12	BCL2L1/CEBPB/CPEB4/EIF2S1/MYD88/NSMF/XBP1/CRLS1/LARS1/LYN/MTOR/UBR1
c1 + c2	GO:0046486	glycerolipid metabolic process	30/839	312/12374	0.0961538	1.41813	2.01736	0.0332326	0.240508	0.208939	30	GPX1/PIGL/PIGX/C3/CHKB/CRLS1/DAGLB/DGKD/GPCPD1/HDHD5/INPPL1/LPCAT3/MBOAT7/MTMR3/PANK2/PCYT1A/PGS1/PI4KA/PIK3CB/PIK3R1/PIKFYVE/PIP5K1A/PISD/PLA2G15/PLB1/PLCB2/PLSCR1/RAB38/SEL1L/TMX1
c1 + c2	GO:0022604	regulation of cell morphogenesis	22/839	214/12374	0.102804	1.5162	2.05433	0.0332354	0.240508	0.208939	22	HPN/LST1/SYT1/CAPZB/CORO1A/CORO1B/CSF1R/EEF2K/EPB41L3/EPHB2/EZR/FGD2/FMNL1/GNA12/HCK/PLAA/PLXNB2/PRKDC/PTK2/RAC1/RHOG/ZMYM4
c1 + c2	GO:0002323	natural killer cell activation involved in immune response	3/839	11/12374	0.272727	4.02232	2.70449	0.0339941	0.240508	0.208939	3	FCGR3A/CORO1A/LAMP1
c1 + c2	GO:0002430	complement receptor mediated signaling pathway	3/839	11/12374	0.272727	4.02232	2.70449	0.0339941	0.240508	0.208939	3	FPR1/C3/ITGAM
c1 + c2	GO:0010663	positive regulation of striated muscle cell apoptotic process	3/839	11/12374	0.272727	4.02232	2.70449	0.0339941	0.240508	0.208939	3	PTPN1/ATP2A2/CAMK2D
c1 + c2	GO:0010666	positive regulation of cardiac muscle cell apoptotic process	3/839	11/12374	0.272727	4.02232	2.70449	0.0339941	0.240508	0.208939	3	PTPN1/ATP2A2/CAMK2D
c1 + c2	GO:0016045	detection of bacterium	3/839	11/12374	0.272727	4.02232	2.70449	0.0339941	0.240508	0.208939	3	NAIP/HLA-A/HLA-B
c1 + c2	GO:0034135	regulation of toll-like receptor 2 signaling pathway	3/839	11/12374	0.272727	4.02232	2.70449	0.0339941	0.240508	0.208939	3	CYBA/LYN/TREM2
c1 + c2	GO:0034350	regulation of glial cell apoptotic process	3/839	11/12374	0.272727	4.02232	2.70449	0.0339941	0.240508	0.208939	3	GAS6/PRKCA/TREM2
c1 + c2	GO:0035022	positive regulation of Rac protein signal transduction	3/839	11/12374	0.272727	4.02232	2.70449	0.0339941	0.240508	0.208939	3	PIK3CB/RTN4/TNS3
c1 + c2	GO:0035332	positive regulation of hippo signaling	3/839	11/12374	0.272727	4.02232	2.70449	0.0339941	0.240508	0.208939	3	AARS1/STK3/YWHAE
c1 + c2	GO:0060099	regulation of phagocytosis, engulfment	3/839	11/12374	0.272727	4.02232	2.70449	0.0339941	0.240508	0.208939	3	C3/CD300A/TREM2
c1 + c2	GO:0071166	ribonucleoprotein complex localization	3/839	11/12374	0.272727	4.02232	2.70449	0.0339941	0.240508	0.208939	3	PRPF31/RIOK2/SUPT6H
c1 + c2	GO:0090160	Golgi to lysosome transport	3/839	11/12374	0.272727	4.02232	2.70449	0.0339941	0.240508	0.208939	3	ANKFY1/LAMP1/LAPTM5
c1 + c2	GO:0150078	positive regulation of neuroinflammatory response	3/839	11/12374	0.272727	4.02232	2.70449	0.0339941	0.240508	0.208939	3	IL1B/CTSC/TREM2
c1 + c2	GO:1903054	negative regulation of extracellular matrix organization	3/839	11/12374	0.272727	4.02232	2.70449	0.0339941	0.240508	0.208939	3	EMILIN1/TGFB1/TNFRSF1A
c1 + c2	GO:1903059	regulation of protein lipidation	3/839	11/12374	0.272727	4.02232	2.70449	0.0339941	0.240508	0.208939	3	RABL3/RAB3GAP1/RAB3GAP2
c1 + c2	GO:1905153	regulation of membrane invagination	3/839	11/12374	0.272727	4.02232	2.70449	0.0339941	0.240508	0.208939	3	C3/CD300A/TREM2
c1 + c2	GO:2000345	regulation of hepatocyte proliferation	3/839	11/12374	0.272727	4.02232	2.70449	0.0339941	0.240508	0.208939	3	HPN/XBP1/RTN4
c1 + c2	GO:0046824	positive regulation of nucleocytoplasmic transport	8/839	56/12374	0.142857	2.10693	2.239	0.0340301	0.240508	0.208939	8	IL1B/XBP1/GAS6/PIK3R1/RIOK2/TGFB1/XPO4/YWHAE
c1 + c2	GO:0048872	homeostasis of number of cells	27/839	276/12374	0.0978261	1.44279	2.00634	0.0347478	0.245204	0.213018	27	BCL6/HAMP/HMOX1/PTPN2/RRN3/SH2B2/ZFP36/ASXL1/BAX/BTK/CORO1A/EXT1/FLVCR1/GAPT/HSPA9/JAK3/KMT2E/LPCAT3/LYN/PIK3CB/PRKDC/RPS24/SH2B3/SLC1A5/TCIRG1/TGFB1/ZFP36L1
c1 + c2	GO:1902107	positive regulation of leukocyte differentiation	17/839	156/12374	0.108974	1.60721	2.05831	0.0353789	0.245758	0.2135	17	BCL6/CCR1/IL4I1/XBP1/BTK/GAS6/IL4R/LILRB4/NFKBID/OPA1/PRKCA/PRKDC/TGFB1/TREM2/TRIB1/VSIR/ZFP36L1
c1 + c2	GO:1903708	positive regulation of hemopoiesis	17/839	156/12374	0.108974	1.60721	2.05831	0.0353789	0.245758	0.2135	17	BCL6/CCR1/IL4I1/XBP1/BTK/GAS6/IL4R/LILRB4/NFKBID/OPA1/PRKCA/PRKDC/TGFB1/TREM2/TRIB1/VSIR/ZFP36L1
c1 + c2	GO:0031647	regulation of protein stability	30/839	314/12374	0.0955414	1.40909	1.98026	0.0357547	0.245758	0.2135	30	PIM1/RABL3/RPL23/RPL5/XBP1/CDC37/CDC73/CEP63/CMTM6/COG3/FBXW11/GNL3L/GRN/GTPBP4/HTT/LAMP1/MTOR/NAA15/PFN1/PIK3R1/PINX1/PRKDC/RNF149/RTN4/SEL1L/STK3/TMC6/TMC8/URI1/USP4
c1 + c2	GO:0001916	positive regulation of T cell mediated cytotoxicity	4/839	19/12374	0.210526	3.10495	2.47632	0.0359086	0.245758	0.2135	4	NECTIN2/HLA-A/HLA-B/HLA-E
c1 + c2	GO:0002396	MHC protein complex assembly	4/839	19/12374	0.210526	3.10495	2.47632	0.0359086	0.245758	0.2135	4	PDIA3/HLA-A/HLA-DMA/HLA-DPA1
c1 + c2	GO:0002501	peptide antigen assembly with MHC protein complex	4/839	19/12374	0.210526	3.10495	2.47632	0.0359086	0.245758	0.2135	4	PDIA3/HLA-A/HLA-DMA/HLA-DPA1
c1 + c2	GO:0002755	MyD88-dependent toll-like receptor signaling pathway	4/839	19/12374	0.210526	3.10495	2.47632	0.0359086	0.245758	0.2135	4	MYD88/BTK/CD300A/IRAK1
c1 + c2	GO:0002902	regulation of B cell apoptotic process	4/839	19/12374	0.210526	3.10495	2.47632	0.0359086	0.245758	0.2135	4	BCL6/BAX/BTK/LYN
c1 + c2	GO:0006896	Golgi to vacuole transport	4/839	19/12374	0.210526	3.10495	2.47632	0.0359086	0.245758	0.2135	4	ANKFY1/LAMP1/LAPTM5/VTI1A
c1 + c2	GO:0032753	positive regulation of interleukin-4 production	4/839	19/12374	0.210526	3.10495	2.47632	0.0359086	0.245758	0.2135	4	CEBPB/HAVCR2/HLA-E/IL1RAP
c1 + c2	GO:0032928	regulation of superoxide anion generation	4/839	19/12374	0.210526	3.10495	2.47632	0.0359086	0.245758	0.2135	4	APP/GNAI2/ITGAM/TGFB1
c1 + c2	GO:0036498	IRE1-mediated unfolded protein response	4/839	19/12374	0.210526	3.10495	2.47632	0.0359086	0.245758	0.2135	4	PTPN1/XBP1/BAX/VAPB
c1 + c2	GO:0042832	defense response to protozoan	4/839	19/12374	0.210526	3.10495	2.47632	0.0359086	0.245758	0.2135	4	BCL3/MYD88/SLC11A1/IL4R
c1 + c2	GO:0043302	positive regulation of leukocyte degranulation	4/839	19/12374	0.210526	3.10495	2.47632	0.0359086	0.245758	0.2135	4	STX4/IL4R/ITGAM/LAMP1
c1 + c2	GO:0046337	phosphatidylethanolamine metabolic process	4/839	19/12374	0.210526	3.10495	2.47632	0.0359086	0.245758	0.2135	4	CHKB/PISD/PLA2G15/PLB1
c1 + c2	GO:0046628	positive regulation of insulin receptor signaling pathway	4/839	19/12374	0.210526	3.10495	2.47632	0.0359086	0.245758	0.2135	4	PTPN1/PTPN2/GNAI2/SNX5
c1 + c2	GO:0050765	negative regulation of phagocytosis	4/839	19/12374	0.210526	3.10495	2.47632	0.0359086	0.245758	0.2135	4	ATG5/CD300A/PLSCR1/TGFB1
c1 + c2	GO:0072540	T-helper 17 cell lineage commitment	4/839	19/12374	0.210526	3.10495	2.47632	0.0359086	0.245758	0.2135	4	CD69/SOCS3/JAK3/OPA1
c1 + c2	GO:0098761	cellular response to interleukin-7	4/839	19/12374	0.210526	3.10495	2.47632	0.0359086	0.245758	0.2135	4	P4HB/PDIA3/BTK/JAK3
c1 + c2	GO:1903523	negative regulation of blood circulation	4/839	19/12374	0.210526	3.10495	2.47632	0.0359086	0.245758	0.2135	4	BIN1/APP/ATP2A2/GRK2
c1 + c2	GO:0050673	epithelial cell proliferation	27/839	277/12374	0.0974729	1.43758	1.98641	0.0361234	0.245758	0.2135	27	BCL2L1/CCND1/CDKN1A/CEBPB/GPX1/HMOX1/HPN/LOXL2/SAAL1/WDR77/XBP1/ZFP36/BAX/BID/BTK/CDC73/GRN/PIK3CB/PRKCA/PRKDC/RPS6KA1/RTN4/SERPINB1/STK3/TGFB1/TGFBR1/ZFP36L1
c1 + c2	GO:0001960	negative regulation of cytokine-mediated signaling pathway	9/839	67/12374	0.134328	1.98114	2.17172	0.0361597	0.245758	0.2135	9	NAIP/PTPN2/EIF4E2/GAS6/PARP14/SAMHD1/SH2B3/TREM2/YTHDF2
c1 + c2	GO:0048678	response to axon injury	9/839	67/12374	0.134328	1.98114	2.17172	0.0361597	0.245758	0.2135	9	BAX/CTNNA1/GRN/LYN/MTR/P2RX4/PUM2/TREM2/TSPO
c1 + c2	GO:0150076	neuroinflammatory response	9/839	67/12374	0.134328	1.98114	2.17172	0.0361597	0.245758	0.2135	9	IL1B/APP/C1QA/CTSC/GRN/IFNGR2/ITGAM/LYN/TREM2
c1 + c2	GO:2000514	regulation of CD4-positive, alpha-beta T cell activation	9/839	67/12374	0.134328	1.98114	2.17172	0.0361597	0.245758	0.2135	9	BCL6/CD69/JUNB/IL4R/ITCH/JAK3/NFKBID/OPA1/VSIR
c1 + c2	GO:0031669	cellular response to nutrient levels	22/839	216/12374	0.101852	1.50216	2.00794	0.0363306	0.245875	0.213602	22	ATF4/CDKN1A/CPEB4/EIF2S1/MLXIPL/PIM1/XBP1/ATG5/CD68/CSNK1A1/EIF2AK3/FBXO22/GAS6/GCN1/HNRNPA1/IFI16/LARS1/MAPKAP1/MIOS/MTMR3/MTOR/PRR5
c1 + c2	GO:0051028	mRNA transport	14/839	122/12374	0.114754	1.69245	2.07289	0.0365366	0.245875	0.213602	14	ZFP36/EIF4E/HNRNPA1/LRPPRC/MVP/NUP153/NUP214/QKI/RANBP2/SMG7/SUPT6H/THOC2/UPF2/ZFP36L1
c1 + c2	GO:0009620	response to fungus	6/839	37/12374	0.162162	2.39165	2.28631	0.0365505	0.245875	0.213602	6	HAMP/MYD88/APP/ATG5/BTK/TGFB1
c1 + c2	GO:0045454	cell redox homeostasis	6/839	37/12374	0.162162	2.39165	2.28631	0.0365505	0.245875	0.213602	6	APEX1/GPX1/SLC11A1/ERP44/GLRX3/PRDX4
c1 + c2	GO:0048260	positive regulation of receptor-mediated endocytosis	6/839	37/12374	0.162162	2.39165	2.28631	0.0365505	0.245875	0.213602	6	HAMP/APP/ARRB2/C3/DGKD/DTNBP1
c1 + c2	GO:1902175	regulation of oxidative stress-induced intrinsic apoptotic signaling pathway	6/839	37/12374	0.162162	2.39165	2.28631	0.0365505	0.245875	0.213602	6	ATF4/GPX1/P4HB/MCL1/SFPQ/TREM2
c1 + c2	GO:1905521	regulation of macrophage migration	6/839	37/12374	0.162162	2.39165	2.28631	0.0365505	0.245875	0.213602	6	EMILIN1/CSF1R/P2RX4/PTK2/RTN4/TREM2
c1 + c2	GO:0009451	RNA modification	17/839	157/12374	0.10828	1.59697	2.03017	0.0372796	0.249067	0.216374	17	AARS1/ADAT2/NAT10/PUS1/WDR4/DNAJB11/ELP3/FTSJ1/GAR1/NOP10/SYNCRIP/THADA/TRIT1/TRMT1/TRMT13/TYW1/WDR6
c1 + c2	GO:0006767	water-soluble vitamin metabolic process	8/839	57/12374	0.140351	2.06997	2.18356	0.0373296	0.249067	0.216374	8	MTHFD2/SLC25A19/MTHFS/MTR/PANK2/SELENON/SLC25A32/VNN2
c1 + c2	GO:0022600	digestive system process	8/839	57/12374	0.140351	2.06997	2.18356	0.0373296	0.249067	0.216374	8	HAMP/HRH2/TYMP/COPA/EZR/LPCAT3/SLC2A5/UGCG
c1 + c2	GO:0042440	pigment metabolic process	8/839	57/12374	0.140351	2.06997	2.18356	0.0373296	0.249067	0.216374	8	HMOX1/COX10/CTNS/FLVCR1/RAB38/RAPGEF2/SLCO2B1/TSPO
c1 + c2	GO:1903305	regulation of regulated secretory pathway	12/839	100/12374	0.12	1.76982	2.08452	0.0376677	0.249067	0.216374	12	ADGRE2/STX4/SYT1/ATP2A2/CD300A/DTNBP1/GNAI2/IL4R/ITGAM/LAMP1/LYN/RAB3GAP1
c1 + c2	GO:0042149	cellular response to glucose starvation	7/839	47/12374	0.148936	2.19659	2.21653	0.0376702	0.249067	0.216374	7	ATF4/CPEB4/XBP1/EIF2AK3/HNRNPA1/IFI16/MTMR3
c1 + c2	GO:0043030	regulation of macrophage activation	7/839	47/12374	0.148936	2.19659	2.21653	0.0376702	0.249067	0.216374	7	HAMP/KARS1/CTSC/GRN/HAVCR2/IL4R/TREM2
c1 + c2	GO:0140894	endolysosomal toll-like receptor signaling pathway	7/839	47/12374	0.148936	2.19659	2.21653	0.0376702	0.249067	0.216374	7	MYD88/HAVCR2/IRAK1/PIK3AP1/RTN4/TASL/UNC93B1
c1 + c2	GO:0141188	nucleic acid catabolic process	29/839	303/12374	0.0957096	1.41157	1.95617	0.037736	0.249067	0.216374	29	APEX1/FASTK/MYD88/SLC11A1/ZFP36/AGO3/BAX/CELF1/DCP1A/DIS3L2/EIF3E/FUS/LARP4B/LRPPRC/MALAT1/NBAS/PABPC1/PRKCA/PUM2/QKI/SKIC3/SMG7/SND1/SYNCRIP/TRNT1/UPF2/XRN2/YTHDF2/ZFP36L1
c1 + c2	GO:0001974	blood vessel remodeling	5/839	28/12374	0.178571	2.63366	2.33393	0.0378356	0.249067	0.216374	5	ATG5/BAX/EXT1/TGFB1/TMBIM1
c1 + c2	GO:0002673	regulation of acute inflammatory response	5/839	28/12374	0.178571	2.63366	2.33393	0.0378356	0.249067	0.216374	5	FCGR1A/IL1B/BTK/C3/HLA-E
c1 + c2	GO:0019886	antigen processing and presentation of exogenous peptide antigen via MHC class II	5/839	28/12374	0.178571	2.63366	2.33393	0.0378356	0.249067	0.216374	5	DNM2/HLA-DMA/HLA-DPA1/PIKFYVE/UNC93B1
c1 + c2	GO:0043369	CD4-positive or CD8-positive, alpha-beta T cell lineage commitment	5/839	28/12374	0.178571	2.63366	2.33393	0.0378356	0.249067	0.216374	5	CD69/SOCS3/JAK3/MTOR/OPA1
c1 + c2	GO:0045589	regulation of regulatory T cell differentiation	5/839	28/12374	0.178571	2.63366	2.33393	0.0378356	0.249067	0.216374	5	BCL6/IL4I1/LILRB4/TGFB1/VSIR
c1 + c2	GO:0071404	cellular response to low-density lipoprotein particle stimulus	5/839	28/12374	0.178571	2.63366	2.33393	0.0378356	0.249067	0.216374	5	MYD88/APP/CD68/TGFB1/TREM2
c1 + c2	GO:0048284	organelle fusion	17/839	158/12374	0.107595	1.58687	2.00222	0.0392536	0.258032	0.224163	17	STX4/SYT1/TRABD/ANKFY1/BAX/CHCHD3/CORO1A/GOSR2/HUWE1/MCL1/OPA1/PIKFYVE/RAB14/RCC1L/RUBCNL/USO1/VTI1A
c1 + c2	GO:0048660	regulation of smooth muscle cell proliferation	12/839	101/12374	0.118812	1.7523	2.04732	0.0402259	0.261603	0.227265	12	CDKN1A/HMOX1/MYD88/XBP1/GNA12/GNAI2/IRAK1/PIK3R1/PRKDC/TGFB1/TRIB1/XRCC5
c1 + c2	GO:0009408	response to heat	10/839	79/12374	0.126582	1.8669	2.08463	0.0402261	0.261603	0.227265	10	CDKN1A/EIF2S1/HMOX1/ATR/EIF2B3/HSPA6/IRAK1/LYN/MTOR/YWHAE
c1 + c2	GO:0006816	calcium ion transport	29/839	305/12374	0.095082	1.40232	1.91864	0.0405707	0.261603	0.227265	29	BIN1/CCR1/PTPN6/ATG5/ATP2A2/BAX/CAMK2D/CORO1A/CUL5/CYBA/GAS6/GNAI2/HSPA9/HTT/IBTK/LYN/P2RX4/PKD1L1/PLCB2/SEC61A1/SELENON/STIMATE/TGFB1/TMBIM1/TMX1/TPT1/TSPO/UBASH3B/YWHAE
c1 + c2	GO:0032732	positive regulation of interleukin-1 production	8/839	58/12374	0.137931	2.03428	2.12925	0.0408372	0.261603	0.227265	8	MYD88/NAIP/TMED10/APP/GSDMD/HAVCR2/IFI16/TMEM106A
c1 + c2	GO:0050854	regulation of antigen receptor-mediated signaling pathway	8/839	58/12374	0.137931	2.03428	2.12925	0.0408372	0.261603	0.227265	8	NECTIN2/PTPN2/PTPN6/CD300A/EZR/LAPTM5/LILRB4/LYN
c1 + c2	GO:0072678	T cell migration	8/839	58/12374	0.137931	2.03428	2.12925	0.0408372	0.261603	0.227265	8	CD69/ICAM1/MYO1G/ABL2/APP/CORO1A/CXCL16/OXSR1
c1 + c2	GO:0002347	response to tumor cell	6/839	38/12374	0.157895	2.32871	2.21231	0.0410107	0.261603	0.227265	6	IL4I1/NECTIN2/HAVCR2/HLA-A/LAPTM5/TGFB1
c1 + c2	GO:0031670	cellular response to nutrient	6/839	38/12374	0.157895	2.32871	2.21231	0.0410107	0.261603	0.227265	6	MLXIPL/PIM1/XBP1/CSNK1A1/GAS6/MTOR
c1 + c2	GO:0046850	regulation of bone remodeling	6/839	38/12374	0.157895	2.32871	2.21231	0.0410107	0.261603	0.227265	6	HAMP/CSF1R/PRKCA/SUCO/TMEM119/UBASH3B
c1 + c2	GO:0090199	regulation of release of cytochrome c from mitochondria	6/839	38/12374	0.157895	2.32871	2.21231	0.0410107	0.261603	0.227265	6	BCL2L1/GPX1/BAX/BID/OPA1/PPIF
c1 + c2	GO:0009100	glycoprotein metabolic process	30/839	318/12374	0.0943396	1.39137	1.90681	0.0412305	0.261603	0.227265	30	ALG2/RPN1/RPN2/AATF/B3GNT5/BTK/CHST11/CHSY1/COG3/DPY19L3/EDEM1/EDEM2/ERP44/EXT1/GAL3ST4/GFPT1/GOLPH3/HS2ST1/HS3ST1/JAK3/MAGT1/MAN2B1/MGAT5/PMM2/ST6GAL1/ST6GALNAC3/STT3A/STT3B/TMEM106A/UGGT1
c1 + c2	GO:0097529	myeloid leukocyte migration	17/839	159/12374	0.106918	1.57688	1.97447	0.0413023	0.261603	0.227265	17	ADGRE2/CCR1/EMILIN1/IL1B/MYD88/APP/CD300A/CSF1R/GBF1/LYN/P2RX4/PIK3R1/PIKFYVE/PTK2/RAC1/RTN4/TREM2
c1 + c2	GO:0015931	nucleobase-containing compound transport	21/839	207/12374	0.101449	1.49623	1.9417	0.0416215	0.261603	0.227265	21	CALHM6/SLC25A19/ZFP36/EIF4E/HNRNPA1/KPNB1/LRPPRC/MVP/NUP153/NUP214/QKI/RANBP2/SLC17A9/SLC25A32/SLC33A1/SMG7/SUPT6H/THOC2/UPF2/XPO5/ZFP36L1
c1 + c2	GO:0010332	response to gamma radiation	7/839	48/12374	0.145833	2.15082	2.15441	0.0416266	0.261603	0.227265	7	BCL2L1/CDKN1A/GPX1/ATR/BAX/PRKDC/XRCC5
c1 + c2	GO:0032613	interleukin-10 production	7/839	48/12374	0.145833	2.15082	2.15441	0.0416266	0.261603	0.227265	7	BCL3/BTK/JAK3/LILRB4/PDCD1LG2/TREM2/VSIR
c1 + c2	GO:0032653	regulation of interleukin-10 production	7/839	48/12374	0.145833	2.15082	2.15441	0.0416266	0.261603	0.227265	7	BCL3/BTK/JAK3/LILRB4/PDCD1LG2/TREM2/VSIR
c1 + c2	GO:0034204	lipid translocation	7/839	48/12374	0.145833	2.15082	2.15441	0.0416266	0.261603	0.227265	7	ABCB4/ATP11C/ATP8B4/ATP9B/PLSCR1/XKR6/XRCC4
c1 + c2	GO:0099024	plasma membrane invagination	7/839	48/12374	0.145833	2.15082	2.15441	0.0416266	0.261603	0.227265	7	FCGR1A/ARHGAP12/C3/CD300A/ITGAM/TREM2/XKR6
c1 + c2	GO:0006469	negative regulation of protein kinase activity	13/839	113/12374	0.115044	1.69673	2.00656	0.0421202	0.261603	0.227265	13	CDKN1A/IL1B/PTPN1/CD300A/EPHB2/IPO7/LILRB4/LYN/MACROH2A1/MVP/PPM1F/SPRED1/TRIB1
c1 + c2	GO:0006575	modified amino acid metabolic process	15/839	136/12374	0.110294	1.62667	1.98183	0.0421839	0.261603	0.227265	15	GPX1/HPN/MTHFD2/P4HB/CPQ/CTNS/LPCAT3/MTHFD1L/MTHFS/MTR/PANK2/PLA2G15/PLSCR1/SLC25A32/VNN2
c1 + c2	GO:0070588	calcium ion transmembrane transport	24/839	244/12374	0.0983607	1.45067	1.9175	0.0422669	0.261603	0.227265	24	BIN1/PTPN6/ATG5/ATP2A2/BAX/CAMK2D/CORO1A/CUL5/CYBA/GAS6/HSPA9/HTT/IBTK/LYN/P2RX4/PKD1L1/PLCB2/SEC61A1/SELENON/STIMATE/TGFB1/TMBIM1/UBASH3B/YWHAE
c1 + c2	GO:0001958	endochondral ossification	4/839	20/12374	0.2	2.9497	2.35336	0.0425536	0.261603	0.227265	4	EXT1/INPPL1/PEX7/TMEM119
c1 + c2	GO:0002837	regulation of immune response to tumor cell	4/839	20/12374	0.2	2.9497	2.35336	0.0425536	0.261603	0.227265	4	IL4I1/NECTIN2/HAVCR2/TGFB1
c1 + c2	GO:0006517	protein deglycosylation	4/839	20/12374	0.2	2.9497	2.35336	0.0425536	0.261603	0.227265	4	EDEM1/EDEM2/MAN2B1/UGGT1
c1 + c2	GO:0014912	negative regulation of smooth muscle cell migration	4/839	20/12374	0.2	2.9497	2.35336	0.0425536	0.261603	0.227265	4	PTPN1/CORO1B/GNA12/TRIB1
c1 + c2	GO:0032740	positive regulation of interleukin-17 production	4/839	20/12374	0.2	2.9497	2.35336	0.0425536	0.261603	0.227265	4	MYD88/BTK/OPA1/TGFB1
c1 + c2	GO:0036075	replacement ossification	4/839	20/12374	0.2	2.9497	2.35336	0.0425536	0.261603	0.227265	4	EXT1/INPPL1/PEX7/TMEM119
c1 + c2	GO:0042407	cristae formation	4/839	20/12374	0.2	2.9497	2.35336	0.0425536	0.261603	0.227265	4	CHCHD3/DNAJC11/IMMT/OPA1
c1 + c2	GO:0045063	T-helper 1 cell differentiation	4/839	20/12374	0.2	2.9497	2.35336	0.0425536	0.261603	0.227265	4	RELB/IL4R/JAK3/MTOR
c1 + c2	GO:0046596	regulation of viral entry into host cell	4/839	20/12374	0.2	2.9497	2.35336	0.0425536	0.261603	0.227265	4	NECTIN2/P4HB/TRIM25/TRIM38
c1 + c2	GO:0060339	negative regulation of type I interferon-mediated signaling pathway	4/839	20/12374	0.2	2.9497	2.35336	0.0425536	0.261603	0.227265	4	PTPN2/EIF4E2/SAMHD1/YTHDF2
c1 + c2	GO:0090201	negative regulation of release of cytochrome c from mitochondria	4/839	20/12374	0.2	2.9497	2.35336	0.0425536	0.261603	0.227265	4	BCL2L1/GPX1/OPA1/PPIF
c1 + c2	GO:0098760	response to interleukin-7	4/839	20/12374	0.2	2.9497	2.35336	0.0425536	0.261603	0.227265	4	P4HB/PDIA3/BTK/JAK3
c1 + c2	GO:0046777	protein autophosphorylation	16/839	148/12374	0.108108	1.59443	1.96201	0.0429406	0.261603	0.227265	16	PIM1/ATR/CAMK2D/CSF1R/EEF2K/EIF2AK3/HCK/IRAK1/LYN/MVP/NEK6/OXSR1/PIKFYVE/PTK2/RIOK2/TAOK3
c1 + c2	GO:0050657	nucleic acid transport	16/839	148/12374	0.108108	1.59443	1.96201	0.0429406	0.261603	0.227265	16	ZFP36/EIF4E/HNRNPA1/KPNB1/LRPPRC/MVP/NUP153/NUP214/QKI/RANBP2/SMG7/SUPT6H/THOC2/UPF2/XPO5/ZFP36L1
c1 + c2	GO:0050658	RNA transport	16/839	148/12374	0.108108	1.59443	1.96201	0.0429406	0.261603	0.227265	16	ZFP36/EIF4E/HNRNPA1/KPNB1/LRPPRC/MVP/NUP153/NUP214/QKI/RANBP2/SMG7/SUPT6H/THOC2/UPF2/XPO5/ZFP36L1
c1 + c2	GO:0045651	positive regulation of macrophage differentiation	3/839	12/12374	0.25	3.68713	2.51156	0.0430951	0.261603	0.227265	3	PRKCA/TGFB1/TRIB1
c1 + c2	GO:0046655	folic acid metabolic process	3/839	12/12374	0.25	3.68713	2.51156	0.0430951	0.261603	0.227265	3	MTHFD2/MTHFS/SLC25A32
c1 + c2	GO:0051081	nuclear membrane disassembly	3/839	12/12374	0.25	3.68713	2.51156	0.0430951	0.261603	0.227265	3	ATR/NEK6/PRKCA
c1 + c2	GO:0060330	regulation of response to type II interferon	3/839	12/12374	0.25	3.68713	2.51156	0.0430951	0.261603	0.227265	3	PTPN2/CDC37/PARP14
c1 + c2	GO:0060334	regulation of type II interferon-mediated signaling pathway	3/839	12/12374	0.25	3.68713	2.51156	0.0430951	0.261603	0.227265	3	PTPN2/CDC37/PARP14
c1 + c2	GO:0071233	cellular response to L-leucine	3/839	12/12374	0.25	3.68713	2.51156	0.0430951	0.261603	0.227265	3	LARS1/MTOR/UBR1
c1 + c2	GO:0071895	odontoblast differentiation	3/839	12/12374	0.25	3.68713	2.51156	0.0430951	0.261603	0.227265	3	CEBPB/IPO7/TGFB1
c1 + c2	GO:0090158	endoplasmic reticulum membrane organization	3/839	12/12374	0.25	3.68713	2.51156	0.0430951	0.261603	0.227265	3	LPCAT3/RTN4/VAPB
c1 + c2	GO:0090520	sphingolipid mediated signaling pathway	3/839	12/12374	0.25	3.68713	2.51156	0.0430951	0.261603	0.227265	3	EZR/PIK3CB/RAC1
c1 + c2	GO:0106074	aminoacyl-tRNA metabolism involved in translational fidelity	3/839	12/12374	0.25	3.68713	2.51156	0.0430951	0.261603	0.227265	3	AARS1/LARS1/VARS1
c1 + c2	GO:0140052	cellular response to oxidised low-density lipoprotein particle stimulus	3/839	12/12374	0.25	3.68713	2.51156	0.0430951	0.261603	0.227265	3	MYD88/CD68/TREM2
c1 + c2	GO:1900153	positive regulation of nuclear-transcribed mRNA catabolic process, deadenylation-dependent decay	3/839	12/12374	0.25	3.68713	2.51156	0.0430951	0.261603	0.227265	3	ZFP36/PABPC1/ZFP36L1
c1 + c2	GO:1901203	positive regulation of extracellular matrix assembly	3/839	12/12374	0.25	3.68713	2.51156	0.0430951	0.261603	0.227265	3	EMILIN1/TGFB1/TGFBR1
c1 + c2	GO:1990253	cellular response to leucine starvation	3/839	12/12374	0.25	3.68713	2.51156	0.0430951	0.261603	0.227265	3	ATF4/LARS1/MTOR
c1 + c2	GO:2000622	regulation of nuclear-transcribed mRNA catabolic process, nonsense-mediated decay	3/839	12/12374	0.25	3.68713	2.51156	0.0430951	0.261603	0.227265	3	NBAS/PABPC1/SYNCRIP
c1 + c2	GO:0010573	vascular endothelial growth factor production	5/839	29/12374	0.172414	2.54285	2.24329	0.0432599	0.261603	0.227265	5	ATF4/IL1B/C3/EIF2AK3/TGFB1
c1 + c2	GO:0010665	regulation of cardiac muscle cell apoptotic process	5/839	29/12374	0.172414	2.54285	2.24329	0.0432599	0.261603	0.227265	5	PTPN1/ATG5/ATP2A2/CAMK2D/RGL2
c1 + c2	GO:0032620	interleukin-17 production	5/839	29/12374	0.172414	2.54285	2.24329	0.0432599	0.261603	0.227265	5	MYD88/BTK/OPA1/TGFB1/VSIR
c1 + c2	GO:0032660	regulation of interleukin-17 production	5/839	29/12374	0.172414	2.54285	2.24329	0.0432599	0.261603	0.227265	5	MYD88/BTK/OPA1/TGFB1/VSIR
c1 + c2	GO:0032692	negative regulation of interleukin-1 production	5/839	29/12374	0.172414	2.54285	2.24329	0.0432599	0.261603	0.227265	5	ARRB2/GAS6/LILRB4/SERPINB1/TREM2
c1 + c2	GO:0051642	centrosome localization	5/839	29/12374	0.172414	2.54285	2.24329	0.0432599	0.261603	0.227265	5	FHOD1/CEP83/EZR/PARD3B/RANBP2
c1 + c2	GO:0055094	response to lipoprotein particle	5/839	29/12374	0.172414	2.54285	2.24329	0.0432599	0.261603	0.227265	5	MYD88/APP/CD68/TGFB1/TREM2
c1 + c2	GO:0061842	microtubule organizing center localization	5/839	29/12374	0.172414	2.54285	2.24329	0.0432599	0.261603	0.227265	5	FHOD1/CEP83/EZR/PARD3B/RANBP2
c1 + c2	GO:0070198	protein localization to chromosome, telomeric region	5/839	29/12374	0.172414	2.54285	2.24329	0.0432599	0.261603	0.227265	5	ATR/GNL3L/MACROH2A1/PINX1/XRCC5
c1 + c2	GO:0090382	phagosome maturation	5/839	29/12374	0.172414	2.54285	2.24329	0.0432599	0.261603	0.227265	5	CORO1A/PIKFYVE/RAB14/RAB38/TCIRG1
c1 + c2	GO:0072659	protein localization to plasma membrane	25/839	257/12374	0.0972763	1.43468	1.8991	0.0433796	0.261983	0.227595	25	BCL2L1/STX4/TSPAN33/CAMK2D/EPB41L3/EPHB2/EZR/FYB1/GAS6/GGA1/GOLGA4/GOLPH3/NUMB/PIK3R1/PIP5K1A/RAB10/RAB11A/RAPGEF2/RHBDF2/RHOG/SLMAP/TGFB1/TMBIM1/TNFRSF1A/TREM2
c1 + c2	GO:0032088	negative regulation of NF-kappaB transcription factor activity	8/839	59/12374	0.135593	1.9998	2.07602	0.044557	0.268742	0.233467	8	BCL3/ARRB2/COMMD1/HAVCR2/IRAK1/ITCH/RBCK1/TRAF3
c1 + c2	GO:0007173	epidermal growth factor receptor signaling pathway	13/839	114/12374	0.114035	1.68185	1.97244	0.0447257	0.269407	0.234045	13	PTPN2/ABL2/BCAR3/CSF1R/DGKD/EPHB2/GAREM1/GRB2/MVP/PTK2/RHBDF2/SNX5/TGFB1
c1 + c2	GO:0022409	positive regulation of cell-cell adhesion	25/839	258/12374	0.0968992	1.42912	1.87853	0.045083	0.271204	0.235606	25	BCL6/EBI3/EMILIN1/IL1B/IL4I1/PTPN6/XBP1/ABL2/CORO1A/HAVCR2/HLA-A/HLA-DMA/HLA-DPA1/HLA-E/ICOSLG/IL4R/IRAK1/LILRB4/LYN/MTOR/NFKBID/OPA1/PDCD1LG2/TGFB1/VSIR
c1 + c2	GO:0051170	import into nucleus	16/839	149/12374	0.107383	1.58373	1.93327	0.0452184	0.271664	0.236006	16	BCL3/CDKN1A/RPL23/XBP1/HNRNPA1/IPO11/IPO7/KPNA4/KPNB1/NUP153/NUP214/PIK3R1/RANBP2/STK3/TGFB1/TNPO3
c1 + c2	GO:0001649	osteoblast differentiation	17/839	161/12374	0.10559	1.5573	1.91954	0.0456287	0.27328	0.237409	17	ATF4/CEBPB/DDX21/JUNB/CCDC47/DNAJC13/GTPBP4/HIRA/IPO7/PTK2/RRBP1/RSL1D1/SND1/SUCO/SYNCRIP/TCIRG1/TMEM119
c1 + c2	GO:0010718	positive regulation of epithelial to mesenchymal transition	6/839	39/12374	0.153846	2.269	2.1406	0.0458	0.27328	0.237409	6	IL1B/LOXL2/MTOR/PTK2/TGFB1/TGFBR1
c1 + c2	GO:0031641	regulation of myelination	6/839	39/12374	0.153846	2.269	2.1406	0.0458	0.27328	0.237409	6	TYMP/CTSC/EIF2AK3/MTOR/QKI/RNF10
c1 + c2	GO:0015850	organic hydroxy compound transport	18/839	173/12374	0.104046	1.53453	1.90943	0.0458151	0.27328	0.237409	18	ABCB4/FLVCR2/PLTP/SYT1/DTNBP1/FLVCR1/GRAMD1A/GRK2/KPNA4/NPC2/OSBP/SEC24A/SLC16A3/SLCO2B1/TREM2/TSPO/VAPB/VPS53
c1 + c2	GO:0002381	immunoglobulin production involved in immunoglobulin-mediated immune response	7/839	49/12374	0.142857	2.10693	2.0938	0.0458431	0.27328	0.237409	7	BCL6/TNFSF13/BTK/PCYT1A/SHLD1/SUPT6H/TGFB1
c1 + c2	GO:0061180	mammary gland epithelium development	7/839	49/12374	0.142857	2.10693	2.0938	0.0458431	0.27328	0.237409	7	CCND1/CEBPB/GPX1/BAX/CSF1R/RTN4/TGFB1
c1 + c2	GO:0006970	response to osmotic stress	9/839	70/12374	0.128571	1.89624	2.02796	0.0460403	0.273747	0.237815	9	RELB/BAX/ICOSLG/MTOR/OXSR1/PLK3/TSPO/XRCC5/ZFP36L1
c1 + c2	GO:1903008	organelle disassembly	9/839	70/12374	0.128571	1.89624	2.02796	0.0460403	0.273747	0.237815	9	ASCC2/ASCC3/EIF4E2/GBF1/GCN1/MRRF/PLK3/SKIC3/TRNT1
c1 + c2	GO:0072676	lymphocyte migration	10/839	81/12374	0.123457	1.8208	1.99877	0.0465369	0.275987	0.239761	10	CD69/ICAM1/MYO1G/ABL2/APP/CORO1A/CXCL16/EXT1/GAS6/OXSR1
c1 + c2	GO:0090316	positive regulation of intracellular protein transport	10/839	81/12374	0.123457	1.8208	1.99877	0.0465369	0.275987	0.239761	10	IL1B/XBP1/EDEM1/EDEM2/GAS6/PIK3R1/PLK3/TGFB1/XPO4/YWHAE
c1 + c2	GO:0006935	chemotaxis	29/839	309/12374	0.0938511	1.38416	1.84435	0.046713	0.27632	0.240051	29	ADGRE2/CCR1/FPR1/IL1B/PTPN2/STX4/TYMP/APP/ARRB2/CORO1A/CORO1B/CSF1R/CXCL16/GAS6/GBF1/GPSM3/LYN/OXSR1/P2RX4/PIK3CB/PIKFYVE/PIP5K1A/PPM1F/PTK2/RAC1/RHOG/ST6GAL1/TGFB1/TREM2
c1 + c2	GO:0042330	taxis	29/839	309/12374	0.0938511	1.38416	1.84435	0.046713	0.27632	0.240051	29	ADGRE2/CCR1/FPR1/IL1B/PTPN2/STX4/TYMP/APP/ARRB2/CORO1A/CORO1B/CSF1R/CXCL16/GAS6/GBF1/GPSM3/LYN/OXSR1/P2RX4/PIK3CB/PIKFYVE/PIP5K1A/PPM1F/PTK2/RAC1/RHOG/ST6GAL1/TGFB1/TREM2
c1 + c2	GO:0051222	positive regulation of protein transport	20/839	198/12374	0.10101	1.48975	1.87354	0.0477089	0.281849	0.244854	20	IL1B/STX4/TMED10/XBP1/ADAM9/APP/C2CD2L/EDEM1/EDEM2/GAS6/GOLPH3/OSBP/PIK3R1/PLK3/PRKCA/SEC24A/TGFB1/TREM2/XPO4/YWHAE
c1 + c2	GO:0006611	protein export from nucleus	8/839	60/12374	0.133333	1.96647	2.02383	0.0484929	0.284341	0.247019	8	IL1B/GAS6/HSPA9/NUP214/TGFB1/XPO4/XPO5/YWHAE
c1 + c2	GO:0007004	telomere maintenance via telomerase	8/839	60/12374	0.133333	1.96647	2.02383	0.0484929	0.284341	0.247019	8	NAT10/ATR/GAR1/GNL3L/HNRNPA1/NOP10/PINX1/XRCC5
c1 + c2	GO:2000379	positive regulation of reactive oxygen species metabolic process	8/839	60/12374	0.133333	1.96647	2.02383	0.0484929	0.284341	0.247019	8	CDKN1A/APP/CYBA/GNAI2/GRB2/ITGAM/TGFB1/TSPO
c1 + c2	GO:0002244	hematopoietic progenitor cell differentiation	12/839	104/12374	0.115385	1.70175	1.93815	0.0486243	0.284341	0.247019	12	PTPN6/ZFP36/EXT1/HSPA9/ITCH/LYN/PLD4/PRKDC/SH2B3/TGFB1/XRCC5/YTHDF2
c1 + c2	GO:0007265	Ras protein signal transduction	12/839	104/12374	0.115385	1.70175	1.93815	0.0486243	0.284341	0.247019	12	CDKN1A/RABL3/SH2B2/EPHB2/G3BP1/GNB1/GRB2/KSR1/MAPKAP1/RAPGEF2/RASA3/RGL2
c1 + c2	GO:0048659	smooth muscle cell proliferation	12/839	104/12374	0.115385	1.70175	1.93815	0.0486243	0.284341	0.247019	12	CDKN1A/HMOX1/MYD88/XBP1/GNA12/GNAI2/IRAK1/PIK3R1/PRKDC/TGFB1/TRIB1/XRCC5
c1 + c2	GO:0051147	regulation of muscle cell differentiation	12/839	104/12374	0.115385	1.70175	1.93815	0.0486243	0.284341	0.247019	12	CDK9/XBP1/ANKRD17/ARRB2/CCNT2/FBXO22/MTOR/PTBP1/SETD3/SUPT6H/TGFB1/TMEM119
c1 + c2	GO:0051961	negative regulation of nervous system development	12/839	104/12374	0.115385	1.70175	1.93815	0.0486243	0.284341	0.247019	12	IL1B/APP/ARHGAP4/CTNNA1/DNAJB11/EPHB2/RAPGEF2/RNF10/RTN4/TGFB1/TREM2/TSPO
c1 + c2	GO:0002431	Fc receptor mediated stimulatory signaling pathway	5/839	30/12374	0.166667	2.45809	2.15638	0.0491269	0.285311	0.247862	5	MYO1G/HCK/LYN/PLSCR1/PTK2
c1 + c2	GO:0043903	regulation of biological process involved in symbiotic interaction	5/839	30/12374	0.166667	2.45809	2.15638	0.0491269	0.285311	0.247862	5	NECTIN2/P4HB/BST2/TRIM25/TRIM38
c1 + c2	GO:0045066	regulatory T cell differentiation	5/839	30/12374	0.166667	2.45809	2.15638	0.0491269	0.285311	0.247862	5	BCL6/IL4I1/LILRB4/TGFB1/VSIR
c1 + c2	GO:0050819	negative regulation of coagulation	5/839	30/12374	0.166667	2.45809	2.15638	0.0491269	0.285311	0.247862	5	PROS1/THBD/SH2B3/TMX1/UBASH3B
c1 + c2	GO:0060761	negative regulation of response to cytokine stimulus	9/839	71/12374	0.126761	1.86953	1.98161	0.0496969	0.285311	0.247862	9	NAIP/PTPN2/EIF4E2/GAS6/PARP14/SAMHD1/SH2B3/TREM2/YTHDF2
c1 + c2	GO:0001773	myeloid dendritic cell activation	4/839	21/12374	0.190476	2.80924	2.23784	0.0498428	0.285311	0.247862	4	LTBR/RELB/HAVCR2/TGFB1
c1 + c2	GO:0002063	chondrocyte development	4/839	21/12374	0.190476	2.80924	2.23784	0.0498428	0.285311	0.247862	4	CHST11/CHSY1/EIF2AK3/EXT1
c1 + c2	GO:0002433	immune response-regulating cell surface receptor signaling pathway involved in phagocytosis	4/839	21/12374	0.190476	2.80924	2.23784	0.0498428	0.285311	0.247862	4	MYO1G/HCK/LYN/PTK2
c1 + c2	GO:0002834	regulation of response to tumor cell	4/839	21/12374	0.190476	2.80924	2.23784	0.0498428	0.285311	0.247862	4	IL4I1/NECTIN2/HAVCR2/TGFB1
c1 + c2	GO:0008156	negative regulation of DNA replication	4/839	21/12374	0.190476	2.80924	2.23784	0.0498428	0.285311	0.247862	4	BCL6/ATR/GTPBP4/S100A11
c1 + c2	GO:0038096	Fc-gamma receptor signaling pathway involved in phagocytosis	4/839	21/12374	0.190476	2.80924	2.23784	0.0498428	0.285311	0.247862	4	MYO1G/HCK/LYN/PTK2
c1 + c2	GO:0043304	regulation of mast cell degranulation	4/839	21/12374	0.190476	2.80924	2.23784	0.0498428	0.285311	0.247862	4	ADGRE2/CD300A/IL4R/LYN
c1 + c2	GO:0043371	negative regulation of CD4-positive, alpha-beta T cell differentiation	4/839	21/12374	0.190476	2.80924	2.23784	0.0498428	0.285311	0.247862	4	BCL6/CD69/IL4R/JAK3
c1 + c2	GO:0043555	regulation of translation in response to stress	4/839	21/12374	0.190476	2.80924	2.23784	0.0498428	0.285311	0.247862	4	EIF2S1/DNAJC3/EIF2AK3/RPS6KA1
c1 + c2	GO:0044794	positive regulation by host of viral process	4/839	21/12374	0.190476	2.80924	2.23784	0.0498428	0.285311	0.247862	4	CSF1R/EEF1A1/STOM/VAPB
c1 + c2	GO:0070935	3'-UTR-mediated mRNA stabilization	4/839	21/12374	0.190476	2.80924	2.23784	0.0498428	0.285311	0.247862	4	MYD88/ZFP36/LARP4B/QKI
c1 + c2	GO:1900078	positive regulation of cellular response to insulin stimulus	4/839	21/12374	0.190476	2.80924	2.23784	0.0498428	0.285311	0.247862	4	PTPN1/PTPN2/GNAI2/SNX5
c4 + c6	GO:0032868	response to insulin	35/888	248/12374	0.141129	1.96659	4.27532	8.77883e-05	0.144644	0.141391	35	APC/C2CD5/DENND4C/FER/FOXO1/INPP5K/INSIG2/KCNQ1/LPIN1/LPIN2/NCOA2/OSBPL8/PDE3B/PDPK1/PIK3C2A/PIK3CA/PPARA/PTPRA/SORL1/SORT1/SOS1/SOS2/STXBP3/TBC1D4/TSC1/WDTC1/CPEB2/EPM2AIP1/GAB1/GCLC/GKAP1/IGF1R/INSR/KAT2B/SESN3
c4 + c6	GO:0032870	cellular response to hormone stimulus	59/888	499/12374	0.118236	1.64759	4.10574	9.21288e-05	0.144644	0.141391	59	ABHD2/APC/ARID1B/BCAS3/C2CD5/CLOCK/CTBP2/CTSS/DENND4C/DHRS3/EP300/FER/FOXO1/FOXO3/GNAS/GNG2/HNRNPU/INPP5K/INSIG2/JAK1/KDM3A/LEPROTL1/LPIN1/LPIN2/MBD5/NCOA2/OSBPL8/PADI2/PAK1/PDE3B/PDPK1/PIK3C2A/PIK3CA/PPARA/PPP3CA/PTGES3/PTPRA/RAP1GDS1/ROCK2/SAFB2/SORL1/SOS1/SOS2/TBC1D4/TRIM24/UBR5/WDTC1/BBS2/CPEB2/GAB1/GCLC/GKAP1/IGF1R/INSR/KAT2B/NR1D2/NR3C2/PRKCE/SESN3
c4 + c6	GO:0051261	protein depolymerization	20/888	111/12374	0.18018	2.51075	4.44546	0.000109341	0.144644	0.141391	20	ADD1/APC/ASPH/CAMSAP2/CKAP5/CLASP1/GAK/GSN/KIF2A/MICAL1/PIK3CA/SCIN/SPAST/TTBK2/VPS4B/WASHC2C/CCSAP/CKAP2/CLASP2/TMOD2
c4 + c6	GO:0071375	cellular response to peptide hormone stimulus	37/888	274/12374	0.135036	1.88169	4.10354	0.000141548	0.144644	0.141391	37	APC/ARID1B/C2CD5/DENND4C/FER/FOXO1/GNAS/INPP5K/INSIG2/JAK1/LEPROTL1/LPIN1/LPIN2/MBD5/NCOA2/OSBPL8/PDE3B/PDPK1/PIK3C2A/PIK3CA/PPP3CA/PTPRA/RAP1GDS1/ROCK2/SORL1/SOS1/SOS2/TBC1D4/WDTC1/CPEB2/GAB1/GCLC/GKAP1/IGF1R/INSR/KAT2B/SESN3
c4 + c6	GO:0031669	cellular response to nutrient levels	31/888	216/12374	0.143519	1.99989	4.12198	0.000160416	0.144644	0.141391	31	BMPR2/CHKA/EP300/FNIP1/FOXO1/FOXO3/MAPK8/NUAK2/PAK1/PPARA/PPM1D/PRKAB2/PRKAG2/RHEB/RICTOR/RRAGC/SLC38A2/TNRC6A/TRIM24/TSC1/USP33/WDR59/WIPI1/WNT2B/IGF1R/KAT2B/LPL/MAP1LC3B/MICU1/RRAGD/SESN3
c4 + c6	GO:0043434	response to peptide hormone	45/888	361/12374	0.124654	1.73701	3.95149	0.000190572	0.144644	0.141391	45	APC/ARID1B/C2CD5/DENND4C/FER/FOXO1/GNAS/INPP5K/INSIG2/JAK1/KCNQ1/LEPROTL1/LPIN1/LPIN2/LTA4H/MBD5/NCOA2/OSBPL8/PDE3B/PDPK1/PIK3C2A/PIK3CA/PPARA/PPP3CA/PTPRA/RAP1GDS1/ROCK2/SORL1/SORT1/SOS1/SOS2/STXBP3/TBC1D4/TRIM24/TSC1/WDTC1/CPEB2/EPM2AIP1/GAB1/GCLC/GKAP1/IGF1R/INSR/KAT2B/SESN3
c4 + c6	GO:0032869	cellular response to insulin stimulus	29/888	202/12374	0.143564	2.00052	3.98641	0.000256549	0.166904	0.16315	29	APC/C2CD5/DENND4C/FER/FOXO1/INPP5K/INSIG2/LPIN1/LPIN2/NCOA2/OSBPL8/PDE3B/PDPK1/PIK3C2A/PIK3CA/PTPRA/SORL1/SOS1/SOS2/TBC1D4/WDTC1/CPEB2/GAB1/GCLC/GKAP1/IGF1R/INSR/KAT2B/SESN3
c4 + c6	GO:0010638	positive regulation of organelle organization	50/888	426/12374	0.117371	1.63553	3.71151	0.000371282	0.211352	0.206599	50	ABI2/AKAP9/ANAPC5/ATM/ATRX/BMF/C2CD5/CALCOCO2/CDC42EP3/CDK5RAP2/CKAP5/CLASP1/CNOT6L/DLG1/DYNC1H1/FER/GSN/MSN/NAF1/NEK7/P2RX7/PAK1/PDGFB/PRKN/PTGES3/PTK2B/RAD21/RALBP1/RICTOR/ROCK2/SCIN/SNX30/SPAST/SPIRE1/TAPT1/TNKS/UCHL5/VPS4B/WASF2/WASHC2C/WIPI1/CD47/DDHD1/DOC2A/INSR/MICU1/NCAPD2/PINK1/PRKCE/TESK1
c4 + c6	GO:0051495	positive regulation of cytoskeleton organization	23/888	151/12374	0.152318	2.1225	3.85875	0.000464399	0.218089	0.213184	23	ABI2/AKAP9/CDC42EP3/CDK5RAP2/CKAP5/CLASP1/DLG1/DYNC1H1/FER/GSN/P2RX7/PAK1/PTK2B/RICTOR/ROCK2/SCIN/SPAST/VPS4B/WASF2/WASHC2C/CD47/PRKCE/TESK1
c4 + c6	GO:0043543	protein acylation	15/888	80/12374	0.1875	2.61275	4.0237	0.000495083	0.218089	0.213184	15	CLOCK/DIP2A/DIP2B/EP300/FOXO1/GOLGA7/ING4/PPM1A/PPM1B/SOX4/ZDHHC2/ZDHHC21/KAT2B/NMT2/ZDHHC18
c4 + c6	GO:0009267	cellular response to starvation	24/888	162/12374	0.148148	2.0644	3.79164	0.000534493	0.218089	0.213184	24	BMPR2/CHKA/FNIP1/FOXO1/FOXO3/MAPK8/NUAK2/PAK1/PPARA/PPM1D/PRKAG2/RRAGC/SLC38A2/TNRC6A/TSC1/USP33/WDR59/WIPI1/WNT2B/IGF1R/MAP1LC3B/MICU1/RRAGD/SESN3
c4 + c6	GO:0042594	response to starvation	27/888	192/12374	0.140625	1.95957	3.72585	0.000574676	0.218089	0.213184	27	BCAS3/BMPR2/CHKA/FNIP1/FOXO1/FOXO3/MAPK8/NUAK2/PAK1/PPARA/PPM1D/PRKAG2/RRAGC/SLC38A2/TBC1D5/TNRC6A/TSC1/ULK2/USP33/WDR59/WIPI1/WNT2B/IGF1R/MAP1LC3B/MICU1/RRAGD/SESN3
c4 + c6	GO:0031023	microtubule organizing center organization	21/888	136/12374	0.154412	2.15168	3.75496	0.000671242	0.221949	0.216957	21	CDK5RAP2/CEP192/CKAP5/CLASP1/CNTLN/GCC2/MCPH1/NDE1/NIN/PCM1/PKD2/POC1B/PPP1R12A/RBM14/ROCK2/RTTN/USP33/VPS4B/XPO1/CLASP2/KAT2B
c4 + c6	GO:0060021	roof of mouth development	11/888	50/12374	0.22	3.06563	4.06932	0.000682321	0.221949	0.216957	11	ASPH/BMPR1A/BNC2/DHRS3/DLG1/INSIG2/SGPL1/SOS1/WDPCP/ACVR2B/PLEKHA1
c4 + c6	GO:0051494	negative regulation of cytoskeleton organization	21/888	138/12374	0.152174	2.1205	3.68035	0.000815907	0.247709	0.242138	21	ADD1/APC/ARHGAP6/CAMSAP2/CDK5RAP2/CLASP1/DYRK1A/GSN/INPP5K/PIK3CA/PRKN/RBM14/SCIN/SSH2/TTBK2/WASF2/WASHC2C/CKAP2/CLASP2/KAT2B/TMOD2
c4 + c6	GO:0032984	protein-containing complex disassembly	31/888	239/12374	0.129707	1.80743	3.50463	0.000947841	0.255465	0.249719	31	ADD1/APC/ASPH/CALCOCO2/CAMSAP2/CKAP5/CLASP1/EPG5/GAK/GSN/IRAK3/IST1/KIF2A/MICAL1/PIK3CA/SCIN/SMARCC2/SNX14/SPAST/TTBK2/VPS4B/WASHC2C/CCSAP/CKAP2/CLASP2/IGF1R/INSR/MAP1LC3B/NAPB/NSF/TMOD2
c4 + c6	GO:0051298	centrosome duplication	13/888	68/12374	0.191176	2.66398	3.82565	0.000953646	0.255465	0.249719	13	CDK5RAP2/CEP192/CKAP5/NDE1/PKD2/POC1B/RBM14/ROCK2/RTTN/USP33/VPS4B/XPO1/KAT2B
c4 + c6	GO:0010639	negative regulation of organelle organization	38/888	316/12374	0.120253	1.67569	3.38309	0.0011599	0.270317	0.264238	38	ADD1/APC/ARHGAP6/ATM/ATRX/BCL2L2/CAMSAP2/CDK5RAP2/CLASP1/CTC1/DYRK1A/FEZ2/FNIP1/GSN/HNRNPU/INPP5K/MTM1/PIK3CA/PRKN/RAD21/RBM14/SCIN/SMARCA5/SSH2/TBC1D4/TCHP/TNKS/TTBK2/WASF2/WASHC2C/CKAP2/CLASP2/GCLC/KAT2B/PINK1/TESK1/TMOD2/TOM1L2
c4 + c6	GO:0031334	positive regulation of protein-containing complex assembly	24/888	171/12374	0.140351	1.95575	3.49918	0.00116666	0.270317	0.264238	24	AKAP9/ATM/BMF/CDC42EP3/CDK5RAP2/CKAP5/CLASP1/CRBN/DLG1/FER/FNIP1/MAPK8/MSN/NEK7/P2RX7/PAK1/PLCG2/PTK2B/RICTOR/UNC13B/WASHC2C/ABCA3/PINK1/PRKCE
c4 + c6	GO:0010634	positive regulation of epithelial cell migration	9/888	38/12374	0.236842	3.30032	3.94868	0.00118716	0.270317	0.264238	9	ARHGAP5/BMPR2/CAPN7/CLASP1/DOCK5/MAPRE2/PLCG2/CLASP2/PRKCE
c4 + c6	GO:0007019	microtubule depolymerization	10/888	46/12374	0.217391	3.02928	3.83384	0.00130684	0.283397	0.277024	10	APC/CAMSAP2/CKAP5/CLASP1/KIF2A/SPAST/TTBK2/CCSAP/CKAP2/CLASP2
c4 + c6	GO:0090066	regulation of anatomical structure size	44/888	386/12374	0.11399	1.58841	3.26557	0.00148142	0.294775	0.288145	44	ADD1/AKT3/ARHGAP5/ARPC5/BMPR2/CDC42EP3/CLCN3/DEPTOR/DIP2B/DLG1/DOCK5/FER/GSN/HP1BP3/IST1/ITGB1/MSN/P2RX7/PIK3C2A/PIK3CA/PTK2B/RAB5A/RAP1GAP2/RAP1GDS1/RASA1/RB1CC1/RICTOR/ROCK2/SCIN/SSH2/TBXAS1/TSC1/ULK2/WASHC2C/WDTC1/ZDHHC21/BBS2/CDKL5/CLASP2/GCLC/KAT2B/PRKCE/TMOD2/TTL
c4 + c6	GO:0060008	Sertoli cell differentiation	5/888	13/12374	0.384615	5.35949	4.37261	0.00148876	0.294775	0.288145	5	ATRX/FER/FNDC3A/HSD17B4/SAFB2
c4 + c6	GO:0032273	positive regulation of protein polymerization	13/888	72/12374	0.180556	2.51598	3.58701	0.00165256	0.296945	0.290267	13	AKAP9/CDC42EP3/CDK5RAP2/CKAP5/CLASP1/DLG1/FER/PAK1/PTK2B/RICTOR/WASHC2C/PINK1/PRKCE
c4 + c6	GO:0043254	regulation of protein-containing complex assembly	42/888	366/12374	0.114754	1.59906	3.23472	0.00165333	0.296945	0.290267	42	ADD1/AIDA/AKAP9/ARPC5/ATM/BMF/CAMSAP2/CDC42EP3/CDK5RAP2/CKAP5/CLASP1/CRBN/DLG1/DYRK1A/EP300/FER/FNIP1/GAK/GSN/MAPK8/MSN/NEK7/P2RX7/PAK1/PLCG2/PTK2B/RASA1/RICTOR/SCIN/SORL1/SSH2/STXBP5/UNC13B/VPS8/WASHC2C/ABCA3/BBS10/CLASP2/NAPB/PINK1/PRKCE/TMOD2
c4 + c6	GO:0098876	vesicle-mediated transport to the plasma membrane	21/888	146/12374	0.143836	2.0043	3.39409	0.00169534	0.296945	0.290267	21	BLTP1/CNST/EPG5/EXOC6B/GOLGA7/INPP5F/KIF13A/LYPLAL1/SCARB2/SNX27/SNX30/SORL1/STXBP5/VAMP4/VPS50/WASHC2C/ZDHHC2/BBS2/CLSTN1/DENND1B/NSF
c4 + c6	GO:0032006	regulation of TOR signaling	20/888	137/12374	0.145985	2.03426	3.38464	0.00180323	0.300042	0.293294	20	AKT3/ARMH4/ATM/DEPTOR/EP300/FNIP1/MTM1/NLK/PIK3CA/RHEB/RICTOR/RRAGC/SLC38A9/TBCK/TSC1/WDR59/GPR137C/PRKACB/RRAGD/SESN3
c4 + c6	GO:0032271	regulation of protein polymerization	23/888	167/12374	0.137725	1.91915	3.32506	0.00188458	0.300042	0.293294	23	ADD1/AKAP9/ARPC5/CAMSAP2/CDC42EP3/CDK5RAP2/CKAP5/CLASP1/DLG1/DYRK1A/FER/GSN/PAK1/PTK2B/RASA1/RICTOR/SCIN/SSH2/WASHC2C/CLASP2/PINK1/PRKCE/TMOD2
c4 + c6	GO:0051258	protein polymerization	30/888	239/12374	0.125523	1.74912	3.25156	0.00191068	0.300042	0.293294	30	ADD1/AKAP9/ARHGAP6/ARPC5/CAMSAP2/CDC42EP3/CDK5RAP2/CEP192/CKAP5/CLASP1/DLG1/DYRK1A/FER/GSN/NDE1/NIN/PAK1/PRKN/PTK2B/RASA1/RICTOR/SCIN/SPIRE1/SSH2/WASHC2C/WASL/CLASP2/PINK1/PRKCE/TMOD2
c4 + c6	GO:0038203	TORC2 signaling	6/888	20/12374	0.3	4.18041	3.95779	0.00217254	0.323601	0.316323	6	ARMH4/DEPTOR/EP300/RICTOR/PINK1/SESN3
c4 + c6	GO:0043244	regulation of protein-containing complex disassembly	18/888	120/12374	0.15	2.0902	3.33671	0.00220282	0.323601	0.316323	18	ADD1/APC/ASPH/CALCOCO2/CAMSAP2/CLASP1/GSN/IRAK3/PIK3CA/SCIN/SPAST/TTBK2/WASHC2C/CKAP2/CLASP2/IGF1R/INSR/TMOD2
c4 + c6	GO:1901879	regulation of protein depolymerization	14/888	84/12374	0.166667	2.32245	3.38144	0.0024543	0.349278	0.341422	14	ADD1/APC/ASPH/CAMSAP2/CLASP1/GSN/PIK3CA/SCIN/SPAST/TTBK2/WASHC2C/CKAP2/CLASP2/TMOD2
c4 + c6	GO:0007163	establishment or maintenance of cell polarity	24/888	182/12374	0.131868	1.83754	3.16493	0.00273507	0.351923	0.344008	24	CDK5RAP2/CKAP5/CLASP1/DLG1/DOCK8/DST/ERBIN/FRMD4A/GSN/ITGB1/MCPH1/MSN/MYO18A/MYO9A/NDE1/NEK3/RICTOR/ROCK2/SNX27/WDPCP/CLASP2/IGF1R/KIF26B/PALS1
c4 + c6	GO:2000278	regulation of DNA biosynthetic process	14/888	85/12374	0.164706	2.29512	3.33137	0.00274911	0.351923	0.344008	14	ATM/CTC1/HNRNPU/ING4/MEAF6/NAF1/NEK7/PDGFB/PRKD2/PTGES3/PTK2B/RFC3/TNKS/JADE2
c4 + c6	GO:0031929	TOR signaling	22/888	162/12374	0.135802	1.89236	3.17882	0.00279455	0.351923	0.344008	22	AKT3/ARMH4/ATM/DEPTOR/EP300/FNIP1/MTM1/NLK/PIK3CA/RHEB/RICTOR/RRAGC/SLC38A9/TBCK/TSC1/WDR59/GPR137C/PINK1/PRKACB/RPS6KA5/RRAGD/SESN3
c4 + c6	GO:0016237	microautophagy	6/888	21/12374	0.285714	3.98134	3.80184	0.00285928	0.351923	0.344008	6	ATG4C/RB1CC1/SNX30/ULK2/VPS4B/ATG2B
c4 + c6	GO:0031365	N-terminal protein amino acid modification	6/888	21/12374	0.285714	3.98134	3.80184	0.00285928	0.351923	0.344008	6	EP300/PPM1A/PPM1B/SOX4/KAT2B/NMT2
c4 + c6	GO:1901880	negative regulation of protein depolymerization	12/888	68/12374	0.176471	2.45906	3.35451	0.00300164	0.352946	0.345008	12	ADD1/APC/CAMSAP2/CLASP1/GSN/PIK3CA/SCIN/TTBK2/WASHC2C/CKAP2/CLASP2/TMOD2
c4 + c6	GO:0043242	negative regulation of protein-containing complex disassembly	13/888	77/12374	0.168831	2.35261	3.31038	0.00307445	0.352946	0.345008	13	ADD1/APC/CAMSAP2/CLASP1/GSN/IRAK3/PIK3CA/SCIN/TTBK2/WASHC2C/CKAP2/CLASP2/TMOD2
c4 + c6	GO:0006892	post-Golgi vesicle-mediated transport	16/888	106/12374	0.150943	2.10335	3.17204	0.00354644	0.352946	0.345008	16	CNST/DOP1B/EXOC6B/GAK/GOLGA7/KIF13A/LYPLAL1/MON2/SORL1/SORT1/STXBP5/WIPI1/AP1G2/BBS2/NSF/SCAMP1
c4 + c6	GO:1902905	positive regulation of supramolecular fiber organization	20/888	145/12374	0.137931	1.92203	3.10521	0.00355035	0.352946	0.345008	20	ABI2/AKAP9/CDC42EP3/CDK5RAP2/CKAP5/CLASP1/DLG1/FER/GSN/PAK1/PTK2B/RICTOR/ROCK2/SCIN/SPAST/WASF2/WASHC2C/CD47/PRKCE/TESK1
c4 + c6	GO:1905037	autophagosome organization	17/888	116/12374	0.146552	2.04215	3.13552	0.00369096	0.352946	0.345008	17	ATG16L2/ATG4C/ATM/FEZ2/MTM1/PACS2/RAB5A/RB1CC1/SNX30/TP53INP1/UBXN2A/ULK2/WIPI1/ZFYVE26/ATG2B/MAP1LC3B/PINK1
c4 + c6	GO:0044804	nucleophagy	6/888	22/12374	0.272727	3.80037	3.65525	0.00369627	0.352946	0.345008	6	ATG4C/RB1CC1/SNX30/ULK2/WIPI1/ATG2B
c4 + c6	GO:0061951	establishment of protein localization to plasma membrane	11/888	61/12374	0.180328	2.51281	3.29327	0.00371056	0.352946	0.345008	11	CNST/GOLGA7/KIF13A/LYPLAL1/SCARB2/SORL1/VAMP4/ZDHHC2/AFDN/BBS2/NSF
c4 + c6	GO:0110053	regulation of actin filament organization	27/888	218/12374	0.123853	1.72586	3.00637	0.00378253	0.352946	0.345008	27	ABI2/ADD1/ARHGAP6/ARPC5/CDC42EP3/CLASP1/DLG1/FER/GSN/INPP5K/PAK1/PIK3CA/PRKN/PTK2B/RASA1/RICTOR/ROCK2/SCIN/SSH2/TSC1/WASF2/WASHC2C/CD47/CLASP2/PRKCE/TESK1/TMOD2
c4 + c6	GO:0002328	pro-B cell differentiation	4/888	10/12374	0.4	5.57387	4.02313	0.00389664	0.352946	0.345008	4	FNIP1/SOS1/SOS2/SOX4
c4 + c6	GO:1905456	regulation of lymphoid progenitor cell differentiation	4/888	10/12374	0.4	5.57387	4.02313	0.00389664	0.352946	0.345008	4	FNIP1/SOS1/SOS2/ZBTB1
c4 + c6	GO:0016236	macroautophagy	39/888	350/12374	0.111429	1.55272	2.91659	0.00398193	0.352946	0.345008	39	ABI2/ACBD5/ATG16L2/ATG4C/ATM/CALCOCO2/EPG5/FEZ2/MAPK8/MTM1/NIPSNAP2/NOD1/PACS2/PIK3CA/PRKN/RAB5A/RB1CC1/RHEB/RIMOC1/RNF213/SCOC/SNX14/SNX30/TBC1D5/TIGAR/TP53INP1/TSC1/UBXN2A/ULK2/VPS4B/WIPI1/ZFYVE26/ATG2B/BNIP3L/MAP1LC3B/NBR1/PINK1/RETREG2/SESN3
c4 + c6	GO:0010171	body morphogenesis	8/888	37/12374	0.216216	3.0129	3.40941	0.00405904	0.352946	0.345008	8	ASPH/CLASP1/EP300/NIPBL/OFD1/SGPL1/CLASP2/PLEKHA1
c4 + c6	GO:0030242	autophagy of peroxisome	5/888	16/12374	0.3125	4.35459	3.73323	0.00421676	0.352946	0.345008	5	ACBD5/ATM/RB1CC1/WIPI1/ATG2B
c4 + c6	GO:0044380	protein localization to cytoskeleton	11/888	62/12374	0.177419	2.47228	3.23134	0.00422557	0.352946	0.345008	11	APC/CEP192/CTTNBP2NL/HNRNPU/HOOK3/MAPRE2/MCPH1/PCM1/PIBF1/TTBK2/CRIPT
c4 + c6	GO:0044089	positive regulation of cellular component biogenesis	44/888	409/12374	0.107579	1.49909	2.85391	0.00445377	0.352946	0.345008	44	ABI2/AKAP9/APC/ATM/BMF/CDC42EP3/CDK5RAP2/CKAP5/CLASP1/CNOT6L/CRBN/DLG1/DOCK11/DYNC1H1/FER/FMR1/FNIP1/IQSEC2/MAPK8/MSN/NEK7/P2RX7/PAK1/PIK3CA/PLCG2/PTK2B/RICTOR/ROCK2/SNX30/TAPT1/TSC1/UNC13B/VPS4B/WASF2/WASHC2C/WASL/WIPI1/ABCA3/CD47/CLASP2/CLSTN1/PINK1/PRKCE/TESK1
c4 + c6	GO:0007098	centrosome cycle	18/888	128/12374	0.140625	1.95957	3.03418	0.00448427	0.352946	0.345008	18	CDK5RAP2/CEP192/CKAP5/CNTLN/MCPH1/NDE1/NIN/PCM1/PKD2/POC1B/PPP1R12A/RBM14/ROCK2/RTTN/USP33/VPS4B/XPO1/KAT2B
c4 + c6	GO:0018105	peptidyl-serine phosphorylation	18/888	128/12374	0.140625	1.95957	3.03418	0.00448427	0.352946	0.345008	18	AKAP9/ATM/CREBL2/DYRK1A/FNIP1/INPP5K/MAPK8/MARK3/MORC3/PAK1/PDE4D/PRKD2/RICTOR/SMG1/TNKS/TTBK2/PINK1/PRKCE
c4 + c6	GO:0030010	establishment of cell polarity	18/888	128/12374	0.140625	1.95957	3.03418	0.00448427	0.352946	0.345008	18	CDK5RAP2/CLASP1/DOCK8/FRMD4A/GSN/ITGB1/MCPH1/MSN/MYO18A/MYO9A/NDE1/NEK3/RICTOR/ROCK2/SNX27/WDPCP/IGF1R/KIF26B
c4 + c6	GO:0000045	autophagosome assembly	16/888	109/12374	0.146789	2.04546	3.04822	0.00469421	0.352946	0.345008	16	ATG16L2/ATG4C/ATM/FEZ2/MTM1/PACS2/RAB5A/RB1CC1/SNX30/TP53INP1/UBXN2A/ULK2/WIPI1/ATG2B/MAP1LC3B/PINK1
c4 + c6	GO:0046328	regulation of JNK cascade	16/888	109/12374	0.146789	2.04546	3.04822	0.00469421	0.352946	0.345008	16	AIDA/ANKRD6/DUSP22/GPS2/MBIP/MINK1/NOD1/PRKN/PTK2B/RB1CC1/RNF13/IGF1R/MFHAS1/MTURN/PHLPP1/PINK1
c4 + c6	GO:0051896	regulation of phosphatidylinositol 3-kinase/protein kinase B signal transduction	24/888	190/12374	0.126316	1.76017	2.93598	0.00477386	0.352946	0.345008	24	DLG1/FER/INPP5F/INPP5K/ITGB1/MTM1/OSBPL8/PDE3B/PDGFB/PDPK1/PIK3CA/PPARA/PTK2B/RICTOR/TCF7L2/UNC5B/CHI3L1/IGF1R/INSR/MFHAS1/PHLPP1/PINK1/PLEKHA1/SESN3
c4 + c6	GO:0007034	vacuolar transport	21/888	159/12374	0.132075	1.84043	2.9656	0.00478934	0.352946	0.345008	21	EPG5/GAK/GCC2/HGSNAT/HOOK3/KIF13A/LEPROTL1/LYST/MTM1/PRKN/SCARB2/SNX27/SORL1/SORT1/TMEM50A/VPS4B/VPS8/AP1G2/PINK1/SNX16/ZFYVE16
c4 + c6	GO:0006862	nucleotide transport	8/888	38/12374	0.210526	2.93362	3.31921	0.00482487	0.352946	0.345008	8	ABCC5/EPG5/P2RX7/SLC25A24/SLC25A36/SLC25A53/CD47/LRRC8B
c4 + c6	GO:0045995	regulation of embryonic development	12/888	72/12374	0.166667	2.32245	3.12908	0.00486817	0.352946	0.345008	12	CLASP1/MBIP/NIPBL/NR2C2/UCHL5/WDPCP/WNT2B/YEATS2/CCSAP/CLASP2/INSR/KAT2B
c4 + c6	GO:0031109	microtubule polymerization or depolymerization	18/888	129/12374	0.139535	1.94437	2.99792	0.0048725	0.352946	0.345008	18	AKAP9/APC/CAMSAP2/CDK5RAP2/CEP192/CKAP5/CLASP1/DYRK1A/KIF2A/MAPRE2/NDE1/NIN/PAK1/SPAST/TTBK2/CCSAP/CKAP2/CLASP2
c4 + c6	GO:0018209	peptidyl-serine modification	19/888	139/12374	0.136691	1.90474	2.98256	0.00488265	0.352946	0.345008	19	AKAP9/ATM/CREBL2/DYRK1A/FNIP1/GALNT2/INPP5K/MAPK8/MARK3/MORC3/PAK1/PDE4D/PRKD2/RICTOR/SMG1/TNKS/TTBK2/PINK1/PRKCE
c4 + c6	GO:0072698	protein localization to microtubule cytoskeleton	10/888	55/12374	0.181818	2.53358	3.16927	0.00522414	0.37173	0.36337	10	APC/CEP192/HNRNPU/HOOK3/MAPRE2/MCPH1/PCM1/PIBF1/TTBK2/CRIPT
c4 + c6	GO:0032535	regulation of cellular component size	34/888	301/12374	0.112957	1.57402	2.80324	0.00559687	0.381386	0.372808	34	ADD1/AKT3/ARHGAP5/ARPC5/BMPR2/CDC42EP3/CLCN3/DEPTOR/DIP2B/DLG1/FER/GSN/HP1BP3/IST1/MSN/P2RX7/PIK3CA/PTK2B/RAB5A/RAP1GAP2/RASA1/RB1CC1/RICTOR/SCIN/SSH2/TSC1/ULK2/WASHC2C/WDTC1/CDKL5/CLASP2/PRKCE/TMOD2/TTL
c4 + c6	GO:0002320	lymphoid progenitor cell differentiation	5/888	17/12374	0.294118	4.09844	3.55443	0.00562563	0.381386	0.372808	5	FNIP1/SOS1/SOS2/SOX4/ZBTB1
c4 + c6	GO:0034727	piecemeal microautophagy of the nucleus	5/888	17/12374	0.294118	4.09844	3.55443	0.00562563	0.381386	0.372808	5	ATG4C/RB1CC1/SNX30/ULK2/ATG2B
c4 + c6	GO:0003174	mitral valve development	4/888	11/12374	0.363636	5.06716	3.75219	0.00577857	0.381386	0.372808	4	ACVR1/BMPR1A/BMPR2/SOX4
c4 + c6	GO:0003183	mitral valve morphogenesis	4/888	11/12374	0.363636	5.06716	3.75219	0.00577857	0.381386	0.372808	4	ACVR1/BMPR1A/BMPR2/SOX4
c4 + c6	GO:0034453	microtubule anchoring	6/888	24/12374	0.25	3.48367	3.3863	0.00589553	0.383546	0.37492	6	CLASP1/GCC2/HOOK3/NIN/PCM1/CLASP2
c4 + c6	GO:0034762	regulation of transmembrane transport	36/888	325/12374	0.110769	1.54353	2.76091	0.00606862	0.389246	0.380492	36	AKAP9/ARL6IP5/ASPH/AZIN2/C2CD5/CACNB4/CRBN/CREBL2/CTSS/CTTNBP2NL/DLG1/FFAR4/FMR1/FXYD5/INPP5K/ITGB1/KCNQ1/MCUB/MINK1/NEDD4L/NIPSNAP2/OSBPL8/P2RX7/PDE4D/PDPK1/PKD2/PPP3CA/PRKAG2/PTK2B/RNASEL/STXBP3/TMEM38B/UTRN/INSR/PRKCE/SLC31A2
c4 + c6	GO:0007041	lysosomal transport	17/888	123/12374	0.138211	1.92593	2.8695	0.00672836	0.425569	0.415998	17	EPG5/GAK/GCC2/HGSNAT/HOOK3/KIF13A/LYST/MTM1/PRKN/SCARB2/SNX27/SORL1/SORT1/VPS4B/PINK1/SNX16/ZFYVE16
c4 + c6	GO:0001952	regulation of cell-matrix adhesion	14/888	94/12374	0.148936	2.07538	2.90995	0.00693981	0.42708	0.417475	14	ARHGAP6/CASK/CLASP1/DUSP22/MINK1/PTK2B/PTPRA/RASA1/ROCK2/TSC1/UTRN/VCL/WDPCP/CLASP2
c4 + c6	GO:1903432	regulation of TORC1 signaling	14/888	94/12374	0.148936	2.07538	2.90995	0.00693981	0.42708	0.417475	14	ATM/DEPTOR/EP300/FNIP1/NLK/RHEB/RRAGC/SLC38A9/TSC1/WDR59/GPR137C/PRKACB/RRAGD/SESN3
c4 + c6	GO:0032232	negative regulation of actin filament bundle assembly	6/888	25/12374	0.24	3.34432	3.26236	0.00729537	0.432881	0.423145	6	ARHGAP6/CLASP1/INPP5K/PRKN/WASF2/CLASP2
c4 + c6	GO:0014829	vascular associated smooth muscle contraction	5/888	18/12374	0.277778	3.87075	3.38884	0.00733634	0.432881	0.423145	5	DOCK5/PIK3C2A/RAP1GDS1/ZDHHC21/BBS2
c4 + c6	GO:2000573	positive regulation of DNA biosynthetic process	9/888	49/12374	0.183673	2.55943	3.0411	0.00737046	0.432881	0.423145	9	ATM/NAF1/NEK7/PDGFB/PRKD2/PTGES3/PTK2B/RFC3/TNKS
c4 + c6	GO:0150116	regulation of cell-substrate junction organization	10/888	58/12374	0.172414	2.40253	2.97681	0.00767647	0.432881	0.423145	10	ARHGAP6/CLASP1/DUSP22/MAPRE2/PTPRA/ROCK2/TSC1/VCL/WDPCP/CLASP2
c4 + c6	GO:0007033	vacuole organization	26/888	219/12374	0.118721	1.65435	2.71651	0.00769552	0.432881	0.423145	26	ATG16L2/ATG4C/ATM/FEZ2/FNIP1/HEXA/HOOK3/HPS4/MAN2A1/MTM1/P2RX7/PACS2/RAB5A/RB1CC1/SCARB2/SNX30/TP53INP1/TPP1/UBXN2A/ULK2/VPS4B/WIPI1/ZFYVE26/ATG2B/MAP1LC3B/PINK1
c4 + c6	GO:0032008	positive regulation of TOR signaling	11/888	67/12374	0.164179	2.28778	2.93876	0.00771195	0.432881	0.423145	11	AKT3/EP300/FNIP1/PIK3CA/RHEB/RICTOR/RRAGC/SLC38A9/WDR59/GPR137C/RRAGD
c4 + c6	GO:0008286	insulin receptor signaling pathway	18/888	135/12374	0.133333	1.85796	2.78689	0.00782161	0.432881	0.423145	18	APC/C2CD5/FER/FOXO1/INPP5K/OSBPL8/PDPK1/PIK3C2A/PIK3CA/PTPRA/SORL1/SOS1/SOS2/GAB1/GKAP1/IGF1R/INSR/SESN3
c4 + c6	GO:1904035	regulation of epithelial cell apoptotic process	7/888	33/12374	0.212121	2.95584	3.12806	0.00786817	0.432881	0.423145	7	CAST/GSN/PPARA/SAV1/TCF7L2/IGF1R/TIA1
c4 + c6	GO:0007254	JNK cascade	20/888	156/12374	0.128205	1.7865	2.74865	0.00806776	0.432881	0.423145	20	AIDA/ANKRD6/DUSP22/GPS2/MAP4K3/MAPK8/MBIP/MINK1/NLK/NOD1/PRKN/PTK2B/RB1CC1/RNF13/IGF1R/MAP2K6/MFHAS1/MTURN/PHLPP1/PINK1
c4 + c6	GO:0000425	pexophagy	4/888	12/12374	0.333333	4.64489	3.51229	0.00818119	0.432881	0.423145	4	ACBD5/ATM/RB1CC1/ATG2B
c4 + c6	GO:0003091	renal water homeostasis	4/888	12/12374	0.333333	4.64489	3.51229	0.00818119	0.432881	0.423145	4	AKAP11/GNAS/INPP5K/PRKACB
c4 + c6	GO:0021535	cell migration in hindbrain	4/888	12/12374	0.333333	4.64489	3.51229	0.00818119	0.432881	0.423145	4	ITGB1/RERE/TTBK2/DAB1
c4 + c6	GO:0002064	epithelial cell development	19/888	146/12374	0.130137	1.81342	2.74898	0.00826979	0.432881	0.423145	19	ABI2/ADD1/ATRX/CLOCK/FER/FNDC3A/HSD17B4/IQGAP1/MSN/PDE4D/PDGFB/PDPK1/RHEB/ROCK2/TIGAR/VCL/VEZF1/ZDHHC21/AFDN
c4 + c6	GO:1902903	regulation of supramolecular fiber organization	36/888	332/12374	0.108434	1.51099	2.62417	0.0084345	0.433038	0.423299	36	ABI2/ADD1/AKAP9/APC/ARHGAP6/ARPC5/CAMSAP2/CDC42EP3/CDK5RAP2/CKAP5/CLASP1/DLG1/DYRK1A/FER/GSN/INPP5K/PAK1/PIK3CA/PRKN/PTK2B/RASA1/RICTOR/ROCK2/SCIN/SPAST/SSH2/TSC1/TTBK2/WASF2/WASHC2C/CD47/CKAP2/CLASP2/PRKCE/TESK1/TMOD2
c4 + c6	GO:0150115	cell-substrate junction organization	13/888	87/12374	0.149425	2.08219	2.81645	0.00885123	0.433038	0.423299	13	ARHGAP6/CLASP1/DST/DUSP22/MAPRE2/PTK2B/PTPRA/ROCK2/TESK2/TSC1/VCL/WDPCP/CLASP2
c4 + c6	GO:0036010	protein localization to endosome	6/888	26/12374	0.230769	3.2157	3.14455	0.00892019	0.433038	0.423299	6	AKAP11/MSN/RCSD1/ROCK2/SORL1/WASHC2C
c4 + c6	GO:0045601	regulation of endothelial cell differentiation	6/888	26/12374	0.230769	3.2157	3.14455	0.00892019	0.433038	0.423299	6	ADD1/FOXJ2/ROCK2/VCL/VEZF1/ZDHHC21
c4 + c6	GO:0008154	actin polymerization or depolymerization	20/888	158/12374	0.126582	1.76388	2.6869	0.00925098	0.433038	0.423299	20	ABI2/ADD1/ARHGAP6/ARPC5/CDC42EP3/DLG1/FER/GSN/MICAL1/PIK3CA/PTK2B/RASA1/RICTOR/SCIN/SPIRE1/SSH2/WASHC2C/WASL/PRKCE/TMOD2
c4 + c6	GO:0031114	regulation of microtubule depolymerization	7/888	34/12374	0.205882	2.86891	3.03409	0.00930897	0.433038	0.423299	7	APC/CAMSAP2/CLASP1/SPAST/TTBK2/CKAP2/CLASP2
c4 + c6	GO:0051493	regulation of cytoskeleton organization	46/888	450/12374	0.102222	1.42443	2.55015	0.00931546	0.433038	0.423299	46	ABI2/ADD1/AKAP9/APC/ARHGAP6/ARPC5/BCAS3/CAMSAP2/CDC42EP3/CDK5RAP2/CKAP5/CLASP1/DLG1/DYNC1H1/DYRK1A/FER/GSN/HNRNPU/INPP5K/MAPRE2/MYCBP2/P2RX7/PAK1/PIK3CA/PRKN/PTK2B/RASA1/RBM14/RICTOR/ROCK2/SCIN/SPAST/SSH2/TSC1/TTBK2/VPS4B/WASF2/WASHC2C/CCSAP/CD47/CKAP2/CLASP2/KAT2B/PRKCE/TESK1/TMOD2
c4 + c6	GO:0003230	cardiac atrium development	5/888	19/12374	0.263158	3.66702	3.23476	0.00937865	0.433038	0.423299	5	ACVR1/BMPR2/SOS1/SOX4/IGF1R
c4 + c6	GO:0018394	peptidyl-lysine acetylation	5/888	19/12374	0.263158	3.66702	3.23476	0.00937865	0.433038	0.423299	5	DIP2A/DIP2B/EP300/SOX4/KAT2B
c4 + c6	GO:0090141	positive regulation of mitochondrial fission	5/888	19/12374	0.263158	3.66702	3.23476	0.00937865	0.433038	0.423299	5	PRKN/RALBP1/SPIRE1/DDHD1/PINK1
c4 + c6	GO:0046486	glycerolipid metabolic process	34/888	312/12374	0.108974	1.51852	2.57926	0.0095569	0.433038	0.423299	34	ABHD2/ABHD3/ATM/CDS2/CHKA/FAR1/INPP5D/INPP5F/INPP5K/INSIG2/IPMK/LPIN1/LPIN2/MTM1/OSBPL8/PDGFB/PIGV/PIK3C2A/PIK3CA/PLA2G7/PLCG2/SERINC5/SMG1/SORL1/ABCA3/ACP6/AGPAT5/DDHD1/GDE1/LPL/MGLL/PLCL1/SERINC1/SLC44A1
c4 + c6	GO:0002931	response to ischemia	9/888	51/12374	0.176471	2.45906	2.90309	0.00960405	0.433038	0.423299	9	ARID1B/BCL2L2/P2RX7/PTK2B/ROCK2/SOS1/TIGAR/MAP2K6/PINK1
c4 + c6	GO:0006497	protein lipidation	9/888	51/12374	0.176471	2.45906	2.90309	0.00960405	0.433038	0.423299	9	GOLGA7/PPM1A/PPM1B/RB1CC1/WIPI1/ZDHHC2/ZDHHC21/NMT2/ZDHHC18
c4 + c6	GO:0051653	spindle localization	9/888	51/12374	0.176471	2.45906	2.90309	0.00960405	0.433038	0.423299	9	CDK5RAP2/CLASP1/DYNC1H1/ITGB1/MCPH1/NDE1/SPIRE1/WASL/CLASP2
c4 + c6	GO:0038202	TORC1 signaling	15/888	108/12374	0.138889	1.93537	2.71459	0.0100725	0.449708	0.439594	15	ATM/DEPTOR/EP300/FNIP1/NLK/RHEB/RRAGC/SLC38A9/TSC1/WDR59/GPR137C/PRKACB/RPS6KA5/RRAGD/SESN3
c4 + c6	GO:1902850	microtubule cytoskeleton organization involved in mitosis	19/888	149/12374	0.127517	1.77691	2.65275	0.0102089	0.451371	0.441219	19	CDK5RAP2/CEP192/CKAP5/CLASP1/DYNC1H1/EFHC1/HNRNPU/ITGB1/KIF2A/MCPH1/NDE1/PIBF1/SPAST/TNKS/VPS4B/CCSAP/CENPE/CLASP2/EML1
c4 + c6	GO:0031016	pancreas development	8/888	43/12374	0.186047	2.5925	2.90853	0.0104238	0.453509	0.443309	8	CLOCK/PDPK1/RHEB/SOX4/TCF7L2/ZNF808/ACVR2B/INSR
c4 + c6	GO:0030041	actin filament polymerization	17/888	129/12374	0.131783	1.83635	2.655	0.0107122	0.453509	0.443309	17	ADD1/ARHGAP6/ARPC5/CDC42EP3/DLG1/FER/GSN/PTK2B/RASA1/RICTOR/SCIN/SPIRE1/SSH2/WASHC2C/WASL/PRKCE/TMOD2
c4 + c6	GO:0007064	mitotic sister chromatid cohesion	6/888	27/12374	0.222222	3.0966	3.03232	0.0107882	0.453509	0.443309	6	ATRX/NIPBL/PDS5B/POGZ/RAD21/TNKS
c4 + c6	GO:0090311	regulation of protein deacetylation	6/888	27/12374	0.222222	3.0966	3.03232	0.0107882	0.453509	0.443309	6	DYRK1A/EP300/MBIP/NEK3/YEATS2/KAT2B
c4 + c6	GO:0003209	cardiac atrium morphogenesis	4/888	13/12374	0.307692	4.2876	3.29748	0.0111556	0.453509	0.443309	4	ACVR1/BMPR2/SOS1/SOX4
c4 + c6	GO:0010889	regulation of triglyceride storage	4/888	13/12374	0.307692	4.2876	3.29748	0.0111556	0.453509	0.443309	4	OSBPL11/OSBPL8/PPARA/LPL
c4 + c6	GO:0051127	positive regulation of actin nucleation	4/888	13/12374	0.307692	4.2876	3.29748	0.0111556	0.453509	0.443309	4	ABI2/GSN/SCIN/WASF2
c4 + c6	GO:1902904	negative regulation of supramolecular fiber organization	18/888	140/12374	0.128571	1.7916	2.61907	0.0112547	0.453509	0.443309	18	ADD1/APC/ARHGAP6/CAMSAP2/CLASP1/DYRK1A/GSN/INPP5K/PIK3CA/PRKN/SCIN/SSH2/TTBK2/WASF2/WASHC2C/CKAP2/CLASP2/TMOD2
c4 + c6	GO:0007044	cell-substrate junction assembly	12/888	80/12374	0.15	2.0902	2.71998	0.0113062	0.453509	0.443309	12	ARHGAP6/CLASP1/DST/DUSP22/PTK2B/PTPRA/ROCK2/TESK2/TSC1/VCL/WDPCP/CLASP2
c4 + c6	GO:0045446	endothelial cell differentiation	12/888	80/12374	0.15	2.0902	2.71998	0.0113062	0.453509	0.443309	12	ACVR1/ADD1/BMPR2/FOXJ2/MSN/PDE4D/ROCK2/VCL/VEZF1/ZDHHC21/ACVR2B/AFDN
c4 + c6	GO:0000281	mitotic cytokinesis	13/888	90/12374	0.144444	2.01279	2.6812	0.0116722	0.453509	0.443309	13	APC/EFHC1/EXOC6B/IQGAP1/IST1/MITD1/RASA1/ROCK2/SPAST/VPS4B/ZFYVE26/CKAP2/LZTS2
c4 + c6	GO:0060325	face morphogenesis	5/888	20/12374	0.25	3.48367	3.09076	0.0117807	0.453509	0.443309	5	ASPH/EP300/NIPBL/SGPL1/PLEKHA1
c4 + c6	GO:0071875	adrenergic receptor signaling pathway	5/888	20/12374	0.25	3.48367	3.09076	0.0117807	0.453509	0.443309	5	GNAS/KCNQ1/LMBRD2/PDE4D/ZDHHC21
c4 + c6	GO:0097150	neuronal stem cell population maintenance	5/888	20/12374	0.25	3.48367	3.09076	0.0117807	0.453509	0.443309	5	FOXO1/FOXO3/HOOK3/MCPH1/PCM1
c4 + c6	GO:0046661	male sex differentiation	15/888	110/12374	0.136364	1.90018	2.63676	0.0118454	0.453509	0.443309	15	ATRX/BCL2L2/BMPR1A/FER/FNDC3A/HSD17B3/HSD17B4/LHFPL2/SAFB2/SGPL1/WDR48/WNT2B/HMGB2/INSR/PLEKHA1
c4 + c6	GO:0048041	focal adhesion assembly	11/888	71/12374	0.15493	2.15889	2.72287	0.0118506	0.453509	0.443309	11	ARHGAP6/CLASP1/DUSP22/PTK2B/PTPRA/ROCK2/TESK2/TSC1/VCL/WDPCP/CLASP2
c4 + c6	GO:0008344	adult locomotory behavior	10/888	62/12374	0.16129	2.24753	2.73805	0.0122229	0.4537	0.443496	10	CACNB4/CLCN3/HEXA/INPP5F/OXR1/PBX3/PRKN/RNF170/TSC1/DAB1
c4 + c6	GO:0010632	regulation of epithelial cell migration	9/888	53/12374	0.169811	2.36627	2.77147	0.0123135	0.4537	0.443496	9	ARHGAP5/BMPR2/CAPN7/CLASP1/DOCK5/MAPRE2/PLCG2/CLASP2/PRKCE
c4 + c6	GO:0051893	regulation of focal adhesion assembly	9/888	53/12374	0.169811	2.36627	2.77147	0.0123135	0.4537	0.443496	9	ARHGAP6/CLASP1/DUSP22/PTPRA/ROCK2/TSC1/VCL/WDPCP/CLASP2
c4 + c6	GO:0090109	regulation of cell-substrate junction assembly	9/888	53/12374	0.169811	2.36627	2.77147	0.0123135	0.4537	0.443496	9	ARHGAP6/CLASP1/DUSP22/PTPRA/ROCK2/TSC1/VCL/WDPCP/CLASP2
c4 + c6	GO:0031667	response to nutrient levels	40/888	387/12374	0.103359	1.44028	2.44673	0.0123537	0.4537	0.443496	40	BCAS3/BMPR2/CHKA/EP300/FNIP1/FOXO1/FOXO3/MAPK8/NUAK2/PAK1/PPARA/PPM1D/PRKAB2/PRKAG2/RASAL2/RHEB/RICTOR/RRAGC/SLC38A2/SORL1/TBC1D5/TNRC6A/TRIM24/TSC1/ULK2/USP33/WDR59/WIPI1/WNT2B/AGL/BBS2/GCLC/IGF1R/KAT2B/LPL/MAP1LC3B/MICU1/RRAGD/SESN3/SIRT5
c4 + c6	GO:0018193	peptidyl-amino acid modification	49/888	494/12374	0.0991903	1.38219	2.4104	0.0127384	0.453931	0.443722	49	ABI2/ACVR1/AKAP9/ATM/CREBL2/DIP2A/DIP2B/DYRK1A/EEF1AKMT2/EP300/FER/FNIP1/GALNT2/GOLGA7/INPP5F/INPP5K/MAPK8/MARK3/METTL21A/MORC3/NCOA7/NLK/OXR1/PAK1/PDE4D/PDGFB/PDPK1/PIBF1/PLCG2/PLOD1/PRKAG2/PRKD2/PTK2B/RICTOR/SMG1/SOX4/TNKS/TTBK2/ZDHHC2/ZDHHC21/CHI3L1/IGF1R/INSR/KAT2B/NMT2/PINK1/PRKCE/SIRT5/ZDHHC18
c4 + c6	GO:0030838	positive regulation of actin filament polymerization	7/888	36/12374	0.194444	2.70952	2.85603	0.0127544	0.453931	0.443722	7	CDC42EP3/DLG1/FER/PTK2B/RICTOR/WASHC2C/PRKCE
c4 + c6	GO:0016197	endosomal transport	30/888	273/12374	0.10989	1.53128	2.46807	0.012836	0.453931	0.443722	30	AP5B1/BLTP1/DENND5A/EPG5/GCC2/HOOK3/INPP5F/LEPROTL1/LYST/MSN/PRKN/RAB5A/RCSD1/SCARB2/SNX27/SNX30/SORL1/SORT1/SPAG9/TBC1D5/TMEM50A/VAMP4/VPS4B/VPS50/WASHC2C/ZDHHC2/DENND1B/REPS2/SNX16/ZFYVE16
c4 + c6	GO:0030833	regulation of actin filament polymerization	14/888	101/12374	0.138614	1.93154	2.61365	0.0128652	0.453931	0.443722	14	ADD1/ARPC5/CDC42EP3/DLG1/FER/GSN/PTK2B/RASA1/RICTOR/SCIN/SSH2/WASHC2C/PRKCE/TMOD2
c4 + c6	GO:0007026	negative regulation of microtubule depolymerization	6/888	28/12374	0.214286	2.986	2.9252	0.012917	0.453931	0.443722	6	APC/CAMSAP2/CLASP1/TTBK2/CKAP2/CLASP2
c4 + c6	GO:0071897	DNA biosynthetic process	19/888	153/12374	0.124183	1.73045	2.5278	0.0133422	0.453931	0.443722	19	ATM/CTC1/HNRNPU/ING4/MEAF6/NAF1/NEK7/PDGFB/POLK/PRIMPOL/PRKD2/PTGES3/PTK2B/REV3L/RFC3/RRM2B/TNKS/ZBTB1/JADE2
c4 + c6	GO:0071277	cellular response to calcium ion	10/888	63/12374	0.15873	2.21185	2.68123	0.0136242	0.453931	0.443722	10	ADD1/ASPH/CARF/CPNE3/IQGAP1/MICU3/PKD2/PLCG2/SLC25A24/MICU1
c4 + c6	GO:0042158	lipoprotein biosynthetic process	9/888	54/12374	0.166667	2.32245	2.70788	0.0138642	0.453931	0.443722	9	GOLGA7/PPM1A/PPM1B/RB1CC1/WIPI1/ZDHHC2/ZDHHC21/NMT2/ZDHHC18
c4 + c6	GO:0034219	carbohydrate transmembrane transport	13/888	92/12374	0.141304	1.96903	2.59392	0.0139088	0.453931	0.443722	13	C2CD5/CREBL2/FFAR4/INPP5K/MFSD4B/OSBPL8/PRKAG2/RNASEL/SORT1/STXBP3/TMEM144/TSC1/INSR
c4 + c6	GO:1990845	adaptive thermogenesis	17/888	133/12374	0.12782	1.78113	2.51824	0.014274	0.453931	0.443722	17	APC/DECR1/DYNC1H1/FFAR4/GNAS/HNRNPU/KDM3A/LPIN1/PRKAB2/PWWP2B/RHEB/SFXN5/SORL1/ACVR2B/IGF1R/MAP2K6/PLCL1
c4 + c6	GO:0010631	epithelial cell migration	11/888	73/12374	0.150685	2.09975	2.62026	0.0144677	0.453931	0.443722	11	ARHGAP5/BMPR2/CAPN7/CLASP1/DOCK5/MAPRE2/PLCG2/WDPCP/CLASP2/PRKCE/TESK1
c4 + c6	GO:0090132	epithelium migration	11/888	73/12374	0.150685	2.09975	2.62026	0.0144677	0.453931	0.443722	11	ARHGAP5/BMPR2/CAPN7/CLASP1/DOCK5/MAPRE2/PLCG2/WDPCP/CLASP2/PRKCE/TESK1
c4 + c6	GO:0009048	dosage compensation by inactivation of X chromosome	5/888	21/12374	0.238095	3.31778	2.95567	0.0145686	0.453931	0.443722	5	HNRNPU/PCGF5/SPEN/SUZ12/YTHDC1
c4 + c6	GO:0061709	reticulophagy	5/888	21/12374	0.238095	3.31778	2.95567	0.0145686	0.453931	0.443722	5	RB1CC1/SNX30/ULK2/ATG2B/RETREG2
c4 + c6	GO:0090043	regulation of tubulin deacetylation	5/888	21/12374	0.238095	3.31778	2.95567	0.0145686	0.453931	0.443722	5	EP300/MBIP/NEK3/YEATS2/KAT2B
c4 + c6	GO:2000114	regulation of establishment of cell polarity	5/888	21/12374	0.238095	3.31778	2.95567	0.0145686	0.453931	0.443722	5	DOCK8/GSN/RICTOR/ROCK2/WDPCP
c4 + c6	GO:0045444	fat cell differentiation	21/888	176/12374	0.119318	1.66266	2.46186	0.014743	0.453931	0.443722	21	BBS9/CREBL2/CTBP2/EP300/FFAR4/FOXO1/GPS2/GRK5/HNRNPU/NIPBL/OSBPL11/OSBPL8/PTGR3/RNASEL/SAV1/SORT1/TCF7L2/TRIO/ANKRD26/BBS2/LPL
c4 + c6	GO:0043201	response to L-leucine	4/888	14/12374	0.285714	3.98134	3.10331	0.0147458	0.453931	0.443722	4	EP300/PIK3CA/RRAGD/SESN3
c4 + c6	GO:0060816	random inactivation of X chromosome	4/888	14/12374	0.285714	3.98134	3.10331	0.0147458	0.453931	0.443722	4	HNRNPU/PCGF5/SPEN/SUZ12
c4 + c6	GO:0090235	regulation of metaphase plate congression	4/888	14/12374	0.285714	3.98134	3.10331	0.0147458	0.453931	0.443722	4	DYNC1H1/HNRNPU/KAT2B/TTL
c4 + c6	GO:1901550	regulation of endothelial cell development	4/888	14/12374	0.285714	3.98134	3.10331	0.0147458	0.453931	0.443722	4	ADD1/ROCK2/VCL/ZDHHC21
c4 + c6	GO:1903140	regulation of establishment of endothelial barrier	4/888	14/12374	0.285714	3.98134	3.10331	0.0147458	0.453931	0.443722	4	ADD1/ROCK2/VCL/ZDHHC21
c4 + c6	GO:0007051	spindle organization	22/888	187/12374	0.117647	1.63937	2.44956	0.0148736	0.453931	0.443722	22	ATRX/CCDC69/CEP192/CKAP5/CLASP1/DLG1/DYNC1H1/EFHC1/HNRNPU/KIF2A/MAPRE2/NEK7/PIBF1/SPAST/TNKS/VPS4B/CCSAP/CENPE/CLASP2/EML1/KIZ/LZTS2
c4 + c6	GO:0043491	phosphatidylinositol 3-kinase/protein kinase B signal transduction	25/888	220/12374	0.113636	1.58349	2.42796	0.0148913	0.453931	0.443722	25	DLG1/FER/INPP5F/INPP5K/ITGB1/MTM1/OSBPL8/PDE3B/PDGFB/PDPK1/PIK3C2A/PIK3CA/PPARA/PTK2B/RICTOR/TCF7L2/UNC5B/CHI3L1/IGF1R/INSR/MFHAS1/PHLPP1/PINK1/PLEKHA1/SESN3
c4 + c6	GO:0032456	endocytic recycling	12/888	83/12374	0.144578	2.01465	2.57883	0.0149459	0.453931	0.443722	12	BLTP1/EPG5/INPP5F/SCARB2/SNX27/SNX30/SORL1/VAMP4/VPS50/WASHC2C/ZDHHC2/DENND1B
c4 + c6	GO:0061640	cytoskeleton-dependent cytokinesis	15/888	113/12374	0.132743	1.84974	2.52302	0.0149516	0.453931	0.443722	15	APC/EFHC1/EXOC6B/IQGAP1/IST1/MITD1/RASA1/ROCK2/SEPTIN10/SPAST/SPIRE1/VPS4B/ZFYVE26/CKAP2/LZTS2
c4 + c6	GO:0031110	regulation of microtubule polymerization or depolymerization	13/888	93/12374	0.139785	1.94786	2.5511	0.0151435	0.456095	0.445838	13	AKAP9/APC/CAMSAP2/CDK5RAP2/CKAP5/CLASP1/DYRK1A/MAPRE2/PAK1/SPAST/TTBK2/CKAP2/CLASP2
c4 + c6	GO:0006650	glycerophospholipid metabolic process	28/888	254/12374	0.110236	1.53611	2.40036	0.0152345	0.456095	0.445838	28	ABHD3/ATM/CDS2/CHKA/FAR1/INPP5D/INPP5F/INPP5K/IPMK/LPIN1/MTM1/OSBPL8/PDGFB/PIGV/PIK3C2A/PIK3CA/PLA2G7/PLCG2/SERINC5/SMG1/ABCA3/ACP6/AGPAT5/DDHD1/GDE1/PLCL1/SERINC1/SLC44A1
c4 + c6	GO:0006622	protein targeting to lysosome	6/888	29/12374	0.206897	2.88304	2.82275	0.0153234	0.456095	0.445838	6	GCC2/SCARB2/SORL1/SORT1/SNX16/ZFYVE16
c4 + c6	GO:0007020	microtubule nucleation	8/888	46/12374	0.173913	2.42342	2.68922	0.0155259	0.459124	0.448798	8	AKAP9/CEP192/CKAP5/CLASP1/NDE1/NIN/PAK1/CLASP2
c4 + c6	GO:0007269	neurotransmitter secretion	16/888	124/12374	0.129032	1.79802	2.48324	0.0157472	0.459698	0.449359	16	CACNB4/CASK/FMR1/MICU3/MYOF/P2RX7/PRKN/RAB5A/SLC38A2/STXBP3/STXBP5/UNC13B/DOC2A/FBXL20/LIN7C/NAPB
c4 + c6	GO:0099643	signal release from synapse	16/888	124/12374	0.129032	1.79802	2.48324	0.0157472	0.459698	0.449359	16	CACNB4/CASK/FMR1/MICU3/MYOF/P2RX7/PRKN/RAB5A/SLC38A2/STXBP3/STXBP5/UNC13B/DOC2A/FBXL20/LIN7C/NAPB
c4 + c6	GO:0090130	tissue migration	11/888	74/12374	0.148649	2.07137	2.57018	0.015929	0.462043	0.451651	11	ARHGAP5/BMPR2/CAPN7/CLASP1/DOCK5/MAPRE2/PLCG2/WDPCP/CLASP2/PRKCE/TESK1
c4 + c6	GO:0008645	hexose transmembrane transport	12/888	84/12374	0.142857	1.99067	2.5331	0.0163377	0.470898	0.460308	12	C2CD5/CREBL2/FFAR4/INPP5K/MFSD4B/OSBPL8/PRKAG2/RNASEL/SORT1/STXBP3/TSC1/INSR
c4 + c6	GO:0003158	endothelium development	13/888	94/12374	0.138298	1.92714	2.50881	0.0164601	0.471443	0.46084	13	ACVR1/ADD1/BMPR2/FOXJ2/MSN/PDE4D/PRKD2/ROCK2/VCL/VEZF1/ZDHHC21/ACVR2B/AFDN
c4 + c6	GO:0051293	establishment of spindle localization	8/888	47/12374	0.170213	2.37186	2.61993	0.0175708	0.490352	0.479324	8	CDK5RAP2/CLASP1/DYNC1H1/ITGB1/MCPH1/NDE1/SPIRE1/CLASP2
c4 + c6	GO:0072659	protein localization to plasma membrane	28/888	257/12374	0.108949	1.51818	2.33403	0.017581	0.490352	0.479324	28	ARL6IP5/C2CD5/CNST/DENND4C/DLG1/FCHO2/GAK/GOLGA7/INPP5K/ITGB1/KIF13A/LYPLAL1/PACS2/PDPK1/ROCK2/SCARB2/SORL1/TSPAN15/VAMP4/ZDHHC2/AFDN/BBS2/CAMK2G/CLASP2/NSF/PALS1/PRKCE/TMEM59
c4 + c6	GO:0006631	fatty acid metabolic process	30/888	280/12374	0.107143	1.493	2.32008	0.0177568	0.490352	0.479324	30	ABCD4/ABHD2/ABHD3/ACBD5/ACOX1/ACSF2/ACSS1/ASAH1/DCAF5/DECR1/ECHDC2/FMO4/HSD17B4/INSIG2/LPIN1/LPIN2/PIBF1/PPARA/PRKAB2/PRKAG2/PTGES3/SGPL1/TBXAS1/WDTC1/AUH/CYP4V2/KAT2B/LPL/MGLL/MGST3
c4 + c6	GO:0032878	regulation of establishment or maintenance of cell polarity	5/888	22/12374	0.227273	3.16697	2.8285	0.0177664	0.490352	0.479324	5	DOCK8/GSN/RICTOR/ROCK2/WDPCP
c4 + c6	GO:0048015	phosphatidylinositol-mediated signaling	5/888	22/12374	0.227273	3.16697	2.8285	0.0177664	0.490352	0.479324	5	INPP5F/PIK3C2A/PIK3CA/PLCG2/PLCL1
c4 + c6	GO:0051497	negative regulation of stress fiber assembly	5/888	22/12374	0.227273	3.16697	2.8285	0.0177664	0.490352	0.479324	5	ARHGAP6/CLASP1/INPP5K/WASF2/CLASP2
c4 + c6	GO:0006516	glycoprotein catabolic process	6/888	30/12374	0.2	2.78694	2.72459	0.0180234	0.494448	0.483328	6	HEXA/HGSNAT/MANBA/NGLY1/OGA/IDS
c4 + c6	GO:0018230	peptidyl-L-cysteine S-palmitoylation	4/888	15/12374	0.266667	3.71592	2.92637	0.0189884	0.502094	0.490801	4	GOLGA7/ZDHHC2/ZDHHC21/ZDHHC18
c4 + c6	GO:0018231	peptidyl-S-diacylglycerol-L-cysteine biosynthetic process from peptidyl-cysteine	4/888	15/12374	0.266667	3.71592	2.92637	0.0189884	0.502094	0.490801	4	GOLGA7/ZDHHC2/ZDHHC21/ZDHHC18
c4 + c6	GO:0045717	negative regulation of fatty acid biosynthetic process	4/888	15/12374	0.266667	3.71592	2.92637	0.0189884	0.502094	0.490801	4	DCAF5/INSIG2/PIBF1/WDTC1
c4 + c6	GO:0046777	protein autophosphorylation	18/888	148/12374	0.121622	1.69476	2.36419	0.0191245	0.502094	0.490801	18	ATM/DYRK1A/FER/GRK5/MARK3/MINK1/PAK1/PDGFB/PDPK1/PRKD2/PTK2B/SMG1/ULK2/IGF1R/INSR/NEK10/PINK1/TESK1
c4 + c6	GO:0010827	regulation of D-glucose transmembrane transport	9/888	57/12374	0.157895	2.20021	2.52524	0.0193819	0.502094	0.490801	9	C2CD5/CREBL2/FFAR4/INPP5K/OSBPL8/PRKAG2/RNASEL/STXBP3/INSR
c4 + c6	GO:0010507	negative regulation of autophagy	12/888	86/12374	0.139535	1.94437	2.4435	0.0194118	0.502094	0.490801	12	BMF/EP300/FEZ2/HERC1/MTM1/PIK3CA/RRAGC/TAB2/TIGAR/TSC1/PINK1/RRAGD
c4 + c6	GO:0010810	regulation of cell-substrate adhesion	19/888	159/12374	0.119497	1.66515	2.3471	0.019413	0.502094	0.490801	19	ARHGAP6/CASK/CLASP1/DOCK5/DUSP22/MINK1/PDGFB/PTK2B/PTPRA/RASA1/ROCK2/TSC1/UTRN/VCL/WASHC2C/WDPCP/CLASP2/PRKCE/TESK1
c4 + c6	GO:0007099	centriole replication	7/888	39/12374	0.179487	2.5011	2.61054	0.0195116	0.502094	0.490801	7	CDK5RAP2/CEP192/POC1B/RBM14/RTTN/VPS4B/KAT2B
c4 + c6	GO:0031111	negative regulation of microtubule polymerization or depolymerization	7/888	39/12374	0.179487	2.5011	2.61054	0.0195116	0.502094	0.490801	7	APC/CAMSAP2/CLASP1/DYRK1A/TTBK2/CKAP2/CLASP2
c4 + c6	GO:0006473	protein acetylation	8/888	48/12374	0.166667	2.32245	2.55239	0.0198021	0.502094	0.490801	8	CLOCK/DIP2A/DIP2B/EP300/FOXO1/ING4/SOX4/KAT2B
c4 + c6	GO:0016601	Rac protein signal transduction	8/888	48/12374	0.166667	2.32245	2.55239	0.0198021	0.502094	0.490801	8	ABI2/ARHGAP24/DOCK5/ELMO1/GARRE1/TIAM1/WASF2/CDKL5
c4 + c6	GO:0140719	constitutive heterochromatin formation	8/888	48/12374	0.166667	2.32245	2.55239	0.0198021	0.502094	0.490801	8	ATF7IP/ATRX/KMT2A/MPHOSPH8/PPM1D/SMARCA5/TASOR/EZH1
c4 + c6	GO:1902116	negative regulation of organelle assembly	8/888	48/12374	0.166667	2.32245	2.55239	0.0198021	0.502094	0.490801	8	CDK5RAP2/FEZ2/MTM1/RBM14/TCHP/KAT2B/PINK1/TESK1
c4 + c6	GO:0015748	organophosphate ester transport	17/888	138/12374	0.123188	1.71659	2.3537	0.0199559	0.502094	0.490801	17	ABCC5/ATP10D/BLTP1/CERT1/EPG5/OSBPL8/P2RX7/SCARB2/SLC25A24/SLC25A36/SLC25A53/SLC35D2/ABCA3/ATP8A1/CD47/LRRC8B/SLC35E3
c4 + c6	GO:0034764	positive regulation of transmembrane transport	17/888	138/12374	0.123188	1.71659	2.3537	0.0199559	0.502094	0.490801	17	AKAP9/ASPH/AZIN2/C2CD5/CREBL2/CTSS/FXYD5/ITGB1/KCNQ1/NIPSNAP2/OSBPL8/P2RX7/PDPK1/PKD2/PPP3CA/RNASEL/INSR
c4 + c6	GO:0046928	regulation of neurotransmitter secretion	10/888	67/12374	0.149254	2.0798	2.46414	0.0204536	0.511788	0.500278	10	CACNB4/CASK/FMR1/MICU3/MYOF/PRKN/RAB5A/SLC38A2/STXBP5/FBXL20
c4 + c6	GO:0008643	carbohydrate transport	13/888	97/12374	0.134021	1.86754	2.38499	0.0209336	0.512055	0.500539	13	C2CD5/CREBL2/FFAR4/INPP5K/MFSD4B/OSBPL8/PRKAG2/RNASEL/SORT1/STXBP3/TMEM144/TSC1/INSR
c4 + c6	GO:0046546	development of primary male sexual characteristics	13/888	97/12374	0.134021	1.86754	2.38499	0.0209336	0.512055	0.500539	13	ATRX/BCL2L2/FER/FNDC3A/HSD17B4/LHFPL2/SAFB2/SGPL1/WDR48/WNT2B/HMGB2/INSR/PLEKHA1
c4 + c6	GO:0018198	peptidyl-cysteine modification	6/888	31/12374	0.193548	2.69704	2.6304	0.0210319	0.512055	0.500539	6	GOLGA7/NCOA7/OXR1/ZDHHC2/ZDHHC21/ZDHHC18
c4 + c6	GO:0051503	adenine nucleotide transport	6/888	31/12374	0.193548	2.69704	2.6304	0.0210319	0.512055	0.500539	6	ABCC5/P2RX7/SLC25A24/SLC25A53/CD47/LRRC8B
c4 + c6	GO:0015749	monosaccharide transmembrane transport	12/888	87/12374	0.137931	1.92203	2.3996	0.0211014	0.512055	0.500539	12	C2CD5/CREBL2/FFAR4/INPP5K/MFSD4B/OSBPL8/PRKAG2/RNASEL/SORT1/STXBP3/TSC1/INSR
c4 + c6	GO:0007549	sex-chromosome dosage compensation	5/888	23/12374	0.217391	3.02928	2.70841	0.0213953	0.512055	0.500539	5	HNRNPU/PCGF5/SPEN/SUZ12/YTHDC1
c4 + c6	GO:0090042	tubulin deacetylation	5/888	23/12374	0.217391	3.02928	2.70841	0.0213953	0.512055	0.500539	5	EP300/MBIP/NEK3/YEATS2/KAT2B
c4 + c6	GO:0120161	regulation of cold-induced thermogenesis	15/888	118/12374	0.127119	1.77136	2.3409	0.0214821	0.512055	0.500539	15	APC/DECR1/DYNC1H1/FFAR4/GNAS/KDM3A/LPIN1/PRKAB2/PWWP2B/RHEB/SFXN5/ACVR2B/IGF1R/MAP2K6/PLCL1
c4 + c6	GO:0010506	regulation of autophagy	34/888	331/12374	0.102719	1.43136	2.21179	0.0216604	0.512055	0.500539	34	ATM/BMF/CALCOCO2/DEPTOR/EP300/FEZ2/FOXO1/FOXO3/HERC1/MAPK8/MTM1/NOD1/PIK3C2A/PIK3CA/PRKN/RB1CC1/RHEB/RRAGC/SCOC/SNX30/TAB2/TIGAR/TP53INP1/TRIM23/TSC1/ULK2/USP33/WIPI1/BNIP3L/ITPR1/PINK1/RRAGD/SESN3/TMEM59
c4 + c6	GO:0030522	intracellular receptor signaling pathway	34/888	331/12374	0.102719	1.43136	2.21179	0.0216604	0.512055	0.500539	34	CLOCK/CTBP2/DHRS3/EP300/EPG5/ERBIN/GPS2/KDM3A/LYPLAL1/MAPK8/NCOA2/NEK7/NLRP1/NOD1/NR2C2/NR6A1/P2RX7/PADI2/PAK1/PLCG2/PPARA/PTGES3/RNF125/RNF170/SAFB2/SLC15A2/TRAF3IP3/TRIM24/UBR5/WDFY1/MAP2K6/NR1D2/NR3C2/ZDHHC18
c4 + c6	GO:0048589	developmental growth	48/888	498/12374	0.0963855	1.3431	2.17301	0.0218232	0.512055	0.500539	48	ATM/ATRX/BMPR1A/BMPR2/BNC2/CTC1/DIP2B/EP300/FOXO3/GNAS/IQGAP1/IST1/ITGB1/MBD5/MCUB/MTM1/MYCBP2/NEDD4L/NIN/NIPBL/PIK3CA/PPARA/PPP3CA/PRKN/RAPH1/RASAL2/RBBP6/SAV1/SGPL1/SOS1/SPAG9/TIAM1/TMEM38B/ULK2/VCL/WDR48/WDTC1/ACVR2B/BBS2/CDKL5/CLASP2/INSR/KIF26B/LIN7C/LZTS2/PLEKHA1/TTL/WWC3
c4 + c6	GO:0035264	multicellular organism growth	16/888	129/12374	0.124031	1.72833	2.31209	0.0221716	0.512055	0.500539	16	ATM/ATRX/CTC1/EP300/GNAS/MBD5/NIPBL/PIK3CA/RASAL2/RBBP6/SGPL1/SOS1/WDR48/WDTC1/BBS2/PLEKHA1
c4 + c6	GO:0006476	protein deacetylation	7/888	40/12374	0.175	2.43857	2.53378	0.0222327	0.512055	0.500539	7	DYRK1A/EP300/MBIP/NEK3/YEATS2/KAT2B/SIRT5
c4 + c6	GO:0030201	heparan sulfate proteoglycan metabolic process	7/888	40/12374	0.175	2.43857	2.53378	0.0222327	0.512055	0.500539	7	GLCE/HGSNAT/NDST1/SLC35D2/TCF7L2/IDS/XYLT1
c4 + c6	GO:0061028	establishment of endothelial barrier	7/888	40/12374	0.175	2.43857	2.53378	0.0222327	0.512055	0.500539	7	ADD1/MSN/PDE4D/ROCK2/VCL/ZDHHC21/AFDN
c4 + c6	GO:0001501	skeletal system development	33/888	320/12374	0.103125	1.43701	2.20224	0.0222633	0.512055	0.500539	33	BBX/BMPR1A/BMPR2/BNC2/CTC1/DEAF1/DHRS3/DLG1/DYM/GLG1/GNAS/HEXA/INSIG2/MCPH1/NAB1/NDST1/NIPBL/P2RX7/PRKRA/SCIN/SGPL1/TAPT1/TMEM38B/WDR48/WNT2B/ACVR2B/BBS2/CHI3L1/MAP2K6/NAB2/PAPSS1/PLEKHA1/XYLT1
c4 + c6	GO:0022411	cellular component disassembly	39/888	391/12374	0.0997442	1.3899	2.17833	0.0225336	0.513151	0.50161	39	ADD1/APC/ASPH/CALCOCO2/CAMSAP2/CHKA/CKAP5/CLASP1/CTSS/EPG5/FER/GAK/GSN/IRAK3/IST1/ITGB1/KIF2A/LPIN1/MAPRE2/MICAL1/NEMP1/PIK3CA/SCIN/SMARCC2/SNX14/SPAST/TTBK2/VPS4B/WASHC2C/CCSAP/CKAP2/CLASP2/IGF1R/INSR/MAP1LC3B/NAPB/NSF/PLXNC1/TMOD2
c4 + c6	GO:1902115	regulation of organelle assembly	24/888	217/12374	0.110599	1.54116	2.23617	0.0225817	0.513151	0.50161	24	ATM/CDK5RAP2/CNOT6L/DYNC1H1/FEZ2/GSN/HNRNPU/MSN/MTM1/PTK2B/RAB5A/RBM14/SNX30/TAPT1/TCHP/VPS4B/WDPCP/WIPI1/CCSAP/CDKL5/CRIPT/KAT2B/PINK1/TESK1
c4 + c6	GO:0051588	regulation of neurotransmitter transport	11/888	78/12374	0.141026	1.96515	2.37749	0.0228971	0.513151	0.50161	11	CACNB4/CASK/FMR1/ITGB1/MICU3/MYOF/PRKN/RAB5A/SLC38A2/STXBP5/FBXL20
c4 + c6	GO:0008064	regulation of actin polymerization or depolymerization	15/888	119/12374	0.12605	1.75647	2.30552	0.0230131	0.513151	0.50161	15	ADD1/ARPC5/CDC42EP3/DLG1/FER/GSN/PIK3CA/PTK2B/RASA1/RICTOR/SCIN/SSH2/WASHC2C/PRKCE/TMOD2
c4 + c6	GO:0106106	cold-induced thermogenesis	15/888	119/12374	0.12605	1.75647	2.30552	0.0230131	0.513151	0.50161	15	APC/DECR1/DYNC1H1/FFAR4/GNAS/KDM3A/LPIN1/PRKAB2/PWWP2B/RHEB/SFXN5/ACVR2B/IGF1R/MAP2K6/PLCL1
c4 + c6	GO:0006633	fatty acid biosynthetic process	14/888	109/12374	0.12844	1.78978	2.30273	0.0237659	0.513151	0.50161	14	ABHD2/ABHD3/ACSS1/DCAF5/INSIG2/PIBF1/PRKAB2/PRKAG2/PTGES3/TBXAS1/WDTC1/KAT2B/LPL/MGLL
c4 + c6	GO:0030183	B cell differentiation	14/888	109/12374	0.12844	1.78978	2.30273	0.0237659	0.513151	0.50161	14	ATM/CEBPG/DOCK11/EP300/FNIP1/GPS2/INPP5D/IRF2BP2/ITGB1/MALT1/PHF14/PLCG2/PTK2B/ZBTB1
c4 + c6	GO:0044088	regulation of vacuole organization	9/888	59/12374	0.152542	2.12563	2.40971	0.0238479	0.513151	0.50161	9	ATM/FEZ2/FNIP1/MTM1/RAB5A/SCARB2/SNX30/WIPI1/PINK1
c4 + c6	GO:0030730	triglyceride storage	4/888	16/12374	0.25	3.48367	2.76401	0.0239122	0.513151	0.50161	4	OSBPL11/OSBPL8/PPARA/LPL
c4 + c6	GO:0036444	calcium import into the mitochondrion	4/888	16/12374	0.25	3.48367	2.76401	0.0239122	0.513151	0.50161	4	MCUB/MICU3/ITPR1/MICU1
c4 + c6	GO:0050891	multicellular organismal-level water homeostasis	4/888	16/12374	0.25	3.48367	2.76401	0.0239122	0.513151	0.50161	4	AKAP11/GNAS/INPP5K/PRKACB
c4 + c6	GO:0051382	kinetochore assembly	4/888	16/12374	0.25	3.48367	2.76401	0.0239122	0.513151	0.50161	4	CENPC/CENPT/POGZ/CENPE
c4 + c6	GO:0099638	endosome to plasma membrane protein transport	4/888	16/12374	0.25	3.48367	2.76401	0.0239122	0.513151	0.50161	4	SCARB2/SORL1/VAMP4/ZDHHC2
c4 + c6	GO:1900034	regulation of cellular response to heat	4/888	16/12374	0.25	3.48367	2.76401	0.0239122	0.513151	0.50161	4	ATM/DNAJB6/EP300/IER5
c4 + c6	GO:0015865	purine nucleotide transport	6/888	32/12374	0.1875	2.61275	2.53986	0.0243626	0.513151	0.50161	6	ABCC5/P2RX7/SLC25A24/SLC25A53/CD47/LRRC8B
c4 + c6	GO:0045981	positive regulation of nucleotide metabolic process	6/888	32/12374	0.1875	2.61275	2.53986	0.0243626	0.513151	0.50161	6	P2RX7/PPARA/TIGAR/INSR/KAT2B/PINK1
c4 + c6	GO:1900544	positive regulation of purine nucleotide metabolic process	6/888	32/12374	0.1875	2.61275	2.53986	0.0243626	0.513151	0.50161	6	P2RX7/PPARA/TIGAR/INSR/KAT2B/PINK1
c4 + c6	GO:0000910	cytokinesis	19/888	163/12374	0.116564	1.62429	2.23081	0.0245187	0.513151	0.50161	19	APC/EFHC1/EXOC6B/IQGAP1/IST1/KIF13A/MITD1/RASA1/ROCK2/SEPTIN10/SPAST/SPIRE1/VPS4B/ZFYVE26/CDC25B/CKAP2/IGF1R/LZTS2/PRKCE
c4 + c6	GO:0006836	neurotransmitter transport	19/888	163/12374	0.116564	1.62429	2.23081	0.0245187	0.513151	0.50161	19	CACNB4/CASK/FMR1/ITGB1/MICU3/MYOF/P2RX7/PRKN/RAB5A/SLC18B1/SLC38A2/SLC6A6/STXBP3/STXBP5/UNC13B/DOC2A/FBXL20/LIN7C/NAPB
c4 + c6	GO:0030832	regulation of actin filament length	15/888	120/12374	0.125	1.74184	2.27049	0.0246246	0.513151	0.50161	15	ADD1/ARPC5/CDC42EP3/DLG1/FER/GSN/PIK3CA/PTK2B/RASA1/RICTOR/SCIN/SSH2/WASHC2C/PRKCE/TMOD2
c4 + c6	GO:0003014	renal system process	10/888	69/12374	0.144928	2.01952	2.36123	0.0246772	0.513151	0.50161	10	AKAP11/GNAS/GSN/INPP5K/KCNQ1/PDGFB/PPP3CA/RRM2B/SLC15A2/PRKACB
c4 + c6	GO:1904659	D-glucose transmembrane transport	11/888	79/12374	0.139241	1.94027	2.33111	0.0249415	0.516289	0.504678	11	C2CD5/CREBL2/FFAR4/INPP5K/OSBPL8/PRKAG2/RNASEL/SORT1/STXBP3/TSC1/INSR
c4 + c6	GO:0098534	centriole assembly	7/888	41/12374	0.170732	2.37909	2.45929	0.0252054	0.519391	0.50771	7	CDK5RAP2/CEP192/POC1B/RBM14/RTTN/VPS4B/KAT2B
c4 + c6	GO:0045922	negative regulation of fatty acid metabolic process	5/888	24/12374	0.208333	2.90306	2.59468	0.0254742	0.522566	0.510814	5	DCAF5/FMO4/INSIG2/PIBF1/WDTC1
c4 + c6	GO:0042982	amyloid precursor protein metabolic process	10/888	70/12374	0.142857	1.99067	2.31108	0.0270091	0.551567	0.539162	10	APH1B/DLG1/DYRK1A/ITM2B/ROCK2/SLC2A13/SOAT1/SORL1/RTN3/TMCC2
c4 + c6	GO:0010508	positive regulation of autophagy	17/888	143/12374	0.118881	1.65657	2.19573	0.0272269	0.553264	0.540821	17	CALCOCO2/DEPTOR/FOXO1/FOXO3/NOD1/PIK3C2A/PRKN/RB1CC1/SCOC/SNX30/TP53INP1/TRIM23/WIPI1/BNIP3L/PINK1/SESN3/TMEM59
c4 + c6	GO:0000422	autophagy of mitochondrion	14/888	111/12374	0.126126	1.75753	2.22906	0.0273352	0.553264	0.540821	14	ABI2/ATG4C/NIPSNAP2/PRKN/RB1CC1/RIMOC1/SNX30/TIGAR/ULK2/WIPI1/ATG2B/BNIP3L/MAP1LC3B/PINK1
c4 + c6	GO:0042310	vasoconstriction	8/888	51/12374	0.156863	2.18583	2.35945	0.0276932	0.558029	0.545479	8	BMPR2/DOCK5/ITGB1/PIK3C2A/RAP1GDS1/TBXAS1/ZDHHC21/BBS2
c4 + c6	GO:0007052	mitotic spindle organization	15/888	122/12374	0.122951	1.71328	2.20139	0.0280984	0.563701	0.551023	15	CEP192/CKAP5/CLASP1/DYNC1H1/EFHC1/HNRNPU/KIF2A/PIBF1/SPAST/TNKS/VPS4B/CCSAP/CENPE/CLASP2/EML1
c4 + c6	GO:0140694	membraneless organelle assembly	36/888	362/12374	0.0994475	1.38577	2.07126	0.0286781	0.572808	0.559925	36	CCDC69/CDK5RAP2/CDS2/CENPC/CENPT/CEP192/CLASP1/CNOT6L/DOCK5/DYNC1H1/FMR1/GSN/HNRNPU/ITGB1/KIF2A/MAPRE2/MSN/NEK7/PGM5/PIBF1/POC1B/POGZ/PSPC1/RBM14/RNF213/RTTN/TNKS/TNRC6A/VPS4B/CCSAP/CENPE/CLASP2/KAT2B/LZTS2/TIA1/TMOD2
c4 + c6	GO:0010906	regulation of glucose metabolic process	11/888	81/12374	0.135802	1.89236	2.24035	0.0294223	0.577636	0.564645	11	EP300/FOXO1/NCOA2/PPARA/PRKAG2/PRKN/TCF7L2/TIGAR/EPM2AIP1/INSR/KAT2B
c4 + c6	GO:0002092	positive regulation of receptor internalization	4/888	17/12374	0.235294	3.27875	2.61411	0.0295389	0.577636	0.564645	4	FMR1/PLCG2/TBC1D5/INSR
c4 + c6	GO:0006895	Golgi to endosome transport	4/888	17/12374	0.235294	3.27875	2.61411	0.0295389	0.577636	0.564645	4	DOP1B/MON2/SORT1/WIPI1
c4 + c6	GO:1904036	negative regulation of epithelial cell apoptotic process	4/888	17/12374	0.235294	3.27875	2.61411	0.0295389	0.577636	0.564645	4	CAST/PPARA/TCF7L2/IGF1R
c4 + c6	GO:0007628	adult walking behavior	5/888	25/12374	0.2	2.78694	2.4867	0.030019	0.577636	0.564645	5	CACNB4/HEXA/OXR1/RNF170/DAB1
c4 + c6	GO:0002327	immature B cell differentiation	3/888	10/12374	0.3	4.18041	2.79745	0.0301883	0.577636	0.564645	3	ATM/FNIP1/IRF2BP2
c4 + c6	GO:0010807	regulation of synaptic vesicle priming	3/888	10/12374	0.3	4.18041	2.79745	0.0301883	0.577636	0.564645	3	STXBP5/UNC13B/NAPB
c4 + c6	GO:0032957	inositol trisphosphate metabolic process	3/888	10/12374	0.3	4.18041	2.79745	0.0301883	0.577636	0.564645	3	IPMK/PLCG2/ITPK1
c4 + c6	GO:0042939	tripeptide transport	3/888	10/12374	0.3	4.18041	2.79745	0.0301883	0.577636	0.564645	3	ABCC5/SLC15A2/SLC25A40
c4 + c6	GO:0046618	xenobiotic export from cell	3/888	10/12374	0.3	4.18041	2.79745	0.0301883	0.577636	0.564645	3	RALBP1/SLC15A2/ABCA3
c4 + c6	GO:0001885	endothelial cell development	8/888	52/12374	0.153846	2.1438	2.2981	0.0307472	0.583428	0.570307	8	ADD1/MSN/PDE4D/ROCK2/VCL/VEZF1/ZDHHC21/AFDN
c4 + c6	GO:1904263	positive regulation of TORC1 signaling	8/888	52/12374	0.153846	2.1438	2.2981	0.0307472	0.583428	0.570307	8	EP300/FNIP1/RHEB/RRAGC/SLC38A9/WDR59/GPR137C/RRAGD
c4 + c6	GO:0009896	positive regulation of catabolic process	45/888	473/12374	0.0951374	1.32571	2.0083	0.0312867	0.591202	0.577906	45	APC/ATM/BCAP31/CALCOCO2/CNOT6L/CUL4B/DEPTOR/FMR1/FOXO1/FOXO3/HNRNPU/MSN/NEDD4L/NOD1/NUB1/P2RX7/PIK3C2A/PPARA/PRKN/PTK2B/RB1CC1/ROCK2/SCOC/SNX30/SORL1/TNRC6A/TNRC6B/TNRC6C/TP53INP1/TRIM23/TUT4/UBXN2A/WIPI1/ZYG11B/BNIP3L/CREBRF/GCLC/INSR/KAT2B/NSF/PINK1/PRKCE/SESN3/TMEM59/ZER1
c4 + c6	GO:0048705	skeletal system morphogenesis	15/888	124/12374	0.120968	1.68565	2.13355	0.031922	0.597978	0.584529	15	BMPR2/DHRS3/DLG1/GLG1/INSIG2/NAB1/NDST1/NIPBL/P2RX7/PRKRA/SGPL1/WDR48/ACVR2B/NAB2/PLEKHA1
c4 + c6	GO:0006623	protein targeting to vacuole	7/888	43/12374	0.162791	2.26844	2.31667	0.0319418	0.597978	0.584529	7	GCC2/SCARB2/SORL1/SORT1/VPS8/SNX16/ZFYVE16
c4 + c6	GO:0040001	establishment of mitotic spindle localization	6/888	34/12374	0.176471	2.45906	2.36873	0.0320392	0.597978	0.584529	6	CDK5RAP2/CLASP1/ITGB1/MCPH1/NDE1/CLASP2
c4 + c6	GO:0042157	lipoprotein metabolic process	11/888	83/12374	0.13253	1.84677	2.15213	0.0344517	0.640379	0.625977	11	ATM/GOLGA7/PPARA/PPM1A/PPM1B/RB1CC1/WIPI1/ZDHHC2/ZDHHC21/NMT2/ZDHHC18
c4 + c6	GO:0014888	striated muscle adaptation	5/888	26/12374	0.192308	2.67975	2.38392	0.0350425	0.643482	0.62901	5	FOXO1/GSN/INPP5F/PPP3CA/CAMK2G
c4 + c6	GO:0032212	positive regulation of telomere maintenance via telomerase	5/888	26/12374	0.192308	2.67975	2.38392	0.0350425	0.643482	0.62901	5	ATM/NAF1/NEK7/PTGES3/TNKS
c4 + c6	GO:0060323	head morphogenesis	5/888	26/12374	0.192308	2.67975	2.38392	0.0350425	0.643482	0.62901	5	ASPH/EP300/NIPBL/SGPL1/PLEKHA1
c4 + c6	GO:0003171	atrioventricular valve development	4/888	18/12374	0.222222	3.0966	2.47498	0.0358824	0.645884	0.631358	4	ACVR1/BMPR1A/BMPR2/SOX4
c4 + c6	GO:0003181	atrioventricular valve morphogenesis	4/888	18/12374	0.222222	3.0966	2.47498	0.0358824	0.645884	0.631358	4	ACVR1/BMPR1A/BMPR2/SOX4
c4 + c6	GO:0035313	wound healing, spreading of epidermal cells	4/888	18/12374	0.222222	3.0966	2.47498	0.0358824	0.645884	0.631358	4	ARHGAP24/CLASP1/ITGB1/CLASP2
c4 + c6	GO:0035372	protein localization to microtubule	4/888	18/12374	0.222222	3.0966	2.47498	0.0358824	0.645884	0.631358	4	HNRNPU/MAPRE2/TTBK2/CRIPT
c4 + c6	GO:0045722	positive regulation of gluconeogenesis	4/888	18/12374	0.222222	3.0966	2.47498	0.0358824	0.645884	0.631358	4	FOXO1/PPARA/PRKAG2/KAT2B
c4 + c6	GO:0043470	regulation of carbohydrate catabolic process	8/888	54/12374	0.148148	2.0644	2.17949	0.0375304	0.666126	0.651145	8	EP300/P2RX7/PPARA/PRKAG2/SCARB2/TIGAR/INSR/KAT2B
c4 + c6	GO:0000070	mitotic sister chromatid segregation	19/888	171/12374	0.111111	1.5483	2.00743	0.0377121	0.666126	0.651145	19	ANAPC5/APC/ATM/CDK5RAP2/CENPC/CEP192/CLASP1/HNRNPU/KIF2A/NIPBL/PIBF1/RAD21/SMARCA5/VPS4B/CCSAP/CENPE/CLASP2/KAT2B/NCAPD2
c4 + c6	GO:0046330	positive regulation of JNK cascade	10/888	74/12374	0.135135	1.88307	2.11844	0.0379121	0.666126	0.651145	10	ANKRD6/DUSP22/MBIP/MINK1/NOD1/PTK2B/RB1CC1/RNF13/MFHAS1/MTURN
c4 + c6	GO:0002218	activation of innate immune response	28/888	275/12374	0.101818	1.4188	1.95282	0.0382398	0.666126	0.651145	28	CTSS/EP300/EPG5/ERBIN/GPS2/IRAK3/LYPLAL1/MAPK8/MATR3/NEK7/NLRP1/NOD1/P2RX7/PAK1/PDPK1/PLCG2/PSPC1/RBM14/RNF125/RNF170/SLC15A2/TRAF3IP3/TRIM5/WDFY1/MAP2K6/MFHAS1/PRKCE/ZDHHC18
c4 + c6	GO:0001767	establishment of lymphocyte polarity	3/888	11/12374	0.272727	3.80037	2.5835	0.0393419	0.666126	0.651145	3	DOCK8/GSN/SNX27
c4 + c6	GO:0010172	embryonic body morphogenesis	3/888	11/12374	0.272727	3.80037	2.5835	0.0393419	0.666126	0.651145	3	CLASP1/OFD1/CLASP2
c4 + c6	GO:0034454	microtubule anchoring at centrosome	3/888	11/12374	0.272727	3.80037	2.5835	0.0393419	0.666126	0.651145	3	HOOK3/NIN/PCM1
c4 + c6	GO:0045906	negative regulation of vasoconstriction	3/888	11/12374	0.272727	3.80037	2.5835	0.0393419	0.666126	0.651145	3	BMPR2/DOCK5/ITGB1
c4 + c6	GO:0046710	GDP metabolic process	3/888	11/12374	0.272727	3.80037	2.5835	0.0393419	0.666126	0.651145	3	CASK/DLG1/MAGI3
c4 + c6	GO:0061723	glycophagy	3/888	11/12374	0.272727	3.80037	2.5835	0.0393419	0.666126	0.651145	3	RB1CC1/WIPI1/ATG2B
c4 + c6	GO:0071394	cellular response to testosterone stimulus	3/888	11/12374	0.272727	3.80037	2.5835	0.0393419	0.666126	0.651145	3	MSN/ROCK2/IGF1R
c4 + c6	GO:0090161	Golgi ribbon formation	3/888	11/12374	0.272727	3.80037	2.5835	0.0393419	0.666126	0.651145	3	GCC2/MYO18A/VAMP4
c4 + c6	GO:0098814	spontaneous synaptic transmission	3/888	11/12374	0.272727	3.80037	2.5835	0.0393419	0.666126	0.651145	3	ITGB1/PRKN/DOC2A
c4 + c6	GO:1902946	protein localization to early endosome	3/888	11/12374	0.272727	3.80037	2.5835	0.0393419	0.666126	0.651145	3	MSN/ROCK2/SORL1
c4 + c6	GO:1903939	regulation of TORC2 signaling	3/888	11/12374	0.272727	3.80037	2.5835	0.0393419	0.666126	0.651145	3	ARMH4/DEPTOR/EP300
c4 + c6	GO:1904062	regulation of monoatomic cation transmembrane transport	22/888	206/12374	0.106796	1.48817	1.96451	0.0394281	0.666126	0.651145	22	AKAP9/ASPH/CACNB4/CTSS/DLG1/FMR1/FXYD5/ITGB1/KCNQ1/MCUB/NEDD4L/NIPSNAP2/P2RX7/PDE4D/PDPK1/PKD2/PPP3CA/PTK2B/TMEM38B/UTRN/PRKCE/SLC31A2
c4 + c6	GO:0006110	regulation of glycolytic process	7/888	45/12374	0.155556	2.16762	2.18174	0.0397862	0.666126	0.651145	7	EP300/P2RX7/PPARA/PRKAG2/TIGAR/INSR/KAT2B
c4 + c6	GO:0030811	regulation of nucleotide catabolic process	7/888	45/12374	0.155556	2.16762	2.18174	0.0397862	0.666126	0.651145	7	EP300/P2RX7/PPARA/PRKAG2/TIGAR/INSR/KAT2B
c4 + c6	GO:0033121	regulation of purine nucleotide catabolic process	7/888	45/12374	0.155556	2.16762	2.18174	0.0397862	0.666126	0.651145	7	EP300/P2RX7/PPARA/PRKAG2/TIGAR/INSR/KAT2B
c4 + c6	GO:0034763	negative regulation of transmembrane transport	11/888	85/12374	0.129412	1.80331	2.06631	0.0400584	0.668227	0.653199	11	ARL6IP5/CRBN/CTTNBP2NL/FMR1/INPP5K/KCNQ1/MCUB/NEDD4L/PPP3CA/STXBP3/PRKCE
c4 + c6	GO:0120162	positive regulation of cold-induced thermogenesis	10/888	75/12374	0.133333	1.85796	2.07215	0.0410526	0.675769	0.66057	10	APC/DECR1/DYNC1H1/FFAR4/GNAS/KDM3A/LPIN1/PRKAB2/SFXN5/IGF1R
c4 + c6	GO:0031112	positive regulation of microtubule polymerization or depolymerization	6/888	36/12374	0.166667	2.32245	2.20936	0.0411362	0.675769	0.66057	6	AKAP9/CDK5RAP2/CKAP5/CLASP1/PAK1/SPAST
c4 + c6	GO:0071539	protein localization to centrosome	6/888	36/12374	0.166667	2.32245	2.20936	0.0411362	0.675769	0.66057	6	APC/CEP192/HOOK3/MCPH1/PCM1/PIBF1
c4 + c6	GO:0061462	protein localization to lysosome	8/888	55/12374	0.145455	2.02686	2.1221	0.041271	0.675769	0.66057	8	GCC2/ROCK2/RRAGC/SCARB2/SORL1/SORT1/SNX16/ZFYVE16
c4 + c6	GO:0098732	macromolecule deacylation	8/888	55/12374	0.145455	2.02686	2.1221	0.041271	0.675769	0.66057	8	DYRK1A/EP300/LYPLAL1/MBIP/NEK3/YEATS2/KAT2B/SIRT5
c4 + c6	GO:0008584	male gonad development	12/888	96/12374	0.125	1.74184	2.0288	0.0415199	0.675769	0.66057	12	ATRX/BCL2L2/FER/FNDC3A/HSD17B4/SAFB2/SGPL1/WDR48/WNT2B/HMGB2/INSR/PLEKHA1
c4 + c6	GO:0008333	endosome to lysosome transport	9/888	65/12374	0.138462	1.92942	2.08889	0.0415492	0.675769	0.66057	9	EPG5/HOOK3/KIF13A/LYST/MTM1/SNX27/SORT1/VPS4B/SNX16
c4 + c6	GO:0008209	androgen metabolic process	4/888	19/12374	0.210526	2.93362	2.34523	0.0429501	0.691503	0.675951	4	HSD17B3/HSD17B4/SGPL1/PLEKHA1
c4 + c6	GO:0003018	vascular process in circulatory system	20/888	185/12374	0.108108	1.50645	1.92975	0.0430236	0.691503	0.675951	20	ABCC5/BMPR2/DOCK5/ITGB1/PIK3C2A/RAP1GDS1/ROCK2/SLC15A2/SLC2A13/SLC38A2/SLC6A6/TBXAS1/ZDHHC21/ATP8A1/BBS2/GCLC/INSR/KAT2B/SLC1A4/SLC44A1
c4 + c6	GO:0001659	temperature homeostasis	16/888	140/12374	0.114286	1.59254	1.96044	0.0430363	0.691503	0.675951	16	APC/DECR1/DYNC1H1/FFAR4/FOXO1/GNAS/KDM3A/LPIN1/PRKAB2/PWWP2B/RHEB/SFXN5/ACVR2B/IGF1R/MAP2K6/PLCL1
c4 + c6	GO:0051897	positive regulation of phosphatidylinositol 3-kinase/protein kinase B signal transduction	15/888	129/12374	0.116279	1.62031	1.96918	0.043124	0.691503	0.675951	15	FER/ITGB1/OSBPL8/PDGFB/PDPK1/PIK3CA/PTK2B/RICTOR/TCF7L2/UNC5B/CHI3L1/IGF1R/INSR/MFHAS1/PINK1
c4 + c6	GO:1990778	protein localization to cell periphery	31/888	314/12374	0.0987261	1.37572	1.87505	0.0435338	0.695625	0.67998	31	ARL6IP5/C2CD5/CNST/DENND4C/DLG1/EPB41L2/FCHO2/GAK/GOLGA7/INPP5K/IQSEC2/ITGB1/KIF13A/LYPLAL1/PACS2/PDPK1/ROCK2/SCARB2/SORL1/TSPAN15/VAMP4/ZDHHC2/AFDN/BBS2/CAMK2G/CLASP2/CLSTN1/NSF/PALS1/PRKCE/TMEM59
c4 + c6	GO:0003170	heart valve development	7/888	46/12374	0.152174	2.1205	2.11691	0.0441406	0.696816	0.681144	7	ACVR1/APC/BMPR1A/BMPR2/MATR3/ROCK2/SOX4
c4 + c6	GO:0051492	regulation of stress fiber assembly	10/888	76/12374	0.131579	1.83351	2.02657	0.0443667	0.696816	0.681144	10	ARHGAP6/CLASP1/INPP5K/PAK1/ROCK2/TSC1/WASF2/CD47/CLASP2/TESK1
c4 + c6	GO:0072330	monocarboxylic acid biosynthetic process	17/888	152/12374	0.111842	1.55848	1.92629	0.0450535	0.696816	0.681144	17	ABHD2/ABHD3/ACSS1/DCAF5/INSIG2/OSBPL1A/OSBPL3/OSBPL6/PIBF1/PRKAB2/PRKAG2/PTGES3/TBXAS1/WDTC1/KAT2B/LPL/MGLL
c4 + c6	GO:0051592	response to calcium ion	13/888	108/12374	0.12037	1.67732	1.96569	0.0452272	0.696816	0.681144	13	ADD1/ASPH/CARF/CPNE3/IQGAP1/MICU3/P2RX7/PKD2/PLCG2/PPP3CA/PTK2B/SLC25A24/MICU1
c4 + c6	GO:0031047	regulatory ncRNA-mediated gene silencing	15/888	130/12374	0.115385	1.60785	1.93716	0.0456621	0.696816	0.681144	15	CNOT6L/FMR1/HNRNPU/MIR29B2CHG/MIR34AHG/OIP5-AS1/PRKRA/SPEN/TDRD7/TIAL1/TNRC6A/TNRC6B/TNRC6C/TUT4/ZC3H7A
c4 + c6	GO:0010907	positive regulation of glucose metabolic process	6/888	37/12374	0.162162	2.25968	2.13361	0.0462368	0.696816	0.681144	6	FOXO1/PPARA/PRKAG2/EPM2AIP1/INSR/KAT2B
c4 + c6	GO:0016242	negative regulation of macroautophagy	6/888	37/12374	0.162162	2.25968	2.13361	0.0462368	0.696816	0.681144	6	FEZ2/MTM1/PIK3CA/TIGAR/TSC1/PINK1
c4 + c6	GO:0030866	cortical actin cytoskeleton organization	6/888	37/12374	0.162162	2.25968	2.13361	0.0462368	0.696816	0.681144	6	AKAP11/DLG1/EPB41L2/FMNL3/IQGAP1/ROCK2
c4 + c6	GO:0032092	positive regulation of protein binding	6/888	37/12374	0.162162	2.25968	2.13361	0.0462368	0.696816	0.681144	6	ADD1/MARK3/PRKN/TCF7L2/TIAM1/USP33
c4 + c6	GO:0045778	positive regulation of ossification	6/888	37/12374	0.162162	2.25968	2.13361	0.0462368	0.696816	0.681144	6	ACVR1/BMPR1A/BMPR2/NIPBL/P2RX7/ACVR2B
c4 + c6	GO:1905508	protein localization to microtubule organizing center	6/888	37/12374	0.162162	2.25968	2.13361	0.0462368	0.696816	0.681144	6	APC/CEP192/HOOK3/MCPH1/PCM1/PIBF1
c4 + c6	GO:0009062	fatty acid catabolic process	11/888	87/12374	0.126437	1.76186	1.98276	0.0462687	0.696816	0.681144	11	ABCD4/ABHD2/ABHD3/ACOX1/DECR1/ECHDC2/HSD17B4/LPIN1/LPIN2/PPARA/AUH
c4 + c6	GO:0032231	regulation of actin filament bundle assembly	11/888	87/12374	0.126437	1.76186	1.98276	0.0462687	0.696816	0.681144	11	ARHGAP6/CLASP1/INPP5K/PAK1/PRKN/ROCK2/TSC1/WASF2/CD47/CLASP2/TESK1
c4 + c6	GO:0090140	regulation of mitochondrial fission	5/888	28/12374	0.178571	2.48834	2.19218	0.0465631	0.696816	0.681144	5	PRKN/RALBP1/SPIRE1/DDHD1/PINK1
c4 + c6	GO:1904385	cellular response to angiotensin	5/888	28/12374	0.178571	2.48834	2.19218	0.0465631	0.696816	0.681144	5	ARID1B/PPP3CA/RAP1GDS1/ROCK2/IGF1R
c4 + c6	GO:1904894	positive regulation of receptor signaling pathway via STAT	5/888	28/12374	0.178571	2.48834	2.19218	0.0465631	0.696816	0.681144	5	EP300/NLK/PIBF1/PTK2B/WDR48
c4 + c6	GO:0002253	activation of immune response	43/888	462/12374	0.0930736	1.29695	1.80873	0.0468711	0.696816	0.681144	43	BTN3A1/BTN3A2/CACNB4/CTSS/DUSP22/EP300/EPG5/ERBIN/GPS2/INPP5D/IRAK3/LYPLAL1/MALT1/MAPK8/MATR3/NEK7/NLRP1/NOD1/P2RX7/PAK1/PDE4D/PDPK1/PIK3CA/PLCG2/PRKD2/PSPC1/RBM14/RNF125/RNF170/SLC15A2/SLC39A10/SOS1/TRAF3IP3/TRIM5/WDFY1/C5/CD47/DENND1B/MAP2K6/MFHAS1/PLEKHA1/PRKCE/ZDHHC18
c4 + c6	GO:0016042	lipid catabolic process	25/888	245/12374	0.102041	1.42191	1.85458	0.0471209	0.696816	0.681144	25	ABCD4/ABHD2/ABHD3/ACOX1/ASAH1/DECR1/ECHDC2/HEXA/HSD17B4/INPP5F/LPIN1/LPIN2/PDE3B/PLA2G7/PLCG2/PPARA/SCARB2/SGPL1/SORL1/AUH/GDE1/LPL/MGLL/NCEH1/PRKCE
c4 + c6	GO:0000819	sister chromatid segregation	22/888	210/12374	0.104762	1.45982	1.86863	0.0471317	0.696816	0.681144	22	ANAPC5/APC/ARID1B/ATM/CDK5RAP2/CENPC/CEP192/CLASP1/HNRNPU/KIF2A/NIPBL/PHF10/PIBF1/RAD21/SMARCA5/SMARCC2/VPS4B/CCSAP/CENPE/CLASP2/KAT2B/NCAPD2
c4 + c6	GO:0070507	regulation of microtubule cytoskeleton organization	17/888	153/12374	0.111111	1.5483	1.89744	0.0474526	0.696816	0.681144	17	AKAP9/APC/CAMSAP2/CDK5RAP2/CKAP5/CLASP1/DYNC1H1/DYRK1A/HNRNPU/MAPRE2/PAK1/SPAST/TTBK2/VPS4B/CCSAP/CKAP2/CLASP2
c4 + c6	GO:0018210	peptidyl-threonine modification	10/888	77/12374	0.12987	1.8097	1.98166	0.0478576	0.696816	0.681144	10	DYRK1A/GALNT2/INPP5K/MAPK8/NLK/PDPK1/PRKAG2/PRKD2/TNKS/CHI3L1
c4 + c6	GO:0051235	maintenance of location	19/888	176/12374	0.107955	1.50431	1.87358	0.0482425	0.696816	0.681144	19	AKAP9/ASPH/EPG5/HEXA/HNRNPU/INSIG2/MORC3/P2RX7/PDE4D/PDPK1/PKD2/PLCG2/PTK2B/SORL1/TMEM38B/ITPR1/PINK1/PLCL1/PRKCE
c4 + c6	GO:0031507	heterochromatin formation	15/888	131/12374	0.114504	1.59557	1.90541	0.0483037	0.696816	0.681144	15	ATF7IP/ATRX/DYRK1A/HNRNPU/KMT2A/MPHOSPH8/PCGF5/PPM1D/SMARCA5/SPEN/SUZ12/TASOR/UBR5/YTHDC1/EZH1
c4 + c6	GO:0051017	actin filament bundle assembly	15/888	131/12374	0.114504	1.59557	1.90541	0.0483037	0.696816	0.681144	15	ADD1/ARHGAP6/CLASP1/INPP5K/MICAL1/PAK1/PRKN/PTK2B/ROCK2/SPIRE1/TSC1/WASF2/CD47/CLASP2/TESK1
c4 + c6	GO:0043161	proteasome-mediated ubiquitin-dependent protein catabolic process	38/888	402/12374	0.0945274	1.31721	1.79777	0.0487482	0.696816	0.681144	38	ANAPC16/ANAPC5/APC/CLOCK/CRBN/FBXL17/FBXO3/KBTBD12/KCTD2/KLHDC1/KLHL8/MTM1/NEDD4L/NUB1/PCNP/PHF20L1/PPP2R5C/PRKN/RMND5A/RNF170/SPOP/SPOPL/UBE4B/UBR5/UBXN2A/UBXN7/UCHL5/USP38/WWP1/XPO1/ZYG11B/AMN1/FBXL20/GCLC/KLHDC2/KLHL24/SEM1/ZER1
c4 + c6	GO:0035601	protein deacylation	7/888	47/12374	0.148936	2.07538	2.05372	0.0487903	0.696816	0.681144	7	DYRK1A/EP300/MBIP/NEK3/YEATS2/KAT2B/SIRT5
c4 + c6	GO:1904262	negative regulation of TORC1 signaling	7/888	47/12374	0.148936	2.07538	2.05372	0.0487903	0.696816	0.681144	7	ATM/DEPTOR/NLK/TSC1/WDR59/PRKACB/SESN3
c4 + c6	GO:0010232	vascular transport	9/888	67/12374	0.134328	1.87182	1.98952	0.0490173	0.696816	0.681144	9	ABCC5/SLC15A2/SLC2A13/SLC38A2/SLC6A6/ATP8A1/INSR/SLC1A4/SLC44A1
c4 + c6	GO:0018107	peptidyl-threonine phosphorylation	9/888	67/12374	0.134328	1.87182	1.98952	0.0490173	0.696816	0.681144	9	DYRK1A/INPP5K/MAPK8/NLK/PDPK1/PRKAG2/PRKD2/TNKS/CHI3L1
c4 + c6	GO:0150104	transport across blood-brain barrier	9/888	67/12374	0.134328	1.87182	1.98952	0.0490173	0.696816	0.681144	9	ABCC5/SLC15A2/SLC2A13/SLC38A2/SLC6A6/ATP8A1/INSR/SLC1A4/SLC44A1
c4 + c6	GO:0016079	synaptic vesicle exocytosis	11/888	88/12374	0.125	1.74184	1.94179	0.0496074	0.696816	0.681144	11	CACNB4/CASK/FMR1/P2RX7/RAB5A/STXBP3/STXBP5/UNC13B/DOC2A/FBXL20/NAPB
c4 + c6	GO:0001771	immunological synapse formation	3/888	12/12374	0.25	3.48367	2.39332	0.0497288	0.696816	0.681144	3	DLG1/DOCK8/MSN
c4 + c6	GO:0006474	N-terminal protein amino acid acetylation	3/888	12/12374	0.25	3.48367	2.39332	0.0497288	0.696816	0.681144	3	EP300/SOX4/KAT2B
c4 + c6	GO:0010826	negative regulation of centrosome duplication	3/888	12/12374	0.25	3.48367	2.39332	0.0497288	0.696816	0.681144	3	CDK5RAP2/RBM14/KAT2B
c4 + c6	GO:0032148	activation of protein kinase B activity	3/888	12/12374	0.25	3.48367	2.39332	0.0497288	0.696816	0.681144	3	PDPK1/INSR/PINK1
c4 + c6	GO:0042276	error-prone translesion synthesis	3/888	12/12374	0.25	3.48367	2.39332	0.0497288	0.696816	0.681144	3	POLK/PRIMPOL/REV3L
c4 + c6	GO:0046606	negative regulation of centrosome cycle	3/888	12/12374	0.25	3.48367	2.39332	0.0497288	0.696816	0.681144	3	CDK5RAP2/RBM14/KAT2B
c4 + c6	GO:0071233	cellular response to L-leucine	3/888	12/12374	0.25	3.48367	2.39332	0.0497288	0.696816	0.681144	3	EP300/RRAGD/SESN3
c4 + c6	GO:1901160	primary amino compound metabolic process	3/888	12/12374	0.25	3.48367	2.39332	0.0497288	0.696816	0.681144	3	ALDH2/AZIN2/GDE1
c4 + c6	GO:1905668	positive regulation of protein localization to endosome	3/888	12/12374	0.25	3.48367	2.39332	0.0497288	0.696816	0.681144	3	MSN/ROCK2/SORL1

## Sheet: Table S22
gene	comparison	beta	lfsr
A1BG	NM_2024_PD_DMV	1.0931	0.0302593
A1BG	NM_2024_PD_PFC	1.05751	0.0187108
A1BG	NM_2024_PD_GPi	0.645192	0.0969866
A1BG	NM_2024_PD_M1	0.953918	0.0373344
A1BG	NM_2024_PD_V1	-0.101308	0.33838
A1BG	Gerrits_2022_FTD-GRN_FC	1.95071	3.4089e-05
A1BG	Gerrits_2022_FTD-GRN_OC	0.730729	0.261642
A1BG	Gerrits_2022_FTD-GRN_TC	1.42128	0.0358727
A1BG	Mathys_2024_AD_AnG	1.58172	0.0095509
A1BG	Mathys_2024_CR_AnG	0.268035	0.399938
A1BG	Mathys_2024_AD_EC	2.56601	8.28918e-06
A1BG	Mathys_2024_CR_EC	0.508963	0.31745
A1BG	Mathys_2024_AD_PFC	1.54912	0.00902961
A1BG	Mathys_2024_CR_PFC	0.0955811	0.471794
A1BG	Mathys_2024_AD_HIP	1.85228	0.00630401
A1BG	Mathys_2024_CR_HIP	0.192116	0.428057
A1BG	Mathys_2024_AD_MTG	2.163	0.00433182
A1BG	Mathys_2024_CR_MTG	0.0667565	0.484944
A1BG	Mathys_2024_AD_TH	1.62523	0.000284055
A1BG	Mathys_2024_CR_TH	0.271227	0.310387
A1BG	Pineda_2024_ALS_PFC	-0.0349103	0.495846
A1BG	Pineda_2024_C9ALS_PFC	0.4066	0.35462
A1BG	Pineda_2024_C9FTLD_PFC	2.17797	0.0086779
A1BG	Pineda_2024_FTLD_PFC	2.17569	0.0148269
A1BG	Pineda_2024_ALS_M1	0.108753	0.451934
A1BG	Pineda_2024_C9ALS_M1	0.594407	0.288521
A1BG	Pineda_2024_C9FTLD_M1	1.36391	0.0141027
A1BG	Pineda_2024_FTLD_M1	2.18303	0.00952509
A2M	NM_2024_PD_DMV	-0.0326272	0.859145
A2M	NM_2024_PD_PFC	-0.0176321	0.871963
A2M	NM_2024_PD_GPi	-0.0123616	0.886269
A2M	NM_2024_PD_M1	-0.143786	0.766188
A2M	NM_2024_PD_V1	-0.0334379	0.866911
A2M	Gerrits_2022_FTD-GRN_FC	-0.0520276	0.873475
A2M	Gerrits_2022_FTD-GRN_OC	-0.0670007	0.844758
A2M	Gerrits_2022_FTD-GRN_TC	-0.0158972	0.888236
A2M	Mathys_2024_AD_AnG	-0.061026	0.84015
A2M	Mathys_2024_CR_AnG	0.0247672	0.876292
A2M	Mathys_2024_AD_EC	-0.0661413	0.841927
A2M	Mathys_2024_CR_EC	0.0210194	0.887777
A2M	Mathys_2024_AD_PFC	-0.0898539	0.824204
A2M	Mathys_2024_CR_PFC	0.0345554	0.857715
A2M	Mathys_2024_AD_HIP	-0.0362913	0.859808
A2M	Mathys_2024_CR_HIP	0.00776025	0.893259
A2M	Mathys_2024_AD_MTG	-0.100478	0.832339
A2M	Mathys_2024_CR_MTG	0.0495899	0.857982
A2M	Mathys_2024_AD_TH	0.131861	0.804568
A2M	Mathys_2024_CR_TH	-0.00084002	0.901554
A2M	Pineda_2024_ALS_PFC	0.165549	0.807619
A2M	Pineda_2024_C9ALS_PFC	0.172266	0.818853
A2M	Pineda_2024_C9FTLD_PFC	0.00922889	0.875989
A2M	Pineda_2024_FTLD_PFC	0.000238863	0.877496
A2M	Pineda_2024_ALS_M1	0.134345	0.82728
A2M	Pineda_2024_C9ALS_M1	0.52489	0.466617
A2M	Pineda_2024_C9FTLD_M1	-0.0729198	0.831528
A2M	Pineda_2024_FTLD_M1	0.0158737	0.874917
A2M-AS1	NM_2024_PD_DMV	1.30227	0.0996418
A2M-AS1	NM_2024_PD_PFC	0.00817935	0.934473
A2M-AS1	NM_2024_PD_GPi	-0.0112793	0.928215
A2M-AS1	NM_2024_PD_M1	-0.00305431	0.926212
A2M-AS1	NM_2024_PD_V1	0.00790605	0.936507
A2M-AS1	Gerrits_2022_FTD-GRN_FC	0.0539879	0.89238
A2M-AS1	Gerrits_2022_FTD-GRN_OC	0.0270056	0.89669
A2M-AS1	Gerrits_2022_FTD-GRN_TC	0.00398979	0.93726
A2M-AS1	Mathys_2024_AD_AnG	-0.00705686	0.92489
A2M-AS1	Mathys_2024_CR_AnG	-0.00219915	0.940253
A2M-AS1	Mathys_2024_AD_EC	-0.00128433	0.943683
A2M-AS1	Mathys_2024_CR_EC	-0.0284416	0.909782
A2M-AS1	Mathys_2024_AD_PFC	0.0301095	0.906618
A2M-AS1	Mathys_2024_CR_PFC	-0.0059408	0.937092
A2M-AS1	Mathys_2024_AD_HIP	-0.0509715	0.890653
A2M-AS1	Mathys_2024_CR_HIP	-0.0089259	0.933229
A2M-AS1	Mathys_2024_AD_MTG	-0.000430719	0.944293
A2M-AS1	Mathys_2024_CR_MTG	-0.0586086	0.892151
A2M-AS1	Mathys_2024_AD_TH	-0.0133727	0.925766
A2M-AS1	Mathys_2024_CR_TH	-0.00415875	0.937995
A2M-AS1	Pineda_2024_ALS_PFC	-0.0591702	0.867014
A2M-AS1	Pineda_2024_C9ALS_PFC	0.0140992	0.927267
A2M-AS1	Pineda_2024_C9FTLD_PFC	-0.00147074	0.907374
A2M-AS1	Pineda_2024_FTLD_PFC	-0.00556596	0.936333
A2M-AS1	Pineda_2024_ALS_M1	-0.0341307	0.900024
A2M-AS1	Pineda_2024_C9ALS_M1	0.0361966	0.895412
A2M-AS1	Pineda_2024_C9FTLD_M1	0.020577	0.920869
A2M-AS1	Pineda_2024_FTLD_M1	-0.00354892	0.926002
A2ML1	NM_2024_PD_DMV	0.110345	0.262575
A2ML1	NM_2024_PD_PFC	0.189805	0.140573
A2ML1	NM_2024_PD_GPi	-0.176154	0.135709
A2ML1	NM_2024_PD_M1	-0.19036	0.230482
A2ML1	NM_2024_PD_V1	-0.0613859	0.214076
A2ML1	Gerrits_2022_FTD-GRN_FC	2.02663	9.12293e-08
A2ML1	Gerrits_2022_FTD-GRN_OC	1.81317	2.68225e-06
A2ML1	Gerrits_2022_FTD-GRN_TC	2.01369	9.62295e-09
A2ML1	Mathys_2024_AD_AnG	1.47473	2.64774e-13
A2ML1	Mathys_2024_CR_AnG	0.378155	0.0838071
A2ML1	Mathys_2024_AD_EC	1.38407	2.85166e-11
A2ML1	Mathys_2024_CR_EC	-0.527635	0.0255126
A2ML1	Mathys_2024_AD_PFC	1.57815	1.28372e-16
A2ML1	Mathys_2024_CR_PFC	0.493213	0.0289623
A2ML1	Mathys_2024_AD_HIP	0.633585	0.00145039
A2ML1	Mathys_2024_CR_HIP	-0.831251	0.000165689
A2ML1	Mathys_2024_AD_MTG	1.9827	1.21778e-14
A2ML1	Mathys_2024_CR_MTG	0.259293	0.177767
A2ML1	Mathys_2024_AD_TH	0.308357	0.0414888
A2ML1	Mathys_2024_CR_TH	-0.494301	0.0251851
A2ML1	Pineda_2024_ALS_PFC	0.523058	0.0151183
A2ML1	Pineda_2024_C9ALS_PFC	0.881187	0.000637182
A2ML1	Pineda_2024_C9FTLD_PFC	0.811785	4.6125e-05
A2ML1	Pineda_2024_FTLD_PFC	0.962095	6.32623e-07
A2ML1	Pineda_2024_ALS_M1	0.789337	0.00373197
A2ML1	Pineda_2024_C9ALS_M1	1.23995	2.55215e-07
A2ML1	Pineda_2024_C9FTLD_M1	0.373311	0.062682
A2ML1	Pineda_2024_FTLD_M1	1.31794	1.97456e-08
A2ML1-AS1	NM_2024_PD_DMV	0.301628	0.235726
A2ML1-AS1	NM_2024_PD_PFC	0.000483458	0.476436
A2ML1-AS1	NM_2024_PD_GPi	0.210322	0.350498
A2ML1-AS1	NM_2024_PD_M1	-0.855519	0.00723476
A2ML1-AS1	NM_2024_PD_V1	0.026882	0.484517
A2ML1-AS1	Gerrits_2022_FTD-GRN_FC	-0.0737093	0.461146
A2ML1-AS1	Gerrits_2022_FTD-GRN_OC	0.983593	0.0477236
A2ML1-AS1	Gerrits_2022_FTD-GRN_TC	0.904211	0.0195692
A2ML1-AS1	Mathys_2024_AD_AnG	-0.196521	0.288264
A2ML1-AS1	Mathys_2024_CR_AnG	-0.254972	0.369011
A2ML1-AS1	Mathys_2024_AD_EC	-0.943359	0.000248043
A2ML1-AS1	Mathys_2024_CR_EC	-0.381312	0.156711
A2ML1-AS1	Mathys_2024_AD_PFC	-0.374723	0.14301
A2ML1-AS1	Mathys_2024_CR_PFC	-0.994619	3.43164e-07
A2ML1-AS1	Mathys_2024_AD_HIP	0.391284	0.148358
A2ML1-AS1	Mathys_2024_CR_HIP	-0.577113	0.173686
A2ML1-AS1	Mathys_2024_AD_MTG	-0.669173	0.0740701
A2ML1-AS1	Mathys_2024_CR_MTG	-0.399083	0.15588
A2ML1-AS1	Mathys_2024_AD_TH	1.28871	1.88829e-08
A2ML1-AS1	Mathys_2024_CR_TH	-0.186062	0.399693
A2ML1-AS1	Pineda_2024_ALS_PFC	0.865897	0.0121682
A2ML1-AS1	Pineda_2024_C9ALS_PFC	0.711103	0.0193522
A2ML1-AS1	Pineda_2024_C9FTLD_PFC	-0.457937	0.149526
A2ML1-AS1	Pineda_2024_FTLD_PFC	-1.01214	0.00032301
A2ML1-AS1	Pineda_2024_ALS_M1	0.271764	0.362869
A2ML1-AS1	Pineda_2024_C9ALS_M1	-0.484852	0.0166278
A2ML1-AS1	Pineda_2024_C9FTLD_M1	-0.968278	0.0378551
A2ML1-AS1	Pineda_2024_FTLD_M1	0.328509	0.227098
A2MP1	NM_2024_PD_DMV	-0.210076	0.384402
A2MP1	NM_2024_PD_PFC	-0.146159	0.417655
A2MP1	NM_2024_PD_GPi	-0.0762265	0.480773
A2MP1	NM_2024_PD_M1	-0.28469	0.324905
A2MP1	NM_2024_PD_V1	-0.0681189	0.49942
A2MP1	Gerrits_2022_FTD-GRN_FC	0.329828	0.413999
A2MP1	Gerrits_2022_FTD-GRN_OC	0.175381	0.465395
A2MP1	Gerrits_2022_FTD-GRN_TC	0.328651	0.384916
A2MP1	Mathys_2024_AD_AnG	0.162795	0.428972
A2MP1	Mathys_2024_CR_AnG	0.182702	0.469921
A2MP1	Mathys_2024_AD_EC	0.237692	0.448709
A2MP1	Mathys_2024_CR_EC	0.0456987	0.527779
A2MP1	Mathys_2024_AD_PFC	0.256891	0.410829
A2MP1	Mathys_2024_CR_PFC	0.254781	0.444457
A2MP1	Mathys_2024_AD_HIP	0.143035	0.460367
A2MP1	Mathys_2024_CR_HIP	0.0233886	0.536789
A2MP1	Mathys_2024_AD_MTG	0.242215	0.435071
A2MP1	Mathys_2024_CR_MTG	0.227769	0.458033
A2MP1	Mathys_2024_AD_TH	0.0116592	0.52232
A2MP1	Mathys_2024_CR_TH	-0.0336004	0.515932
A2MP1	Pineda_2024_ALS_PFC	0.311435	0.417091
A2MP1	Pineda_2024_C9ALS_PFC	0.463079	0.366649
A2MP1	Pineda_2024_C9FTLD_PFC	0.104281	0.487595
A2MP1	Pineda_2024_FTLD_PFC	0.0896237	0.490497
A2MP1	Pineda_2024_ALS_M1	0.389949	0.373274
A2MP1	Pineda_2024_C9ALS_M1	0.52674	0.340505
A2MP1	Pineda_2024_C9FTLD_M1	0.0228121	0.519804
A2MP1	Pineda_2024_FTLD_M1	0.473504	0.237704
A4GALT	NM_2024_PD_DMV	-0.0390019	0.866634
A4GALT	NM_2024_PD_PFC	0.0163563	0.886486
A4GALT	NM_2024_PD_GPi	0.0183713	0.887427
A4GALT	NM_2024_PD_M1	0.212224	0.738035
A4GALT	NM_2024_PD_V1	-0.0023868	0.911184
A4GALT	Gerrits_2022_FTD-GRN_FC	0.0433703	0.85955
A4GALT	Gerrits_2022_FTD-GRN_OC	0.0195094	0.831627
A4GALT	Gerrits_2022_FTD-GRN_TC	0.0314594	0.860688
A4GALT	Mathys_2024_AD_AnG	0.064843	0.838795
A4GALT	Mathys_2024_CR_AnG	0.0349688	0.876896
A4GALT	Mathys_2024_AD_EC	0.0482895	0.854528
A4GALT	Mathys_2024_CR_EC	0.0355997	0.883577
A4GALT	Mathys_2024_AD_PFC	0.0191821	0.87186
A4GALT	Mathys_2024_CR_PFC	0.0536725	0.847413
A4GALT	Mathys_2024_AD_HIP	0.0553783	0.854759
A4GALT	Mathys_2024_CR_HIP	0.0308163	0.881603
A4GALT	Mathys_2024_AD_MTG	0.0553232	0.860668
A4GALT	Mathys_2024_CR_MTG	0.0288543	0.883152
A4GALT	Mathys_2024_AD_TH	0.0337663	0.828533
A4GALT	Mathys_2024_CR_TH	0.0158138	0.88821
A4GALT	Pineda_2024_ALS_PFC	-0.102305	0.801406
A4GALT	Pineda_2024_C9ALS_PFC	-0.0435485	0.865258
A4GALT	Pineda_2024_C9FTLD_PFC	-0.00138173	0.888995
A4GALT	Pineda_2024_FTLD_PFC	-0.0144936	0.876833
A4GALT	Pineda_2024_ALS_M1	-0.0341277	0.861527
A4GALT	Pineda_2024_C9ALS_M1	-0.00646605	0.878292
A4GALT	Pineda_2024_C9FTLD_M1	0.0415173	0.862764
A4GALT	Pineda_2024_FTLD_M1	0.10715	0.777419
AAAS	NM_2024_PD_DMV	-0.507194	0.0185459
AAAS	NM_2024_PD_PFC	-0.377089	0.0322362
AAAS	NM_2024_PD_GPi	0.048382	0.405984
AAAS	NM_2024_PD_M1	-0.345924	0.0241368
AAAS	NM_2024_PD_V1	0.197434	0.209121
AAAS	Gerrits_2022_FTD-GRN_FC	-0.62717	0.0421782
AAAS	Gerrits_2022_FTD-GRN_OC	0.096421	0.329599
AAAS	Gerrits_2022_FTD-GRN_TC	-0.750423	1.02935e-05
AAAS	Mathys_2024_AD_AnG	-0.311193	0.00922196
AAAS	Mathys_2024_CR_AnG	0.247447	0.185855
AAAS	Mathys_2024_AD_EC	-0.84569	4.97766e-05
AAAS	Mathys_2024_CR_EC	0.00467019	0.428462
AAAS	Mathys_2024_AD_PFC	-0.457941	0.0228052
AAAS	Mathys_2024_CR_PFC	-0.0493169	0.172893
AAAS	Mathys_2024_AD_HIP	-0.408031	0.0225733
AAAS	Mathys_2024_CR_HIP	0.0211402	0.43698
AAAS	Mathys_2024_AD_MTG	-0.677873	0.00295014
AAAS	Mathys_2024_CR_MTG	0.232521	0.202372
AAAS	Mathys_2024_AD_TH	-0.0741258	0.175354
AAAS	Mathys_2024_CR_TH	-0.00446065	0.495111
AAAS	Pineda_2024_ALS_PFC	-1.35535	1.18794e-14
AAAS	Pineda_2024_C9ALS_PFC	-0.798271	1.92604e-05
AAAS	Pineda_2024_C9FTLD_PFC	-1.2845	4.78306e-12
AAAS	Pineda_2024_FTLD_PFC	-1.12289	5.61914e-09
AAAS	Pineda_2024_ALS_M1	-0.25039	0.0363784
AAAS	Pineda_2024_C9ALS_M1	-0.070846	0.103463
AAAS	Pineda_2024_C9FTLD_M1	-0.15219	0.261681
AAAS	Pineda_2024_FTLD_M1	-0.419087	0.00238692
AACS	NM_2024_PD_DMV	-0.0349777	0.774287
AACS	NM_2024_PD_PFC	-0.00323639	0.826035
AACS	NM_2024_PD_GPi	0.00348855	0.830687
AACS	NM_2024_PD_M1	-0.0194555	0.761014
AACS	NM_2024_PD_V1	0.0150384	0.81384
AACS	Gerrits_2022_FTD-GRN_FC	0.0271409	0.73095
AACS	Gerrits_2022_FTD-GRN_OC	0.0145331	0.785724
AACS	Gerrits_2022_FTD-GRN_TC	0.0969017	0.677647
AACS	Mathys_2024_AD_AnG	-0.0612251	0.727436
AACS	Mathys_2024_CR_AnG	0.0112579	0.783266
AACS	Mathys_2024_AD_EC	-0.0775781	0.704921
AACS	Mathys_2024_CR_EC	-0.0170719	0.787365
AACS	Mathys_2024_AD_PFC	-0.0508584	0.759212
AACS	Mathys_2024_CR_PFC	-0.00431335	0.83449
AACS	Mathys_2024_AD_HIP	-0.0277586	0.784133
AACS	Mathys_2024_CR_HIP	0.00943119	0.824434
AACS	Mathys_2024_AD_MTG	0.00625731	0.810018
AACS	Mathys_2024_CR_MTG	-0.00490524	0.833297
AACS	Mathys_2024_AD_TH	-0.0360172	0.775372
AACS	Mathys_2024_CR_TH	-0.00579278	0.82976
AACS	Pineda_2024_ALS_PFC	0.857433	0.124008
AACS	Pineda_2024_C9ALS_PFC	-0.0228024	0.799696
AACS	Pineda_2024_C9FTLD_PFC	-0.0214533	0.792662
AACS	Pineda_2024_FTLD_PFC	-0.0168993	0.812563
AACS	Pineda_2024_ALS_M1	0.0210253	0.805402
AACS	Pineda_2024_C9ALS_M1	-0.129353	0.616859
AACS	Pineda_2024_C9FTLD_M1	-0.0157643	0.793249
AACS	Pineda_2024_FTLD_M1	-0.0813591	0.672943
AADACL2-AS1	NM_2024_PD_DMV	1.34693	0.0353774
AADACL2-AS1	NM_2024_PD_PFC	1.55755	0.00126169
AADACL2-AS1	NM_2024_PD_GPi	0.798599	0.0986832
AADACL2-AS1	NM_2024_PD_M1	0.839146	0.0795217
AADACL2-AS1	NM_2024_PD_V1	0.0131641	0.49895
AADACL2-AS1	Gerrits_2022_FTD-GRN_FC	1.64584	0.0345121
AADACL2-AS1	Gerrits_2022_FTD-GRN_OC	1.2274	0.186339
AADACL2-AS1	Gerrits_2022_FTD-GRN_TC	1.52442	0.0596082
AADACL2-AS1	Mathys_2024_AD_AnG	1.9223	0.0178616
AADACL2-AS1	Mathys_2024_CR_AnG	0.517164	0.310724
AADACL2-AS1	Mathys_2024_AD_EC	2.35414	0.000109222
AADACL2-AS1	Mathys_2024_CR_EC	0.459953	0.333336
AADACL2-AS1	Mathys_2024_AD_PFC	1.48635	0.0274128
AADACL2-AS1	Mathys_2024_CR_PFC	0.160847	0.451404
AADACL2-AS1	Mathys_2024_AD_HIP	2.09445	0.000775809
AADACL2-AS1	Mathys_2024_CR_HIP	0.272641	0.392851
AADACL2-AS1	Mathys_2024_AD_MTG	2.26179	0.0119207
AADACL2-AS1	Mathys_2024_CR_MTG	0.258205	0.418906
AADACL2-AS1	Mathys_2024_AD_TH	2.10991	2.42052e-06
AADACL2-AS1	Mathys_2024_CR_TH	0.278258	0.316034
AADACL2-AS1	Pineda_2024_ALS_PFC	-0.160937	0.456651
AADACL2-AS1	Pineda_2024_C9ALS_PFC	0.316915	0.382952
AADACL2-AS1	Pineda_2024_C9FTLD_PFC	1.64914	0.000595279
AADACL2-AS1	Pineda_2024_FTLD_PFC	1.91463	0.0123417
AADACL2-AS1	Pineda_2024_ALS_M1	0.366151	0.372133
AADACL2-AS1	Pineda_2024_C9ALS_M1	0.763035	0.25341
AADACL2-AS1	Pineda_2024_C9FTLD_M1	1.38665	0.0297202
AADACL2-AS1	Pineda_2024_FTLD_M1	2.57751	0.00973413
AADAT	NM_2024_PD_DMV	-0.754658	0.00170592
AADAT	NM_2024_PD_PFC	-1.06189	6.36319e-09
AADAT	NM_2024_PD_GPi	-0.783604	0.000226514
AADAT	NM_2024_PD_M1	-0.678779	0.00420057
AADAT	NM_2024_PD_V1	-0.0543938	0.417036
AADAT	Gerrits_2022_FTD-GRN_FC	-0.929295	0.000245294
AADAT	Gerrits_2022_FTD-GRN_OC	0.0702213	0.387404
AADAT	Gerrits_2022_FTD-GRN_TC	-0.578906	0.00695536
AADAT	Mathys_2024_AD_AnG	-0.716585	2.25141e-05
AADAT	Mathys_2024_CR_AnG	-0.0957186	0.340671
AADAT	Mathys_2024_AD_EC	-1.4156	3.25517e-13
AADAT	Mathys_2024_CR_EC	-0.667367	0.00186695
AADAT	Mathys_2024_AD_PFC	-0.706969	0.0013594
AADAT	Mathys_2024_CR_PFC	0.105023	0.352989
AADAT	Mathys_2024_AD_HIP	-1.1331	7.96041e-06
AADAT	Mathys_2024_CR_HIP	-0.399854	0.0545364
AADAT	Mathys_2024_AD_MTG	-1.14908	8.06337e-05
AADAT	Mathys_2024_CR_MTG	0.0775713	0.395486
AADAT	Mathys_2024_AD_TH	-1.10083	0.0041147
AADAT	Mathys_2024_CR_TH	-0.340581	0.0717975
AADAT	Pineda_2024_ALS_PFC	0.739386	0.00991432
AADAT	Pineda_2024_C9ALS_PFC	0.776615	0.000133594
AADAT	Pineda_2024_C9FTLD_PFC	-1.21917	3.13718e-08
AADAT	Pineda_2024_FTLD_PFC	-1.0653	3.13825e-06
AADAT	Pineda_2024_ALS_M1	0.688573	0.00765801
AADAT	Pineda_2024_C9ALS_M1	0.510408	0.0115233
AADAT	Pineda_2024_C9FTLD_M1	-0.976716	0.00240418
AADAT	Pineda_2024_FTLD_M1	-1.0552	2.84149e-11
AAGAB	NM_2024_PD_DMV	-0.539631	0.000115354
AAGAB	NM_2024_PD_PFC	-0.347474	0.0515731
AAGAB	NM_2024_PD_GPi	-0.475676	0.000238539
AAGAB	NM_2024_PD_M1	-0.331233	0.00260372
AAGAB	NM_2024_PD_V1	0.0247068	0.430461
AAGAB	Gerrits_2022_FTD-GRN_FC	-0.42471	0.0124415
AAGAB	Gerrits_2022_FTD-GRN_OC	-0.31488	0.0854597
AAGAB	Gerrits_2022_FTD-GRN_TC	-0.429533	0.00543958
AAGAB	Mathys_2024_AD_AnG	-0.431095	0.0254346
AAGAB	Mathys_2024_CR_AnG	0.0964816	0.31233
AAGAB	Mathys_2024_AD_EC	-0.555684	3.54087e-05
AAGAB	Mathys_2024_CR_EC	0.0963554	0.303461
AAGAB	Mathys_2024_AD_PFC	-0.377787	0.00384264
AAGAB	Mathys_2024_CR_PFC	0.261915	0.091036
AAGAB	Mathys_2024_AD_HIP	-0.481163	7.24451e-05
AAGAB	Mathys_2024_CR_HIP	0.146378	0.209499
AAGAB	Mathys_2024_AD_MTG	-0.494744	0.00436723
AAGAB	Mathys_2024_CR_MTG	0.269554	0.0781409
AAGAB	Mathys_2024_AD_TH	-0.47606	0.00992717
AAGAB	Mathys_2024_CR_TH	0.0576209	0.362347
AAGAB	Pineda_2024_ALS_PFC	-0.0278997	0.433213
AAGAB	Pineda_2024_C9ALS_PFC	-0.135312	0.174872
AAGAB	Pineda_2024_C9FTLD_PFC	-0.55969	0.00128137
AAGAB	Pineda_2024_FTLD_PFC	-0.61472	2.1293e-05
AAGAB	Pineda_2024_ALS_M1	-0.0328834	0.434292
AAGAB	Pineda_2024_C9ALS_M1	-0.0745601	0.368862
AAGAB	Pineda_2024_C9FTLD_M1	-0.174828	0.0761372
AAGAB	Pineda_2024_FTLD_M1	-0.643389	2.18658e-08
AAK1	NM_2024_PD_DMV	0.250327	0.0674258
AAK1	NM_2024_PD_PFC	0.0995606	0.236689
AAK1	NM_2024_PD_GPi	0.185976	0.200189
AAK1	NM_2024_PD_M1	0.128071	0.261354
AAK1	NM_2024_PD_V1	0.00646767	0.54857
AAK1	Gerrits_2022_FTD-GRN_FC	-0.159518	0.309128
AAK1	Gerrits_2022_FTD-GRN_OC	-0.0654125	0.447869
AAK1	Gerrits_2022_FTD-GRN_TC	-0.114577	0.342118
AAK1	Mathys_2024_AD_AnG	-0.108167	0.21206
AAK1	Mathys_2024_CR_AnG	0.0463226	0.337991
AAK1	Mathys_2024_AD_EC	-0.0728158	0.416161
AAK1	Mathys_2024_CR_EC	0.00572578	0.538262
AAK1	Mathys_2024_AD_PFC	-0.204405	0.17348
AAK1	Mathys_2024_CR_PFC	0.053106	0.201005
AAK1	Mathys_2024_AD_HIP	-0.0497464	0.427189
AAK1	Mathys_2024_CR_HIP	0.0186246	0.5111
AAK1	Mathys_2024_AD_MTG	-0.207131	0.175543
AAK1	Mathys_2024_CR_MTG	-0.114116	0.190811
AAK1	Mathys_2024_AD_TH	-0.0195242	0.483685
AAK1	Mathys_2024_CR_TH	0.00606719	0.537757
AAK1	Pineda_2024_ALS_PFC	-0.0135724	0.427216
AAK1	Pineda_2024_C9ALS_PFC	-0.241087	0.153928
AAK1	Pineda_2024_C9FTLD_PFC	0.0117476	0.181709
AAK1	Pineda_2024_FTLD_PFC	0.071348	0.141
AAK1	Pineda_2024_ALS_M1	0.0701921	0.334903
AAK1	Pineda_2024_C9ALS_M1	0.025597	0.294606
AAK1	Pineda_2024_C9FTLD_M1	0.0139669	0.520858
AAK1	Pineda_2024_FTLD_M1	0.142419	0.195072
AAMDC	NM_2024_PD_DMV	0.318075	0.0263742
AAMDC	NM_2024_PD_PFC	0.383935	0.00296977
AAMDC	NM_2024_PD_GPi	-0.0440211	0.265978
AAMDC	NM_2024_PD_M1	-0.0147718	0.476886
AAMDC	NM_2024_PD_V1	0.0638811	0.421225
AAMDC	Gerrits_2022_FTD-GRN_FC	-0.300678	0.0786337
AAMDC	Gerrits_2022_FTD-GRN_OC	-0.19224	0.0509968
AAMDC	Gerrits_2022_FTD-GRN_TC	-0.27607	0.0754735
AAMDC	Mathys_2024_AD_AnG	0.17727	0.227303
AAMDC	Mathys_2024_CR_AnG	-0.435704	0.014777
AAMDC	Mathys_2024_AD_EC	-0.116331	0.319889
AAMDC	Mathys_2024_CR_EC	-0.538312	0.00869915
AAMDC	Mathys_2024_AD_PFC	0.128231	0.238626
AAMDC	Mathys_2024_CR_PFC	-0.430827	0.0121858
AAMDC	Mathys_2024_AD_HIP	-0.075044	0.39306
AAMDC	Mathys_2024_CR_HIP	-0.431939	0.0467407
AAMDC	Mathys_2024_AD_MTG	-0.065405	0.419706
AAMDC	Mathys_2024_CR_MTG	-0.390552	0.00773901
AAMDC	Mathys_2024_AD_TH	-0.0648852	0.294184
AAMDC	Mathys_2024_CR_TH	-0.39951	0.0811159
AAMDC	Pineda_2024_ALS_PFC	0.29849	0.063223
AAMDC	Pineda_2024_C9ALS_PFC	0.480177	0.00249029
AAMDC	Pineda_2024_C9FTLD_PFC	-0.0611226	0.162756
AAMDC	Pineda_2024_FTLD_PFC	-0.0475012	0.189828
AAMDC	Pineda_2024_ALS_M1	0.366233	0.0826027
AAMDC	Pineda_2024_C9ALS_M1	0.555709	0.000438132
AAMDC	Pineda_2024_C9FTLD_M1	0.223617	0.174473
AAMDC	Pineda_2024_FTLD_M1	0.57099	1.56737e-06
AAMP	NM_2024_PD_DMV	-0.419971	0.0396342
AAMP	NM_2024_PD_PFC	-0.408646	0.00990913
AAMP	NM_2024_PD_GPi	0.114336	0.300796
AAMP	NM_2024_PD_M1	-0.123062	0.26054
AAMP	NM_2024_PD_V1	0.0724581	0.306099
AAMP	Gerrits_2022_FTD-GRN_FC	-1.1804	5.03201e-06
AAMP	Gerrits_2022_FTD-GRN_OC	-1.05404	3.43015e-06
AAMP	Gerrits_2022_FTD-GRN_TC	-1.22455	1.84927e-08
AAMP	Mathys_2024_AD_AnG	-0.319085	0.00911941
AAMP	Mathys_2024_CR_AnG	0.719386	0.00638726
AAMP	Mathys_2024_AD_EC	-0.890536	2.96718e-06
AAMP	Mathys_2024_CR_EC	0.773116	0.000993247
AAMP	Mathys_2024_AD_PFC	-0.671353	0.000556981
AAMP	Mathys_2024_CR_PFC	0.649931	0.00281355
AAMP	Mathys_2024_AD_HIP	-0.306776	0.039109
AAMP	Mathys_2024_CR_HIP	0.828348	0.00550828
AAMP	Mathys_2024_AD_MTG	-0.802987	0.000410829
AAMP	Mathys_2024_CR_MTG	0.757379	0.00164298
AAMP	Mathys_2024_AD_TH	-0.377464	0.0306247
AAMP	Mathys_2024_CR_TH	0.375562	0.0260969
AAMP	Pineda_2024_ALS_PFC	-0.475346	0.00555091
AAMP	Pineda_2024_C9ALS_PFC	-0.699585	0.000431049
AAMP	Pineda_2024_C9FTLD_PFC	-1.18332	4.20357e-06
AAMP	Pineda_2024_FTLD_PFC	-1.30865	1.99558e-07
AAMP	Pineda_2024_ALS_M1	-0.0531671	0.159453
AAMP	Pineda_2024_C9ALS_M1	-0.470991	0.00673065
AAMP	Pineda_2024_C9FTLD_M1	-0.143997	0.213977
AAMP	Pineda_2024_FTLD_M1	-1.00549	7.24565e-07
AAR2	NM_2024_PD_DMV	0.00126493	0.977823
AAR2	NM_2024_PD_PFC	0.00178791	0.984095
AAR2	NM_2024_PD_GPi	-0.000188057	0.985755
AAR2	NM_2024_PD_M1	-0.00212752	0.978559
AAR2	NM_2024_PD_V1	0.00179643	0.984323
AAR2	Gerrits_2022_FTD-GRN_FC	-0.00159123	0.984367
AAR2	Gerrits_2022_FTD-GRN_OC	-0.00754253	0.953745
AAR2	Gerrits_2022_FTD-GRN_TC	-0.00199962	0.977927
AAR2	Mathys_2024_AD_AnG	0.003649	0.978682
AAR2	Mathys_2024_CR_AnG	-0.00505974	0.975451
AAR2	Mathys_2024_AD_EC	-0.000969851	0.976706
AAR2	Mathys_2024_CR_EC	0.000113769	0.987276
AAR2	Mathys_2024_AD_PFC	9.6466e-05	0.986686
AAR2	Mathys_2024_CR_PFC	0.00659217	0.972825
AAR2	Mathys_2024_AD_HIP	-0.00188558	0.980988
AAR2	Mathys_2024_CR_HIP	-8.96582e-05	0.983921
AAR2	Mathys_2024_AD_MTG	-0.0076859	0.973939
AAR2	Mathys_2024_CR_MTG	0.000143831	0.98536
AAR2	Mathys_2024_AD_TH	-0.384068	0.484437
AAR2	Mathys_2024_CR_TH	-0.000101516	0.986357
AAR2	Pineda_2024_ALS_PFC	-0.0064605	0.962163
AAR2	Pineda_2024_C9ALS_PFC	-0.00230564	0.982315
AAR2	Pineda_2024_C9FTLD_PFC	-0.001387	0.982269
AAR2	Pineda_2024_FTLD_PFC	-0.00334179	0.970093
AAR2	Pineda_2024_ALS_M1	-0.00101113	0.983591
AAR2	Pineda_2024_C9ALS_M1	0.00519183	0.92853
AAR2	Pineda_2024_C9FTLD_M1	0.00584092	0.977347
AAR2	Pineda_2024_FTLD_M1	0.0605589	0.86519
AARS1	NM_2024_PD_DMV	-0.045408	0.473337
AARS1	NM_2024_PD_PFC	0.443494	0.0127457
AARS1	NM_2024_PD_GPi	0.409744	0.0550061
AARS1	NM_2024_PD_M1	0.0229266	0.444619
AARS1	NM_2024_PD_V1	-0.101057	0.123369
AARS1	Gerrits_2022_FTD-GRN_FC	-0.0723118	0.275621
AARS1	Gerrits_2022_FTD-GRN_OC	-0.433776	0.177084
AARS1	Gerrits_2022_FTD-GRN_TC	-0.287598	0.202254
AARS1	Mathys_2024_AD_AnG	0.301233	0.0872195
AARS1	Mathys_2024_CR_AnG	0.179109	0.277469
AARS1	Mathys_2024_AD_EC	0.262545	0.0251946
AARS1	Mathys_2024_CR_EC	0.440729	0.0812342
AARS1	Mathys_2024_AD_PFC	-0.290071	0.150976
AARS1	Mathys_2024_CR_PFC	0.129635	0.325815
AARS1	Mathys_2024_AD_HIP	0.659829	0.000270016
AARS1	Mathys_2024_CR_HIP	0.477447	0.0356858
AARS1	Mathys_2024_AD_MTG	0.109139	0.349109
AARS1	Mathys_2024_CR_MTG	0.197046	0.242133
AARS1	Mathys_2024_AD_TH	0.490647	0.00064702
AARS1	Mathys_2024_CR_TH	0.329423	0.121755
AARS1	Pineda_2024_ALS_PFC	-0.304339	0.186276
AARS1	Pineda_2024_C9ALS_PFC	-0.497836	0.0334097
AARS1	Pineda_2024_C9FTLD_PFC	0.352546	0.00793767
AARS1	Pineda_2024_FTLD_PFC	0.304402	0.0295556
AARS1	Pineda_2024_ALS_M1	-0.368504	0.0463455
AARS1	Pineda_2024_C9ALS_M1	-0.569758	0.00182815
AARS1	Pineda_2024_C9FTLD_M1	0.40566	0.0610585
AARS1	Pineda_2024_FTLD_M1	-0.00643411	0.371559
AARS2	NM_2024_PD_DMV	-0.113329	0.58987
AARS2	NM_2024_PD_PFC	-0.0920996	0.602138
AARS2	NM_2024_PD_GPi	-0.22745	0.515358
AARS2	NM_2024_PD_M1	-0.133051	0.52174
AARS2	NM_2024_PD_V1	0.0109214	0.7351
AARS2	Gerrits_2022_FTD-GRN_FC	0.0701546	0.577698
AARS2	Gerrits_2022_FTD-GRN_OC	0.0609061	0.64523
AARS2	Gerrits_2022_FTD-GRN_TC	0.0964818	0.574932
AARS2	Mathys_2024_AD_AnG	-0.0176206	0.654423
AARS2	Mathys_2024_CR_AnG	-0.108194	0.566509
AARS2	Mathys_2024_AD_EC	0.0551182	0.625893
AARS2	Mathys_2024_CR_EC	-0.0268668	0.704963
AARS2	Mathys_2024_AD_PFC	-0.107418	0.6127
AARS2	Mathys_2024_CR_PFC	-0.150033	0.538869
AARS2	Mathys_2024_AD_HIP	0.0231576	0.718997
AARS2	Mathys_2024_CR_HIP	-0.0632859	0.67145
AARS2	Mathys_2024_AD_MTG	0.0107098	0.702472
AARS2	Mathys_2024_CR_MTG	0.00439962	0.748323
AARS2	Mathys_2024_AD_TH	-0.867458	0.0167552
AARS2	Mathys_2024_CR_TH	-0.0462164	0.68587
AARS2	Pineda_2024_ALS_PFC	0.267588	0.507303
AARS2	Pineda_2024_C9ALS_PFC	0.142586	0.599175
AARS2	Pineda_2024_C9FTLD_PFC	-0.0116728	0.739078
AARS2	Pineda_2024_FTLD_PFC	-0.0902585	0.623015
AARS2	Pineda_2024_ALS_M1	0.282373	0.512231
AARS2	Pineda_2024_C9ALS_M1	0.122578	0.624286
AARS2	Pineda_2024_C9FTLD_M1	0.161053	0.577454
AARS2	Pineda_2024_FTLD_M1	0.00336461	0.669968
AARSD1	NM_2024_PD_DMV	-1.25669	2.51052e-10
AARSD1	NM_2024_PD_PFC	-0.752369	9.74665e-06
AARSD1	NM_2024_PD_GPi	-0.761473	2.07927e-05
AARSD1	NM_2024_PD_M1	-0.56264	0.00019517
AARSD1	NM_2024_PD_V1	0.0423407	0.412567
AARSD1	Gerrits_2022_FTD-GRN_FC	0.272694	0.0798758
AARSD1	Gerrits_2022_FTD-GRN_OC	-0.522442	0.0612726
AARSD1	Gerrits_2022_FTD-GRN_TC	-0.289883	0.104551
AARSD1	Mathys_2024_AD_AnG	-0.166624	0.036061
AARSD1	Mathys_2024_CR_AnG	0.539734	0.0185177
AARSD1	Mathys_2024_AD_EC	-0.0762654	0.352475
AARSD1	Mathys_2024_CR_EC	0.63487	0.00176765
AARSD1	Mathys_2024_AD_PFC	0.0842445	0.243675
AARSD1	Mathys_2024_CR_PFC	0.870326	0.000260518
AARSD1	Mathys_2024_AD_HIP	-0.223134	0.096215
AARSD1	Mathys_2024_CR_HIP	0.604739	0.00294561
AARSD1	Mathys_2024_AD_MTG	-0.139816	0.255896
AARSD1	Mathys_2024_CR_MTG	0.705407	0.0057223
AARSD1	Mathys_2024_AD_TH	-0.897165	7.26606e-08
AARSD1	Mathys_2024_CR_TH	0.127887	0.256638
AARSD1	Pineda_2024_ALS_PFC	-0.603909	0.0228608
AARSD1	Pineda_2024_C9ALS_PFC	-0.359757	0.0471595
AARSD1	Pineda_2024_C9FTLD_PFC	-0.798596	0.00350582
AARSD1	Pineda_2024_FTLD_PFC	-1.03671	2.42535e-08
AARSD1	Pineda_2024_ALS_M1	-0.290466	0.101512
AARSD1	Pineda_2024_C9ALS_M1	-0.156016	0.113393
AARSD1	Pineda_2024_C9FTLD_M1	-0.0624463	0.36854
AARSD1	Pineda_2024_FTLD_M1	-1.20829	8.35187e-12
AASDH	NM_2024_PD_DMV	0.182845	0.0244827
AASDH	NM_2024_PD_PFC	-0.0257943	0.404452
AASDH	NM_2024_PD_GPi	-0.0554409	0.30919
AASDH	NM_2024_PD_M1	-0.211062	0.00561835
AASDH	NM_2024_PD_V1	0.0730112	0.180233
AASDH	Gerrits_2022_FTD-GRN_FC	0.210228	0.0208605
AASDH	Gerrits_2022_FTD-GRN_OC	0.723318	3.6766e-05
AASDH	Gerrits_2022_FTD-GRN_TC	0.472589	3.95703e-06
AASDH	Mathys_2024_AD_AnG	0.186393	0.0481367
AASDH	Mathys_2024_CR_AnG	-0.112293	0.0164865
AASDH	Mathys_2024_AD_EC	-0.15996	0.0382406
AASDH	Mathys_2024_CR_EC	-0.366455	0.00199729
AASDH	Mathys_2024_AD_PFC	0.0727418	0.235346
AASDH	Mathys_2024_CR_PFC	-0.136309	0.000291491
AASDH	Mathys_2024_AD_HIP	-0.0574191	0.291225
AASDH	Mathys_2024_CR_HIP	-0.281434	0.0159812
AASDH	Mathys_2024_AD_MTG	0.102243	0.188658
AASDH	Mathys_2024_CR_MTG	-0.167562	0.0235197
AASDH	Mathys_2024_AD_TH	0.0249821	0.114253
AASDH	Mathys_2024_CR_TH	-0.189116	0.0566132
AASDH	Pineda_2024_ALS_PFC	0.319303	0.032209
AASDH	Pineda_2024_C9ALS_PFC	0.353691	0.00193081
AASDH	Pineda_2024_C9FTLD_PFC	-0.0910845	0.124184
AASDH	Pineda_2024_FTLD_PFC	0.018951	0.428642
AASDH	Pineda_2024_ALS_M1	0.403799	0.00281756
AASDH	Pineda_2024_C9ALS_M1	0.374351	0.00560784
AASDH	Pineda_2024_C9FTLD_M1	-0.176588	0.0250422
AASDH	Pineda_2024_FTLD_M1	0.310878	0.0228302
AASDHPPT	NM_2024_PD_DMV	1.02912	7.34523e-06
AASDHPPT	NM_2024_PD_PFC	0.779609	6.79173e-05
AASDHPPT	NM_2024_PD_GPi	0.628414	0.00416814
AASDHPPT	NM_2024_PD_M1	0.929567	2.73884e-05
AASDHPPT	NM_2024_PD_V1	-0.216614	0.0504455
AASDHPPT	Gerrits_2022_FTD-GRN_FC	-0.242873	0.190071
AASDHPPT	Gerrits_2022_FTD-GRN_OC	0.390748	0.0373055
AASDHPPT	Gerrits_2022_FTD-GRN_TC	-0.283646	0.102723
AASDHPPT	Mathys_2024_AD_AnG	0.197204	0.168196
AASDHPPT	Mathys_2024_CR_AnG	-1.42554	2.89088e-05
AASDHPPT	Mathys_2024_AD_EC	0.18954	0.153786
AASDHPPT	Mathys_2024_CR_EC	-0.728598	0.00286395
AASDHPPT	Mathys_2024_AD_PFC	-0.255129	0.127083
AASDHPPT	Mathys_2024_CR_PFC	-1.71328	7.1708e-06
AASDHPPT	Mathys_2024_AD_HIP	-0.003258	0.488332
AASDHPPT	Mathys_2024_CR_HIP	-0.886664	0.000138982
AASDHPPT	Mathys_2024_AD_MTG	-0.0144884	0.484227
AASDHPPT	Mathys_2024_CR_MTG	-1.72832	7.28763e-06
AASDHPPT	Mathys_2024_AD_TH	0.413463	0.0130123
AASDHPPT	Mathys_2024_CR_TH	-0.16954	0.213266
AASDHPPT	Pineda_2024_ALS_PFC	-0.729216	0.00595637
AASDHPPT	Pineda_2024_C9ALS_PFC	-1.22688	3.94304e-05
AASDHPPT	Pineda_2024_C9FTLD_PFC	0.905324	4.67103e-06
AASDHPPT	Pineda_2024_FTLD_PFC	1.44608	1.52246e-19
AASDHPPT	Pineda_2024_ALS_M1	-1.45682	2.24634e-07
AASDHPPT	Pineda_2024_C9ALS_M1	-2.06066	2.33147e-15
AASDHPPT	Pineda_2024_C9FTLD_M1	0.0619346	0.360563
AASDHPPT	Pineda_2024_FTLD_M1	0.0173449	0.455468
AASS	NM_2024_PD_DMV	-0.932173	1.12281e-09
AASS	NM_2024_PD_PFC	-0.305154	0.0171557
AASS	NM_2024_PD_GPi	-0.0944538	0.304675
AASS	NM_2024_PD_M1	-0.119219	0.0547424
AASS	NM_2024_PD_V1	0.0647572	0.15037
AASS	Gerrits_2022_FTD-GRN_FC	-1.32275	2.82403e-10
AASS	Gerrits_2022_FTD-GRN_OC	-0.955874	3.18705e-05
AASS	Gerrits_2022_FTD-GRN_TC	-1.14548	4.64992e-08
AASS	Mathys_2024_AD_AnG	-0.393082	3.10182e-06
AASS	Mathys_2024_CR_AnG	0.625311	0.00460533
AASS	Mathys_2024_AD_EC	-1.03904	0
AASS	Mathys_2024_CR_EC	0.324713	0.0863687
AASS	Mathys_2024_AD_PFC	-0.461575	0.00306664
AASS	Mathys_2024_CR_PFC	0.765568	0.000473627
AASS	Mathys_2024_AD_HIP	-0.635703	3.01997e-06
AASS	Mathys_2024_CR_HIP	0.498637	0.0378727
AASS	Mathys_2024_AD_MTG	-0.736075	6.30037e-05
AASS	Mathys_2024_CR_MTG	0.721913	0.00251925
AASS	Mathys_2024_AD_TH	-1.2673	0
AASS	Mathys_2024_CR_TH	0.0187705	0.447476
AASS	Pineda_2024_ALS_PFC	-0.149949	0.0247847
AASS	Pineda_2024_C9ALS_PFC	0.226613	0.0840404
AASS	Pineda_2024_C9FTLD_PFC	-1.08999	0
AASS	Pineda_2024_FTLD_PFC	-1.18117	0
AASS	Pineda_2024_ALS_M1	0.0808618	0.236248
AASS	Pineda_2024_C9ALS_M1	-0.00841628	0.0440786
AASS	Pineda_2024_C9FTLD_M1	-0.058829	0.2073
AASS	Pineda_2024_FTLD_M1	-1.55293	0
AATBC	NM_2024_PD_DMV	0.10061	0.492107
AATBC	NM_2024_PD_PFC	0.121461	0.460841
AATBC	NM_2024_PD_GPi	0.0702038	0.501928
AATBC	NM_2024_PD_M1	0.0861207	0.489075
AATBC	NM_2024_PD_V1	-0.10562	0.446819
AATBC	Gerrits_2022_FTD-GRN_FC	0.0508427	0.528982
AATBC	Gerrits_2022_FTD-GRN_OC	0.0277415	0.527982
AATBC	Gerrits_2022_FTD-GRN_TC	0.0397508	0.528043
AATBC	Mathys_2024_AD_AnG	0.0743253	0.507666
AATBC	Mathys_2024_CR_AnG	-0.036433	0.531391
AATBC	Mathys_2024_AD_EC	0.101298	0.510589
AATBC	Mathys_2024_CR_EC	-0.00366899	0.5461
AATBC	Mathys_2024_AD_PFC	0.0423624	0.525385
AATBC	Mathys_2024_CR_PFC	-0.0647987	0.5181
AATBC	Mathys_2024_AD_HIP	0.0860112	0.506397
AATBC	Mathys_2024_CR_HIP	-0.0159567	0.539334
AATBC	Mathys_2024_AD_MTG	0.085271	0.513405
AATBC	Mathys_2024_CR_MTG	-0.0588733	0.522039
AATBC	Mathys_2024_AD_TH	0.109178	0.488338
AATBC	Mathys_2024_CR_TH	0.0110626	0.538204
AATBC	Pineda_2024_ALS_PFC	-0.0227006	0.534522
AATBC	Pineda_2024_C9ALS_PFC	-0.0319624	0.537242
AATBC	Pineda_2024_C9FTLD_PFC	0.134588	0.496388
AATBC	Pineda_2024_FTLD_PFC	0.148091	0.492626
AATBC	Pineda_2024_ALS_M1	-0.0417284	0.530883
AATBC	Pineda_2024_C9ALS_M1	-0.046327	0.523787
AATBC	Pineda_2024_C9FTLD_M1	0.0706471	0.505297
AATBC	Pineda_2024_FTLD_M1	0.122958	0.500431
AATF	NM_2024_PD_DMV	-0.000626601	0.990385
AATF	NM_2024_PD_PFC	0.000209023	0.992628
AATF	NM_2024_PD_GPi	0.000230347	0.992653
AATF	NM_2024_PD_M1	0.00126704	0.989779
AATF	NM_2024_PD_V1	4.30076e-05	0.993105
AATF	Gerrits_2022_FTD-GRN_FC	-0.000905455	0.991182
AATF	Gerrits_2022_FTD-GRN_OC	-0.479363	0.0397868
AATF	Gerrits_2022_FTD-GRN_TC	-0.0010117	0.990161
AATF	Mathys_2024_AD_AnG	-0.00121183	0.987388
AATF	Mathys_2024_CR_AnG	0.00031051	0.991661
AATF	Mathys_2024_AD_EC	-0.000334955	0.990458
AATF	Mathys_2024_CR_EC	-0.00175437	0.988637
AATF	Mathys_2024_AD_PFC	-0.00342151	0.985139
AATF	Mathys_2024_CR_PFC	0.00123643	0.988834
AATF	Mathys_2024_AD_HIP	-0.00329841	0.984743
AATF	Mathys_2024_CR_HIP	0.000437189	0.991838
AATF	Mathys_2024_AD_MTG	-0.000351684	0.990058
AATF	Mathys_2024_CR_MTG	0.00189128	0.989169
AATF	Mathys_2024_AD_TH	0.000394314	0.987484
AATF	Mathys_2024_CR_TH	0.00119895	0.99021
AATF	Pineda_2024_ALS_PFC	0.00184705	0.987291
AATF	Pineda_2024_C9ALS_PFC	0.000288445	0.992651
AATF	Pineda_2024_C9FTLD_PFC	-0.000905286	0.990585
AATF	Pineda_2024_FTLD_PFC	-0.000561054	0.98655
AATF	Pineda_2024_ALS_M1	0.000375149	0.992435
AATF	Pineda_2024_C9ALS_M1	0.00101182	0.988306
AATF	Pineda_2024_C9FTLD_M1	-0.000595851	0.990567
AATF	Pineda_2024_FTLD_M1	0.00225162	0.986072
AATK	NM_2024_PD_DMV	0.231275	0.21666
[truncated: 612,107+ more rows]

## Sheet: Table S23
Gene	K-means cluster
[truncated: 3,502 more rows]

[truncated: 4 more sheets: Table S24, Table S26, Table S27, Table S28]
