# Supplementary material for: Integrative analysis reveals generalizable human neurodegenerative disease-associated glial states
Source: bioRxiv. 2025 Sep 25:2025.09.25.678630. Preprint. [Version 1] doi: 10.1101/2025.09.25.678630 (PMC12485690; doi:10.1101/2025.09.25.678630)
Supplement: Supplement 10 [file media-10.zip]

Archive with 36 entries (35 files):
- DAM_replication_DESeq_results/
- DAM_replication_DESeq_results/Gabitto_2024_PFC_AD_dementia.csv
- DAM_replication_DESeq_results/Gabitto_2024_PFC_Braak.csv
- DAM_replication_DESeq_results/Gabitto_2024_PFC_CERAD.csv
- DAM_replication_DESeq_results/Green_2024_PFC_AD_dementia.csv
- DAM_replication_DESeq_results/Green_2024_PFC_Braak.csv
- DAM_replication_DESeq_results/Green_2024_PFC_CERAD.csv
- DAM_replication_DESeq_results/Green_2024_PFC_MCI.csv
- DAM_replication_DESeq_results/Kamath_2022_SN_PD_DLB.csv
- DAM_replication_DESeq_results/Macnair_2025_CTX_GM_GML.csv
- DAM_replication_DESeq_results/Macnair_2025_CTX_GM_NAGM.csv
- DAM_replication_DESeq_results/Macnair_2025_CTX_WM_AL.csv
- DAM_replication_DESeq_results/Macnair_2025_CTX_WM_CAL.csv
- DAM_replication_DESeq_results/Macnair_2025_CTX_WM_CIL.csv
- DAM_replication_DESeq_results/Macnair_2025_CTX_WM_NAWM.csv
- DAM_replication_DESeq_results/Macnair_2025_CTX_WM_RL.csv
- DAM_replication_DESeq_results/Martirosyan_2024_SN_PD.csv
- DAM_replication_DESeq_results/Mathys_2023_PFC_AD_dementia.csv
- DAM_replication_DESeq_results/Mathys_2023_PFC_Braak.csv
- DAM_replication_DESeq_results/Mathys_2023_PFC_CERAD.csv
- DAM_replication_DESeq_results/Mathys_2023_PFC_MCI.csv
- DAM_replication_DESeq_results/Petrescu_2025_BA44_ALS.csv
- DAM_replication_DESeq_results/Petrescu_2025_BA44_ALS_borderline.csv
- DAM_replication_DESeq_results/Petrescu_2025_BA44_ALSci.csv
- DAM_replication_DESeq_results/Petrescu_2025_BA46_ALS.csv
- DAM_replication_DESeq_results/Petrescu_2025_BA46_ALS_borderline.csv
- DAM_replication_DESeq_results/Petrescu_2025_BA46_ALSci.csv
- DAM_replication_DESeq_results/Prudencio_2015_CB_C9ALS.csv
- DAM_replication_DESeq_results/Prudencio_2015_CB_sALS.csv
- DAM_replication_DESeq_results/Prudencio_2015_FC_C9ALS.csv
- DAM_replication_DESeq_results/Prudencio_2015_FC_sALS.csv
- DAM_replication_DESeq_results/Rexach_2024_INS_AD.csv
- DAM_replication_DESeq_results/Rexach_2024_INS_PSP.csv
- DAM_replication_DESeq_results/Rexach_2024_INS_PiD.csv
- DAM_replication_DESeq_results/Wang_2024_SN_PD_PDD.csv
- DAM_replication_DESeq_results/Zelic_2025_SpC_ALS.csv
