# Supplementary material for: Integrative analysis reveals generalizable human neurodegenerative disease-associated glial states
Source: bioRxiv. 2025 Sep 25:2025.09.25.678630. Preprint. [Version 1] doi: 10.1101/2025.09.25.678630 (PMC12485690; doi:10.1101/2025.09.25.678630)
Supplement: Supplement 10 [file media-10.zip › DAM_replication_DESeq_results/Gabitto_2024_PFC_AD_dementia.csv]

	baseMean	log2FoldChange	lfcSE	stat	pvalue	padj
AL627309.1	20.8836479838743	0.222156765061068	0.229024279237141	0.97001403432445	0.332039496691201	0.70350411112708
AL627309.5	40.0230941950661	-0.2483434527739	0.182878270163345	-1.35797135740667	0.174472772939356	0.564176606308851
AL627309.4	4.08433374999566	-0.0931994929262571	0.39204429070962	-0.237726948548495	0.812092880846603	0.94145674283415
LINC01409	65.9531997676323	-0.087937821169694	0.113458099789756	-0.77506869348815	0.43829906949725	0.771018021653677
LINC01128	47.7857433765975	0.00314675328218169	0.116981915595195	0.0268994849859591	0.978539904291568	0.993857150418099
LINC00115	11.7966253811094	0.33811263650787	0.182785547900795	1.84977773347474	0.0643455913966209	0.400431436176538
FAM41C	5.02931870074752	0.157225132523402	0.216136471179925	0.727434530901166	0.46695980756344	0.785878827716452
NOC2L	42.4056084511745	0.0144600301586624	0.0831168997148393	0.173972203105174	0.861887307783721	0.957966406450247
KLHL17	10.5603840557184	-0.132899841444012	0.170519297588304	-0.779382998426849	0.435754135885789	0.769528110959772
HES4	8.75371778970923	-0.711382139647416	0.265225876169529	-2.68217471809843	0.00731452469511226	0.20047368262482
ISG15	10.1949725818599	-0.0407852570744082	0.306321813552581	-0.133145127999209	0.894078605854634	0.969281668646146
AGRN	7.07643358864211	-0.180885341054167	0.202245108141702	-0.894386730617139	0.371115009665087	0.730502125809828
C1orf159	53.3728176657434	-0.0812593284975722	0.0970912521487959	-0.836937692110916	0.402627592204372	0.75147688086715
AL390719.3	5.7355803605351	-0.00986571609659345	0.205432220919668	-0.0480241904236208	0.961696963676286	0.989737803869871
TNFRSF4	2.36320255687643	-0.214721508012707	0.320677270198534	-0.669587550997209	0.503120752144888	0.807195415478246
SDF4	60.6730174363377	0.065155712271025	0.0816895342530903	0.797601710754767	0.425101657952877	0.763583642709116
B3GALT6	12.3868725550105	0.428666518440553	0.163700208571688	2.61860703893257	0.00882895876348919	0.21444956580834
UBE2J2	82.0856344510028	-0.0346311806992741	0.0656184076556881	-0.527766246340361	0.597661587213789	0.85242172917999
LINC01786	4.20981221400558	-0.192318138123919	0.252157258617487	-0.762691263294777	0.445647542195905	0.774650447264382
SCNN1D	11.5142680157644	0.0520806626740541	0.169292679222009	0.307636827022839	0.758358694392824	0.920319435838279
ACAP3	67.9323686001086	-0.117055150372029	0.108043080150449	-1.08341182247887	0.278625670407744	0.66233540508501
PUSL1	3.84626669741614	0.334775856385853	0.218838677776951	1.52978376485655	0.126070261511497	0.506849057234823
INTS11	44.8613418403845	0.0273115168512208	0.0774146336640152	0.352795273433117	0.72424192748471	0.907922332140133
CPTP	6.0447015222082	0.0256206161910339	0.197119104855793	0.129975307110781	0.896585963016179	0.969914776950359
DVL1	23.8215698450184	0.0742452744587332	0.111254586109507	0.667345743263601	0.504551313991292	0.807984494959562
AURKAIP1	28.4859757251417	0.257046746050555	0.153791264652004	1.67140017108381	0.0946426621587981	0.454494618479892
CCNL2	120.156660248647	-0.138045563320525	0.0546949834361601	-2.5239163566372	0.0116055538498446	0.228151508237723
MRPL20-AS1	9.18229005249207	0.386783997042796	0.163172748267536	2.37039579923376	0.0177690518339801	0.263308492240064
MRPL20	72.5209282889055	0.0394325976161308	0.0815418612519417	0.483587166281317	0.628678884595347	0.867560506127624
AL391244.2	6.25541289315357	0.122771272496628	0.196399880736492	0.625108691696962	0.531899723775424	0.820927190033914
ANKRD65	3.00206649083815	-0.635290921369088	0.297284610057964	-2.13697884073185	0.03259971265321	0.316844774862949
VWA1	4.47951532254363	-0.564186897856613	0.292246264570891	-1.93051876534681	0.0535425923820469	0.375656319724859
ATAD3C	4.87807840857327	-0.00712089259799609	0.200518195903234	-0.0355124509569819	0.97167111821042	0.992340540807513
ATAD3B	42.2579494107819	-0.0803523932260153	0.121213503199406	-0.662899686133392	0.507394802767373	0.808960151554592
ATAD3A	22.6537059282809	0.0532724125887308	0.119138430918476	0.447147173066127	0.654768800792533	0.878675300817563
TMEM240	12.9002661338223	0.0437870354040641	0.185047881181621	0.236625435127722	0.812947386122608	0.941668572250457
SSU72	87.129924529265	0.0506084305433546	0.0593003187856407	0.853425944071134	0.393423139252398	0.747323603164311
AL645728.1	2.82294203033863	-0.172941229037919	0.25142729574809	-0.68783792357689	0.491554851522927	0.800052500538812
FNDC10	5.17392103491041	-0.511425447656153	0.25739909089402	-1.98689686851584	0.0469338267298449	0.360563779714165
AL691432.4	2.63075389877465	-0.317932837123005	0.354624974822581	-0.896532561707102	0.369968397613386	0.729525931979219
AL691432.2	7.76602878417282	0.251360816748099	0.159740564623906	1.57355658119717	0.115589997779661	0.486667850161331
MIB2	36.3152480998483	-0.014433935205666	0.109972840459998	-0.131249999047867	0.895577544498407	0.969649397758444
CDK11B	36.3667363440498	-0.154371990867616	0.0867139393318098	-1.7802442382062	0.0750359984462839	0.419835290536562
SLC35E2B	54.8784447006698	-0.0302546352040731	0.0863654873326385	-0.350309320753864	0.726106570963993	0.908467325887732
CDK11A	42.9256197629394	-0.0177848144590034	0.105782810379791	-0.168125751198619	0.866484351166925	0.959159783308672
SLC35E2A	48.0446262220177	0.0495171598211301	0.108196294668842	0.457660402998901	0.647196440241869	0.875483616111429
NADK	69.2841885040453	-0.0376348448973445	0.0876585698209852	-0.429334461812482	0.667679841017102	0.883426577822974
GNB1	523.692663579074	-0.0351419822550442	0.0388483199944048	-0.904594645536938	0.365680173034347	0.726194432396645
CFAP74	69.3290060642685	-0.565793090920962	0.174232758728949	-3.24734048320475	0.00116488942385405	0.143448607674243
GABRD	18.8169259326494	-0.0238553676189377	0.16563916800717	-0.144020088400257	0.885484606757108	0.966241289562631
PRKCZ	75.3202371070036	-0.0833649878782399	0.103022835208321	-0.809189416207281	0.418406201806342	0.760883713999511
AL590822.2	2.7041110224567	-0.270299451945482	0.263741002755384	-1.02486700634933	0.305425944387994	0.682784248186156
FAAP20	33.7783622438795	0.271276227266085	0.105905376232363	2.56149628014057	0.0104222357377996	0.225386341132986
SKI	441.883576008483	-0.119348325168515	0.0474850375942874	-2.51338803157803	0.0119577729474105	0.229122286569549
MORN1	21.634770264546	-0.337514143115277	0.178986518464657	-1.88569589492252	0.0593359464036905	0.388197365940637
AL513477.2	3.32956997929996	-0.427058525154184	0.248745412180604	-1.71684985628645	0.0860066088108255	0.438546271785536
RER1	96.7756546384765	0.0858906094213614	0.0795337711292011	1.07992627788055	0.280175010460126	0.66351583208341
PEX10	15.550086913153	-0.182647081198015	0.132165279369706	-1.38195963470176	0.166984095508945	0.557187848884564
PLCH2	8.45582902681102	0.267349964688723	0.225050902979099	1.18795330811693	0.234851805723883	0.626315295522207
PANK4	17.323167988399	0.148833214397556	0.128110206844804	1.16175922327451	0.245333281756563	0.635807373532685
AL139246.5	5.75704600890361	0.254275986167971	0.226955817798292	1.12037659415261	0.262553314739256	0.649061761210145
TNFRSF14-AS1	8.46373688004143	-0.0781723887721742	0.227169790225257	-0.344114367912476	0.730760277987417	0.910885507802504
TNFRSF14	65.5845907466897	-0.00732212770958033	0.137940350697497	-0.0530818406112199	0.957666700145001	0.988900601623346
PRXL2B	7.75436922466858	0.0781556333866739	0.175969744551735	0.444142449520327	0.656939597535129	0.87884003178009
TTC34	4.46193442203605	0.216290928647396	0.183758773652183	1.17703728833535	0.239180623503829	0.630798766290712
PRDM16	5.23522627058433	-0.146755128605459	0.282553288065087	-0.519389208352281	0.603489355312433	0.855501659411455
MEGF6	3.79015052278753	-0.0936517027715042	0.285501667692089	-0.328025063841331	0.742892711963466	0.915112459770158
TPRG1L	20.6445335123387	-0.022521892582949	0.135624703065514	-0.166060401047069	0.868109416798277	0.95973838277487
WRAP73	26.6519651642852	-0.0430532943932832	0.0950962515967917	-0.452733874052463	0.650740384487524	0.877359763058849
LRRC47	28.4884694198866	0.107907572823019	0.0823239855615279	1.31076711224544	0.189936456861675	0.581660996714913
CEP104	66.0963189214228	0.0107400595689937	0.0663168204751808	0.161950761391119	0.871344628597408	0.961009986519188
DFFB	46.2827512737883	-0.114210031819075	0.0822844481647441	-1.38799049354273	0.165139939909067	0.556025991374192
C1orf174	20.3533710535666	-0.0427695100814977	0.109401649020553	-0.390940268857033	0.695841387643503	0.894854197206016
LINC01134	5.92238015903785	0.337213679742194	0.246930034188062	1.36562439984669	0.172056884085372	0.562743149599905
AJAP1	26.2235730008328	-0.0973037655753125	0.156900986790782	-0.620160316168445	0.535152245161113	0.821851727723053
AL365255.1	2.42399390955214	-0.649852417607009	0.325205128610347	-1.99828465308629	0.0456858083721595	0.35819477892775
NPHP4	91.8960233487633	0.00747048364705722	0.0542718540791547	0.137649317013597	0.890517577134502	0.967578669489431
KCNAB2	78.71237480624	0.0255273264021377	0.0830438652532931	0.307395691713969	0.758542207068765	0.920410903153212
CHD5	59.8938214792351	-0.0404874735727947	0.15274047105368	-0.265073646123335	0.790952728710415	0.933404706787131
RPL22	159.04215206131	0.0491663337113129	0.127429026095612	0.385833080717595	0.699620293857643	0.896937028380082
RNF207	9.67169813955851	-0.111728298015887	0.156556852403824	-0.713659583086752	0.475437704208353	0.79107707706013
ICMT	18.0157463950775	0.451286740702069	0.114840377112056	3.92968703212917	8.50564958026778e-05	0.055885854375367
GPR153	4.08681039024623	-0.00589537504401149	0.253593571051218	-0.0232473363562549	0.981452979844347	0.994867510282043
ACOT7	33.7753544910769	-0.167997412439731	0.115687444408198	-1.45216633748914	0.146455360179324	0.533633944755863
TNFRSF25	56.7334170871977	-0.385709316896339	0.13502038570661	-2.85667467825532	0.00428104370553101	0.181471888123794
PLEKHG5	51.6300463429119	-0.653709367889096	0.16752102512504	-3.90225267187303	9.5301597638136e-05	0.055885854375367
NOL9	63.2800145502773	0.0114365705304528	0.066453411800748	0.172099072426016	0.863359641980763	0.958158240226375
TAS1R1	2.7903073222983	-0.979993369527295	0.384723385168556	-2.54726748439775	0.010857017805677	0.226321511055438
ZBTB48	40.7977284788805	0.00406750450385592	0.0955456135213528	0.0425713369138281	0.966043244597333	0.990879440879436
KLHL21	38.7146664310544	0.21668243273313	0.132241322439829	1.63853800563528	0.101309512625456	0.464286138794994
PHF13	11.3570439162568	0.0101835962657895	0.131502344134356	0.0774404162361156	0.938273189792589	0.983528500304442
THAP3	17.9606192727385	0.160000111499523	0.107903735394812	1.48280419499931	0.138126441193466	0.521900424600052
DNAJC11	106.183364625329	0.0593139204968642	0.0683044056887164	0.868376203537668	0.385188417599566	0.742286597532057
CAMTA1-DT	5.67409056893306	0.305773996408951	0.235980043731275	1.29576209739649	0.195057460041543	0.587036224183771
CAMTA1	331.664052796766	-0.0930630482651975	0.0459985423193559	-2.02317385666452	0.043055226047069	0.349651729210539
VAMP3	48.2252963568197	0.138009092507754	0.100801574106248	1.36911644219253	0.170962879473559	0.561167053622238
PER3	94.9100719319441	-0.413299294997505	0.146753792106397	-2.81627676576739	0.00485837934114402	0.181570020082755
Z98884.1	14.7201720624903	0.022466750666517	0.25981208480893	0.0864730779672527	0.931090356560446	0.980838915935458
PARK7	65.9098297992097	0.134608178936941	0.0850704145739863	1.58231483425852	0.113577715937243	0.48494427996502
AL034417.4	9.03025999271718	0.327185785452048	0.196844532836103	1.66215327770606	0.0964820453659006	0.455397456052877
AL034417.3	4.00822701708994	0.460153733080192	0.25173772638543	1.82790930738629	0.0675631639688893	0.406744758448209
ERRFI1	22.0293376803799	0.0382596742283558	0.11640622500841	0.328673782055827	0.742402273213667	0.915008522332091
AL034417.2	3.71549928020909	0.130599582967996	0.23777297351734	0.549261680316549	0.58282588076084	0.844379848533111
SLC45A1	6.72086172128944	-0.22064972491197	0.17547581390643	-1.25743668030301	0.208595554034121	0.601010223843558
RERE	795.363573392512	-0.0589407179736703	0.0377505651662389	-1.56132014750291	0.118448232183929	0.492823249383472
RERE-AS1	9.42734521707793	0.0456806394459855	0.228285521900248	0.200103094868829	0.841399952962691	0.95159167818922
ENO1	145.558435051077	0.0852107730189689	0.121450263358828	0.701610442516799	0.482922137533778	0.795479728752382
SLC2A5	466.437688737176	-0.0572638228604882	0.0757495568484331	-0.755962480085093	0.449671691461298	0.777116763211338
GPR157	8.98778150525717	0.0125083618959296	0.168017390771043	0.0744468286201082	0.940654848304941	0.984184081280791
MIR34AHG	244.992591919187	-0.116200329301304	0.0767030335047291	-1.51493785828092	0.129788141842791	0.509639726117705
LNCTAM34A	18.3288161213334	-0.036177679762563	0.155138323965674	-0.233196278248873	0.815608995721577	0.942723314642404
H6PD	69.1656821909187	-0.0518342048364057	0.0790498195381847	-0.655715663099868	0.512007089004358	0.811687313051447
SPSB1	17.6920553256975	-0.197864063619435	0.173974383566225	-1.13731722776369	0.255405695378324	0.644690254463204
SLC25A33	65.1296948790373	0.00185167291902745	0.0841994946227496	0.0219914968293308	0.982454738446244	0.994877285547079
TMEM201	10.0759999757149	0.0347494926418541	0.143013210724455	0.242980997810099	0.80802011794551	0.939595088035258
PIK3CD	272.830811676758	-0.103560321437315	0.0629532078477628	-1.64503644814655	0.0999622949076639	0.462559199062897
PIK3CD-AS2	22.9322241730529	-0.0552811630624233	0.187529239723993	-0.294786899065909	0.768156674992647	0.924251387245745
CLSTN1	203.20049447155	-0.146401413022142	0.0489461528131712	-2.9910708933746	0.00278000945299469	0.163540062265675
CTNNBIP1	62.1147080070663	0.0471712110956462	0.070012890426797	0.673750373796762	0.500470030146077	0.805043360164084
AL357140.4	2.94656290214182	0.120396181147647	0.273242896312475	0.440619620024684	0.659488396469772	0.879856012864941
LZIC	43.4558375099514	0.0818850742775765	0.0725519279441479	1.12864091414102	0.259049343788	0.646834025072707
NMNAT1	40.4422258549454	-0.0332807298601314	0.0851682972151605	-0.390764297847289	0.695971467059558	0.894907654466382
RBP7	6.38702755565308	0.161735439844076	0.231423307155509	0.698872735991949	0.484631567362975	0.79593640990172
UBE4B	247.115904248628	-0.0627720120047	0.0484909298935942	-1.294510378383	0.195489186785331	0.587330375177871
KIF1B	246.198186405765	-0.177263534521818	0.0662438654988524	-2.67592377327209	0.00745235926231877	0.20047368262482
AL139424.3	2.32913879402748	-0.362963525779801	0.299612535572128	-1.21144305623495	0.225725646247061	0.619843079883156
AL139424.2	4.44330944079202	-0.341925874443276	0.22999852295968	-1.48664378380907	0.137108917417706	0.520058898702783
PGD	52.6450333524543	0.107706029515395	0.0950659884369152	1.1329607074655	0.257230754313209	0.645498663339433
CENPS	5.76577688102364	-0.164240533696298	0.208023673195656	-0.789528091554377	0.429803417795397	0.766228061006221
CORT	2.9902532400507	-0.351615683451127	0.350201044355295	-1.00403950564578	0.315359572019479	0.690826428935332
DFFA	42.4669203687675	0.254604013221149	0.0950066035548778	2.67985596468655	0.00736538452427335	0.20047368262482
PEX14	144.741492041119	-0.00220523532704722	0.0474978736532365	-0.0464280852474952	0.962969051853317	0.989817896683862
CASZ1	6.6749338793272	0.17664323332548	0.17226905722197	1.02539153678582	0.305178479899248	0.682597672216719
TARDBP	108.172453818098	-0.0324213055399658	0.0429070078362679	-0.755617955549003	0.449878287323578	0.77725527160872
MASP2	2.18180594240039	-0.220241828179078	0.385731792191133	-0.57097141754379	0.568019017956572	0.837925783714442
AL109811.2	13.444694788071	0.0354445016594782	0.125759595541265	0.2818433178552	0.778063653929917	0.928900297144016
SRM	39.0208649558108	0.161926174525406	0.124302907200686	1.30267407393761	0.192686056865516	0.584079982082591
EXOSC10	57.4564644105235	-0.0661935162454426	0.0721078775414659	-0.917978985130685	0.358629867963789	0.721654583627903
AL109811.1	13.6677332153293	0.0207471986867306	0.147031096184456	0.141107556327421	0.887784974297474	0.966667257715925
MTOR	145.14666395202	-0.0612106790278794	0.0463742919916047	-1.31992697676033	0.186859399729208	0.580812158975654
ANGPTL7	3.36911408758619	-0.229045885102329	0.267643430144199	-0.855787436960158	0.392115365473583	0.746672206134847
UBIAD1	21.8137972344463	0.14316743518897	0.128694132324419	1.1124628031064	0.265939214767101	0.652725335914205
DISP3	5.36742129327549	0.0183221336206672	0.229943291392535	0.0796810966291232	0.936490894346711	0.982848766381163
FBXO2	14.8190283936188	-0.00270705986494443	0.194195673011896	-0.0139398567586962	0.988877963718552	0.997503184681748
FBXO44	42.742182324905	-0.102053541242844	0.120576796892809	-0.846377942296545	0.397341939534816	0.749723967545185
FBXO6	12.6644985992379	-0.0559970314227893	0.176034754531048	-0.318102135978569	0.75040746344711	0.917824335240989
MAD2L2	7.79482865661404	0.0378353816606532	0.172653393914935	0.219140677184107	0.826540464955221	0.945861110779437
AGTRAP	31.5939347780468	0.135995861075153	0.151631746937648	0.896882505291427	0.369781616315969	0.729525931979219
MTHFR	114.39423298131	-0.0987433421236037	0.0676828816196754	-1.45891161488164	0.144589435891863	0.531099373308712
CLCN6	102.018382735564	0.0330205564157927	0.0534708727772801	0.617542873357086	0.536876711507145	0.822511865712257
NPPA	2.9432059687022	-0.0866255735900473	0.298766763740063	-0.289943809363663	0.771859225426739	0.926133889621255
AL021155.5	8.34845781558893	-0.0252006616187993	0.250950425461167	-0.100420876244734	0.920010196692159	0.977188477979812
KIAA2013	38.2609796761929	0.0991790573759685	0.0881607224403004	1.12498008898611	0.260597471725792	0.647249568746239
PLOD1	40.1603622371274	0.11661340394754	0.144817423549908	0.805244293738951	0.420678720774124	0.7616784326244
MFN2	58.2453437312662	-0.148350422000971	0.0786978995076304	-1.88506202743806	0.0594214639601891	0.388197365940637
MIIP	31.4365057375392	-0.0453958187035654	0.115519520951235	-0.392970974340594	0.694340919494419	0.894313210191237
TNFRSF8	7.423396692369	-0.0377800418290528	0.247517402824569	-0.152635901144413	0.878685411698103	0.963376635773652
TNFRSF1B	392.676820412383	-0.0960829812767851	0.100228716590944	-0.958637250329378	0.337741520035115	0.708487788221878
VPS13D	419.786350381768	-0.0712200593932539	0.0368182512652261	-1.93436833488394	0.0530678568325882	0.375656319724859
DHRS3	180.273148090575	0.0236846398068591	0.0856233072149816	0.27661440064902	0.782076205900422	0.930392993024743
PDPN	77.7905028087367	0.0445776515351117	0.143899604324532	0.309783002839793	0.756725977983468	0.919361023092923
PRDM2	305.453624021036	-0.00822257569336734	0.0375298946248742	-0.219094025590936	0.826576804608384	0.945861110779437
KAZN	337.949918046435	-0.219506584615986	0.12364551727589	-1.77528946824818	0.0758501034741409	0.421716601216687
AL357873.1	7.74662093027024	-0.660128690984585	0.322855297133222	-2.04465807699662	0.0408885794608907	0.343395166096161
KAZN-AS1	8.87001921506514	-0.622238447049697	0.297937721879128	-2.08848494620005	0.0367541119440993	0.33215305990841
TMEM51-AS1	17.5145603814784	-0.227787511234286	0.18949726545353	-1.20206226031344	0.229339406832595	0.623270534957879
TMEM51	201.148548516575	0.0152382381221582	0.0998582291452941	0.152598721733655	0.878714733102043	0.963376635773652
C1orf195	13.8171529452467	-0.117079239964513	0.257409113381331	-0.45483719836706	0.649226366638003	0.8764877849639
FHAD1	37.1068282140565	-0.667377025262	0.23744349978693	-2.81067717524747	0.00494373613988669	0.182276324794301
EFHD2	99.3684709978211	0.0968642030401654	0.0666017540565696	1.45437915881152	0.145841214826716	0.532593634754805
CELA2B	5.44422180378957	-0.5055330257392	0.295839499712362	-1.7088084120975	0.0874864440086227	0.44218817894573
CASP9	30.9053776459334	-0.0685369031817599	0.0914562408524503	-0.749395585724248	0.45361881077783	0.779387334117775
DNAJC16	86.6973156179499	-0.0895762251631511	0.0569801351523221	-1.57206059486682	0.115936499013163	0.487587859888452
AGMAT	8.97390745875161	-0.274169211433068	0.17051438273456	-1.60789492966038	0.107858192513439	0.473670262440146
AL121992.1	2.85442332784934	-0.053537319645106	0.287347430759414	-0.186315637149131	0.85219724549145	0.954923033397365
DDI2	156.281369436097	-0.100865026722724	0.0594792146713831	-1.69580293351204	0.0899232067643131	0.447238815390656
PLEKHM2	157.182096262682	-0.0413478018478007	0.0413158459340028	-1.00077345418145	0.316936346080042	0.691791749904901
AL450998.3	4.01394451246892	-0.265745713235064	0.275658954107782	-0.964038023343725	0.335026862999565	0.706630463090638
SLC25A34	9.33893383390849	0.264325307867156	0.170732312474901	1.54818560139877	0.121577617030925	0.498551932144886
FBLIM1	3.41477347119746	0.352022114705963	0.262946863778618	1.33875760922686	0.180649595031585	0.572908699051914
UQCRHL	3.16536187816605	0.00657581133682945	0.249137666432915	0.0263942880696449	0.978942850024448	0.993882768568765
AL450998.2	35.9821627474299	0.0454010865644657	0.116816231834256	0.388653921219467	0.69753217312216	0.895855300973067
SPEN	272.965427666596	0.0217825560910704	0.0520038832298376	0.418864029726389	0.675315506590808	0.885888247728986
ZBTB17	32.0634624683439	-0.0478827881404474	0.0973275549780579	-0.491975660451373	0.622736550006232	0.864735439539471
EPHA2	5.07526658803922	0.311071110827707	0.245950855057265	1.26476938148997	0.205954010279115	0.598399948126937
AL451042.1	2.32730280870984	-0.338229815853199	0.283426272664667	-1.19336084362712	0.232728083180116	0.623686805422481
ARHGEF19	6.29392884182542	-0.00932663775880445	0.234382304633719	-0.0397924142497859	0.968258623994802	0.991405284627501
FBXO42	275.987205151676	-0.0319199346964525	0.0470488265171315	-0.678442738307825	0.497491018782485	0.803407558089122
SZRD1	59.5844936591399	0.229985990092701	0.0744477741576735	3.08922587269851	0.00200678805348619	0.151427880399094
SPATA21	8.03609840119371	0.26928405000776	0.176853366351691	1.52264022768026	0.127848739616806	0.507520608295114
NECAP2	57.76151912355	0.0211143583151555	0.0948765193622029	0.222545667327327	0.823889127058534	0.945015752647028
LINC01772	12.9693573459554	-0.0197339176155097	0.131088586538935	-0.150538793166775	0.880339546921252	0.964547698569732
NBPF1	80.5379343608222	0.112636950540214	0.137302342692873	0.820357091737087	0.412012568720214	0.756395242191137
CROCC	90.5840398142081	-0.0819171985637992	0.119444766511666	-0.68581655736083	0.492828793937547	0.800984533926389
BX284668.5	21.8617119690904	0.230334379278945	0.179746709771242	1.28143863980645	0.200039639425512	0.59216584209757
AL049569.1	12.4906933730806	-0.246674674484754	0.218173096628588	-1.13063745391434	0.258207716556742	0.645942916074486
ATP13A2	63.1433679929545	-0.0869362714965133	0.0944946006842322	-0.920013110452986	0.357565908106525	0.720956966942808
SDHB	91.9976374124659	0.0812670980822726	0.0540062571770724	1.50477189737143	0.132382731187503	0.513869818492417
PADI2	381.824041740607	-0.0236250426840137	0.0908147882607411	-0.260145325849168	0.794751676188396	0.935111433539463
PADI1	5.57493984752877	0.240176995062755	0.304223739448224	0.789474863133195	0.42983451583688	0.766228061006221
RCC2	191.233337568037	-0.00619246539045731	0.0442436854127754	-0.139962693719661	0.888689466287139	0.966983073704381
ARHGEF10L	204.10384050142	0.0201089962327192	0.0745032053684821	0.269907799714965	0.787231186500749	0.932128295092131
IGSF21	636.30313022768	-0.116857505117113	0.0704835478783154	-1.65794016667348	0.0973295438091356	0.456247197491914
IGSF21-AS1	12.1984909584338	-0.125140298637359	0.230845150418331	-0.54209628580277	0.587752177266215	0.847882718956021
ALDH4A1	7.56713483279607	-0.0989114573064532	0.161511081334005	-0.612412823253313	0.540264659798942	0.82392738164249
IFFO2	14.2948853266977	-0.283517834486692	0.12658175374117	-2.23980017741276	0.025103898364049	0.294307094649913
UBR4	193.159279134996	-0.0665067354831488	0.054027101597278	-1.23098840242986	0.218327201924607	0.611812858579129
EMC1-AS1	52.6747048299545	0.156861352900928	0.0810562321449198	1.93521643863827	0.0529637413263496	0.375656319724859
EMC1	44.7927445963932	-0.0520376366490497	0.0866317694708351	-0.600676137252032	0.548055715789987	0.828911438101662
MRTO4	22.6127341405384	0.244501446895383	0.154000417682785	1.58766742697423	0.112361562358641	0.481910751250157
AKR7A2	13.049600371357	0.106931469907005	0.149609344767829	0.714737906732675	0.474771009898669	0.790731863742452
SLC66A1	16.3010430533086	0.170968149989376	0.116815399265541	1.4635754452265	0.143309985733216	0.529255634193972
CAPZB	622.25579156658	-0.0598714012381615	0.0487481742209689	-1.22817730499552	0.219380416272778	0.6141519183602
MICOS10	202.949356712414	-0.275121348543406	0.167644016799662	-1.64110448911625	0.100775727060367	0.464286138794994
NBL1	44.0076646801375	-0.0876329756671812	0.130977676338753	-0.669068028360285	0.503452083577094	0.807418688758023
TMCO4	91.3687415403127	0.139555405805029	0.0759225656466111	1.83812815882176	0.0660435227420315	0.404885668531078
OTUD3	46.4465585757188	-0.0107891984275222	0.0781296043780035	-0.138093601182496	0.890166442842911	0.967487120815953
Z98257.1	5.23607130998252	-0.280095752063163	0.412424905569566	-0.679143641134731	0.497046853035913	0.803277793230131
PLA2G2C	7.77922839629891	-0.0763630044634506	0.366997291431987	-0.208075117299885	0.835170315467908	0.949040048823
LINC01141	237.127838562799	-0.123651267757628	0.182606417034929	-0.677146344391479	0.49831310696548	0.80369541599319
CAMK2N1	106.271691552387	0.0287809862284184	0.125520517692344	0.229293080984272	0.818641130819939	0.943538728513518
MUL1	15.6655308087917	-0.0030641604919692	0.128393938378468	-0.0238653049409307	0.980960049042099	0.994588647833206
PINK1	37.2049327137208	-0.131505571203983	0.127267305249631	-1.03330207979212	0.301462554280503	0.679796996460518
PINK1-AS	7.38711685895928	0.00201962744177669	0.178923175303649	0.011287679409608	0.990993926118728	0.998157374069288
DDOST	50.7902604955799	0.112238729791227	0.0994360491662461	1.1287529093556	0.259002082740711	0.646834025072707
KIF17	7.07321767856387	-0.0640842635366237	0.215956393071634	-0.296746313573438	0.766660195616776	0.92366747279357
SH2D5	5.3811991798513	-0.30247383520015	0.233628067019965	-1.2946810674691	0.19543027369593	0.587253920816971
HP1BP3	365.567094021588	0.155687314394199	0.0712452826764144	2.18522979410873	0.0288720020126531	0.306894101041949
EIF4G3	835.299396826344	-0.0145890908255149	0.0406869603865088	-0.358569199736838	0.719917391598951	0.906055953617402
ECE1	21.6044479996889	-0.152240406150767	0.163940102089003	-0.928634325652158	0.353078626535681	0.718155887764833
NBPF3	17.9463009234516	-0.0196414464306945	0.198834633255661	-0.0987828232390463	0.921310706850968	0.97757513068972
RAP1GAP	40.8316498281313	-0.110633774040818	0.1515956875949	-0.729794994805247	0.465515504391404	0.784897311126725
USP48	218.597965760685	-0.0139526038440153	0.033596563747967	-0.415298539120972	0.67792337053097	0.886487928749254
HSPG2	3.39078049833095	-0.126701989665928	0.236059294855694	-0.536737982477591	0.591448615653403	0.849352371843538
LINC00339	12.7009725804262	0.112384268580924	0.127940415552594	0.878411001680112	0.379720716103274	0.738895033070792
CDC42	221.021385186273	0.136351207957147	0.0432193806894948	3.15486260519901	0.00160573704261598	0.148569650642042
CDC42-AS1	5.44494423055231	0.507888519325338	0.226281384999823	2.24449978209978	0.0248002629266712	0.294307094649913
CDC42-IT1	8.37336482882864	0.142889558513732	0.179171152773099	0.797503148817079	0.425158874827608	0.763583642709116
ZBTB40	94.6216557943498	0.134952673674001	0.0962131678052553	1.40264245271665	0.160723485758619	0.549486930683278
C1QA	276.198502059754	0.278500993948762	0.115848185501851	2.40401688418601	0.0162160243052752	0.254231800119558
C1QC	377.810015916237	0.356108073684054	0.107702412303713	3.3064075916875	0.000945005149177316	0.134503556769344
C1QB	465.348229053627	0.267383048372595	0.0895141700408911	2.98704717086079	0.00281686255531108	0.163713570204553
EPHB2	143.228657424061	0.00116070570757713	0.112258859811847	0.0103395465580404	0.991750382425142	0.998508387777888
KDM1A	118.827914506683	-0.00153006615190987	0.0458780264548298	-0.0333507404337964	0.973394891227024	0.99270457380516
AL031428.1	52.345908214403	-0.0165030385911923	0.140624000949438	-0.117355774830543	0.906578128406422	0.973647642036869
LUZP1	217.137467729845	-0.10618594274847	0.0457566959058675	-2.32066456386887	0.0203049546604192	0.273579692386812
LINC01355	29.8183309975115	0.121363396775035	0.107399068241678	1.13002280896826	0.258466613563768	0.646251299294953
AL109936.6	7.41143206298776	0.0874718136424304	0.199591546416335	0.438254100501682	0.661202094714499	0.880710833944238
HNRNPR	180.686036513568	0.0347717493816012	0.0551584870215108	0.6303970840977	0.528434818125455	0.818792588689633
ZNF436	6.45092104832981	-0.0197833546152635	0.178359190041103	-0.110918616588831	0.911680882791763	0.974570170328132
ZNF436-AS1	12.674285569365	0.068224432334002	0.138165777150999	0.493786766454046	0.621456780090472	0.864505989390762
TCEA3	3.83537671790378	0.044672312050208	0.211633221793882	0.211083645901853	0.832822001404467	0.948387945709409
ASAP3	5.3138955492094	-0.124676902777056	0.230833659897923	-0.540115782213867	0.589117187344478	0.848457147822801
ID3	2.81062638809399	-0.14849622245778	0.3431826346693	-0.432703194906336	0.665230408470026	0.882253390744774
RPL11	282.0418993875	0.148363178660272	0.123862007478544	1.19781022187915	0.230990906867364	0.623446919611391
ELOA-AS1	64.6626446379264	0.0249840052215927	0.0664669439481206	0.37588617345027	0.70700152001274	0.900422701275077
ELOA	39.3348087812533	-0.00812064215997747	0.0872638292644896	-0.0930585126555066	0.925857076464865	0.979185158356133
PITHD1	42.698716324619	-0.0742005052192264	0.0899236002510589	-0.825150516794979	0.409286142632575	0.75558042389233
LYPLA2	23.6919168687567	0.137601115009477	0.114419244816399	1.20260464251689	0.229129350296507	0.623194782334225
GALE	27.675351931377	0.11027872034458	0.164358458959775	0.670964677099887	0.502243032140054	0.80687392048124
HMGCL	59.4084183740618	0.04453588176556	0.0735106996442654	0.605842169658009	0.5446195642577	0.826666313191986
FUCA1	39.6886064420269	-0.0392994964587537	0.0966637592808803	-0.406558742915836	0.684332104226538	0.889433853105361
CNR2	2.60595372183312	-0.509271597006433	0.379751617879484	-1.34106498308074	0.179899355163118	0.572135103979577
PNRC2	50.5777646793582	0.139182349500811	0.079422011853463	1.75244049165625	0.0796980939804586	0.429053769254754
SRSF10	157.36774702388	0.0747563324036804	0.0505062057286161	1.48014152568433	0.138835481576618	0.523232674756573
IFNLR1	62.5623429856664	0.14453213028725	0.153520546021691	0.941451382454234	0.34647359267803	0.713228931465952
LINC02800	4.5164054233594	0.268293343521924	0.309684053071616	0.866345363478822	0.386300796382489	0.7427512538132
AL138902.1	7.17337883694503	0.108497201232329	0.167276874044149	0.648608493267839	0.516591464359111	0.81246545825255
GRHL3	2.91837880465271	-0.0204337778111441	0.276223215912056	-0.0739755988419519	0.941029801352941	0.984195492448219
STPG1	25.0022126197516	0.117324823579017	0.110565902294087	1.06113025032756	0.288630712080793	0.670431129677886
NIPAL3	80.3030571890821	-0.00738833808467696	0.0901321229798513	-0.081972307324089	0.9346687348802	0.982294850351073
RCAN3AS	8.30259308579236	0.122883440565155	0.233721319837113	0.525769068268123	0.599048668388792	0.852759373548086
RCAN3	36.3191523587621	0.237614659731785	0.12922486724443	1.83876884378866	0.0659491926633376	0.404779629069577
NCMAP	23.4889772011357	-0.192955012457204	0.22228832053039	-0.868039364357086	0.385372783408432	0.742349850649389
SRRM1	177.807532625569	0.042006281982603	0.0400992072470676	1.04755891366593	0.294841875506353	0.674557964162349
CLIC4	62.1447503074556	0.0939417513047135	0.168494390347747	0.557536373233742	0.577161014775576	0.841657461707952
RUNX3	33.8462915935899	0.0891765455424314	0.183622832225949	0.485650637567223	0.627214887507396	0.8667761703991
SYF2	38.3577844406686	0.0963571436666235	0.118999777226387	0.809725412202343	0.418098009278011	0.760831397444997
AL031432.4	12.4391876710049	0.227115762214176	0.150665168572878	1.50742048985474	0.131702910012686	0.512192912638603
RSRP1	363.944190729269	-0.021952846654716	0.0733515588216009	-0.299282619311579	0.76472441496926	0.923480109035533
RHD	18.0101241417017	-0.194221322894825	0.402612334082667	-0.482402813955884	0.629519822536603	0.868020532268512
TMEM50A	73.1878947995951	0.123546677238229	0.0724502824324699	1.70526149919961	0.0881456647078646	0.443520688841578
RHCE	2.82106016624423	-0.470515180972586	0.285931150151843	-1.64555411581676	0.0998555924856825	0.46228991809014
MACO1	153.048592293247	-0.15722258535327	0.0531751726031923	-2.95669158474591	0.00310958982494099	0.16976036368895
LDLRAP1	29.5024657564267	0.0864057652016519	0.105930533449267	0.815683282129735	0.414681303070682	0.758020639238489
AL606491.1	3.08798370036706	-0.402457800642717	0.304285372043892	-1.32263275733368	0.185957535174387	0.579747559625743
MAN1C1	233.014156088213	-0.0501543065739062	0.0588028397990633	-0.852923204819526	0.393701892470223	0.747482614787909
AL031280.1	24.1061934461727	-0.0130574662168985	0.180922636926908	-0.0721715449138275	0.942465389973787	0.984781006134553
SELENON	46.2219179862021	0.0161058410454055	0.0728594603772005	0.221053531854669	0.82505075140581	0.945508593565821
MTFR1L	35.2687024879249	-0.0441277235587824	0.0822012855599895	-0.536825224303561	0.591388346207505	0.849352371843538
AUNIP	2.31051659396513	-0.431763064262955	0.321443605184716	-1.34320004286551	0.179207207799694	0.571545967494609
AL033528.2	5.57864120611097	0.231461620666684	0.241025423440976	0.960320356924365	0.336894007712455	0.707804209325331
PAQR7	21.5738684946952	-0.117475936299234	0.118064997532691	-0.995010703885427	0.319731058424834	0.694006829925673
STMN1	74.5815922754024	-0.269268534649448	0.14821343705104	-1.81676196171553	0.0692535695597085	0.410190900908608
PAFAH2	34.844739659566	0.0333535012264858	0.0909007506850039	0.366922175836203	0.713677069495676	0.903172760413491
EXTL1	10.1798055031597	-0.0746664814142027	0.226605600336306	-0.329499718027225	0.741778007043902	0.914862741960448
PDIK1L	42.9100867295004	0.0130813993547903	0.0844446324640444	0.154910963232154	0.876891510576572	0.962572945362972
ZNF593	6.44843868910538	0.257007659789085	0.248063800802401	1.03605467205515	0.300176637248252	0.679174585226934
CNKSR1	3.75263313810082	-0.0888824458463733	0.293716489464174	-0.302613060671266	0.762184759927411	0.92239589267535
CEP85	36.5915562372527	0.0204483971802685	0.0927562744041214	0.220452980799754	0.825518387441367	0.945539525640663
SH3BGRL3	48.2822272966428	0.274140549456876	0.173024449839498	1.58440353205097	0.113101918669779	0.484432038167639
UBXN11	24.4674418963841	-0.359041305577938	0.155239860384207	-2.3128164679441	0.0207327319763463	0.275568948025914
CD52	2.56361900168639	0.197338719796271	0.536387772590069	0.367903091532786	0.712945494959207	0.902807526439515
DHDDS	69.8119856452277	-0.089576211147863	0.0704439298666128	-1.27159588224958	0.203516740565413	0.596315000027174
AL513365.2	15.7900974780472	0.0647069785190084	0.126227428900205	0.512622170021111	0.608215641974849	0.856656985049099
HMGN2	64.7876178062604	-0.160365641242843	0.113948625688596	-1.40735037630991	0.159323518227046	0.547351524406543
RPS6KA1	253.791577809818	-0.0806109856035625	0.0395987782160278	-2.03569375711029	0.0417811163716037	0.345179666371553
ARID1A	420.815479471514	0.0356976637965213	0.0495685461005303	0.720167658823856	0.471421773828778	0.788857260422776
PIGV	11.1566803868135	0.230819762049625	0.143407958334305	1.60953244666903	0.10749996606859	0.473485505791901
ZDHHC18	26.0502327641218	0.0916674715443602	0.106894990525214	0.857546935492152	0.391142687172718	0.746488396666867
GPN2	31.1419378522573	0.0584229002852445	0.0821730779410838	0.710973736764886	0.477100510761229	0.791279180762877
GPATCH3	12.4374886101078	-0.0341328304859466	0.127576534994221	-0.267547872243849	0.789047360323792	0.932322467981357
NUDC	71.8403471145598	0.0639565749071369	0.0976247500180782	0.65512664457828	0.512386218499909	0.811700797260082
TRNP1	5.63502401001897	-0.0407862038534262	0.199150687791005	-0.20480071801825	0.837727826006612	0.949800271470229
SLC9A1	34.7804701695917	0.0295704695751385	0.0803454093080045	0.36804180636855	0.71284206164792	0.902807526439515
WDTC1	98.9726374274264	0.0194193637330652	0.0851172870849105	0.228148292763291	0.819530957727873	0.944050529088194
TMEM222	39.7234885130058	0.235470981840912	0.0870202443752963	2.70593335529357	0.00681127137515947	0.199582594622406
SYTL1	4.50052074571724	0.262029983591318	0.242483074015196	1.08061143919223	0.279869991923888	0.663390380060852
MAP3K6	12.7979770072989	0.306639853120278	0.201952745803856	1.51837427067269	0.128920074083806	0.50840357942064
WASF2	512.581775920534	0.102394113091613	0.049739899927283	2.05859105549686	0.0395334303294192	0.339417649585014
FO393419.2	12.1823230135689	0.103397110074549	0.209779513479828	0.492884688115607	0.62209406697209	0.864561315107683
BX293535.1	4.00295238795173	0.30146472582324	0.268181887302705	1.12410546758129	0.260968286077704	0.647494862358897
AHDC1	89.9180138290291	0.09337304298809	0.107309707882927	0.870126709225214	0.384231162843869	0.741842592072445
FGR	63.9290652716551	0.295584378428892	0.190834101839866	1.54890753580786	0.121403949152809	0.498161306965024
IFI6	25.1662602134557	-0.221562483701002	0.257518151473744	-0.860376180991622	0.389581711356705	0.745375167482312
FAM76A	34.4062916774413	0.0547305518412455	0.0790655379985777	0.692217535308873	0.488800728225053	0.798606367218371
STX12	208.845794471904	0.00551716251350665	0.0521602835024	0.105773246290979	0.915762264054147	0.975724779206387
PPP1R8	36.6609305030086	0.168973526812933	0.0944972862769396	1.78813099793923	0.0737548755604743	0.419006834033574
THEMIS2	140.529486530792	-0.127685257382936	0.168797255160204	-0.756441550318758	0.449384504018999	0.777110024611788
RPA2	73.0917178832784	-0.0107347503338574	0.080252365381861	-0.13376241663132	0.893590447236199	0.969074564789771
XKR8	9.11604277256718	0.468776431070122	0.155351930761825	3.01751274523145	0.00254858323745488	0.155679891503739
EYA3	221.434724427473	0.0233253299304682	0.0548015007449448	0.42563305043466	0.670375253372777	0.883917634680251
PTAFR	177.402900865845	0.0869492115512753	0.0901329689604833	0.964677104882634	0.33470656623971	0.706386276925442
DNAJC8	67.1806289027188	0.10255892846911	0.0664197374530975	1.54410318983167	0.12256333623395	0.500094589371364
ATP5IF1	64.0487856040978	-0.0256854725544723	0.128497908988913	-0.199890198654427	0.841566456092487	0.951718087879601
AL353622.1	6.94626108355524	0.106788045775132	0.197856381080836	0.539725053049982	0.58938665982139	0.848659797249807
SESN2	25.8541273664368	-0.138624247039487	0.115866416460043	-1.19641438196453	0.231534891693436	0.623446919611391
MED18	7.05259081335823	0.084460503833794	0.163571210337028	0.516353114094884	0.605607805975283	0.855965486261318
PHACTR4	268.849449173534	-0.0136674808037738	0.0411192746211287	-0.332386233213145	0.739597632506533	0.913829306078991
RCC1	43.03750130853	0.232005400381968	0.15850527068665	1.46370779581595	0.143273804533687	0.529255634193972
SNHG3	53.6552993308655	0.272376047122333	0.154124344772721	1.7672486947081	0.0771865879163145	0.423482451158792
TRNAU1AP	91.1953532707203	-0.079347094009798	0.0799222379166272	-0.992803706179635	0.320805623465687	0.694519938838858
SNHG12	65.6557884256486	-0.000236291454433915	0.17908450677611	-0.00131944107666067	0.998947238641506	0.99957749677213
TAF12	55.6055928128081	0.0703702532269025	0.0739194869190453	0.951985141671372	0.341104517374035	0.710714430599565
RAB42	7.87853270754969	-0.0302969159235545	0.361814981109766	-0.0837359355066702	0.933266385063036	0.981762209385083
LINC01715	4.57303457637506	0.31791628931976	0.220623953356034	1.44098718422799	0.149588303441414	0.535830307008709
AL360012.1	8.15075300188238	-0.227567000729709	0.309276698273923	-0.735803899872712	0.461850047530682	0.783138470060423
GMEB1	64.7238453617222	0.0945417698356665	0.068823894236575	1.3736765535337	0.169542118999417	0.559807843334927
YTHDF2	123.867655825992	0.038445487476527	0.0608094635985536	0.632228689441053	0.527237453014327	0.818067881345903
OPRD1	14.5639411706717	0.0660449941143	0.189830802931143	0.347915054324753	0.727903979039594	0.909581711171223
EPB41	353.749274837374	0.0648995009832148	0.0579715054149793	1.11950691151873	0.262923943993017	0.649556755995709
SRSF4	228.966417293533	0.0120713748398258	0.0419100849434218	0.288030311943344	0.773323535840992	0.926852151015945
MECR	40.4722167994524	-0.00863728463112044	0.0906227912914907	-0.0953102912416191	0.924068368639603	0.979084057272269
PTPRU	9.45574052267283	-0.0398508885954656	0.176572638763152	-0.225691187913435	0.821441612299559	0.944538919548118
MATN1-AS1	3.84313484243189	-0.215671200473908	0.249133185165366	-0.865686361015103	0.386662181493445	0.743264410341267
LAPTM5	369.093923515776	0.154578274251864	0.0663681921807596	2.32910177560444	0.0198536746526397	0.272434153260845
SDC3	34.8126462173766	-0.00441402441430291	0.128655042371803	-0.0343089888505632	0.972630757024638	0.992576014825165
PUM1	450.700960918511	-0.0629627842695292	0.0377294372591964	-1.66879733288846	0.0951575514834396	0.455309207276785
NKAIN1	5.4537061485034	-0.295860865953011	0.242155920371665	-1.22177837113757	0.221791449887395	0.617165603766055
SNRNP40	70.708507390273	-0.0279630140499306	0.0642567256502996	-0.435176454556866	0.663434351783732	0.881844128171867
ZCCHC17	85.3924198919946	-0.0528380142516537	0.0555284872412894	-0.95154787887621	0.341326325625798	0.710714430599565
AL451070.1	17.0707468338364	-0.155510443373004	0.17949035322973	-0.866400007436423	0.386270839878117	0.7427512538132
FABP3	6.27550822750175	-0.135234532155392	0.198671498203729	-0.680694177967665	0.496065021024919	0.803008819566817
PEF1	21.4654846194736	0.0586430687290603	0.0983175740298252	0.596465782518908	0.550864106112234	0.829751883636375
COL16A1	11.0196828627351	-0.305479617570389	0.198492280428384	-1.53899998987923	0.123804298715598	0.502172788576142
ADGRB2	26.4033999861549	-0.200914972819475	0.171039643425788	-1.17466903458934	0.240127152452011	0.631634491545036
AL136115.2	8.69420076750258	0.0899081991582172	0.162222308059874	0.554228331685634	0.579422591135129	0.842330454354021
PTP4A2	172.521119781328	0.0821742918067587	0.0688764885711021	1.19306738063351	0.232842985254097	0.623686805422481
KHDRBS1	200.899054579321	0.00200950130829325	0.06735953942516	0.02983246805786	0.976200664518501	0.993065077444665
AL445248.1	16.2426755844416	0.0594259138620819	0.155403204012058	0.382398253883305	0.702165985345676	0.898289677349
TMEM39B	47.1981814905273	-0.15637634020554	0.0991217996122462	-1.57761804988678	0.114653383160651	0.486004985534881
KPNA6	167.919265167591	-0.0299966193591601	0.0513441668903264	-0.584226430691424	0.559067981398668	0.834049858083386
TXLNA	65.286105802274	0.08030911232914	0.0969144917107418	0.828659480244053	0.40729712030161	0.755015310768373
CCDC28B	7.51232911232855	-0.319038257666075	0.179083551872587	-1.78150508145528	0.0748299755034464	0.419755871532715
IQCC	2.59840197176292	-0.139432571780111	0.284437566168504	-0.490204489014329	0.623989204599263	0.865720780755866
DCDC2B	4.36850677427666	0.124568021687657	0.304484101517251	0.409111743657326	0.682457658399515	0.888985987499641
TMEM234	14.2628191345015	-0.0686486269217755	0.117511650353225	-0.584185710228957	0.559095374494654	0.834049858083386
EIF3I	21.5962123945467	0.0986933601450151	0.121451339150957	0.812616483564213	0.41643797787149	0.759519766384006
LCK	5.95853400546792	0.510290069849334	0.354790297041062	1.43828643033683	0.150352800468646	0.537038138443221
HDAC1	58.9975074753604	-0.0336193871698209	0.0679611297099069	-0.4946855255839	0.62082212035522	0.864217763217243
MARCKSL1	11.186396178537	-0.631717433943854	0.207267555678008	-3.0478355952884	0.0023049599377061	0.152373736135826
TSSK3	9.37356527817167	-0.0365119235365423	0.14904093237338	-0.244979167501931	0.806472561874825	0.93922988847246
FAM229A	12.0971417662291	-0.0370555203701589	0.145787738712569	-0.254174464172302	0.79936077755091	0.936839231391523
BSDC1	80.9915187645762	-0.0457426054914342	0.0763672582592614	-0.598981900543572	0.549184954236906	0.829172297727854
ZBTB8B	6.73316090723586	-0.231615163462754	0.218784276127792	-1.05864629562075	0.289760894478286	0.671044403691422
ZBTB8A	26.7665788943219	-0.139156421421497	0.0836974376074202	-1.66261268444328	0.0963899903837702	0.455309207276785
ZBTB8OS	142.727225049744	-0.0433889773925856	0.0523271998056101	-0.829185921543117	0.406999210114866	0.754905113350462
RBBP4	144.300448551638	0.0328286596092689	0.0461257562549564	0.71172078844217	0.476637691999378	0.791279180762877
SYNC	49.0350165049635	0.0862215304382901	0.140555640216382	0.61343344390559	0.539589778082733	0.823774002715296
KIAA1522	9.67371736224517	-0.447541018084223	0.161754771265671	-2.76678712215029	0.00566117087166372	0.189968163404772
YARS	93.211720835245	-0.0280653098284815	0.125576399931535	-0.223491912841767	0.823152676586478	0.944948509767113
S100PBP	177.011555959778	-0.0136018951918232	0.0689581494721349	-0.197248552867845	0.843633037186687	0.952190779225336
FNDC5	5.43878228032549	0.0315031130877983	0.247228914391753	0.127424873281121	0.898604130671023	0.970995789477277
HPCA	19.8270121699746	0.0154318267940716	0.17855089966032	0.0864281659931677	0.931126057472452	0.980838915935458
TMEM54	4.87837316044857	0.0875794560829144	0.208769542604938	0.419503031860563	0.674848539394698	0.885610930932453
AL031602.2	18.0341130701564	-0.00151688451917191	0.224914254215987	-0.00674427916745214	0.994618884572186	0.99886817140625
RNF19B	74.3121908564461	0.0172926450485517	0.123818026976431	0.139661771963491	0.888927231859485	0.967063529637088
AL020995.1	40.7509947453647	0.156590459606047	0.200205924418833	0.782146982216463	0.434128198375084	0.769086617774115
AK2	101.0026033027	0.0170257333886964	0.0658687685067373	0.25847960687097	0.796036785665462	0.935521810049481
AZIN2	97.7608639233427	-0.302286218026563	0.215378379873007	-1.40351235906222	0.160464109139973	0.549191222878055
TRIM62	21.9543788874917	-0.128074097593887	0.10784790896067	-1.18754363277079	0.235013256522393	0.626482890813539
ZNF362	115.307857146034	-0.025431259954117	0.0741656259306599	-0.342898204323033	0.731675042705012	0.910984606509676
A3GALT2	2.43974243234454	-0.15277936061055	0.290159999388086	-0.526534880523655	0.598516623575084	0.852509929820894
AL513327.1	160.56681897926	0.151205657001561	0.199322975513288	0.758596226110829	0.448094130921224	0.776338445323713
PHC2	489.892099608853	0.109043472781394	0.07511985209034	1.45159328389328	0.146614727290798	0.533737577481678
AL513327.2	22.0432368247245	0.237547924508948	0.156112700762611	1.52164380827777	0.1280983543835	0.507520608295114
ZSCAN20	11.119523004575	0.205337657513579	0.146022293067855	1.40620759474145	0.1596624896092	0.547726251251142
CSMD2	51.6223119857038	-0.198733858455753	0.165095685155932	-1.20374956055363	0.228686390314111	0.622834433478498
SMIM12	70.1222056152313	0.124964068811226	0.0814295125805157	1.53462872183674	0.124875053372079	0.504369255620223
DLGAP3	18.260959689916	-0.0978712048005344	0.157378509512339	-0.621884176586773	0.534018030524667	0.821206581455462
TMEM35B	17.8453421905167	0.277161603115034	0.14020640994223	1.97681121162174	0.0480629739134783	0.362804072392434
ZMYM6	186.380988180438	-0.101953739043086	0.0624037932772847	-1.63377470645199	0.102306165196566	0.465060346708861
ZMYM1	77.3829606206308	0.0418889256931131	0.0672755528393612	0.622647067548213	0.533516473909001	0.821186125622754
SFPQ	311.296672722149	-0.00520032006851644	0.0478000186262371	-0.108793264479232	0.913366466275247	0.974921263642681
ZMYM4	389.79908138843	-0.0132621154630908	0.0364422727264468	-0.363921195657653	0.715916856512338	0.904299366590186
ZMYM4-AS1	37.2851348982736	0.047611127039454	0.221288920281477	0.215153686767928	0.82964749789316	0.947061227157192
KIAA0319L	289.254027372501	-0.00566298890197999	0.0348897985992767	-0.162310736356541	0.871061160399334	0.961009986519188
NCDN	73.3250791702383	-0.0323140535557165	0.144368133978615	-0.223830929064327	0.822888862565846	0.944887877519532
AC004865.2	9.96073032660415	0.214241662256125	0.163087820182063	1.31365826103358	0.188961233008194	0.581054508074089
TFAP2E	19.7322433315295	-0.103050782644146	0.124487452987304	-0.827800554764793	0.40778346047392	0.755198349741845
PSMB2	62.6019663962742	0.0690654499361161	0.0600791769427362	1.14957383657145	0.250319439300041	0.640287725199237
C1orf216	27.8240806064602	0.0366981973253291	0.121984087996362	0.300844134084304	0.763533352311709	0.922812532136113
CLSPN	10.9417626406795	-0.187563744195573	0.311960631142041	-0.60124171280501	0.547679005392983	0.828674599639549
AGO4	328.682275483448	-0.0681753151093938	0.0582669488172337	-1.17005122961286	0.241980353276094	0.633166144230666
AGO1	104.976931252395	-0.0941881979632516	0.0530945238488186	-1.77397198685581	0.0760677840739851	0.421822350187551
AL139286.3	4.79061065507528	-0.326217773973449	0.316908701552291	-1.02937461917442	0.303303671103464	0.680834762835004
AGO3	342.465134784819	0.0631539643678434	0.0439037518449549	1.43846395157458	0.15030245859017	0.537038138443221
AL138787.2	32.2615988503913	0.0210211526768813	0.170983606070317	0.122942504021329	0.902152627568407	0.972097979957664
ADPRHL2	33.8512280179207	-0.00124348382436212	0.0940332054945216	-0.0132238799881661	0.989449177829902	0.997561561990899
COL8A2	38.9340241572827	0.0552667649083186	0.121464160418801	0.455004708530997	0.649105851407503	0.8764877849639
TRAPPC3	52.9926871501142	0.0215655935153253	0.0588418463172406	0.366500965980168	0.713991291932524	0.903301437451175
MAP7D1	71.0190299944845	0.1878060578772	0.0640629385005063	2.93158669073095	0.00337235229111111	0.17253808782204
THRAP3	263.483465426972	-0.0237265084296908	0.0440428763980446	-0.538713870893869	0.590084301195493	0.848830700436686
SH3D21	25.6773023089298	-0.208710092711439	0.15980985288001	-1.30599014359988	0.191555909440692	0.583486464774944
EVA1B	7.89426926181478	0.395712771592229	0.235850878909029	1.67780918783373	0.0933843551355284	0.452787028461758
AL591845.1	2.25812156738571	-0.179480507031636	0.323830711311475	-0.554241771278462	0.579413394612475	0.842330454354021
STK40	97.9568817202427	0.050635681029396	0.0797576455600516	0.634869305304043	0.525513657629697	0.817256063513546
LSM10	27.1360251033017	0.241317897959176	0.121823274932005	1.98088499996299	0.0476041716160959	0.362228698268275
OSCP1	25.5428647213311	0.0239528848433359	0.142119709911301	0.168540203595162	0.866158318113452	0.959133293689889
MRPS15	24.543848465976	0.152980478959319	0.0973462827992497	1.57150817227196	0.116064657658811	0.487630424708438
CSF3R	384.390547155479	-0.145294096841525	0.0816175319410425	-1.78018243612757	0.07504610885929	0.419835290536562
GRIK3	19.4698788262477	-0.481287573217068	0.174377857616184	-2.76002687380419	0.00577966069431881	0.191717566915942
AL353604.1	4.81439952558479	0.0419625982780151	0.239042632156222	0.175544411887965	0.860651876887368	0.957911746458866
LINC01137	15.3206908705216	-0.118678110983642	0.16086895877427	-0.737731579093332	0.460677578241268	0.782439170868809
ZC3H12A	6.1154110339996	0.253825376342414	0.187905475021383	1.35081415969135	0.17675497109041	0.567449848237024
MEAF6	69.0180256710947	0.169112934138275	0.0628193054079669	2.69205355009908	0.0071013541935667	0.200420083195316
SNIP1	30.7672589522763	-0.0646001440789	0.0806830342745589	-0.80066577391066	0.423325161746869	0.762801034321872
GNL2	50.379870901606	0.0102160746992939	0.0735936605302719	0.138817319666979	0.889594507383467	0.967237382243519
C1orf109	20.6637982472941	0.0143168398870555	0.114544187193498	0.124989667636911	0.900531730222468	0.971683218130227
CDCA8	2.94311049667559	0.0277970560458282	0.298927870309153	0.0929891750042588	0.925912161054445	0.979185158356133
EPHA10	14.1736778921867	-0.294894459830608	0.183524261088137	-1.60684183160387	0.108089069211617	0.473930908482499
MANEAL	4.60845566608443	0.302330389692629	0.217999550489905	1.38683950959169	0.165490706482842	0.556631506843275
YRDC	9.72750326788476	0.401310392261504	0.16650103508472	2.41025764228617	0.0159412586779891	0.251836611239473
C1orf122	33.8741209473951	0.128647404877813	0.120601591883672	1.0667139866769	0.286101009267868	0.667288942320798
MTF1	62.2354594290367	0.171703655339832	0.0971487245775541	1.76743087556193	0.0771560959396664	0.423482451158792
INPP5B	173.201010440355	-0.13170775500189	0.0652691600894784	-2.0179171115628	0.0435998946175839	0.351761141980775
SF3A3	67.1301414220536	0.00254912780474326	0.0655954830442162	0.0388613313972391	0.969000946339919	0.991650341545023
FHL3	24.559280723142	0.127286485383561	0.114157661946169	1.11500606453891	0.264847822922284	0.651691594870949
UTP11	22.6916571785489	0.0636285641597572	0.107421407836088	0.592326664130549	0.553631864001151	0.831347425239682
MIR3659HG	5.92798642258374	-0.465729900625877	0.262404585510494	-1.77485427596406	0.0759219517456025	0.421716601216687
RRAGC	42.2228535911774	0.1860967744843	0.0812072504911416	2.29162757461663	0.02192714290332	0.280789004734663
AL139260.1	117.33247142138	0.0710556343804482	0.0813027266626415	0.873963731564469	0.382138005324933	0.74031375523497
MYCBP	31.9283778452759	0.0923943161070369	0.109270805224564	0.845553539366311	0.397801853309405	0.749723967545185
GJA9	5.33690434238322	0.116219658657886	0.206228080869658	0.56354914504267	0.573061004977062	0.840190664024399
RHBDL2	20.738811260731	-0.315523386720308	0.172001058292465	-1.83442700790714	0.066590633589377	0.405544347249217
AKIRIN1	94.0825348607138	0.152335495963345	0.0598924101332793	2.54348582106398	0.0109752511288518	0.226568432829556
NDUFS5	52.878058755097	0.0912326240183213	0.151120496587476	0.603707809850342	0.54603792085943	0.82799197802178
MACF1	673.914656460899	-0.0777318892461207	0.0328064437441298	-2.36940918840158	0.0178165297932285	0.263308492240064
AL442071.2	7.85981310263995	-0.270816967081371	0.240261780598545	-1.12717456104215	0.25966868382313	0.646834025072707
AL442071.1	5.95223928554278	-0.0196027187304179	0.265209967538728	-0.0739139592389391	0.941078848366674	0.984195492448219
BMP8A	3.94214883256932	-0.0444285530405785	0.232347744374211	-0.191215770827641	0.848356548251175	0.954048400535444
PABPC4	161.239642638529	-0.0536149744369034	0.0970489925774814	-0.552452663474055	0.580638257667136	0.843325854692951
PABPC4-AS1	3.42435906465258	0.177625582566461	0.314577877100855	0.564647406878881	0.572313613404919	0.839973759563472
HPCAL4	22.4728219661834	0.0202917529202152	0.180046472330105	0.112702863086433	0.910266131299952	0.974399214372289
PPIE	35.6810167670665	0.00829139320664713	0.101157937191037	0.0819648308069862	0.934674680271095	0.982294850351073
BMP8B	2.54602770884863	0.0226983631302173	0.316770473781266	0.0716555519182977	0.942876029616398	0.984883215814915
AL033527.4	3.2808107511234	0.499313778124691	0.259241727340323	1.92605481859489	0.0540975293321731	0.377139322996057
LINC02811	3.24918373715426	0.717552278968772	0.288118052592597	2.49048010880249	0.0127570636428374	0.234700417985019
TRIT1	96.458453551643	0.0986436885942226	0.0598172992219655	1.64908295555409	0.0991306409776886	0.460611900788577
MYCL	2.98784177104885	0.156082859085454	0.291301877077617	0.53581137427366	0.592088920370353	0.849352371843538
MFSD2A	19.2119081351992	0.400054006915208	0.206864122333043	1.93389748982734	0.0531257328264234	0.375656319724859
CAP1	206.855204050274	0.144675867589418	0.0592415094340741	2.44213675464191	0.0146006146316692	0.245811962635882
PPT1	139.159265838647	0.11854299366434	0.0849817750672503	1.39492254157472	0.163039198777098	0.552672602305522
RLF	312.634130003388	-0.0113287436376456	0.0614078426644546	-0.184483661143223	0.853634043692233	0.955487471788254
AL050341.2	10.9914415999409	0.112058174351472	0.181800926666178	0.616378455304758	0.537644769388761	0.822780579682007
ZMPSTE24	59.9353338712937	0.164858740260987	0.0915250768037758	1.80124121189686	0.0716648692977452	0.414896218037423
COL9A2	47.6446726434275	-0.0304044491059304	0.173816849035997	-0.174922335058747	0.861140660005013	0.957911746458866
SMAP2	753.606865656084	0.0248325649557074	0.075559866841747	0.328647547880369	0.742422104537483	0.915008522332091
AL031985.4	8.69256080690694	0.0699798034205403	0.205601190848902	0.340366722252932	0.733580376037968	0.911773196431932
ZFP69B	8.87259765102638	0.152628330690075	0.149369324221568	1.02181844555762	0.306866837453807	0.683919775709724
AL031985.3	2.58633612180542	0.229654798014002	0.256121637173202	0.896663009610148	0.369898764599712	0.729525931979219
ZFP69	12.029724974442	0.137560327159522	0.152953347658111	0.899361336418761	0.368460226286793	0.728002983574966
AL603839.3	42.4967610352542	0.110392098720288	0.0880332522745598	1.25398182922965	0.209848610099197	0.601914705926827
EXO5	8.90408567181864	0.064142457799529	0.14975686353276	0.428310638233269	0.668424974762908	0.883720890868846
ZNF684	21.0101592939137	-0.128254298013415	0.117924748205166	-1.08759441902965	0.276774195622307	0.660862428167892
RIMS3	31.6614988490533	-0.255977642433477	0.14589651341014	-1.75451514536115	0.0793422770639967	0.428282016663772
NFYC-AS1	9.64262221678644	0.330859333006873	0.154918775379443	2.13569551009229	0.0327042406207925	0.316844774862949
NFYC	170.750796808933	0.0625616716753901	0.05890934337993	1.0619991343632	0.288236078171221	0.670286554904173
KCNQ4	6.41606992480358	-0.0306086556752106	0.21851857474584	-0.140073472979639	0.888601939429781	0.966983073704381
CITED4	8.57925307998299	0.20455475006963	0.258593602261812	0.791027884218613	0.42892771994063	0.765698449196254
CTPS1	49.4002733848617	0.0725232373438817	0.148192947708912	0.489383863841721	0.624569957817869	0.865830489199839
SLFNL1-AS1	22.8722311787098	-0.253161758977658	0.121800219723485	-2.07850001873884	0.0376633291760649	0.334480037223957
SLFNL1	10.0610588579984	0.218232517600766	0.18752164354167	1.16377242370037	0.244516250368253	0.635029259029692
SCMH1	238.23955651863	-0.033488763888927	0.0592037868726088	-0.565652395867618	0.571630102044377	0.839933416401375
AC093151.8	2.57438338463383	-0.937561842871179	0.877994860651391	-1.06784434042768	0.285590733059174	0.6668155099304
HIVEP3	582.798432434865	-0.109064755200016	0.0808651889500542	-1.34872318504541	0.177425895606944	0.568837270019908
FOXJ3	304.713520488467	-0.0239422863142443	0.035589793325936	-0.672729006740155	0.50111971021745	0.805645810761535
RIMKLA	15.6025177656452	-0.267383475227185	0.134468963305122	-1.9884400731228	0.04676304054175	0.36055260817684
ZMYND12	2.60360497984258	0.148379165053988	0.29034014594526	0.511052870662821	0.609314035849843	0.857213280432389
PPCS	49.0657110148687	0.171317276101387	0.0787734606034141	2.17480957151148	0.0296443895327256	0.309014318116018
CCDC30	105.848949668097	0.026359994229163	0.101689866867691	0.259219478214678	0.795465903173842	0.935472889622039
PPIH	35.3216527308955	-0.0389583872207836	0.0867528102293368	-0.44907348958258	0.653378643740402	0.878675300817563
AC098484.4	31.4492556712849	0.0460254359648646	0.158284446057051	0.290776744723708	0.771222072235148	0.925856919000574
YBX1	156.573940270254	0.0782226745814256	0.113282078758597	0.690512351456026	0.489872045273708	0.799356618180922
P3H1	39.2757842558621	0.0155357859442168	0.0711132376393187	0.218465456783352	0.827066469785335	0.945984572378089
C1orf50	29.3692222895247	0.0698559796221597	0.0780636980015671	0.894858703987573	0.37086262451155	0.730332303917017
TMEM269	6.65895056475894	0.260184934899218	0.206046341469837	1.26274959818835	0.206679183268893	0.598978058886243
SVBP	34.8292880852747	0.0446053124116611	0.143228161244715	0.3114283673268	0.755474991368506	0.919068707882107
ERMAP	103.068108559694	0.00293835746392666	0.104876392026856	0.0280173393376675	0.977648321783614	0.993441222647315
AL512353.1	12.460726796758	0.200540918785124	0.207942478455578	0.964405735059875	0.334842548049048	0.706453283796198
ZNF691	27.1697201232162	0.10068446770905	0.0963882637571204	1.0445718574489	0.296220892120334	0.675757769569258
SLC2A1	14.0953349956017	0.133013833812572	0.245399710209389	0.542029302720355	0.587798319686056	0.847882718956021
SLC2A1-AS1	7.081132499343	-0.191005523334585	0.19307170887384	-0.989298351626418	0.32251719031832	0.695714151470248
EBNA1BP2	19.2170668771288	-0.0015605000649098	0.117296259169184	-0.0133039201417241	0.989385320644629	0.997561561990899
CFAP57	3.67810578141331	-0.163116587509554	0.233757162017519	-0.697803592847048	0.485300031891941	0.796025697750464
AL139289.2	7.99831945241352	0.130257909465497	0.168650227162852	0.772355375126279	0.439903976386243	0.771836795118971
ELOVL1	29.1315041323323	0.0479515151329752	0.11685303569316	0.410357461819727	0.681543745883756	0.88828116770681
MED8	22.793939992996	0.226283336182211	0.0944961915352984	2.39462916447468	0.0166371824177206	0.256557198124397
SZT2	111.915512763169	-0.0189997372713329	0.0638384404929296	-0.297622202620021	0.765991526863537	0.923628677296072
HYI	21.3114709113585	-0.0479348055055191	0.117913424282378	-0.40652542996907	0.684356575906438	0.889433853105361
PTPRF	18.4926782519485	-0.360356727113922	0.179942959710479	-2.00261642741523	0.0452184752509152	0.357027397797201
KDM4A	70.7059910931278	-0.130152005422212	0.0596337567781591	-2.18252232383052	0.0290710055259636	0.306894101041949
KDM4A-AS1	27.9500019935454	0.144436218027915	0.196509207780991	0.735009924770999	0.462333449757417	0.783295604655677
ST3GAL3	232.951510501494	0.00643462174598635	0.0577500991540728	0.111421830269404	0.911281849791933	0.9745701113803
AL451062.1	9.72205443363628	0.32136994546171	0.189660559145383	1.69444794906129	0.0901801946426084	0.447492478567719
AL357079.1	15.759854178274	0.151501574057372	0.134961485381094	1.1225541392759	0.261626902012181	0.647779780768014
IPO13	20.7310319804857	0.0254130195008837	0.0977330968864881	0.260024703099295	0.794844718508543	0.935111433539463
DPH2	14.124731963694	0.177727301115361	0.146698030251091	1.21151797887919	0.225696948394496	0.619843079883156
ATP6V0B	131.041419723311	0.265940907271621	0.0820887571000878	3.23967515974653	0.00119665942393518	0.143448607674243
B4GALT2	9.91050024329599	0.199234017621973	0.141473645379574	1.40827655276308	0.159049195821384	0.547033665186896
CCDC24	18.2441282575357	-0.0854269987227055	0.115541205125086	-0.739363923287987	0.459686042868467	0.781603320825425
SLC6A9	3.44985027044601	0.349447735721429	0.282960323951435	1.23497079322473	0.216841374228673	0.610126453026056
AL139220.2	21.4959654408628	-0.263835278806448	0.189094936182205	-1.39525300958999	0.16293955679541	0.552672602305522
DMAP1	30.0751344681175	0.0208320418422603	0.0785613665414562	0.265169036122449	0.790879246912649	0.933384423910532
ERI3	187.58161771451	-0.0267849657489939	0.0577718057682839	-0.463633867641689	0.642910085395094	0.873420651353659
RNF220	90.1927764230408	-0.174926471304569	0.109414205832767	-1.59875465871345	0.109875127339375	0.477696151251936
TMEM53	11.4933868179335	-0.038127497426685	0.138570250580971	-0.275149227679326	0.78320159234231	0.930611727727794
ARMH1	39.4793022413115	-0.0071474467872948	0.142294923846197	-0.050229808584179	0.959939257713448	0.989104628274459
KIF2C	4.03218036325118	0.0521970236914384	0.313241464963687	0.166635102723355	0.867657171861309	0.959578876639518
AL592166.1	5.29982408006044	-0.0854752985801214	0.185995125943582	-0.459556658522592	0.645834474844807	0.874758747195993
RPS8	255.631061713555	0.132287816373302	0.120519790973315	1.09764392474421	0.272360004587453	0.65794799182556
PLK3	68.7445567847909	-0.154401879712727	0.113132693436851	-1.36478567796949	0.172320421521861	0.56317339406836
BTBD19	38.3671385102783	-0.17249471254616	0.12495969944371	-1.38040274835859	0.167462674447888	0.557788761532471
PTCH2	28.0789911933275	-0.0483449600198253	0.10943651041026	-0.441762624178966	0.658660987496812	0.879383470278035
EIF2B3	181.65157195358	0.0737126666921546	0.0866492450942569	0.850701776016284	0.394935036371269	0.748784530740109
HECTD3	17.89092811959	0.114720222219174	0.107660658363738	1.06557236378385	0.286616997592822	0.668165358869763
UROD	19.3572762553607	0.083705433151507	0.13287047980613	0.629977653980331	0.528709204574144	0.818818350465847
ZSWIM5	58.381600822459	-0.248556487230586	0.109634374073243	-2.26714011305008	0.0233816678173362	0.288076657141841
MUTYH	31.9232427119077	0.0811888348029205	0.0993416422045492	0.81726890155237	0.413774774614424	0.757328519287361
TOE1	11.9434276500403	0.0585137138426495	0.151142486726482	0.387142722803947	0.698650550652191	0.896477682471439
TESK2	68.5123930512771	0.0603030760666856	0.0861811613532024	0.699724569961888	0.484099329252254	0.79593640990172
CCDC163	3.60210260569698	0.447365856887415	0.309333964634507	1.44622287893927	0.14811469858444	0.534064728531863
MMACHC	8.16556438662462	0.0411339401139829	0.149663241620137	0.274843306002857	0.783436625424685	0.930611727727794
PRDX1	73.493354047936	0.175274823122765	0.128404403204032	1.36502190539569	0.172246165232416	0.563027252500401
AKR1A1	142.48617012261	0.157498432575784	0.06627425790626	2.37646467197797	0.0174794351198568	0.262149226717873
NASP	135.050147716442	-0.158276977913846	0.0730611428024954	-2.16636329302585	0.0302834366304127	0.310323818374015
CCDC17	3.48030300739383	0.00396516619671935	0.248084083189978	0.0159831543633652	0.987247830850309	0.996978996717335
GPBP1L1	316.567262196915	0.0394101236974212	0.040606557678867	0.970535941733655	0.331779418566464	0.703498005593385
TMEM69	26.6694503186444	0.298947665060838	0.108651266788476	2.75144205766909	0.00593335153084003	0.194312165253971
IPP	12.9260746942021	0.0940293062772752	0.125573899355162	0.748796579226474	0.453979821845476	0.779564403933931
MAST2	164.3766800559	0.0438877899336267	0.0640701235726621	0.684996180534184	0.493346331168582	0.801088862844877
PIK3R3	18.8703797884925	-0.0729403940365054	0.126416902761658	-0.576982922719001	0.56395099181599	0.835912347392916
POMGNT1	39.7090527054844	-0.0580262393140026	0.0992289961890312	-0.584770999834188	0.558701706484366	0.834049858083386
LURAP1	29.3436878102734	0.150712849079085	0.193315125738922	0.779622642061788	0.435613024536715	0.769528110959772
RAD54L	3.85721636108456	-0.522442552823107	0.393649378266844	-1.32717738593495	0.184450011157063	0.577941346811379
LRRC41	68.3697518361236	-0.0488250256085092	0.0638512043117777	-0.764668828642644	0.444468772293745	0.774380459445757
UQCRH	80.736652548754	0.0346940931467507	0.0854197039773008	0.406160306478821	0.684624817221646	0.889438280706467
NSUN4	58.5712974950513	-0.0900892805296076	0.0985830849231745	-0.913841158448367	0.36080031596118	0.722278876532376
FAAH	19.0151874287465	-0.434165306863921	0.158472389920532	-2.73969053588224	0.00614970578889423	0.195896362599879
MKNK1-AS1	24.8745423052861	-0.0801804143793361	0.187624563845425	-0.427344974112201	0.669128079855854	0.883720890868846
MKNK1	488.763915183796	-0.0993573724326636	0.058351053565881	-1.70275198751098	0.0886144913761929	0.444467398341894
MOB3C	33.7875054324766	0.00845089728255195	0.130507404998497	0.0647541592191593	0.948369740446737	0.986507417702416
ATPAF1	68.6072492002593	-0.112237370282277	0.0604763179856587	-1.85588961134989	0.0634692940458348	0.398854185464428
EFCAB14-AS1	5.97464626386807	-0.18111990594188	0.267832028592875	-0.676244386802582	0.498885495387309	0.803815260598008
EFCAB14	106.035042045046	0.119691017370381	0.0610375650347229	1.96094023905264	0.0498859945969489	0.36774826555544
CYP4X1	12.7702747668503	-0.352320557023774	0.189743875422885	-1.85682176164344	0.0633365165744621	0.398545396470534
CYP4Z1	2.86224589550108	-0.338204505124509	0.290379279121538	-1.16469916912685	0.244140785437919	0.634659488604301
CYP4A22-AS1	7.46273068931882	-0.106922825181926	0.210904357814728	-0.506973048303983	0.61217372944638	0.8590511301739
TAL1	184.903348533237	-0.0749937737599553	0.0998407259270842	-0.751134099472844	0.45257195569967	0.778732642018209
AL135960.1	5.45417495823034	-0.241154022135289	0.259716398258879	-0.928528286053436	0.353133602145207	0.718155887764833
STIL	11.3242523509718	-0.368932886579709	0.210407730988759	-1.75341887318494	0.079530133754796	0.428689012829868
CMPK1	105.790167921198	0.113070494111662	0.0597060685847781	1.89378561998452	0.0582534711301052	0.385524708242988
LINC01389	4.38648534641124	0.00744422102908486	0.23253689337129	0.0320130750916962	0.974461623827039	0.992835694850342
AL109659.1	8.13414939539016	-0.235061654375207	0.30799299379888	-0.76320455045384	0.445341415412412	0.774650447264382
SLC5A9	39.6753292519285	0.254268033618754	0.265008020583688	0.959472973907438	0.337320528300336	0.707935015155926
AL109659.2	5.07877405869561	-0.542721848510287	0.350096818705875	-1.55020502761621	0.121092313504305	0.497632491460123
SPATA6	465.040826854266	-0.00466107378180777	0.120156513110401	-0.0387916864525282	0.969056473097021	0.991650341545023
AGBL4	215.587199635274	-0.220802153292352	0.128876951894162	-1.71327882951237	0.0866612552314188	0.44035284583067
BEND5	3.67027237564929	-0.461206264118371	0.250704082967158	-1.83964400842562	0.0658205188517594	0.404559525738322
AC099788.1	5.4761362566838	-0.590686000411858	0.326831772391417	-1.80730898985074	0.0707141151262919	0.412679434876645
ELAVL4	88.1914940187116	-0.233347596458997	0.109558290916233	-2.12989445625262	0.0331803279393733	0.317896473643947
FAF1	553.747540599469	0.0265249139709751	0.0343698722399836	0.771748983696186	0.440263112713869	0.771837281854888
AL049637.1	5.40031156684864	-0.1770709694378	0.276095414349244	-0.641339769641432	0.521301955861361	0.814493974671805
CDKN2C	3.12603374442844	0.267718610844623	0.268408607790664	0.997429303956678	0.31855617328764	0.693193362582762
LINC01562	3.22193835986724	-0.229699555874596	0.255390352142833	-0.899405768257571	0.368436567855295	0.728002983574966
RNF11	89.7072275929702	-0.0325694993065681	0.0607732987151922	-0.535917911239303	0.592015285020341	0.849352371843538
TTC39A	4.03352904929174	-0.183220486982665	0.230814450504235	-0.793799896767307	0.427311932770833	0.764779486253981
EPS15	548.756041317335	0.0359408778718927	0.0586379069025016	0.612929072172585	0.539923239302096	0.823838317978644
AC104170.2	4.84261842753888	0.228151171526886	0.323884867910976	0.704420595498759	0.481170883722832	0.794311193812331
AC104170.1	9.77338873325385	0.176628223656951	0.164671835441515	1.0726073659371	0.283447318439799	0.664931745398674
OSBPL9	268.535162199778	-0.020838535868864	0.0433136212051619	-0.481108143097964	0.630439640883238	0.868056137411347
NRDC	343.778838376976	0.0488943700833321	0.0348835804890565	1.40164425204778	0.161021505587527	0.550407083303133
RAB3B	7.49070592421491	-0.300546130522098	0.243519134030794	-1.23417870927585	0.217136319151048	0.610595786813069
TXNDC12	62.6285911089218	0.0613263847296111	0.0612071665681616	1.00194778108731	0.316368813861445	0.691512567912745
KTI12	2.93379043007661	0.119006144776906	0.249502777902625	0.47697322561816	0.633381187436495	0.869382502703414
AL445685.1	3.39108080034539	0.0315345991379114	0.275207544420698	0.114584791649846	0.908774234807144	0.974399214372289
BTF3L4	142.684625294902	0.046382209606726	0.0537804181120254	0.862436761092321	0.38844721865408	0.744050584248323
ZFYVE9	106.362511397647	-0.170165344989366	0.0822901629277199	-2.0678698271485	0.0386522653644952	0.337322425754248
CC2D1B	39.6163460125558	-0.0132893831725449	0.070485319164065	-0.188541150556642	0.850452460418383	0.954708265530125
ORC1	4.0170958546232	-0.636286899999043	0.370969136877463	-1.71520171557889	0.0863082504556031	0.439758552269176
PRPF38A	39.4949382647622	0.124021320194613	0.0802389187228386	1.54565044206301	0.122189011954086	0.499465595760752
TUT4	401.35922106823	-0.0391722184607618	0.0385403710228446	-1.01639443059701	0.309441596711117	0.686367605412997
GPX7	10.8866505695752	0.510390084036076	0.164506997037138	3.10254331565515	0.00191865467526825	0.151427880399094
SHISAL2A	58.0280622380539	-0.0348708809174345	0.164282540920406	-0.212261636093937	0.831902923419809	0.948046022145385
COA7	14.4114348887049	0.12580931271306	0.125467194164512	1.00272675698876	0.315992716233991	0.691114116335436
ZYG11B	172.749059049247	0.0813450220373925	0.0498345399055769	1.63230205780006	0.102615869964355	0.465679725209696
ECHDC2	128.708959729748	-0.0616966763531585	0.0857654046667468	-0.719365536639037	0.471915725461656	0.789118543241521
SCP2	141.632642140207	-0.00850145580719751	0.0589866135361179	-0.144125171755995	0.885401628045776	0.966236396129074
CPT2	18.9487098684892	-0.0867215777668902	0.099162010395425	-0.874544368564871	0.381821868740491	0.74031375523497
AL606760.2	5.63120243087881	0.00348837667334935	0.181256498982097	0.0192455260525246	0.984645239779651	0.995984624008923
CZIB	36.7343599726091	0.201443284237235	0.100093170522458	2.01255773181884	0.0441611774331176	0.353252924507863
MAGOH	44.2519513267935	0.163872858000964	0.0824466318060506	1.98762344090007	0.0468533518275395	0.360563779714165
LRP8	100.473062600896	-0.14850399231265	0.109419538873231	-1.3571981187446	0.174718268350846	0.564333196876314
LINC01771	7.44048106628208	0.0375692954477936	0.222063380446969	0.169182759319317	0.865652890376874	0.958873951913943
LINC02812	14.1949849167378	0.175498930003817	0.202782813090989	0.865452684715795	0.386790374907238	0.743264410341267
GLIS1	16.6255071954224	-0.222686641713354	0.207693135069584	-1.07219067033076	0.283634400026799	0.664931745398674
NDC1	73.1441677859911	0.112095502498697	0.0947459090280776	1.18311707226829	0.236762752664947	0.628246981176929
YIPF1	77.192008074891	-0.0347857973355062	0.0674232477799798	-0.515931796240691	0.605902045654844	0.855965486261318
DIO1	8.56253044884496	-0.350449995049826	0.199337794312391	-1.75807099832068	0.0787354296912002	0.426455609523807
HSPB11	86.0785836161948	-0.0564978418154263	0.0592837546672742	-0.953007145591848	0.340586450259638	0.710261207165387
LRRC42	19.0659804180287	0.0630998200239248	0.0967001730564764	0.652530580137352	0.514058952111108	0.811896223669019
TMEM59	123.214168482712	0.0797284345659296	0.0585708961179519	1.3612295500033	0.17344115854409	0.5637989437256
TCEANC2	45.8816004581252	0.116429820210588	0.100384508056357	1.15983852951915	0.246114553799579	0.636923746832313
CYB5RL	16.5514293200835	0.0379851896122717	0.122477279918445	0.310140702320996	0.756453961228538	0.919361023092923
MRPL37	22.8547981330297	-0.0130527445314641	0.103032626091476	-0.126685546380963	0.899189285975455	0.971227585302319
SSBP3	130.057654034497	0.0516907191432878	0.0875220609819878	0.590602170050884	0.55478701053928	0.831896815425905
ACOT11	65.3376934052839	0.226565300256985	0.138403899459423	1.63698639374975	0.101633312579868	0.464286138794994
FAM151A	4.00699286963813	-0.0861071741060144	0.337855947651997	-0.254863573379231	0.798828471598544	0.936606982101763
MROH7	44.0348352893576	0.0102568586371889	0.124763296516901	0.0822105452768269	0.934479287914781	0.982294850351073
TTC4	44.1005836657606	0.201425581817089	0.0973739503742021	2.0685776949895	0.038585732810351	0.337322425754248
PARS2	2.62491620747234	-0.204885352132747	0.266214060716306	-0.769626335969855	0.441521578153369	0.772873155423299
DHCR24	18.4374039529465	-0.232288799105355	0.172598817446421	-1.34583076837976	0.178357100148137	0.570149769112237
USP24	392.815992843661	0.032689543147375	0.0528715159777096	0.618282690459581	0.536389010012645	0.822511865712257
MIR4422HG	2.85146926719652	0.192207932449686	0.304884828446342	0.630427999415896	0.528414596543322	0.818792588689633
AC119674.1	9.23939359934517	0.115995294851132	0.218840924777932	0.530043889043321	0.596081501314397	0.851353571753646
PLPP3	16.0384469850796	-0.0743948800946259	0.161415038932891	-0.460891875914709	0.644876180673647	0.874667453184738
PRKAA2	34.2774824728877	-0.523221030704347	0.156558716910743	-3.34201148954641	0.000831736178173557	0.124825917763685
DAB1	250.121054664394	-0.181747993273758	0.105803888722645	-1.71778178919485	0.0858364243817743	0.438393409981079
OMA1	32.225423649876	0.10512751315837	0.127603085726352	0.82386340863119	0.410017173735193	0.75558042389233
MYSM1	180.879576997529	-0.0531729703891777	0.0398691551642937	-1.33368691084778	0.182306486239503	0.575034551576649
JUN	68.1918605961748	-0.208340090034181	0.158019200006367	-1.31844794826063	0.187353738803184	0.581030605289544
LINC01135	30.5082837757205	-0.0832587422326402	0.129775840832888	-0.641558102789349	0.521160143841751	0.814493974671805
LINC01358	20.9026022172861	0.229315837315471	0.156798400733595	1.46248836877542	0.143607429366739	0.529635759235692
AC093425.1	2.63927952815737	-0.0911856381108364	0.2769523233601	-0.329246698509457	0.741969228444256	0.914863504012399
FGGY	165.619971954364	-0.0057102443489989	0.0956516791349066	-0.0596983179034965	0.952395911466057	0.987434508475088
AL035416.1	2.72693494788655	0.178403758768645	0.322504522020027	0.553182193078106	0.580138659042217	0.843014732043016
HOOK1	22.9723897615757	-0.191522980887246	0.146888249580255	-1.30386863097993	0.192278377376484	0.584034978587568
CYP2J2	2.64968707969389	-0.615695905452395	0.314417592703593	-1.95821073546868	0.0502052899410624	0.36830756725526
LINC01748	8.22696192492029	-0.545723587215659	0.212151823253273	-2.57232569980866	0.0101017807907475	0.223883653339124
AC099792.1	3.95173501835315	-0.445091081987204	0.292677683015769	-1.52075510985654	0.128321303314823	0.507811420445593
NFIA	464.355655752427	-0.0678050163022337	0.0609568214384632	-1.11234501245581	0.265989837276228	0.652725335914205
NFIA-AS2	2.82932212867984	-0.25430780224552	0.286207486105122	-0.88854350284924	0.374248466052031	0.734208682421946
TM2D1	153.086149913736	0.10082422311088	0.0514960100184529	1.95790359437074	0.0502413260683986	0.36830756725526
AC099791.2	13.217387981407	-0.12019982292583	0.199816321072068	-0.601551576372371	0.547472670245138	0.828674599639549
PATJ	78.627819496823	-0.0522687671671575	0.0895072949762039	-0.583960974142426	0.55924656861501	0.834049858083386
KANK4	2.26639551300245	-0.370042121784244	0.298960834325914	-1.23776120246186	0.215804618191196	0.608476111819133
USP1	33.6491557501223	0.129139984354932	0.0804639801990486	1.60494154074247	0.108506670478149	0.474561069140323
DOCK7	224.917656206912	-0.0173884821659245	0.0508346728433998	-0.342059488009121	0.732306124364304	0.911198890092487
AC103923.1	5.8247668495525	0.161957701263279	0.211628763690819	0.765291534282612	0.444097963992529	0.774380459445757
ATG4C	259.859243216421	-0.0154772785073665	0.0899665840753088	-0.172033635226284	0.863411086098812	0.958158240226375
ALG6	51.1602327493233	-0.148777846777723	0.0854297828714086	-1.74152200529021	0.0815921194610618	0.431984943591066
ITGB3BP	93.8342171635498	0.0640213147799966	0.139434178399833	0.459150801580464	0.646125877631111	0.874883623683611
BX004807.1	7.70762187417368	0.0437501374181503	0.248615604084427	0.175975026102116	0.860313562536662	0.957911746458866
EFCAB7	44.29790314683	-0.122087572128405	0.107266614021449	-1.1381693478643	0.255049775287442	0.644395280811933
DLEU2L	5.07143800578378	-0.157433624971219	0.214964643650518	-0.732369855329181	0.463942852763282	0.784140354142783
PGM1	53.9615856126833	0.0298012730068206	0.164061316341554	0.181647165043942	0.855859632188193	0.956120547696432
ROR1	16.9458915417443	-0.534663903818585	0.17157040776603	-3.11629441685366	0.00183139326862365	0.149172460256268
ROR1-AS1	13.0717262041789	0.446715225906644	0.312260918752426	1.43058320487688	0.152549703754268	0.539242832632856
CACHD1	16.1049830105322	-0.403625878163461	0.167248645042339	-2.41332823988669	0.0158075764669291	0.251452014342699
RAVER2	19.3616530473762	-0.298694084602386	0.166510608516963	-1.793844171628	0.0728380443887276	0.416904842657402
JAK1	368.218382493391	-0.00398028203764918	0.0578483718206739	-0.0688054289581008	0.945144496648122	0.985257826849333
LINC01359	3.88192438952529	-0.291813908807743	0.286184395798103	-1.01967092927601	0.307884553303854	0.685164478722124
AK4	19.8949492597543	-0.15800675239584	0.172974997333789	-0.913465846690754	0.360997588125337	0.722278876532376
DNAJC6	88.3942037070679	-0.323371930987855	0.137096786914613	-2.35871268951955	0.0183384476543197	0.265713967630348
AL139294.1	6.79731777508896	-0.485315357804924	0.338321607713116	-1.43447934373867	0.151435519625285	0.538029547859712
LEPROT	78.1160911059236	0.131201607724569	0.0807674418857677	1.62443683570085	0.104282610846245	0.468200398101546
LEPR	121.881313646761	0.0764002248622632	0.161204039251345	0.4739349287839	0.635546310422773	0.871162364376703
PDE4B	468.457685004677	-0.0774291458588713	0.101454131757761	-0.763193617818802	0.445347934435832	0.774650447264382
SGIP1	92.8936921596898	-0.310092122329884	0.138125102649216	-2.24500917199241	0.0247675437587689	0.294307094649913
AL139147.1	2.89925168359205	-0.674529863826448	0.330280523509917	-2.04229379515984	0.0411223972254644	0.343395166096161
TCTEX1D1	11.5367923031219	-0.0746712691454387	0.236355447988697	-0.315927852651019	0.752057270465514	0.917859484860901
WDR78	18.7544611023485	-0.286475974552435	0.122385319268412	-2.34077074166177	0.0192439799391137	0.270494290294622
MIER1	206.940891498785	0.133131468276104	0.0395624697610734	3.36509497713654	0.000765173149877704	0.123934094669191
SLC35D1	65.9261009246985	0.0287404262722649	0.08263608692227	0.347795101906253	0.727994068413482	0.90963464953199
IL12RB2	21.487557983907	-0.0282133647770575	0.143298180629562	-0.196885715178698	0.843916972519639	0.952285684460619
SERBP1	133.711944373028	0.144062180674773	0.0605682876210442	2.3785083966072	0.0173828410290671	0.261743942369152
GADD45A	4.3194983898877	0.0874069439112344	0.239056618873804	0.365632812523696	0.714639087153024	0.90379012680888
GNG12	17.0176359330787	0.131846026666634	0.194789516019725	0.676864080576506	0.498492195943169	0.803761209261213
GNG12-AS1	58.6742322764803	-0.0428364860190963	0.168057385259197	-0.25489201770591	0.798806501639352	0.936606982101763
DIRAS3	3.39171318639596	-0.500920097137173	0.297705893840559	-1.68260053798414	0.0924524474873935	0.451527982729828
WLS	109.354563993314	-0.15079205029906	0.117726520757919	-1.28086729590126	0.200240281682579	0.592199400541393
LRRC7	264.460732230824	-0.301138314449776	0.130540901822086	-2.3068502687395	0.0210631687503805	0.277062799435647
LRRC40	80.2164643549433	0.0260776935780712	0.0608203222850371	0.428766119585111	0.668093437289535	0.883682228642507
SRSF11	340.702744508005	0.00206313521336352	0.046221121621597	0.0446361996633052	0.964397288244491	0.990324460640052
ANKRD13C	190.554723945102	-0.0166438659640397	0.0515253635955256	-0.323022775631321	0.746677993452716	0.916970530071246
HHLA3	14.1822000921226	0.0306401220984563	0.12936772602584	0.236845178003176	0.812776901524721	0.941668572250457
CTH	6.76981380584443	-0.319996418318599	0.204857598630395	-1.5620431971183	0.11827781291305	0.492221640638153
ZRANB2-AS1	12.848886107182	0.1386543925187	0.204844667514123	0.676875772268469	0.498484777192277	0.803761209261213
ZRANB2	238.745655388291	-0.0015222620962531	0.0368256252116457	-0.0413370333159124	0.967027209972754	0.990942936671005
ZRANB2-AS2	48.5447214393937	-0.183255987914732	0.12348686420696	-1.48401199667359	0.137805737982497	0.521146302767142
NEGR1	343.157663366952	-0.209581819115803	0.1273848425857	-1.64526496921958	0.0999151806034673	0.462453458548345
AL513166.1	63.0785652958889	-0.419738234662908	0.168019823507749	-2.49814709895556	0.0124844377066664	0.233248892415506
AL583808.1	6.02601418978537	-0.523211956436507	0.303555682893496	-1.7236111393114	0.0847780662400215	0.437824558637197
LRRIQ3	4.92204804588574	0.37054995657727	0.238147957600252	1.5559652928003	0.119716345681424	0.495120886577804
FPGT	73.0605418036351	0.0719630164699645	0.0821338859145479	0.876167195411098	0.38093914735109	0.739627856044003
TNNI3K	51.0513698450811	-0.223695265740083	0.12262727661684	-1.82418848327717	0.0681235820997514	0.407544091280999
AC093158.1	3.71198045150883	-0.563484245360495	0.406672914666314	-1.3855957085877	0.165870389360853	0.556631506843275
ERICH3	23.5671811488129	-0.317575271335751	0.143266898701824	-2.21666884823624	0.0266457290351326	0.301411334202575
CRYZ	26.7203415465441	0.345115019277355	0.217317015062925	1.58807178157415	0.112270108375142	0.481735314189601
TYW3	48.7568096262715	0.0489559683857138	0.0901001389093652	0.543350642721653	0.586888402086069	0.847367411091237
SLC44A5	78.3134597242639	-0.309726086546298	0.152582724704918	-2.02988960346121	0.0423677621084453	0.347175213150029
ACADM	113.810411251094	0.0880833902101948	0.0438091479285743	2.01061637523296	0.0443659930547084	0.354273761368344
RABGGTB	82.499860151911	0.0774425798909897	0.125281751525289	0.618147327508885	0.536478227176656	0.822511865712257
MSH4	38.517368426857	0.328411100649246	0.24999665319497	1.31366198887919	0.188959977942812	0.581054508074089
AC092813.1	4.99226450639441	0.135299579499092	0.404713349127154	0.334309653464341	0.738145906690314	0.912981964977384
ST6GALNAC3	801.935007142778	-0.126255916054946	0.106910365833099	-1.18095111798652	0.237622142586613	0.628676750959897
ST6GALNAC5	116.794575713017	-0.129673673313048	0.15245867863768	-0.850549633984557	0.395019577750191	0.748863452548104
AL035409.1	4.32432613684675	-0.135333589650979	0.199412920380917	-0.678660085778124	0.497353261962672	0.803361609329726
PIGK	84.4730939657915	0.0338831495163294	0.0579920057459861	0.584272764503832	0.559036812934017	0.834049858083386
AK5	118.798447977081	-0.214538954367725	0.143176158688769	-1.49842652807918	0.13402246834013	0.515637514445473
AC118549.1	301.349647919713	0.0750465419935735	0.0469889488693142	1.59711046532012	0.110241085785031	0.478529657091797
USP33	290.08667992986	-0.0600258315086255	0.0454834186106162	-1.31972998825148	0.18692518397824	0.580843728850318
MIGA1	164.500389403833	-0.0188453452891956	0.0408831728595879	-0.460956035724511	0.644830147596808	0.874667453184738
NEXN-AS1	2.70045136067617	0.188602208532718	0.295491305196839	0.638266524989905	0.523300198821468	0.815897367022613
NEXN	11.2624546418598	0.0608045738331595	0.163711439947084	0.371413102546856	0.710329867996189	0.901618207135651
FUBP1	240.890346358167	-0.0173879450605743	0.0467714045242688	-0.371764441060392	0.710068241023731	0.901618207135651
DNAJB4	28.3917025134796	-0.0848791376539605	0.175710269817812	-0.483063043167418	0.629050973816405	0.867625122001641
GIPC2	31.0712840693163	-0.323839236143868	0.144825750821889	-2.23606115836496	0.0253477652956974	0.294307094649913
AC103591.3	54.0008468398873	-0.247658963312102	0.3367058228852	-0.7355351362502	0.462013649439657	0.783178094424779
IFI44L	181.599492170205	-0.204336546558971	0.234473598311666	-0.871469316930786	0.38349795215797	0.74169679673025
IFI44	122.980623971008	-0.045995633123879	0.167553561823635	-0.274513013171832	0.783690404530172	0.930611727727794
ADGRL4	4.43583658970343	-0.1497815076266	0.233855076479227	-0.640488587554372	0.521855006302742	0.814727079509439
ADGRL2	154.64715524034	-0.254142104876282	0.143207850264222	-1.77463808308961	0.0759576648466362	0.421716601216687
AL157944.1	74.4338111223289	-0.332346709091928	0.18431429605713	-1.80315209509801	0.0713643315316608	0.414074716640634
LINC01362	4.85394800188929	-0.533934345962807	0.406262353989102	-1.31425996211583	0.188758735989132	0.581030605289544
LINC01725	21.6063778391072	-0.176099682910505	0.189763074216354	-0.927997628820708	0.353408799608054	0.718237125772904
TTLL7	121.315361382635	-0.341725174044201	0.136905223088362	-2.49607112377038	0.0125577419811054	0.233248892415506
AL359504.2	2.67050076355986	-0.0808857925487594	0.357916416123278	-0.225990731089852	0.821208629380263	0.944538919548118
PRKACB	254.133204701918	-0.0865646634944292	0.0652978727415236	-1.32568887560991	0.184942773704214	0.578595297264194
SAMD13	9.88996275008549	0.324480956298791	0.161231727809886	2.01251305004557	0.0441658824292884	0.353252924507863
RPF1	35.1918436993054	0.0947537730871542	0.0836840125017155	1.13228047095868	0.257516537802909	0.645503928280057
GNG5	53.4274343506351	0.334972017629415	0.107560201082391	3.11427474343254	0.00184397696734223	0.149558302117203
SPATA1	83.1044938792203	0.133317203893816	0.147210942292991	0.905620206061024	0.365136910056467	0.725882388001432
CTBS	109.190713163711	0.168725488557151	0.0888281672100066	1.89945930279359	0.0575041126642396	0.384090516898751
AL359762.1	15.7979890592779	0.196148217093191	0.142740615155694	1.37415841230083	0.169392508523711	0.559456110286246
SSX2IP	51.3977478482204	-0.289842800550863	0.116726690431326	-2.48308933869231	0.0130248417109365	0.235402441425358
MCOLN2	11.4760613893473	0.0906840225024169	0.30890794988224	0.293563252538457	0.769091659294194	0.924792569941792
WDR63	4.08722530998816	-0.200742847014346	0.212162630780685	-0.946174386486831	0.344059647988277	0.711332203787134
SYDE2	3.89568743514605	-0.239570180908739	0.224579240188811	-1.06675123091219	0.286084186274666	0.667288942320798
C1orf52	84.2367041048024	0.0455200991478426	0.0622315552283597	0.731463306369347	0.464496209412689	0.784435717244463
BCL10	30.5890960589809	0.321603063786423	0.100902461338963	3.18726678733888	0.00143624230016499	0.147191785254009
AL078459.1	31.4563991832375	-0.00602778914660035	0.182278914138949	-0.0330690424346363	0.973619529799867	0.99270457380516
DDAH1	38.3686944419071	-0.0389868275173505	0.150539840283145	-0.258980130734971	0.795650570999989	0.935521810049481
ZNHIT6	114.716062224674	0.0638300201457909	0.069108945648599	0.923614440167413	0.355687092859642	0.719833933946144
COL24A1	18.0820094793582	-0.393026997425035	0.164224301680789	-2.39323287359128	0.0167006374054914	0.256912146044121
LINC02795	7.74652160074518	0.0886181925664003	0.219604336648349	0.403535712995979	0.686554167826747	0.890185199916858
ODF2L	119.722925195936	-0.166755832379751	0.0715572966516721	-2.33038194820981	0.0197859730011465	0.272135230405289
CLCA4-AS1	5.50438017460433	-0.249787422000819	0.224920486961647	-1.1105587817948	0.266758312960081	0.653230999671573
SH3GLB1	162.008253565257	0.101440003312942	0.0671677261117379	1.51024918044999	0.130979853784748	0.511369125937138
SELENOF	136.706931331367	0.143900441213912	0.0555500408878548	2.59046508182452	0.00958463446353526	0.218564805505879
HS2ST1	207.195335439068	0.0831940985106382	0.0730011978582843	1.1396264849262	0.254441946456223	0.64413115944423
AL121989.1	3.9563924813011	-0.00775705583537347	0.315985752049964	-0.0245487519138107	0.980414897012474	0.994449892877321
LMO4	155.534185843615	-0.0209665418979954	0.0593818502799657	-0.353079969706991	0.724028488913557	0.907833892421051
LINC01364	2.3412319517565	-0.302186377658137	0.373740449086959	-0.808546086987299	0.418776286440706	0.760976251132381
PKN2-AS1	47.7956521944737	-0.340738161258249	0.12432993915416	-2.74059621983534	0.00613278223434712	0.195896362599879
PKN2	563.277672410537	-0.0681912547842724	0.0442324748684296	-1.54165587584933	0.123157239665987	0.501323816443869
GTF2B	110.888283672669	-0.031484981493448	0.0551668219620602	-0.570723133464188	0.568187334923972	0.837925783714442
KYAT3	113.356435749865	-0.040034519691106	0.053505857866432	-0.748226853796928	0.454323335990098	0.779759930329208
RBMXL1	27.558634684803	-0.00976358620838472	0.0887554759583112	-0.110005451528092	0.912405051462746	0.974785812473667
GBP3	22.8029363239766	-0.0280384804945858	0.140884151856802	-0.199017988361706	0.84224867337654	0.952059152325514
GBP1	12.454653225629	0.0644868375772362	0.176110237604619	0.366173133682404	0.714235888310884	0.903460049854357
GBP2	54.9756607343064	-0.212525418219516	0.187584854829392	-1.13295616755845	0.25723266090601	0.645498663339433
GBP4	18.5026192113864	0.025261767583209	0.17048861181088	0.148172756613394	0.882206431536519	0.965261457238005
AC099063.4	2.25462483747332	0.102476324947486	0.383025499416465	0.267544393528909	0.789050038352952	0.932322467981357
GBP5	12.832683247166	0.178110594875053	0.255836490897433	0.696189172429116	0.486310367570584	0.796851005671244
AL596214.1	10.5125453825217	0.0113662064688918	0.18924040010385	0.0600622618777719	0.952106046333036	0.987223438315072
LRRC8B	134.016539371588	-0.0833695295810124	0.0949351966143954	-0.878173033333886	0.379849823924483	0.738982777986794
LRRC8C-DT	57.2834637520482	0.0973197966955196	0.0943728954376251	1.03122614013514	0.302434785094925	0.680022192975074
LRRC8C	345.812781419003	-0.0384503126310082	0.0728811668618668	-0.527575425677307	0.597794053006087	0.85242172917999
AC099568.2	2.78320478463348	0.286828571831707	0.299724428252649	0.956974289696293	0.338580232132608	0.709090377697345
LRRC8D	358.663865990036	0.11655677568168	0.0657726046955903	1.77211737654499	0.0763750750523209	0.421822350187551
ZNF326	131.317515627443	0.0153328948242701	0.0466652882983704	0.328571736795754	0.742479413728675	0.915008522332091
LINC02609	40.8788764284629	0.0701468023410219	0.0978273471974599	0.717046964377291	0.473345118665996	0.789806352251939
LINC02788	2.42392397538883	-0.22838966396406	0.343282453859809	-0.665311207712732	0.505851463539782	0.808335013274282
ZNF644	411.746945175915	0.0244267791563959	0.0397252865363232	0.614892459845721	0.538625742697865	0.823470494571373
HFM1	10.3402649996307	-0.454950636142496	0.182387250178712	-2.49442126956086	0.0126162711155079	0.233248892415506
CDC7	24.8324072320416	-0.264809498124626	0.161690703450608	-1.63775339257843	0.101473147684713	0.464286138794994
TGFBR3	17.4499447700935	-0.136591276757233	0.193135147732274	-0.707231585555712	0.479422573032623	0.792844981405268
EPHX4	21.7754515741208	-0.318613149995253	0.17851469575697	-1.78480067786135	0.0742936533722831	0.41908904603063
BTBD8	92.6802271345954	-0.235819933490442	0.093681864754548	-2.51724209491671	0.0118277526861933	0.228509036155524
AC104836.1	2.31175815408104	-0.296707866322968	0.32994166612062	-0.899273710445827	0.368506886885231	0.728002983574966
GLMN	103.028475982323	-0.0767760480081584	0.0608204099938919	-1.2623401916539	0.206826400238131	0.598978058886243
RPAP2	200.454119149663	-0.0224994219549141	0.0393095081034731	-0.572365899254951	0.567074113179594	0.837713811407525
EVI5	444.007155795488	-0.0144383584601691	0.0371525364731695	-0.388623761142017	0.697554486974884	0.895855300973067
RPL5	256.007169025025	0.146674466767028	0.101813853347684	1.44061404164863	0.149693751241796	0.535905878788249
DIPK1A	169.198124997898	-0.00252474340534736	0.0686953348608279	-0.0367527636405342	0.97068213773306	0.992167846568918
MTF2	190.795811925804	-0.0290095456517788	0.0446381431069743	-0.649882446549313	0.515768157543351	0.812419763631277
TMED5	112.333489602304	0.211072828714084	0.0878836768309194	2.40172960810652	0.0163177649293162	0.254692722066641
CCDC18	142.087756853886	-0.0673958288818012	0.0909303884861319	-0.741180478867964	0.458584017987083	0.78124878287753
CCDC18-AS1	383.969850285142	0.0133495209368263	0.0816355453752911	0.163525837617137	0.87010443147305	0.960567070018901
DR1	90.3145070787315	0.195151269277347	0.0887422234588719	2.19908023115728	0.0278722179360935	0.303921745751609
FNBP1L	274.48607609882	-0.0107589845524828	0.0575911543588727	-0.18681661571566	0.851804418811644	0.954854568167379
BCAR3	274.884180908339	-0.107323125928795	0.0823779093802274	-1.30281439206511	0.192638136069566	0.584079982082591
AL109613.1	8.54960734064828	0.322044117075316	0.18773654527231	1.71540451332049	0.0862710885052062	0.439758552269176
AL049796.1	3.63303658455443	0.0769464609278201	0.241796184296339	0.318228598816583	0.750311540758445	0.917824335240989
DNTTIP2	26.0712471741429	0.0983371299284676	0.104924673225496	0.937216451626487	0.348647228914318	0.714308952284951
GCLM	28.9477232521867	-0.0221412365085742	0.10042422323318	-0.2204770502149	0.825499643919557	0.945539525640663
ARHGAP29	10.3167488250626	-0.335336646252157	0.192733743721637	-1.73989587799674	0.0818773026193696	0.432583006326468
ABCD3	112.7102662431	0.0358793619211148	0.0515869712202796	0.69551208517181	0.486734440202182	0.797006737994295
F3	5.69745386958293	-0.204222114754522	0.267527786298346	-0.763367863877791	0.445244039689254	0.774650447264382
SLC44A3	2.6289180257879	-0.568542407749235	0.337585771007031	-1.68414209536513	0.0921542106865103	0.451357429435251
CNN3	11.8514254609399	-0.379173282973647	0.162404519125777	-2.33474588647369	0.0195566996059185	0.272017373473826
AC105942.1	3.95371555055841	-0.428533164688485	0.222404162503633	-1.92682169193432	0.0540018551782329	0.376747935467466
ALG14	38.426560393837	0.00731784886791436	0.0831297506643835	0.0880292411492778	0.929853435275162	0.980820414130245
TLCD4	17.608951127835	-0.557896714553183	0.172010987982023	-3.24337835098935	0.0011812123985669	0.143448607674243
AC092802.1	5.18465417424933	-0.524059753876007	0.218082446813701	-2.4030350059475	0.0162596308680871	0.254231800119558
RWDD3	56.6922317898482	-0.0737354168236202	0.0874703045434167	-0.842976564543923	0.399241550763806	0.749968141503439
AC092802.2	3.77064336710034	0.203208525996919	0.278434918471626	0.729824143869465	0.465497684408663	0.784897311126725
LINC02607	5.85082212057401	0.0761282727870601	0.255241498015268	0.298259778989803	0.765504899686088	0.923628677296072
PTBP2	305.358860375754	-0.0404595254841286	0.0447954202001102	-0.903206740854036	0.366416180945513	0.726598465806281
DPYD	715.855778783259	0.29382791313491	0.132927321608809	2.21044033370064	0.0270746171728076	0.302279273507942
DPYD-AS1	134.102511602794	0.475031682705499	0.301500324975678	1.57555943843119	0.115127370143706	0.486127084662126
MIR137HG	67.0786497262736	-0.294009855072894	0.163489268099481	-1.79834345392012	0.0721225976155398	0.415304142160782
BX005019.1	3.06292987772336	-0.0730435532497107	0.326512795494706	-0.223708088190054	0.822984451978056	0.944887877519532
SNX7	68.473760382347	0.0941085181890145	0.0732846757224714	1.28415002538052	0.199089467197897	0.591416584220822
PLPPR5	19.6823989128773	-0.363623095114587	0.161297481738778	-2.25436312578937	0.0241733330605246	0.292350081303046
AL445433.2	13.2605462259463	-0.530105919768101	0.197210032302637	-2.68802714333825	0.00718755538170354	0.20047368262482
PLPPR4	35.5980898626885	-0.359308135666681	0.152060447223378	-2.36292962586685	0.0181311122223549	0.264000286633821
FRRS1	53.7342600447387	0.437751105846531	0.317476466210743	1.37884584350876	0.167942288728297	0.557870429742765
AGL	83.0972509004785	0.00598786766288802	0.081452989961571	0.0735131720236797	0.941397762676998	0.984296717269245
SLC35A3	111.252682924415	0.00329998239974483	0.0526850848422498	0.062635989096832	0.950056370515518	0.98665473884519
MFSD14A	117.681482515513	-0.000696107117731827	0.0569704426265729	-0.0122187416077252	0.990251097300732	0.998000524246613
AC093019.2	16.5820259793172	0.0675844306782038	0.217687437699982	0.310465460902475	0.756207020900085	0.919265208235463
SASS6	26.2963105423909	-0.0378326862836681	0.108256744532258	-0.349471863828261	0.726735090265936	0.90889572312787
TRMT13	98.1531955537878	0.142052870614719	0.068363109128184	2.07791705828304	0.0377169990954858	0.334676910037225
LRRC39	19.0902021640512	-0.41293594477825	0.145083185705274	-2.84620125186042	0.00442442228090983	0.181471888123794
DBT	58.9750834865102	-0.00443708628424611	0.0607772806333469	-0.0730056731398343	0.941801603047264	0.984303260080104
AL445928.2	17.8922989480935	-0.0541526754157358	0.182784001364373	-0.296265947848382	0.767026988903081	0.92366747279357
RTCA-AS1	17.1044665858668	-0.0681446124888141	0.125426572296851	-0.543302836400041	0.586921311690935	0.847367411091237
RTCA	80.6153860102893	-0.0106654133136983	0.0498237286473355	-0.21406292951679	0.830497983677252	0.947589189416595
CDC14A	178.367675743946	0.0935041851715788	0.0848231854297396	1.10234229825087	0.270312886886579	0.656242978481491
AL589990.1	8.07080191771953	0.011113710647937	0.25922615118302	0.0428726445893586	0.965803055149036	0.990879440879436
EXTL2	46.7110807762087	0.0257165153555169	0.0772024349113544	0.333104977647987	0.739055042133107	0.913454970693018
AC104506.1	3.2239998079288	0.155138219953137	0.251035102104684	0.617994131706901	0.536579206905086	0.822511865712257
SLC30A7	167.872694649929	0.0441334837227149	0.0640289150603724	0.68927427055576	0.490650686219087	0.799504324128905
DPH5	55.4578553657887	0.125647853258636	0.0756468957739424	1.66097831210566	0.0967178025638401	0.455958772413255
AC093157.1	55.7767593580724	0.302061798408898	0.121885778990233	2.47823659914502	0.0132033558843767	0.236980254851951
OLFM3	105.375748108855	-0.342801577679557	0.148984954826813	-2.30091406261823	0.0213964890751887	0.279399278629338
COL11A1	22.7036990568988	-0.418075253702788	0.17262653282989	-2.42184817622891	0.0154418004842715	0.250060082608509
AC095032.1	17.6089223483992	0.130739441764999	0.132846181937287	0.984141507557345	0.325045940765286	0.697834605878165
RNPC3	192.507377658378	-0.0157866800427845	0.0534270618035261	-0.295480969940642	0.767626487507447	0.924021779202472
AMY2B	51.074764635415	-0.0909682850578391	0.0980349720180914	-0.927916672848662	0.353450795082548	0.718237125772904
AL591888.1	7.37773045350479	0.263483755434024	0.333300955707218	0.790528052567234	0.429219445965345	0.765932276013433
PRMT6	7.84858260610388	0.317889708348399	0.184163059597831	1.72613177171685	0.0843237091163701	0.437336026056602
NTNG1	33.3523387818684	-0.309292721760238	0.169306503273246	-1.82682127254773	0.0677266463557469	0.40692985979477
VAV3	38.0749758247883	0.109091682583123	0.160809029124383	0.678392769219086	0.497522692521396	0.803407558089122
SLC25A24	72.146962392667	0.164779509535919	0.0914957647175301	1.80095231778907	0.0717103957756632	0.414896218037423
FAM102B	249.369321073566	-0.0829010835210668	0.0672912511104382	-1.23197417425052	0.217958731483203	0.611645085699329
HENMT1	20.320841934108	-0.0109756439803773	0.104588224998484	-0.104941488208031	0.916422237871982	0.97586501222638
AL160171.1	5.45133268971619	0.195197672657585	0.187235704057001	1.04252377312694	0.297168909466429	0.676472070816187
PRPF38B	223.792170226329	-0.0959697430588185	0.0639783468609268	-1.5000347424955	0.133605403243243	0.515278478308747
STXBP3	181.32599713833	0.0729483542751751	0.0648281490247052	1.12525739779143	0.260479976904235	0.647249568746239
AKNAD1	29.6812852393701	0.092102314362446	0.109290511968048	0.842729279092156	0.399379868222318	0.749968141503439
GPSM2	47.7977756309023	0.0280754630090726	0.128819432397763	0.217944315438236	0.827472498243514	0.946295967083078
CLCC1	32.5924954656446	0.0386521867264724	0.079519967135263	0.486068947447189	0.626918282512434	0.866690539253426
WDR47	68.0277540327867	-0.213005268168423	0.0741831467444661	-2.87134312193777	0.00408731601717529	0.177952474585702
TAF13	22.4449180451434	0.134391053382128	0.110717383781558	1.2138207099192	0.224816196130188	0.619265343706586
AL356488.3	4.84963475694879	0.153414719551973	0.205036857133774	0.748229960683989	0.454321462305149	0.779759930329208
TMEM167B	33.0971527665244	0.238450035245614	0.090054127556764	2.64785237184505	0.00810048906088187	0.206964237936204
AL356488.2	11.2222315684805	0.291004497742917	0.217802526514177	1.33609330617189	0.181518777638511	0.573851036953065
KIAA1324	28.1376531021463	-0.258588512939923	0.150259219342033	-1.72094939713017	0.0852600067626397	0.43791993060692
SARS	90.1792359680516	0.0511174353396095	0.0907982793165232	0.562978018134175	0.573449852443045	0.840332585952185
CELSR2	24.9356617902671	-0.21372490052838	0.137958788075583	-1.54919381004773	0.121335137032923	0.497986156728576
PSRC1	40.8966803206723	-0.0810487852719418	0.156489575395804	-0.517918110947311	0.604515405260994	0.855895381390176
MYBPHL	4.87439417928991	0.0898454813136874	0.220125993335945	0.408154802402503	0.683160028198498	0.889293138742206
SORT1	420.952450497439	0.0352370195660676	0.0705058260893824	0.499774579215576	0.617233812080238	0.862190323853045
PSMA5	69.2910586786594	-0.0107107115612985	0.094584982124993	-0.113239029290552	0.909841053753931	0.974399214372289
ATXN7L2	6.12000155083059	0.090786184697895	0.20429625968566	0.444384957598259	0.656764287059731	0.8788210693175
CYB561D1	41.6569555138723	0.0653698860429833	0.0917345060254665	0.712598659710839	0.476094141368511	0.791094568467021
AMIGO1	6.63051063175353	-0.0389221446600053	0.202620804037341	-0.19209352585943	0.847668946093181	0.953696364590994
GPR61	3.24481401051981	-0.35130414419889	0.283185042073417	-1.2405462577639	0.214773415721838	0.607293824434903
GNAI3	208.432803182173	0.068815734961103	0.0652838459445935	1.05410050473293	0.291836905121497	0.673165062443859
AMPD2	47.9085605111589	-0.0744197039506672	0.14852650906112	-0.501053343413888	0.616333581482313	0.861492032183299
GSTM4	38.5073579195033	-0.242478702058592	0.0928018836519731	-2.61286401219979	0.00897870201361994	0.215183198640586
GSTM2	46.3083377448779	-0.46002295156556	0.138159348469494	-3.32965489966199	0.000869536829008961	0.126276938460566
AC000032.1	3.79806245089857	-0.13669809526845	0.253937791335442	-0.538313318980858	0.590360757720472	0.849030844007462
GSTM5	5.48262921125689	0.0850731404180342	0.371695729122747	0.228878444793591	0.818963394464989	0.943769632757621
GSTM3	27.5549771222641	-0.105685618737795	0.179529614050893	-0.588680699262435	0.556075487621704	0.832649116520243
CSF1	3.4624668395196	0.403431352221336	0.387160946480714	1.04202491467313	0.29740012796393	0.676667833232959
AHCYL1	126.87955023144	-0.0286479734981693	0.0452191467604	-0.633536356843808	0.526383446620192	0.817566252401307
STRIP1	57.0480947008859	-0.00718124870149244	0.0600570955986883	-0.119573692831881	0.904820860253556	0.973109626201235
AL160006.1	5.25719393752867	-0.0497857065813386	0.184509888455171	-0.269826766457748	0.787293529670872	0.932128295092131
SLC6A17	25.433641419747	-0.268568268593	0.18735673067616	-1.43345940988484	0.151726590752673	0.538029547859712
KCNC4	21.1059178229903	-0.164146473587497	0.106175095699935	-1.54599788684342	0.122105078167948	0.499465595760752
RBM15-AS1	12.2446386500506	0.217713771163077	0.121028021791112	1.79887077340519	0.0720391247598897	0.415074279904322
RBM15	44.4245014118459	0.069408556994349	0.0679724236311946	1.02112817649326	0.307193715206357	0.684248242588893
LAMTOR5-AS1	79.7291711416841	0.122269111264398	0.0858893762087436	1.42356501655383	0.154572428784134	0.541122334085982
SLC16A4	19.1443288812694	0.10680492459628	0.145830281139072	0.732391954277489	0.463929368170315	0.784140354142783
AL355488.1	19.9546957314386	0.131689664274916	0.128524243804917	1.02462897564138	0.305538287098588	0.682931210317281
LAMTOR5	31.7470688880206	0.138060000660246	0.11249347635797	1.22727117278267	0.219720686635817	0.614626949433186
KCNA2	25.1360993738694	-0.170984819373545	0.163868299493351	-1.04342828907236	0.296749977270492	0.676076328804158
AL365361.1	8.60226933755669	-0.400950932540807	0.201045670661403	-1.9943276133316	0.0461162634606052	0.359801177817492
CD53	412.569001348424	0.0783837915574254	0.0472388652100153	1.65930725069168	0.0970538949581122	0.456107627202247
AL360270.1	2.70565005875129	-0.319506017574925	0.327895222484959	-0.974414982790977	0.329850533165035	0.70211757601772
LRIF1	36.5042809424294	0.0370582356588589	0.114066750901965	0.324882013082924	0.745270370583991	0.916087531493026
DRAM2	193.400794025691	0.0668165579376836	0.0663281191871135	1.00736397709684	0.313759895624414	0.69024279900754
CEPT1	215.173882963496	0.10259184874451	0.0550112291086605	1.86492558713542	0.062191835336299	0.396240094917451
AL355816.2	3.96082130652815	0.639721358959031	0.22009492243173	2.90657027382111	0.00365414809872771	0.174639207345101
DENND2D	37.4672441265644	0.271781702947156	0.139277968481705	1.95136176891362	0.0510140259673546	0.370508527851321
CHI3L2	6.1557830397543	0.188050148457948	0.335125565514287	0.561133401354696	0.574706599633794	0.840941491778244
OVGP1	7.07009991680663	-0.205583636962041	0.211789626118841	-0.970697388391831	0.331698992760835	0.703480894850508
AL390195.2	4.49388956922986	-0.421421361559897	0.248127190143141	-1.69840863194713	0.0894306640473017	0.445866716385449
AL390195.1	8.22289284680951	-0.0417098366318984	0.169184233890051	-0.246535009042301	0.805268107260664	0.938776919611195
WDR77	37.6839390537079	0.249668252431405	0.0913220928708954	2.7339304716151	0.00625832580098119	0.195896362599879
ATP5PB	60.7522466999784	0.102790260312751	0.0645177002592624	1.59321023377602	0.111113036198123	0.479903573518294
C1orf162	173.684384381896	0.208671284729499	0.12010819116644	1.73736098015441	0.0823234741152741	0.433560078414569
TMIGD3	244.905147837389	0.0621421841016337	0.100297648700416	0.619577676115314	0.535535867832753	0.822043459844751
ADORA3	121.425288195964	0.0597074703332863	0.0923126254348065	0.646796362383315	0.517763746958109	0.813128520425622
RAP1A	619.508752384786	0.0830976445043054	0.0401627622631598	2.06902214443872	0.0385440087293615	0.337322425754248
LINC01160	2.96221768460112	-0.322631721780108	0.257479047677432	-1.25304068307841	0.21019090131267	0.601914705926827
INKA2	131.853367397069	0.0640561950350116	0.163350485312114	0.392139606519193	0.694955064531459	0.894578706258894
INKA2-AS1	3.52217254262489	-0.126994874133544	0.294084735035103	-0.431830894311416	0.665864323742642	0.88273594177648
DDX20	25.0759993781351	0.104579670083903	0.093945258486652	1.11319795983915	0.265623418701865	0.652420407275456
KCND3	60.0346597896728	-0.114400085514706	0.145823310965535	-0.784511644655661	0.432739951888097	0.768556213635084
LINC01750	3.21661571073077	0.258245168620771	0.283542504567094	0.910781150836819	0.362410695941682	0.723606522590453
AL445426.1	11.7654855365078	-0.548900387995497	0.299188274001072	-1.83463202168655	0.0665602307326681	0.405544347249217
CTTNBP2NL	328.113000853518	0.0102157419526649	0.0699156767063411	0.146115183803097	0.883830460118755	0.966031607526068
WNT2B	168.376373502319	0.0432664851531183	0.13280851813792	0.325780949593811	0.744590093126329	0.916083840783157
ST7L	126.546937161009	0.0720485709189819	0.059413986597272	1.21265336741921	0.225262375789708	0.619265343706586
CAPZA1	310.114309705646	0.0452025903355165	0.0565394846602462	0.799487130226695	0.424008006203394	0.762801034321872
MOV10	45.0819966912525	-0.0374216762654684	0.0804497389058209	-0.465155969111055	0.64181976763455	0.873168077881122
AL603832.1	2.45963890164514	-0.703646756553591	0.326562524314996	-2.15470761083065	0.0311847218553986	0.313696826914116
RHOC	17.3520174543349	0.393358659891262	0.110896404415402	3.5470821796692	0.000389523066102007	0.100328508647355
LINC01356	30.3317295659939	-0.012243177564565	0.159026694504062	-0.076988191213723	0.938632939131323	0.98359859450807
LINC01357	99.7131432288874	-0.09588079225714	0.129280842153681	-0.741647336603537	0.458301035240829	0.780999561037195
SLC16A1	28.9098930344886	0.282432917143254	0.110616450283184	2.55326324809927	0.0106718803373082	0.225847524120758
SLC16A1-AS1	156.927315883714	-0.0688686916707455	0.0624440242352257	-1.10288682566835	0.2700763160914	0.656083233601243
AL390242.1	10.617177846513	0.0158068973583054	0.216300430860213	0.0730784367624347	0.941743700740921	0.984296717269245
LRIG2-DT	37.6111358120105	0.026684815519884	0.151799307124607	0.175790100925687	0.860458846849301	0.957911746458866
LRIG2	121.800319103166	-0.0940466671458364	0.0490569285785376	-1.91709244485766	0.0552261882904015	0.37976964448246
MAGI3	194.746253676267	-0.0907536677219179	0.0710183833297109	-1.2778898007377	0.201288284784304	0.593801997831425
PHTF1	77.0743192557235	-0.139552951875966	0.0701894669171354	-1.98823210953746	0.0467860253029662	0.36055260817684
RSBN1	96.1595567513179	0.178664735825206	0.0610737925687635	2.92539120808726	0.00344023441305761	0.172932376957267
AL137856.1	9.97380757858092	0.110011453668522	0.306016270312689	0.359495439755904	0.719224488671313	0.905802745743044
PTPN22	35.026255485129	0.0157541946581004	0.222312243606446	0.0708651687488236	0.943505064965811	0.984924233156542
AP4B1-AS1	11.0361691810232	0.110846011026897	0.241072836952369	0.459802989122319	0.645657637490097	0.874680000429591
BCL2L15	4.37384579151727	-0.432513774322735	0.222006202125294	-1.94820581669442	0.0513903411081974	0.371726717845253
AP4B1	36.0975961043802	-0.101989102116963	0.096748318275543	-1.05416925001729	0.291805435690799	0.673165062443859
DCLRE1B	5.40307864286121	0.0334569040177776	0.181771418229383	0.184060312361965	0.85396614064041	0.955487471788254
HIPK1-AS1	2.16986953300007	-0.211851565674707	0.325880747405712	-0.650089234670121	0.51563458261948	0.812419763631277
HIPK1	116.901149454176	0.0310412162837573	0.056755031767302	0.546933290620427	0.584424563454444	0.84573169686749
OLFML3	31.9364596091948	-0.241389656851889	0.205206895948409	-1.17632331864995	0.239465700951972	0.630925662200855
SYT6	122.373365307423	-0.235276986417971	0.151783168167021	-1.55008614762261	0.121120840404365	0.497642426839233
AL121999.1	10.6693982427415	-1.7786804804281	0.557767766800219	-3.18892662197381	0.00142802121135385	0.147191785254009
TRIM33	270.981242606042	-0.0484278211707008	0.0363804943693789	-1.33114796844163	0.183140327989912	0.575996380134643
BCAS2	37.3092329829932	-0.186122836485478	0.107771543199954	-1.72701281766147	0.0841653615281547	0.437001198349573
DENND2C	8.61024767314295	-0.0448282940426929	0.16588013458193	-0.2702451029213	0.786971695961043	0.932128295092131
NRAS	23.3922035153745	0.190837079622799	0.109780626387549	1.73834934179646	0.0821492770679151	0.432890578079752
CSDE1	206.822742387136	-0.0311044911613712	0.0362788115793472	-0.857373486265973	0.391238507471773	0.746596511054464
SIKE1	31.1690238654167	0.222570000063794	0.109460033830726	2.03334488648145	0.0420176912673673	0.345942633069555
NGF	6.01882738941264	0.0491838020564886	0.273771716501716	0.179652605042495	0.857425303635642	0.956640680997392
SLC22A15	28.7362637239193	-0.132977356351068	0.133729741877401	-0.994373835500089	0.320040901298327	0.694143561654493
ATP1A1	157.969846384061	0.0144604281980543	0.0688023036541349	0.210173605098254	0.833532179546662	0.948499883504538
ATP1A1-AS1	39.2065447195453	0.127240563402931	0.0862056370114361	1.4760121009958	0.139940643711608	0.523972126662449
LINC01762	23.3878032717849	0.175158655659123	0.139324761928043	1.25719687753414	0.208682353693424	0.601010223843558
AL390066.1	19.0336596788825	0.378103142621114	0.144078514453699	2.62428540476534	0.00868309907029973	0.212451692272032
CD58	239.632366571566	0.0328004615819846	0.070285372025572	0.466675506392009	0.640732056401096	0.872755244568073
IGSF3	6.2771873029728	-0.420079678622412	0.20579397843349	-2.04126321780682	0.041224671023751	0.343752205590382
CD2	8.0295317339404	0.56497158636212	0.394058220692793	1.43372617723555	0.151650418943604	0.538029547859712
PTGFRN	20.8107098244358	-0.00720982544612684	0.118836684260765	-0.0606700320778578	0.951621998637525	0.98696409574431
CD101	3.77762159555053	0.201476858584226	0.267006776801667	0.75457582387088	0.450503534188965	0.777841956847692
TTF2	78.6040537441694	-0.103221985496537	0.0725707565851813	-1.42236336444113	0.154920792750919	0.541356789188013
TRIM45	4.17027941677006	-0.228421371937467	0.220773822467891	-1.03463974752119	0.300837184200075	0.679539787965563
AL358072.1	3.1850921136131	0.36668163681527	0.285677700943439	1.28355008320327	0.199299424976334	0.591826161436688
MAN1A2	266.490467063743	-0.0390269707714807	0.0567539817711242	-0.68765167753106	0.491672156926145	0.800052500538812
TENT5C	3.69388213537376	-0.232553318983343	0.447846091908883	-0.519270622619741	0.60357203657843	0.855501659411455
GDAP2	152.008162547875	0.0804621489986597	0.0640872187362165	1.25551007806787	0.209293651892391	0.601589052189561
WDR3	32.4807352757773	0.123725337570989	0.114404416828672	1.08147343433668	0.279486571570681	0.662976235735804
SPAG17	5.25795575222441	-0.0204355614283531	0.218643269522988	-0.093465312117483	0.925533905951214	0.9791671984586
WARS2	41.8229634367551	0.144361721102762	0.0987780409894312	1.46147584682518	0.143884899231594	0.530043714602663
WARS2-AS1	103.47089908619	0.114616707053266	0.0977602212116549	1.17242683816269	0.241025729593972	0.632411543099888
AL359915.1	6.98031904974794	-0.19757441437438	0.180938156018847	-1.09194444511637	0.274857520592027	0.659215344467602
LINC00622	3.02260693341869	0.285094000430641	0.256344238672275	1.11215294678466	0.266072394948103	0.652725335914205
ZNF697	13.9972399389691	0.221735632640645	0.122391889218412	1.81168567669505	0.0700347780384301	0.411973042745592
PHGDH	4.9997176575815	-0.326195360394626	0.236077526604583	-1.38172982869727	0.167054671972559	0.557187848884564
NOTCH2	203.249431999836	0.106375256829047	0.0576417898825412	1.84545374190864	0.0649715616171267	0.401933776183848
SEC22B	69.2536314051936	0.102770955062759	0.070955341776947	1.44838926131631	0.147508216384508	0.533737577481678
NBPF26	47.168662276874	0.15553973395151	0.203509930353821	0.764285721493248	0.444696992414759	0.774410660157635
AC253572.2	8.15419026376572	-0.471266751553112	0.385759469735678	-1.22165957941622	0.221836387796498	0.617165603766055
LINC00623	96.1222269182534	0.179521961223229	0.0899343857813805	1.99614374038897	0.0459182791325851	0.359573705943743
FCGR1B	122.926609009738	0.0694790971116155	0.144386865900994	0.481200950502363	0.630373685386449	0.868056137411347
AC244453.3	11.7363354064493	-0.371329767842294	0.275540976184081	-1.34763900812422	0.177774517848273	0.569284662329987
AC244453.2	15.019446764563	-0.365687611126211	0.280349704089013	-1.30439806353462	0.192097895106939	0.583859971414171
FAM72B	8.59846835757102	0.104297587672863	0.156737862616987	0.66542688493673	0.505777493923063	0.808335013274282
SRGAP2C	577.779497227898	0.0445596768723406	0.0543807466018229	0.819401712128147	0.412557258420804	0.756556058793965
SRGAP2-AS1	91.4024606524853	0.0467718712577367	0.17110367925625	0.273353977313893	0.784581126732735	0.931084577899627
LINC02798	554.194726917888	-0.0132560628781397	0.0769332500128379	-0.172306029914604	0.863196944067358	0.958158240226375
AC239800.2	8.82203285176133	0.257135678115874	0.223537585311698	1.15030176136746	0.250019605618998	0.640287725199237
LINC02591	25.7346763505731	0.177959956938834	0.113670135540977	1.56558234132377	0.117446426703043	0.490482268369442
HIST2H3PS2	34.6337125330942	-0.171078494634662	0.224209848411893	-0.763028456807016	0.445446424950558	0.774650447264382
LINC02802	4.76540185442372	-0.19961699550224	0.222971251708502	-0.895258890878032	0.370648710272043	0.730313931459375
NBPF15	63.7075799138564	0.00125800684419042	0.0908588490765978	0.0138457272679061	0.988953060938347	0.997503184681748
FP700111.1	49.0635937071112	0.128330748066491	0.194480469499384	0.659864450126171	0.509340819329771	0.80981281418297
SRGAP2B	670.703637100997	0.0157525012686361	0.0636027927672275	0.247669962013884	0.804389774718002	0.938680007399035
FAM72D	5.58875715124155	0.0853351402478138	0.207599617942691	0.411056345351132	0.681031219260888	0.887977496176805
AC245014.3	11.9726147521155	-0.715233073681929	0.472667451963566	-1.51318452478734	0.130232793985856	0.510048873774621
NBPF20	8.05284712265238	0.0285254669321683	0.181383953535705	0.157265658709733	0.87503548381767	0.962165473725903
GPR89A	34.6831002382897	0.176240377751788	0.08369801571856	2.10566972512714	0.0352330513892997	0.326308046394583
PDZK1	4.81724512099554	-0.0309234033334411	0.225761215530942	-0.136973940633319	0.891051393301368	0.967852914259624
CD160	2.6050131690052	0.353291155735975	0.2591904049939	1.36305645937892	0.172864717576795	0.563361697304895
RNF115	211.689368655868	-0.0261941702009159	0.0453604135812137	-0.577467622820891	0.563623604315493	0.835912347392916
POLR3C	71.651517409061	0.00180338703702917	0.0688268521885809	0.0262017944985776	0.979096384572193	0.993905895288986
NUDT17	8.13900424352374	0.0681261080168103	0.157927626297062	0.431375495308624	0.666195364646822	0.882948588426982
PIAS3	22.6997946080062	0.121363353484007	0.0853360387175452	1.42218171018822	0.154973506917479	0.541356789188013
ANKRD35	5.23275522666205	-0.510756401011762	0.233187948227169	-2.19032074725487	0.0285009831999735	0.305872038170887
ITGA10	12.5798954992332	0.310856419889409	0.203667142224921	1.5262963701141	0.126936072255436	0.507430042308901
PEX11B	24.579291501629	-0.0802700301205783	0.103978473287244	-0.771987004452641	0.440122124481556	0.771836795118971
RBM8A	40.7319813492432	0.313800734938196	0.100135002588284	3.13377666976674	0.00172572145168313	0.149172460256268
LIX1L-AS1	13.7972646753434	0.176353746174311	0.186042608859625	0.947921270591163	0.343169535534247	0.711332203787134
LIX1L	37.2800765061921	0.156208441179517	0.0967142958722021	1.61515357963139	0.106277440330678	0.471050525298563
ANKRD34A	4.07257073789639	-0.0874440519553179	0.211849387348523	-0.412765186861077	0.679778659873332	0.887556270040401
POLR3GL	25.5112548346211	0.0436500616367174	0.0901568733442194	0.484156781591806	0.6282746061618	0.867384270154163
TXNIP	260.858983412609	0.151695085073727	0.109404943224173	1.38654690184245	0.165579969083949	0.556631506843275
AC239799.2	4.3035983818725	-0.617520441273805	0.331646293512084	-1.8619850526124	0.0626051971732472	0.39674263072834
LINC01719	5.34725514658379	-0.179674942491218	0.184713511052794	-0.972722252244258	0.33069136268372	0.702594735564788
NBPF10	16.8853775058347	0.0120413936579426	0.11467307107604	0.105006289139652	0.916370818300472	0.975864778009107
NOTCH2NLA	22.6478565465021	0.227686785933507	0.128290916423793	1.77476934673513	0.0759359796493949	0.421716601216687
AC245407.2	6.86463563027017	0.0817483091489752	0.270642490108243	0.30205275275246	0.762611848973294	0.922592656068967
NBPF12	75.3463636063619	0.0348628440243277	0.0745702993457622	0.467516482167763	0.640130402631773	0.872613751549249
PRKAB2	36.078678514843	0.184908314437565	0.0866662233958366	2.13356838676379	0.0328781280856253	0.316844774862949
AC242426.2	93.4503425321834	0.0442685402054637	0.0913672080945265	0.484512344512754	0.628022305649732	0.867354282802508
FMO5	49.8321912486774	0.0835609079004744	0.149246556963593	0.559884995677711	0.575557883703492	0.841144784573907
CHD1L	9.54826498752712	0.179482881679993	0.130215018887097	1.37835775945026	0.168092858237812	0.557870429742765
LINC00624	56.0130604399329	0.218362004222652	0.194400328288294	1.1232594417167	0.261327323799528	0.647608977163105
BCL9	22.4209340373457	-0.0533291362776575	0.0969046243587486	-0.550326020358211	0.582095780270725	0.843578586675793
ACP6	56.6670560446898	0.174349495057356	0.0951238822148256	1.83286774044408	0.0668222422072693	0.406064587068552
GPR89B	42.2099540449767	0.124569503092859	0.0927536331693051	1.34301481070266	0.179267178123773	0.571567817838593
NBPF11	64.8510466759849	0.128619425761858	0.0795401599270773	1.61703755536545	0.105870174540624	0.47004088673289
AC239809.3	10.4876334561088	-0.135967071497439	0.186615194446907	-0.728595931860857	0.46624886772441	0.78518319657424
LINC01138	82.1449739074784	0.133217933446804	0.0841054482221295	1.58393940300948	0.113207509513663	0.484433465897995
NBPF14	31.3730408254829	0.0927776151618969	0.133844265948496	0.693175867523515	0.48819919079303	0.79803401170799
PDE4DIP	99.9675499614212	-0.069570667666889	0.096369786775259	-0.721913682647577	0.470347548406974	0.78820269224541
NBPF9	39.711043187107	0.0467495703629464	0.0990047855223534	0.472195057201465	0.636787567468849	0.871508698831956
AC245297.3	135.209959406584	0.237337012735562	0.080776823704544	2.93818204097335	0.00330143108434428	0.172082004075217
AC245297.2	3.36681946100464	-0.213154537993526	0.261352580891729	-0.815582296016543	0.414739078479845	0.758020639238489
NOTCH2NLC	49.8475752858181	0.0497367306300458	0.104159219718086	0.477506751343393	0.633001314460092	0.869152086396951
NBPF19	17.8437134007815	-0.0625810332089736	0.153552890582504	-0.407553599099126	0.683601436041781	0.889321095553637
AC242842.1	3.90287665273886	-0.163180209851629	0.234102182051103	-0.697046940878184	0.485773417848172	0.796527989004315
FCGR1A	161.060634450316	0.15682424601853	0.136223930897398	1.1512239074693	0.249640132113115	0.640287725199237
HIST2H2BF	109.723705865493	-0.291573569788738	0.192724752980216	-1.51290150995119	0.130304678322102	0.510053492999022
AC243772.2	19.393189263871	-0.094365787788781	0.233384799328998	-0.404335621086254	0.685965934638813	0.890095988556471
HIST2H2AA4	74.6372657393863	-0.437083160915218	0.388561261778985	-1.12487580185961	0.260641667321213	0.647249568746239
HIST2H4B	4.11661194815914	-0.510903439841563	0.328361615377988	-1.55591706190581	0.119727815647277	0.495120886577804
AC239868.1	4.38003640705909	0.0531585744497016	0.256811207325693	0.206994760872274	0.836013950113567	0.949155699854932
HIST2H2BE	46.377068413858	-0.53412264784332	0.262776330941532	-2.03261323396041	0.04209161341577	0.346133365807613
HIST2H2AC	15.8472306384187	-0.650697122410098	0.243466836568931	-2.67263144163731	0.00752588844430266	0.201182936533533
HIST2H2AB	5.37368501053874	-0.512271541080115	0.341699187171523	-1.49918864402498	0.133824700208623	0.515396804602215
BOLA1	9.7047612276315	-0.108660845480344	0.178289029874323	-0.609464561879887	0.542216555410723	0.825137401667482
SV2A	40.790193179553	-0.185775948097381	0.142548079985014	-1.30325114247005	0.192489035158409	0.584034978587568
SF3B4	17.2439197837631	0.300545817226891	0.111488330802045	2.69576031020259	0.00702281808961383	0.199783451922447
MTMR11	2.50417888982717	-0.233860756727267	0.335491761815444	-0.697068552329803	0.485759893559388	0.796527989004315
OTUD7B	25.1714986124789	-0.40365396205188	0.130250468910123	-3.09905956907083	0.00194135982614647	0.151427880399094
AC244033.2	26.9350511435206	-0.0902110927387764	0.105591744966253	-0.854338497461212	0.392917462413019	0.747107625059072
VPS45	218.539417756648	-0.0594036526308368	0.0402435235886695	-1.47610465818062	0.139915798596809	0.523972126662449
PLEKHO1	183.920231549564	0.00612326950996381	0.0783114912323234	0.0781912004688835	0.937675961596769	0.98344268024181
AC242988.2	7.1633919023506	-0.214968955760967	0.223882244364612	-0.960187603849777	0.336960804541797	0.707866519846429
ANP32E	35.7405367939396	0.165689051969024	0.100119360834813	1.65491519909316	0.0979417007145454	0.457401193495485
APH1A	34.5969598954167	0.226649151340957	0.103545824224796	2.1888777556969	0.0286057262537223	0.306306259773004
C1orf54	45.1484988181548	-0.109865175025515	0.120501021191808	-0.911736464462299	0.361907463575586	0.723104803214706
CIART	2.66226272664129	-0.0761437862506356	0.339335797457851	-0.224390667949182	0.822453331464982	0.944887877519532
MRPS21	77.6523386938929	0.0516992068898455	0.082106976461011	0.629656688361862	0.528919225635957	0.818991443990259
PRPF3	79.2814446312832	-0.0437924217871581	0.0609679665635172	-0.718285753249365	0.472581112713553	0.789363480078818
RPRD2	273.209778676521	-0.0526519287887205	0.0398737126651122	-1.32046717673192	0.186679087873332	0.580492822525263
TARS2	32.283688919721	-0.20691201188175	0.0903982975262191	-2.28889279493054	0.0220855819999998	0.281425354762218
ECM1	10.9926750308569	0.160603051033549	0.16720795535831	0.960498863163491	0.336804202870658	0.707771566341207
FALEC	7.25231825320484	-0.0178741096623011	0.169823564742615	-0.105251056821185	0.916176598181839	0.975780287990163
AL356356.1	28.0052551005576	-0.0861478536241858	0.144358924730277	-0.596761535770276	0.550666601840665	0.829723409727284
ADAMTSL4	21.9470718517871	-0.176792554087099	0.186693388827729	-0.94696740574051	0.343655388117838	0.711332203787134
ADAMTSL4-AS1	41.0083098067626	0.0590351928505273	0.129948712437723	0.45429609684528	0.649615724991255	0.876672882712558
MCL1	117.151170822715	-0.0980066959842838	0.131439500016767	-0.745641119844349	0.455884236225852	0.780293366815262
ENSA	180.449466158202	0.0523400714119377	0.0413885172363193	1.26460368495657	0.206013431453721	0.598399948126937
GOLPH3L	81.5497933786716	0.120689249929039	0.0816526185145972	1.47808180710657	0.139385882979905	0.523935765129259
HORMAD1	12.7988592323025	0.233678330280605	0.198039413781854	1.1799587052808	0.238016639303905	0.629033213308447
CTSS	257.393007403501	0.0886414451170589	0.0771883099811319	1.14837914107365	0.25081208083443	0.640728891663884
CTSK	13.2588265260884	-0.129383479115387	0.129765447685112	-0.997056469371939	0.318737100861823	0.693270471576668
ARNT	172.315495755572	-0.0409319713415355	0.0454090677789624	-0.901405233438836	0.367372899848776	0.727145864720929
SETDB1	117.358995398834	-0.104067763713599	0.0595898322907811	-1.74640135259617	0.0807412350903503	0.430469354076105
CERS2	34.6164368711267	0.207168816632578	0.0943320465779491	2.19616582219902	0.0280800767018839	0.304267346184143
ANXA9	2.46023048603752	-0.0993019673056545	0.279501059990031	-0.355282972126104	0.722377610729228	0.906897461500401
MINDY1	16.3759693043921	-0.0698626862200409	0.112112828502196	-0.62314622825409	0.533188433557467	0.821096671851138
PRUNE1	25.6540404559011	-0.0347323935239276	0.0802613572332158	-0.43274116861749	0.665202817776836	0.882253390744774
BNIPL	4.83702783998846	-0.218016268811599	0.245261205866604	-0.888914608575224	0.374048973684697	0.734078813676928
C1orf56	51.7319342553297	0.460068993520698	0.165242955891537	2.78419731139814	0.00536603799433715	0.185957607585575
CDC42SE1	193.113001060875	0.175533564865139	0.0660791715668959	2.65641291654869	0.00789768457510605	0.20397001084217
MLLT11	33.9451108294592	-0.00212132611657973	0.122150015363494	-0.0173665644680198	0.986144182820392	0.996601703316897
GABPB2	75.5821918813411	-0.0863261489304169	0.0710093097002649	-1.21570184662836	0.22409852046907	0.619265343706586
SEMA6C	9.61542196552656	-0.0694165725316161	0.155871731776316	-0.445344205395964	0.656071026579483	0.878695366917641
TNFAIP8L2	17.9486534610478	0.424381343862629	0.1267156498625	3.34908390812917	0.000810792371493531	0.124825917763685
SCNM1	38.4264293501559	0.0751790735475466	0.0924900669133318	0.812834027009554	0.416313223589867	0.759396118444144
LYSMD1	8.99529718896125	-0.124198537621346	0.180598978405933	-0.687703433970617	0.491639557088855	0.800052500538812
VPS72	25.0555831643069	0.090942031349034	0.0952872501631048	0.954398738481455	0.339881844582596	0.709934022766497
PIP5K1A	267.763845051353	-0.187087021208557	0.0515409900005345	-3.62986859985841	0.000283565534924428	0.0900793182609932
PSMD4	73.0284942054052	0.0451860682562876	0.0586089623140471	0.770975401580479	0.440721512017717	0.772196151393393
ZNF687	13.9476328362085	0.0701076140518767	0.111840180784556	0.626855335533918	0.530754067122643	0.820172442005732
PI4KB	109.087951625552	-0.00169017121523946	0.0521532545738783	-0.0324077802823452	0.97414685798037	0.99270457380516
RFX5	25.8745246213757	-0.0159100747901958	0.112032271915309	-0.142013319182021	0.887069485131505	0.966548119898669
SELENBP1	5.50677306774721	-1.01676598739404	0.308056549887506	-3.30058227220078	0.000964844202903087	0.135898769307737
PSMB4	36.3434158695237	0.0300436818836807	0.0878805255912666	0.341869619936209	0.732449013384418	0.911198890092487
POGZ	306.834399228618	-0.0412800667759284	0.0434266682404298	-0.950569510591584	0.341822952253387	0.710714430599565
CGN	2.80836463850769	-0.373180048486286	0.291263336940242	-1.28124621659076	0.200107197435352	0.59216584209757
TUFT1	4.7244670055802	-0.0549866524839374	0.241439611574484	-0.22774495090245	0.819844524805844	0.94412643603404
SNX27	246.578717844051	0.0927257200493213	0.0649967906311069	1.42661997844773	0.153689462397021	0.540256056984843
AL391335.1	9.34547395358445	0.0223253227421991	0.264557538911814	0.0843873995578741	0.932748425246829	0.981762209385083
CELF3	9.36837419536188	-0.127054185103129	0.193627585745755	-0.656178119526619	0.511709525452981	0.811412941358886
MRPL9	15.099066403175	-0.07051477996783	0.125404733974388	-0.562297592228308	0.573913278536224	0.840405794841583
TDRKH	16.6467704087793	-0.072893574125044	0.117836674545456	-0.618598364271773	0.536180979712596	0.822511865712257
TDRKH-AS1	3.66612133616804	-0.312531470293882	0.230034472007092	-1.35862885056743	0.174264228232744	0.564109407288741
THEM4	47.3150263156886	0.0466301453378838	0.0835541886250911	0.558082677902767	0.576787928487811	0.841657461707952
AL450992.2	14.0907070245404	-0.0230833615030979	0.266647676990246	-0.0865687703101282	0.931014290361849	0.980838915935458
S100A10	5.30429321354982	0.154633227391498	0.301651545083797	0.512622029993388	0.60821573994456	0.856656985049099
S100A11	114.733869112151	0.324205139319979	0.151542845608302	2.13936288459281	0.0324062904075841	0.31676249808014
TCHH	2.3691176244384	-0.549317250180027	0.354213898382372	-1.55080659649058	0.120948039317358	0.497146782270614
FLG-AS1	74.0412176021298	0.0107915869909839	0.142325369535884	0.0758233547973541	0.939559635167363	0.983814513454438
HRNR	2.8263277969764	0.0653173080507234	0.372372042182776	0.175408732803476	0.860758479184154	0.957911746458866
FLG	2.94814806136624	0.123756989427803	0.324342574280213	0.381562579943279	0.702785844707267	0.898523711839607
S100A9	31.9914880777437	-0.187252992132964	0.431292719650381	-0.434166828238504	0.664167299561291	0.882006351819951
S100A8	38.1221748441726	-0.205027829506063	0.466784354339609	-0.439234579308319	0.660491571693839	0.880467209405415
S100A6	26.7055247456572	0.0420999295303406	0.220743382220338	0.190718875043411	0.848745849978909	0.954080020402644
S100A4	15.7997689626455	0.743458203262183	0.26319629063293	2.82472903198722	0.00473206154468892	0.181471888123794
S100A13	15.3491085615436	-0.195463151346285	0.178574166736293	-1.0945768636005	0.273702056269667	0.658848344594576
S100A1	5.31292601392803	-0.138624334480349	0.290760995853702	-0.476763859173529	0.633530283807608	0.869393185601443
AL162258.2	3.47321729409191	0.210052151090263	0.275631722659611	0.76207538473235	0.446015013150183	0.77500648652042
CHTOP	77.8313439659326	0.047639806382673	0.0505917878967528	0.941650974658098	0.346371362630616	0.713095503536352
SNAPIN	26.5440067788388	-0.0507081873162416	0.144017563723031	-0.352097244290019	0.724765334975124	0.908089658206878
ILF2	31.5596783922528	0.10842016148759	0.0830016848568896	1.3062404898711	0.191470787477998	0.583486464774944
INTS3	116.01680856101	-0.0716872112822297	0.0580117670554554	-1.23573569503066	0.216556824705701	0.609823839522781
SLC27A3	11.6137151106538	-0.269969585175035	0.165275641235782	-1.63345053848496	0.102374275285619	0.465060346708861
GATAD2B	336.015822913488	-0.0881347581275493	0.0487785577704245	-1.80683403027933	0.0707881609865887	0.412854046376612
AL358472.5	7.92643199566054	0.505555242153669	0.233345674975142	2.16655072868835	0.0302691278077562	0.310323818374015
DENND4B	148.059356122356	0.00600753764208761	0.0499946381078035	0.12016363893131	0.904353520946995	0.972906141516606
CRTC2	48.0859406338426	0.023831835658502	0.0871967758640476	0.27331097305317	0.78461418106116	0.931084577899627
SLC39A1	42.8064597976677	0.437777673021641	0.127240878469435	3.44054268005389	0.000580548867125311	0.122381817720239
CREB3L4	4.66238848713864	-0.062413469017503	0.199378437343642	-0.313040215627377	0.754250108824956	0.918534030835269
JTB	59.8140326824155	0.174041556929243	0.104859419292042	1.65976083125659	0.0969625763160912	0.456107627202247
AL358472.2	2.42791538216354	0.415742976943509	0.300936061616819	1.38149936139216	0.167125474040875	0.557279834712926
RAB13	12.9318845133722	0.341619668624504	0.190149432309147	1.79658526704983	0.0724014850503016	0.41582460044292
RPS27	264.719803096771	0.133047322051684	0.144600614835467	0.92010204937974	0.357519433522174	0.720939526336505
NUP210L	21.8158572698518	0.195716355316031	0.188418170364246	1.038733976334	0.298928474908287	0.677879444586787
TPM3	223.213668119317	0.069309410816153	0.0657037155832253	1.0548781024166	0.29148107832747	0.672920222010849
C1orf43	88.0460159449614	0.198054598455995	0.0630001324454056	3.14371717595394	0.00166816580827565	0.149172460256268
UBAP2L	124.828491005871	0.0292234585836288	0.0525069187640548	0.556563959026951	0.577825383982022	0.841657461707952
HAX1	27.130022718589	-0.00408335724598308	0.133871102080812	-0.0305021560479733	0.975666573904958	0.992958433504087
ATP8B2	27.5359715812961	-0.185324133022999	0.110663352460252	-1.67466581214919	0.0939998187783011	0.45334932841964
IL6R-AS1	4.3953057766742	-0.179401642895258	0.244692498014514	-0.733171815037077	0.463453643444051	0.784022629307061
IL6R	240.393430478892	-0.0717115670370132	0.0701041284659377	-1.02292929968963	0.30634127503208	0.683387722625404
SHE	7.79403419828227	-0.534771250465587	0.220109240177047	-2.4295720163108	0.015116661416543	0.247741673774127
TDRD10	14.5122973789039	-0.591955945318175	0.213346875452404	-2.77461736462241	0.00552666888102396	0.188091230342808
UBE2Q1	29.232395254944	0.114737087612892	0.0952053182488402	1.20515418385558	0.228143785668741	0.622681251950063
CHRNB2	3.06172018140385	-0.397650799260172	0.342096989169627	-1.16239198779677	0.245076276343571	0.635807373532685
ADAR	194.682645010341	-0.0146446517834016	0.0500411843008974	-0.292651982322068	0.76978817618677	0.925309540216194
KCNN3	16.2818601284288	-0.244175018027546	0.149105349485419	-1.63760065530998	0.101505026282767	0.464286138794994
PMVK	34.8778561145738	0.180596189534522	0.106256109725233	1.69963110828661	0.0892003351277649	0.445198339667254
PBXIP1	24.3792560058669	0.136826533787015	0.151826157354093	0.901205274318474	0.367479187171007	0.727145864720929
PYGO2	23.68304292233	0.302961820142665	0.0952928623389663	3.17927085729673	0.00147646054428431	0.147256991425682
AL451085.2	5.00108703918344	0.219072397111289	0.223048828621824	0.982172372143332	0.32601493601249	0.698498727562732
SHC1	24.6812694985802	0.103536399635322	0.112331717743427	0.921702273544915	0.356683894345276	0.720180404106803
CKS1B	7.35993037808622	0.386523111808236	0.194113225669271	1.99122502073502	0.0464561542901957	0.360274571870005
FLAD1	30.8349113969306	0.220729927994359	0.103710602572818	2.12832557634962	0.0333100989557802	0.318560203761752
ZBTB7B	45.5095081160249	0.189942773968441	0.104392529608826	1.81950542515049	0.0688343558925866	0.408972201780767
DCST2	3.35612598794761	0.505038957712688	0.255300365146893	1.97821478798945	0.0479044811619297	0.362468999978714
ADAM15	30.0964453366479	0.26049600612408	0.100836264864478	2.58335635968053	0.00978442008000301	0.221413394026731
EFNA4	5.74423342113664	0.209106609524575	0.161061192431553	1.29830536063763	0.194182425063746	0.585583201229442
EFNA3	4.65677411199853	0.130731973980707	0.241613208258775	0.541079583036245	0.588452730221917	0.848147991381559
EFNA1	2.85940704088537	-0.484759375981154	0.317803419948911	-1.5253434845323	0.127173447050945	0.507520608295114
SLC50A1	25.8022000435959	0.155789937254909	0.102415440491974	1.52115673678246	0.128220509316986	0.507767069931801
DPM3	23.2642967561835	0.176493325610874	0.13642739311293	1.29367952860302	0.195776139315154	0.587728961196424
KRTCAP2	42.6359032178986	0.204753175313203	0.126761800346061	1.61525928753162	0.106254556230167	0.471050525298563
TRIM46	11.7197773416325	-0.366781933048567	0.166507324810328	-2.20279758542981	0.0276090184363237	0.303106580754072
THBS3	12.8789444552568	-0.121418578978268	0.145117519804117	-0.83669138738149	0.402766061535675	0.751588127361461
MTX1	8.94211164826531	0.00147269545450919	0.17559478676314	0.00838689736555624	0.993308302528129	0.99886817140625
GBA	27.0952567725062	-0.00509178333138481	0.0936057341040681	-0.0543960621656352	0.956619616148385	0.988515580579464
FAM189B	19.3341823811223	-0.0636327924686377	0.109917323000906	-0.578915049342252	0.562646495107798	0.835414653452951
SCAMP3	47.0851942422644	0.130428617930232	0.0755224323723974	1.72701823594737	0.0841643884619498	0.437001198349573
CLK2	56.5099391577947	0.0205748231215625	0.0664096282865666	0.309816869216303	0.756700222608912	0.919361023092923
HCN3	9.71903205689222	0.0511556238355047	0.152656840500966	0.335102073825386	0.737548088530907	0.912420754682877
FDPS	67.7960584137149	-0.0564498572237827	0.0798131970059125	-0.707274728258298	0.479395767228946	0.792844981405268
RUSC1-AS1	6.21748884599408	-0.0424585696838396	0.191379497743511	-0.221855372098128	0.824426472660987	0.945290775968142
RUSC1	29.8305157209351	-0.0735775297348952	0.118707599909144	-0.619821559792375	0.535375272744736	0.821995545232372
ASH1L	615.223477438557	-0.0306700516514796	0.0342590241312596	-0.89524008430511	0.370658761343657	0.730313931459375
ASH1L-AS1	11.7289206675857	0.35240002286242	0.165881793697487	2.12440446300623	0.0336363371310061	0.319436265927741
MSTO1	20.3361051720046	-0.0262319192248899	0.180356579462038	-0.145444758949929	0.884359727816966	0.966173901374767
AL353807.5	17.9093406263742	0.147082139122395	0.133931946255602	1.09818563258759	0.272123438634237	0.65794799182556
YY1AP1	174.675454155771	-0.104543796871619	0.0409863829672365	-2.55069584830623	0.010750810170172	0.226321511055438
DAP3	213.297557905051	-0.0316141905375334	0.0484246241626455	-0.652853606697073	0.5138506603679	0.811737584061079
GON4L	178.902485776174	-0.110897819673948	0.0426711219862908	-2.598896267822	0.00935240302543525	0.217520759372316
SYT11	90.6565430665315	-0.17221381642882	0.0920227468645904	-1.87142660153613	0.0612859746032724	0.39356828704123
RIT1	40.2678914390128	0.0563620856439381	0.0830622722401603	0.67855217686529	0.497421653081735	0.803394348592311
KHDC4	97.5622632168418	0.0527607031668183	0.0586314812707913	0.899869865527383	0.368189508476349	0.727749873645049
ARHGEF2	158.299845973935	-0.0114819010894505	0.0495170937572043	-0.231877523865785	0.816633142152701	0.942877858579506
AL355388.2	3.56069804417381	0.163953201087232	0.234605058471913	0.698847681099172	0.484647226819428	0.79593640990172
AL355388.3	2.59976709502568	-0.194149446330168	0.300823491999513	-0.645393233885079	0.518672386997591	0.813128520425622
SSR2	46.7808320806685	0.37964497220383	0.109182484630934	3.47716003612788	0.00050675524519377	0.114591548500861
UBQLN4	33.7083533666639	0.0452475909428435	0.0941756630232254	0.480459489111159	0.63090070242083	0.868098649622607
LAMTOR2	35.8054213889982	0.146232369353645	0.0997597801058425	1.46584494471115	0.142690533551016	0.528196070981231
MEX3A	2.97378542228206	-0.189094011021941	0.314848732840857	-0.600586857427566	0.54811519370586	0.828924662350301
LMNA	14.8742613515119	-0.170186557116749	0.13357434806318	-1.27409610890448	0.202629357271082	0.595503702887298
SEMA4A	13.5997550757725	0.150107918732618	0.173462765287243	0.865361038630105	0.386840658477721	0.743264410341267
SLC25A44	31.0439647807196	-0.00355783095020888	0.0792739116987768	-0.0448802244517446	0.964202779560817	0.990245720079243
PMF1	52.7548838933711	0.0200688197364504	0.0901138479917218	0.2227051688914	0.823764978197695	0.944948509767113
BGLAP	3.57599563580494	0.172821068929876	0.253732116718253	0.681116254280803	0.495797932856895	0.803008819566817
PAQR6	4.94245730065391	-0.363143736743607	0.191511239449297	-1.89620065009161	0.0579335172634184	0.384877253064049
SMG5	75.8043140006348	-0.0807638394213324	0.0755537465913133	-1.06895876200821	0.285088251719238	0.666322042381138
TMEM79	11.7816461423051	-0.0102969526131133	0.148464935884758	-0.0693561247425187	0.944706152162018	0.98518575225168
GLMP	17.6220809887194	0.207900835288271	0.112159328862595	1.8536205360409	0.0637934674769338	0.399573936940637
CCT3	99.7716836960333	0.298339624266755	0.141844048856014	2.10329320597439	0.0354401469826057	0.326944794210863
TSACC	5.87315961992449	0.188033738000719	0.250991497566172	0.749163775761549	0.453758499500279	0.779437364858987
C1orf61	29.3739249583575	-0.177143092583254	0.173409242320161	-1.02153201417142	0.307002449407763	0.684062039480005
MEF2D	103.413110310762	-0.146645813544831	0.0954734810844682	-1.53598477691506	0.124542113992565	0.50370319931968
IQGAP3	4.229780094356	-0.544514233205582	0.384381798061465	-1.4165973413718	0.156600686282433	0.543783201645783
NAXE	9.75074273125174	0.220258240950849	0.205009031499087	1.07438311054033	0.282651009072407	0.664931745398674
GPATCH4	28.1526695531854	0.211468401891705	0.16907046439891	1.25077081111435	0.211018107079069	0.602908877368767
HAPLN2	9.34767617794929	-0.213374062146492	0.225001038479933	-0.948324788134353	0.34296413539579	0.710995912621683
BCAN	12.9050881021866	-0.360116506402909	0.189379367586083	-1.90156145832104	0.0572285106593057	0.383266132525076
ISG20L2	28.4219989139877	0.0911095896341121	0.0946189833557137	0.962910257570531	0.335592561468873	0.707174596085873
RRNAD1	38.9939599133447	0.0690930050978766	0.0759320539825826	0.909931991484456	0.362858376958046	0.723969503278589
MRPL24	23.1211002391462	0.0881890865500393	0.122449859269697	0.720205699508417	0.471398355231685	0.788857260422776
HDGF	33.4090885133945	0.278292552299127	0.082326595354557	3.38034812566463	0.000723940718633416	0.12322194460296
PRCC	68.1834111257903	0.0165665456398559	0.0584354605971527	0.283501583979353	0.776792367610712	0.928429330072125
SH2D2A	3.13726212455416	0.0798699434060779	0.363893196802947	0.219487322400612	0.826270454372519	0.94577120695291
ARHGEF11	253.825565800738	-0.0360781434382241	0.0517327422826077	-0.697394760964632	0.48555577932403	0.796308135769748
ETV3	29.6593130500138	0.191012385605851	0.102577552875523	1.8621265593813	0.0625852531344851	0.39674263072834
CD5L	4.7464946078244	0.437281001629667	0.368613439137616	1.18628610680257	0.235509331347622	0.626840923821487
KIRREL1	3.47457459486763	-0.188990948740934	0.282594153034606	-0.66877161721669	0.503641174745233	0.807418688758023
CD1D	6.96807407915771	-0.212836632692108	0.292397287956775	-0.72790221201905	0.466673449011055	0.785554869795162
MNDA	126.067307099692	-0.142501642921758	0.113692635994184	-1.25339378118604	0.210062433565446	0.601914705926827
PYHIN1	8.88463242788456	0.121048227194533	0.304095136637391	0.39806038509216	0.69058567472343	0.892536876207759
IFI16	501.116672616343	0.0250366455738319	0.0455134674023765	0.550093126337472	0.582255501002207	0.843745902007303
AIM2	19.5319600636913	-0.332349701486746	0.194970949935221	-1.7046113874768	0.0882669261353151	0.443662344973393
CADM3	30.9854808578933	-0.118620799760298	0.141054729487356	-0.840955848778761	0.400372669120049	0.750686095607586
ACKR1	4.45091250798285	-0.282259072417108	0.273544947280482	-1.03185628257169	0.302139448443589	0.679913029059726
DUSP23	11.8462791434757	0.417196009435376	0.142345678154434	2.93086530511134	0.00338019308210072	0.17253808782204
FCRL6	4.76139124509505	0.470351057983888	0.26378973881666	1.78305289695439	0.0745776929943657	0.419755871532715
SLAMF8	25.509067104707	0.52042666296635	0.22573022677181	2.30552491976384	0.0211371927555719	0.277653269415025
AL590560.2	3.24202071995064	-0.0950957931458903	0.263895152489134	-0.360354452322901	0.718582083515232	0.905525676981461
VSIG8	4.08385422350014	0.0310734152639848	0.240896585039986	0.128990683943598	0.897365020380179	0.970316973304942
AL590560.3	7.03316036902439	-0.0683299412033157	0.23069333993372	-0.296193818265181	0.767082069463223	0.92366747279357
TAGLN2	13.5382723266282	0.117536203949484	0.196958324615319	0.596756720890292	0.550669816942519	0.829723409727284
KCNJ10	6.21167549519445	-0.22737092592375	0.192267230071973	-1.1825776334253	0.236976581132843	0.628434459199467
PIGM	32.1706387657315	0.155497224038393	0.0983650206358182	1.58081829326401	0.113919590573827	0.485131046113345
KCNJ9	12.387197160636	0.0482522541822145	0.203434404348202	0.237188268802484	0.812510736818817	0.941668572250457
IGSF8	45.6564218155702	-0.056079360673793	0.166142793954335	-0.337537122971501	0.735712032276018	0.912309527061961
ATP1A2	27.0668178369975	-0.00111935154231963	0.184862261930466	-0.00605505704966797	0.995168792986974	0.99886817140625
PEA15	62.5843597635975	0.119396754308999	0.118504504142782	1.0075292510835	0.313680508282863	0.690147811136024
DCAF8	158.217698597228	-0.047961200130966	0.0414184032165237	-1.15796835238284	0.246876951651861	0.637492311559084
PEX19	15.3171276486213	-0.049534613851103	0.113514472394456	-0.436372673952738	0.662566361758713	0.881762782782722
COPA	256.829739285404	-0.0476466516539024	0.0631427387317085	-0.75458639601224	0.450497188760103	0.777841956847692
NCSTN	38.7849718232975	0.126051318309529	0.0798895109033639	1.57782062856792	0.114606823344578	0.485963526795918
SLAMF6	11.3153707596506	0.0858919844028829	0.278299345064556	0.308631644041271	0.757601746758594	0.919913951278512
AL138930.1	21.2397380427137	-0.0497184119990192	0.25029461290432	-0.198639560884297	0.842544705108184	0.952059152325514
CD84	238.729807869692	0.0725828406390086	0.083382489174588	0.8704806171837	0.384037807184433	0.741842592072445
SLAMF1	3.64774376396937	0.921831611416634	0.463664573443934	1.98814329196988	0.0467958445843919	0.36055260817684
AL121985.1	3.29781243695079	0.35601049345294	0.454011998887485	0.784143358160821	0.432955996513258	0.768856917315075
CD48	9.19091208929252	0.691025463212131	0.342202367508707	2.01934740616471	0.0434511238678729	0.351518854381009
SLAMF7	3.39359923405844	0.020615840099125	0.431351985224128	0.0477935440320581	0.96188078179447	0.989744145501265
LY9	3.38586837229682	0.128131266379323	0.431577496722446	0.29689051758351	0.766550095831417	0.92366747279357
CD244	7.76549181491161	0.0510660607767483	0.264276776190465	0.193229467654566	0.846779261748684	0.953410963373269
F11R	35.7639074286435	0.285674931442542	0.134963639726014	2.11668070024254	0.0342869558904406	0.322536658292435
TSTD1	13.0859177291516	0.367732767360434	0.208694915611542	1.76205906254526	0.0780593189930438	0.424482345223228
USF1	31.9228719699987	0.0435824669503079	0.0830902856155935	0.524519402327447	0.599917328492186	0.85297357560887
ARHGAP30	132.324310523024	-0.00523652754784947	0.0633714172853247	-0.0826323249845024	0.934143897539908	0.982116095047198
KLHDC9	4.83044345858814	-0.0760020291318911	0.216884489661387	-0.350426299504173	0.726018791977108	0.908417132218451
PFDN2	61.0794978262085	0.14434099182068	0.0769508509308101	1.8757556294012	0.0606888432819954	0.392446817215314
NIT1	28.3833009051312	0.143709586709252	0.0919756858580172	1.56247366212736	0.118176445770688	0.491907398301002
DEDD	41.0773810423834	-0.00433148421254313	0.0910944663064638	-0.0475493670270922	0.962075385605509	0.989744145501265
UFC1	30.3554651140799	0.0947499811095861	0.116302186319828	0.814687875677815	0.415250995158248	0.758474745348942
USP21	18.0237676078125	-0.0629633186503377	0.13579405564533	-0.463667708804475	0.642885835785548	0.873420651353659
PPOX	21.5467486736336	0.123640885597135	0.114567149164092	1.0792001590268	0.280498508803018	0.66351583208341
B4GALT3	17.1937229213241	-0.0572098228479223	0.104296553553783	-0.548530329129435	0.583327809915871	0.844657605180924
ADAMTS4	3.89749030541187	-0.929170990040397	0.283902684336065	-3.27285031564023	0.00106468844811617	0.141229963831104
NDUFS2	105.555330419053	-0.0563437007197094	0.0636420717016803	-0.885321599583028	0.375983203614746	0.735602531399821
FCER1G	118.94939271469	0.192234105948259	0.122120295917284	1.57413724315297	0.115455724063768	0.486382827253173
TOMM40L	15.1495804063242	0.0865410829593283	0.162522709145957	0.532486096337518	0.594389368959776	0.850802545444163
PCP4L1	5.2163053961432	-0.57127891059725	0.278116870199638	-2.05409657525333	0.0399663454712715	0.341289670556647
MPZ	20.0153400414576	0.0997322389845016	0.134985829534899	0.738834878654552	0.460007269689548	0.781926207106286
SDHC	119.133227326629	0.0215423493231127	0.04374882857998	0.492409740382643	0.622429714895468	0.864561315107683
AL592295.4	39.0842174206791	-0.0735353053075245	0.108695828620545	-0.67652371062219	0.498708197249945	0.803815260598008
AL592295.5	12.7079303239077	-0.134552272984389	0.144551869416127	-0.930823472071804	0.351944885956794	0.717129385599777
AL592295.3	16.4550437158121	0.101137799895747	0.225260162799162	0.448982184150865	0.653444508657025	0.878675300817563
FCGR2A	286.699409113183	-0.0946275688158165	0.104672964806527	-0.904030653862934	0.365979147284478	0.726436272870078
HSPA6	73.7406845838549	-0.0871904552532967	0.169729590190493	-0.513702149138757	0.607460249162686	0.856656985049099
FCGR3A	300.570773340013	-0.0939952102777954	0.11194348941443	-0.839666610085845	0.401095340292244	0.750946666871498
FCGR3B	4.35717872496674	-0.231762234027285	0.280001887549509	-0.827716684539511	0.40783096795277	0.755198349741845
FCGR2B	27.5462846117716	-0.107874798265711	0.203072709354528	-0.531212680465996	0.595271406788087	0.850911206484325
DUSP12	51.5217724416725	0.202404355193223	0.0829417335544279	2.44031980667973	0.0146742646947197	0.24609956838216
ATF6	525.610890738857	0.0242765296232594	0.0592226211992474	0.409919877433049	0.681864723486589	0.888552017012468
OLFML2B	104.080190320923	0.0223058976229835	0.118799910619083	0.187760222265693	0.851064619148062	0.954708265530125
NOS1AP	79.1331141991937	-0.347693563072686	0.147659650876459	-2.35469582251409	0.018537873359083	0.266489441993911
AL450163.1	2.62895653703954	-0.501360711225276	0.493437633064015	-1.01605689884669	0.309602292156116	0.686484375115819
C1orf226	2.95815744965103	-0.367152222715653	0.30627932000173	-1.19874963387531	0.230625312141267	0.623323319106262
SH2D1B	3.54137716568986	-0.166777455798074	0.304542798039847	-0.547632243715883	0.583944444902268	0.845413546387412
UHMK1	108.284592274352	0.0524327769440391	0.0669530791695169	0.783127192870186	0.433552424084205	0.768881720471642
UAP1	19.5109610016581	-0.0778597489717712	0.1207518256916	-0.644791484731873	0.519062320895404	0.813133455836171
DDR2	8.13433089594382	-0.178647107346702	0.195898471611901	-0.911937218686545	0.361801767598843	0.722996612542876
HSD17B7	53.7968126106957	-0.0831733269053728	0.0942736222412752	-0.882254494184033	0.37763919881189	0.736951277706013
RGS4	21.6973148812171	-0.438607081360234	0.190655290961269	-2.30052404603519	0.0214185485862588	0.279399278629338
RGS5	14.6127037438046	0.175346382643847	0.12189456223385	1.43850865395825	0.150289783811946	0.537038138443221
AL592435.1	3.09813660420993	0.353404719575994	0.258314280396529	1.36811917263535	0.171274776295391	0.561778908310127
NUF2	18.5139997249051	0.0482888377078232	0.200633504925841	0.24068182293716	0.80980172809205	0.940230320262821
PBX1	132.474038896061	-0.295835589368495	0.143165205166985	-2.06639308080087	0.0387913787402655	0.337359124594071
MGST3	133.105766727123	-0.00150806623606111	0.0744099749262063	-0.0202669902463572	0.98383038834314	0.995560744558364
ALDH9A1	39.2839965092991	0.0288615067526016	0.097142550121629	0.297104684985777	0.766386587683928	0.923646182451808
TMCO1	76.1138182299366	0.189691595753028	0.0692165191875837	2.74055381546918	0.00613357366285112	0.195896362599879
TMCO1-AS1	8.43947942342939	0.203194501853018	0.184369044794538	1.10210747188856	0.270414951405977	0.656330825732856
UCK2	96.8993015462934	0.14292898648128	0.117247550024462	1.21903601782263	0.222830522260699	0.617562959720527
AL358115.1	6.60008539240453	0.160383496847141	0.252966014535424	0.634012031780979	0.526072970033651	0.817530940929925
FAM78B	24.8936167104577	-0.242172798848733	0.112742358054516	-2.14801963545619	0.0317121956379352	0.314482023339773
AL596087.2	9.04869786013891	-0.287031483597225	0.217379381814298	-1.32041724105385	0.186695750371451	0.580492822525263
LINC01675	3.95562316296708	0.55692106390442	0.249966548636644	2.22798237180916	0.025881690550837	0.296992788620682
POGK	64.5540478341688	0.206462739326665	0.077828250191244	2.65279945031955	0.0079827284847826	0.20477901065943
TADA1	26.658136506032	0.0167172004706773	0.0872742837031611	0.191547839310101	0.848096403980226	0.953927093063354
ILDR2	16.7034388469793	-0.226021760556881	0.164284165684	-1.37579759811809	0.168884305289809	0.559060563789724
MAEL	3.19119913589462	-0.202530203082194	0.308605867078515	-0.656274635992798	0.511647434161489	0.811381986447956
GPA33	3.2247190477199	-0.456633601893685	0.309708115073842	-1.47439986125263	0.140373961797359	0.524397453160453
DUSP27	15.5997288595133	-0.230794292218172	0.27188792989722	-0.848858175886724	0.395960213961535	0.749712323544764
POU2F1	340.582793600786	-0.0519724653579969	0.0456668078798525	-1.13807966378413	0.255087218978281	0.644395280811933
AL136984.1	2.58798333629318	-0.43216583756832	0.26036167523922	-1.659867325601	0.0969411459446889	0.456107627202247
CD247	39.1405746699141	0.155231347114054	0.193561896556382	0.801972649967483	0.422568779201174	0.762801034321872
CREG1	159.535270954992	0.139914633240685	0.0957449442250266	1.46132659403767	0.143925834963147	0.530092060753156
RCSD1	487.399023649587	0.0743744177289682	0.065562207594187	1.13440990561707	0.256622645905201	0.645341654650175
MPZL1	334.957624284785	-0.00408571926864033	0.0725810516729221	-0.0562918168649876	0.955109337695467	0.988133527464343
ADCY10	16.7202570400041	0.0162789535969999	0.198309964944421	0.0820884296034359	0.934576393909956	0.982294850351073
MPC2	72.1020355568156	0.128623136406717	0.12659992577096	1.01598113603492	0.309638369637555	0.686484509165035
DCAF6	460.701057917891	-0.0394852471229098	0.0688131523222531	-0.573803783003571	0.566100588511054	0.837203384312592
GPR161	31.2885822533162	0.0180795555380879	0.124565495490174	0.145140959516466	0.884599579647867	0.966200442845939
TIPRL	72.6049747899425	0.042922572656689	0.0622542961046418	0.689471656454703	0.490526503776482	0.799499660812543
SFT2D2	172.20569094707	-0.00559221680431425	0.0696359962826805	-0.0803064090820672	0.935993560969438	0.982649105552344
TBX19	47.4193648977744	-0.0954173037493495	0.120873129194215	-0.789400459683941	0.429877987314596	0.766228061006221
LINC00970	30.1387418546888	-0.0615143972754937	0.18101933924042	-0.339822239621556	0.733990398749448	0.911992671101824
ATP1B1	159.537227953757	-0.0992363713746367	0.100997046610142	-0.982567062160723	0.325820561999074	0.69831955641194
NME7	95.9131866854492	-0.0856055895886706	0.068073864203997	-1.2575397414217	0.208558257793086	0.601010223843558
Z99758.1	2.367744673235	0.0674535307298244	0.335741926075608	0.200908869256424	0.840769832454361	0.951494656607299
BLZF1	64.1231580115507	0.0676767640518076	0.0772174755455162	0.876443623333882	0.380788911985051	0.739614456581583
CCDC181	6.43946613586503	-0.314791516156101	0.179597271304372	-1.75276335698113	0.0796426353586766	0.42905275012334
SLC19A2	27.7467417806173	0.084703463154251	0.102355139562611	0.827544796638549	0.407928342499699	0.755198349741845
Z99572.1	7.88589882938565	-0.343374369679387	0.199287936002373	-1.72300630217425	0.0848873853730978	0.437824558637197
F5	2.69096877281313	-0.725808152955826	0.355053313074797	-2.04422301166621	0.0409315208571071	0.343395166096161
C1orf112	85.7451450451658	-0.18886662674497	0.0806314573811645	-2.34234420261253	0.0191630328021505	0.26995373629637
SELL	21.3491873814383	-0.188583596137096	0.281423569328201	-0.670105906862287	0.502790279685506	0.806973434956992
METTL18	8.35438129592694	0.154823282118216	0.191483642462922	0.808545733342184	0.41877648993324	0.760976251132381
SCYL3	63.0094486806482	0.029649788620272	0.0671702516806331	0.441412498515631	0.658914395533858	0.879660179230604
KIFAP3	129.326575357082	-0.0763858121303442	0.0750571008064835	-1.01770267315928	0.308819276523514	0.685793621124063
GORAB	33.8047538076774	0.0857936947412172	0.0781738513612755	1.09747304561889	0.272434657367959	0.65794799182556
PRRX1	6.7291123099934	-0.389239022020403	0.209358770539917	-1.85919615890269	0.0629993390825801	0.397891238129471
BX284613.2	4.94518075512447	-0.47018879969707	0.296073706737912	-1.58808022798623	0.112268198653118	0.481735314189601
FMO4	33.8976834795654	0.129712197034718	0.121777367376425	1.06515849233105	0.286804213460895	0.668274854347757
PRRC2C	425.276168789283	-0.010454464759136	0.039221475762229	-0.266549500139	0.78981604217454	0.932764964610368
MYOCOS	10.6549136637379	0.0081787201662194	0.29158836195545	0.0280488566531643	0.977623184483255	0.993441222647315
VAMP4	57.8722401628444	0.0584243021282272	0.0812863894678333	0.71874642865454	0.472297170813106	0.789232340496037
EEF1AKNMT	23.2144155445422	0.0385093529396707	0.0885298968745714	0.434986985178922	0.663571874348654	0.881844128171867
DNM3	246.937548478551	-0.269197138167589	0.0996239622210989	-2.70213242041258	0.0068896317090687	0.199582594622406
PIGC	51.4223812176442	-0.0690826802795313	0.106296733518455	-0.649904075063018	0.51575418574988	0.812419763631277
C1orf105	2.54684500101818	0.245896894168128	0.327684838351387	0.750406687734646	0.453009804311439	0.779102168538186
SUCO	159.838144456569	0.0238256508206683	0.0492120627208506	0.484142494815069	0.628284744687742	0.867384270154163
AL031599.1	4.40116896075831	-0.0507265680536938	0.286715380837199	-0.176923079276647	0.859568809946909	0.957532525867217
TNFSF4	4.22119245395989	-0.0609693016247436	0.237921783887977	-0.256257752562288	0.79775181684005	0.936265602501732
AL645568.1	122.985267243228	-0.0869947837388849	0.0743991439612381	-1.16929818149802	0.242283515580723	0.633460055825594
PRDX6	49.0855524369711	0.303434627745605	0.107275242041388	2.8285615764776	0.00467577050853586	0.181471888123794
SLC9C2	6.52041675724992	-0.242635267366254	0.279914033557791	-0.866820660194442	0.386040280231226	0.742549978928969
ANKRD45	2.43924441182161	-0.229618576474754	0.294610471235315	-0.779397200350528	0.435745772514504	0.769528110959772
KLHL20	111.480920339739	0.0353963017477152	0.0584083639765711	0.606014264702115	0.54450528088945	0.826558669461047
CENPL	8.53460870043237	0.181706793245452	0.172779957700086	1.05166592042383	0.292952851897997	0.673877040501552
DARS2	26.8028588268427	0.0609477280259294	0.0879776584102471	0.692763698503148	0.488457857035719	0.798388367644353
GAS5	87.8292815132661	0.0704390157162853	0.107793162004523	0.65346460208051	0.513456802684655	0.811737584061079
ZBTB37	107.564731482789	0.111408292346397	0.0758329536747833	1.46912769380159	0.14179815751894	0.527084858701579
RC3H1	323.555037142672	0.0368805662897544	0.0327337437582636	1.12668341764128	0.259876355907972	0.646834025072707
RC3H1-IT1	2.39733440661186	-0.080745026432447	0.294181867273424	-0.27447315900473	0.783721027867914	0.930611727727794
RABGAP1L	679.153479127401	-0.0376302094959724	0.0325771229761017	-1.15511150335705	0.248044768119295	0.638348704733272
RABGAP1L-IT1	3.40305044546247	-0.372653860610369	0.254177079646778	-1.46611905813158	0.142615854545601	0.528188787290348
Z99127.1	11.5649446017026	-0.300167140384343	0.287459021149158	-1.04420845511956	0.296388955944733	0.675819296603254
Z99127.4	3.8877316723008	0.147325010620144	0.254561617393826	0.578740079232847	0.562764568113773	0.835414653452951
CACYBP	63.2194780114991	0.111663641126819	0.155802958011001	0.716697824947161	0.473560568261251	0.789958378352831
MRPS14	31.1922774000081	0.169194130444685	0.092337468997299	1.83234533371967	0.0668999870147742	0.406101301466269
KIAA0040	22.2353887717021	0.35929787367888	0.14585437889928	2.46340134859436	0.0137625762897918	0.239555492211114
TNR	69.1833014567213	-0.257221489939908	0.138688740189834	-1.8546674343413	0.0636437319069504	0.399029450706077
LINC02803	9.02541328071452	-0.097894088364879	0.139700108144305	-0.700744542472067	0.483462453004273	0.795634654047721
COP1	595.165289450335	0.000527690855803046	0.0381797007333595	0.0138212412791905	0.988972596061437	0.997503184681748
AL591043.2	22.2715353557187	0.0293968796641592	0.122821376736474	0.239346605984017	0.810836829039931	0.940916283805242
PAPPA2	5.68647768023541	-0.246163375175132	0.215454914335106	-1.14252847717488	0.253234416001053	0.643253975170545
ASTN1	86.732438726507	-0.454924405843425	0.142762870141464	-3.18657368959198	0.00143968807765542	0.147191785254009
BRINP2	47.3660081011555	-0.461742291190046	0.143158705005559	-3.22538745493762	0.00125802287109762	0.146710699129411
LINC01645	8.6672630817126	-1.15787924649008	0.516102548725079	-2.24350615851515	0.0248641931734834	0.294307094649913
AL136114.1	19.73961905609	-0.369616335601203	0.233012568297453	-1.5862506400486	0.112682464475798	0.483069674518377
SEC16B	32.3630011315171	-0.0733251639524393	0.102861006756761	-0.712856759469931	0.475934398663799	0.791094568467021
RASAL2	533.062970238067	-0.0412337498883806	0.0654416681299579	-0.630084028519814	0.528639608686897	0.818818350465847
C1orf220	5.741101985514	-0.395990965179279	0.178739196465654	-2.21546797238383	0.0267279603122022	0.301411334202575
RALGPS2	233.443076636339	-0.257600835489683	0.0862107776121132	-2.98803516943905	0.00280777242624503	0.163713570204553
ANGPTL1	30.6263352147615	-0.18182546109413	0.241266096695628	-0.753630383980198	0.451071194500975	0.77813175253126
FAM20B	72.5255981196088	0.0167227004682736	0.0702219006324907	0.238140812448136	0.811771881351634	0.941386172647764
TOR3A	29.1555680120976	-0.0058787526819128	0.0945008221979726	-0.0622084818436524	0.9503968080399	0.986718581235111
ABL2	284.328078422951	-0.0210531610821047	0.0725696906380695	-0.290109560851019	0.771732421690168	0.926040037611094
SOAT1	300.539362182775	0.0885356512567602	0.0493043790069253	1.79569549480229	0.0725429587900631	0.41582460044292
AXDND1	3.34811453386727	-0.0714205789249097	0.238749576897449	-0.299144316203698	0.76482993407224	0.9235133698712
TDRD5	2.73955117450326	-0.523819685161192	0.301546207444042	-1.73711249629428	0.0823673160513722	0.433560078414569
FAM163A	3.63915816468108	-0.186881160817693	0.250870754010873	-0.744930039990205	0.45631401391633	0.780293366815262
TOR1AIP2	110.734998447835	0.128586684594537	0.0746034460603349	1.72360247930831	0.0847796306574575	0.437824558637197
AL353708.3	6.24114358253458	0.490906270417801	0.255541890651392	1.92104030054114	0.0547266269652125	0.378700674972487
TOR1AIP1	91.2630764316128	0.114346047198219	0.055991615750371	2.0421994555044	0.041131750482557	0.343395166096161
CEP350	448.495147342864	0.0143859585611379	0.055701505832064	0.25826875496886	0.796199498360465	0.935521810049481
QSOX1	85.619908080535	0.00826830505490389	0.0629417973154636	0.131364298567186	0.895487129494278	0.969606583432422
LHX4	4.94439737587121	0.0523348241439304	0.240150785827537	0.217924850687411	0.82748766439526	0.946295967083078
ACBD6	291.666471620418	0.0877860696151323	0.0460060668316004	1.90814115747957	0.0563729744320182	0.382509395754456
XPR1	328.351730450849	0.0683432892112423	0.0504864185455175	1.35369652235532	0.175833218095035	0.565787134700186
KIAA1614	8.24173363654384	-0.242766231336511	0.19844936413601	-1.22331574300298	0.221210463283662	0.616848470430035
AL162431.1	29.4234462095796	0.279543844853666	0.141057166834166	1.9817769711929	0.047504207989504	0.362228698268275
STX6	220.287082446228	0.051773040875496	0.0714603020017496	0.724500728729477	0.468758379945729	0.78732241115312
MR1	99.9186196029399	0.105422972179452	0.0741227699857795	1.42227512813778	0.154946396303369	0.541356789188013
IER5	38.9631576112235	-0.134532199104432	0.184639664936745	-0.728620251507287	0.466233987125314	0.78518319657424
CACNA1E	72.6914180657782	-0.20286438593746	0.149573730564631	-1.35628352098768	0.175008976607319	0.564445919038215
AL161734.2	6.57337222001688	0.490536330964222	0.344959374351249	1.42201188730341	0.155022800063034	0.541356789188013
LINC01344	4.20491855369415	-0.118090375567177	0.220412329533708	-0.535770280260646	0.592117324518163	0.849352371843538
GLUL	269.899430573257	-0.323874343009559	0.174167514299063	-1.85955655572734	0.06294829068491	0.397814543476394
RNASEL	30.0587153398909	-0.0145629837593075	0.116437701934916	-0.125071033843038	0.90046731484524	0.971683218130227
RGS16	53.2259566905297	-0.39488129182603	0.239903647680841	-1.64599953207617	0.0997638553520976	0.46197742541569
NPL	484.675030995431	-0.0417364263878825	0.06809738163363	-0.612893262364011	0.539946918582855	0.823838317978644
AL355999.1	19.7234136471706	-0.301080844509219	0.219581968824849	-1.37115468141821	0.170326742021351	0.560473495453579
DHX9	203.40493185786	0.0661070461859701	0.0481431284258955	1.37313565502345	0.169710178512161	0.559825965020689
LAMC1	17.9347700234766	-0.220721509634178	0.148598862667566	-1.48535127168476	0.137450796595067	0.520423556436626
NMNAT2	83.4477719264264	-0.201065893620863	0.14473432511165	-1.38920669623987	0.164769906085667	0.555367748383749
SMG7	214.030572690242	0.0382145704448632	0.0481163134390578	0.794212351560647	0.427071819111931	0.764779486253981
NCF2	84.1338613784801	0.00326485076007597	0.0889513545905776	0.0367037778694132	0.970721196370262	0.992167846568918
ARPC5	143.241358936276	0.237701126455008	0.0808550231086027	2.93984365245599	0.00328377898970898	0.172082004075217
RGL1	300.576297011235	0.0844081933797243	0.0977710481540849	0.863325033057833	0.387958784396979	0.743810679206182
COLGALT2	29.1357863500416	-0.369938596797568	0.147616390528776	-2.50608076428648	0.0122077731463059	0.230754011131149
TSEN15	90.3087772960272	0.134303970369216	0.0630008374032038	2.13178071760656	0.0330248775267823	0.316945702749482
AL158011.1	4.79065690270612	0.138532723473068	0.237023326943198	0.584468732506937	0.558904995820677	0.834049858083386
C1orf21	51.0465254416445	-0.151038206314258	0.139722685978753	-1.08098556262528	0.279703535804676	0.663243268529126
AL713852.1	2.74094567210913	0.295110083849644	0.313002135768391	0.942837284880424	0.345764137412915	0.712230029081397
EDEM3	188.353192704571	0.0533809201375072	0.0620698403579358	0.860013813950181	0.389781427795378	0.745430601352969
NIBAN1	304.150175569034	0.108359177764643	0.152135132490894	0.712256110672722	0.476306196666409	0.791094568467021
RNF2	102.479744466686	0.0700142883315469	0.070613104766061	0.991519754916627	0.321431850965224	0.694903902651199
TRMT1L	70.2953499641431	0.00816763838906997	0.086684715283347	0.0942223592979725	0.924932523633624	0.979165504186072
SWT1	72.2854026122352	-0.081815276947341	0.091635140877913	-0.892837356537104	0.371944277922213	0.731506966159565
IVNS1ABP	162.573843264874	0.103952362259028	0.0679525063133494	1.52977966375033	0.126071276979252	0.506849057234823
HMCN1	2.53096293007525	0.131940977046727	0.312885135759241	0.421691419525448	0.673250268240253	0.885243281276732
PRG4	5.65041798108819	0.195680390142214	0.237308606050514	0.824581937414279	0.40960897959388	0.75558042389233
TPR	148.255267498783	-0.0106675897904153	0.0479490007310699	-0.222477833276365	0.82394192737599	0.945019444926368
ODR4	127.098658196075	-0.0467532542801671	0.049460927465623	-0.945256320004558	0.344528032557569	0.711429829181042
AL096803.2	102.314660339027	-0.162025158064869	0.0888659061823549	-1.82325444059941	0.068264863108551	0.40774938603854
PDC	4.60919205018157	0.24908179416916	0.292796393933991	0.850699664782463	0.394936209454256	0.748784530740109
PTGS2	4.80646536825834	-1.15610512618703	0.370441656884596	-3.12088315312549	0.00180309563337761	0.149172460256268
PLA2G4A	335.19988271776	-0.0215898653282411	0.0625572524982208	-0.345121699979633	0.730002880337494	0.910533008260758
ERVMER61-1	28.8502066245124	-0.200640448132863	0.22170826939368	-0.904975031745848	0.365478614885431	0.726005461148132
BRINP3	60.0188958496823	-0.269694918786027	0.171996626280596	-1.56802447011981	0.116875421713363	0.489377314994882
AL354771.1	3.50703663533332	-0.0685987854806421	0.293750783538344	-0.233527157457565	0.815352083833614	0.942540679152637
AL138927.1	6.53424478801395	-0.374252899122114	0.27408393692301	-1.36546819680002	0.172105942270436	0.562743149599905
RGS18	83.5388651921912	0.238994381956266	0.10345709832549	2.31008201297467	0.0208836140586479	0.275843162825939
AL390957.1	61.6377828741508	-0.167372474580352	0.15570325385832	-1.07494525922143	0.282399237185647	0.664931745398674
AL136987.1	6.30272465767522	0.15490797664444	0.301317032531047	0.514102954430491	0.607180011937108	0.856612335685203
RGS1	330.223228192698	-0.222194668288245	0.265975938510522	-0.835393868830939	0.403495980777452	0.752152133414898
RGS2	40.7383418021694	-0.778032882758763	0.239824081948625	-3.24418163696102	0.00117788608265645	0.143448607674243
UCHL5	92.349682837759	0.0506375794330703	0.0666892017005548	0.759307026352499	0.447668915340437	0.776338445323713
RO60	92.1829715675506	0.123902447587328	0.0651539883404149	1.90168630874852	0.0572121768297091	0.383266132525076
GLRX2	27.2799546632023	0.184866388681608	0.0927498494076634	1.99317184731012	0.0462426327444398	0.360217360440999
CDC73	263.377135348291	0.0176496330414981	0.0531781646095906	0.331896242961251	0.739967607431968	0.914028410310155
B3GALT2	12.0053043690758	-0.168966341229086	0.161432031096238	-1.04667171738895	0.295251012336515	0.674839224743251
LINC01031	3.07442124949401	-0.288075965552825	0.274853471758173	-1.04810742869672	0.294589114057491	0.674458680352647
AL136456.1	18.3263651443802	0.0321385094578731	0.158460931015905	0.202816613860783	0.839278371825547	0.95070995881344
AL353709.1	3.17201494756554	-0.371306697579406	0.291817510484459	-1.27239347962013	0.203233349627192	0.595826368648357
KCNT2	55.2840735544138	-0.498847979820368	0.17153588004612	-2.90812615813231	0.00363601621489235	0.174639207345101
CFH	3.9038311522057	0.662093800850991	0.305025995245255	2.1706143449139	0.0299603368185647	0.30915847361194
ASPM	3.4275827202687	0.0789482233546913	0.439043407204355	0.179818719650981	0.857294887007893	0.956564837043112
ZBTB41	72.1535202035122	0.0805310824480842	0.0557275134947282	1.4450865900504	0.14843356516446	0.534113344205298
CRB1	23.8571649618632	-0.361985607236077	0.142626670712543	-2.53799380878517	0.0111489956763207	0.226568432829556
DENND1B	135.691054376366	0.0854559525733965	0.0767638081772625	1.11323232396264	0.265608663469306	0.652420407275456
NEK7	306.313736203308	0.0547842704495885	0.0704508488513397	0.77762399378878	0.436790711759813	0.769927953957461
AL450352.1	2.72745040595541	0.439832953679844	0.291233155604268	1.51024340881536	0.130981325961443	0.511369125937138
PTPRC	814.7463650235	0.0207852235684266	0.0518136359755734	0.401153541477487	0.688307083190684	0.891318196665798
AL157402.2	31.289095071716	0.248139446020071	0.218703624040008	1.13459229177966	0.256546184317889	0.645308686980231
MIR181A1HG	237.03613032651	0.0990508739364241	0.136434837761939	0.725994002420813	0.467842447301213	0.786685226780866
LINC00862	53.9140144759531	0.155022480881272	0.184249618745505	0.841372057846136	0.400139534058974	0.750507726743166
AC104461.1	14.1497457214054	0.144255991173068	0.187899708312161	0.76772865944748	0.442648405800967	0.773473140296785
ZNF281	24.7724587134556	0.0967709527325979	0.100998811255313	0.95813952193925	0.337992408637161	0.708623738796904
KIF14	3.31834422526058	-0.332612105963691	0.376589764843232	-0.883221311397435	0.377116709258866	0.736499905533434
DDX59	56.9769272435477	-0.0347518128598738	0.0843410880043613	-0.412038944269687	0.680310878844292	0.887767037571696
DDX59-AS1	6.76971276556842	0.131390586777501	0.238478178811004	0.550954336504007	0.581664977753024	0.843411887736667
CAMSAP2	291.766692681622	-0.0786748373503122	0.0529167600670565	-1.48676595563702	0.137076636010284	0.520039944736466
KIF21B	67.879562882336	-0.0641132356996342	0.0930681620429284	-0.688884730205174	0.490895809389578	0.799630298860385
AL358473.1	3.03929162516224	-0.068888304554392	0.264890580503962	-0.260063247335296	0.794814987106904	0.935111433539463
TMEM9	25.9119123557686	-0.0149478612081878	0.116356460067972	-0.128466104928387	0.897780120274902	0.970435495516341
TNNT2	10.4681634622852	-0.070736693503396	0.205952780974447	-0.34346073487676	0.731251875234577	0.910921235879388
PHLDA3	9.61383746822626	-0.140367091537109	0.199468741071717	-0.703704704721836	0.481616689837967	0.794623319019269
CSRP1	19.9658761734717	0.0142079086805498	0.133703747489284	0.106264102146341	0.91537281262038	0.975724779206387
AC096677.1	20.8339116736825	0.032069688730836	0.120766698610303	0.2655507610945	0.790585211243191	0.933329564886418
NAV1	126.981918253116	0.013623630712049	0.118886255043191	0.11459382505656	0.908767074356951	0.974399214372289
IPO9-AS1	51.5773126650831	-0.0274415793827606	0.157571550198183	-0.174153134549012	0.86174511582938	0.957966406450247
IPO9	163.789712625964	-0.0199224601430681	0.0466559699413333	-0.427007737018847	0.669373692345404	0.883720890868846
SHISA4	8.22420320338541	-0.0970949603094702	0.196735050938506	-0.493531578873656	0.621637032445249	0.864505989390762
TIMM17A	44.6066610411708	0.129362378575771	0.127800984635738	1.01221738584005	0.311434125202982	0.68790525279509
RNPEP	85.6290128969542	0.0510036550247529	0.0691968274779101	0.737080829912831	0.461073196189611	0.782592309423294
ELF3-AS1	11.1777422654644	0.00211227283215187	0.210900544901987	0.0100154925305362	0.992008926738819	0.998618528367617
GPR37L1	3.35652768947283	-0.34426625663394	0.280481113104095	-1.22741332856225	0.219667279325004	0.614626949433186
ARL8A	55.0183527835071	0.0313487883597426	0.070277452545479	0.446071780126858	0.655545396581714	0.878675300817563
PTPN7	30.6635560241766	0.0873493320450038	0.195747857288389	0.446233911599425	0.655428289349384	0.878675300817563
LGR6	2.27347891530618	-0.182527160766844	0.332586118868251	-0.548811722473449	0.583134664725257	0.844442084004209
UBE2T	7.23614869428693	0.000952342588519527	0.203895011740303	0.00467074981575571	0.996273294384883	0.999038475461202
PPP1R12B	252.767752853414	-0.0194830610133287	0.0484880054899589	-0.401811970124515	0.687822412055536	0.890920501106253
SYT2	6.34569463724039	-0.0568388129646545	0.228701250384524	-0.248528649795702	0.803725405946148	0.938328651126428
KDM5B	96.7165687728451	-0.109490188263829	0.0802510417496955	-1.36434600569212	0.172458692906749	0.563224661118335
RABIF	19.3160960531205	0.349801403584435	0.113117266269624	3.09237851231885	0.00198559489432663	0.151427880399094
KLHL12	62.9515709970159	0.0347209865103789	0.0720927129256221	0.481615757007237	0.630078930594045	0.868056137411347
ADIPOR1	52.8978016815376	0.108545423386699	0.0686488266733444	1.5811693898746	0.113839312275982	0.485131046113345
CYB5R1	29.8212785412764	0.221733287528782	0.10134642268189	2.18787483229444	0.0286787210256166	0.306584903618157
TMEM183A	33.3334292372764	0.0874596064970187	0.0855534732482343	1.02228002179705	0.306648386052703	0.683672738117268
PPFIA4	39.8515185548238	-0.126429974927887	0.141160768615952	-0.895645271469564	0.370442248699974	0.730082645044102
ADORA1	19.8163426591139	-0.157644949162351	0.174480793253251	-0.903508897587006	0.366255868156532	0.726565034040747
MYBPH	2.16693380864375	0.781125753536327	0.535269573258735	1.45931282583617	0.144479026877841	0.531071766651841
CHI3L1	25.7024232082035	0.434127752430024	0.403581914626524	1.07568683505495	0.282067337166274	0.664877992380557
CHIT1	11.8402977909222	-0.637763111935961	0.24265135236717	-2.62831056045764	0.00858101354428702	0.211310230173269
BTG2	174.978419636548	-0.307223162546829	0.118435872066574	-2.59400430955696	0.00948652978063109	0.218432554462722
PRELP	2.80100346151864	0.177962385062672	0.270602751892825	0.657651793331194	0.510761905323443	0.810787200421823
ATP2B4	181.231372245455	-0.0883337999822155	0.0963571272780509	-0.91673343194756	0.359282342729005	0.721654583627903
ZC3H11A	4.8827379281503	0.242116309183188	0.201789074999109	1.19984845157875	0.230198202975468	0.623323319106262
ZBED6	5.23750486757199	0.210122797809589	0.208740175863232	1.00662365038565	0.314115664739595	0.690498414098353
SNRPE	28.0274797230817	0.192002484375594	0.104855395410815	1.83111687885343	0.0670830997174608	0.406292939502638
SOX13	5.07359055964108	-0.0672155931020908	0.212713591035372	-0.315991059973754	0.75200929385464	0.917859484860901
PLEKHA6	50.8776114294346	-0.0872602921577379	0.127997091421602	-0.681736523764565	0.495405568177551	0.802677729867005
AL606489.1	15.6330447758025	0.0994392048516135	0.149495674788507	0.665164426946069	0.505945330462212	0.808335013274282
PPP1R15B	47.7599164192766	0.131407009854202	0.0949480531873314	1.38398845940461	0.166361988488382	0.557043153292896
PIK3C2B	89.7840791602733	-0.168999674479533	0.0900694546517691	-1.87632616554556	0.060610506246978	0.392446817215314
MDM4	307.359681277141	0.00555975295820489	0.0422727808264595	0.131520871102119	0.895363277227992	0.969527557321073
AL512306.3	9.74631685540952	-0.204266045421307	0.178379352594194	-1.14512157629591	0.252158798818581	0.642519328713375
LRRN2	23.1793936256495	-0.263002716026672	0.140369286863338	-1.87364858726345	0.0609788765192236	0.392842718644863
NFASC	79.0685402092665	-0.221053416975266	0.162165320167707	-1.36313619179896	0.172839592431982	0.563361697304895
CNTN2	20.3462748512962	-0.20277520043036	0.181581643759435	-1.11671640498531	0.264115601285402	0.650897770946439
TMEM81	2.88755966898244	-0.106446677817342	0.286255600654221	-0.371858847736304	0.709997946177319	0.901618207135651
RBBP5	54.7485635229679	0.132559314398159	0.0678479174934108	1.95377130640793	0.0507282690863957	0.369602755652409
DSTYK	85.4451467521228	-0.0787924384892634	0.0576930747760746	-1.36571744173945	0.17202766769204	0.562743149599905
TMCC2	14.7011614515841	-0.105104426321132	0.137495740905111	-0.764419505864313	0.444617288355143	0.774380459445757
NUAK2	23.8897716205863	0.165075211803063	0.157111810426697	1.05068620465093	0.29340273401952	0.674278088715985
KLHDC8A	2.65092637391591	0.269670149225225	0.285943548953252	0.94308876773895	0.345635500495427	0.712230029081397
CDK18	61.0453886874029	0.0560761017148154	0.116283027929726	0.482238059269529	0.629636843110302	0.868053906371259
MFSD4A	19.5536389118588	-0.0791106782276718	0.136310112596964	-0.580372774407302	0.561663260869339	0.835112079894657
ELK4	121.571895354011	0.14617074593921	0.0604442755113072	2.41827277608558	0.0155943817367332	0.250614600254751
NUCKS1	228.090238794733	-0.00266344225749524	0.0449508810126505	-0.0592522815458426	0.952751168103817	0.987516301270256
RAB29	88.3285685143277	0.0523601736647698	0.062068698674199	0.843584202395001	0.39890179507222	0.749883441569831
SLC41A1	18.8978642984891	0.177792390212706	0.100880132823016	1.76241233271	0.077999656448154	0.424367913974988
AC119673.2	69.1185774039576	-0.480616278420405	0.434599737446818	-1.10588257886193	0.268777346110778	0.654934315631734
PM20D1	5.51104293116875	-0.650713400134744	0.348794187913095	-1.86560849545141	0.0620961601727035	0.395969492436176
RAB7B	3.7460459415149	0.0789180391243557	0.356190636279332	0.221561240207523	0.82465545837827	0.945377704170081
RHEX	3.89107530710957	-0.986300277075931	0.48936686171779	-2.0154619248508	0.0438562716649959	0.352403262198491
FAM72A	12.0339682475546	-0.0216185663663421	0.128245534030516	-0.16857168968705	0.866133550199711	0.959133293689889
SRGAP2	1101.8836251252	-0.0110262032474764	0.0356978460749022	-0.308875869550812	0.757415953188008	0.919864156222979
IKBKE	82.9902956815754	-0.0181718310082054	0.124558404499602	-0.145890043158537	0.884008191898339	0.966068237921125
C1orf147	15.4932683923072	0.0454061394420425	0.241209637471087	0.188243471190015	0.850685796486949	0.954708265530125
AC244034.2	3.12213808948367	-0.117658596514487	0.263998915043348	-0.44567833354606	0.655829617456403	0.878675300817563
RASSF5	75.0868886338248	-0.0403342455685514	0.0966340608030661	-0.417391603264505	0.676391995603921	0.885888247728986
EIF2D	44.2739399145005	0.102468792330163	0.0688763173184898	1.48772170637897	0.136824300716022	0.519910520663352
DYRK3	2.92452304660013	-0.219034559210765	0.25141152270841	-0.871219253800089	0.383634449019742	0.741739967368258
MAPKAPK2	105.332100789416	0.0752974450078664	0.0717291945439868	1.04974613874538	0.293834844644839	0.674278088715985
IL10	8.95528503291072	0.17670639316943	0.236493710201461	0.747192781655374	0.454947200656435	0.78001027413575
IL19	4.68057070447538	0.305213239241197	0.238825112193151	1.2779780000453	0.201257183465198	0.593801997831425
FCMR	4.78632661310954	0.0462344998274551	0.338988695590756	0.136389503333974	0.891513371263851	0.968169162774534
PFKFB2	62.3556536975758	-0.117057548578894	0.103091491968352	-1.13547244630846	0.256177420304172	0.645182562235401
YOD1	20.6997017462176	0.196421147810722	0.118129780898408	1.66275723460154	0.0963610402572347	0.455309207276785
AL596218.1	9.66971302045042	-0.14425801561639	0.239923854136832	-0.601265831342131	0.547662943712865	0.828674599639549
CD55	86.2696443153132	-0.130747862493515	0.158584966939573	-0.824465679293136	0.409675009105855	0.75558042389233
CR1	18.6732074413242	-0.00780701317734467	0.266294474245845	-0.0293172180889385	0.97661159475536	0.993262552431207
CR1L	12.3248662272314	0.222686934241255	0.231461700998492	0.962089768115483	0.336004513357155	0.707419601924217
CD46	162.496467126023	0.0911906010620161	0.0547091169098853	1.66682641235503	0.0955489266882395	0.455309207276785
MIR29B2CHG	377.566517456403	-0.0417250684342329	0.06363335446543	-0.655710653394845	0.512010312949504	0.811687313051447
PLXNA2	94.1995314712781	-0.362512918458314	0.120174003025054	-3.01656688911941	0.00255654806089561	0.155679891503739
AC092810.3	2.42313888675193	-0.710355138633779	0.444918952203023	-1.59659446988366	0.110356132433419	0.478553651192356
CAMK1G	13.2159893733724	-0.184192840489482	0.209592990545907	-0.878812025200517	0.379503205058455	0.738729674747642
HSD11B1-AS1	6.51178335963952	-0.0472340640540389	0.199033681436477	-0.237316939088594	0.812410921920047	0.941668572250457
HSD11B1	3.48289419010398	-0.142375045344928	0.282303329272776	-0.504333568122246	0.614026992307233	0.860370651182888
TRAF3IP3	151.411903964501	0.0995916185562232	0.0973486085862883	1.02304100698005	0.306288457599049	0.683387722625404
C1orf74	3.53650015656945	0.318043920226035	0.215149152046216	1.47824854154069	0.139341265538778	0.523935765129259
UTP25	30.3802179959345	0.158735448591663	0.0843379841995474	1.88213472373359	0.0598177257894557	0.389387245063875
SYT14	72.1207868205812	-0.301203224624607	0.141705911894893	-2.12555157789053	0.0335406151154891	0.319322198878564
HHAT	53.0956208653542	-0.199257507427018	0.110604398627091	-1.80153330157172	0.0716188633129729	0.414896218037423
KCNH1	113.307834290864	-0.256875054817861	0.147449427210692	-1.74212311079926	0.0814869044226181	0.431978576174277
RCOR3	217.428608667938	-0.0731985621368042	0.0610146716616034	-1.19968788069162	0.230260581579406	0.623323319106262
TRAF5	45.0626763554479	0.017011184192866	0.119439496426633	0.142425116496663	0.886744224513992	0.966548119898669
LINC00467	19.9696634889656	-0.113358801289808	0.176773282640935	-0.641266596378507	0.521349487893977	0.814493974671805
SLC30A1	39.52094692461	0.248941921989594	0.0988764380379783	2.51770722054101	0.0118121463515579	0.228509036155524
LPGAT1	205.183159628731	-0.0069416798227937	0.048762499231931	-0.142356932727683	0.886798078562946	0.966548119898669
INTS7	74.4086682710046	0.167474098868599	0.104313323463256	1.60549096997749	0.108385798852321	0.474250074868053
DTL	6.0643807614165	-0.91429808307756	0.594670335376448	-1.53748729117079	0.124174024862306	0.502923271116777
PPP2R5A	132.040603182888	0.0720733958001737	0.0607140224461399	1.18709637240904	0.235189609077657	0.626514877570948
AL360091.3	42.6776273845238	0.0847477850435064	0.138563930812079	0.611615046908865	0.540792480365801	0.82439452258243
PACC1	69.2225582650089	0.0118699801037392	0.0667483661752668	0.177831770032711	0.858855096124823	0.957217627259927
NENF	29.6347244175157	0.0494488263650517	0.120935254814072	0.408886775333421	0.682622754553916	0.889018770194577
AC092803.1	7.3781673338671	0.312199552270557	0.219547191396869	1.42201569641674	0.15502169429132	0.541356789188013
ATF3	14.9014778008671	-0.641122037900343	0.277444763270341	-2.31080965574267	0.0208433709413364	0.275620053727573
LINC02773	5.8536781343569	0.0630031168011237	0.208740205988434	0.301825498843355	0.762785091579865	0.922592656068967
BATF3	60.023375931871	0.115311401237986	0.122135918932152	0.944123581712619	0.345106500041505	0.711875529306393
NSL1	223.676457145687	0.140142721753515	0.0666601540232702	2.10234620376955	0.0355229599649787	0.326995719381735
TATDN3	114.327829757486	-0.0633886466001373	0.0885201468750427	-0.716092876456908	0.473934002083077	0.79037732706362
SPATA45	4.3316413599478	0.279951608456597	0.211597917344581	1.32303574614444	0.18582349062265	0.579671969110917
FLVCR1-DT	14.9949825595666	0.0891064602729108	0.127422811715405	0.699297551775323	0.484366096723607	0.79593640990172
FLVCR1	72.6023345987381	-0.031894913876283	0.0820499217018777	-0.388725707651139	0.697479063174681	0.895855300973067
VASH2	3.61760584378966	0.00103303562192999	0.229457710169506	0.00450207413456216	0.996407876691042	0.999081178901113
ANGEL2	100.39041791732	-0.0795712695806457	0.0607588503924318	-1.30962434388912	0.190322948890492	0.582174378661183
RPS6KC1	353.464786985687	-0.0082164605432999	0.0507585937840966	-0.161873289442353	0.871405637318004	0.961009986519188
AL592402.1	2.45880595375713	-0.626922179040659	0.279161262223474	-2.24573486323757	0.0247209956846989	0.294307094649913
PROX1-AS1	7.42986007284189	-0.402579668419322	0.163534950267789	-2.4617347408618	0.0138266884522365	0.239555492211114
PROX1	30.6843842614203	-0.16044874353763	0.146302820690283	-1.0966893377763	0.272777218929447	0.658245147744035
SMYD2	66.5391731997382	0.0303354682805788	0.0810878183875824	0.374106356340502	0.708325189833452	0.900989336310774
PTPN14	103.146458035649	-0.224190728758797	0.209146538266559	-1.07193133874903	0.283750872938722	0.664931745398674
CENPF	7.88856676833417	0.144497574759057	0.294926160273155	0.489944922570538	0.62417287351244	0.865720780755866
KCNK2	7.1832637789143	-0.17593394489753	0.20795368800714	-0.846024644157737	0.397538996454198	0.749723967545185
KCTD3	72.7853128081332	-0.0859369310722037	0.0632088189320775	-1.3595718528541	0.173965450328192	0.563908415519614
USH2A	8.05713493790416	-0.296236702053759	0.198641921108009	-1.49131009406964	0.135880100004154	0.518701122787737
ESRRG	82.0831500769295	-0.100521416357369	0.169050886351179	-0.594622237877835	0.552096011880906	0.830501158150202
GPATCH2	192.166110403982	-0.180127719174609	0.0761909497414966	-2.36416162005793	0.018070927146599	0.263932468516611
SPATA17	5.00613855582576	-0.287947421065751	0.199242809030236	-1.44520859983485	0.148399301546018	0.534113344205298
RRP15	73.0154610169294	0.132955831867615	0.09256004118935	1.43642796782714	0.150880599589862	0.537450702351508
TGFB2	26.5697157768657	0.20748581327118	0.184402137943062	1.12518116972833	0.260512270828399	0.647249568746239
C1orf143	3.68537257155639	0.17901295619001	0.312813257027359	0.572267805690708	0.567140557022122	0.837713811407525
LYPLAL1-DT	9.96371065331632	-0.0607345099248923	0.169888196047861	-0.357496938208598	0.720719817921706	0.906248827654553
LYPLAL1	192.122141391219	0.0953881648814425	0.063600634349578	1.49979895416052	0.133666488338193	0.515278478308747
AC096642.1	7.02554086164895	-0.0214722759717197	0.239876390425113	-0.0895139197887133	0.928673491600619	0.98020076457446
AC096642.2	3.18231417801707	0.213369339505415	0.313981767459834	0.679559648420383	0.496783327021763	0.803180101198983
LYPLAL1-AS1	5.79391895718951	-0.103435973018185	0.252784537514022	-0.409186313511947	0.682402937620185	0.888975462445542
ZC3H11B	3.68906066498668	0.0490868002138412	0.288746490383481	0.169999642761543	0.86501041759584	0.958506127405581
SLC30A10	5.54705384330129	-0.00733190653096523	0.22932399043437	-0.0319718251765881	0.974494519658408	0.992835694850342
EPRS	112.099252192904	0.105786762643704	0.0858945635800449	1.23158856899159	0.218102813136808	0.611754376378512
BPNT1	21.8316539411104	0.106802739670757	0.0920555911742921	1.1601982922313	0.245968082137967	0.636717594125988
IARS2	76.0226731009684	0.0451994594711652	0.0593306769323173	0.761822750189205	0.446165800325325	0.775183348700378
RAB3GAP2	239.064744354297	0.0197329641756222	0.047303640989166	0.41715529212945	0.676564824036975	0.885888247728986
MARK1	50.6216569632042	-0.40605762545401	0.155975974287559	-2.60333443858088	0.00923218458578162	0.216973413323055
C1orf115	9.69746016622273	-0.0605073232881157	0.19381096347345	-0.31219762909029	0.754890333837685	0.918832269063427
MARC2	13.2020076538983	-0.168248547286719	0.168222118123449	-1.00015710872961	0.317234482409252	0.691810954046812
MARC1	5.64251382737299	-0.10628376501804	0.190961720632074	-0.556571048198802	0.577820539242495	0.841657461707952
HLX-AS1	12.0690093295813	-0.04760637202492	0.180009189834807	-0.264466342349566	0.791420596696466	0.933480178628534
HLX	17.4682536775091	-0.223961968782604	0.189174057356751	-1.18389366867703	0.236455156746225	0.62794803432681
DUSP10	78.4008399902045	0.282528919921971	0.137187904978749	2.05943023888101	0.0394530414720174	0.339338885585131
AL356108.1	25.6742378742558	0.0246881912683882	0.191653729291436	0.128816649483748	0.897502730912904	0.970332455210877
AL513314.2	7.66119133051723	-0.164071654483382	0.194372435375793	-0.844109681324778	0.3986081182533	0.749883441569831
TAF1A	33.1338990117124	0.144073965881494	0.103815962600831	1.38778240139673	0.165203315275553	0.556025991374192
MIA3	147.571088586309	0.0104209066585658	0.0500824330427196	0.20807508791909	0.83517033840837	0.949040048823
AL592148.3	5.05520968912879	-0.255404371135712	0.197526673959485	-1.2930120576429	0.196006888853666	0.587728961196424
AIDA	237.465343883627	0.0252485573702635	0.0891813447045224	0.283114786550008	0.777088847086764	0.928434365039411
BROX	188.661625567616	0.0717535677709033	0.124733236723068	0.575256199999124	0.565118039158509	0.836789141264852
FAM177B	264.38515116736	0.0531948537729167	0.199152137050176	0.26710661788939	0.789387072319945	0.932415930703181
AL392172.2	464.495205819345	4.55110417894683e-05	0.129105166612831	0.000352511390391911	0.999718736609924	0.999784062091863
AL392172.1	233.496890410905	0.01199800137951	0.101042488467734	0.118742140672251	0.905479649279563	0.973293600003861
DISP1	490.142316327031	0.00209381264886972	0.0864997160407057	0.0242060060391921	0.980688287408679	0.994537446387772
AL929091.1	4.18343376576922	-0.0839794917483439	0.235024283934733	-0.357322615103319	0.720850301616673	0.906303800440604
TLR5	228.578854435346	0.233627365196314	0.103782241027527	2.25113047168009	0.0243772749578992	0.292898683408774
AL359979.1	11.1333664713516	-0.167133259809499	0.311611509537083	-0.536351369234679	0.591715734417627	0.849352371843538
SUSD4	35.9194254927968	-0.248172580605415	0.137675365208556	-1.80259249887933	0.0714522359353848	0.41419696378602
CAPN2	35.3123835295706	-0.028737900250146	0.0976493362694358	-0.294296933784085	0.768531015452253	0.92441001858639
TP53BP2	71.238403162664	-0.0719329000420596	0.0681100684469494	-1.05612726109779	0.29091007716368	0.672595072094044
AC138393.3	2.78860478380537	-0.135003811948713	0.238149092956831	-0.566887785599019	0.570790423219328	0.839729366110123
FBXO28	158.162213547692	0.0959454255264677	0.0689365612202902	1.3917930315652	0.163985080748814	0.553881913711217
DEGS1	96.0139733810769	0.13386984079311	0.0702425960081295	1.90582137336748	0.0566733849313353	0.382790962154292
AC092809.2	15.7490987366956	0.022459897408392	0.256360429735601	0.0876106247425011	0.930186157330716	0.980820414130245
NVL	135.672422477211	-0.00152748659659153	0.0521624851746895	-0.0292832404644077	0.976638693342772	0.993262552431207
CNIH4	57.9637161666364	0.235063093101884	0.134947058325017	1.74189119807073	0.0815274844220189	0.431978576174277
WDR26	253.9814151446	0.0246067631659647	0.0563444518847183	0.436720250936339	0.662314240939898	0.881667092632662
CNIH3	68.3685621861544	-0.0865751431402666	0.0803632920202449	-1.07729712115896	0.281347548016494	0.663838111561571
DNAH14	42.7651513222223	-0.244536606875661	0.149736871469278	-1.63310882934959	0.102446109959768	0.465134853541317
LBR	106.506972880498	0.13630927112761	0.0587320325561944	2.32086759465016	0.0202939909731225	0.273579692386812
ENAH	43.2634190352806	-0.140010005750557	0.135257311044379	-1.03513817234337	0.30060438789633	0.67939866451289
SRP9	65.6976083310785	0.0850993102712793	0.0814275966364219	1.04509175987659	0.295980562103463	0.675615510621797
EPHX1	28.148081176723	-0.00331903177520214	0.120467967277316	-0.0275511561306731	0.978020138621229	0.993648097011599
AL591895.1	30.9373203875637	-0.237856213174808	0.116280751220407	-2.04553385387027	0.0408022551428629	0.343395166096161
TMEM63A	104.524651109102	-0.0273596358219963	0.0618366537819085	-0.442450135133297	0.658163506494765	0.879179831867481
LEFTY1	6.77804035934664	-0.306011855530696	0.210348404516315	-1.45478572197566	0.145728592168906	0.532593634754805
PYCR2	26.8893305914726	0.148288658028112	0.101642024519049	1.45893058240217	0.144584214775028	0.531099373308712
SDE2	18.5531276248994	0.166069595554498	0.129007964386811	1.28728172980517	0.197996109239671	0.590373289847992
AL512343.2	20.1636166635139	0.171512732894812	0.152593748646429	1.12398269533452	0.261020367175966	0.647534021356203
H3F3A	204.879840786196	0.0238107273947997	0.101470195707498	0.234657351636903	0.8144746919464	0.942154981398215
ACBD3	116.955784484369	0.0521882017619771	0.0647339049979298	0.806195791272689	0.420129965082984	0.7616784326244
ACBD3-AS1	5.26902855710494	-0.0978843505659918	0.282061758139334	-0.347031626022973	0.728567559354433	0.909712581235484
LIN9	21.3770235216833	-0.0522889945858695	0.111813883247349	-0.467643132205671	0.64003981471053	0.872552669221279
PARP1	89.6666478629812	0.0488704614015796	0.073397927419388	0.665828901711882	0.505520469216592	0.808335013274282
STUM	5.88141171284859	-0.362501305458054	0.24758185430699	-1.46416750319904	0.143148186967811	0.529170760978757
ITPKB	173.416608125685	0.0616700796846119	0.0804398493814464	0.766660805046662	0.443283213064369	0.773968458281717
ITPKB-AS1	7.0333747671475	-0.128558834093775	0.239836418336255	-0.536027159618157	0.591939779983841	0.849352371843538
PSEN2	16.7187538114269	0.0668042545635561	0.117894331831235	0.566645177303232	0.570955274660978	0.839729366110123
COQ8A	57.9569221312813	-0.0788713596492524	0.0768116894463709	-1.02681454109038	0.304507800953175	0.681890434733265
CDC42BPA	154.25859525386	-0.318561715481537	0.13212423017694	-2.41107717376988	0.0159054824760669	0.251583814102767
ZNF678	118.366635893039	0.0417383327503051	0.0579573287298759	0.720156254006057	0.47142879498498	0.788857260422776
SNAP47	28.8637112654088	0.0423108716316426	0.0822580450684489	0.514367580659554	0.606995020772695	0.856612335685203
JMJD4	11.6953747281248	0.130319213183482	0.128311510120332	1.01564710025833	0.309797467195969	0.686677488633001
ARF1	143.58710851	0.207265186162536	0.0641056449829174	3.23318151182735	0.00122419753334926	0.144926739041222
C1orf35	29.5555145140556	-0.0941975004063368	0.119826448072294	-0.786116103095248	0.431799471097558	0.76758980778954
MRPL55	18.062795746852	-0.027391711673912	0.168566719590476	-0.162497744160049	0.870913904568007	0.960904140148551
GUK1	86.9459300526151	0.015065295351036	0.125232702722407	0.120298412663264	0.904246761493074	0.972853627984965
GJC2	2.237030291979	-0.283118871934978	0.304403332857746	-0.930078094996699	0.352330651407984	0.717459638444035
IBA57	12.5861189710897	0.210183547129296	0.13166341888531	1.59637011486375	0.110406184335226	0.478553651192356
OBSCN	16.490738303606	-0.0384928639087564	0.135678330245376	-0.283706792670145	0.776635088745214	0.928405756412454
AL353593.1	6.17308975028419	0.101729798082301	0.175574284234682	0.579411720376568	0.562311397642231	0.835245900239041
AL670729.2	6.36072979408167	0.0738591593593355	0.306075323794144	0.241310401778781	0.80931454961771	0.940147191478729
TRIM11	29.9853656576447	0.0270045904003079	0.0886465987090972	0.304631997093608	0.760646447449086	0.921198284402352
AL139288.1	2.38345163328685	0.192146083341347	0.256540781957315	0.748988452733873	0.453864165299843	0.779514792789035
TRIM17	6.23454690847139	-0.357889811853455	0.216885963350868	-1.65012897249823	0.0989165601483238	0.460178090414218
HIST3H2A	20.8226693486255	-0.0730293950331094	0.222258094561404	-0.328579236572791	0.742473744228202	0.915008522332091
HIST3H2BB	10.6258352382463	-0.492649418818276	0.259453822222899	-1.89879422317793	0.0575915370468268	0.384090516898751
RNF187	32.060620640304	0.0645882431617779	0.13154751003141	0.490987956718875	0.623434965521222	0.865327005740933
RHOU	35.3564210424894	-0.0808242045542751	0.19201608373727	-0.420924138130348	0.673810478466104	0.885243281276732
LINC02814	3.21664711663945	0.108567037868458	0.263690000301368	0.411722241057219	0.680543021233418	0.887829752703419
AL162595.1	11.233801384269	0.202903676752175	0.146778008478641	1.38238472408284	0.166853604002137	0.557187848884564
RAB4A	77.9161918724876	0.0255977346189528	0.0580946818163441	0.440620962515562	0.659487424409745	0.879856012864941
AL117350.1	2.32262561986382	0.0899429449781538	0.321086709118418	0.280120423623584	0.77938511592679	0.92925561801355
CCSAP	72.500242037867	0.0319376338440494	0.0931262067764562	0.342950013208567	0.731636065700472	0.910984606509676
NUP133	97.8467387295181	-0.0960694550230553	0.0573087612127236	-1.67634848477105	0.0936699531406253	0.453132294546689
ABCB10	85.1243368868609	0.116971782483582	0.0624164109983388	1.87405492582224	0.0609228550406787	0.392842718644863
TAF5L	54.6468514441772	0.15474858204466	0.0868055602685332	1.78270356836527	0.0746345701772863	0.419755871532715
URB2	32.1439157294296	0.242712048522038	0.147947728663165	1.64052568238221	0.100895913022456	0.464286138794994
LINC01736	96.032978412102	0.334940192075528	0.171294543201094	1.95534653828593	0.0505421816943585	0.369130363665573
GALNT2	564.745324412191	0.0218558393447751	0.0597714102282005	0.365657080221664	0.714620976384666	0.90379012680888
AL136988.2	20.5748283816732	-0.0703787289439821	0.248382462612809	-0.283348221141088	0.776909916040201	0.928434365039411
PGBD5	85.1674914497728	-0.253200399941578	0.139913736345151	-1.80968935971349	0.0703439734985964	0.412190318944179
COG2	75.0666138165718	0.0627473771971959	0.0630053710938997	0.995905207885861	0.319296204681957	0.693630025403651
AL158214.2	2.52049352344523	-0.00693054619546342	0.308564764005614	-0.0224605885179337	0.982080549869164	0.9948687366732
AGT	3.8209753065575	-0.385681507180105	0.2786996462574	-1.38386077040048	0.166401090840844	0.557043153292896
C1orf198	10.5492039221575	-0.173188748594507	0.142051771521901	-1.21919457067669	0.222770352157801	0.617562959720527
AL118511.1	3.95873088267046	0.0149203604776344	0.312175383432986	0.0477948014784365	0.961879779642671	0.989744145501265
TTC13	183.288666124041	-0.00580337341321772	0.0445073716160575	-0.130391285813965	0.896256860645446	0.969754626809124
ARV1	34.8713305095759	0.191053257114635	0.0895897187053212	2.13253551719532	0.0329628479149391	0.316844774862949
FAM89A	65.0817974916416	0.137558961148275	0.131419837539818	1.04671382740522	0.295231584412837	0.674839224743251
TRIM67	2.38846739587889	-0.221163309483709	0.325304462953107	-0.679865586460121	0.496589573543376	0.803180101198983
C1orf131	39.3160266165704	0.0563318021556537	0.0992293307829138	0.567693057195881	0.570243406686864	0.839551933527857
GNPAT	99.4530761277756	-0.0268588307004772	0.0654806823206438	-0.410179456728257	0.681674309513943	0.888390587305009
EXOC8	20.7141649559371	0.212588863272104	0.105514343542603	2.01478638955157	0.043927035738361	0.35263243714284
SPRTN	26.400624739122	0.0597945671837657	0.107412439743413	0.556681957197908	0.577744746529572	0.841657461707952
EGLN1	208.637216256757	0.00992012213965973	0.0868987477474502	0.114157250786745	0.909113139235237	0.974399214372289
AL445524.1	5.38182752500177	0.152258018898437	0.264876460696901	0.574826537993748	0.565408616919345	0.836959322653208
TSNAX	179.815686614957	-0.0200383657106854	0.0639586474265629	-0.313301899226267	0.754051307347645	0.918516611700546
DISC1	963.607730855128	0.0066519356118882	0.0344932060180585	0.192847704803249	0.847078241635028	0.953482034226873
AL136171.2	173.378641616565	0.108815762970078	0.181795654488257	0.598560858214061	0.549465764279019	0.829172297727854
DISC1-IT1	4.45553299919177	-0.258028533484335	0.20185589567059	-1.27828088759624	0.201150404299495	0.593670905225824
SIPA1L2	444.076529208127	-0.146824777046946	0.0749320790590397	-1.95943818576369	0.0500614923694798	0.368158575307038
MAP10	4.65587259105072	0.364764959243153	0.210209706431772	1.73524317898967	0.0826977414014499	0.433978773426195
NTPCR	45.232546082567	-0.076469405785285	0.0656155611565741	-1.16541570989252	0.243850761235089	0.634597966840633
PCNX2	566.345642064239	-0.0759678615966352	0.0586421601123198	-1.29544787318766	0.195165772402432	0.587097768522406
MAP3K21	35.1574959816736	-0.105197487846726	0.101912792813043	-1.03223044863179	0.301964174243853	0.67987064106964
KCNK1	34.5277310587535	-0.249806230132572	0.166674891646022	-1.49876341700645	0.133935018227382	0.515542210126307
SLC35F3	94.3258194820306	-0.207858749512928	0.131210055147081	-1.58416783896575	0.113155529899535	0.484433465897995
AL355472.2	11.5725590265842	-0.232603151629374	0.203040069811628	-1.14560220475285	0.251959784603833	0.642424654751973
AL355472.3	3.58506148179041	-0.170399980115657	0.267156108390591	-0.637829249505786	0.523584837187759	0.816100760670916
COA6-AS1	18.0387237132373	0.184046258917347	0.207423626859981	0.887296503795038	0.374919287400425	0.734652165914682
COA6	26.6452092838738	0.0454234728408503	0.0944817533506055	0.480764499281587	0.630683884089172	0.868098649622607
TARBP1	143.452825180987	-0.286415042197324	0.100979576908059	-2.83636603526377	0.00456301167141261	0.181471888123794
IRF2BP2	91.6314531960542	0.176488551618245	0.131221308756892	1.34496868908096	0.178635346176886	0.570603267660708
AL160408.3	2.39102045942997	-0.526736324244391	0.349933869798552	-1.50524533263276	0.132261014224608	0.513629774067041
AL391832.4	3.14379040906594	-0.701647295161722	0.319324305730021	-2.1972874678539	0.0279999221161359	0.303938421782785
AL391832.2	2.37152922323307	-0.120432588428177	0.320427056656099	-0.375850247120148	0.707028230082739	0.900422701275077
TOMM20	101.460218664505	0.0680295756610138	0.0730110867874165	0.931770483832036	0.351455151595968	0.716902310511467
RBM34	7.54112801194047	0.407268557296872	0.171554761766668	2.37398573553323	0.0175972302989435	0.262149226717873
ARID4B	438.949005612963	-0.0514455719961137	0.0410958134157436	-1.25184459729918	0.210626495937579	0.602331734819243
GGPS1	11.2669113561244	0.168587156729493	0.135122184726999	1.24766452725811	0.212153936998652	0.604794202691341
TBCE	32.1920658529399	-0.0398715842748365	0.110275894581352	-0.361562102272703	0.717679289229547	0.904955668339684
TBCE ENSG00000284770	17.1287887400781	-0.0787581519049559	0.107372974854848	-0.733500697092773	0.463253102826765	0.784022629307061
B3GALNT2	95.3879306953827	-0.025780010135261	0.0557893713970434	-0.462095368520808	0.644012931368171	0.873918319410353
GNG4	8.08224128513903	-0.299350620781657	0.206359680294633	-1.45062553088983	0.146884162062723	0.533737577481678
LYST	508.442087406359	0.0919061920183628	0.0525930702105522	1.74749623192606	0.0805512979563714	0.429999673751399
NID1	2.23214216800237	-0.0681613844275267	0.314121532507458	-0.216990487355108	0.828215758324186	0.946562564286033
GPR137B	88.7406523282157	-0.199622721935733	0.0859517118412021	-2.32249850130433	0.0202061090250233	0.273482927393997
ERO1B	130.35691112777	-0.00830033967423796	0.0689294964398132	-0.120417819699082	0.904152176035919	0.972853627984965
EDARADD	4.05769622001988	0.157415177274351	0.242117885874379	0.650159225973186	0.515589375757808	0.812419763631277
LGALS8	115.157909963485	-0.085334447165116	0.0666822579967889	-1.27971742002536	0.200644535807856	0.592927846137442
AL359921.1	15.0777852175675	0.0465252622054694	0.145473534216951	0.319819425958844	0.749105220655244	0.917747191202795
HEATR1	106.827841589231	0.0454080143643302	0.0924672757201781	0.491071181784815	0.62337610313963	0.865308318829026
ACTN2	17.0655402829093	-0.358038000529578	0.166578662897777	-2.14936291540107	0.0316056427520529	0.314383048941787
MTR	226.572253268199	-0.0633807146299966	0.0376954074288506	-1.68139088958321	0.0926870139538799	0.451670104360536
RYR2	270.877935167043	-0.236420944475359	0.131350629505595	-1.79992243177859	0.0718728871276506	0.415007620126052
AL356010.2	2.30078338765348	-0.433236813892141	0.3143832448163	-1.37805312794354	0.168186885653859	0.557988170681037
CHRM3	170.452019164858	-0.180630807037838	0.138617276041115	-1.3030901500637	0.192543985999092	0.584034978587568
CHRM3-AS2	7.6604815190345	-0.260145245141464	0.305225339936237	-0.852305530057923	0.394044537514993	0.747813336431897
FMN2	136.971197318989	-0.329940270478062	0.143942305196959	-2.29217025548256	0.0218958206189663	0.280789004734663
GREM2	7.82430206357447	-0.0628948522986073	0.181040639159388	-0.347407369917838	0.728285297350113	0.909644647095574
RGS7	227.813952363676	-0.263781119608796	0.134243903163758	-1.96493928880347	0.0494212647140923	0.366724337125829
AL359764.2	2.58173187790622	-0.503212945286889	0.306939685635181	-1.63945220783536	0.101119116266589	0.464286138794994
FH	23.4882143666287	0.0896485941798379	0.116622355962037	0.768708481665562	0.44206638866533	0.773114385555728
KMO	19.5361057867186	0.0135854600063021	0.168527416278004	0.0806127590770837	0.935749918954997	0.982558035218281
OPN3	31.0510037504414	0.149501623593896	0.101549543371109	1.47220379955376	0.140965851698099	0.525691475907995
CHML	24.1752768843416	0.159197416251304	0.103933136243091	1.53172916748085	0.125589281641352	0.50618774247223
WDR64	4.06223009753367	-0.245388406382246	0.259457229635792	-0.945775944369351	0.344262877588716	0.711367134306259
EXO1	2.34831808777747	-0.442616461550854	0.486210429856199	-0.910339298319376	0.362643599589679	0.723680156344426
PLD5	34.2544219926273	-0.172010529199709	0.174158901356802	-0.987664298865258	0.323317084578452	0.696457957194555
AL591686.2	4.17447977583529	-0.625629066893248	0.415989512327415	-1.50395394199465	0.132593226328354	0.513978477203506
CEP170	555.372592132389	-0.00735324129341569	0.0397248817345442	-0.185104170795338	0.853147330317904	0.9552363341279
AL606534.1	11.1047557576369	0.0826457283665214	0.262592265546716	0.314730246126836	0.752966477355157	0.918157555972284
SDCCAG8	728.398161515368	0.0224474219182194	0.044533532281528	0.50405662358677	0.614221587127259	0.860370651182888
AKT3	608.525178885793	-0.0914633916021649	0.0685868162157849	-1.333541876538	0.182354042588664	0.575034551576649
AKT3-IT1	5.20983302310513	-0.45470085540525	0.248466158832928	-1.83003133119226	0.0672452539412827	0.406510956228154
LINC02774	8.58810597062378	-0.0263844661162297	0.217652086077463	-0.121223125363657	0.903514307796754	0.972717053016614
ZBTB18	48.5206901691752	-0.0787008866205997	0.0931882702416891	-0.844536403739275	0.398369729760925	0.749883441569831
AL645465.1	20.1688870489623	0.449048410007492	0.137926845436646	3.25569985006112	0.00113113259309806	0.143448607674243
ADSS	105.207952758169	0.0156971345440022	0.0642709287869448	0.244233821422395	0.807049734329727	0.939308339579026
CATSPERE	40.9185664480784	-0.0871602111818596	0.104151094455447	-0.836863132716715	0.402669505518769	0.751481521118941
DESI2	100.310039339162	0.170776790533222	0.0691135826013948	2.47095844413332	0.0134751476445461	0.239362827684109
COX20	95.8818581164407	0.222019651357047	0.0823181903258356	2.69709101327713	0.00699481496368139	0.199582594622406
HNRNPU	374.919805969587	0.0200363802973915	0.0491299857486487	0.407823857305772	0.68340299710725	0.889305736660353
EFCAB2	87.7741187922874	-0.0578262189170367	0.108816037561923	-0.531412650310209	0.595132857151518	0.850891325280018
KIF26B	157.562837821942	0.0229197454740967	0.188583412227046	0.121536381187664	0.903266200250385	0.972559811138421
SMYD3	636.620731683789	-0.0378297491729652	0.0385543184446333	-0.981206534030459	0.326490902663058	0.698946772465519
AC118555.1	6.53297929764793	-0.141250752161953	0.286502019989041	-0.493018346493178	0.621999624095508	0.864530944013737
TFB2M	21.1663938569049	0.223333735032113	0.118701100952236	1.88147989564125	0.0599066675753026	0.389700028663914
CNST	121.365173433033	0.0704150259174917	0.0475939878742559	1.47949413492161	0.13900829773062	0.523512775092989
AL591623.1	3.2998029971661	0.145948462712822	0.252153390210195	0.578808250768152	0.562718563302357	0.835414653452951
SCCPDH	37.8561037476008	0.0209577067782342	0.0968155363105762	0.216470491998347	0.82862102384785	0.946683253284183
LINC01341	5.45358969403592	-0.0453817237424531	0.208833236237461	-0.217310829253492	0.827966118220114	0.946559153867285
AHCTF1	177.912276335607	0.0479576929673678	0.0505492565576638	0.948731914833611	0.342756977752075	0.710995912621683
ZNF695	2.19017823839405	0.127730540028014	0.338466196057326	0.377380493283827	0.705890861186843	0.89977127093033
ZNF670	39.8341326580077	-0.0271014168901245	0.0864851187000519	-0.313365088670546	0.754003304661328	0.918516611700546
ZNF669	12.6436070066741	-0.223909241378632	0.168390279039694	-1.32970408182441	0.183615789440086	0.57655962878551
ZNF124	231.126806519538	-0.0905401025174012	0.0765746879016086	-1.18237638309068	0.237056389814363	0.628434459199467
AL390728.6	72.8191991317329	0.308629190887322	0.103324206944869	2.98699791668372	0.00281731642324729	0.163713570204553
AL390728.5	15.3073646238667	0.123387220355537	0.185327337401743	0.665779922624499	0.505551779741767	0.808335013274282
ZNF496	58.3952285401639	-0.0271436399431556	0.0844651838841807	-0.321358916123064	0.74793841343172	0.91722995838541
AC104335.1	5.33082729001468	-0.0660952519278538	0.227046907850795	-0.291108355332849	0.770968449903815	0.925822747931371
NLRP3	96.5085976051112	-0.0885534014182655	0.102469048693569	-0.86419657981877	0.387479910742548	0.743667596980663
GCSAML	2.86276443497965	-0.119410373631907	0.375376548629028	-0.318108241092909	0.750402832599002	0.917824335240989
AL390860.1	14.6073317506974	-0.0192036210788162	0.228933561711664	-0.0838829437468092	0.933149500678959	0.981762209385083
TRIM58	5.38561099572399	-0.221104348772397	0.243226214279784	-0.909048185563011	0.36332469132964	0.724217592213233
OR2L5	2.68653694675321	0.168096674024207	0.327588668003453	0.513133360346991	0.607858037049386	0.856656985049099
OR2L2	3.46313623920792	0.245379287345091	0.237060070884588	1.03509328428638	0.300625348572728	0.67939866451289
OR2L3	4.15732780609415	-0.241184901476434	0.282189980763435	-0.854689811537368	0.392722892401812	0.747107625059072
SH3BP5L	22.6647009321226	0.0791368629814124	0.0872826861806761	0.906673092273972	0.364579696700944	0.725613681319566
ZNF672	27.2153176117928	-0.0335242156543724	0.106502663469927	-0.314773495442568	0.752933637079147	0.918157555972284
ZNF692	53.5478663262188	0.0613145629497708	0.0821959592513913	0.745955926644082	0.45569403928933	0.780281456293257
PGBD2	14.4376066330681	0.213424875552047	0.140669405059772	1.5172089159072	0.129213945966782	0.508951810317599
SH3YL1	103.362199520411	-0.0705977441673285	0.065179428873624	-1.08312922324327	0.278751069438688	0.662468252306907
ACP1	57.9940752418289	0.0571542889189752	0.0816454812083538	0.700030033176255	0.483908548688469	0.79593640990172
AC079779.2	4.15375193193297	-0.0699208201433832	0.261728024115374	-0.267150682009356	0.789353146525113	0.932415930703181
TMEM18	20.9699118356486	0.189871723248345	0.106918311535765	1.77585785373006	0.0757563491659954	0.421716601216687
LINC01115	2.53481891054	-0.395293743255892	0.540424259340448	-0.731450774875135	0.464503861197726	0.784435717244463
SNTG2	7.77886316689304	-0.102566348573951	0.278207009518027	-0.368669174625183	0.712374327792635	0.902662856516928
PXDN	4.56040045988976	-0.379833409883721	0.274644317596363	-1.38300116022044	0.166664510142384	0.557167730879495
MYT1L	165.800747280892	-0.173266672101787	0.142967452651222	-1.21193088978427	0.225538836584367	0.619687217139692
AC018685.2	4.73094266041709	-0.563347011500227	0.26290781781668	-2.14275488716367	0.0321327855058275	0.316408257613986
AC011995.2	16.5309395244801	-0.502948179223587	0.169899627225115	-2.96026652581872	0.00307372999997009	0.16976036368895
LINC01250	61.0023580021803	-0.185481578070899	0.127311850084284	-1.45690741237446	0.145141939668743	0.531911121918049
AC019118.2	9.14510432738495	-0.0497772986948977	0.162073339128842	-0.307128235664515	0.758745766689635	0.920540694659735
EIPR1	134.755611903227	-0.0746656476601334	0.100203959112391	-0.745136702397025	0.4561890833815	0.780293366815262
TRAPPC12	245.347033797683	-0.0707356017532778	0.0541237765536424	-1.30692287673554	0.191238905724059	0.583101922045639
TRAPPC12-AS1	4.1669615021961	-0.10529064865022	0.306651409630413	-0.343356154067968	0.731330540682956	0.910921235879388
ADI1	27.3525069424783	0.0546322222129191	0.106747141471958	0.51179096188979	0.608797316505361	0.856802543940943
AC231981.1	9.60722439150734	0.33332366964339	0.216297177288662	1.54104493559132	0.123305849946025	0.501645570965045
AC108488.1	8.40838476592832	-0.138813368149943	0.194826576121032	-0.712497087993313	0.476157014036398	0.791094568467021
RNASEH1	43.9029387072098	-0.0359905798609167	0.0848246080895778	-0.424294089551341	0.671351349136477	0.884309379028421
RNASEH1-AS1	10.9643800271027	0.288213004654254	0.134751356136836	2.1388504941025	0.0324477785218514	0.316831280034061
AC108488.3	5.31735556185219	0.254818831864162	0.206432430527691	1.23439341005085	0.217056343444182	0.610551048708105
RPS7	159.431134939211	0.286796252852894	0.12343833310015	2.32339700034839	0.0201578351120349	0.273482927393997
COLEC11	3.21856728046141	0.37419409934999	0.402246859184732	0.930259841203984	0.352236565080247	0.717421343281631
SILC1	15.6325755546816	-0.450681597733486	0.177506174447231	-2.53896293544123	0.0111181601354557	0.226568432829556
NRIR	31.0973419246207	-0.506060205905909	0.255414705372474	-1.9813276027624	0.0475545468346384	0.362228698268275
CMPK2	19.4718793009032	-0.142255708449702	0.226822492066726	-0.627167558003258	0.530549406533525	0.819936081126164
RSAD2	27.1237079958683	-0.277470185653844	0.198805213476553	-1.39568867838855	0.16280826509939	0.552672602305522
RNF144A-AS1	3.12274483111724	-0.114299906605135	0.248604796178267	-0.459765492710665	0.645684554356996	0.874680000429591
RNF144A	60.5647807892295	-0.239100127994867	0.127508218886233	-1.87517424432225	0.0607687562099934	0.392522014798695
AC013460.1	2.81551557408951	-0.406415010056949	0.385853047551457	-1.05328962058476	0.292208274501661	0.673404021602898
LINC01871	3.28524858053113	1.26593234851692	0.430896631588273	2.93790263305315	0.00330440784320721	0.172082004075217
LINC00298	3.87488936122552	-0.236246201801658	0.270225311061454	-0.874256378403916	0.381978649274705	0.74031375523497
LINC00299	25.4719826558355	0.055757730802902	0.16614328432523	0.335600268342805	0.737172321620439	0.912375084023316
LINC01814	6.20932700523646	0.0635715394704378	0.199728822887177	0.318289261166618	0.750265529435528	0.917824335240989
ID2-AS1	2.98080803039362	0.0377315078968588	0.262956348928752	0.143489624991265	0.885903504520027	0.966431253975615
ID2	128.216148210597	-0.261745691211218	0.172907223770906	-1.51379268895103	0.130078427487068	0.510048873774621
KIDINS220	304.401500844893	0.0422787892922458	0.0428648044332854	0.986328757385288	0.323971812435414	0.697335149070468
MBOAT2	49.5910593981153	-0.346089729313022	0.13623609306099	-2.54036739851374	0.0110736075641737	0.226568432829556
ASAP2	22.3666978615776	-0.372943901773649	0.158560527984708	-2.3520601660056	0.0186697548269294	0.267276492379249
ITGB1BP1	79.6570818459482	0.0904220592273398	0.0597559670776411	1.51318878514432	0.130231712111905	0.510048873774621
CPSF3	55.8593230304019	-0.0455903288411654	0.0685906523523945	-0.664672623420148	0.506259907694717	0.808335013274282
IAH1	56.5098961376049	0.0600481375104543	0.086871260810838	0.691231334160201	0.489420175518305	0.799207380515669
ADAM17	272.27598360408	-0.00350231528704307	0.0455621832616868	-0.0768689082989612	0.938727831923631	0.98359859450807
AC080162.1	18.2851548459998	0.103619793284725	0.163491405755885	0.633793518415536	0.526215583717602	0.817566252401307
AC073195.1	4.8284042395465	0.292680332092604	0.199268568269749	1.46877319706741	0.141894316231418	0.527296874121823
YWHAQ	123.69855357062	0.0846308792828746	0.0510922565113473	1.65643259980264	0.0976342438270277	0.456888948525202
TAF1B	94.6689232966936	-0.0162065452258038	0.0749178817170725	-0.216324125220303	0.828735105039091	0.946700096017086
AC010969.2	4.4165026453621	-0.129114595805414	0.208341721732188	-0.619725107059369	0.53543878305313	0.822026838903959
GRHL1	6.86098706226706	-0.26219457070599	0.198942166491273	-1.31794367845839	0.187522502585725	0.581030605289544
AC104794.3	7.5634634173588	0.0655657703164795	0.182064564099438	0.360123732153992	0.718754606095815	0.905525676981461
KLF11	13.0746548466437	0.101270699701996	0.146815202251092	0.689783470303005	0.490330365102997	0.799460800587093
CYS1	2.68173726015821	-0.014702194451003	0.274705888972935	-0.0535197643777178	0.957317783519674	0.988853327903791
RRM2	5.70412345107916	-0.262757160195649	0.379830608813348	-0.691774580823132	0.489078902107526	0.798825985811453
HPCAL1	152.727118440876	0.0859432574429731	0.0644285262226666	1.33393176100212	0.182226221422099	0.575034551576649
ODC1	16.605457959466	0.167301845786107	0.134901578369161	1.24017708175572	0.214909903303243	0.607381784839829
ODC1-DT	2.6762225294868	-0.114435220445439	0.267042741797312	-0.428527731835139	0.668266947786966	0.883720890868846
NOL10	161.370307778043	-0.0154680569439779	0.0808634213217533	-0.191286204456165	0.848301368778956	0.954048400535444
AC007314.1	3.94523941647457	0.106555691930304	0.264705550319585	0.402544230000681	0.687283544138185	0.890499612792706
ATP6V1C2	4.53757720324908	0.0394580998957714	0.247867168857076	0.159190505453845	0.873518784025593	0.961833440805736
PDIA6	135.703837194937	0.235216127757408	0.161084774821216	1.46020086639764	0.144234877295729	0.530512690323542
LINC01954	3.20843114019834	-0.102163469661096	0.326138823696983	-0.31325148138762	0.754089608598643	0.918516611700546
KCNF1	4.79168555707572	-0.538261223196203	0.278741212052073	-1.93104284520241	0.0534777541462158	0.375656319724859
AC062028.1	5.72419193948424	-0.305533312102152	0.205480897238014	-1.48691832773264	0.137036383015797	0.520039944736466
SLC66A3	35.005544106369	0.0885628059693668	0.0977899613831666	0.905643122430068	0.365124776489365	0.725882388001432
ROCK2	299.443998153563	-0.0439176161926121	0.0447250126338416	-0.981947541349186	0.326125692707786	0.69865749162756
AC099344.3	2.64700272887373	0.207050801084074	0.283865920501587	0.729396472525543	0.465759174935197	0.784913339899634
E2F6	29.2476003094998	0.162696010966305	0.102945386616407	1.58041089857226	0.114012797299356	0.485131046113345
GREB1	17.2606260441672	-0.0791363902333525	0.14227024572865	-0.556239920919853	0.5780468520039	0.841668246116536
LPIN1	72.4468659307764	-0.0745771410192365	0.0661552594162261	-1.12730479295717	0.259613636632677	0.646834025072707
MIR3681HG	8.69792804815482	0.0840577851168705	0.158956119996454	0.528811253814864	0.596936390150154	0.852127591092117
TRIB2	4.9939473551978	-0.156291542580803	0.278025505920678	-0.562148217528623	0.574015038756224	0.840430683568415
AC064875.1	3.8491495100917	-0.0726398573087288	0.257174539926899	-0.282453532645091	0.777595772094363	0.928632544869583
LINC00276	14.9661181746299	-0.052709903937489	0.177988404224497	-0.296142347964455	0.767121374624361	0.92366747279357
LRATD1	11.7848780920979	-0.0231853823122751	0.186124333919976	-0.124569323225859	0.900864515703212	0.971747093004184
AC068286.2	19.7735296296395	-0.19104751320775	0.140196030984341	-1.36271698896446	0.172971721482826	0.563466247045406
NBAS	378.951107704164	-0.0385707581196884	0.0365602743986554	-1.05499093631275	0.291429470052927	0.672882580158546
DDX1	104.472900319353	-0.105294716497763	0.0508949743061044	-2.06886274987536	0.0385589679800688	0.337322425754248
FAM49A	282.24878506212	-0.118837537009423	0.113802772459853	-1.04424114141284	0.296373836800708	0.675819296603254
VSNL1	118.034544255311	-0.16098617868742	0.132059115232573	-1.21904632182264	0.222826611585162	0.617562959720527
SMC6	104.229595497928	0.0776997524409769	0.0545714731381721	1.4238162903216	0.154499658756312	0.541018463328183
GEN1	26.1466169192108	0.0986404489077728	0.138235164799266	0.713569872405554	0.475493192691938	0.79107707706013
KCNS3	5.47164790597065	-0.225082586729339	0.236051250055208	-0.953532703922117	0.340320234247402	0.710145089246802
RDH14	28.0663471767876	0.190418473528678	0.0964177801030258	1.97493111047785	0.048275966318278	0.362907144657092
LINC01376	73.6982694127203	-0.227834214630833	0.110505104774456	-2.06175284929911	0.0392312721761932	0.338726716744006
LINC00954	5.33986886644969	0.493585504978992	0.195387993745786	2.52618134572374	0.0115309942229952	0.228151508237723
TTC32	26.8180615058874	0.0205308763454943	0.0971778647817694	0.211271120142433	0.832675717080143	0.94836578478941
WDR35	44.3247777378768	-0.0293606187301245	0.0863869714400566	-0.339873226722592	0.733951999685372	0.911992671101824
LAPTM4A	105.783503359476	0.217760929099791	0.0698343553532801	3.11824929145799	0.00181928850021384	0.149172460256268
PUM2	475.490601802266	0.0288479000016753	0.0329042395332808	0.876722890753857	0.380637170341589	0.739532480193842
RHOB	54.9605468993616	-0.448465843302284	0.23044995799887	-1.94604436987783	0.0516494100537189	0.372721832897108
HS1BP3	65.0697959332914	-0.0951644106421745	0.0785834566125292	-1.21099802355858	0.225896162183734	0.619985305997632
GDF7	3.08723801505441	-0.249511050107668	0.316596648286249	-0.788103890102066	0.430635939949488	0.766431438047634
LDAH	111.099326069136	-0.0377842209306351	0.0750268205949516	-0.503609517649979	0.614535803024732	0.860605885136896
TDRD15	5.00473921358307	0.35897993019045	0.477503885792139	0.751784311859436	0.452180777883696	0.778395305130208
AC018742.1	21.5305208175734	0.101114983574584	0.29641958617679	0.341121127921274	0.733012396348473	0.911304955606411
AC096570.1	8.45052077410968	-0.482553385047689	0.220056284389106	-2.19286345939765	0.0283172181092173	0.305102417841539
AC096570.2	5.6923085605092	0.670267211265654	0.289291849909703	2.31692393503262	0.0205078756780764	0.274200345426697
AC018467.1	2.79798655527319	-0.426982367378533	0.281663941952127	-1.51592839473611	0.129537459495201	0.509489058600606
KLHL29	48.1775785258379	-0.170454113163532	0.150788874055465	-1.13041571688394	0.258301094540709	0.646076927208922
AC009242.1	2.1665074993789	-0.0838054945214764	0.334430461228479	-0.250591690163718	0.80212980705937	0.937682035235368
ATAD2B	340.08894393505	-0.0280944017020615	0.0440226145559438	-0.638181125438591	0.523355782225523	0.815897367022613
UBXN2A	90.5641850467515	0.110824439048986	0.0570620936924537	1.94217267326877	0.052116200064965	0.373996526068612
MFSD2B	5.46780979620543	0.0199063053362538	0.217485361140777	0.0915294033209367	0.92707194381629	0.979491573281898
WDCP	12.4068365144808	0.141836106340812	0.128126051685118	1.10700442630815	0.268292014613109	0.654504773905779
FKBP1B	8.32675125755367	0.196183839342965	0.170237482292981	1.15241271605116	0.249151518095479	0.639577548964929
SF3B6	22.617878395998	0.107989128797645	0.116095106136063	0.930178130601666	0.352278863034887	0.717430829089107
FAM228B	188.716791849423	0.0120491242455069	0.0613172214340203	0.196504733314967	0.844215128241965	0.952323019834889
TP53I3	14.6890104096057	0.0741362872108822	0.135615872827343	0.54666379137837	0.584609734487493	0.845742811334468
PFN4	4.71459357380978	-0.00205377017738502	0.26863787564027	-0.00764512514287151	0.993900132103939	0.99886817140625
FAM228A	7.7935493243923	-0.27825902188924	0.220025596836489	-1.26466659284204	0.205990870309342	0.598399948126937
ITSN2	447.05469405411	0.0729482971861697	0.0399305913852355	1.8268774554925	0.0677181966418275	0.40692985979477
AC009228.1	9.52776886644545	-0.146442035386597	0.172564095265211	-0.8486240151031	0.396090539558604	0.749712323544764
NCOA1	568.154176318705	-0.0169906910186809	0.0395847840644538	-0.429222778909588	0.66776110738172	0.883426577822974
PTRHD1	5.11164268232849	0.129397772954517	0.250425235354563	0.516712194644881	0.605357082061547	0.855965486261318
CENPO	9.96497411897487	-0.146859094104956	0.183094969228676	-0.802092459031664	0.422499476777332	0.762801034321872
ADCY3	43.6261218953113	0.0743427166381279	0.131684987795445	0.564549671778906	0.57238010553853	0.839973759563472
DNAJC27	33.4547006077137	-0.0850869932023886	0.0749810559724155	-1.1347798733815	0.256467561154527	0.645260985216649
DNAJC27-AS1	20.861277800945	0.0423311613813354	0.118255222825554	0.357964412648233	0.720369945809505	0.906227388761743
EFR3B	33.8103253239636	-0.2720093161408	0.120854206888373	-2.25072277700718	0.0244031012199965	0.292898683408774
POMC	6.68218498024365	0.565891829870768	0.263263686349793	2.14952482705449	0.0315928202062704	0.314383048941787
DNMT3A	306.315419916226	-0.0507680549656169	0.074878603475217	-0.678004831946684	0.497768629543364	0.803407558089122
AC012074.1	10.2704382054836	-0.254741652970132	0.172292878014913	-1.47853849738399	0.139263700747838	0.523853589156068
DTNB	501.672556843687	-0.102784669123456	0.0627837837115877	-1.63712129226907	0.101605128457207	0.464286138794994
AC104699.1	11.1834769482835	-0.072203514347733	0.267307666491238	-0.270113892712088	0.787072634403839	0.932128295092131
ASXL2	302.875187543886	0.0534511064312145	0.0495608789872768	1.07849391543149	0.280813395663023	0.66351583208341
KIF3C	106.617361123525	-0.220081305958501	0.0945699097667746	-2.32718109281545	0.0199556288920121	0.272792609113285
RAB10	508.265591892958	0.0264499200928271	0.0415006652604451	0.637337255362914	0.523905188822536	0.816219789027099
GAREM2	3.40844636782962	-0.0982886981288951	0.230610055084226	-0.426211676212458	0.669953610092267	0.88381200223966
HADHA	127.260758123112	-0.0160153180815492	0.0576640762454157	-0.277734754882549	0.781215979234098	0.930100353813599
HADHB	153.186696348365	0.0611053771351198	0.0511364703728775	1.19494710310569	0.232107697821923	0.623446919611391
AC010896.1	7.50731760627935	0.153342436379357	0.152061412266911	1.00842438652482	0.313250770570138	0.689951841851327
ADGRF3	10.3660511377936	0.398959650113087	0.163541342813856	2.43950332832467	0.0147074671875701	0.24609956838216
SELENOI	108.692568542717	0.0612334640501504	0.067759357905228	0.90369014617575	0.366159725594931	0.726514627692754
DRC1	2.63417187350917	-0.565310942738311	0.287820545856701	-1.9641090633598	0.0495174453832384	0.366724337125829
KCNK3	3.86524753302915	-0.00842716188014215	0.271417412372838	-0.0310487149902012	0.975230689436761	0.992922731224027
SLC35F6	23.9028517656852	0.21929294415012	0.146112235437534	1.50085270746455	0.133393662523334	0.515278478308747
CENPA	11.3593040380253	0.220839024792759	0.160678522916647	1.37441532809783	0.169312780204754	0.559436963512595
DPYSL5	18.3893390343141	-0.210599586621009	0.176521674106248	-1.19305228486701	0.232848896916659	0.623686805422481
AC013472.2	2.33077083317968	-0.80263703990187	0.386145380806729	-2.07858770244775	0.0376552622501591	0.334480037223957
MAPRE3	53.1041341191272	-0.113008278966346	0.0974779635536268	-1.15932129526049	0.246325244618987	0.637012373063045
TMEM214	30.5991807866978	-0.074081309083226	0.117662246211949	-0.629609849108104	0.528949878044076	0.818991443990259
AGBL5	30.4192674278682	0.143230384128603	0.132042817758602	1.08472680725773	0.278042671163639	0.661932618733723
OST4	42.0978931464622	0.240385920895418	0.163281471864705	1.47221799356758	0.140962019929395	0.525691475907995
EMILIN1	8.75584959775839	0.28905413865913	0.179293558421782	1.61218362334658	0.106921987863994	0.472245464426619
KHK	3.90203687372286	0.296558841637314	0.215038223411026	1.37909826882483	0.167864457549165	0.557870429742765
CGREF1	8.85782003336171	-0.00103710343011049	0.184726831147078	-0.00561425443001701	0.995520496602097	0.99886817140625
ABHD1	3.05035638006025	-0.0556415340445802	0.25119974519585	-0.221503146833206	0.824700686633575	0.945377704170081
PREB	22.7878473105266	0.0637116170057856	0.109150234066916	0.5837057295427	0.559418311800641	0.834049858083386
SLC5A6	20.0779454522571	0.0986311247873293	0.128705129489833	0.766334062816978	0.443477555368595	0.774055147007822
ATRAID	23.093023798756	0.1977686476518	0.123518422861805	1.60112672320199	0.109348854463885	0.476386095104379
CAD	34.7628458787927	0.0958031656622323	0.0804006881283367	1.19157146403163	0.233429319664959	0.624268673048143
SLC30A3	11.5631095663636	-0.236437924625643	0.209678629486062	-1.12762051719419	0.259480218000646	0.646834025072707
[truncated: 17,061 more rows]
