# Supplementary material for: Integrative analysis reveals generalizable human neurodegenerative disease-associated glial states
Source: bioRxiv. 2025 Sep 25:2025.09.25.678630. Preprint. [Version 1] doi: 10.1101/2025.09.25.678630 (PMC12485690; doi:10.1101/2025.09.25.678630)
Supplement: Supplement 10 [file media-10.zip › DAM_replication_DESeq_results/Gabitto_2024_PFC_Braak.csv]

	baseMean	log2FoldChange	lfcSE	stat	pvalue	padj
AL627309.1	20.8836479838743	-0.00327181065155329	0.561319100269259	-0.0058287890969394	0.995349325505666	0.998655447408945
AL627309.5	40.0230941950661	-0.488937043407818	0.444590584260237	-1.09974673490076	0.271442485970595	0.790367202244525
AL627309.4	4.08433374999566	0.801459108155642	0.989902432777993	0.809634446403454	0.41815030431402	0.863304692732188
LINC01409	65.9531997676323	-0.219101765453736	0.276557036141063	-0.792248024172415	0.428216071414598	0.866245192089232
FAM87B	0.675116411547061	-0.842762542946249	1.48348709826314	-0.568095633546765	0.569970032523244	0.912500143735656
LINC01128	47.7857433765975	-0.134289823446438	0.285399639636013	-0.470532561350484	0.637974576394766	0.934056509268447
LINC00115	11.7966253811094	0.888054630835336	0.472823683867679	1.87819405231795	0.0603546235156947	0.581758866077688
FAM41C	5.02931870074752	-0.0495620636917666	0.526370802461123	-0.0941580791716259	0.924983584748945	0.988380646714935
SAMD11	0.666810936691172	-0.0529817688713471	1.16463731151668	-0.0454920758140146	0.963715090945603	0.993994455218262
NOC2L	42.4056084511745	0.15541935311086	0.203657090522421	0.763142362056625	0.44537849847115	0.872034505041518
KLHL17	10.5603840557184	-0.0636619900750062	0.411864485179991	-0.15457023454495	0.8771601373181	0.981462666561946
HES4	8.75371778970923	-0.70111174297925	0.671415064836152	-1.04422998484603	0.296378997246492	0.807349618809771
ISG15	10.1949725818599	1.56286084071979	0.748976121684274	2.08666310643559	0.0369185984577831	0.542652403989191
AGRN	7.07643358864211	0.342950118236779	0.501873797477289	0.683339357345704	0.494392429999111	0.88683500083281
C1orf159	53.3728176657434	-0.459231536920916	0.22868517378075	-2.00813865336631	0.0446285597801018	0.551430331629232
AL390719.3	5.7355803605351	0.110048066455168	0.519945317628505	0.211653154137636	0.832377637612426	0.974232748607059
TNFRSF18	1.16569028946616	0.392819293572219	1.17427930846417	0.334519471424548	0.737987600290483	0.959336005899815
TNFRSF4	2.36320255687643	0.714018240328386	0.788005018138843	0.906108747904673	0.364878295553995	0.839756700478071
SDF4	60.6730174363377	0.204868765536323	0.202299181474427	1.01270190043859	0.311202569851292	0.816827454084441
B3GALT6	12.3868725550105	0.508761523863531	0.428059505155943	1.18852990702353	0.234624704353584	0.769504069042394
C1QTNF12	1.78892793619335	1.12843858152008	0.858347222943143	1.31466445205104	0.188622698560349	0.730941461465921
UBE2J2	82.0856344510028	-0.0386712687388548	0.160353712971508	-0.241162290677522	0.809429336112464	0.972345869680731
LINC01786	4.20981221400558	0.0981007408947344	0.613834992128328	0.159816143023377	0.873025907238884	0.980669817464522
SCNN1D	11.5142680157644	-0.573451950043018	0.402546225765937	-1.42456173561656	0.154283927542993	0.704293518741385
ACAP3	67.9323686001086	-0.382274952902623	0.262013954165972	-1.45898699983159	0.144568685818978	0.696749559795692
PUSL1	3.84626669741614	-0.386862760621811	0.555361697146223	-0.69659604292075	0.486055632964121	0.883610270043891
INTS11	44.8613418403845	0.1661898345998	0.190319226210593	0.873216216294967	0.382545237571487	0.847344908187185
CPTP	6.0447015222082	0.907350513434599	0.499171553191417	1.81771278357815	0.0691080428518473	0.594767167509101
DVL1	23.8215698450184	0.311909460052871	0.275677896533563	1.13142716182506	0.257875344578631	0.784772100498312
AURKAIP1	28.4859757251417	0.714623941835492	0.386175228019923	1.85051730402196	0.0642390263613972	0.58746353074575
CCNL2	120.156660248647	-0.199043709268167	0.137403081908063	-1.44861167962264	0.147446057627155	0.699675600257643
MRPL20-AS1	9.18229005249207	0.357373860435007	0.432247161433221	0.826781277753328	0.4083610435844	0.858709870434286
MRPL20	72.5209282889055	0.192074016126101	0.201833583445813	0.951645473696242	0.341276811155866	0.830571549861861
AL391244.2	6.25541289315357	0.693052463323916	0.493749118810712	1.40365306371232	0.160422185517608	0.712319739644236
ANKRD65	3.00206649083815	-1.00765334256129	0.717731834484684	-1.40394126907408	0.160336339199734	0.712229344992936
VWA1	4.47951532254363	0.598073498652193	0.754493914624264	0.792681673184908	0.427963310546551	0.866245192089232
ATAD3C	4.87807840857327	-0.426949827599351	0.468753197891811	-0.910820085109887	0.362390177897911	0.838808299703355
ATAD3B	42.2579494107819	-0.43963684189633	0.290042065765613	-1.51576924104384	0.129577712320002	0.680580613378517
ATAD3A	22.6537059282809	0.439494551534574	0.290476642369303	1.51301167608449	0.130276693022698	0.680580613378517
TMEM240	12.9002661338223	-0.683739885305782	0.440526265572364	-1.55209788550841	0.120638803869435	0.670628816019623
SSU72	87.129924529265	0.155777297287004	0.145827164860024	1.0682323655989	0.285415708570698	0.799138568395488
AL645728.1	2.82294203033863	-0.147779816567241	0.596802236058284	-0.247619408303974	0.804428892652157	0.971286020937207
FNDC10	5.17392103491041	-0.590806811052865	0.637615687398723	-0.926587633787957	0.354140677937986	0.835932826832004
AL691432.4	2.63075389877465	-0.0872401542127095	0.855526359530464	-0.101972491251572	0.918778510039912	0.986409503225576
AL691432.2	7.76602878417282	0.458281910631884	0.414648602782319	1.1052296029862	0.269060112676473	0.789562682917051
MIB2	36.3152480998483	0.426391893451538	0.271157708464028	1.57248671213086	0.115837718434435	0.666416877023192
MMP23B	1.92843197476315	-1.33365950233071	0.705843992406354	-1.88945364227584	0.0588310688911413	0.57936298101923
CDK11B	36.3667363440498	-0.146878791797715	0.215883190704881	-0.680362335382115	0.496275063549326	0.887806256342127
FO704657.1	1.74755634606758	0.341666451813599	0.81213113351665	0.420703551080639	0.673971567771004	0.94481057332352
SLC35E2B	54.8784447006698	0.0321245529373235	0.212321494183562	0.151301464135092	0.879737914366284	0.98226369574062
CDK11A	42.9256197629394	-0.0623013853957153	0.259698439319478	-0.239898959573927	0.810408587449911	0.972382648060496
SLC35E2A	48.0446262220177	0.265555771246775	0.264169842946511	1.00524635319764	0.314778240119668	0.818619906639236
NADK	69.2841885040453	0.312676261805609	0.212810888263596	1.46926815801979	0.141760069866102	0.69415037250544
GNB1	523.692663579074	-0.154894606897162	0.0936593453463398	-1.65380834474533	0.0981664599242575	0.640167918142468
CALML6	0.696029586576111	-1.70119461922445	1.1368507366023	-1.49640983152178	0.134546889100215	0.684596577919674
TMEM52	0.637315433661071	-0.0771316083790967	1.35413407913785	-0.0569600969116773	0.954576981558072	0.992475771884028
CFAP74	69.3290060642685	-0.737726933819447	0.446169511930223	-1.65346782801874	0.0982356884807358	0.640167918142468
AL391845.2	0.65225700606581	-0.587994775565235	1.28630834405002	-0.457118060599606	0.647586189544233	0.936578180035243
GABRD	18.8169259326494	-0.405312239580766	0.401168573528133	-1.01032898967183	0.312337696555295	0.817374966131548
PRKCZ	75.3202371070036	0.00415529328280254	0.253540252035354	0.016389087134863	0.986923985786375	0.997146130480578
AL590822.2	2.7041110224567	0.0958199351162663	0.65074048887587	0.147247538387832	0.88293663929758	0.98275003696047
PRKCZ-AS1	0.571746826089483	-0.304485582625985	1.18004224151558	-0.258029392435072	0.796384223216515	0.970088958263287
FAAP20	33.7783622438795	0.595737578461667	0.270738714200625	2.20041518709515	0.0277774512907051	0.519631816117751
AL590822.1	1.36391520000041	-1.2298164685705	0.825661504199071	-1.48949231896609	0.136357774485425	0.688619795305295
SKI	441.883576008483	-0.125477309394142	0.120874849278804	-1.03807624284785	0.299234560837203	0.810001704169118
MORN1	21.634770264546	-0.426038128636414	0.438575404536876	-0.9714136365816	0.331342340594572	0.826177681750823
AL513477.2	3.32956997929996	-0.517975722251553	0.595805613195582	-0.869370329482814	0.384644606379526	0.84884441633844
RER1	96.7756546384765	0.0597975297703885	0.197837542491882	0.302255724657732	0.762457127334198	0.962859328143057
PEX10	15.550086913153	-0.111854682180202	0.331350428516271	-0.33757216696857	0.735685619669671	0.959199497529083
PLCH2	8.45582902681102	-0.644042330477373	0.545573758127975	-1.18048626951427	0.237806868249353	0.772978311452988
PANK4	17.323167988399	0.0783472444495897	0.320592208695323	0.244382871213341	0.806934306465813	0.971827067299734
HES5	0.630750953099879	0.178079875819455	1.57595571088461	0.112998020559535	0.910032124528282	0.986184415858376
AL139246.5	5.75704600890361	0.116505403913003	0.56284714503416	0.20699297303166	0.836015346368979	0.974232748607059
TNFRSF14-AS1	8.46373688004143	0.654824504520769	0.552123996384001	1.18600986156983	0.235618405082912	0.770653196708396
TNFRSF14	65.5845907466897	0.495660940723497	0.334740709796148	1.48073098436502	0.138678273927486	0.690842616184227
PRXL2B	7.75436922466858	0.544623231785448	0.442851747189185	1.22980937806436	0.2187684955756	0.755543903899438
MMEL1	0.614527466192247	0.343405914240056	1.2965516637252	0.264860956834838	0.791116576383155	0.968463984605849
TTC34	4.46193442203605	0.242964827759394	0.456258727364933	0.532515463676953	0.594369034575493	0.919168547326045
AC242022.2	1.90345714636846	-0.0364175502719959	1.01855359188634	-0.0357541817751105	0.971478367333185	0.995232680196378
PRDM16-DT	1.75327661589435	-0.116025879216688	0.829065130714508	-0.139947845975254	0.888701197615142	0.983112349952647
PRDM16	5.23522627058433	-0.368716114804563	0.673843371794101	-0.547183708022326	0.58425252788098	0.915744443502783
MEGF6	3.79015052278753	0.140452627258115	0.687126345479434	0.204405824608742	0.838036378896562	0.974232748607059
AL513320.1	1.41725460250101	-0.654388753353147	0.928654187993845	-0.704663546251605	0.48101964226156	0.882499212931107
TPRG1L	20.6445335123387	0.124018498022461	0.335631489925023	0.369507932793093	0.711749161383928	0.953662116626254
WRAP73	26.6519651642852	-0.156535380261547	0.232838198328035	-0.672292524961955	0.501397487571216	0.889006551262633
TP73	0.995692170170803	-0.38324925338216	1.21564021355362	-0.315265363147068	0.752560181224116	0.961607789325952
SMIM1	2.09028917013028	0.914817221040855	0.891083414471064	1.02663477535813	0.304592472651132	0.812369495476952
LRRC47	28.4884694198866	0.133585042852874	0.207628819669506	0.643383914937763	0.519975017995817	0.895292148620171
CEP104	66.0963189214228	0.170855449517514	0.161213886836663	1.05980603079572	0.289232852606928	0.801710470663732
DFFB	46.2827512737883	0.00680631211144374	0.203905402240696	0.0333797537321222	0.973371754845987	0.995831009985321
C1orf174	20.3533710535666	-0.224711498936406	0.264568384058948	-0.84935129242933	0.395685847473405	0.854188462441084
LINC01134	5.92238015903785	0.968495327683124	0.602836978180975	1.60656257452139	0.108150357910473	0.654836732374486
LINC02780	0.642938176395103	-0.937236126577195	1.26805329026847	-0.73911414746518	0.45983768680913	0.876809634007528
AL805961.1	0.627893600450813	-1.08973975726132	1.38243711037419	-0.788274380862328	0.430536229678211	0.867320350664441
AJAP1	26.2235730008328	-0.313219877273752	0.379354010304215	-0.825666445499211	0.408993331544849	0.858968618354897
Z98886.1	0.528379811152529	-0.418687831144098	1.41645650505119	-0.295588201721003	0.767544584888764	0.963367521624525
AL365255.1	2.42399390955214	-0.903935519309836	0.735773620416916	-1.22855113886474	0.219240144634201	0.755949271029188
NPHP4	91.8960233487633	-0.231713445867383	0.125530705571206	-1.84587065621124	0.0649109882760772	0.588561875358992
KCNAB2	78.71237480624	-0.166985297070086	0.201533230392074	-0.828574507267231	0.407345218218694	0.85853666385945
CHD5	59.8938214792351	-0.274511991841094	0.371549329280459	-0.73883054067871	0.460009904153176	0.876809634007528
RPL22	159.04215206131	0.181870003107524	0.31048768021146	0.58575594040852	0.55803953585913	0.907323383049803
RNF207	9.67169813955851	0.0285428506745949	0.390829706990975	0.0730314256158988	0.941781110247911	0.99088706022621
ICMT	18.0157463950775	0.600774862457157	0.3175028019461	1.89218759259688	0.0584659909047778	0.57925417489715
GPR153	4.08681039024623	0.27328496527413	0.612703637012564	0.446031243761862	0.655574677239202	0.938727309521528
ACOT7	33.7753544910769	-0.320843259041464	0.282147105138497	-1.13714886028681	0.255476061231297	0.784153521021289
AL031848.2	0.617451717280718	-0.100665076435485	1.18876435429566	-0.0846804297855384	0.932515454843252	0.989391255857148
HES2	1.27967318072886	0.337312374344922	0.895371009059866	0.376729166939521	0.706374885080846	0.952261563082225
ESPN	0.662846111336726	0.511376551245005	1.22748442389177	0.416605328174898	0.67696711144534	0.94481057332352
TNFRSF25	56.7334170871977	-0.768018586909649	0.33530789234254	-2.29048765164485	0.0219930635934373	0.509275785063876
PLEKHG5	51.6300463429119	-1.04817684376364	0.429024927704567	-2.44316070250684	0.0145592526000297	0.477373594409386
NOL9	63.2800145502773	0.0451910676661643	0.164050158215276	0.275471039819798	0.782954372307541	0.967233730415009
TAS1R1	2.7903073222983	-1.99681307027076	0.876695886689944	-2.27765762402506	0.0227469843559822	0.509275785063876
ZBTB48	40.7977284788805	0.112273480115551	0.235444082733699	0.476858364041107	0.633462982102589	0.931862639749555
KLHL21	38.7146664310544	0.35873353903283	0.331624052714954	1.08174764796442	0.279364674691779	0.795433882871079
PHF13	11.3570439162568	-0.040696063273294	0.315987291306821	-0.128790189962983	0.89752366815588	0.984597381695722
THAP3	17.9606192727385	0.251629712819828	0.268785774431008	0.936171988091642	0.349184643200556	0.833481148375742
DNAJC11	106.183364625329	0.100373751811375	0.168746977754026	0.594818071098643	0.551965086703131	0.905470836546397
AL591163.1	0.814853427852904	0.3228366089887	1.04430120327368	0.309141278375117	0.75721406038755	0.962452476146443
CAMTA1-DT	5.67409056893306	0.392261293782597	0.611483273671355	0.641491453114416	0.521203432116022	0.8957315224439
CAMTA1	331.664052796766	-0.171557171869593	0.113798529899598	-1.50755174096672	0.131669291939061	0.680580613378517
AL512330.1	0.93397452730999	1.76459100720907	1.34315903432098	1.31376178257338	0.188926382373749	0.731179074290192
AL359881.1	0.614399137082129	-1.42269127083061	1.2323081304344	-1.15449313016307	0.248298053440791	0.781046497386971
VAMP3	48.2252963568197	0.356356372279915	0.248902281222012	1.43171195752142	0.152226272866833	0.702683454408218
Z98884.2	0.956640136954153	-0.699216986543726	1.06920251845682	-0.653961222942969	0.513136788526753	0.892917872452581
PER3	94.9100719319441	-0.132817320043822	0.376974414485263	-0.352324494555358	0.724594920374035	0.955915333367349
Z98884.1	14.7201720624903	0.353069096729241	0.636292981960991	0.554884474194761	0.578973682115741	0.915087304782227
UTS2	1.24923303358881	-0.557584899551458	2.09687308944027	-0.265912563978919	0.790306548699374	0.968449952823482
TNFRSF9	1.37840719326294	-0.743148329999092	0.990034885423845	-0.750628428291133	0.452876307395232	0.874491419327244
PARK7	65.9098297992097	0.288212327821511	0.21416237512492	1.34576546255334	0.178378167059367	0.72431686770955
AL034417.4	9.03025999271718	0.979680402738014	0.501310830581994	1.95423745702972	0.050673141463384	0.565981117058113
AL034417.3	4.00822701708994	1.09744391308569	0.648278279932003	1.69285929678348	0.09048225258415	0.627966425047082
ERRFI1	22.0293376803799	0.355210080388036	0.284196301742954	1.24987580137236	0.211344920387037	0.748739187971374
AL034417.2	3.71549928020909	0.833838015743782	0.585371490479155	1.42445955996464	0.154313483542872	0.704293518741385
SLC45A1	6.72086172128944	0.107525412847135	0.430535408023362	0.249748129522718	0.802782135330914	0.971002293510692
RERE	795.363573392512	-0.11745303124814	0.0925667165957733	-1.26884733052639	0.204495520451319	0.742447793509251
RERE-AS1	9.42734521707793	0.731034770334143	0.573835903301907	1.27394393785349	0.202683285300097	0.741805290327153
ENO1	145.558435051077	0.143635041078049	0.297002602515947	0.48361542916223	0.628658822688104	0.929942485936461
ENO1-AS1	0.549298958392079	1.41164363849229	1.31082401402952	1.07691316559944	0.281519060785532	0.797106309266996
CA6	0.798497936504848	0.269184679078356	1.3950966402032	0.192950560786347	0.846997687181534	0.976013493258242
SLC2A5	466.437688737176	-0.119889971518598	0.184445528809931	-0.650002048258612	0.515690898550776	0.893950542573853
GPR157	8.98778150525717	0.24316102226428	0.402350987511384	0.604350504439609	0.545610635252352	0.903938150124085
MIR34AHG	244.992591919187	0.0703541968825233	0.190150812813872	0.369991565333928	0.711388775050052	0.953662116626254
LNCTAM34A	18.3288161213334	0.503092933766455	0.381243867390735	1.31960924961145	0.186965513062639	0.730126312727647
H6PD	69.1656821909187	-0.232551502022784	0.190690051462794	-1.2195261380385	0.222644561408734	0.759904253886214
SPSB1	17.6920553256975	-0.371895974168318	0.415577289927355	-0.894890031727497	0.370845875947189	0.841609752350117
LINC02606	1.51849065555413	-0.687319832135353	0.812580013659126	-0.845848803295426	0.397637096081883	0.855029397062776
SLC25A33	65.1296948790373	-0.065603336680273	0.206112404004108	-0.318289124797	0.750265632868482	0.961047920395806
TMEM201	10.0759999757149	-0.19984292166672	0.347239933929843	-0.57551825737617	0.564940846626987	0.910544624740954
PIK3CD	272.830811676758	-0.380072959705612	0.148413604587888	-2.56090377132873	0.0104400268975017	0.46102613628067
PIK3CD-AS2	22.9322241730529	-0.0873851996975783	0.461377429883461	-0.189400681606057	0.849778790292754	0.976689867653955
CLSTN1	203.20049447155	-0.149521445046599	0.12656290537026	-1.18140022630781	0.237443768175361	0.77273722057145
CTNNBIP1	62.1147080070663	0.0546713051658526	0.172671885770252	0.316619610204497	0.751532253996947	0.961411053939172
AL357140.4	2.94656290214182	1.375368435159	0.724858397054798	1.89743050607859	0.057771142584073	0.578862985479101
LZIC	43.4558375099514	0.0936958944206532	0.178117994100468	0.526032728438453	0.598865467407584	0.921132035375787
NMNAT1	40.4422258549454	0.022931461242023	0.208135758784025	0.110175499760318	0.912270192325546	0.986261269930294
RBP7	6.38702755565308	0.741083822641001	0.603790721481373	1.22738524504448	0.219677829442432	0.756306418076131
UBE4B	247.115904248628	-0.118756669455628	0.119044574655331	-0.99758153447533	0.31848231885283	0.821708387467156
KIF1B	246.198186405765	-0.351387530797199	0.163415342964812	-2.15027257797246	0.0315336601587348	0.528410052294767
AL139424.3	2.32913879402748	-0.119028929723225	0.693489183496193	-0.171637759543914	0.863722320122246	0.9798410131039
AL139424.2	4.44330944079202	-1.10786562026631	0.520155744975032	-2.12987289089634	0.0331821087961208	0.534097610249922
PGD	52.6450333524543	0.257059524344714	0.235446502047082	1.09179589465003	0.274922823930153	0.792308889716415
CENPS	5.76577688102364	-0.347450076917549	0.496160786133185	-0.700277181567272	0.483754219171247	0.883202366183866
CORT	2.9902532400507	-0.614797085222952	0.851171984383956	-0.722294784723109	0.470113258647811	0.88023877266005
DFFA	42.4669203687675	0.456516595287793	0.242734360241016	1.88072506436463	0.060009328307265	0.58118310211058
PEX14	144.741492041119	-0.162889575926036	0.113431285494422	-1.43601983540993	0.150996697139248	0.701995716618322
AL139423.2	1.04184053767955	0.77528941266039	1.28346678760725	0.604058803972442	0.545804547260791	0.904062436394339
CASZ1	6.6749338793272	0.116555186616593	0.416534056525097	0.279821505086393	0.779614451853811	0.966602693982824
AL139423.1	0.741703957407536	-0.131110667379037	1.33098736569331	-0.098506320013595	0.921530253724075	0.986862989528083
C1orf127	1.24465223831895	-0.243667830185145	0.956885091591857	-0.254646908313498	0.798995825579307	0.971002293510692
TARDBP	108.172453818098	0.0402119004150836	0.105397795532922	0.381525061428091	0.702813678625386	0.951065432445277
MASP2	2.18180594240039	-0.0820418230547047	0.953628824281285	-0.0860311905069948	0.931441622696595	0.989114379173107
AL109811.2	13.444694788071	-0.523234915864559	0.302891940619891	-1.72746397541552	0.0840843696005478	0.619317359179201
SRM	39.0208649558108	0.0948648562525458	0.311672022980578	0.304373986940937	0.760842983630629	0.962819156729651
EXOSC10	57.4564644105235	-0.204254887673685	0.175147572451707	-1.16618737453529	0.243538696049726	0.776320464926072
AL109811.1	13.6677332153293	0.482213733146284	0.366397148822826	1.31609575755586	0.188141904732041	0.730581774787239
MTOR	145.14666395202	-0.122417122258706	0.11347878504912	-1.07876659241387	0.280691791048714	0.796803445857035
MTOR-AS1	1.71666210065174	0.244062840804961	1.03136833594771	0.236639842719909	0.812936207911493	0.972569492276719
ANGPTL7	3.36911408758619	-0.133101850573652	0.638898049771416	-0.208330344131232	0.834971040196822	0.974232748607059
UBIAD1	21.8137972344463	0.632187737176799	0.315489135367979	2.00383362311171	0.0450878857966986	0.552509513325163
DISP3	5.36742129327549	-0.90679554919355	0.544928370713682	-1.66406375209633	0.0960996898629544	0.636635938766998
AL031731.1	1.65904602905303	-0.181826475389876	0.874191809954807	-0.207993798751415	0.835233809353935	0.974232748607059
FBXO2	14.8190283936188	-0.0184650298967521	0.474136770985336	-0.0389445219749116	0.968934620071741	0.994829414260436
FBXO44	42.742182324905	-0.727511770775952	0.278368022261018	-2.61348902387137	0.00896229624022559	0.449778077106777
FBXO6	12.6644985992379	-0.1547064262151	0.429027634597434	-0.360597811747638	0.718400125388266	0.955268488347642
MAD2L2	7.79482865661404	0.170802760309171	0.423419238590023	0.403389229261147	0.686661909027388	0.947868669925208
DRAXIN	2.09976683127495	-0.199144542968929	0.707467734086339	-0.281489223287497	0.778335192642344	0.966452999191428
AGTRAP	31.5939347780468	0.750780637900774	0.370838408166828	2.02454929523649	0.0429136652943507	0.550444315399624
C1orf167	1.99330393281745	-0.34678984368449	0.789970400723559	-0.438990933542389	0.660668105788816	0.940167658777179
MTHFR	114.39423298131	-0.126920106586142	0.167168900078871	-0.759232767137072	0.447713328026141	0.872570549135999
CLCN6	102.018382735564	-0.0523528518811015	0.130259016717027	-0.401913458281602	0.687747717743944	0.947868669925208
NPPA	2.9432059687022	-0.18409236398405	0.726767286680698	-0.253303041231862	0.800034046165212	0.971002293510692
AL021155.5	8.34845781558893	-0.333337196182493	0.618600661948365	-0.538856837192194	0.589985641871458	0.917089889729949
KIAA2013	38.2609796761929	0.398929551123418	0.214307625755919	1.86148089558778	0.0626762960555337	0.585302859190461
PLOD1	40.1603622371274	0.247408766200214	0.355457225247062	0.696029644715343	0.486410264820175	0.883700778090334
MFN2	58.2453437312662	-0.312159818627826	0.193055021460132	-1.6169474187559	0.105889631458849	0.65283842569339
MIIP	31.4365057375392	-0.222401002990881	0.280030396291753	-0.794203079151344	0.427077216250664	0.865804751291337
TNFRSF8	7.423396692369	0.244146784518569	0.607110346658868	0.40214564924184	0.687576838880937	0.947868669925208
TNFRSF1B	392.676820412383	0.048568038400861	0.244335708379087	0.198775851156016	0.842438087014412	0.974703272588393
VPS13D	419.786350381768	-0.168214749022719	0.0895351322568469	-1.87875691678397	0.0602776922421778	0.581713431722135
LINC02766	1.19685480214096	0.566042849469887	0.956429578022787	0.591829092780734	0.553965039540609	0.905575108378887
DHRS3	180.273148090575	-0.156479885710081	0.20765496168817	-0.753557172137609	0.451115169182481	0.874491419327244
AC254633.1	1.27625839059174	0.918990534219193	1.04787919415479	0.877000458970311	0.380486388780187	0.846011555472325
LRRC38	1.4443360846661	-0.888695991323943	0.80184936275615	-1.10830790994119	0.267728860544524	0.78939550811624
PDPN	77.7905028087367	0.0169402661304678	0.351435449253115	0.048203065929945	0.961554406771205	0.993890516855876
PRDM2	305.453624021036	0.00874254091846265	0.0921158533657045	0.0949081032094913	0.924387820145751	0.988062035397599
KAZN	337.949918046435	-0.631946743788015	0.296131521780844	-2.13400701143762	0.032842206880479	0.534097610249922
AL357873.1	7.74662093027024	-0.219429712164405	0.814241887596425	-0.269489589650249	0.787552952252284	0.968449952823482
KAZN-AS1	8.87001921506514	-0.367076277821022	0.751064109452618	-0.488741604346599	0.62502464509306	0.92818133049702
AL031293.1	1.61023982923071	-0.467395746462419	1.00512350207514	-0.465013250110512	0.641921967919459	0.934266346669958
TMEM51-AS1	17.5145603814784	-0.103433203435022	0.46115884017921	-0.22428975533642	0.822531847219867	0.974232748607059
TMEM51	201.148548516575	-0.0411881619488455	0.242555930870928	-0.169808925310357	0.865160407491961	0.980139781666138
C1orf195	13.8171529452467	0.452949234887592	0.63236206737668	0.716281475842831	0.473817562594674	0.880761038903625
FHAD1	37.1068282140565	-0.833618169998839	0.593037411680573	-1.40567551655215	0.159820500392722	0.711867054735529
AL031283.2	2.09446226774298	1.39948029962973	1.17723524846987	1.18878559017727	0.234524049837121	0.769504069042394
AL031283.1	0.916193136932381	0.0257328691222812	1.18940114198766	0.0216351474821	0.982738996451135	0.997125593457921
EFHD2	99.3684709978211	0.166945790440118	0.166430031314473	1.00309895468728	0.315813119008062	0.820163785150975
CTRC	0.736663672893348	0.641348271218145	1.26137296823112	0.508452525439432	0.611136024822841	0.924402925243193
CELA2B	5.44422180378957	-0.230466635154406	0.732437930749615	-0.314656881462344	0.753022185983209	0.961607789325952
CASP9	30.9053776459334	0.08967629024774	0.225919351444396	0.396939393081656	0.69141215397939	0.948798643176359
DNAJC16	86.6973156179499	-0.0943494389556085	0.140469102296366	-0.671673965400217	0.501791278993954	0.889301846904461
AGMAT	8.97390745875161	-0.455508415800753	0.416358043939677	-1.09403054037488	0.273941583987593	0.791715969111176
AL121992.1	2.85442332784934	0.432895311847604	0.717129324539236	0.603650272042277	0.546076182074369	0.90407164090894
DDI2	156.281369436097	-0.0490383619224406	0.148954598363793	-0.32921683829239	0.741991796578684	0.959477998145633
PLEKHM2	157.182096262682	-0.0182914692635922	0.101375136401975	-0.180433486087381	0.856812267611847	0.978397114072257
AL450998.3	4.01394451246892	0.151609030586966	0.67410493694799	0.224904198556053	0.822053802991964	0.974232748607059
SLC25A34	9.33893383390849	0.244497711582815	0.432385646823472	0.565462136356794	0.571759471217247	0.913013197338372
FBLIM1	3.41477347119746	-0.138319163537204	0.661173790449318	-0.209202429883383	0.834290215622009	0.974232748607059
UQCRHL	3.16536187816605	0.474490263832483	0.622836518103609	0.761821521443852	0.446166533783851	0.872130802130443
AL450998.2	35.9821627474299	0.574838021350368	0.286374349094929	2.00729577620033	0.0447181786381043	0.551430331629232
SPEN	272.965427666596	0.122768192023475	0.127119374452364	0.96577089489597	0.334158835410013	0.826726157889836
ZBTB17	32.0634624683439	0.0499744345801885	0.239807694448605	0.208393791096219	0.83492150390191	0.974232748607059
FAM131C	1.95183173456727	-1.07647888623685	0.848109379597406	-1.26926893173596	0.20434516318344	0.742447793509251
EPHA2	5.07526658803922	0.523344741420359	0.631788872684666	0.828353844214612	0.407470137663843	0.85853666385945
AL451042.2	1.82967655103483	0.761460449001872	0.973307838663763	0.782342871138557	0.434013098197494	0.867825264702838
AL451042.1	2.32730280870984	-0.606790459650829	0.661782385875995	-0.916903309307071	0.359193309697012	0.837253254411994
ARHGEF19	6.29392884182542	-0.126539572505307	0.566902664606989	-0.223212167459173	0.823370382562573	0.974232748607059
AL109627.1	1.61756125099037	-0.708194788566685	0.789143686105735	-0.897421852364407	0.369493856283314	0.841319924729964
CPLANE2	0.662768482956819	-0.392898424667708	1.30530792836707	-0.301000565559439	0.763414063257872	0.962859328143057
FBXO42	275.987205151676	-0.0636849964756147	0.114983028790472	-0.553864314982211	0.579671708650507	0.915087304782227
SZRD1	59.5844936591399	0.425456367809512	0.189434625562712	2.24592714529195	0.0247086748275307	0.51472855793731
SPATA21	8.03609840119371	0.346855841670762	0.450179346523286	0.770483684668152	0.441013029447781	0.870239619294072
NECAP2	57.76151912355	0.147134267246053	0.232633868759351	0.632471393914945	0.527078895101899	0.897211934559316
LINC01772	12.9693573459554	0.121051666505396	0.320273976940556	0.377962854371598	0.705458188566162	0.952049431849732
AL137802.2	1.50931769108534	1.30484353828849	0.966453664922304	1.35013564089841	0.176972477781061	0.723846684124731
AL137802.1	1.00219585093587	-0.0907186045771689	1.188499677596	-0.0763303569090291	0.939156274966533	0.990672228405451
NBPF1	80.5379343608222	0.723972264874457	0.3291786603835	2.19932927617791	0.0278545174594387	0.519631816117751
CROCC	90.5840398142081	-0.203108641685817	0.290679700350603	-0.698736930858392	0.48471644966086	0.883473340480302
BX284668.5	21.8617119690904	1.23526192465512	0.443718198606402	2.78388835196469	0.00537115194083461	0.398089963309158
BX284668.6	1.26143889399323	0.797416030339485	1.04295759627288	0.764571861012508	0.444526530400959	0.871509604366437
AL049569.1	12.4906933730806	0.0523486072660934	0.540411542040418	0.0968680407314065	0.922831189218581	0.987390555123622
ATP13A2	63.1433679929545	-0.146075288810467	0.232289247056401	-0.628850842910516	0.529446710650574	0.89793673037983
SDHB	91.9976374124659	0.140638134621376	0.134550467456616	1.04524448914846	0.295909986301855	0.807041694141767
PADI2	381.824041740607	0.257570790769309	0.219248770662093	1.17478784483713	0.240079604303139	0.77388557578031
PADI1	5.57493984752877	0.899001445113644	0.765253835365975	1.17477548437729	0.240084550679807	0.77388557578031
PADI4	2.0285932810861	0.131768796524749	0.860557724785861	0.153120229741169	0.878303462969365	0.981697713518072
RCC2	191.233337568037	-0.00414873046471646	0.10860851254258	-0.0381989437806724	0.969529063023778	0.994954789330789
ARHGEF10L	204.10384050142	0.0606041828265075	0.182190021568954	0.33264271173913	0.739403998338031	0.959477998145633
IGSF21	636.30313022768	-0.204251304424787	0.173055631254241	-1.18026384316102	0.237895293897194	0.773095720417657
IGSF21-AS1	12.1984909584338	0.385734500654363	0.580264747280336	0.664756048790275	0.506206538242087	0.890654288154546
PAX7	1.21723797747114	0.651202119781691	1.13539229647163	0.573548122358571	0.566273625876394	0.911173403203027
ALDH4A1	7.56713483279607	0.293764301328066	0.391218221477147	0.750896265053508	0.45271508829759	0.874491419327244
IFFO2	14.2948853266977	-0.505310613687293	0.299478013801603	-1.68730454457351	0.091544807600004	0.629573651675322
AL137127.1	1.10465177240105	-2.08021347940743	0.913727788041638	-2.27662276077417	0.0228087625020499	0.509275785063876
UBR4	193.159279134996	-0.138019885261477	0.131865095805608	-1.04667489465857	0.295249546438023	0.806264878033795
EMC1-AS1	52.6747048299545	0.217277974516727	0.204028790495517	1.06493781582998	0.286904070813679	0.800503454954165
EMC1	44.7927445963932	0.0291868108811484	0.21426946286359	0.136215448020839	0.891650963239042	0.983608530003084
MRTO4	22.6127341405384	0.327682771971779	0.389075927580059	0.842207776795321	0.399671661533289	0.856314675493104
AKR7A3	1.30157596911089	-0.730013467480082	0.929350758530045	-0.785509088769395	0.432155143580397	0.867424410121991
AKR7A2	13.049600371357	0.129126891102716	0.369041552522805	0.349897972789219	0.726415268467712	0.956223781677444
SLC66A1	16.3010430533086	-0.0617551255814708	0.29478944231096	-0.209488932498227	0.834066574306157	0.974232748607059
CAPZB	622.25579156658	-0.0897152361017342	0.11974267625511	-0.74923359747361	0.453716422371499	0.874884882429562
MICOS10	202.949356712414	-0.00433429886066057	0.415367346943793	-0.0104348569827447	0.991674339811195	0.998481731423088
AL031727.2	0.780715444237158	0.586728747282726	1.18031551847818	0.497094834472072	0.619122177106115	0.926831522417591
NBL1	44.0076646801375	-0.164654306805299	0.319745060723029	-0.514954965787342	0.60658448986312	0.922853538242741
HTR6	1.09976808690204	-0.663398694077578	1.16808899261614	-0.567935061687194	0.570079063223317	0.912500143735656
TMCO4	91.3687415403127	0.271599586582592	0.189039908071425	1.43673147830761	0.150794306964323	0.701973497937367
OTUD3	46.4465585757188	0.186148772391576	0.191352106509132	0.972807542009956	0.330648963574969	0.826177681750823
PLA2G5	0.673443325548177	0.0581987976979494	1.28876271336262	0.0451586603914835	0.963980844841155	0.994051255252475
Z98257.1	5.23607130998252	1.79762800697597	1.00816040775691	1.78307736858619	0.0745737098857465	0.602096124085888
PLA2G2C	7.77922839629891	0.979064199427366	0.89321053519241	1.096118060471	0.273027111936546	0.790992970653047
UBXN10-AS1	0.554225487180277	-1.88393996009162	1.35522864183877	-1.39012702501291	0.164490308141754	0.715516782168253
UBXN10	1.25649728985853	-1.85357961045382	0.924065410930207	-2.00589653992991	0.0448672875019618	0.551430331629232
VWA5B1	1.04840733299726	0.42197038717756	1.01069060738882	0.417506983930272	0.676307617031377	0.94481057332352
LINC01141	237.127838562799	-0.0842958222621565	0.44455662188563	-0.189617740715699	0.849608684341426	0.976656729394979
AL139254.1	1.53703156150771	-1.22456617143005	0.901985375107545	-1.35763417592446	0.174579792944724	0.722780310958907
CAMK2N1	106.271691552387	-0.119051087721895	0.30510916191209	-0.390191782428994	0.696394737685642	0.949904043695998
MUL1	15.6655308087917	0.0181359884643665	0.312299888091599	0.0580723501862003	0.953690998568113	0.992475771884028
FAM43B	1.69309640967699	-1.49219373287128	0.926095922752385	-1.61127340722594	0.107120144213991	0.654267522394081
CDA	1.58756678322173	1.50526297833154	1.53263357249645	0.982141462476036	0.326030161358423	0.823965907319459
PINK1	37.2049327137208	-0.136484438159031	0.314709754046559	-0.433683533491115	0.664518265724861	0.941266771648304
PINK1-AS	7.38711685895928	-0.103300473292088	0.43214242185201	-0.239042658319401	0.811072504841496	0.972382648060496
DDOST	50.7902604955799	0.167635556224294	0.248521611466627	0.674531101078126	0.499973719683351	0.888522537889937
KIF17	7.07321767856387	-0.723666068818247	0.512008275097461	-1.41338744706908	0.157541834490548	0.708278965700514
SH2D5	5.3811991798513	-0.537481056118829	0.56737191603137	-0.947316990728726	0.343477275474485	0.830571549861861
HP1BP3	365.567094021588	0.211587157275991	0.178917514752858	1.18259611177955	0.236969254230706	0.772336965557402
EIF4G3	835.299396826344	-0.134354413020986	0.097840190512957	-1.37320269223304	0.169689342982419	0.720833297857554
AL031005.2	0.55195723938289	-0.215489884837896	1.39552916946286	-0.154414461233253	0.877282951994579	0.981462666561946
ECE1	21.6044479996889	-0.190980632828957	0.398593367436944	-0.479136504596177	0.631841521627224	0.930889548233257
NBPF3	17.9463009234516	0.146350506866056	0.486342813169894	0.300920467832496	0.763475142221133	0.962859328143057
ALPL	0.914807857062142	0.361669640437459	0.989722838966293	0.365425173794314	0.714794052669061	0.954414757583593
RAP1GAP	40.8316498281313	-0.117741693113392	0.374901298197836	-0.314060510538056	0.753475081190752	0.961607789325952
USP48	218.597965760685	0.0169430660993091	0.0821768792677969	0.206178018078482	0.836651857990886	0.974232748607059
HSPG2	3.39078049833095	-0.313640831725134	0.574093207538457	-0.5463238854017	0.584843320396112	0.91592119662342
LINC00339	12.7009725804262	0.22324761362168	0.319322792354208	0.699128339620815	0.484471829248473	0.883473340480302
CDC42	221.021385186273	0.240341130751321	0.112133073812621	2.1433563049644	0.0320844988654079	0.531436857462645
CDC42-AS1	5.44494423055231	0.782369686905919	0.599139535175297	1.30582216824836	0.191613039502558	0.732415232454812
CDC42-IT1	8.37336482882864	0.221608210420538	0.439513124690108	0.504212952859574	0.614111739169206	0.925533084807556
WNT4	0.864657949933417	1.44560968678668	1.07067909294636	1.35018017659107	0.176958195261116	0.723846684124731
ZBTB40	94.6216557943498	0.225758038265862	0.238035249177391	0.948422719097454	0.342914298029424	0.830571549861861
EPHA8	1.64332208483072	-0.991316834269629	1.04981222547692	-0.944280139068953	0.345026512370716	0.830845432810158
C1QA	276.198502059754	0.408904717671829	0.29133063901669	1.40357608472621	0.160445120748338	0.712319739644236
C1QC	377.810015916237	0.653934635869853	0.273419014632045	2.39169406981401	0.0167708149939455	0.479264320051042
C1QB	465.348229053627	0.404510064471181	0.22785374790203	1.77530573095996	0.075847419649907	0.604138544831405
EPHB2	143.228657424061	0.0727419636881055	0.273989026945617	0.265492251638763	0.790630278059245	0.968449952823482
KDM1A	118.827914506683	0.0794187515755911	0.113359088412859	0.700594479785727	0.483556124401229	0.883202366183866
AL031428.1	52.345908214403	0.398248117457069	0.34731728738356	1.14664064221273	0.251530171982223	0.782935795475512
LUZP1	217.137467729845	-0.0704283151469504	0.117335951832297	-0.600227927137031	0.548354344028305	0.904373140642882
LINC01355	29.8183309975115	0.114431733185563	0.266962306777094	0.428643783337961	0.668182477498773	0.942300560555466
AL109936.6	7.41143206298776	0.590407089208531	0.493635722275225	1.19603801460574	0.231681724677148	0.767029330403044
HNRNPR	180.686036513568	0.0244536062787678	0.135840470493918	0.180017090561113	0.857139151052234	0.978397114072257
ZNF436	6.45092104832981	0.685046028166954	0.438181067570684	1.56338572993332	0.117961894568239	0.668983618618408
ZNF436-AS1	12.674285569365	-0.352529883170477	0.335452112293356	-1.05090971334289	0.293300058802269	0.804930628531059
TCEA3	3.83537671790378	-0.0688599025222361	0.517156521663676	-0.133150989376903	0.894073970423917	0.98381872140532
ASAP3	5.3138955492094	0.145695775058378	0.556773319260492	0.261678801800149	0.79356908491462	0.969031373887201
E2F2	1.8026912998482	-0.693776197802036	1.41385393763517	-0.490698635364311	0.623639611816066	0.928132246518333
ID3	2.81062638809399	1.85125976386447	0.884613855195572	2.09273204686037	0.0363730808173424	0.542652403989191
MDS2	1.01820020513711	-0.327656982881323	1.1024200746716	-0.29721608886606	0.766301539441116	0.962933068494957
RPL11	282.0418993875	0.412590065780792	0.301306222532891	1.36933801868547	0.170893639045308	0.721183827050765
ELOA-AS1	64.6626446379264	0.269537585435913	0.161737908691683	1.66650841238294	0.0956121940648023	0.636635938766998
ELOA	39.3348087812533	-0.0398196625332264	0.211975032714911	-0.187850720074097	0.850993674580509	0.97697119244208
PITHD1	42.698716324619	0.17528384021814	0.221633364962018	0.790872981819225	0.429018116173113	0.866462413482931
LYPLA2	23.6919168687567	-0.0824581294473818	0.283729175140166	-0.29062266651516	0.771339922609777	0.964574064886425
GALE	27.675351931377	-0.187319398838467	0.40174108069679	-0.466268967349755	0.641022988655509	0.934217171881585
HMGCL	59.4084183740618	0.286451935066428	0.17884994668585	1.60163276743705	0.109236840425494	0.657582696079629
FUCA1	39.6886064420269	0.100457705367016	0.236840817116279	0.424157062917476	0.671451272176673	0.943595445779843
CNR2	2.60595372183312	0.792207999954283	0.944628778445556	0.838644786217407	0.401668670544669	0.856700105096018
PNRC2	50.5777646793582	0.374621756180992	0.197546153801241	1.89637585431257	0.0579103623649872	0.578862985479101
SRSF10	157.36774702388	0.187911859250069	0.12483963533477	1.5052259544508	0.132265994520315	0.68115089438904
IFNLR1	62.5623429856664	0.00279087572894395	0.378367204050989	0.00737610368727373	0.994114774115247	0.998655447408945
LINC02800	4.5164054233594	2.22795403315884	0.806799995182808	2.76147006254508	0.00575417917345306	0.411389762504418
AL138902.1	7.17337883694503	0.106054645694294	0.413499745672032	0.256480558463056	0.797579790592747	0.97031928039771
GRHL3	2.91837880465271	-0.0836798203796215	0.686597926563612	-0.121876016722676	0.902997209893756	0.985234588718018
STPG1	25.0022126197516	0.0456501566609921	0.274369222263587	0.166382206737226	0.867856175749044	0.980139781666138
NIPAL3	80.3030571890821	0.00660433819653113	0.220552915294254	0.029944461118185	0.976111346888335	0.996575258061088
RCAN3AS	8.30259308579236	0.867988765986851	0.592044953326082	1.46608591308908	0.142624882931079	0.694199237862441
RCAN3	36.3191523587621	0.474218957920976	0.324568115384025	1.46107684471682	0.143994353965689	0.695851946036823
NCMAP-DT	2.06184577953091	0.316643839585591	0.736183359439951	0.430115453609923	0.667111659179483	0.942213065133134
NCMAP	23.4889772011357	-0.624109974087209	0.543156683183437	-1.14904224399727	0.250538561929141	0.781680878321058
SRRM1	177.807532625569	-0.0208192811188535	0.099360261582265	-0.209533276053388	0.834031961332382	0.974232748607059
CLIC4	62.1447503074556	-0.110386207971312	0.410529229016632	-0.26888757284281	0.788016200346617	0.968449952823482
RUNX3	33.8462915935899	0.411090300285281	0.445437194743706	0.922891723314243	0.356063634272469	0.836291885632305
AL050344.1	1.52804137252305	0.0760158228984359	1.0338422965502	0.0735274839809621	0.941386374207574	0.990811995291165
SYF2	38.3577844406686	0.319930167464648	0.293905780332503	1.08854670058787	0.276353831779677	0.793037939396863
AL031432.4	12.4391876710049	0.122894773332611	0.383400012950973	0.320539304072287	0.748559540435589	0.96065195052266
AL031432.5	0.569539720172483	-0.572700319305116	1.25558654147184	-0.456121741026132	0.648302437067949	0.936606854746215
RSRP1	363.944190729269	-0.0381731025862888	0.179129926161233	-0.213102876802001	0.831246720819232	0.974232748607059
AL031432.3	0.899323878605608	-1.53521064091887	1.11041947774133	-1.38255017287844	0.166802836202908	0.717564588474427
RHD	18.0101241417017	0.0789677396920389	0.976401569003603	0.0808762933191759	0.935540333382666	0.990507880848464
TMEM50A	73.1878947995951	0.346554575744805	0.179376698532909	1.93199327771786	0.0533603355964564	0.572436979948394
RHCE	2.82106016624423	-0.796865871066693	0.675976899570275	-1.17883595071558	0.238463505859774	0.773501455293904
MACO1	153.048592293247	-0.230100228606341	0.134926200033856	-1.70537841092837	0.0881238721229826	0.624857209463578
LDLRAP1	29.5024657564267	0.237474274823419	0.263169058409538	0.902363964284384	0.366863557134337	0.84037023159143
AL606491.1	3.08798370036706	0.194503620103588	0.753974545402492	0.257971069832014	0.796429234639801	0.970091373411738
MAN1C1	233.014156088213	-0.0965486065596163	0.144146936079487	-0.669792984752563	0.502989766237196	0.889604778864514
AL031280.1	24.1061934461727	0.721580092100698	0.445343795945556	1.62027651147275	0.105172892186881	0.651767990990832
SELENON	46.2219179862021	0.198283183156654	0.178686306205199	1.10967195734043	0.267140411159237	0.78939550811624
AL020996.1	1.82405822038099	-0.730677252819838	0.76272503859652	-0.957982517742367	0.338071574147237	0.828596758119434
MTFR1L	35.2687024879249	-0.408055864742582	0.191753447370204	-2.12802361750909	0.0333351254697507	0.534097610249922
AUNIP	2.31051659396513	0.405247866238115	0.794272900745229	0.510212378966839	0.609902680599258	0.924091842624528
AL033528.2	5.57864120611097	0.983778992622829	0.616181463806254	1.59657349402539	0.110360811228484	0.659143139758144
PAQR7	21.5738684946952	-0.0811172455624833	0.293249788461973	-0.276614847662549	0.782075862622743	0.967044345722357
STMN1	74.5815922754024	-0.416716416921352	0.364967185271174	-1.14179146437981	0.253540711159725	0.783509876178546
PAFAH2	34.844739659566	-0.262088768118059	0.218288240976836	-1.2006545425682	0.229885234190371	0.765392728434265
EXTL1	10.1798055031597	0.313582618185666	0.558682190338556	0.561289805919244	0.574599989835133	0.913365757111902
SLC30A2	0.936293248239452	0.421950534101576	1.17732392400506	0.358397995231568	0.720045491723432	0.955268488347642
TRIM63	1.67640112914184	1.126337432183	1.53353262725113	0.734472428018681	0.462660858399751	0.876809634007528
PDIK1L	42.9100867295004	0.120238765750415	0.206911395508152	0.58111234258085	0.561164740654837	0.908396701361478
FAM110D	0.696533977252484	1.28903822361378	1.18124651830807	1.09125250625933	0.275161789729374	0.792619459865338
ZNF593	6.44843868910538	1.12966331223938	0.630171938293904	1.79262712855442	0.0730325656017171	0.599469004863415
CNKSR1	3.75263313810082	0.0559935680981432	0.724526870985428	0.0772829419314516	0.938398460684983	0.990672228405451
CEP85	36.5915562372527	-0.322812106107757	0.220718015522588	-1.46255440609795	0.14358934687219	0.695369642613264
SH3BGRL3	48.2822272966428	0.472333637861749	0.430535882484292	1.09708309360018	0.272605070004582	0.790526013552413
UBXN11	24.4674418963841	-0.733353717832316	0.379420534221697	-1.93282558978164	0.0532576868364467	0.572436979948394
CD52	2.56361900168639	0.857162911722126	1.29556424636275	0.661613589699296	0.508218895918538	0.891437684126599
ZNF683	0.999469998401555	0.439889980445133	2.24561714820396	0.195888235355236	0.844697645706019	0.975372007762503
LIN28A	0.816508759506683	-0.740685635963107	1.17673591774841	-0.629440832723412	0.529060492770471	0.897908478715356
DHDDS	69.8119856452277	-0.13876759994394	0.173488853377975	-0.799864643993068	0.423789224396363	0.864848464140272
AL513365.2	15.7900974780472	0.0482851216494476	0.31033011911578	0.155592766138929	0.876354027281391	0.981276119018592
HMGN2	64.7876178062604	-0.0716136328640476	0.282704984967915	-0.253315776770527	0.800024205510698	0.971002293510692
RPS6KA1	253.791577809818	-0.154737224627932	0.098186300270656	-1.57595534408966	0.115036094961326	0.665343609576725
ARID1A	420.815479471514	0.0280520250730745	0.121831557965003	0.23025253507086	0.817895541229257	0.973713560441715
PIGV	11.1566803868135	0.392744244480582	0.36954062835704	1.06279043315671	0.287876998980779	0.801188019765203
ZDHHC18	26.0502327641218	0.123001887147161	0.264186358350584	0.465587579597633	0.641510735048699	0.934234699768778
GPN2	31.1419378522573	0.223115651007028	0.200124434152367	1.1148846064302	0.264899874052871	0.788627378584045
GPATCH3	12.4374886101078	0.752858465057575	0.313154686036261	2.40411048797271	0.0162118726032173	0.479264320051042
NUDC	71.8403471145598	0.168735181731142	0.240858691255159	0.700556749070718	0.483579678033286	0.883202366183866
TRNP1	5.63502401001897	0.061176923909497	0.492914371923437	0.124112680404862	0.901226058278428	0.985039471164115
SLC9A1	34.7804701695917	-0.0660797546494482	0.194950977604939	-0.338955749087632	0.734643065954635	0.958928843990372
WDTC1	98.9726374274264	0.151100407774478	0.208307951465234	0.725370331337048	0.468224869203758	0.879233457437508
TMEM222	39.7234885130058	0.506739667580378	0.223197198415856	2.27036750988349	0.0231852940781536	0.51016993399973
SYTL1	4.50052074571724	-0.284159724565505	0.578592323488099	-0.491122527952706	0.62333978886541	0.928132246518333
MAP3K6	12.7979770072989	0.141803136374656	0.511885461206388	0.277021222756476	0.781763810217742	0.967033660179908
GPR3	0.537502419700519	-1.34098117932321	1.26295550885424	-1.06178022101487	0.288335470982072	0.801188019765203
WASF2	512.581775920534	0.0750679145127661	0.125730446276923	0.597054386870053	0.550471069972264	0.90513027980121
FO393419.2	12.1823230135689	0.349615497761563	0.530998420093977	0.658411559303109	0.510273709675039	0.89200324438641
BX293535.1	4.00295238795173	-0.0928859522426697	0.67486421913033	-0.137636504662179	0.890527703530927	0.983297626383623
AHDC1	89.9180138290291	-0.0529580321457744	0.26394743663187	-0.200638554484753	0.840981208912111	0.97445748805376
FGR	63.9290652716551	0.544831644890304	0.471073622660073	1.15657429896782	0.247446327707821	0.780523687114844
IFI6	25.1662602134557	0.894462596154058	0.628721605895891	1.42266877385183	0.154832196824931	0.704485799191747
AL445490.1	0.920202134904097	-0.987936220140475	1.22896490010533	-0.803876677076623	0.421468200910674	0.864594884580969
FAM76A	34.4062916774413	0.331637227905611	0.190452075803756	1.74131590063284	0.081628220539963	0.615075132319366
STX12	208.845794471904	-0.0512077314008565	0.127518997923558	-0.401569430709871	0.688000931078663	0.947868669925208
AL020997.2	1.94137772152867	0.58216873815089	0.808664161777165	0.719914107324212	0.471577881530739	0.880652556256812
AL020997.3	1.20259642871893	0.716578929076953	1.05693309923897	0.677979457349682	0.497784718297528	0.888115977286898
AL020997.4	0.777491845729204	-1.33673197371126	1.11371192966028	-1.20024930874091	0.230042530364759	0.765393388827653
PPP1R8	36.6609305030086	0.365732595316204	0.237349179078016	1.54090524659446	0.12333984873934	0.675392577563143
THEMIS2	140.529486530792	0.273463478705405	0.411074620683173	0.665240481766865	0.50589669193776	0.890478895674072
RPA2	73.0917178832784	0.0595387196003516	0.196832545931508	0.302484120797123	0.762283036632923	0.962859328143057
SMPDL3B	1.6019767600817	-0.190081838654014	1.12845358115553	-0.168444534917751	0.866233574799652	0.980139781666138
AL512288.1	1.94671724147438	-0.0560421541255827	0.779347068597211	-0.07190911005344	0.942674240046779	0.990921710854986
XKR8	9.11604277256718	-0.0521662089674932	0.411358356669218	-0.126814511293473	0.899087210118442	0.984848613182726
EYA3	221.434724427473	0.00311931576391356	0.134743748464579	0.0231499850602238	0.981530634041697	0.997073294378418
PTAFR	177.402900865845	0.186254414993624	0.221223982371452	0.841926869759032	0.399828889023814	0.856320579922048
DNAJC8	67.1806289027188	0.226512196176487	0.165827448849298	1.36595116036754	0.17195429330472	0.721574134186719
ATP5IF1	64.0487856040978	0.372382514933641	0.31414097124783	1.18539938758852	0.235859573761367	0.770653196708396
AL353622.1	6.94626108355524	0.0118976310874862	0.490210386581355	0.0242704589971221	0.980636876492624	0.997073294378418
SESN2	25.8541273664368	-0.102915431272288	0.281434616549436	-0.365681494814302	0.714602756152286	0.954414757583593
MED18	7.05259081335823	-0.217226948379403	0.387263332138665	-0.560928263411271	0.574846441673293	0.913372840426186
PHACTR4	268.849449173534	-0.116590334027437	0.0992231516026283	-1.17503155407078	0.239982092044795	0.77388557578031
RCC1	43.03750130853	0.0414821493371991	0.392906118386235	0.105577763735461	0.915917368096847	0.986261269930294
SNHG3	53.6552993308655	0.300162177048478	0.388332310215934	0.772951848589605	0.439550878049433	0.86992144989688
TRNAU1AP	91.1953532707203	0.107989669745745	0.197284698888233	0.547379854364294	0.584117792731531	0.915744443502783
SNHG12	65.6557884256486	0.215276058689084	0.437657378347557	0.491882621748301	0.622802324167532	0.928098566526549
TAF12	55.6055928128081	0.423306500061929	0.177077567929441	2.39051453558816	0.0168247831377701	0.480012850677939
RAB42	7.87853270754969	1.4420779846572	0.894514216414231	1.61213534474382	0.106932490938265	0.654267522394081
LINC01715	4.57303457637506	0.163988252730826	0.55979613933504	0.292942807582812	0.769565867678256	0.964101777823892
AL360012.1	8.15075300188238	-0.561098933903083	0.76393721456075	-0.734483048094083	0.462654388077015	0.876809634007528
GMEB1	64.7238453617222	-0.110258328825045	0.169544041345044	-0.650322641540997	0.515483834867585	0.893929596244922
YTHDF2	123.867655825992	0.0733815382318311	0.149242999075751	0.491691661828539	0.622937333635846	0.928126312800433
OPRD1	14.5639411706717	-0.320346321718445	0.459803713820272	-0.696702336431456	0.485989096319896	0.883610270043891
AL009181.1	1.65713406864053	-0.722862918203172	0.868119358192639	-0.832676879488231	0.405026987425633	0.858088500380773
EPB41	353.749274837374	0.0521090197863537	0.143239738939572	0.363788849184769	0.71601569001929	0.95510962603678
AL357500.1	0.822604054999469	1.84164498313684	1.24267087469081	1.48200542930972	0.138338850332057	0.690693867412015
SRSF4	228.966417293533	-0.0209039386574023	0.102869903065028	-0.203207527513543	0.838972829476988	0.974253671357033
MECR	40.4722167994524	0.163812052608095	0.22249270737863	0.736258075772909	0.461573654907043	0.876809634007528
PTPRU	9.45574052267283	-0.304555401632052	0.426187790508635	-0.714603769546236	0.474853914826146	0.881096328680314
MATN1	0.972183441823362	-1.35268301336794	0.994960094881144	-1.35953494047369	0.17397713833124	0.72248797865173
MATN1-AS1	3.84313484243189	0.607603755504136	0.607867058080157	0.999566841840628	0.317520176450219	0.821079316233216
LAPTM5	369.093923515776	0.14317825694252	0.168551172322474	0.849464616410914	0.395622811061839	0.854188462441084
SDC3	34.8126462173766	-0.33606387887146	0.310186813523058	-1.08342413094385	0.278620209589577	0.794881000016144
PUM1	450.700960918511	-0.10748544848217	0.0932997964032912	-1.15204376242753	0.249303090684626	0.781462096492213
NKAIN1	5.4537061485034	-1.2625723226629	0.555164846860151	-2.27422959109108	0.0229521859596976	0.510076202675599
SNRNP40	70.708507390273	0.241999273605486	0.154217070659517	1.56921197225809	0.116598555471608	0.666888542715127
ZCCHC17	85.3924198919946	-0.00504205398111945	0.136517202110633	-0.0369334699449332	0.970538052787681	0.995232680196378
AL451070.1	17.0707468338364	0.379738921049748	0.448336795512746	0.846994770115746	0.396998036523534	0.854950583100851
FABP3	6.27550822750175	0.899893791834067	0.50687172099373	1.77538764654262	0.0758339023552328	0.604138544831405
SERINC2	1.79697745134842	1.51476123897099	1.12009890290764	1.35234597144847	0.176264664514701	0.723334945071496
LINC01226	1.41526797178388	0.311362754449067	0.876752010884266	0.355132067658489	0.722490653859219	0.955361848930581
HCRTR1	0.530248708610625	-1.13458164864937	1.53601695754261	-0.738651772741187	0.460118477714169	0.876809634007528
PEF1	21.4654846194736	0.299150885994653	0.241447445732793	1.23898964881045	0.215349331481268	0.752574343505053
COL16A1	11.0196828627351	-1.23238313632584	0.454411829008935	-2.71204017512848	0.00668704875483588	0.427135059190764
ADGRB2	26.4033999861549	-0.402017299203928	0.420765782611563	-0.955441996040483	0.339354224990487	0.829431150266954
SPOCD1	1.03528451612733	0.0929186620812134	1.23378622909452	0.0753118002860242	0.939966632877144	0.990681734019864
AL136115.2	8.69420076750258	0.59638609858233	0.396389482355032	1.50454571861765	0.132440910813133	0.68115089438904
PTP4A2	172.521119781328	0.132414973621185	0.169764887909675	0.779990345775374	0.435396557766594	0.868403448552448
AL136115.1	0.933449107589911	0.0499218916600345	1.07685797168397	0.0463588448734493	0.963024238256446	0.993964694159794
KHDRBS1	200.899054579321	0.117965443928901	0.164451280395923	0.717327610006405	0.47317197484049	0.880761038903625
AL445248.1	16.2426755844416	0.441531092025147	0.387073218687399	1.14069140077017	0.25399836630517	0.783509876178546
TMEM39B	47.1981814905273	-0.269720550519013	0.245272447832625	-1.09967732985268	0.271472735631483	0.790367202244525
KPNA6	167.919265167591	-0.11800783803119	0.124650305950454	-0.946711178375253	0.343785972747591	0.830571549861861
TXLNA	65.286105802274	0.0882490191549854	0.23871256949078	0.369687358077698	0.711615452314502	0.953662116626254
CCDC28B	7.51232911232855	-0.58343311378174	0.434739674160485	-1.342028686267	0.179586694620816	0.72431686770955
AL049795.1	2.07083443030254	-0.816457012106562	0.816614477446497	-0.999807172975396	0.317403833849634	0.821079316233216
IQCC	2.59840197176292	-0.602653192600969	0.704211857799724	-0.855783931960376	0.392117304555334	0.852741864152086
DCDC2B	4.36850677427666	0.999852030392224	0.781273096331832	1.2797727645898	0.200625065057694	0.741073784334939
TMEM234	14.2628191345015	-0.00186676528691669	0.289794953135193	-0.00644167631879298	0.994860321464896	0.998655447408945
EIF3I	21.5962123945467	-0.241620681548342	0.300423526120285	-0.804266845105866	0.421242881175843	0.864560406286245
LCK	5.95853400546792	0.64326619728029	0.869784167082084	0.739569908979021	0.459561005868668	0.876809634007528
HDAC1	58.9975074753604	0.21899958356921	0.163249165983017	1.34150506834438	0.179756525267246	0.72431686770955
MARCKSL1	11.186396178537	-0.677185648069157	0.517184667628568	-1.30936914888494	0.190409336629843	0.732151821028091
TSSK3	9.37356527817167	-0.0229753216598776	0.361334097912604	-0.0635847039972258	0.949300911535967	0.99178774539122
FAM229A	12.0971417662291	0.201413308128344	0.361168274314264	0.557671651838078	0.577068618754376	0.913937814405525
BSDC1	80.9915187645762	0.150287745746843	0.188161876552572	0.798715172809475	0.424455586834473	0.86514434328593
ZBTB8B	6.73316090723586	-0.964380664516746	0.509924968020668	-1.89122071872672	0.0585948867264695	0.57925417489715
ZBTB8A	26.7665788943219	-0.117387115941493	0.203691701496356	-0.576297979147633	0.564413788572451	0.909998612280043
ZBTB8OS	142.727225049744	-0.0553814340937314	0.128158700625837	-0.432131675986785	0.665645713725339	0.941488362433293
RBBP4	144.300448551638	0.0881319938436128	0.113690236849659	0.775194038518505	0.438225010316942	0.869382042605842
SYNC	49.0350165049635	0.515630725409543	0.345681071183266	1.49163714300161	0.135794295485148	0.687251815510141
KIAA1522	9.67371736224517	-0.823367035243592	0.386419306875795	-2.13076060277765	0.0331088695610963	0.534097610249922
YARS	93.211720835245	0.0422542632918383	0.306396267167225	0.13790723915307	0.890313729062342	0.983297626383623
S100PBP	177.011555959778	0.0231192194460968	0.169076913506511	0.136737884354664	0.891237983380436	0.983575651501883
FNDC5	5.43878228032549	-0.762151303313245	0.581991646659482	-1.30955711768003	0.190345703275949	0.732151821028091
HPCA	19.8270121699746	0.14830959807596	0.442735650489987	0.334984539672425	0.737636748687274	0.959336005899815
TMEM54	4.87837316044857	0.735093873207185	0.528169215765097	1.39177720182412	0.163989875713096	0.715516782168253
AL031602.2	18.0341130701564	0.971260906711787	0.562531637915246	1.72658894406597	0.0842415129162853	0.619317359179201
RNF19B	74.3121908564461	-0.00190428641597837	0.302925088677444	-0.00628632783204717	0.994984269113893	0.998655447408945
AL020995.1	40.7509947453647	0.486620439418344	0.493631385578444	0.985797203409413	0.324232638376604	0.822839918753479
AK2	101.0026033027	0.23010062024542	0.160580405934807	1.432930866664	0.151877595169908	0.701995716618322
AZIN2	97.7608639233427	-0.460608666578556	0.52740761276251	-0.873344744050873	0.382475199138857	0.847344908187185
TRIM62	21.9543788874917	-0.0462636396797516	0.262779718176538	-0.176054834067031	0.860250863798041	0.979232176020679
AL662907.3	1.43093931769518	0.611476788652131	1.00851952888339	0.606311302002396	0.544308055002492	0.90343150751398
ZNF362	115.307857146034	-0.111752056312344	0.180492780337671	-0.619149730550301	0.535817724578227	0.899788683993429
AL513327.3	1.1835131240502	-0.117345593678248	0.919456287368533	-0.127624983689098	0.898445758686851	0.984768705160029
A3GALT2	2.43974243234454	-0.186230776610832	0.694934633751187	-0.26798315635181	0.788712283981148	0.968449952823482
AL513327.1	160.56681897926	0.903923474062092	0.478458160068602	1.88924246569958	0.0588593469233275	0.57936298101923
PHC2	489.892099608853	0.0512810973999902	0.186076883499465	0.275590908637169	0.782862293211785	0.967233730415009
AL513327.2	22.0432368247245	0.543701104592644	0.394164461508528	1.37937626977282	0.16777877189193	0.718476278630773
ZSCAN20	11.119523004575	0.540511213304648	0.360785410805099	1.49815152474843	0.134093886834267	0.684596577919674
CSMD2	51.6223119857038	-0.636197925806002	0.394903734279138	-1.61102028312628	0.107175301643666	0.654267522394081
AC099565.1	0.569677267269796	-0.16826704741374	1.41596937358874	-0.118835230868922	0.90540589624427	0.98524641713026
SMIM12	70.1222056152313	0.408391586250206	0.19980381258231	2.04396293029677	0.0409572094017996	0.546892162647731
DLGAP3	18.260959689916	-0.495044091352697	0.375988904915173	-1.31664547778181	0.187957487210877	0.730440563830302
TMEM35B	17.8453421905167	0.531472191909649	0.359620294046581	1.47787041139789	0.139442467402804	0.691122333681084
ZMYM6	186.380988180438	-0.172296946250828	0.154222551783528	-1.11719683183994	0.263910174931359	0.78802224324041
ZMYM1	77.3829606206308	-0.0767846309672376	0.164528750845358	-0.466694304628911	0.640718605120267	0.934104345261155
AL590434.1	0.783277914868858	0.527990559334229	1.05796708513471	0.499061423321125	0.617736113061234	0.926411126953254
SFPQ	311.296672722149	-0.0896724673453981	0.116617997938614	-0.768941920891153	0.44192778974197	0.870779299956391
ZMYM4	389.79908138843	-0.0540428069247037	0.0888832363486183	-0.608020242565614	0.543174048365687	0.902490344900312
ZMYM4-AS1	37.2851348982736	1.0754060564528	0.541837721630637	1.98473825930099	0.0471735997991689	0.558799038797509
KIAA0319L	289.254027372501	-0.056533479095967	0.0852959856654631	-0.66279179090204	0.507463911913778	0.890925550651476
NCDN	73.3250791702383	-0.11009149995296	0.351551849540818	-0.313158642449916	0.754160137747318	0.961769108034157
AC004865.2	9.96073032660415	0.0719080776985589	0.408972410980697	0.175826231227008	0.860430461127175	0.979232176020679
TFAP2E	19.7322433315295	-0.0754648971874395	0.304489797766905	-0.247840478534555	0.804257834423077	0.971286020937207
PSMB2	62.6019663962742	0.111694234786475	0.149030413975768	0.749472753961727	0.453572314567986	0.87481642441818
C1orf216	27.8240806064602	-0.0266094736845261	0.300318897903127	-0.0886040601184858	0.929396581271344	0.989043736407446
CLSPN	10.9417626406795	-0.329854858139948	0.751582664684641	-0.438880343625744	0.660748240196015	0.940167658777179
AGO4	328.682275483448	-0.113788167928212	0.143058550377387	-0.795395784649295	0.426383311232092	0.865632341598662
AGO1	104.976931252395	-0.0867721686399961	0.131726585811115	-0.658729352967672	0.510069580410937	0.89200324438641
AL139286.3	4.79061065507528	-1.26677813467451	0.751791078076337	-1.68501352518829	0.0919859620535271	0.629878371499995
AGO3	342.465134784819	0.0751244854115467	0.109135185843306	0.688361730738326	0.491225016842896	0.886185332736736
AL138787.2	32.2615988503913	0.635527652582173	0.421217830872086	1.50878620514801	0.131353427163597	0.680580613378517
ADPRHL2	33.8512280179207	0.0667621012532948	0.230080575376665	0.290168351430791	0.771687446996242	0.964640309626602
COL8A2	38.9340241572827	0.229835993524396	0.301426619106686	0.762494016638418	0.445765212877361	0.872034505041518
TRAPPC3	52.9926871501142	0.140731149175652	0.1449301890722	0.971027155050109	0.331534756307185	0.826177681750823
MAP7D1	71.0190299944845	0.203360699119697	0.166979839399059	1.21787576183789	0.223271188266948	0.760405082514869
THRAP3	263.483465426972	-0.0727298589522895	0.10775899451597	-0.674930749669444	0.499719763086931	0.888522537889937
SH3D21	25.6773023089298	-0.257880709503621	0.396108153242578	-0.651036105650909	0.515023180072122	0.893863646232319
EVA1B	7.89426926181478	0.721869641901037	0.600582246352903	1.20194968513416	0.229383022687423	0.765391755368666
AL591845.1	2.25812156738571	-0.476959361708747	0.781065407210902	-0.610652267153804	0.541429812630565	0.901885394789937
STK40	97.9568817202427	0.0607414115704749	0.195629075160835	0.310492760447479	0.756186263972639	0.962216468138398
LSM10	27.1360251033017	0.835985727312397	0.301523284646137	2.77254119294135	0.00556204792902086	0.407293600620573
OSCP1	25.5428647213311	0.463826620438401	0.353493437250568	1.31212229580835	0.189478874318124	0.731665013078661
MRPS15	24.543848465976	0.428496487421245	0.241945925915208	1.77104237568941	0.0765536552626801	0.605736437270027
CSF3R	384.390547155479	-0.174564736785584	0.202705989320135	-0.861172071782709	0.3891432794243	0.850854808838963
GRIK3	19.4698788262477	-0.745737336448259	0.432591235320492	-1.72388452552851	0.084728691405649	0.621009653569156
AL353604.1	4.81439952558479	-0.339217306141157	0.579648248907353	-0.585212336586175	0.558404950793661	0.907577053802045
LINC01137	15.3206908705216	-0.0173443829704224	0.389829393231094	-0.0444922401224388	0.964512037338727	0.994110077249018
ZC3H12A	6.1154110339996	0.540723960517112	0.484839972561559	1.11526274877936	0.264737843534035	0.788503384071861
MEAF6	69.0180256710947	0.343196017220089	0.161148653632336	2.12968591101666	0.0331975529342136	0.534097610249922
SNIP1	30.7672589522763	-0.237675275660935	0.193738737539447	-1.22678241161008	0.219904383192637	0.756464454616174
DNALI1	1.77494062255135	-0.989251601927194	0.772641005537292	-1.28035089367186	0.200421756120123	0.740806475546906
GNL2	50.379870901606	0.130860882141584	0.180247019210768	0.726008578197705	0.467833511813386	0.879193409259066
C1orf109	20.6637982472941	-0.277103666469459	0.278151727151249	-0.996232054021293	0.319137408450866	0.821883104229272
CDCA8	2.94311049667559	-0.594034188550456	0.70692788955898	-0.840303795230158	0.40073807403022	0.856468078453724
EPHA10	14.1736778921867	-0.530396977528275	0.449690102141845	-1.17947220764261	0.238210197150967	0.773141024864492
MANEAL	4.60845566608443	-0.504127476961473	0.527274851381517	-0.956099983984833	0.339021722894891	0.829280284821848
YRDC	9.72750326788476	0.799377792533669	0.43487294309668	1.83818700432681	0.0660348540973889	0.591352769958489
C1orf122	33.8741209473951	0.31968073550301	0.302651743188871	1.05626596475115	0.290846720969958	0.803189562569951
MTF1	62.2354594290367	0.281973017585042	0.24244758656517	1.16302670436873	0.244818667919093	0.777961317325801
AL929472.2	1.00816517810026	-1.06854509704438	1.16457189146469	-0.9175432662216	0.358858031636849	0.837127554252772
INPP5B	173.201010440355	-0.298112660767746	0.159089267722451	-1.87387034358494	0.0609482979163021	0.583391009456399
SF3A3	67.1301414220536	0.0772221335054137	0.161599226646267	0.477862023897237	0.632748412296589	0.931487382464031
FHL3	24.559280723142	0.278006001008368	0.288190038226536	0.964662077562295	0.334714095409918	0.826726157889836
UTP11	22.6916571785489	0.23134509813459	0.266012544316387	0.86967740085007	0.38447672578874	0.84884441633844
POU3F1	2.04813299055583	1.16277956224223	0.846521626750118	1.37359699445159	0.169566830520391	0.720833297857554
MIR3659HG	5.92798642258374	-0.342225550116786	0.636491604302068	-0.537674884953191	0.590801521090091	0.917291104930741
RRAGC	42.2228535911774	0.468807866649437	0.205943558536264	2.27639004580416	0.022822674927453	0.509275785063876
AL139260.1	117.33247142138	-0.142959731300183	0.198918606182555	-0.718684561709544	0.47233529766074	0.880761038903625
MYCBP	31.9283778452759	0.200376912786339	0.270710545430924	0.740188796366887	0.459185444743219	0.876809634007528
GJA9	5.33690434238322	0.0200226118563715	0.512120010873312	0.0390974994752249	0.968812654576292	0.994771589366161
RHBDL2	20.738811260731	-0.224117479170899	0.42883858601131	-0.522615003597155	0.601242197458594	0.921702303832505
AKIRIN1	94.0825348607138	0.331974887708761	0.149515795331084	2.22033322281198	0.0263961563062758	0.519631816117751
NDUFS5	52.878058755097	0.416489350532175	0.372176181183516	1.11906503314571	0.263112395888045	0.787187203990915
MACF1	673.914656460899	-0.198664471780326	0.0794275493104112	-2.50120359377983	0.0123772001716085	0.470558218113582
AL356055.1	0.619629371894794	-1.80618765760036	1.22409662459202	-1.47552703055803	0.140070906631165	0.691907902441149
AL442071.2	7.85981310263995	-0.0281665274510566	0.594915858932968	-0.0473453968794437	0.962237947150208	0.993890516855876
AL442071.1	5.95223928554278	0.366875753039247	0.662549218260835	0.553733583751379	0.579761187792817	0.915087304782227
BMP8A	3.94214883256932	-0.555965949726259	0.561149148625055	-0.990763241980326	0.321801202014648	0.822506436762359
PABPC4	161.239642638529	-0.402322352296801	0.230442538838745	-1.74586842483249	0.0808338176732186	0.613552729491703
PABPC4-AS1	3.42435906465258	0.166683974493276	0.785023185527954	0.21233000192367	0.831849590859925	0.974232748607059
HEYL	1.49092205201608	0.427273216902203	0.997312482462059	0.428424615570234	0.668342006441504	0.942300560555466
HPCAL4	22.4728219661834	-0.146646781485681	0.437630036192594	-0.335093045170109	0.737554899040171	0.959336005899815
PPIE	35.6810167670665	-0.0440591645999876	0.248372033982751	-0.177391809752009	0.859200640169928	0.978786216054938
BMP8B	2.54602770884863	0.379038534410864	0.792818224352317	0.478090087700134	0.632586086806463	0.931418644143199
AL033527.3	1.79138750355234	0.661392399236459	0.816081361332519	0.810449093159682	0.417682111880193	0.863093163998904
AL033527.4	3.2808107511234	0.719964645784699	0.670779080067642	1.07332602816429	0.283124860938031	0.798457846933116
LINC02811	3.24918373715426	0.788095964363933	0.780148858850323	1.01018665274384	0.312405872732376	0.81742572160676
TRIT1	96.458453551643	-0.0668932858807987	0.149308117398731	-0.448021762287435	0.654137490803137	0.938378114179675
MYCL	2.98784177104885	0.636110551416323	0.729313617982305	0.872204406625733	0.383096875967318	0.847371716956543
MFSD2A	19.2119081351992	0.0434139510392067	0.521296793345614	0.0832806792471936	0.933628362647351	0.989955209561595
CAP1	206.855204050274	0.17743432966049	0.1514841312772	1.17130638149684	0.241475647263677	0.774889607961987
PPT1	139.159265838647	0.264784478300928	0.211155002037589	1.253981557367	0.209848708916288	0.747260481376925
RLF	312.634130003388	-0.0186662305607677	0.149897185617873	-0.124526891441129	0.900898109796382	0.985029176756259
TMCO2	0.985946347942659	0.383282741854527	1.06531939901748	0.359781997969828	0.719010166502263	0.955268488347642
AL050341.2	10.9914415999409	-0.267097027299476	0.448674265403255	-0.595302757245097	0.551641113193022	0.905470836546397
ZMPSTE24	59.9353338712937	0.400444658140287	0.227370707692684	1.76119721930729	0.0782050285427408	0.608775692295158
COL9A2	47.6446726434275	0.489328484080751	0.424877649818944	1.15169269150607	0.249447376577916	0.781462096492213
SMAP2	753.606865656084	0.0633337445616959	0.183891394025483	0.344408420509985	0.730539157146218	0.956771384958959
AL031985.4	8.69256080690694	0.48681881508334	0.517886343467214	0.940010914024342	0.347211962438065	0.832807639635216
ZFP69B	8.87259765102638	-0.245979752996815	0.360447530195271	-0.682428737585069	0.494967889435246	0.88683500083281
AL031985.3	2.58633612180542	0.390802898418626	0.659897759335997	0.592217344110791	0.553705056659883	0.905575108378887
ZFP69	12.029724974442	0.805115590284926	0.382099682228696	2.10708259580034	0.0351104206745056	0.542652403989191
AL603839.3	42.4967610352542	0.348211767760892	0.216591597698109	1.60768825504597	0.107903472149366	0.654267522394081
EXO5	8.90408567181864	-0.146344386011488	0.367103528195229	-0.398646089649296	0.6901539960594	0.948559396813525
ZNF684	21.0101592939137	0.0981418953768485	0.291932516286927	0.336180075536324	0.736735076849684	0.959213308900972
AL356379.2	1.72471626398119	0.782257250938541	1.00114228029654	0.781364713421986	0.434588018758815	0.868170404722991
RIMS3	31.6614988490533	-0.90620872204001	0.341041471518866	-2.65718042443375	0.00787972590028746	0.433420114419622
AL031289.1	2.14126673791279	-0.486419991339559	0.67852929861086	-0.716873968943415	0.473451865254282	0.880761038903625
NFYC-AS1	9.64262221678644	0.334701909691794	0.398018610111621	0.840920251437313	0.400392612379257	0.856381659578178
NFYC	170.750796808933	0.0276342146365301	0.145815116643186	0.189515430722809	0.849688862268392	0.976656729394979
KCNQ4	6.41606992480358	-0.244356855815842	0.53983913568428	-0.452647538245081	0.650802561704056	0.937351118319597
CITED4	8.57925307998299	-0.104229972874476	0.641707372131272	-0.162426017529301	0.870970383846216	0.980391652082117
CTPS1	49.4002733848617	0.0714573714561384	0.363387429779473	0.19664238661063	0.844107398442224	0.97522735147047
SLFNL1-AS1	22.8722311787098	-0.267975389825657	0.302824919685236	-0.884918553282197	0.376200560648164	0.84373103137394
SLFNL1	10.0610588579984	0.573677745924767	0.468533696082013	1.22441086035432	0.22079727441881	0.757649438448449
SCMH1	238.23955651863	-0.14437086631511	0.143039127656564	-1.0093103102652	0.312825836996365	0.817765706916554
AC093151.8	2.57438338463383	-2.48104377607043	2.08805122908341	-1.18821020361629	0.234750604696978	0.769708054613632
FOXO6	0.887039257596306	0.447032690354901	1.14839507779239	0.389267334038258	0.697078398068597	0.95000667671878
HIVEP3	582.798432434865	-0.331240247826404	0.194410010832579	-1.70382299968935	0.0884141597675547	0.625580215450227
FOXJ3	304.713520488467	-0.00215759868300305	0.0874415594636796	-0.0246747507276474	0.980314394947885	0.997073294378418
RIMKLA	15.6025177656452	-0.652730694943253	0.31915356428744	-2.04519318592157	0.0408358160175248	0.546861225897287
ZMYND12	2.60360497984258	0.79092118852706	0.719687169410145	1.09897914280631	0.27177716357109	0.790407408556431
PPCS	49.0657110148687	0.329874099269402	0.200966947938	1.64143458739877	0.100707235108841	0.644641258021117
CCDC30	105.848949668097	0.165495874918373	0.247649394574976	0.668266826181434	0.503963285104884	0.889759633707322
PPIH	35.3216527308955	-0.0182760419831033	0.213809606107964	-0.0854781144579384	0.931881293915333	0.989242749856992
AC098484.4	31.4492556712849	0.233410350085602	0.392277179817188	0.595013837395227	0.551834221509979	0.905470836546397
AC098484.2	1.00479256071987	-0.869708362485475	1.07960550816968	-0.805579775116136	0.420485191106779	0.864215738246769
YBX1	156.573940270254	0.278532551156017	0.27641867882488	1.00764735704593	0.313623785623876	0.817855305335814
P3H1	39.2757842558621	-0.238935805319316	0.169111915550146	-1.4128856889949	0.157689337600128	0.708318811107519
C1orf50	29.3692222895247	0.0495010587603735	0.191745145028054	0.258160689039251	0.796282895392848	0.970087951064993
TMEM269	6.65895056475894	0.760961288202148	0.533959294162901	1.42512977397485	0.154119691464231	0.704293518741385
SVBP	34.8292880852747	-0.0707990734663348	0.352318033340478	-0.200952170387245	0.840735973589184	0.974365201923519
ERMAP	103.068108559694	0.0839648915094985	0.257445060575461	0.326146834286949	0.744313263942626	0.960008846349584
AL512353.1	12.460726796758	-0.124516304614253	0.520738262635175	-0.239114951884165	0.811016448099514	0.972382648060496
ZNF691	27.1697201232162	0.207994570354702	0.238082940176874	0.873622319180791	0.382323967371753	0.847344908187185
SLC2A1	14.0953349956017	0.25925282967377	0.602006649838629	0.430647783946016	0.666724491183109	0.942201253852704
SLC2A1-AS1	7.081132499343	-0.143884286709499	0.47383233037871	-0.303660762435733	0.761386354230214	0.962836750973377
EBNA1BP2	19.2170668771288	-0.0434258234956087	0.286613659987841	-0.151513446698426	0.879570704357566	0.98226369574062
CFAP57	3.67810578141331	0.514009219805438	0.604403987504794	0.850439822423177	0.395080603983397	0.854188462441084
TMEM125	1.59740722078196	-0.0856851395644304	0.925953223782961	-0.0925372225762827	0.926271218740096	0.988718635613197
TIE1	1.70975238813619	-0.343674343852848	0.83597212119452	-0.411107422292709	0.680993767727881	0.94624888719132
MPL	0.624449829822046	0.46568344764034	1.31625525299736	0.35379417979901	0.723493135608923	0.955396980299874
AL139289.2	7.99831945241352	0.149941398625661	0.429282100717576	0.349284068390046	0.726876057776217	0.956223781677444
ELOVL1	29.1315041323323	0.186326469863144	0.285856257663774	0.651818754593444	0.514518101487387	0.893628457330669
MED8	22.793939992996	0.203030608663677	0.24551744665953	0.826949821391833	0.408265503104887	0.858709870434286
AL139289.1	0.747482724532104	0.646185830735934	1.27042171337674	0.50863884325339	0.611005396875933	0.924402925243193
SZT2	111.915512763169	-0.527153836820517	0.139785471116136	-3.77116328765347	0.000162488300396289	0.157061191163053
HYI	21.3114709113585	-0.288955127178814	0.285297187351697	-1.01282150679813	0.311145426015357	0.816827454084441
HYI-AS1	0.74953571443622	-0.117722800388125	1.07224822822925	-0.109790622440605	0.912575428291944	0.986261269930294
PTPRF	18.4926782519485	-0.800637278401395	0.430262257903114	-1.86081224577611	0.0627706955659745	0.585302859190461
KDM4A	70.7059910931278	-0.355218802248249	0.143325971462326	-2.47839800856762	0.0131973836300925	0.470729799038605
KDM4A-AS1	27.9500019935454	0.976603994084184	0.484877658141491	2.01412454809209	0.0439964588147671	0.551430331629232
ST3GAL3	232.951510501494	-0.0599572717793746	0.14111167038419	-0.424892367981581	0.670915138526043	0.943364617856501
AL451062.1	9.72205443363628	0.802743110296003	0.489009113063306	1.64157086003443	0.100678970778275	0.644641258021117
AL357079.1	15.759854178274	-0.239418208154317	0.334046016563171	-0.716722236707293	0.473545502314696	0.880761038903625
IPO13	20.7310319804857	-0.413351584504646	0.229642654374215	-1.79997738499864	0.0718642092144075	0.598294696990049
DPH2	14.124731963694	0.230696082554192	0.371240285041459	0.621419850834423	0.534323414337175	0.89903670735559
ATP6V0B	131.041419723311	0.299799766941545	0.217273444761304	1.37982700679738	0.167639915202476	0.718393075167197
B4GALT2	9.91050024329599	0.229936721087029	0.358847963776853	0.640763622195201	0.521676271206799	0.895970653426603
CCDC24	18.2441282575357	-0.188266305505127	0.281349793848051	-0.669153877563543	0.503397324331695	0.889604778864514
SLC6A9	3.44985027044601	0.423447722229865	0.722011609013428	0.586483260024687	0.55755080763406	0.907049966663715
AL139220.2	21.4959654408628	-0.600621538919155	0.457618029793423	-1.31249535598561	0.189353051946406	0.731665013078661
DMAP1	30.0751344681175	-0.0379259067847799	0.191483163647745	-0.198063924066708	0.842995050066905	0.974874396289566
ERI3	187.58161771451	-0.216835938148982	0.138093814102556	-1.57020746771428	0.116366852799395	0.666888542715127
RNF220	90.1927764230408	-0.802107422258975	0.245297992167081	-3.26993064709894	0.00107573854977845	0.291065301137281
TMEM53	11.4933868179335	0.0865584786205877	0.344017501705696	0.251610683152504	0.801342000279514	0.971002293510692
ARMH1	39.4793022413115	0.00573323051624683	0.349316082516656	0.0164127299119515	0.986905124116531	0.997146130480578
KIF2C	4.03218036325118	-0.493453776211368	0.744515467296247	-0.662785123865022	0.507468182452201	0.890925550651476
AL592166.1	5.29982408006044	0.435755637161254	0.452210804113595	0.963611734167662	0.335240621608214	0.826726157889836
RPS8	255.631061713555	0.160439963599544	0.295986948889618	0.542050803933849	0.587783508031917	0.916787482836848
BEST4	1.06907492769571	-2.23949201306446	1.02271313039968	-2.18975580394597	0.028541951568165	0.519666266209973
PLK3	68.7445567847909	-0.240619522746765	0.278100342092838	-0.865225554690037	0.386915001923273	0.849431501995685
BTBD19	38.3671385102783	-0.197797499655397	0.305995155933697	-0.646407290507096	0.518015620156787	0.894478935174141
PTCH2	28.0789911933275	-0.201083749183857	0.267114655585013	-0.752799387751526	0.451570474749956	0.874491419327244
EIF2B3	181.65157195358	-0.0219571007630466	0.212586166826455	-0.103285651605785	0.91773626307149	0.986261269930294
HECTD3	17.89092811959	-0.0880716226100938	0.265538753711698	-0.331671446743759	0.740137363527964	0.959477998145633
UROD	19.3572762553607	-0.120641878516945	0.32700501913319	-0.368929745594539	0.712180091118891	0.953662116626254
ZSWIM5	58.381600822459	-0.455677452378638	0.26895208003069	-1.69427004366964	0.0902139802314835	0.627603185441046
LINC01144	0.60809214084448	0.450200061110603	1.26189695842698	0.356764518770059	0.721268100497094	0.955268488347642
MUTYH	31.9232427119077	0.434735656295439	0.243164796168904	1.78782316825775	0.0738045417434754	0.600558702911552
TOE1	11.9434276500403	0.429225771270777	0.37390518669356	1.14795350946163	0.250987756573862	0.782394109598474
TESK2	68.5123930512771	0.0209853665981362	0.211429180472099	0.0992548263739097	0.920935944572243	0.986725628220237
CCDC163	3.60210260569698	0.525239598851021	0.784551294928203	0.669477703046922	0.503190799311032	0.889604778864514
MMACHC	8.16556438662462	0.180076604896172	0.367027772887212	0.490634818939194	0.623684755136753	0.928132246518333
PRDX1	73.493354047936	0.596111547339852	0.314749327428045	1.89392476931068	0.058234996239498	0.57925417489715
AKR1A1	142.48617012261	0.251753960030044	0.167917090472252	1.49927538240454	0.133802206024562	0.684447567439359
NASP	135.050147716442	-0.103394059559184	0.184221743132997	-0.561247862498725	0.574628578744972	0.913365757111902
CCDC17	3.48030300739383	0.0366152512435322	0.613354411795129	0.0596967276005545	0.952397178085225	0.992475771884028
GPBP1L1	316.567262196915	0.0494711715947119	0.100445768793573	0.49251623228033	0.622354449712165	0.928098566526549
TMEM69	26.6694503186444	0.347039317896963	0.285585268593029	1.21518634209213	0.224295028358929	0.761433122116432
IPP	12.9260746942021	0.275214095508628	0.304547777216689	0.903681182715741	0.366164479854994	0.840145398907969
MAST2	164.3766800559	-0.0560208028348587	0.157222440805806	-0.356315565053801	0.721604254043819	0.955326072369961
PIK3R3	18.8703797884925	-0.0925901250581996	0.307733880298434	-0.300877254621452	0.763508095304859	0.962859328143057
POMGNT1	39.7090527054844	-0.0185188092888524	0.24646630591691	-0.0751372858856232	0.94010548181195	0.990681734019864
LURAP1	29.3436878102734	-0.173155645220926	0.477651101923279	-0.362514907897645	0.716967285181739	0.955268488347642
RAD54L	3.85721636108456	-0.593247478091912	0.943471040717416	-0.628792461547952	0.52948493592828	0.89793673037983
LRRC41	68.3697518361236	-0.113431574925304	0.15436876398798	-0.734809115490076	0.46245575479738	0.876809634007528
UQCRH	80.736652548754	0.186829372720705	0.210347158062484	0.888195373978893	0.374435666741117	0.84279413997756
NSUN4	58.5712974950513	-0.0333138032071527	0.242581872290799	-0.13733014298454	0.890769845491577	0.983301508213601
FAAH	19.0151874287465	-0.319156665735937	0.403426648619204	-0.791114485937668	0.42887718669226	0.866462413482931
TMEM275	0.59177711113068	-0.411329009069372	1.20926555598788	-0.340147792213718	0.733745232203253	0.958208824889052
MKNK1-AS1	24.8745423052861	0.501053869355243	0.462914891069815	1.082388747956	0.27907982595375	0.794935765500661
MKNK1	488.763915183796	-0.258751039426247	0.14172482496554	-1.8257284105954	0.0678911814758809	0.592621281160781
MOB3C	33.7875054324766	-0.203655801015699	0.319041224557587	-0.638336946261748	0.523254366503775	0.896069858023082
ATPAF1	68.6072492002593	-0.235803673094842	0.146836589378061	-1.60589178823622	0.108297688118712	0.655154607291865
EFCAB14-AS1	5.97464626386807	0.93678986161303	0.686074755083918	1.3654340939836	0.172116654223279	0.721574134186719
EFCAB14	106.035042045046	0.0548775293630111	0.154567695462162	0.355038801600333	0.722560522859433	0.955361848930581
CYP4X1	12.7702747668503	-0.685366315523274	0.46027116645984	-1.48904898995682	0.136474468738777	0.688641790994475
CYP4Z1	2.86224589550108	-1.29315288141754	0.641398058352852	-2.01614717191136	0.0437845886260162	0.551430331629232
CYP4A22-AS1	7.46273068931882	-0.35451521550206	0.507110031115094	-0.699089337125732	0.48449620180298	0.883473340480302
PDZK1IP1	0.824592997201379	-0.135825593181116	1.32327404762096	-0.102643585752558	0.918245849079749	0.986261269930294
TAL1	184.903348533237	0.155604484116069	0.245397919359516	0.634090478526444	0.526021776248394	0.896603844592976
AL135960.1	5.45417495823034	-0.24653158150341	0.640449992123832	-0.384934943454169	0.700285615842724	0.950691120460125
STIL	11.3242523509718	-0.572083081286949	0.509581621316584	-1.12265250031758	0.261585108782863	0.785951512235946
CMPK1	105.790167921198	0.0338079673878768	0.150777825957377	0.224223735640239	0.822583215261847	0.974232748607059
LINC01389	4.38648534641124	1.03350656551578	0.604493151552138	1.70970764989162	0.0873199474379052	0.623366325304751
FOXD2-AS1	1.15882209492615	0.290013019205773	0.976471955164566	0.297000868966991	0.766465845715564	0.962963874478351
FOXD2	0.926209801020827	-0.690036132744916	1.14962857143568	-0.600225281356036	0.548356107067179	0.904373140642882
TRABD2B	0.697604235784174	-0.27804819580752	1.26419811229828	-0.219940366231077	0.825917598235743	0.974232748607059
AL109659.1	8.13414939539016	0.429268645624602	0.783844121031447	0.54764542350555	0.583935393324588	0.915744443502783
SLC5A9	39.6753292519285	0.732763877612462	0.652958567354835	1.12222109372256	0.261768446057808	0.785951512235946
AL109659.2	5.07877405869561	-1.01417271903873	0.840082201023064	-1.20723033746419	0.22734345011784	0.764421922718642
SPATA6	465.040826854266	-0.288009271567416	0.28915990527131	-0.996020770228103	0.319240053504345	0.821883104229272
AGBL4	215.587199635274	-0.618310636890546	0.309351513278274	-1.99873157347173	0.0456374048877543	0.55397239114895
BEND5	3.67027237564929	-1.15164941289229	0.580701434694038	-1.98320400826817	0.0473446463625539	0.558824070884185
AL645507.1	1.19332342927929	0.0425831576728444	1.10711004220303	0.0384633469570092	0.969318254736918	0.994954789330789
AC099788.1	5.4761362566838	-0.435255447100734	0.798651014365545	-0.544988285586169	0.585761574435129	0.916235901755769
ELAVL4	88.1914940187116	-0.552995918886782	0.267065288260604	-2.07063943984801	0.0383925035541999	0.54596199584448
LINC02808	0.554523592343751	-0.397893260239767	1.15384461364028	-0.344841285850828	0.730213693039526	0.956764867937188
FAF1	553.747540599469	-0.110970033129231	0.0830673143785603	-1.33590490988442	0.1815803559361	0.72431686770955
AL049637.1	5.40031156684864	0.468417860697727	0.680834569042929	0.688005401012755	0.491449380192028	0.886315043914221
CDKN2C	3.12603374442844	1.40526096360809	0.679770529034642	2.06725785185735	0.0387098635169072	0.54607346870173
LINC01562	3.22193835986724	-0.617265644503971	0.607141866060268	-1.01667448583211	0.309308307092139	0.81558771544983
RNF11	89.7072275929702	-0.0863582291414911	0.148634699279333	-0.581009882350527	0.561233793174203	0.908447626234483
AL162430.2	0.989184377381241	-0.116256872066469	1.13105446501646	-0.102786272157793	0.91813260078351	0.986261269930294
TTC39A	4.03352904929174	-0.460306343440858	0.552327204116083	-0.83339429962989	0.40462238855449	0.858088500380773
EPS15	548.756041317335	0.0880675461413071	0.143087777098761	0.615479168989549	0.538238322050703	0.900377391977553
AC104170.2	4.84261842753888	1.45741670678738	0.846822779343267	1.72104098087399	0.0852433877028891	0.621100262210023
AC104170.1	9.77338873325385	-0.227511158136407	0.411330797771222	-0.553109952790227	0.580188121861035	0.915087304782227
OSBPL9	268.535162199778	-0.114146355607598	0.104769024586492	-1.08950480409756	0.275931337490628	0.792963082375474
NRDC	343.778838376976	0.0503950713110699	0.0870387641911232	0.578995712765526	0.562592065992963	0.908979149406851
AL050343.2	1.12571160774652	1.94668074378579	1.19900768776491	1.62357653220275	0.104466217381909	0.649705032605578
RAB3B	7.49070592421491	-0.885291037163729	0.576612892919434	-1.5353299380481	0.124702803843046	0.677806790154607
TXNDC12	62.6285911089218	0.13342213973721	0.149914227330908	0.889989843610407	0.373471339621172	0.841633566500392
KTI12	2.93379043007661	0.655249329873208	0.62733327047426	1.04449956779407	0.296254319063356	0.807238583086086
AL445685.1	3.39108080034539	0.929348522075093	0.706803246942642	1.31486170457634	0.188556385130754	0.730905525615123
TXNDC12-AS1	0.570819822597673	-0.0384777812449469	1.51455938507139	-0.0254052641475879	0.979731712281835	0.9970711340801
BTF3L4	142.684625294902	0.107004181706436	0.132507140920684	0.807535208766501	0.419358198040512	0.863723986607205
ZFYVE9	106.362511397647	-0.374510355034087	0.20082726729002	-1.86483817704518	0.0622040902522179	0.585302859190461
CC2D1B	39.6163460125558	-0.193902784424182	0.168795183826897	-1.148745953694	0.250660750993292	0.781778142456491
AL513218.2	1.08992366241884	-0.395336433074035	0.928688823504181	-0.425693109541611	0.670331483606493	0.943137091711267
ORC1	4.0170958546232	-0.782153251177634	0.875270454264353	-0.893613222481066	0.371528869292368	0.841633566500392
PRPF38A	39.4949382647622	0.0841100666163352	0.201414425754676	0.417597033088294	0.676241766366259	0.94481057332352
TUT4	401.35922106823	0.0148636678622218	0.0953807290383601	0.155835125313877	0.876162982845744	0.981276119018592
GPX7	10.8866505695752	0.279996618908279	0.438180637496522	0.638998154980092	0.522824132150449	0.896069858023082
SHISAL2A	58.0280622380539	-0.0272253158005285	0.398916451953426	-0.0682481649157633	0.945588086263279	0.991171164121976
COA7	14.4114348887049	0.204487529613286	0.308258751485597	0.663363257743036	0.507097931726561	0.890812846770308
ZYG11B	172.749059049247	-0.0115457730199886	0.124908361480143	-0.0924339482415199	0.926353268077912	0.988718635613197
ZYG11A	1.0775901247809	0.238962271353452	1.04023379319176	0.229719773494612	0.818309528745989	0.973759160164167
ECHDC2	128.708959729748	-0.117062658949756	0.209724527259479	-0.55817343102136	0.57672596173342	0.91392151312767
SCP2	141.632642140207	0.0411741475541852	0.144846204247738	0.284261142830936	0.77621026186941	0.965941186364726
PODN	0.777593734421896	1.12488464794729	1.28498110246557	0.875409487181488	0.381351139553338	0.846376771427849
CPT2	18.9487098684892	0.262396560044423	0.243543514499426	1.07741140462618	0.281296511343115	0.796803445857035
AL606760.2	5.63120243087881	-0.0801985314189437	0.44490590600515	-0.180259534289067	0.856948822200823	0.978397114072257
CZIB	36.7343599726091	0.72231064561274	0.247623634598358	2.91696972619079	0.00353450076782376	0.372678882038556
MAGOH	44.2519513267935	0.0408179989326956	0.208667677197545	0.195612466103475	0.844913502245099	0.975372007762503
AL606760.1	1.59199295623812	1.26924519802659	1.02892980352913	1.23355859036564	0.217367431507431	0.754293286008695
LRP8	100.473062600896	-0.0834970218764138	0.270296183334933	-0.308909363226005	0.757390474102387	0.96247059353619
LINC01771	7.44048106628208	-0.0437523092964765	0.544671031982238	-0.0803279534386974	0.935976426415351	0.990523905180711
AC119428.2	1.34461885486744	-0.354205010565627	0.881839733753252	-0.401665968325189	0.687929873324366	0.947868669925208
LINC02812	14.1949849167378	0.633513594826388	0.503488093142767	1.25824940739314	0.208301571760241	0.745498738386587
GLIS1	16.6255071954224	-0.365752249151152	0.507723111897205	-0.720377387951571	0.47129266841618	0.880585804945659
NDC1	73.1441677859911	0.0728031835344245	0.234421177238238	0.310565727858435	0.756130784818027	0.962216468138398
YIPF1	77.192008074891	-0.0149085498422447	0.164566363011973	-0.0905929350894147	0.927816045830716	0.988734124516341
DIO1	8.56253044884496	0.625078008404148	0.502343759397814	1.24432322828786	0.213380625394388	0.750486746982065
HSPB11	86.0785836161948	-0.0589807291539442	0.144946954855587	-0.406912509563983	0.684072247814278	0.947469399521825
LRRC42	19.0659804180287	-0.2818273266998	0.232527479340237	-1.21201729575982	0.225505760024132	0.762359637798427
TMEM59	123.214168482712	0.183448361430308	0.146158646526629	1.25513177488877	0.209430927312268	0.74715749248228
TCEANC2	45.8816004581252	0.391338476326559	0.246889035312672	1.5850783969849	0.112948523210694	0.663603467879022
CDCP2	1.16096337624389	0.0116289098121118	0.953309940774657	0.0121984564670145	0.990267281295162	0.99803736859799
CYB5RL	16.5514293200835	-0.142802070145398	0.297985018100243	-0.479225670658915	0.631778093849856	0.930889548233257
MRPL37	22.8547981330297	-0.114981338995227	0.252436875222008	-0.45548551056222	0.648759989289511	0.936617506619601
SSBP3	130.057654034497	-0.0475212909760963	0.213705427219042	-0.222368199041517	0.824027265588781	0.974232748607059
ACOT11	65.3376934052839	0.907465002394379	0.334506170906437	2.7128498106189	0.00667073327996755	0.427135059190764
FAM151A	4.00699286963813	1.19729145736508	0.870114976199732	1.37601522800389	0.168816918751558	0.719481629917354
MROH7	44.0348352893576	0.43198776623301	0.305996449473574	1.4117411067226	0.158026204924463	0.708610733345638
TTC4	44.1005836657606	-0.0345632490387854	0.24588115928136	-0.140568920123054	0.888210502543244	0.983112349952647
PARS2	2.62491620747234	-0.306292471952303	0.640073435593452	-0.478527079737843	0.632275105107344	0.931130959529463
TTC22	0.977878578277964	1.47918198541124	1.17978002740593	1.25377778149341	0.209922787188489	0.747260481376925
LEXM	0.563232031964261	0.397147757101216	1.43488387170713	0.27678041751819	0.781948718527614	0.967044345722357
DHCR24	18.4374039529465	-0.0137943516753519	0.422030150097695	-0.0326857018915799	0.973925226037343	0.995987915794599
AC096536.3	1.40025589576345	-0.617203310216557	0.992287775996486	-0.622000315983679	0.533941660235502	0.89903670735559
USP24	392.815992843661	0.0504371142669314	0.129806827117761	0.38855517376736	0.69760523213443	0.950236745330538
MIR4422HG	2.85146926719652	0.801273280029093	0.775706052294749	1.03295994360068	0.301622644524689	0.810059960975436
AL603840.1	1.86007257376764	-0.760759069812446	0.800136683418911	-0.950786391347279	0.341712822190907	0.830571549861861
AC119674.1	9.23939359934517	0.121503983487145	0.528281121559645	0.229998723271483	0.818092761807183	0.973729260891656
PLPP3	16.0384469850796	-0.092483335776099	0.389664585221585	-0.237340880551174	0.812392349866869	0.972565164172128
PRKAA2	34.2774824728877	-0.918240835835638	0.389525851213604	-2.3573296431412	0.0184068988463421	0.487834380641353
FYB2	1.05994195691507	-0.16832007398403	0.959323825159005	-0.175456993321449	0.860720560874656	0.979232176020679
DAB1	250.121054664394	-0.609363083366528	0.250659378563624	-2.43104042967957	0.015055534477169	0.479264320051042
AL445193.2	1.48823246100587	-0.81146160777401	0.962803464404237	-0.842811267070093	0.399334005602295	0.85617125768605
OMA1	32.225423649876	0.116844111267326	0.314989674942275	0.370945845411406	0.710677867570294	0.953662116626254
AL035411.3	0.590613327348164	-0.316092935446586	1.260342288537	-0.25079927756253	0.801969300151242	0.971002293510692
MYSM1	180.879576997529	-0.0956083691835309	0.0978796290296411	-0.976795377458752	0.328670465000971	0.825246638231229
AL136985.3	1.7362183767493	-1.70985922549892	0.966009930329473	-1.77002241055197	0.0767234075072356	0.606334097566177
JUN	68.1918605961748	0.249579219891925	0.39011685893703	0.639755022564175	0.522331877709952	0.896069858023082
LINC01135	30.5082837757205	-0.108112998832101	0.315414563443291	-0.3427647653674	0.731775435058641	0.957098581305047
LINC02777	1.67462381540424	0.727100956177441	0.852486412832697	0.85291794125068	0.393704811587242	0.853635921077561
LINC01358	20.9026022172861	0.555809576792323	0.391780739090169	1.41867509383712	0.155993761631857	0.70633461791978
AL592431.1	0.915669462356149	1.69462368320757	1.33096988161558	1.27322466617394	0.20293833012597	0.742082516169856
AC093425.1	2.63927952815737	0.834211592866554	0.732432340414573	1.13896062043679	0.254719579410718	0.783691232711576
FGGY	165.619971954364	-0.131561786156666	0.232730054713517	-0.565297792408521	0.57187123000542	0.913013197338372
AL035416.1	2.72693494788655	0.693827954630442	0.830355938869088	0.835578963372512	0.403391807400074	0.857727792475774
HOOK1	22.9723897615757	-0.553754912230995	0.350670156463178	-1.57913327388937	0.114305491020896	0.665145088690076
CYP2J2	2.64968707969389	-1.68921715442283	0.665939813808631	-2.53659132461519	0.0111937542339706	0.464771599766152
LINC01748	8.22696192492029	-1.13515458582401	0.486378861924583	-2.3338896376628	0.0196015014847589	0.495919486906156
AC099792.1	3.95173501835315	-0.297909794657822	0.709982785259881	-0.419601433785153	0.674776640781854	0.94481057332352
NFIA	464.355655752427	0.0369225740693754	0.150034361489797	0.246094119392019	0.80560937516959	0.971723962081945
NFIA-AS2	2.82932212867984	-1.23486614731303	0.636321431165468	-1.94063265329802	0.05230285048091	0.569887610607897
NFIA-AS1	0.633933526309732	-0.871472854099194	1.29839557811996	-0.671192099530303	0.502098160985286	0.889467647435718
AC099791.4	0.632075020899093	1.27047931335411	1.33738116466074	0.949975479635525	0.342124712003404	0.830571549861861
TM2D1	153.086149913736	0.35164071605626	0.124116911434976	2.83314104412341	0.00460930432890436	0.388097000376216
AC099791.2	13.217387981407	-0.11148718738844	0.495425493973453	-0.225033206293607	0.821953441802664	0.974232748607059
PATJ	78.627819496823	-0.142852056083614	0.217389759108314	-0.657124128889799	0.511101105264136	0.892140786611977
L1TD1	2.03150588424448	-0.274642198574731	0.993532011789718	-0.276430145496771	0.782217705637127	0.967044345722357
KANK4	2.26639551300245	-0.827733516713573	0.681331796088091	-1.21487580862372	0.224413461675942	0.761433122116432
USP1	33.6491557501223	0.137340664662007	0.201073823882621	0.683036021347965	0.494584081194744	0.88683500083281
DOCK7	224.917656206912	-0.0759664543842312	0.123382635066665	-0.615698103247557	0.538093789397657	0.900377391977553
ANGPTL3	1.44509165573112	0.191204813640262	1.21262232598224	0.157678783858266	0.874709919362721	0.980897730818142
AC103923.1	5.8247668495525	-0.237440538506508	0.518345643203069	-0.458073761436994	0.646899449010415	0.936547977514685
ATG4C	259.859243216421	0.118390737571978	0.219340419282605	0.539757961433636	0.589363961847885	0.916988814825391
LINC01739	1.88665872784447	-2.64453766869827	0.878608750829861	-3.00991501188721	0.00261320799971967	0.362030211825252
LINC00466	1.19759650487917	-1.03771831282785	0.930114572383969	-1.11568869431653	0.264555411607599	0.788503384071861
ALG6	51.1602327493233	-0.286488049320019	0.209095007079775	-1.37013338252843	0.170645268839177	0.721183827050765
ITGB3BP	93.8342171635498	-0.196095797672309	0.338457957425686	-0.579380077702458	0.562332743666374	0.908903638488073
BX004807.1	7.70762187417368	0.153245402266722	0.612221534055995	0.250310375807045	0.802347333092381	0.971002293510692
EFCAB7	44.29790314683	-0.25157604549164	0.260424188410714	-0.966024112533203	0.334032115527808	0.826726157889836
DLEU2L	5.07143800578378	-0.161003145129857	0.515699663451387	-0.312203316271961	0.7548860119646	0.961884901125652
PGM1	53.9615856126833	-0.197897587499417	0.397463053199203	-0.497901844980376	0.618553226843974	0.926816565562961
ROR1	16.9458915417443	-0.753876800144946	0.427851074120404	-1.76200749687213	0.0780680308434091	0.608775692295158
ROR1-AS1	13.0717262041789	-2.21343898912718	0.708448360085037	-3.12434767844122	0.00178199758769401	0.345990282676984
UBE2U	1.6193448851044	-0.32569079306941	1.02008395647197	-0.319278419195841	0.749515395967486	0.960901880394413
CACHD1	16.1049830105322	-0.934198075059728	0.390108053050199	-2.39471620171736	0.0166332339952559	0.479264320051042
RAVER2	19.3616530473762	-0.481012148374575	0.40684534566877	-1.18229728690613	0.237087761730102	0.772445161414037
JAK1	368.218382493391	0.0388345523926537	0.141554075010794	0.274344291322539	0.783820050133623	0.967663286152094
LINC01359	3.88192438952529	-0.115108156104002	0.709610530134039	-0.162213145402816	0.871138008363615	0.980395397359666
AL357078.2	0.741979563622885	-1.52788088860242	1.07828701999713	-1.41695194346908	0.156496978229627	0.706444708928592
AK4	19.8949492597543	0.177133531804796	0.423726072479432	0.418037839324589	0.675919451684429	0.94481057332352
DNAJC6	88.3942037070679	-0.859143763993173	0.325549378942246	-2.63905821840191	0.00831367023606905	0.440006580116403
AL139294.1	6.79731777508896	-0.650504650454526	0.826822406753274	-0.786752566381087	0.431426725592576	0.867381233841563
LEPROT	78.1160911059236	0.234489440497512	0.203938264436751	1.14980600205233	0.250223782614447	0.781680878321058
LEPR	121.881313646761	0.253238901926764	0.392049866988045	0.645935436408365	0.518321169032389	0.894478935174141
PDE4B	468.457685004677	-0.059936796543028	0.247076684922858	-0.242583781475542	0.808327846492185	0.972106366869435
AL590783.1	0.76270667135265	-0.395278770766423	1.32614770196287	-0.298065419245051	0.76565323405493	0.962933068494957
SGIP1	92.8936921596898	-0.734233243111017	0.33397724073814	-2.1984529289728	0.0279168454177929	0.519631816117751
AL139147.1	2.89925168359205	-1.39536433845701	0.754844892835488	-1.84854445158327	0.0645236200527983	0.587739391938927
TCTEX1D1	11.5367923031219	0.123876269149519	0.57916740572979	0.213886810486903	0.830635325942428	0.974232748607059
WDR78	18.7544611023485	-0.887035877558683	0.277286606902229	-3.19898565411583	0.00137912031315368	0.314400399692063
MIER1	206.940891498785	0.182484951204808	0.103808306880004	1.75790316487629	0.0787639872439419	0.609518467226994
SLC35D1	65.9261009246985	0.0510074190507444	0.202968623019552	0.251306917748715	0.801576827164965	0.971002293510692
C1orf141	1.36731077986217	0.209756964562261	0.950544401753814	0.220670348670979	0.825349120653131	0.974232748607059
IL23R	0.858896402802941	-1.03703300179161	1.14303868103374	-0.907259762070123	0.364269447226999	0.839752777713224
IL12RB2	21.487557983907	-0.0757191811807594	0.350562133427273	-0.215993611290787	0.828992727483681	0.974232748607059
SERBP1	133.711944373028	0.198970046640633	0.15406266837145	1.2914877351138	0.19653460532955	0.736385402426897
GADD45A	4.3194983898877	0.458598727706326	0.590113435900111	0.777136563594449	0.437078203946652	0.868585098550235
GNG12	17.0176359330787	0.775636243273586	0.47755812439994	1.62417139117502	0.104339234828051	0.649705032605578
GNG12-AS1	58.6742322764803	-0.738732647910604	0.398971219181367	-1.85159383031784	0.0640841696646968	0.587396229229297
DIRAS3	3.39171318639596	-0.905207448248147	0.727345807694536	-1.24453518350147	0.213302658709397	0.750486746982065
WLS	109.354563993314	-0.337324021426884	0.287637774196728	-1.17273895046961	0.240900506561403	0.77423423609056
DEPDC1	0.989218606382399	-1.0480147369608	1.21996728883449	-0.859051506177699	0.390312100135961	0.851695501886732
AL033530.1	1.57620879303774	-1.34003820206959	0.847003880656492	-1.58209216353407	0.113628532320251	0.66470805208153
LINC01707	1.03155498764675	-1.42854955595839	0.949795808465918	-1.5040596549544	0.132566007255996	0.681386697615656
LRRC7	264.460732230824	-0.632187153738802	0.319021294409923	-1.98164562935564	0.047518916439818	0.558824070884185
AL158840.1	1.74430237380733	0.170134540936512	1.03544279361766	0.164310903494814	0.869486398604665	0.980139781666138
LRRC40	80.2164643549433	-0.103487254708255	0.147676429974398	-0.700770290331343	0.483446381791296	0.883202366183866
SRSF11	340.702744508005	-0.00238052024472122	0.113500776351967	-0.020973603187869	0.983266712647612	0.997125593457921
ANKRD13C	190.554723945102	-0.092579918958394	0.124954531076736	-0.74090885829134	0.458748704080724	0.876809634007528
HHLA3	14.1822000921226	0.0771620947308552	0.312543361697263	0.246884446087184	0.804997654021795	0.971373414257946
AL158839.1	0.603763191884519	1.19062003478009	1.26443556480834	0.941621754336341	0.346386327920975	0.832050259861866
CTH	6.76981380584443	-0.447419974387092	0.489725011428847	-0.913614710185368	0.360919334084394	0.838406969031561
AL354872.2	0.592269283975318	-2.22695198723837	1.48998351758886	-1.49461518261765	0.135014901443028	0.685427540624111
PTGER3	1.84660445881762	-0.140601968953218	0.845888389193991	-0.16621810956312	0.867985308319208	0.980139781666138
ZRANB2-AS1	12.848886107182	0.610566681485213	0.506180520507942	1.20622318866108	0.227731445165907	0.764421922718642
ZRANB2	238.745655388291	-0.100891040209591	0.0882937893648824	-1.14267425755903	0.253173861671187	0.783354054802728
ZRANB2-AS2	48.5447214393937	-0.418578895371672	0.300674239436739	-1.39213421194914	0.163881759959021	0.715516782168253
NEGR1	343.157663366952	-0.562069434551293	0.306935385124963	-1.83123048625513	0.0670661481758395	0.592621281160781
AL513166.1	63.0785652958889	-0.832807967725282	0.411676702239922	-2.02296599053091	0.0430766540149512	0.55047464742989
AL583808.1	6.02601418978537	-0.0374842380639459	0.77179748059826	-0.0485674532584505	0.961264007879542	0.993727335571746
LINC02796	1.97805909470916	-0.478568908597497	0.82002467527506	-0.583603058575	0.559487401925371	0.907942431914022
LINC02797	1.69922580182335	-2.12942987555957	0.740536318248189	-2.87552389138314	0.00403357618608734	0.377813189706313
AL591463.1	1.21458048443938	-0.648453475056223	0.818870156481452	-0.791888030017505	0.428425967076787	0.866304293697277
LRRIQ3	4.92204804588574	0.636436058228531	0.605658458943352	1.0508167579115	0.293342757653783	0.804930628531059
FPGT	73.0605418036351	0.393968059820539	0.200378441739216	1.96611998976053	0.0492847518292351	0.565494427319484
TNNI3K	51.0513698450811	-0.30987101522873	0.304914928896366	-1.01625399697648	0.309508449038574	0.81558771544983
AC093158.1	3.71198045150883	0.682302606281784	1.03022852788131	0.662282773012466	0.507790015140865	0.890997613668005
LRRC53	1.93243630975885	-0.42768730925441	0.783624836158986	-0.545780696986023	0.58521669355156	0.915959611881099
ERICH3	23.5671811488129	-0.490648710599757	0.353821422970821	-1.3867128408452	0.165529343466806	0.715822581402176
ERICH3-AS1	1.05071565100127	-1.48622760263686	1.27101009343585	-1.16932793084217	0.242271534015678	0.7756348197521
AC135803.1	1.41331726080905	1.76981817721618	1.04817379197037	1.68847779898146	0.0913195471786287	0.629573651675322
CRYZ	26.7203415465441	1.32758101336641	0.536461791672921	2.47469816858053	0.0133348818826931	0.470729799038605
TYW3	48.7568096262715	-0.143870670262783	0.219813845479447	-0.65451141145809	0.512782377605287	0.892820734482364
SLC44A5	78.3134597242639	-0.876341549927547	0.363139626597215	-2.41323580722729	0.0158115861971373	0.479264320051042
ACADM	113.810411251094	0.211184436942881	0.109392033999613	1.93052847836825	0.0535413901073746	0.572743555531079
RABGGTB	82.499860151911	0.11186494325908	0.307975151316137	0.363227172000805	0.716435191425565	0.95510962603678
MSH4	38.517368426857	0.440162138396274	0.617373437945931	0.712959306867399	0.475870938344269	0.881096328680314
ASB17	0.670856761135009	0.56714785964904	1.25984980492269	0.450171010411709	0.652587137592308	0.937678794989377
AC092813.1	4.99226450639441	0.348067575356232	0.996560814490863	0.349268775467614	0.726887537723205	0.956223781677444
AC092813.2	0.604297050866082	0.33125889328499	1.28667805438002	0.257452819807832	0.796829232305618	0.970091373411738
ST6GALNAC3	801.935007142778	-0.275092728156333	0.259941781438365	-1.05828592323301	0.289925108617464	0.802474516131802
AC104458.1	0.887487971464845	1.87875501537024	1.28601979720322	1.46090676011059	0.14404103117967	0.695871954909382
ST6GALNAC5	116.794575713017	-0.567143266967678	0.364405498559567	-1.5563521110672	0.119624386141986	0.669631618369909
AL035409.1	4.32432613684675	-0.0588553586128427	0.484966787884199	-0.121359565403675	0.903406242234353	0.985234588718018
PIGK	84.4730939657915	-0.125304267687492	0.140726497472942	-0.890409908138195	0.373245824080428	0.841633566500392
AC093433.2	0.751281518980488	-1.02082160168729	1.06896864309864	-0.954959351032234	0.339598253703341	0.829431150266954
AK5	118.798447977081	-0.56261211278781	0.345256375548299	-1.62954880092896	0.103196892823315	0.648233146627348
AC118549.1	301.349647919713	0.120898299231949	0.116896175962214	1.03423656280278	0.301025585133135	0.810059960975436
USP33	290.08667992986	0.0217888457741894	0.113352407827963	0.192222169706874	0.847568180794117	0.976162779891059
MIGA1	164.500389403833	0.0590827658631604	0.100371767751703	0.588639287586503	0.556103273036122	0.905968825788302
NEXN-AS1	2.70045136067617	1.72451998962744	0.787186094764199	2.19073990394104	0.0284706196788704	0.519631816117751
NEXN	11.2624546418598	-0.423058941743736	0.386679168554102	-1.09408257839611	0.273918762480184	0.791715969111176
FUBP1	240.890346358167	-0.0963852117823582	0.113461190682586	-0.849499385671011	0.39560347189367	0.854188462441084
DNAJB4	28.3917025134796	0.0911209703894928	0.429337809282828	0.212236072433738	0.831922865970582	0.974232748607059
GIPC2	31.0712840693163	-0.407429807839504	0.357074884528292	-1.141020624785	0.253861340284049	0.783509876178546
AC103591.3	54.0008468398873	0.0749205323986519	0.823495560079261	0.0909786719329013	0.927509538094831	0.988734124516341
PTGFR	1.16258939596855	-0.789744241762573	1.09127195203907	-0.723691505391406	0.469255149371701	0.87985340507194
IFI44L	181.599492170205	0.418615442022439	0.56929647274749	0.735320631800427	0.462144245890826	0.876809634007528
IFI44	122.980623971008	0.317356287531793	0.405783291331782	0.782083181617038	0.43416569006223	0.867934313275721
ADGRL4	4.43583658970343	-0.136236247571944	0.555047910596328	-0.245449527817473	0.806108383921712	0.971728447426036
ADGRL2	154.64715524034	-0.637328336498007	0.346224360941949	-1.84079576250519	0.0656514940412834	0.590423652217199
AL138799.4	1.43174688866411	-0.500300081365327	0.985301288159317	-0.507763551491908	0.611619173874491	0.924761289132425
AC117944.1	1.9068466857316	0.853130660204551	0.941511445893874	0.906128825013471	0.364867669984424	0.839756700478071
AL157944.1	74.4338111223289	-1.41489226267864	0.417761455083975	-3.38684252809832	0.000707019569586429	0.272344134986651
LINC01362	4.85394800188929	1.32752982859792	1.03248512542968	1.28576169854791	0.198526241131194	0.740261308145921
LINC01361	0.570244621116073	-0.191814330532469	1.27070978983761	-0.150950541238044	0.880014731090232	0.98226369574062
AC116099.1	0.98090574905037	0.0942899676494582	1.84062376930052	0.0512271813621587	0.959144492679911	0.99304841726097
LINC01725	21.6063778391072	-0.290472710320313	0.463975756514879	-0.626051482737329	0.531281173750347	0.898191962069534
TTLL7	121.315361382635	-0.925915760073901	0.324402541287607	-2.85421857793958	0.00431428366850405	0.377813189706313
TTLL7-IT1	1.65419153297164	-1.80559105115041	0.84667599829613	-2.13256435139773	0.0329604802924025	0.534097610249922
AL359504.2	2.67050076355986	-0.804394829615172	0.871565402517375	-0.922931116003238	0.356043103884189	0.836291885632305
PRKACB	254.133204701918	-0.270658083020258	0.157115603895001	-1.72266838118216	0.0849485113250007	0.621100262210023
SAMD13	9.88996275008549	0.565352608854496	0.420807974101002	1.34349309815788	0.179112359388231	0.72431686770955
RPF1	35.1918436993054	0.390651363274227	0.203728282190784	1.91751169289494	0.0551729569262436	0.576257825766087
GNG5	53.4274343506351	0.78677905204252	0.275719271633154	2.85355117682646	0.00432335637451874	0.377813189706313
SPATA1	83.1044938792203	0.506064410003931	0.361247246784366	1.40088101572718	0.16124965663421	0.71355674736185
CTBS	109.190713163711	0.163592478739408	0.224268514249282	0.729449157350593	0.465726957515515	0.877649037014532
AL359762.1	15.7979890592779	0.227513318224965	0.356517943828546	0.638153905471808	0.523373499330137	0.896083364837237
SSX2IP	51.3977478482204	-0.487358493525121	0.28960219664121	-1.6828549616594	0.0924031721745206	0.630874975198966
LPAR3	1.09226119622529	1.3250957084696	1.05916212724061	1.25107920155889	0.210905582844023	0.74811104462977
MCOLN2	11.4760613893473	-0.639744862480207	0.736519745286524	-0.868605175318594	0.38506312279757	0.84884441633844
WDR63	4.08722530998816	-0.174182820887653	0.505673512661395	-0.344457078582022	0.730502569545558	0.956771384958959
MCOLN3	1.00301681142071	0.680374078296091	0.979919016378565	0.694316639359153	0.487483658273353	0.884055729994415
SYDE2	3.89568743514605	-0.154328505211126	0.537257743642101	-0.287252267719631	0.773919167964343	0.965294394558004
C1orf52	84.2367041048024	0.153777792038962	0.153549590382628	1.00148617561118	0.316591820328998	0.820763584926494
BCL10	30.5890960589809	0.760563769238156	0.2602481266542	2.922456269008	0.00347282385333004	0.372678882038556
AL078459.1	31.4563991832375	0.249286220859632	0.446601477758424	0.558184944015067	0.576718100819065	0.91392151312767
DDAH1	38.3686944419071	-0.112136138893986	0.367334022314776	-0.305270222963159	0.760160352831953	0.96267033146886
CCN1	1.41683705378052	-0.0318646357239326	1.13399702288901	-0.0280993998050833	0.977582872771791	0.996680294163554
ZNHIT6	114.716062224674	-0.0288940976721453	0.170626945152264	-0.16934076646781	0.865528611984394	0.980139781666138
COL24A1	18.0820094793582	-0.46189837304013	0.405807769395566	-1.13821963962915	0.255028779818758	0.783923885778664
LINC02795	7.74652160074518	0.486565233479763	0.542703746355104	0.89655772002243	0.369954967485622	0.841319924729964
ODF2L	119.722925195936	-0.43207289369411	0.172327171331911	-2.50728245786566	0.0121663446163694	0.470558218113582
CLCA4	0.912694318522915	0.204231580369542	1.00163119672505	0.203898981019462	0.838432441381438	0.974232748607059
CLCA4-AS1	5.50438017460433	-0.699405438437452	0.521348884170768	-1.34153051761085	0.179748268273455	0.72431686770955
AL049597.2	0.738190101551892	-0.369228430618359	1.16536135732639	-0.316835999664047	0.751368046602037	0.961411053939172
SH3GLB1	162.008253565257	0.116947000010395	0.167661915202428	0.697516784710461	0.485479438943403	0.883610270043891
SELENOF	136.706931331367	0.221616112430091	0.141799144177496	1.56288751752045	0.118079054170605	0.669096675718381
HS2ST1	207.195335439068	-0.0379836555251505	0.179989793436627	-0.211032274663532	0.832862086892167	0.974232748607059
AL121989.1	3.9563924813011	0.159640290226743	0.782803379346341	0.203934084137508	0.838405009452329	0.974232748607059
LINC01140	1.92740196021945	0.120824724193523	0.803102083413471	0.150447529260509	0.880411545035633	0.982296770692548
LINC02801	0.602730921915931	-1.41306676884308	1.15182109701132	-1.22681098002947	0.219893642973729	0.756464454616174
LMO4	155.534185843615	-0.0862667886416582	0.145229326667524	-0.594003915195106	0.552509494335498	0.905470836546397
LINC01364	2.3412319517565	0.0984365153818327	0.940194089944024	0.104698079295194	0.916615386087326	0.986261269930294
PKN2-AS1	47.7956521944737	-0.616498678037655	0.306726298430686	-2.00993094231524	0.044438498324835	0.551430331629232
AL445438.1	0.555223943656278	-0.516881706411433	1.25108033588216	-0.413148293987828	0.679497968244084	0.945366365514323
PKN2	563.277672410537	-0.133180696854721	0.108462163301142	-1.22790006027216	0.219484486896189	0.756071650156294
GTF2B	110.888283672669	0.0970410445262866	0.135677079643354	0.715235357227414	0.474463624680306	0.881096328680314
KYAT3	113.356435749865	0.117294988132113	0.131708100646914	0.890567759735298	0.373161101784742	0.841633566500392
RBMXL1	27.558634684803	0.278467916018015	0.214330508611221	1.29924534692881	0.193859743729757	0.733746115535428
GBP3	22.8029363239766	0.249626023083677	0.348770431621276	0.71573161154539	0.474157087557251	0.88093383446068
GBP1	12.454653225629	0.289262618541128	0.42754858651776	0.676560811245046	0.498684650502694	0.888417779578434
GBP2	54.9756607343064	0.430668170956826	0.458273777210363	0.939761758960812	0.347339778336107	0.832807639635216
AC104459.1	1.48100143755547	-0.238825701546821	0.892964335617613	-0.267452676462872	0.789120646065622	0.968449952823482
GBP4	18.5026192113864	-0.376345959439569	0.410690564537187	-0.91637352288256	0.359471017531305	0.837253254411994
AC099063.4	2.25462483747332	1.08819449194622	0.966187144939989	1.1262771375558	0.260048231777723	0.785508190113585
GBP5	12.832683247166	0.215561010684614	0.621253439350472	0.346977573130195	0.728608167375659	0.956574937683739
AC099063.1	1.97268634459961	2.37433055538113	1.1457739624296	2.07225040299083	0.038242095121799	0.54596199584448
AL596214.1	10.5125453825217	0.162179469034966	0.46215186101367	0.350922462324931	0.725646519326274	0.956223781677444
LRRC8B	134.016539371588	-0.0546468997487866	0.232920922882325	-0.234615675880672	0.814507041527597	0.972711953077457
LRRC8C-DT	57.2834637520482	-0.107417624041864	0.23364183828514	-0.459753376494026	0.645693252104216	0.936115756965345
AC093423.2	0.801111310766654	0.349518199275524	1.18496130368306	0.294961698908784	0.76802313850123	0.963756827649528
LRRC8C	345.812781419003	-0.108424272561378	0.177620232640085	-0.610427488748311	0.541578663395615	0.902008987590809
AC099568.1	1.41620627140809	0.818331341236723	1.23405856682031	0.663121964580049	0.507252444366288	0.890925550651476
AC099568.2	2.78320478463348	0.213938625190026	0.763018601704369	0.280384547260247	0.779182491281174	0.966573243859396
LRRC8D	358.663865990036	-0.0494002193661932	0.164961409579447	-0.299465308232599	0.764585038165729	0.962933068494957
ZNF326	131.317515627443	0.0137601617002573	0.114480972871898	0.120196058393518	0.904327840086742	0.985234588718018
AL627316.1	0.865751810030499	-2.01994197866709	1.03966189450301	-1.94288353679893	0.0520302315213867	0.569195727052443
LINC02609	40.8788764284629	0.0549632106102146	0.240924643733299	0.228134448010467	0.819541720473676	0.973923604546478
LINC02788	2.42392397538883	0.0822627799336821	0.860456729017784	0.0956036220759009	0.923835388379873	0.987765238715085
ZNF644	411.746945175915	0.0169765860737629	0.097833414905095	0.173525436991352	0.86223843532939	0.979513820550253
HFM1	10.3402649996307	-1.44507524543177	0.404960365862784	-3.5684362403046	0.000359118219548872	0.218011769768584
CDC7	24.8324072320416	-0.744115404590054	0.3827024692437	-1.94437053427061	0.0518507844813501	0.569016442775579
TGFBR3	17.4499447700935	0.0596032459687192	0.467471077036497	0.127501462436072	0.898543515773051	0.984775003794084
BRDT	1.86070806051668	-1.78491270375107	0.851096299317379	-2.097192415456	0.0359765456355826	0.542652403989191
EPHX4	21.7754515741208	-0.774331826594185	0.427274610818281	-1.81225798816187	0.0699463427497362	0.595788992790756
BTBD8	92.6802271345954	-0.50188325849242	0.228982602296999	-2.19179646601036	0.0283942064158976	0.519631816117751
AC104836.1	2.31175815408104	-0.11819790891938	0.779267482588544	-0.151678225462141	0.879440732006243	0.98226369574062
C1orf146	0.983779288415293	0.446055940834653	1.15502941780746	0.386185783632577	0.699359081657581	0.950576265534937
GLMN	103.028475982323	-0.0361137971454542	0.151415503806817	-0.238507921827674	0.811487171889094	0.972382648060496
RPAP2	200.454119149663	-0.1507833155213	0.0935453445938679	-1.61187407215115	0.106989345322726	0.654267522394081
GFI1	1.65293147979825	0.55575606177073	1.29689239486643	0.428529046797263	0.668265990643303	0.942300560555466
EVI5	444.007155795488	-0.0300313018371512	0.0910220660552175	-0.329934302072786	0.741449604099479	0.959477998145633
RPL5	256.007169025025	0.381626486771347	0.248648773494268	1.53480140444025	0.124832617725335	0.678083087221985
DIPK1A	169.198124997898	-0.0258802428133079	0.168086912639338	-0.153969410270738	0.877633855004717	0.981546634953071
AC093577.1	0.677593042976917	0.324126574174839	1.07388170945525	0.30182707398868	0.762783890757494	0.962859328143057
MTF2	190.795811925804	0.00610457796895064	0.10988629758978	0.0555535867787615	0.955697439750837	0.992475771884028
TMED5	112.333489602304	0.162753052527198	0.224769421839206	0.72408894054827	0.469011133832097	0.879532364508196
CCDC18	142.087756853886	0.000536024897007106	0.222923975126022	0.0024045188351952	0.998081473393966	0.999356837891697
CCDC18-AS1	383.969850285142	0.0427624514005823	0.199009074677857	0.214876891768897	0.829863301769108	0.974232748607059
DR1	90.3145070787315	0.0738373020196288	0.22600710061892	0.326703461163059	0.74389218215638	0.960008846349584
FNBP1L	274.48607609882	-0.123941598915062	0.13995818765251	-0.885561616607853	0.375853802747544	0.843550398754936
BCAR3	274.884180908339	-0.314956995217653	0.199750650381398	-1.57675078712526	0.114852879392795	0.665343609576725
AL109613.1	8.54960734064828	0.370100072269798	0.479834598172725	0.771307599908778	0.440524628710642	0.870235748276611
AL049796.1	3.63303658455443	-0.944118668826859	0.557143319449424	-1.69457056356675	0.0901569151420137	0.627603185441046
DNTTIP2	26.0712471741429	-0.0302945346392555	0.259397471805403	-0.116788087518378	0.907027983931558	0.985465652267547
GCLM	28.9477232521867	0.201305264874669	0.247470100577914	0.813452875335499	0.415958454290341	0.861975118863165
ABCA4	0.653434402489414	0.0985660143584082	1.271812366884	0.0775004371123545	0.938225443555819	0.990672228405451
ARHGAP29	10.3167488250626	-1.06509450636674	0.446796170849043	-2.38384877905902	0.017132640925289	0.482288381682028
ARHGAP29-AS1	0.734134243085542	-0.55081932948144	1.16225996031213	-0.473920937045372	0.635556288314866	0.933259188250247
ABCD3	112.7102662431	0.0265517796769546	0.127450320808295	0.208330426385451	0.834970975976317	0.974232748607059
F3	5.69745386958293	-0.116136110652171	0.649842539025313	-0.178714232568342	0.85816209313063	0.978397114072257
SLC44A3	2.6289180257879	-1.35848110530858	0.786527083880196	-1.72718922609346	0.0841336851376985	0.619317359179201
CNN3	11.8514254609399	-0.716026479544563	0.384490100138921	-1.86227546375278	0.062564272147548	0.585302859190461
AC105942.1	3.95371555055841	-1.1399449137275	0.504463712662044	-2.25971637823469	0.0238388591423781	0.510696836148551
ALG14	38.426560393837	0.213513636721623	0.20452210186747	1.04396363411119	0.296502215052029	0.807371726902838
TLCD4	17.608951127835	-0.681743389802688	0.434678723065822	-1.56838454156279	0.116791416535881	0.667359796781641
AC092802.1	5.18465417424933	-1.00735751058011	0.507080568378622	-1.98658275114172	0.0469686542485787	0.557554793260302
RWDD3	56.6922317898482	-0.165459847206922	0.213543815954112	-0.774828559036696	0.438440971250638	0.869382042605842
AC092802.2	3.77064336710034	0.892282275939373	0.716434650254202	1.2454482423802	0.212967029552196	0.750486746982065
LINC02607	5.85082212057401	0.333656050408929	0.644992257491979	0.51730241182481	0.604945070697478	0.922514150444588
PTBP2	305.358860375754	-0.135722364403693	0.108519872498389	-1.25066829953848	0.211055520693938	0.748150228621685
DPYD	715.855778783259	0.473681855364709	0.328769165182606	1.44077336176467	0.149648721420575	0.699973706434357
DPYD-AS1	134.102511602794	1.3433572174415	0.729203703816152	1.84222489602191	0.0654422602361204	0.58973906812648
DPYD-IT1	1.12271476528641	1.13381619060016	1.13350604753394	1.0002736139493	0.317178112846851	0.821079316233216
MIR137HG	67.0786497262736	-0.429054780295169	0.402632493936015	-1.06562383006115	0.286593722454205	0.800380406239115
BX005019.1	3.06292987772336	-0.675523060261242	0.776162117757575	-0.87033758129411	0.384115946882222	0.848616004425753
LINC01776	1.46969075641612	-2.00292600008603	0.785808768329427	-2.54887204216887	0.0108071944958725	0.46102613628067
SNX7	68.473760382347	-0.229845253981805	0.177735185149805	-1.29318938052743	0.195945567618883	0.736166766403967
PLPPR5	19.6823989128773	-0.788210339862223	0.385578369936476	-2.04422862203625	0.0409309668646846	0.546892162647731
AL445433.2	13.2605462259463	-0.899948131808613	0.482155267337846	-1.86651104482909	0.0619699002577242	0.585302859190461
PLPPR4	35.5980898626885	-0.755605014446441	0.369032415504448	-2.04753019707921	0.0406060550733145	0.546219706907863
LINC01708	1.59776840058701	-0.657651591837167	1.14782907664714	-0.572952545999444	0.566676824890711	0.911207940718014
PALMD	2.12149642850435	-0.819015101923019	0.733666898698346	-1.11633099895347	0.264280477250919	0.788436757131907
FRRS1	53.7342600447387	-0.564461745017433	0.778458941578182	-0.725101498446521	0.468389765215204	0.879254150269977
AGL	83.0972509004785	0.11119004081669	0.199565458548642	0.557160751290979	0.577417603138358	0.914109616580351
AC118553.1	1.54592084667508	1.37031535705075	1.09841496004427	1.24753886909508	0.212199977380486	0.749242030011606
SLC35A3	111.252682924415	0.0638925321132139	0.129117433812262	0.494840473720338	0.620712732060284	0.927490077475435
MFSD14A	117.681482515513	0.153409424292973	0.139644113294926	1.09857423040078	0.271953823098526	0.790445529850358
AC093019.2	16.5820259793172	0.281187799796477	0.53895761546752	0.521725255802463	0.601861637460407	0.921788976374111
SASS6	26.2963105423909	-0.0652702084126541	0.263209917662717	-0.247977769957334	0.804151606710709	0.971286020937207
TRMT13	98.1531955537878	-0.0232434717993519	0.174599550479049	-0.133124465301192	0.894094946837799	0.98381872140532
LRRC39	19.0902021640512	-0.358902259039753	0.369485917924496	-0.971355717846586	0.331371171717458	0.826177681750823
DBT	58.9750834865102	-0.0247758034828623	0.147801731987634	-0.167628641083416	0.866875437690014	0.980139781666138
AL445928.2	17.8922989480935	0.165599219149899	0.455828879486903	0.363292513050737	0.71638638557153	0.95510962603678
RTCA-AS1	17.1044665858668	-0.0987657597511368	0.307195434580133	-0.321507902245121	0.747825524764262	0.96065195052266
RTCA	80.6153860102893	0.0346331091798467	0.121602996946089	0.284804733843862	0.775793745280901	0.965941186364726
CDC14A	178.367675743946	0.222502799782815	0.207733745459483	1.07109607681055	0.284126232055742	0.798978901774487
AL589990.1	8.07080191771953	0.720937828473318	0.650067524816212	1.10901991093486	0.267421592607481	0.78939550811624
GPR88	1.38321286096437	0.550978688709232	0.96660815681792	0.57001245522597	0.56866925038273	0.911810260467034
VCAM1	0.640592162714211	-3.03004952577087	2.1896883300814	-1.38378119120644	0.16642546396537	0.716904036465508
EXTL2	46.7110807762087	0.0403730221630247	0.189476744462444	0.213076397726618	0.831267373804283	0.974232748607059
AC104506.1	3.2239998079288	0.453860606364577	0.647414586658742	0.701035496754742	0.483280863006487	0.883202366183866
SLC30A7	167.872694649929	0.146246886644093	0.156808159433771	0.93264844872987	0.351001509745187	0.834166372459359
DPH5	55.4578553657887	0.227849895618491	0.189794031787424	1.20051138316979	0.229940794417508	0.765392728434265
AC093157.1	55.7767593580724	0.363449900752532	0.310926655641519	1.16892487073083	0.242433902133531	0.77569816698475
S1PR1	1.56307633655154	0.562198691859179	0.956563261209376	0.587727664920347	0.556715103292418	0.906390438184452
LINC01709	0.859243561891243	-1.38208552518502	1.05807357680212	-1.3062281825071	0.191474971539219	0.732415232454812
OLFM3	105.375748108855	-0.697268543021944	0.364573431314243	-1.91255994850853	0.0558044111619495	0.576257825766087
AC114485.1	0.69929458230015	-2.20180767407462	1.32248326541752	-1.66490399663355	0.0959319107382229	0.636635938766998
COL11A1	22.7036990568988	-1.01237186719922	0.410095274945415	-2.46862602192618	0.0135632884454994	0.472850778753727
AC095032.1	17.6089223483992	-0.175107967832101	0.325473274015017	-0.538010281679906	0.590569950347173	0.917089889729949
RNPC3	192.507377658378	0.118240501527193	0.130805990160439	0.903937972428982	0.366028292672115	0.840145398907969
AMY2B	51.074764635415	-0.151377954283621	0.241778519839949	-0.626101749583996	0.531248204727123	0.898191962069534
AL591888.1	7.37773045350479	-1.76682214209821	0.773397197245116	-2.28449514478683	0.0223424476070051	0.509275785063876
LINC01676	1.49219923448976	-1.19387524045695	0.785160333986489	-1.52054961105243	0.128372899981106	0.680580613378517
AL355306.2	1.76311206818911	-1.79936757222892	0.779042493611681	-2.30971684726331	0.0209038354745723	0.502813751986516
PRMT6	7.84858260610388	0.517937463389074	0.470747029663118	1.10024584490682	0.271225020679828	0.790367202244525
NTNG1	33.3523387818684	-0.818436621772102	0.404690592856789	-2.02237619608254	0.0431375022978176	0.55047464742989
VAV3	38.0749758247883	0.289712020754503	0.393142029208134	0.736914395385404	0.461174409260724	0.876809634007528
VAV3-AS1	0.817377233605348	1.40768678854156	1.14434128599482	1.23012846409522	0.218649002594777	0.755543903899438
LINC02785	1.82007579826243	0.281287046361318	1.15887651245217	0.242723916947904	0.808219278371566	0.972106366869435
SLC25A24	72.146962392667	0.193566619657805	0.229646029833796	0.842891208691468	0.399289290729181	0.85617125768605
AL359258.2	0.645429366234698	0.291185397030744	1.35445773332482	0.214983007491834	0.829780566876599	0.974232748607059
FAM102B	249.369321073566	-0.117242311851453	0.165597877104803	-0.707994051018257	0.478948951808322	0.881611930259605
HENMT1	20.320841934108	0.105966876284144	0.255901009804465	0.414093232242864	0.678805829013636	0.945300367545223
AL160171.1	5.45133268971619	0.0665317682616554	0.464633102381412	0.143192053946772	0.886138505185774	0.982751876016688
PRPF38B	223.792170226329	-0.31148745527566	0.153702591737496	-2.02655955084765	0.0427074767586319	0.550004082490352
FNDC7	0.985444255463405	0.933641010550383	1.07109251969665	0.871671674837954	0.38338751694627	0.847797224082568
STXBP3	181.32599713833	0.122879375959263	0.16036718913173	0.7662376364178	0.443534917919093	0.870817459499097
AKNAD1	29.6812852393701	0.518950963487501	0.266174833404796	1.9496620204446	0.0512164159046014	0.567304486072935
GPSM2	47.7977756309023	0.338923965623685	0.315886666314884	1.07292900196628	0.283302972407099	0.798462366248839
CLCC1	32.5924954656446	0.242484424242148	0.196329280205693	1.23509047651017	0.21679683335492	0.754123431412356
WDR47	68.0277540327867	-0.267898722173097	0.187982729177573	-1.42512412361049	0.154121324491102	0.704293518741385
TAF13	22.4449180451434	0.575441197129441	0.273967387651401	2.10040035079517	0.0356936381915954	0.542652403989191
AL356488.3	4.84963475694879	-0.44252033860008	0.491191384119147	-0.900912257232792	0.367634973614469	0.84037023159143
TMEM167B	33.0971527665244	0.212474386843731	0.232375785913901	0.914356829426521	0.360529378212984	0.838113749352261
AL356488.2	11.2222315684805	-0.0389890409556201	0.544532366845382	-0.07160096135606	0.942919474989522	0.990921710854986
C1orf194	1.09537832670964	-1.29782511778829	0.937306083088208	-1.3846331963538	0.166164655453848	0.716875049610006
KIAA1324	28.1376531021463	-0.583524121645679	0.363165801915423	-1.60677056751498	0.108104706965397	0.654724371884414
SARS	90.1792359680516	0.0912897027045535	0.22379554834529	0.4079156327261	0.68333561535171	0.947328388388776
CELSR2	24.9356617902671	-0.70691927378497	0.326980421506629	-2.16196208484806	0.0306210988064201	0.52628507877494
PSRC1	40.8966803206723	0.0292271488695541	0.386059909206783	0.075706252248791	0.939652801696561	0.990681734019864
MYBPHL	4.87439417928991	-0.190470589096814	0.530997454600853	-0.358703393860879	0.719816989201246	0.955268488347642
SORT1	420.952450497439	0.0564517302162197	0.172404136582295	0.327438374364488	0.743336346130328	0.960008846349584
PSMA5	69.2910586786594	0.0181714377684102	0.231841046273569	0.0783788637106487	0.937526686116144	0.990672228405451
SYPL2	1.64903505446041	0.668346224875792	0.837160400378236	0.798349067363706	0.424667951149526	0.86514434328593
ATXN7L2	6.12000155083059	0.218813996470496	0.501696517223563	0.436148127320943	0.662729260774976	0.940755405186922
CYB561D1	41.6569555138723	0.572636260818612	0.221974101729317	2.57974356628732	0.00988737056736711	0.456669993315257
AMIGO1	6.63051063175353	-0.993923538666217	0.460549783696541	-2.15812399408512	0.0309181927080646	0.526519720059328
GPR61	3.24481401051981	-0.828713355056649	0.669017890185333	-1.2387013370107	0.215456123383738	0.752710311055087
GNAI3	208.432803182173	0.163329976482525	0.160323628169112	1.01875174824663	0.308320838374009	0.815120452008167
AL355310.1	1.23850981334281	-0.902305777500473	1.06278749289601	-0.848999243528694	0.395881713211787	0.854320949253901
AMPD2	47.9085605111589	0.295364674525866	0.364577068282858	0.810157029121499	0.417849930912096	0.863093163998904
AL355310.2	0.573347555513462	-0.399698423729487	1.94463101164053	-0.205539468072297	0.837150665221972	0.974232748607059
GSTM4	38.5073579195033	-0.400557093047377	0.228675680464698	-1.75163835626681	0.0798360127712851	0.611455029483382
GSTM2	46.3083377448779	-0.226107148241912	0.362723474694111	-0.623359567319404	0.533048261687138	0.898765785910528
GSTM1	0.597491273489375	-2.36077999299263	1.58804542132827	-1.48659475433519	0.137121874102392	0.689403614199845
AC000032.1	3.79806245089857	-0.86667344286029	0.611298817246166	-1.41775743451387	0.156261595317262	0.70633461791978
GSTM5	5.48262921125689	0.381326288896605	0.928899489985411	0.410514047006953	0.681428901264085	0.946418150413623
GSTM3	27.5549771222641	-0.418653806302126	0.435238971618012	-0.961894117031318	0.336102794019642	0.826913393724763
LINC01768	0.901255231024181	0.739092335733431	1.6972110504954	0.435474619092125	0.663217957972304	0.940856715194777
CSF1	3.4624668395196	0.885235740652765	0.947864527038781	0.933926437165368	0.350341840544041	0.834166372459359
AHCYL1	126.87955023144	-0.0413080302025663	0.111232918501618	-0.3713651566372	0.710365573941056	0.953662116626254
STRIP1	57.0480947008859	0.116179336080284	0.147413470920111	0.788118856133887	0.430627186639029	0.867320350664441
AL160006.1	5.25719393752867	0.188068216896434	0.451245644556537	0.416775694491763	0.676842482101979	0.94481057332352
ALX3	0.554943418145281	-0.396217568027281	1.40952575153877	-0.281099914346889	0.778633766862161	0.966452999191428
SLC6A17	25.433641419747	-1.02419455036726	0.440882310733272	-2.3230565741316	0.0201761134333027	0.499855932309072
KCNC4	21.1059178229903	-0.213915694349733	0.258956449782091	-0.826068223169342	0.408765392306605	0.858968618354897
RBM15-AS1	12.2446386500506	0.233736800010019	0.302721805105138	0.772117488956042	0.440044844822115	0.870115675896113
RBM15	44.4245014118459	0.192608476674727	0.166776913327362	1.15488692548627	0.248136734176508	0.781046497386971
LAMTOR5-AS1	79.7291711416841	0.279478420037728	0.211998230408232	1.31830543820839	0.187401421216417	0.730440563830302
SLC16A4	19.1443288812694	0.726591124491095	0.359416663313935	2.021584413454	0.0432193036232513	0.55047464742989
AL355488.1	19.9546957314386	0.300743093375515	0.320606147565829	0.938045310917701	0.348221125012841	0.833227397359669
LAMTOR5	31.7470688880206	0.515881864164022	0.278791628052114	1.85042093182077	0.0642529044114716	0.58746353074575
KCNA2	25.1360993738694	-0.515724965242734	0.394596505711369	-1.30696789702432	0.191223614657462	0.732251663626044
AL365361.1	8.60226933755669	-1.16264890060673	0.457043213595555	-2.54384895349432	0.0109638483808579	0.46102613628067
KCNA3	0.974111001295408	-0.66207292424519	1.42145756246285	-0.465770446989684	0.64137982094239	0.934217171881585
CD53	412.569001348424	0.0832931373804337	0.118397657684977	0.703503253434737	0.481742179950089	0.882585275094307
AL360270.1	2.70565005875129	0.0261542168260514	0.8133393368382	0.0321565866071645	0.974347177127608	0.995987915794599
LRIF1	36.5042809424294	0.211233131706268	0.279712075158681	0.755180596284359	0.450140629477858	0.874127958159148
DRAM2	193.400794025691	0.185961201332749	0.163265000248531	1.13901449208139	0.254697109736534	0.783691232711576
CEPT1	215.173882963496	0.0461303278619718	0.139083329737813	0.331674025556712	0.740135416051443	0.959477998145633
AL355816.1	1.12953210262066	0.16536170152912	1.09213520385147	0.151411382900179	0.879651210727117	0.98226369574062
AL355816.2	3.96082130652815	0.0936922480132194	0.574106781536668	0.16319655337016	0.870363679841357	0.980345778100419
DENND2D	37.4672441265644	-0.0349264164147045	0.351921943000959	-0.0992447817174313	0.920943919672221	0.986725628220237
CHI3L2	6.1557830397543	-0.447619656197551	0.821106273293027	-0.545142170699029	0.585655740956894	0.916235901755769
OVGP1	7.07009991680663	0.354427298221351	0.53497268191296	0.662514760480828	0.507641378312442	0.890925550651476
AL390195.2	4.49388956922986	0.26080981841878	0.612724541550792	0.425655903644198	0.670358598320581	0.943137091711267
AL390195.1	8.22289284680951	0.64035823942481	0.415152813273187	1.54246392882668	0.122960896900365	0.674423571342436
WDR77	37.6839390537079	0.151645796554282	0.238289669849854	0.63639265877465	0.524520524591188	0.896603844592976
ATP5PB	60.7522466999784	0.0710291620744107	0.16145806482184	0.439923283812347	0.659992671474105	0.940167658777179
C1orf162	173.684384381896	0.166806374158022	0.300182344083601	0.555683495201059	0.578427241459323	0.914874392342687
TMIGD3	244.905147837389	-0.00504489806120224	0.245283225044949	-0.0205676440379392	0.983590551320853	0.997125593457921
ADORA3	121.425288195964	0.215131391297545	0.226584307233312	0.949454063806926	0.342389724619126	0.830571549861861
RAP1A	619.508752384786	0.0646090792184466	0.101736445654785	0.635063263736185	0.525387155211524	0.896603844592976
LINC01160	2.96221768460112	0.695076310511727	0.641377550418175	1.08372410300071	0.278487145413193	0.794881000016144
INKA2	131.853367397069	0.542696046254205	0.395703873008806	1.3714701403545	0.170228445532678	0.720953839742433
INKA2-AS1	3.52217254262489	-0.886523575047806	0.691354256427792	-1.28230001740128	0.199737421869694	0.740367267005929
AL049557.1	1.6009049112286	-0.0181156189127663	0.945632611040863	-0.0191571427436564	0.984715746458411	0.997125593457921
DDX20	25.0759993781351	0.274759860758203	0.233232001633397	1.17805386410944	0.238775133165641	0.773510078865364
KCND3	60.0346597896728	-0.425110277797285	0.351151540082508	-1.21061772275696	0.226041948697937	0.763006150893309
LINC01750	3.21661571073077	-1.02778745572701	0.667293048344784	-1.54023402203339	0.123503319643994	0.675615736881537
AL445426.1	11.7654855365078	-1.42434196856703	0.706681183397231	-2.01553685315319	0.0438484286647722	0.551430331629232
CTTNBP2NL	328.113000853518	-0.0803169869024291	0.170520141096504	-0.471011731435143	0.637632357337555	0.934056509268447
WNT2B	168.376373502319	-0.264786652203152	0.32114365756861	-0.824511541681568	0.409648960525496	0.859228116578302
AL354760.1	1.10872572264602	1.02656588523054	1.05958682815668	0.96883601980634	0.332627011757722	0.826296167095293
ST7L	126.546937161009	0.0978242885850085	0.14731127627506	0.664065175854907	0.506648597449744	0.890654288154546
CAPZA1	310.114309705646	0.118968268777808	0.138609559939844	0.858297716473816	0.39072809005166	0.8518591387394
MOV10	45.0819966912525	-0.207738734002475	0.194224078706743	-1.06958280037017	0.28480714047108	0.798978901774487
AL603832.1	2.45963890164514	0.496563020130799	0.806499456480496	0.61570161782596	0.538091469356179	0.900377391977553
RHOC	17.3520174543349	0.731777340223239	0.293743765417244	2.49120977660171	0.0127308928539836	0.470575460368285
PPM1J	1.77496802756626	0.595681224210228	0.855530631697898	0.696271065161081	0.486259090140183	0.883610270043891
LINC01356	30.3317295659939	0.243679294783073	0.391585662646939	0.622288602539513	0.533752114233036	0.899010427367821
LINC01357	99.7131432288874	-0.199266435637671	0.315329397052774	-0.631931045757594	0.527431935720267	0.897211934559316
SLC16A1	28.9098930344886	0.389919629206197	0.283739448040997	1.37421719784927	0.169374263203223	0.720833297857554
SLC16A1-AS1	156.927315883714	-0.183566534639596	0.15215467128302	-1.2064469207005	0.227645213660794	0.764421922718642
AL390242.1	10.617177846513	0.492112420651483	0.544537283174871	0.903725852860376	0.366140786988843	0.840145398907969
LRIG2-DT	37.6111358120105	0.400406325666425	0.372156566834887	1.07590826374984	0.281968285748927	0.797603275591506
LRIG2	121.800319103166	0.0422635748086785	0.123889720197096	0.341138673502866	0.732999188304976	0.957803020176432
MAGI3	194.746253676267	-0.179487614375437	0.173408830024382	-1.03505464139399	0.300643393822047	0.810059960975436
PHTF1	77.0743192557235	-0.186775409097252	0.174381447288887	-1.07107385562544	0.284136222641879	0.798978901774487
RSBN1	96.1595567513179	0.225204953925283	0.158135363739588	1.42412771311636	0.154409505418117	0.704418670649198
AL137856.1	9.97380757858092	0.99102934116278	0.741652525578566	1.33624481409225	0.181469267737368	0.72431686770955
PTPN22	35.026255485129	0.332144615231508	0.536107297590455	0.619548767055286	0.53555490578353	0.899788683993429
AP4B1-AS1	11.0361691810232	0.838472200512404	0.598421768497004	1.40113920424103	0.161172450108928	0.713451594959195
BCL2L15	4.37384579151727	-0.919202267921606	0.516952432882395	-1.7781176941104	0.0753845269620062	0.603344088367922
AP4B1	36.0975961043802	-0.184313076946963	0.237768049983319	-0.775180168066709	0.438233205216308	0.869382042605842
DCLRE1B	5.40307864286121	1.13634906268395	0.457701988058636	2.48272695406858	0.0130380983486728	0.470729799038605
HIPK1-AS1	2.16986953300007	-0.86981853540323	0.757935466540198	-1.14761556069378	0.251127303131064	0.782424661649566
HIPK1	116.901149454176	0.215067728145704	0.137952378101215	1.55899978750572	0.118996430455419	0.669267833587928
OLFML3	31.9364596091948	-0.416680160512364	0.502716345334593	-0.828857395187804	0.407185106092065	0.85853666385945
SYT6	122.373365307423	-0.502377224352937	0.370327854665893	-1.35657423016742	0.174916534517895	0.722786945387299
AL121999.1	10.6693982427415	-0.687014809475667	1.41699156406192	-0.484840437233291	0.627789536009731	0.929453139178724
TRIM33	270.981242606042	-0.0876440292831582	0.089409850449046	-0.980250261497819	0.326962599978588	0.824411656894982
BCAS2	37.3092329829932	-0.2472602872706	0.267162069612345	-0.925506706956483	0.354702396580776	0.836226751129377
DENND2C	8.61024767314295	0.177740357954051	0.410799628057831	0.432669228047667	0.665255088274405	0.941464169373539
NRAS	23.3922035153745	0.371979671840285	0.277146145462377	1.34217876716161	0.179538039265181	0.72431686770955
CSDE1	206.822742387136	0.0332744013185566	0.0889341172651187	0.374146641826593	0.708295219302835	0.953041254136653
SIKE1	31.1690238654167	0.292438952070853	0.279214672943872	1.04736240752519	0.294932462931772	0.806264878033795
SYCP1	0.736143462252619	-1.69848743343204	1.10114408466398	-1.54247519201844	0.122958161870057	0.674423571342436
TSPAN2	1.79145201322237	-0.682943505748404	0.797483252903311	-0.85637347651137	0.39179123081247	0.852741864152086
NGF	6.01882738941264	-2.12271089325985	0.581686502255387	-3.64923525821798	0.000263022147221126	0.205030006051565
VANGL1	0.959929683533707	-0.98382849115376	1.05614549161991	-0.931527425870809	0.35158080454048	0.834166372459359
LINC01649	0.597242753742672	-0.0746323466699039	1.43832660375629	-0.0518883169337176	0.958617683472373	0.99304841726097
SLC22A15	28.7362637239193	-0.465425414992689	0.318383320857628	-1.46183981541173	0.143785110585604	0.695654390239029
ATP1A1	157.969846384061	0.141004336449733	0.168379714481667	0.837418788146751	0.402357208561372	0.856875600965133
ATP1A1-AS1	39.2065447195453	0.431116698952452	0.213440747060919	2.01984253189203	0.0433997238518474	0.551105794471829
LINC01762	23.3878032717849	0.532456341481747	0.340407971398494	1.56417118933573	0.117777371235219	0.668959890417805
AL390066.1	19.0336596788825	1.06772629746453	0.356743508759535	2.99298031007549	0.00276267572260256	0.362030211825252
AL390066.2	0.95581592439963	1.36261920971299	1.07034264397602	1.27306822481747	0.202993833229179	0.742082516169856
CD58	239.632366571566	0.074384752958192	0.172261364943163	0.431813326120661	0.665877093292293	0.941715339860364
IGSF3	6.2771873029728	-0.50974892213206	0.490663321082045	-1.03889754996955	0.298852385976458	0.809978455262573
CD2	8.0295317339404	0.0390651739734597	0.959599654986672	0.0407098666307902	0.967527195683778	0.99454838539775
PTGFRN	20.8107098244358	-0.0565305070306296	0.287365277333981	-0.196720033662692	0.844046631830896	0.975203770413273
CD101	3.77762159555053	0.553935806455177	0.671728383094132	0.824642549572826	0.409574557057393	0.859228116578302
AL445231.1	1.63050546407861	0.787400557268133	0.907713546911803	0.867454892512076	0.385692816600229	0.84884441633844
TTF2	78.6040537441694	-0.0102456121752354	0.179790219993722	-0.0569864822212976	0.954555963266813	0.992475771884028
TRIM45	4.17027941677006	-1.18131551666329	0.496613742961952	-2.37874109084774	0.0173718727636456	0.485869566358214
AL358072.1	3.1850921136131	1.2718628313052	0.735700731350997	1.72877744591829	0.0838489342521354	0.619274301141973
MAN1A2	266.490467063743	-0.152057915689535	0.137446791900578	-1.10630385465472	0.268595023946451	0.789562682917051
TENT5C	3.69388213537376	0.667167632654013	1.07539356129347	0.620393925226364	0.534998470880291	0.89964569607007
GDAP2	152.008162547875	0.0972608690399332	0.159431760995792	0.610047009657632	0.541830667435074	0.902224756572755
WDR3	32.4807352757773	0.104307710006632	0.284093763831241	0.367159449753332	0.713500084597406	0.954049962735786
SPAG17	5.25795575222441	0.380308524841035	0.540591534303841	0.703504403432411	0.481741463531207	0.882585275094307
WARS2	41.8229634367551	0.0810289507003126	0.247024509246223	0.328019883320755	0.742896628919477	0.959861112590185
WARS2-IT1	1.76602158510281	1.19743762278337	1.08627139430723	1.10233743524751	0.270315000265981	0.7900449804249
WARS2-AS1	103.47089908619	0.238504946637025	0.24117476181867	0.988929956179856	0.322697412816181	0.822506436762359
AL359915.1	6.98031904974794	-0.339594321322642	0.433018625196392	-0.78424876336121	0.43289415722525	0.867424410121991
LINC00622	3.02260693341869	0.768267416142172	0.654881287124893	1.17313997398685	0.240739678600004	0.77423423609056
ZNF697	13.9972399389691	0.250432527982796	0.311977483459675	0.802726290390009	0.422132953818866	0.864618003824921
PHGDH	4.9997176575815	-0.313272569964526	0.560155046073494	-0.559260462188934	0.575983974631611	0.913684476309474
NOTCH2	203.249431999836	0.26718150966717	0.142588342780451	1.87379630380136	0.0609585060574139	0.583391009456399
SEC22B	69.2536314051936	0.225121386012846	0.178506146378194	1.261140809885	0.207258119555011	0.744189072666693
NBPF26	47.168662276874	0.820031994683752	0.49147703161652	1.66850522390961	0.0952154757875789	0.636398644491448
AC253572.2	8.15419026376572	1.13435888266566	0.997631502995183	1.13705198689093	0.255516553655083	0.784153521021289
LINC00623	96.1222269182534	0.275499745780207	0.22694512994512	1.21394870137477	0.224767313891342	0.761868753693884
FCGR1B	122.926609009738	-0.0147368522901678	0.352735476803607	-0.0417787641427769	0.966675063988597	0.994504190982191
AC244453.3	11.7363354064493	0.379181023394116	0.673616405657601	0.562903486627452	0.57350060588548	0.913062644189117
AC244453.2	15.019446764563	0.321485614782191	0.699891060671055	0.459336649440772	0.645992433268677	0.936227742697595
AC244453.1	1.39250991918924	-0.942750830081502	0.92296468037727	-1.02143760224513	0.307047157764852	0.814288253664141
FAM72B	8.59846835757102	0.304003644361976	0.38574908242546	0.788086500298338	0.430646111001738	0.867320350664441
SRGAP2C	577.779497227898	0.197152506534857	0.131661242543407	1.49742249675229	0.134283358187888	0.684596577919674
SRGAP2-AS1	91.4024606524853	0.629038520691905	0.415581447382844	1.51363475115004	0.130118502191636	0.680580613378517
LINC02798	554.194726917888	-0.0523351853356955	0.186978978076477	-0.279898766557006	0.779555173560459	0.966602693982824
AC239800.2	8.82203285176133	0.40028202323871	0.565001755990497	0.708461556083097	0.478658677747361	0.881315593954636
LINC02591	25.7346763505731	0.670991689400405	0.278652283824537	2.40798919783094	0.0160406556314968	0.479264320051042
HIST2H3PS2	34.6337125330942	0.407662071058563	0.547195340918063	0.745002818142793	0.456270016233684	0.875976489501042
FAM72C	0.93644560256569	-1.38528100640089	1.03274652176184	-1.34135625461865	0.179804813403258	0.72431686770955
LINC02802	4.76540185442372	0.185801677339905	0.535145276851123	0.347198574624802	0.728442141601143	0.956574937683739
AC246785.3	1.75531793853331	0.582248838299883	1.0305040162957	0.565013652632681	0.57206447802419	0.913062644189117
NBPF15	63.7075799138564	0.0262861235442183	0.223206514343213	0.117765933586506	0.906253122726897	0.98524641713026
FP700111.1	49.0635937071112	0.624354673452085	0.476678136702727	1.30980346145276	0.190262331867247	0.732116711359518
SRGAP2B	670.703637100997	0.178482939990225	0.153717008919915	1.16111379764886	0.245595624348759	0.778519826393165
FAM72D	5.58875715124155	0.894626811898139	0.532358043122965	1.68049834778489	0.0928603955022359	0.630874975198966
AC245014.3	11.9726147521155	-0.512501678805631	1.16905763111806	-0.438388720251103	0.661104521798924	0.940293747455622
NBPF20	8.05284712265238	-0.324708441765451	0.432201046276249	-0.75129027234679	0.452477982246172	0.874491419327244
AC239860.4	0.909801639470022	0.671007251639465	0.999024187900857	0.671662668197635	0.501798472614653	0.889301846904461
GPR89A	34.6831002382897	0.125894422056685	0.213541342082796	0.589555262829962	0.55548885215822	0.905639462447941
PDZK1	4.81724512099554	0.399107590750487	0.559409490446691	0.713444440193172	0.475570781864472	0.881096328680314
CD160	2.6050131690052	0.877041401448665	0.653183797306894	1.34271763179789	0.179363423230882	0.72431686770955
RNF115	211.689368655868	-0.129344743047804	0.109511610538844	-1.18110529478448	0.237560896814628	0.772840478126749
POLR3C	71.651517409061	0.0280151982030497	0.16857578403551	0.166187559876029	0.868009349095461	0.980139781666138
NUDT17	8.13900424352374	0.185269295339033	0.384959243816503	0.481269896268148	0.630324689562288	0.93052697924569
PIAS3	22.6997946080062	0.0930218563726898	0.212859643444726	0.437010298745732	0.662103879166349	0.940755405186922
ANKRD35	5.23275522666205	-0.75592394004405	0.561558563110799	-1.34611773321833	0.178264550521691	0.72431686770955
ITGA10	12.5798954992332	0.882561415557349	0.507079982012997	1.74047772908284	0.0817751673434061	0.61555448054124
PEX11B	24.579291501629	-0.113357987871708	0.256372012319857	-0.442162102040529	0.658371908029095	0.939670259141402
RBM8A	40.7319813492432	0.397074743506291	0.268415442248118	1.47932898413215	0.139052410014934	0.690842616184227
LIX1L-AS1	13.7972646753434	1.35029643260833	0.459694050250958	2.93738070325507	0.00330997493357103	0.370687500818591
LIX1L	37.2800765061921	0.212644060375477	0.242771481884319	0.875902139431691	0.381083236374133	0.846191661475665
ANKRD34A	4.07257073789639	-0.307724526768796	0.510475538969794	-0.602819338591275	0.546628880340918	0.904188301282653
AC243547.2	0.620046381332124	0.527800007368971	1.24134876080948	0.425182691627125	0.670703500685737	0.943286584452965
POLR3GL	25.5112548346211	0.206744562512456	0.222367418908652	0.92974305105995	0.352504138550049	0.835001622324326
TXNIP	260.858983412609	0.489518635192818	0.264908709972631	1.84787670908741	0.06462018058917	0.587739391938927
HJV	1.02480018200971	0.307902485127178	1.05607658962402	0.291553177252795	0.770628279780796	0.964432771293331
AC239799.2	4.3035983818725	-0.773981559614097	0.816496246437917	-0.947930334022603	0.343164921166871	0.830571549861861
LINC01719	5.34725514658379	-0.645273655088402	0.432086791764108	-1.49338898431471	0.13533539477247	0.68618963799344
NBPF10	16.8853775058347	0.272873843669089	0.277664427105846	0.982746859269337	0.325732041837818	0.823637708400061
NOTCH2NLA	22.6478565465021	0.616779232925153	0.323918806592191	1.90411677362614	0.0568949776256611	0.577675266522732
AC245407.2	6.86463563027017	-0.224025332433037	0.660804495297846	-0.339019080570966	0.734595356242491	0.958918365579072
NBPF12	75.3463636063619	-0.0121205345771943	0.182760997010407	-0.0663190438630848	0.94712382179088	0.991171164121976
PRKAB2	36.078678514843	0.333053958480028	0.219820555797818	1.51511744327658	0.129742665017265	0.680580613378517
AC242426.2	93.4503425321834	-0.101551495785294	0.223860198594646	-0.453638013469192	0.650089388524482	0.937150477779269
FMO5	49.8321912486774	0.334892616684213	0.369237883814612	0.906983360494928	0.364415596522938	0.839752777713224
CHD1L	9.54826498752712	-0.00539732387244729	0.328442613479583	-0.0164330803949799	0.986888888969871	0.997146130480578
LINC00624	56.0130604399329	0.523661586329346	0.478913947790493	1.09343565528901	0.274202565836243	0.79175377933654
BCL9	22.4209340373457	-0.192479631965045	0.230784026143904	-0.83402493309925	0.404266933930468	0.858088500380773
ACP6	56.6670560446898	0.223737752890799	0.239044288486465	0.935967783658076	0.349289775215845	0.833481148375742
GPR89B	42.2099540449767	0.397227788445956	0.22659017910021	1.75306710124573	0.0795904898076033	0.610766651699185
AC239803.1	0.615128692085135	-0.0699531509616913	1.4543176521357	-0.0481003244779181	0.961636287610579	0.993890516855876
LINC02804	0.884325811025875	-1.10766637215972	1.03547454302642	-1.06971859387514	0.284745994270549	0.798978901774487
NBPF11	64.8510466759849	0.355967904350797	0.197623999235708	1.80123823891566	0.0716653376856802	0.598294696990049
LINC02805	1.09115592254537	0.768019465790081	0.947355174172957	0.810698549739346	0.417538806402838	0.863093163998904
AC239809.3	10.4876334561088	-0.154147660153399	0.45592273274012	-0.338100404046456	0.735287526069784	0.959080844630101
LINC01138	82.1449739074784	-0.0260861895977398	0.210946578176707	-0.123662539697078	0.901582472923682	0.985049234803632
AC245100.1	1.08861947375564	0.384967336116932	0.97306148185247	0.395624884240664	0.692381776837524	0.949150038990776
AC245100.6	0.58243069022473	-0.169768920942721	1.4273972863872	-0.11893599810072	0.905326061805596	0.98524641713026
PPIAL4G	1.78606598156766	0.479399062454601	1.01092523308462	0.474218118971881	0.635344373964729	0.933105700448255
NBPF14	31.3730408254829	0.318313551415809	0.330282237063843	0.963762248450192	0.335165137637983	0.826726157889836
NOTCH2NLB	0.599226946096633	0.0584270685949894	1.29090551730035	0.0452605305438441	0.963899647242022	0.994022353041131
PDE4DIP	99.9675499614212	-0.143454148833085	0.235494505478304	-0.609161341330325	0.542417501756405	0.902235036149078
AC239802.2	0.571068190550061	1.36315735817083	1.43329234239473	0.951067216261882	0.341570255606527	0.830571549861861
NBPF9	39.711043187107	0.228799647484032	0.245064631342612	0.93362981932778	0.350494877956688	0.834166372459359
AC245297.3	135.209959406584	0.341279712535257	0.20848275441844	1.63696855160635	0.101637040775195	0.645728939828722
AC245297.2	3.36681946100464	0.548391178670392	0.636782111200385	0.861191244265061	0.389132721594314	0.850854808838963
NOTCH2NLC	49.8475752858181	0.521242514564318	0.248924724098007	2.09397646799879	0.0362620765556998	0.542652403989191
NBPF19	17.8437134007815	0.543555658528302	0.375811230450524	1.44635288806214	0.148078248675835	0.699675600257643
AC242842.1	3.90287665273886	-0.273508941448526	0.550782503610441	-0.496582479754974	0.619483510660648	0.926899173531843
FCGR1A	161.060634450316	-0.00211885680369479	0.335463710103585	-0.00631620273632734	0.994960432862238	0.998655447408945
HIST2H2BF	109.723705865493	0.0820852760825374	0.476772621350728	0.172168602823678	0.863304980588499	0.979693251120235
AC243772.2	19.393189263871	0.401425212193877	0.584269675316904	0.687054675524871	0.492048274548061	0.886611479714704
HIST2H3D	2.10955195901811	0.34659880082324	1.00675678237308	0.344272625614949	0.73064126902586	0.956771384958959
HIST2H4A	0.715821748916688	2.58415771529171	1.49440772914212	1.7292186495684	0.0837699697746384	0.619274301141973
HIST2H2AA4	74.6372657393863	0.239672066862399	0.953655448110799	0.25131934949587	0.801567216408301	0.971002293510692
HIST2H4B	4.11661194815914	-0.154273833281402	0.829726886560247	-0.185933270067897	0.852497091362117	0.977340075273889
AC239868.1	4.38003640705909	0.0493891959152912	0.633418509991865	0.0779724544455222	0.93784996443411	0.990672228405451
HIST2H2BE	46.377068413858	0.00747365159440871	0.656743054920131	0.011379871531824	0.990920372172128	0.998290121737659
HIST2H2AC	15.8472306384187	-0.183805833354916	0.62159784813628	-0.295698953762494	0.767459996253179	0.963367521624525
HIST2H2AB	5.37368501053874	0.606079943420317	0.881214158830363	0.687778262919388	0.4915924266178	0.886315043914221
BOLA1	9.7047612276315	0.547034467111402	0.452607436404694	1.2086289864276	0.226805415085345	0.763867993803116
SV2A	40.790193179553	-0.308141922046199	0.349506584768266	-0.881648402276905	0.377966971748405	0.844909297155802
SF3B4	17.2439197837631	0.520116533641151	0.285429990565359	1.82222103784869	0.0684214536833631	0.593312275102319
MTMR11	2.50417888982717	-0.928040976589751	0.788169651399916	-1.17746347495289	0.239010567683265	0.773510078865364
OTUD7B	25.1714986124789	-0.774353712335077	0.312337577968069	-2.47922045554903	0.0131669896304683	0.470729799038605
AC244033.2	26.9350511435206	-0.200568093671405	0.257451002178836	-0.779053458615328	0.435948224589936	0.868527078205107
VPS45	218.539417756648	-0.255835163056468	0.0945391173876128	-2.70613022551857	0.00680723458691195	0.427135059190764
PLEKHO1	183.920231549564	-0.0755200779593069	0.191056169544648	-0.39527683476172	0.692638593537947	0.949150038990776
AC242988.2	7.1633919023506	-0.349579295362259	0.550316252480818	-0.635233456737577	0.525276165775895	0.896603844592976
ANP32E	35.7405367939396	0.187583015036987	0.252067921733308	0.744176465403055	0.456769724017602	0.876140798657984
CA14	0.954557463710613	-1.30952950883514	1.16460455167689	-1.12444134530436	0.260825840434368	0.785933068758477
APH1A	34.5969598954167	0.251290089848442	0.263842866519859	0.95242328573446	0.34088235467727	0.830552742566669
C1orf54	45.1484988181548	-0.147671640290727	0.292593939496478	-0.504698219467067	0.613770811832101	0.925533084807556
CIART	2.66226272664129	-0.77180343624392	0.800301465073172	-0.964390882594916	0.334849991558516	0.826726157889836
MRPS21	77.6523386938929	0.110904501581674	0.203020650668887	0.546272023147791	0.58487896433661	0.91592119662342
PRPF3	79.2814446312832	0.0199428383776711	0.15054764495597	0.132468617383578	0.89461364394183	0.98381872140532
RPRD2	273.209778676521	-0.156771744590396	0.0963488542257632	-1.62712619522232	0.103710298602753	0.649705032605578
TARS2	32.283688919721	-0.214228373141579	0.224087224537318	-0.956004402231786	0.339070010392741	0.82931445355674
ECM1	10.9926750308569	0.106649113246326	0.424173338473636	0.251428139331191	0.8014831142549	0.971002293510692
FALEC	7.25231825320484	-0.287002763763057	0.414253382274727	-0.692819361394426	0.488422920180503	0.884564180930964
AL356356.1	28.0052551005576	-0.623382266391199	0.343557389285786	-1.81449238418983	0.0696019541819533	0.595192497777664
ADAMTSL4	21.9470718517871	0.0251789416905894	0.462796186096797	0.0544061132027631	0.956611608439133	0.992475771884028
ADAMTSL4-AS1	41.0083098067626	0.30367194906839	0.319604926276803	0.950147898550807	0.342037107963867	0.830571549861861
MCL1	117.151170822715	0.16787850940247	0.321218027038283	0.522631033352502	0.601231040226098	0.921702303832505
ENSA	180.449466158202	0.109178482327006	0.102790548726642	1.06214514543893	0.28816979788491	0.801188019765203
GOLPH3L	81.5497933786716	0.0218352149323671	0.204250345706798	0.106904176131538	0.91486500010631	0.986261269930294
HORMAD1	12.7988592323025	0.14897882170401	0.488681553637666	0.304858697028844	0.760473774203629	0.962693108786772
CTSS	257.393007403501	0.175837058564081	0.189561762149319	0.927597721029692	0.353616280320173	0.835691889901507
CTSK	13.2588265260884	0.00393847898825221	0.31836797751366	0.0123708389864154	0.990129750322518	0.99803736859799
ARNT	172.315495755572	0.0102815156018834	0.112326671005143	0.0915322737679333	0.927069663104767	0.988729856280887
CTXND2	0.872379045330675	-0.785324204018515	1.15334237746553	-0.680911600373397	0.495927427427921	0.887578601969761
SETDB1	117.358995398834	-0.203480209978021	0.147491113057812	-1.37960996943771	0.167706766224984	0.718476278630773
CERS2	34.6164368711267	0.762988078643139	0.229333401808939	3.32698190767168	0.000877920732941171	0.290360685273656
ANXA9	2.46023048603752	-0.110643342177409	0.673442863920561	-0.164295069567268	0.869498862871067	0.980139781666138
MINDY1	16.3759693043921	0.0815221391005656	0.273977695287895	0.297550276911784	0.766046429623422	0.962933068494957
PRUNE1	25.6540404559011	0.0699437798104491	0.194325336298708	0.359931345766127	0.718898475290741	0.955268488347642
BNIPL	4.83702783998846	-0.220584631882538	0.591979207027225	-0.372622263187689	0.70942960068712	0.953643279725239
C1orf56	51.7319342553297	0.978816550776659	0.424023179137596	2.30840340560494	0.020976709758326	0.502813751986516
CDC42SE1	193.113001060875	0.364621968796288	0.166588832192709	2.18875397586374	0.0286147265333901	0.519666266209973
MLLT11	33.9451108294592	-0.114518830946275	0.299120047582033	-0.382852409499126	0.7018291994267	0.950955724283243
GABPB2	75.5821918813411	-0.17680815096283	0.173174273295209	-1.02098393484479	0.30726205012709	0.814531058925254
SEMA6C	9.61542196552656	-0.585236203988043	0.368892072285463	-1.58646999476629	0.112632733437212	0.662828468261429
TNFAIP8L2	17.9486534610478	0.709178987086896	0.342022843862603	2.07348427104415	0.0381272334407683	0.54596199584448
SCNM1	38.4264293501559	0.220114010269286	0.229120770876717	0.960689899161184	0.336708111478086	0.827638683913639
LYSMD1	8.99529718896125	0.185029030352948	0.452827643758909	0.408608071753365	0.682827306139618	0.947325861342511
VPS72	25.0555831643069	-0.058803102820639	0.231781278184424	-0.253700830719599	0.799726692230452	0.971002293510692
PIP5K1A	267.763845051353	-0.262246339289442	0.133718536021508	-1.96118165134009	0.0498578365028728	0.565494427319484
PSMD4	73.0284942054052	0.107592785307776	0.144295612343216	0.745641420141449	0.455884054773969	0.875855019284095
ZNF687-AS1	0.881088261457684	0.882306922652503	1.05941198514136	0.832827016332813	0.40494229569894	0.858088500380773
ZNF687	13.9476328362085	0.0896551547775181	0.272050394601953	0.329553481841833	0.741737376690535	0.959477998145633
PI4KB	109.087951625552	-0.108268142942342	0.125769878525232	-0.860843186078309	0.389324416100787	0.851050202250842
RFX5	25.8745246213757	-0.120155605007624	0.272628996589751	-0.440729366687407	0.659408933884457	0.940167658777179
AL391069.1	0.655378896103713	-0.173229664660546	1.37859797973491	-0.125656403974897	0.900003912833391	0.985029176756259
AL391069.2	1.30693821571719	0.502604152287078	1.10068702066122	0.456627672401502	0.647938685641226	0.936606854746215
SELENBP1	5.50677306774721	-1.74690715209481	0.747852902983363	-2.33589673199901	0.0194966243359745	0.495411069483517
PSMB4	36.3434158695237	0.200869538131126	0.215588319344702	0.931727371601972	0.351477437120247	0.834166372459359
POGZ	306.834399228618	-0.065424797320346	0.106821028167344	-0.612471143957279	0.540226084073118	0.900966223606581
CGN	2.80836463850769	-0.996625934096204	0.669247569833957	-1.48917378115168	0.136441613073526	0.688619795305295
TUFT1	4.7244670055802	-0.193278717895824	0.590428288415372	-0.327353417321107	0.743400594758205	0.960008846349584
AL365436.2	0.805475932698184	2.20964331880799	1.19976921562809	1.84172363319992	0.0655155854575718	0.58973906812648
SNX27	246.578717844051	0.189568041259849	0.160716162586037	1.17952070413806	0.2381908973605	0.773141024864492
AL391335.1	9.34547395358445	0.991478145111266	0.660246989837383	1.50167764544518	0.133180379863722	0.68288364813179
CELF3	9.36837419536188	-0.435991548670441	0.466925981986162	-0.933748742821859	0.350433515316133	0.834166372459359
AL589765.1	0.563004977070568	-0.718847814454815	1.29698787085811	-0.554244053168524	0.57941183315429	0.915087304782227
RIIAD1	1.23703908022169	-2.13143746179729	0.892620783186959	-2.38784207352571	0.0169476226850629	0.481810943746523
AL589765.7	1.12453838276643	-0.689160316636521	0.939648152175344	-0.733423798089819	0.4632999887799	0.877043732266068
MRPL9	15.099066403175	0.183843412779437	0.309805984324662	0.593414659759374	0.552903680401113	0.905561165799825
OAZ3	0.923306945008016	0.276072360211655	1.27463814604112	0.216588810768847	0.82852880647589	0.974232748607059
TDRKH	16.6467704087793	0.0374001622312176	0.287567669181986	0.130056909170652	0.896521401981009	0.984373270523419
TDRKH-AS1	3.66612133616804	0.483402807690764	0.570196993312774	0.847782105763578	0.396559330426756	0.854753829766332
AL589765.6	1.65853036775844	0.1303384936337	0.802851259762863	0.162344509084034	0.871034566359703	0.980391652082117
C2CD4D-AS1	1.07314945243965	0.62432779639904	0.962988159245851	0.648323440329706	0.516775776272007	0.894355556371342
THEM4	47.3150263156886	-0.00959291500045309	0.205395891449311	-0.0467045126013171	0.962748733736887	0.993964694159794
AL450992.2	14.0907070245404	0.20555614846523	0.65510737107061	0.313774745244127	0.753692126760219	0.961607789325952
S100A10	5.30429321354982	0.594823957604337	0.729815294826339	0.81503355961576	0.41505310056442	0.861959279403508
AL450992.1	0.69640862480482	-1.04732143890762	1.14648624658314	-0.913505453753972	0.360976766583892	0.838406969031561
S100A11	114.733869112151	0.924405499851041	0.36866270785062	2.50745594866516	0.0121603738035884	0.470558218113582
TCHH	2.3691176244384	-1.14077244270172	0.838221596195671	-1.36094375029133	0.173531466130775	0.72248797865173
FLG-AS1	74.0412176021298	-0.472245850707247	0.339047745664367	-1.39285943276773	0.163662301896828	0.715516782168253
HRNR	2.8263277969764	-0.249208167963322	0.892830803630548	-0.279121382181214	0.780151674372865	0.966695709985454
FLG	2.94814806136624	-0.337870454045391	0.801150989551757	-0.42173130714652	0.673221150301471	0.944573482960869
FLG2	1.06664537166939	1.85344602814203	1.20408893890989	1.53929329325127	0.123732710538718	0.67601197155056
S100A9	31.9914880777437	1.126478706669	1.04545439412424	1.07750152756556	0.281256268701887	0.796803445857035
S100A8	38.1221748441726	0.566583152440899	1.13350712846154	0.499849659710474	0.617180940636716	0.926364742347466
S100A6	26.7055247456572	0.412471393468037	0.535836758129495	0.769770619895315	0.441435970572872	0.870560533100815
S100A4	15.7997689626455	1.18781383140209	0.668358556278577	1.77721048117621	0.0755336156137739	0.603594517627925
BX470102.2	0.651467316124697	-0.762474939193554	1.3361482433271	-0.570651455032367	0.568235931668528	0.911760184746296
S100A16	0.84838998352669	-0.169493319614668	1.50403370108791	-0.112692501166741	0.910274346579515	0.986225770493812
S100A13	15.3491085615436	0.193383640653688	0.446785248058968	0.432833540260856	0.665135704879139	0.941464169373539
S100A1	5.31292601392803	0.167075962720499	0.713150640939419	0.234278640625511	0.814768666859001	0.972722930420817
AL162258.2	3.47321729409191	0.107115615676187	0.689483604152115	0.155356291333296	0.876540440190122	0.981276119018592
CHTOP	77.8313439659326	-0.00993757904518033	0.124715490246167	-0.0796819947992447	0.936490179982045	0.990617455179177
SNAPIN	26.5440067788388	0.267647585720786	0.356313236584963	0.751158133461497	0.452557493079152	0.874491419327244
ILF2	31.5596783922528	0.0173707124578617	0.207178127868891	0.0838443354833984	0.933180197479241	0.989916570328616
INTS3	116.01680856101	-0.0644271966063946	0.142846085136988	-0.45102528742464	0.651971323703378	0.937668916183886
AL513523.4	0.678047987029481	-2.38872406855385	1.18644927207433	-2.01333855966511	0.044079024437881	0.551430331629232
SLC27A3	11.6137151106538	-0.050037746895003	0.418997580086324	-0.119422520017166	0.904940620571915	0.985234588718018
GATAD2B	336.015822913488	-0.168832521000462	0.120194557805051	-1.40466027816583	0.160122322865663	0.712229344992936
AL358472.5	7.92643199566054	1.51866416746977	0.621468498237268	2.44367039001544	0.0145387024807562	0.477373594409386
DENND4B	148.059356122356	0.0112910872155935	0.122502427826379	0.0921703138128512	0.926562723766444	0.988718635613197
CRTC2	48.0859406338426	0.23027292486359	0.215095887092957	1.07055940481128	0.28436758484759	0.798978901774487
SLC39A1	42.8064597976677	0.653480140348422	0.33552925822312	1.9476100051873	0.0514616456786976	0.567961109627445
AL358472.4	1.51624832013802	1.03564739717833	0.856254521926939	1.20950882086751	0.22646742430816	0.763006150893309
AL358472.3	1.16286917183117	1.34255736422828	1.006803304387	1.3334852581217	0.182372610107202	0.72431686770955
CREB3L4	4.66238848713864	-0.0177695427440893	0.490725990596754	-0.0362107226529421	0.971114336157136	0.995232680196378
JTB	59.8140326824155	0.225855637710643	0.265229755616346	0.851547131979198	0.39446549330725	0.854188462441084
AL358472.2	2.42791538216354	1.20510124577385	0.786606375404988	1.53202577992505	0.125516073199505	0.678083087221985
RAB13	12.9318845133722	0.387757445033648	0.481112760662784	0.805959593546158	0.420266147774188	0.864215738246769
RPS27	264.719803096771	0.455147758351914	0.350752099171946	1.29763374025822	0.194413222275228	0.734083634559123
NUP210L	21.8158572698518	0.645071049473452	0.464094058476902	1.38995756935672	0.164541762292361	0.715516782168253
TPM3	223.213668119317	-0.0776179355153727	0.162054478122792	-0.47896199114325	0.631965668632302	0.930914021942022
C1orf189	1.14783408308971	0.232166546488488	0.987865129072747	0.23501846522957	0.81419440138327	0.972711953077457
C1orf43	88.0460159449614	0.325515885736969	0.165802774314183	1.96327164658984	0.0496146181704498	0.565494427319484
UBAP2L	124.828491005871	0.167855769798877	0.127065892582366	1.32101358112343	0.186496835858207	0.729711146132378
HAX1	27.130022718589	0.298812157066354	0.332858253562492	0.897715931235738	0.369337013850289	0.841190286493141
ATP8B2	27.5359715812961	-0.568934354744008	0.262164627990648	-2.17014155992205	0.0299961236209224	0.525724895930949
IL6R-AS1	4.3953057766742	-1.08239223437425	0.570637724537409	-1.89681156332891	0.057852812634817	0.578862985479101
IL6R	240.393430478892	-0.172340393759399	0.171327145710804	-1.00591411270171	0.314456886887466	0.81837693009806
SHE	7.79403419828227	-0.998015180091294	0.529330446296889	-1.88542938928461	0.0593718892766217	0.580824886977
TDRD10	14.5122973789039	-0.943782968697407	0.522016226520413	-1.80795714912609	0.0706131700579035	0.598294696990049
UBE2Q1	29.232395254944	0.149551779325039	0.237191684745822	0.630510211541776	0.528360823848417	0.89770516433798
CHRNB2	3.06172018140385	-0.586894899773158	0.822933773048829	-0.713173913860423	0.47573814620182	0.881096328680314
ADAR	194.682645010341	0.065673212959129	0.122607079007461	0.535639650587652	0.592207619793576	0.918176384724225
KCNN3	16.2818601284288	-0.538008903892001	0.356857283475109	-1.50763044165113	0.131649137087127	0.680580613378517
PMVK	34.8778561145738	0.377037025690472	0.265167870006104	1.42188050792803	0.155060942682832	0.704729674615506
PBXIP1	24.3792560058669	0.255050528989092	0.374031017863216	0.681896732645752	0.495304251588369	0.886967514824723
PYGO2	23.68304292233	0.502804348288159	0.250386550918724	2.00811244231473	0.0446313443841141	0.551430331629232
AL451085.2	5.00108703918344	0.806544661823272	0.568671358024402	1.41829661445454	0.156104184714535	0.70633461791978
SHC1	24.6812694985802	0.228413765196605	0.27988946959592	0.816085598098308	0.414451180356478	0.861416915040627
CKS1B	7.35993037808622	0.73797365413385	0.497855896268281	1.4823037342038	0.138259495158216	0.690693867412015
FLAD1	30.8349113969306	0.12133185872587	0.266713808985264	0.45491404883567	0.649171075408449	0.93683631959906
ZBTB7B	45.5095081160249	0.25797109858246	0.261678803017922	0.985831086076896	0.324216008556371	0.822839918753479
DCST2	3.35612598794761	0.0186381875890144	0.651155335563228	0.0286232586467143	0.977165061964778	0.996680294163554
DCST1	0.812161359150351	0.729691185346211	1.21412011478811	0.601004115209439	0.54783724537192	0.904373140642882
DCST1-AS1	0.911178081208197	0.62659624589068	1.05355761329051	0.594743218582677	0.552015127887973	0.905470836546397
ADAM15	30.0964453366479	0.196817534654542	0.26413201959156	0.745148335135173	0.456182051788097	0.875976489501042
EFNA4	5.74423342113664	0.609233060141232	0.415025253674048	1.46794214267191	0.142119939534454	0.694199237862441
EFNA3	4.65677411199853	0.258383815677404	0.603129887368324	0.428404927510436	0.668356337819366	0.942300560555466
EFNA1	2.85940704088537	-1.61784084216982	0.708482956932091	-2.28352824346753	0.0223992711394827	0.509275785063876
SLC50A1	25.8022000435959	0.399695704465135	0.256072919459841	1.56086674572325	0.118555194966588	0.669267833587928
DPM3	23.2642967561835	0.0202876031133322	0.343996461616465	0.0589761970748167	0.952971067086412	0.992475771884028
KRTCAP2	42.6359032178986	0.523140784722032	0.317942169278482	1.64539603510039	0.0998881666771751	0.642480049974431
TRIM46	11.7197773416325	-0.464730737647857	0.411726984982016	-1.12873519249207	0.2590095587117	0.78510132660642
MUC1	1.22739109162023	0.354029368743685	1.10807684442672	0.3194989323388	0.749348200869694	0.960865504629136
AC234582.1	2.09946996609557	0.696901849881068	0.737986963294216	0.944328131177612	0.345001994798544	0.830845432810158
THBS3	12.8789444552568	-0.296246377120306	0.348404923255885	-0.850293314893052	0.395162032360383	0.854188462441084
MTX1	8.94211164826531	0.270144275508251	0.429460176153766	0.629032190895221	0.529327981757615	0.89793673037983
GBA	27.0952567725062	0.151201788404644	0.231546932156896	0.653007090166025	0.513751707614885	0.893341283952882
FAM189B	19.3341823811223	-0.0182168524220013	0.268610330930215	-0.0678188823151931	0.9459298124539	0.991171164121976
SCAMP3	47.0851942422644	0.335819956481131	0.187075933011767	1.79509972808746	0.0726378120970312	0.599245999845456
CLK2	56.5099391577947	0.0449816194495586	0.162721284479652	0.276433532302798	0.78221510465616	0.967044345722357
HCN3	9.71903205689222	0.197626932001759	0.380145252989507	0.519872155307998	0.603152683891517	0.921954874200677
PKLR	1.25898854827524	0.586810115269517	1.03164814680014	0.568808384030566	0.569486184335197	0.912283233807509
FDPS	67.7960584137149	0.117275665226132	0.195867873239404	0.598748857005195	0.549340371585661	0.904709294818776
RUSC1-AS1	6.21748884599408	-0.284933873489034	0.472051856436223	-0.603607145283052	0.546104861170698	0.90407164090894
RUSC1	29.8305157209351	0.0306531926444992	0.29407784623733	0.104234960357269	0.916982890717651	0.986261269930294
ASH1L	615.223477438557	-0.110623869510611	0.082985071187769	-1.33305747560671	0.182512942986321	0.724326698516084
ASH1L-IT1	1.15428309603888	-0.514018447903793	0.907047581492617	-0.566694028396984	0.570922078700501	0.912757660059385
ASH1L-AS1	11.7289206675857	0.861179892918393	0.431733823900174	1.99470100614011	0.0460754995979285	0.554815178645282
MSTO1	20.3361051720046	-0.253967383292373	0.438859976399793	-0.5786979832971	0.562792976999862	0.909134000171182
AL353807.5	17.9093406263742	0.515368771459679	0.335068729841275	1.53809868113869	0.124024488433306	0.676436983461937
YY1AP1	174.675454155771	-0.0825603950348964	0.104596255160817	-0.789324578666411	0.429922324716545	0.867062067512445
DAP3	213.297557905051	0.0307763531677104	0.119629682547844	0.257263519489838	0.796975352096425	0.970091373411738
AL162734.1	0.651923665259439	-0.683450620859682	1.2729087550171	-0.536920355183275	0.591322629967737	0.917628522551398
GON4L	178.902485776174	-0.122191463325927	0.108948233765412	-1.12155524787149	0.262051588558565	0.786113091822569
SYT11	90.6565430665315	-0.246691398536496	0.2280891157761	-1.08155708218298	0.279449383549393	0.79558133287831
RIT1	40.2678914390128	0.138230411465855	0.20480166245721	0.674947702120023	0.499708992170612	0.888522537889937
KHDC4	97.5622632168418	0.210489731604909	0.143736895426375	1.46440989267593	0.143081986747178	0.694952396003929
ARHGEF2	158.299845973935	0.0612664147209177	0.121397136811478	0.504677592322961	0.613785301873155	0.925533084807556
AL355388.2	3.56069804417381	0.721208481567092	0.600477235080589	1.20105882360436	0.229728384096376	0.765391755368666
AL355388.3	2.59976709502568	-0.391796595268103	0.74537617656827	-0.525636058120269	0.599141098469949	0.921132035375787
SSR2	46.7808320806685	0.788289452406263	0.285306206315227	2.7629593572013	0.00572798984255721	0.411389762504418
UBQLN4	33.7083533666639	0.110168416348455	0.230836333336119	0.477257694905592	0.633178631848298	0.9317233977965
LAMTOR2	35.8054213889982	0.445006235426718	0.249668250723769	1.78239016830005	0.0746856276812059	0.602541671982218
MEX3A	2.97378542228206	-0.508037184987779	0.747853404283047	-0.679327234559859	0.496930543863697	0.8880703383564
LMNA	14.8742613515119	-0.148868696854567	0.321236224450851	-0.46342437596836	0.643060209604728	0.935058792241217
SEMA4A	13.5997550757725	-0.0174771198973092	0.42937587380594	-0.0407035442918438	0.967532236002686	0.99454838539775
SLC25A44	31.0439647807196	0.139240503258953	0.195670350443275	0.711607573367731	0.476707815993328	0.881096328680314
PMF1	52.7548838933711	0.0706869890050403	0.221825215223077	0.318660747985546	0.749983782617074	0.960915439814751
BGLAP	3.57599563580494	0.936187786873353	0.653848381712792	1.43181173656951	0.152197707475932	0.702683454408218
PAQR6	4.94245730065391	-0.893763713592281	0.443197190403866	-2.01662766133024	0.0437343841203494	0.551430331629232
SMG5	75.8043140006348	-0.113337971380961	0.185489299463959	-0.611021615308772	0.541185270534041	0.901664510649139
TMEM79	11.7816461423051	0.200307644955234	0.361430143440116	0.554208464874269	0.579436185837696	0.915087304782227
GLMP	17.6220809887194	0.264168347828883	0.286264527121092	0.922812024547973	0.356105173364592	0.836291885632305
CCT3	99.7716836960333	0.859847505378493	0.34577088439364	2.48675508606331	0.0128914113289387	0.470575460368285
TSACC	5.87315961992449	1.71637357965539	0.625216118680554	2.74524844829273	0.00604651026962529	0.4183312313261
C1orf61	29.3739249583575	-0.0133427275538365	0.433811105830427	-0.0307569985519275	0.975463334365252	0.996270484624294
MEF2D	103.413110310762	0.0860185889886961	0.237828922373318	0.361682625184137	0.717589212383489	0.955268488347642
AL365181.1	0.751546258513816	-0.707289719648914	1.27148891501498	-0.556268883901816	0.578027055255583	0.914486884253471
IQGAP3	4.229780094356	-1.02285962992993	0.921647865444862	-1.10981608950639	0.26707828460844	0.78939550811624
NAXE	9.75074273125174	0.190670239880089	0.519416730680952	0.367085287434084	0.713555401329084	0.954049962735786
GPATCH4	28.1526695531854	0.216706864313081	0.420007073646035	0.515960034748635	0.60588232246427	0.922768436982699
AL365181.4	0.815882328632797	-1.58598581981595	1.36048810534419	-1.16574765599639	0.243716486100627	0.776557078932179
HAPLN2	9.34767617794929	-0.928273514604768	0.532698895735902	-1.74258576849947	0.0814059977224432	0.614166698396141
BCAN	12.9050881021866	-0.834914205626274	0.455017385550526	-1.83490616433504	0.0665195941615229	0.591628926441119
NES	1.56742019250813	0.997628184092448	1.05451976405369	0.946049773649999	0.34412319984657	0.830571549861861
CRABP2	1.39439296713034	-1.20826743689547	0.905850359874948	-1.33384882362058	0.182253406354813	0.72431686770955
ISG20L2	28.4219989139877	0.254163500461541	0.232767431255512	1.09192037344152	0.274868101870801	0.792308889716415
RRNAD1	38.9939599133447	0.13501531340741	0.188289710292702	0.717061560068923	0.473336113020741	0.880761038903625
MRPL24	23.1211002391462	-0.0392254898405321	0.304463198277197	-0.128834913587223	0.897488278690808	0.984597381695722
HDGF	33.4090885133945	0.359395363132932	0.219438100557436	1.63779836874255	0.101463761992797	0.645244786350147
PRCC	68.1834111257903	0.0511508478706553	0.141794227901745	0.360739986581821	0.71829382965498	0.955268488347642
SH2D2A	3.13726212455416	-0.646256876480717	0.849266657241226	-0.760958729476123	0.446681718123496	0.872130802130443
NTRK1	1.19697565449076	0.352458919120506	0.931793365125824	0.378258670121473	0.705238444932826	0.951965535794981
INSRR	0.617247440790345	-1.70070067938066	1.27326589217703	-1.33569955013308	0.181647496485578	0.72431686770955
ARHGEF11	253.825565800738	-0.100462458020478	0.125981519516095	-0.797438056044742	0.425196664750823	0.865290987011088
ETV3	29.6593130500138	0.351344731006671	0.25605880751106	1.37212515523995	0.1700244797534	0.720833297857554
FCRL5	1.61103892378664	2.44951149682185	3.74090105641678	0.654791842895762	0.512601783222921	0.892820734482364
FCRL3	1.56042993266074	0.362029937852318	1.94120424977678	0.186497602142561	0.852054559085489	0.977324001716964
FCRL2	1.86726363554213	1.5415262732483	1.89496920986768	0.813483546445561	0.415940876001474	0.861975118863165
FCRL1	1.943381340605	1.60540330408189	1.38529984102389	1.15888507061065	0.246503035123875	0.779432189034651
CD5L	4.7464946078244	-0.78593944176129	0.908206324627312	-0.865375433367308	0.386832760235562	0.849415143216026
KIRREL1	3.47457459486763	-0.59103581478136	0.675105570567052	-0.875471689983127	0.38131730743573	0.846376771427849
CD1D	6.96807407915771	0.0930636156323542	0.739621875682436	0.125825937133736	0.89986971007747	0.985029176756259
MNDA	126.067307099692	-0.0582779450300663	0.280608591524731	-0.207684108007541	0.835475627100099	0.974232748607059
PYHIN1	8.88463242788456	0.812312302495007	0.7340870547929	1.10656126843727	0.268483660741049	0.789562682917051
IFI16	501.116672616343	-0.0245660950472001	0.111523742135384	-0.220276817983548	0.825655573344226	0.974232748607059
AIM2	19.5319600636913	0.225116773842899	0.487424802412473	0.461849238546541	0.644189438130274	0.935676095732787
CADM3	30.9854808578933	-0.435697792376321	0.339961345235095	-1.28160980206447	0.199979559938584	0.740367267005929
ACKR1	4.45091250798285	-0.429430257802163	0.648538566132838	-0.662150688065949	0.507874653569078	0.891076091156376
FCER1A	0.556212456366202	2.1856104868235	2.69749874513599	0.810235960541037	0.417804573262768	0.863093163998904
DUSP23	11.8462791434757	0.645443176796178	0.388402372369123	1.66178999592405	0.0965548888137548	0.637159896021193
FCRL6	4.76139124509505	-0.0185043325746576	0.655556359455355	-0.0282269133809201	0.97748117199907	0.996680294163554
SLAMF8	25.509067104707	0.59374500319241	0.573142737064972	1.03594613487199	0.300227272755052	0.810059960975436
AL590560.2	3.24202071995064	-0.640498264521376	0.632368934974803	-1.01285535878972	0.311129253946085	0.816827454084441
VSIG8	4.08385422350014	0.428661630611365	0.596813240674565	0.718250872126862	0.472602615870159	0.880761038903625
AL590560.3	7.03316036902439	0.860619876633372	0.571466114475579	1.50598584033831	0.132070808629113	0.68115089438904
TAGLN2	13.5382723266282	0.708423110987495	0.485540527840676	1.45904012202243	0.144554065049138	0.696749559795692
LINC01133	1.66268474546524	-0.903927628286053	0.880523857810457	-1.02657937120954	0.304618571783762	0.812369495476952
KCNJ10	6.21167549519445	-0.398512635329555	0.455023097124142	-0.875807487242413	0.381134699051205	0.846207276972837
PIGM	32.1706387657315	0.269125390694572	0.245914825085288	1.09438457238694	0.273786347310896	0.791715969111176
AL121987.1	0.6413643875311	-0.118688172440176	1.36792576070362	-0.0867650685802764	0.930858254111037	0.989098028476112
KCNJ9	12.387197160636	-0.630983143344074	0.486694425034092	-1.29646675796599	0.194814725461841	0.7346594632936
IGSF8	45.6564218155702	-0.370783878805666	0.404207566043899	-0.917310584842928	0.358979912326112	0.837250225013078
ATP1A2	27.0668178369975	0.520337866017156	0.451386650915877	1.15275421849843	0.249011280349252	0.781462096492213
ATP1A4	0.833564414783483	-0.195667687243087	0.983057181772949	-0.199039985537971	0.842231466373197	0.974599616048018
CASQ1	1.89969760263418	0.563681654089668	0.809437151065999	0.696387178853009	0.486186390143571	0.883610270043891
AL121987.2	1.19606427691829	-0.615823659139598	0.862974764485373	-0.713605640029159	0.475471069023178	0.881096328680314
PEA15	62.5843597635975	0.0771026538787598	0.292186985782837	0.263881204948892	0.791871458754789	0.968559646408677
DCAF8	158.217698597228	-0.179506883733414	0.098910266353556	-1.81484582289734	0.0695476062390173	0.595192497777664
AL139011.1	1.28379423871705	-0.245435135218478	0.923053932148376	-0.265894685749549	0.79032031797925	0.968449952823482
PEX19	15.3171276486213	0.138960174111263	0.283797802487087	0.489644996872678	0.624385129675889	0.92818133049702
COPA	256.829739285404	-0.0322941062068405	0.155054842950608	-0.208275379164568	0.835013954690579	0.974232748607059
NCSTN	38.7849718232975	0.0181314817790649	0.202660695389066	0.0894671842719983	0.928710632128632	0.988734124516341
NHLH1	1.03499390705671	1.23947412357817	1.05433500662906	1.17559799853468	0.239755555725378	0.77388557578031
VANGL2	1.3866538561203	-1.24309402503241	0.897149417438452	-1.38560422697671	0.165867786809506	0.716516815919146
SLAMF6	11.3153707596506	0.0240716025268208	0.671628551929881	0.0358406480154136	0.971409421444717	0.995232680196378
AL138930.1	21.2397380427137	-0.0630769585456731	0.616662893839257	-0.102287585609318	0.918528408870598	0.986382167831864
CD84	238.729807869692	0.0790201102046437	0.204913767748077	0.385626163986169	0.699773553183026	0.950691120460125
SLAMF1	3.64774376396937	0.273837025748355	1.15829961153054	0.236412947930212	0.81311224992964	0.972569492276719
AL121985.1	3.29781243695079	0.894503637415765	1.10632308074447	0.808537445330918	0.418781258991908	0.863307986319725
CD48	9.19091208929252	0.985411800222556	0.857529784670069	1.14912836596304	0.250503053339582	0.781680878321058
SLAMF7	3.39359923405844	0.519215770538737	1.05858222006897	0.490482232457023	0.62379269954375	0.928132246518333
LY9	3.38586837229682	-0.21749136919448	1.02419866535545	-0.212352716861821	0.831831870983042	0.974232748607059
CD244	7.76549181491161	-0.22024867971574	0.638161158454198	-0.345130186627533	0.729996500473484	0.956764867937188
F11R	35.7639074286435	0.767555249576884	0.33774675914807	2.27257620920764	0.0230517306651756	0.51016993399973
TSTD1	13.0859177291516	0.575886381940887	0.535985411233712	1.07444413573745	0.282623670101856	0.798037039963933
USF1	31.9228719699987	0.122896492155271	0.205074263832616	0.599277987683428	0.548987524234672	0.904698478568421
ARHGAP30	132.324310523024	-0.10341014694757	0.154455038825634	-0.669516175929426	0.503166265573464	0.889604778864514
KLHDC9	4.83044345858814	-0.466172604713047	0.526907034315471	-0.884734069490403	0.376300075953684	0.84373103137394
PFDN2	61.0794978262085	0.455061856341651	0.190256805598573	2.39182958480758	0.0167646244149505	0.479264320051042
NIT1	28.3833009051312	0.116999020026471	0.234242386029835	0.499478433470061	0.617442376307523	0.926393581489587
DEDD	41.0773810423834	0.0332047464347361	0.224719923066024	0.147760581179001	0.882531719438756	0.98275003696047
UFC1	30.3554651140799	0.471135317981546	0.289745784865198	1.62602992896251	0.103943288713499	0.649705032605578
AL590714.1	0.6215252633843	1.59024713400954	1.31763433859209	1.20689563669746	0.227472338273913	0.764421922718642
USP21	18.0237676078125	-0.34099321675785	0.328438249647895	-1.03822626360789	0.299164728071667	0.810001704169118
PPOX	21.5467486736336	0.0681259919640702	0.28566386103462	0.238483060886074	0.811506451855738	0.972382648060496
B4GALT3	17.1937229213241	-0.258929052407427	0.253121079335818	-1.02294543420425	0.306333645939106	0.81355671547626
ADAMTS4	3.89749030541187	-2.17020112577858	0.626190736069749	-3.46571899067005	0.000528815673250099	0.270094324372375
NDUFS2	105.555330419053	-0.0803088594538682	0.156328330095302	-0.513719166608571	0.607448349622258	0.92303272141243
FCER1G	118.94939271469	0.427495356698542	0.300861212191841	1.42090551847526	0.155344228485669	0.705353867222132
TOMM40L	15.1495804063242	0.307472464738865	0.404416749377418	0.760286178087839	0.447083542011536	0.872333401845087
NR1I3	1.3632749678093	0.935084307220664	0.943049026675644	0.991554289088175	0.321414997013924	0.822257824510942
PCP4L1	5.2163053961432	-1.0781787208715	0.652754288523121	-1.65173747584396	0.0985880794744531	0.641158207791051
MPZ	20.0153400414576	0.277529713439568	0.333889895204443	0.831201295473873	0.405859923109657	0.858088500380773
SDHC	119.133227326629	-0.0199914831916114	0.106271418324809	-0.188117214456565	0.850784766818805	0.97697119244208
AL592295.4	39.0842174206791	-0.0902802329541074	0.265239032058073	-0.340373105170814	0.733575569831248	0.958104726244304
AL592295.5	12.7079303239077	-0.272154895697914	0.347195640340254	-0.7838661091228	0.433118677816396	0.867424410121991
AL592295.3	16.4550437158121	0.330461140937487	0.558520478882653	0.591672379853628	0.554069995394391	0.905575108378887
FCGR2A	286.699409113183	0.306741230526255	0.254461760884496	1.20545118237034	0.228029172981386	0.764576099991728
HSPA6	73.7406845838549	0.317074564342294	0.413531361895671	0.766748531208834	0.443231042898708	0.870779299956391
FCGR3A	300.570773340013	0.110273189441702	0.273766519395633	0.40280012941371	0.687095265938925	0.947868669925208
FCGR3B	4.35717872496674	-1.01467410940577	0.6455746533469	-1.57173783720491	0.116011363291344	0.666460891044962
FCGR2B	27.5462846117716	0.497865972431006	0.501948630835425	0.991866382028725	0.321262710305724	0.822257824510942
FCRLB	1.59022657562899	2.64052486413826	1.03582726125376	2.54919421694133	0.010797215146518	0.46102613628067
DUSP12	51.5217724416725	0.324480177292538	0.214759252837933	1.51090196582778	0.130813429943774	0.680580613378517
AL359541.1	0.960238630826677	0.770840458796931	1.52879556584056	0.504214216747228	0.614110851108	0.925533084807556
ATF6	525.610890738857	0.0985985621126272	0.144447039372943	0.682593167299598	0.494863952818576	0.88683500083281
OLFML2B	104.080190320923	-0.149246597680865	0.289028710667048	-0.516372914429225	0.605593979405473	0.922768050465557
NOS1AP	79.1331141991937	-0.438382045349602	0.367767287786233	-1.1920093491415	0.233257579436785	0.769091200312446
AL450163.1	2.62895653703954	0.235235111660159	1.21952718017008	0.192890421374087	0.847044786799691	0.976013493258242
C1orf226	2.95815744965103	-0.0364568043517181	0.746384879046295	-0.0488445108886736	0.9610432099265	0.993676503194298
SH2D1B	3.54137716568986	-0.261491960368119	0.734950785097116	-0.355795198359527	0.721993945256996	0.955361848930581
UHMK1	108.284592274352	0.104387028125678	0.164524409046071	0.63447745371598	0.52576927627331	0.896603844592976
UAP1	19.5109610016581	0.263527489967522	0.299501748670051	0.879886314980548	0.378920898985836	0.844909297155802
DDR2	8.13433089594382	0.0204027386853726	0.47592651431341	0.0428695146661589	0.965805550172542	0.994504190982191
HSD17B7	53.7968126106957	-0.0985716503760386	0.231098153703023	-0.42653586277764	0.669717421521026	0.942814641262702
CCDC190	0.721502015536142	0.361386410610671	1.0569171322384	0.341925019083856	0.732407320688029	0.957454201806616
RGS4	21.6973148812171	-0.541629973304923	0.475027579655126	-1.14020742479447	0.254199894941531	0.783509876178546
RGS5	14.6127037438046	-0.12894406306077	0.301794888761977	-0.427257279239302	0.669191945333312	0.942598154828318
AL499616.1	2.10976499915128	0.528595595932729	0.773437625262041	0.68343661940889	0.494330987111067	0.88683500083281
AL592435.1	3.09813660420993	0.466707481307272	0.658098761173368	0.709175444237501	0.478215609813758	0.881224341839646
NUF2	18.5139997249051	0.240829421620011	0.49317558158393	0.488323896423542	0.625320437818559	0.92818133049702
PBX1	132.474038896061	-0.763981118421292	0.343962846497709	-2.22111523439315	0.0263431574545428	0.519631816117751
AL357568.2	0.695949661482128	-2.50143662869857	1.00391355617561	-2.49168527838966	0.0127138637488402	0.470575460368285
RXRG	1.4460903340216	0.118495306804377	0.911978229732123	0.129932166077235	0.896620095149239	0.984373270523419
AL356441.1	0.958479164329969	0.343711391001439	1.25505853258454	0.273860845592305	0.78419156229309	0.967675489088113
MGST3	133.105766727123	0.0931485285241689	0.182839003650376	0.509456552838623	0.610432244796543	0.924331658637887
ALDH9A1	39.2839965092991	0.600929279991291	0.230148420665334	2.61105106980126	0.00902644130538782	0.449778077106777
TMCO1	76.1138182299366	-0.189410918331433	0.180221077244126	-1.05099204392646	0.293262243931862	0.804930628531059
TMCO1-AS1	8.43947942342939	1.22096303696521	0.471068849087391	2.59189933558673	0.00954476955369326	0.456245827403919
UCK2	96.8993015462934	0.074265502866669	0.290077817461442	0.256019241721372	0.797935979602319	0.970560373840542
AL358115.1	6.60008539240453	0.731378016246392	0.64394559943217	1.13577609178682	0.256050285466203	0.784407271282437
FAM78B	24.8936167104577	-0.239111762764421	0.279178467473736	-0.856483542330911	0.391730372263769	0.852741864152086
AL596087.2	9.04869786013891	-0.842636434188547	0.522314310335286	-1.61327464615633	0.106684852297404	0.654267522394081
LINC01675	3.95562316296708	0.819786866601734	0.657627586712347	1.24658223463536	0.212550719065444	0.749932563325514
POGK	64.5540478341688	0.277407413854489	0.200398891682577	1.38427618798357	0.166273902356485	0.716904036465508
TADA1	26.658136506032	0.176447776496917	0.212591928281165	0.829983423752357	0.406548155748092	0.858386735137846
ILDR2	16.7034388469793	-0.942479491895661	0.377775328620036	-2.49481482906365	0.0126022875696055	0.470575460368285
MAEL	3.19119913589462	0.323111165908386	0.76122675544027	0.424461126200837	0.671229549945167	0.943477319359292
GPA33	3.2247190477199	0.00105318405526176	0.782593963275332	0.00134576051526636	0.998926238786441	0.999690284874298
DUSP27	15.5997288595133	-0.225297861019058	0.666670528284358	-0.337944834007963	0.735404760433449	0.959080844630101
AL451050.2	2.14757157006219	0.97268074636877	0.935917511219728	1.03928042237518	0.298674337210939	0.80975575654257
POU2F1	340.582793600786	-0.126181651949157	0.111501555055533	-1.13165822563024	0.257778150664332	0.784772100498312
AL136984.1	2.58798333629318	0.55932694770413	0.645767768140018	0.866142559755095	0.386411988331647	0.849108456673115
CD247	39.1405746699141	0.149848346315087	0.472082418074802	0.317419883854566	0.750925021590406	0.961382948171241
CREG1	159.535270954992	0.382325460217128	0.235443435665169	1.62385270643452	0.104407248138422	0.649705032605578
AL031733.2	1.57082069165902	0.603010218585553	0.890100009126215	0.67746344500941	0.498111955775325	0.888150989846938
RCSD1	487.399023649587	0.0920959865768126	0.161377178512428	0.570687797529688	0.568211291831667	0.911760184746296
MPZL1	334.957624284785	-0.169541928732013	0.175191052432368	-0.967754496465875	0.333166994196138	0.826504508238339
ADCY10	16.7202570400041	-0.0231051964238564	0.480977334771901	-0.0480380150029602	0.961685945974051	0.993890516855876
MPC2	72.1020355568156	0.168220866384333	0.311969107361899	0.539222834616084	0.58973310608534	0.916988814825391
DCAF6	460.701057917891	-0.149233573118486	0.166573370595559	-0.895902944059565	0.370304601654302	0.841411443251171
GPR161	31.2885822533162	0.025849003054114	0.304320435008551	0.0849400831508001	0.93230902517068	0.989362899661218
TIPRL	72.6049747899425	0.136635731334802	0.152826510199366	0.894057785894328	0.371290974054863	0.841633566500392
SFT2D2	172.20569094707	0.115405026805962	0.169407577320045	0.681227065705206	0.495727824562511	0.887418540673611
TBX19	47.4193648977744	0.031033040742289	0.295452327776922	0.105035695524187	0.916347484435102	0.986261269930294
AL023755.1	1.99434667829526	0.396054320534338	0.985117831971589	0.402037510316594	0.687656420772421	0.947868669925208
DPT	1.77817540163346	-2.18141832708486	0.874260617065845	-2.49515794775938	0.0125901074318426	0.470575460368285
AL031275.1	1.39191821683221	-1.74548002461146	1.05981393422501	-1.64696836703496	0.0995645479648672	0.642107633192158
LINC00626	0.680550064938947	-0.0243443013507177	1.53195941275102	-0.0158909571285582	0.987321384258985	0.997350608252586
LINC00970	30.1387418546888	-1.3812943037656	0.39993934108012	-3.45375951271793	0.000552830118944876	0.270094324372375
ATP1B1	159.537227953757	-0.161234267532045	0.247020492442162	-0.652716161068285	0.513939281736268	0.893349355715502
NME7	95.9131866854492	-0.198963741251242	0.165386429179797	-1.20302338128929	0.228967272710327	0.765357709230912
Z99758.1	2.367744673235	-0.126895639761947	0.813492747090918	-0.155988655357692	0.876041963470269	0.981276119018592
BLZF1	64.1231580115507	0.151445243403075	0.189834624307579	0.797774610166462	0.425001297780776	0.865258769421396
CCDC181	6.43946613586503	0.0334204189912764	0.438198943412205	0.0762676850177579	0.939206134559719	0.990672228405451
SLC19A2	27.7467417806173	0.162329953869498	0.256243105901588	0.633499790358622	0.526407317712217	0.896693229495699
Z99572.1	7.88589882938565	-0.366935587923262	0.493543020334934	-0.743472347505285	0.457195757131272	0.876140798657984
F5	2.69096877281313	-2.15258418833274	0.796890478520703	-2.70122964993717	0.00690836190532167	0.427135059190764
SELP	0.746578982648674	-0.510155425610464	1.5372798141728	-0.331855932086753	0.739998047478139	0.959477998145633
C1orf112	85.7451450451658	-0.133812099528174	0.205943473141949	-0.649751591962045	0.515852692425316	0.894064335123143
SELL	21.3491873814383	-0.577342180708637	0.681314999101519	-0.847393909527903	0.396775598107698	0.854781343342473
METTL18	8.35438129592694	0.0778368697433044	0.468723258631622	0.166061462301955	0.868108581634479	0.980139781666138
SCYL3	63.0094486806482	-0.0393743086977667	0.164842019845445	-0.23886087257778	0.811213466569747	0.972382648060496
KIFAP3	129.326575357082	-0.317269112788677	0.179233943430242	-1.77013966616295	0.0767038771220315	0.606334097566177
GORAB-AS1	1.0109890856238	1.33411646455887	0.949276352394691	1.40540366479515	0.15990127759588	0.711867054735529
GORAB	33.8047538076774	0.30551067963725	0.193103854897062	1.58210554522647	0.1136254779367	0.66470805208153
PRRX1	6.7291123099934	-0.376345202954759	0.500287343782519	-0.752258092538036	0.451895864501985	0.874491419327244
BX284613.2	4.94518075512447	-0.139331923364831	0.729898829475587	-0.19089210413577	0.848610126410706	0.976395371097945
MROH9	1.15707887714571	-0.719798013925852	1.5965135281921	-0.450856194586058	0.652093197100239	0.937673559580122
FMO1	1.11359803417889	-2.28356034379593	1.04376855454172	-2.18780335339625	0.0286839295207709	0.519666266209973
FMO4	33.8976834795654	0.523570853782191	0.30172586311523	1.73525347935532	0.0826959177429272	0.617960984293623
PRRC2C	425.276168789283	-0.0529256808343575	0.0954493292560805	-0.554489814091448	0.579243674735782	0.915087304782227
MYOCOS	10.6549136637379	0.393759294936476	0.716504025680541	0.549556291135253	0.582623745161763	0.91550063541826
MYOC	0.561320144282749	-0.685202119727872	1.46217307208972	-0.468619025207863	0.639341975851972	0.934104345261155
VAMP4	57.8722401628444	-0.212140642243869	0.198303069463789	-1.06977992230527	0.284718381719098	0.798978901774487
EEF1AKNMT	23.2144155445422	0.116971938739217	0.215931543326758	0.541708436558567	0.588019376954924	0.916875661031524
DNM3	246.937548478551	-0.700400129490952	0.237806767214014	-2.9452489418042	0.00322694913052664	0.370687500818591
DNM3-IT1	0.573474208899007	0.393013767185493	1.32890702721252	0.295742109220287	0.767427036334934	0.963367521624525
DNM3OS	1.23355811442863	-1.74650591794255	1.04462274166604	-1.67190110676425	0.0945438245243888	0.634463273085421
PIGC	51.4223812176442	0.0166143915898165	0.262728884481845	0.0632377807357705	0.949577160293852	0.992025077969
C1orf105	2.54684500101818	0.925803299440911	0.844074093886344	1.09682705125834	0.272717002532568	0.790571780974029
SUCO	159.838144456569	0.119779272109686	0.120406439766152	0.994791244906134	0.319837805260102	0.821883104229272
FASLG	1.05430780816594	1.16244151277406	1.82835076193227	0.635786927200748	0.524915309257021	0.896603844592976
AL031599.1	4.40116896075831	-0.251392200753878	0.702442462019656	-0.357882978815201	0.720430889162116	0.955268488347642
TNFSF18	1.56164834317882	-0.0673129063697928	1.32538438068574	-0.0507874601139978	0.959494883361537	0.99304841726097
TNFSF4	4.22119245395989	0.203504821558404	0.583281310600762	0.348896523615338	0.727166995144352	0.956223781677444
AL645568.1	122.985267243228	-0.312618608114314	0.177885837384562	-1.75741145394549	0.0788477024023001	0.609518467226994
PRDX6	49.0855524369711	0.568628485197621	0.275021039178639	2.06758176354744	0.0386793683792985	0.54596199584448
SLC9C2	6.52041675724992	-0.275279461590111	0.689717288096817	-0.399119271534729	0.689805322964135	0.948559396813525
AL139142.1	1.12047307739227	1.34887322522266	1.49654952750596	0.901322141653801	0.367417064566964	0.84037023159143
ANKRD45	2.43924441182161	-0.328426829091383	0.70207540513047	-0.467794237900059	0.639931741614073	0.934104345261155
KLHL20	111.480920339739	0.101275898708065	0.143159782931407	0.7074326087557	0.479297678502402	0.881743723515186
CENPL	8.53460870043237	0.688259831969405	0.429554004257858	1.60226612986303	0.109096772082645	0.65727337256971
DARS2	26.8028588268427	0.27381339979951	0.216327243547302	1.26573701633487	0.205607251064912	0.742729444006278
GAS5	87.8292815132661	-0.0215992691809885	0.265216460122659	-0.0814401533411579	0.935091917398218	0.99038302832972
GAS5-AS1	1.28535536391241	-0.403365881953714	0.90945581209397	-0.443524442408023	0.657386443767684	0.939437691669811
ZBTB37	107.564731482789	0.292603871312883	0.187058661551826	1.56423588667566	0.117762182373461	0.668959890417805
SERPINC1	0.695221091304964	-0.624455557131173	1.17928464605296	-0.529520637126252	0.596444332270852	0.920746360130748
RC3H1	323.555037142672	0.0648306488629432	0.0806229849041084	0.804121168920397	0.421327000044143	0.864586188524688
RC3H1-IT1	2.39733440661186	0.322481086101284	0.712855672033313	0.452379210480932	0.650995821176306	0.937351118319597
RABGAP1L-DT	1.48282616964667	0.0858546921340046	0.940707433637433	0.0912660930104807	0.927281159373491	0.988734124516341
RABGAP1L	679.153479127401	-0.106709317389573	0.0790590090618234	-1.34974266254877	0.177098542487251	0.723846684124731
GPR52	2.02223919924525	0.152134549087526	0.713442027249881	0.213240239958896	0.831139583026458	0.974232748607059
RABGAP1L-IT1	3.40305044546247	-1.33210001303523	0.555375366365699	-2.39855797305579	0.0164597707514591	0.479264320051042
Z99127.1	11.5649446017026	0.598857742700535	0.715298882425107	0.837213306793103	0.402472679035089	0.856969978754333
Z99127.4	3.8877316723008	-0.176126708553374	0.613991082433237	-0.286855483072143	0.774222977920439	0.965381747236708
CACYBP	63.2194780114991	0.559140297802904	0.379603915513236	1.47295714019949	0.140762592995418	0.693084713145652
MRPS14	31.1922774000081	0.287761854999434	0.234608748747568	1.22656063141557	0.219987773652618	0.756618922618206
TNN	1.32955328839736	0.0413202573070344	1.04250947263727	0.0396353782786311	0.968383821802022	0.994728801438718
KIAA0040	22.2353887717021	1.02360660820404	0.366601871750905	2.79214779595983	0.00523594343696353	0.396232466482315
TNR	69.1833014567213	-0.428548243810263	0.341091617668556	-1.25640215593539	0.208970200383722	0.746233913443569
LINC02803	9.02541328071452	-0.278311182959473	0.330528102861764	-0.842019727066508	0.399776911410314	0.856314675493104
COP1	595.165289450335	-0.06716791210208	0.0928874509074264	-0.723110726431937	0.469611859786453	0.880131598177924
AL590723.1	1.42074719813046	1.12958953396118	1.1085422542135	1.01898644789379	0.308209400402426	0.815120452008167
AL591043.2	22.2715353557187	-0.245553192505187	0.297745793978287	-0.82470751047148	0.40953766671753	0.859228116578302
PAPPA2	5.68647768023541	-0.177335333185029	0.516659616688239	-0.343234360606195	0.731422157010471	0.957058464033457
ASTN1	86.732438726507	-0.891419357232497	0.352388883228457	-2.52964664794656	0.0114177448887053	0.4684376998906
BRINP2	47.3660081011555	-0.668986253812836	0.364125452023796	-1.83724112141745	0.0661743075725804	0.591383928436171
LINC01645	8.6672630817126	-2.16453643969299	1.26865394935166	-1.706167738491	0.0879768535093414	0.624629683185024
AL136114.1	19.73961905609	-1.86274833424173	0.524075762151826	-3.55434933032084	0.000378915552670412	0.218011769768584
SEC16B	32.3630011315171	-0.261585599627132	0.248318805915658	-1.05342645581173	0.292145584338483	0.804135641461628
RASAL2-AS1	2.03762943529463	0.67804287713629	0.832160568512086	0.814798132466958	0.415187870109629	0.861975118863165
RASAL2	533.062970238067	-0.073494498664681	0.159525225380486	-0.460707693654017	0.645008334453051	0.935975490034812
C1orf220	5.741101985514	0.0730588543874534	0.444770227540775	0.164262016348105	0.869524882049335	0.980139781666138
RALGPS2	233.443076636339	-0.273340251137174	0.220882419545696	-1.23749210869462	0.215904442195213	0.753083232027305
ANGPTL1	30.6263352147615	0.720053777513924	0.595940404314662	1.20826473973013	0.226945446686243	0.763979861073511
FAM20B	72.5255981196088	-0.0994270810112238	0.171038962322673	-0.581312466241757	0.561029880251142	0.908396701361478
TOR3A	29.1555680120976	0.00141032566893284	0.22983576078566	0.00613623251713247	0.995104025538076	0.998655447408945
ABL2	284.328078422951	-0.104662096703895	0.176504636687056	-0.592970806140699	0.553200690058053	0.905561165799825
SOAT1	300.539362182775	0.148799986437537	0.12342503881383	1.20558995052845	0.227975635963221	0.764576099991728
AXDND1	3.34811453386727	0.585984428416939	0.61569168151183	0.951749789729261	0.341223891780986	0.830571549861861
TDRD5	2.73955117450326	-0.199900484483305	0.751111783401765	-0.2661394600654	0.790131805778601	0.968449952823482
FAM163A	3.63915816468108	-0.627736681825083	0.584202036058884	-1.07451984601062	0.282589754785126	0.798037039963933
LINC02818	1.88961890572271	0.167031579178899	0.949673548636175	0.175883154183638	0.860385740049527	0.979232176020679
TOR1AIP2	110.734998447835	0.372102894166006	0.183322035736889	2.02977723147294	0.0423791883373	0.54919875881553
AL353708.3	6.24114358253458	1.26392869761534	0.680119982869083	1.85839076846921	0.0631135422821142	0.585302859190461
TOR1AIP1	91.2630764316128	0.218435850457086	0.139794140875162	1.56255368851368	0.11815760844022	0.669259112614813
AL353708.2	0.750426619344629	1.11770960599188	1.50639924632803	0.741974352892427	0.458102874809186	0.876809634007528
AL353708.1	1.61313618850601	0.919736201729007	0.834269043931393	1.10244555808383	0.270268014575587	0.7900449804249
CEP350	448.495147342864	-0.0234436673591273	0.136127302418372	-0.172218702219455	0.863265595303556	0.979693251120235
QSOX1	85.619908080535	-0.150340036980472	0.153002589442749	-0.982597990844637	0.325805333654407	0.823637708400061
LHX4	4.94439737587121	1.19557193721466	0.624577222371344	1.91420995577682	0.0555933341750847	0.576257825766087
ACBD6	291.666471620418	0.00228062664266376	0.115879715219206	0.019680982459696	0.984297861641034	0.997125593457921
XPR1	328.351730450849	0.166963316767431	0.124240068324062	1.3438765691269	0.178988304005097	0.72431686770955
KIAA1614	8.24173363654384	-0.019169865517291	0.487199649996366	-0.0393470428754085	0.968613700843296	0.994771589366161
AL162431.1	29.4234462095796	0.367134996563192	0.354006608023344	1.03708515107431	0.299696174787426	0.810059960975436
KIAA1614-AS1	2.09708166750124	0.133440870699909	0.707569981906607	0.188590350229869	0.850413896499017	0.976862281166456
STX6	220.287082446228	0.139220650346489	0.17487904085141	0.796096831665382	0.425975755576628	0.865592884938311
MR1	99.9186196029399	0.320021770504204	0.181036163239633	1.76772289457216	0.077107240607018	0.60688991665161
IER5	38.9631576112235	0.702617921951224	0.450698262082249	1.55895414085933	0.119007234647354	0.669267833587928
CACNA1E	72.6914180657782	-0.675848969302658	0.356222146344581	-1.89726825307738	0.0577925427391583	0.578862985479101
AL161734.2	6.57337222001688	-1.96321837250443	0.800557125502609	-2.45231515648789	0.0141940284026543	0.477373594409386
LINC01344	4.20491855369415	0.0348073610077145	0.539319552765593	0.0645394012310972	0.94854073484539	0.991643542475412
GLUL	269.899430573257	-0.0661726542916596	0.432219590686694	-0.153099618151336	0.87831971699897	0.981697713518072
RGSL1	1.06910587327783	0.766345063251499	0.978250696294785	0.783383100215621	0.433402177208221	0.867558284645184
RNASEL	30.0587153398909	0.442564378942881	0.283178890401886	1.56284382043731	0.118089334326763	0.669096675718381
RGS16	53.2259566905297	-0.0663578679802843	0.593478497142974	-0.111811747687125	0.910972672629262	0.986261269930294
LINC01686	0.834194613918071	-0.0755371292844356	1.14404568623381	-0.0660263223692609	0.947356868955363	0.991171164121976
RGS8	1.93601452942119	-1.15391262974209	0.826017302612203	-1.39695939309376	0.16242578252846	0.714679358120944
NPL	484.675030995431	0.00491451238639875	0.166313354942959	0.0295497158847183	0.976426168691489	0.996680294163554
AL355999.1	19.7234136471706	0.0804832394060175	0.546997709310506	0.147136337202339	0.883024409051792	0.98275003696047
DHX9	203.40493185786	0.138300428857697	0.119028319432681	1.16191196781465	0.245271225302147	0.778519826393165
SHCBP1L	1.04065130013343	-1.06451640994031	1.06449961213681	-1.00001577999964	0.317302871327275	0.821079316233216
LAMC1	17.9347700234766	-0.0763189046540968	0.365934687550542	-0.208558814593262	0.834792664673985	0.974232748607059
LAMC2	0.778787866889492	-0.805269108708447	1.28975618588107	-0.624357624738464	0.532392747689661	0.898627585852666
NMNAT2	83.4477719264264	-0.582808859361573	0.348413876482731	-1.67274870118573	0.0943767774502553	0.63420879507381
SMG7	214.030572690242	-0.0192749768597785	0.118492027304879	-0.162668976961498	0.870779074394271	0.980391652082117
NCF2	84.1338613784801	0.00770586904628187	0.218229356564899	0.0353108727788887	0.971831853514749	0.995232680196378
ARPC5	143.241358936276	0.536097534787979	0.203640240294783	2.63257170592581	0.00847411329603191	0.445167277823067
RGL1	300.576297011235	0.0796374866216984	0.23927885248639	0.332822921015255	0.73926795521681	0.959477998145633
COLGALT2	29.1357863500416	-0.73282619422869	0.35740080936381	-2.05043238579441	0.0403222555559374	0.546219706907863
TSEN15	90.3087772960272	0.148932395816725	0.161282583630044	0.923425161382285	0.355785684376083	0.836291885632305
AL158011.1	4.79065690270612	0.447353379142401	0.60138796406768	0.743868194695123	0.456956218629975	0.876140798657984
C1orf21	51.0465254416445	-0.316499066345946	0.338709093076704	-0.934427427002294	0.350083455422492	0.834015147464621
AL713852.1	2.74094567210913	-1.59204845327115	0.682242831069969	-2.3335510184465	0.0196192439264343	0.495919486906156
EDEM3	188.353192704571	0.104930555006543	0.152934544563248	0.686114149724674	0.492641128825448	0.88683500083281
NIBAN1	304.150175569034	-0.280875138524748	0.368567316581877	-0.76207283144259	0.446016536958699	0.872076188656604
RNF2	102.479744466686	0.183722196971941	0.173815612117479	1.0569947931246	0.290513963785562	0.802807453148589
TRMT1L	70.2953499641431	0.0378789291137826	0.212036526218337	0.178643414836829	0.858217702683492	0.978397114072257
SWT1	72.2854026122352	-0.073282824626884	0.22495969347823	-0.32575979942814	0.744606096398587	0.960008846349584
IVNS1ABP	162.573843264874	0.21459560707958	0.16836250047321	1.27460453768757	0.202449250574584	0.741489297546442
AL078644.2	0.947308394062079	0.940048994400225	1.10120511170828	0.853654768222007	0.393296303002271	0.853550597495762
HMCN1	2.53096293007525	0.0448643626634949	0.751886826927333	0.0596690366911174	0.952419232919167	0.992475771884028
PRG4	5.65041798108819	1.59296159187537	0.626249559031609	2.54365303560233	0.0109699991045473	0.46102613628067
TPR	148.255267498783	0.01940540935158	0.117329390122188	0.165392569852882	0.868635001538444	0.980139781666138
ODR4	127.098658196075	0.0168562738614311	0.122606608363304	0.137482588307828	0.890649354572746	0.983301508213601
AL096803.2	102.314660339027	-0.328355467797846	0.217636823201038	-1.50873121086928	0.131367486144263	0.680580613378517
PDC	4.60919205018157	0.91396968329498	0.762141724120559	1.19921223883867	0.230445429528403	0.765774725598714
AL096803.4	1.29907641042475	0.505203237614759	0.892572142139977	0.566008296431384	0.571388140687755	0.913013197338372
PTGS2	4.80646536825834	-0.0148654785541503	0.967556253760121	-0.0153639424027079	0.987741829824041	0.997381174283002
PACERR	1.18844276321292	-0.125770926775533	0.985972983067917	-0.127560216086438	0.898497016816401	0.984768705160029
PLA2G4A	335.19988271776	0.11984634931306	0.152217169031857	0.787337920389111	0.431084077024011	0.867381233841563
ERVMER61-1	28.8502066245124	-0.14443792481997	0.545533283470628	-0.264764642591686	0.791190776219857	0.968463984605849
BRINP3	60.0188958496823	-0.744822322039406	0.412630154649026	-1.8050603273843	0.0710652422987549	0.598294696990049
AL354771.1	3.50703663533332	-0.501829618138909	0.698149329214862	-0.718799828545658	0.472264263334372	0.880761038903625
AL391645.1	0.961953870884941	-1.58523067694787	1.01641723265015	-1.55962593512374	0.118848303972096	0.669267833587928
AL138927.1	6.53424478801395	-1.19853263953301	0.651001763439246	-1.8410589753262	0.0656129167121506	0.590296400725659
LINC01680	0.63296542878766	-2.32553658319897	1.40609749368159	-1.65389426668418	0.0981489977726514	0.640167918142468
LINC02770	0.767209423504231	0.32976799028298	1.35619373069671	0.243156993590857	0.807883781267578	0.972041031363466
RGS18	83.5388651921912	0.262311940355508	0.263745409160948	0.994564952580596	0.319947900303823	0.821883104229272
AL390957.1	61.6377828741508	0.138335729490843	0.384053932666234	0.360198705766321	0.718698542492969	0.955268488347642
AL136987.1	6.30272465767522	0.45948059084964	0.753180007908711	0.610054151763055	0.541825936440726	0.902224756572755
RGS1	330.223228192698	-0.0293073255497747	0.647741098281933	-0.045245431589117	0.96391168213585	0.994022353041131
RGS13	1.53800372885929	0.355667109548089	1.33169708982065	0.267078085749959	0.789409039963788	0.968449952823482
AL136454.1	1.03828015618586	-0.439874446057452	1.22370419660783	-0.359461418271514	0.719249935433076	0.955268488347642
RGS2	40.7383418021694	-0.326630050018623	0.617886461043316	-0.528624707955408	0.597065816811456	0.920746360130748
UCHL5	92.349682837759	0.0332777094199946	0.164207708853356	0.20265619472051	0.839403764177637	0.974314048618944
RO60	92.1829715675506	0.352434253100092	0.161705021538507	2.17948861295051	0.0292953896726169	0.520465157731504
GLRX2	27.2799546632023	0.586735150943168	0.233061123055854	2.51751619167541	0.0118185537212964	0.470558218113582
CDC73	263.377135348291	-0.0891948840177125	0.129740119988787	-0.687488835569301	0.491774733787931	0.886449085632205
B3GALT2	12.0053043690758	-0.113986073189402	0.403137330310043	-0.28274750220164	0.777370399877926	0.966400682885091
LINC01031	3.07442124949401	-0.249238573828749	0.638003988812931	-0.39065362944279	0.696053278761035	0.94987864821587
AL138778.1	0.797731875370394	0.0751036841181631	1.14632893869436	0.0655166955862637	0.947762613739184	0.991286511470194
AL136456.1	18.3263651443802	-0.282523430166467	0.382063690873234	-0.73946683999398	0.459623568205924	0.876809634007528
AL353072.2	1.4651979494205	-1.25025099064761	0.866182311578889	-1.44340397389163	0.148906705320094	0.699751788905414
AL353709.1	3.17201494756554	-0.402153300028554	0.697617011710649	-0.57646716361234	0.564299458476927	0.909893293992507
KCNT2	55.2840735544138	-0.875029779962486	0.425554212367341	-2.05621223931666	0.0397620630509405	0.546219706907863
CFH	3.9038311522057	1.90634289593114	0.792163530934952	2.40650171522182	0.0161061283923571	0.479264320051042
ASPM	3.4275827202687	-0.240931705911332	1.04338871940224	-0.230912699582723	0.817382624493868	0.973661685722065
ZBTB41	72.1535202035122	-0.109554961857001	0.137373579954244	-0.797496592092093	0.425162681277105	0.865290987011088
CRB1	23.8571649618632	-1.02290378298754	0.332437984414561	-3.07697625104099	0.00209111960539515	0.358382306839531
DENND1B	135.691054376366	0.127973730219636	0.188851577216177	0.677641839724458	0.497998810971223	0.888119438608371
AL365258.1	1.07027145525204	0.320095888113251	1.20239113416447	0.266216108068431	0.790072778074623	0.968449952823482
C1orf53	1.61134807288035	-0.24095696349784	0.813839213469846	-0.296074408199757	0.767173257566107	0.963312237045425
NEK7	306.313736203308	0.139364689900196	0.172410220839375	0.808331949357193	0.418899514990954	0.863309905236283
AL450352.1	2.72745040595541	-1.32152106748588	0.66642146612528	-1.98301095426816	0.0473662059573875	0.558824070884185
PTPRC	814.7463650235	0.00266525872579622	0.126484482508916	0.0210718237757611	0.983188361272796	0.997125593457921
AL157402.2	31.289095071716	0.671005389885949	0.538342916449279	1.24642745243434	0.212607507941328	0.750023420350686
MIR181A1HG	237.03613032651	0.198260837171272	0.332659364098093	0.595987543320168	0.551183548375401	0.905470836546397
LINC01221	0.552247904789308	-1.12374383718033	1.75080530199699	-0.641843976539581	0.520974492795949	0.895529137744636
NR5A2	0.990636143046277	0.374704327278981	0.977490356391609	0.383333016872101	0.70147286157941	0.950900050047181
LINC00862	53.9140144759531	0.433652500133799	0.449161402258775	0.965471427315473	0.334308740550904	0.826726157889836
AC104461.1	14.1497457214054	1.0726275030098	0.463956929166424	2.31191180814338	0.020782543871019	0.502712885528702
ZNF281	24.7724587134556	0.16066455206172	0.249295794351505	0.644473575976915	0.519268387100849	0.894888074047355
AL359834.1	2.04656246665552	-1.49248947882286	0.983512418279013	-1.51750954139906	0.129138086355292	0.680580613378517
KIF14	3.31834422526058	-0.950153109056589	0.874709237485654	-1.08625022846197	0.277368300517223	0.794123057215759
DDX59	56.9769272435477	0.0956070719553211	0.206955188580268	0.461969920209271	0.644102891390751	0.935676095732787
DDX59-AS1	6.76971276556842	-0.414955452258163	0.59065360204937	-0.702536056359271	0.482344923963955	0.883000158009007
CAMSAP2	291.766692681622	-0.0650006002520716	0.131683901647012	-0.493610831993041	0.621581049384797	0.927733842805275
INAVA	0.688533933206022	-0.907946346346647	1.27654051304709	-0.711255410280236	0.476925977500281	0.881096328680314
KIF21B	67.879562882336	-0.334772638717756	0.225259973256732	-1.48616122908002	0.137236479963039	0.689606890893499
AL358473.1	3.03929162516224	-0.0845007102144166	0.662115470634891	-0.12762231659289	0.898447869461616	0.984768705160029
CACNA1S	0.727468894977071	-0.287825742662868	1.18827915520854	-0.24222064436732	0.808609199376442	0.972141358354812
TMEM9	25.9119123557686	-0.340531974178106	0.281847480317658	-1.20821365440027	0.226965090943378	0.763979861073511
TNNT2	10.4681634622852	-0.441243340177621	0.500770913541037	-0.881128133136794	0.378248471695722	0.844909297155802
PHLDA3	9.61383746822626	0.298238166785491	0.490451886249016	0.608088530490568	0.543128758805999	0.902490344900312
CSRP1	19.9658761734717	0.485050439754843	0.328218840398135	1.47782631602277	0.139454272668279	0.691122333681084
AC096677.1	20.8339116736825	0.226004870076202	0.296908383508702	0.761193966318495	0.446541221579692	0.872130802130443
NAV1	126.981918253116	-0.316339471394839	0.28647276818585	-1.10425669217401	0.269481803483308	0.789739431131149
IPO9-AS1	51.5773126650831	0.15764353637567	0.389539997990264	0.404691526387515	0.685704271560636	0.947694495103703
IPO9	163.789712625964	-0.0270410081872895	0.114184571440573	-0.236818405903139	0.812797671829263	0.972569492276719
SHISA4	8.22420320338541	-0.218761117748588	0.481346681451504	-0.45447725346088	0.649485360154326	0.93683631959906
AL513217.1	1.68968285782098	-2.11975296746781	0.898481003931698	-2.35926297628097	0.0183112743119221	0.487834380641353
LMOD1	1.35263427577429	-1.06742898334434	0.992448504807005	-1.07555100156246	0.282128111067127	0.7976440980976
TIMM17A	44.6066610411708	0.162827010784926	0.316888214118689	0.513831072063602	0.607370101833242	0.923029904458858
RNPEP	85.6290128969542	0.153416265742759	0.170648002603135	0.899021748877718	0.368641076239676	0.840714572228366
ELF3-AS1	11.1777422654644	0.352374162218159	0.5305152942898	0.664211128333032	0.506555191973026	0.890654288154546
ELF3	1.09368594685426	1.90090022242134	1.13715758348259	1.67162427620608	0.0945984346338412	0.634463273085421
GPR37L1	3.35652768947283	-0.328049167555631	0.671929137762108	-0.488219886769927	0.625394099861472	0.92818133049702
ARL8A	55.0183527835071	0.10843004603071	0.172713169052899	0.62780416007247	0.530132240564142	0.89793673037983
PTPN7	30.6635560241766	-0.123795600612177	0.476916467681139	-0.259575017851859	0.795191608791894	0.969677697905546
LGR6	2.27347891530618	0.220832300722376	0.819482653541568	0.269477700068455	0.787562100482735	0.968449952823482
UBE2T	7.23614869428693	0.153873740088337	0.505218074937064	0.304568952936818	0.760694469164104	0.962770745684312
PPP1R12B	252.767752853414	-0.0559880228603658	0.118215370369378	-0.473610349360024	0.635777793935366	0.933331534563399
SYT2	6.34569463724039	0.242369099630704	0.570366021557439	0.424936076957902	0.670883274231554	0.943364617856501
AC104463.2	1.73198996824081	-0.00840029836244819	0.833220683324888	-0.0100817208820688	0.991956086827463	0.998481731423088
KDM5B	96.7165687728451	0.00624490181667347	0.199118872820027	0.0313626816395144	0.974980302238356	0.99617300590706
PCAT6	1.1360525050262	-0.210316764761252	1.10004867035689	-0.191188599585342	0.848377835082952	0.976382286890876
RABIF	19.3160960531205	0.792273160145031	0.288606968148747	2.74516296410659	0.0060480855966195	0.4183312313261
KLHL12	62.9515709970159	0.240773100595978	0.17427978869076	1.38153197456077	0.167115453550555	0.718013424964846
ADIPOR1	52.8978016815376	0.448415898985334	0.168684858217077	2.658305574815	0.00785346497722616	0.433420114419622
CYB5R1	29.8212785412764	0.366454480437247	0.257627383669985	1.422420533163	0.154904205802475	0.704485799191747
TMEM183A	33.3334292372764	0.299998929357826	0.209336670337841	1.43309305948962	0.151831244631211	0.701995716618322
PPFIA4	39.8515185548238	-0.691817257291694	0.332360481844815	-2.08152682127449	0.0373857117290839	0.542652403989191
ADORA1	19.8163426591139	-0.236900049893458	0.427238894534711	-0.55449083153222	0.579242978614017	0.915087304782227
MYBPH	2.16693380864375	0.148368295807447	1.34182577330679	0.110571952602914	0.911955789652999	0.986261269930294
CHI3L1	25.7024232082035	0.675499682299158	0.986278742925546	0.68489733469816	0.493408708007874	0.88683500083281
CHIT1	11.8402977909222	0.0598744036594419	0.616933830647097	0.0970515810368837	0.922685432002316	0.987278314928089
LINC01353	2.1011151771586	-0.645116870358873	0.842889284641071	-0.765363710411367	0.444054996028001	0.871272245779201
LINC01136	1.33779274030441	0.707776376189362	0.983166714751744	0.71989456678065	0.471589913521319	0.880652556256812
BTG2	174.978419636548	-0.123699361108029	0.301835247872248	-0.409824107621735	0.681934980394403	0.946693963269975
PRELP	2.80100346151864	0.423969959372338	0.675898814819863	0.627268387037093	0.530483322061502	0.89793673037983
ATP2B4	181.231372245455	-0.158574195755769	0.234747420004374	-0.675509855455766	0.499351891997125	0.888522537889937
LAX1	1.62114189651249	0.710985750449451	1.01913668580443	0.697635322477132	0.485405285679317	0.883610270043891
ZC3H11A	4.8827379281503	0.401193200621792	0.506148681010583	0.792639032113576	0.427988160884067	0.866245192089232
ZBED6	5.23750486757199	0.197981046409416	0.524484726087007	0.37747723920672	0.705818975975285	0.952168507539803
SNRPE	28.0274797230817	0.470740711001235	0.263770070961312	1.78466309420783	0.074315980597998	0.601019300920556
AL592146.2	0.682611383963947	-0.160057178810265	1.24207722809727	-0.128862501613893	0.89746644859597	0.984597381695722
SOX13	5.07359055964108	-0.377485559934493	0.503157668788574	-0.750233144301158	0.453114300078478	0.874491419327244
ETNK2	2.05139703043156	-1.65977022546514	0.656364840470691	-2.52873116158216	0.0114475674753545	0.468865200071088
REN	0.933213951184115	0.536796533481411	1.25686642703769	0.427091154584012	0.669312935367806	0.942647574493707
GOLT1A	1.07993376688687	0.0708275140646867	1.23108101661142	0.0575327806285576	0.954120794179443	0.992475771884028
PLEKHA6	50.8776114294346	-0.464548123422581	0.305733346901374	-1.51945519888754	0.128647956808003	0.680580613378517
AL606489.1	15.6330447758025	0.523560762920288	0.377897204920873	1.38545815132429	0.165912420321411	0.716581525838586
PPP1R15B	47.7599164192766	0.182784500046882	0.236454172453586	0.773022942036521	0.439508803246514	0.86992144989688
PIK3C2B	89.7840791602733	-0.314727178628609	0.22219064967375	-1.41647355138812	0.156636902563186	0.706444708928592
MDM4	307.359681277141	-0.0505605060497718	0.103653918603072	-0.487781906667571	0.62570432853578	0.928413674264223
AL512306.3	9.74631685540952	0.253899173620215	0.437223472416293	0.580708012351337	0.561437260726688	0.908533543525106
LRRN2	23.1793936256495	-0.340903414602955	0.345283566076675	-0.987314335508378	0.323488565073017	0.822506436762359
AL512306.2	0.873629775231823	-0.670629200738026	1.08819418538241	-0.616277140373024	0.537711623477958	0.900377391977553
NFASC	79.0685402092665	-0.529258225188818	0.392721899165825	-1.3476666982743	0.177765607607197	0.7242802070187
CNTN2	20.3462748512962	-0.755729357350861	0.428705167946932	-1.76281839794479	0.0779311234042097	0.60846707497988
TMEM81	2.88755966898244	0.475098266561809	0.720314750823938	0.659570369783993	0.509529573997506	0.891855883932136
RBBP5	54.7485635229679	0.285558239835016	0.169843593323562	1.68130121511861	0.092704421998381	0.630874975198966
DSTYK	85.4451467521228	-0.00783370548111575	0.143396116309624	-0.0546298301705819	0.956433373198021	0.992475771884028
TMCC2	14.7011614515841	-0.787649951266123	0.298822481352522	-2.63584569574914	0.00839278872401649	0.442820391956023
NUAK2	23.8897716205863	0.618696891215434	0.389373462916525	1.58895494978319	0.112070563924834	0.662309899056889
KLHDC8A	2.65092637391591	1.12886062197784	0.743695198257978	1.51790763826641	0.12903768413363	0.680580613378517
LEMD1	0.84662722603829	-1.55681286345623	1.13486436704337	-1.37180522066453	0.170124081623024	0.720857168581514
CDK18	61.0453886874029	0.00958117470086488	0.284724655700729	0.0336506674396879	0.973155718349736	0.99567480067804
MFSD4A	19.5536389118588	-0.224317164350783	0.336184229094339	-0.667244757301913	0.504615806475015	0.890070089409628
ELK4	121.571895354011	0.21176722875458	0.154708398414905	1.36881533856133	0.171057005005858	0.721183827050765
SLC45A3	1.84601060490298	0.494795040000381	0.974673385338358	0.507652150395605	0.611697310756375	0.924761289132425
NUCKS1	228.090238794733	-0.0884163775575352	0.109385799110172	-0.808298501969926	0.418918764692765	0.863309905236283
RAB29	88.3285685143277	-0.0381603229612511	0.153254480264199	-0.248999721870874	0.803360996554939	0.971243670289679
SLC41A1	18.8978642984891	0.213619916112074	0.254694934843377	0.838728560673729	0.401621647437489	0.856700105096018
AC119673.2	69.1185774039576	0.3430737713953	1.0597631710167	0.323726829520002	0.746144856735142	0.960195098539077
PM20D1	5.51104293116875	0.426189592794469	0.862180841587679	0.494315777197803	0.621083184445203	0.927536935425396
RAB7B	3.7460459415149	1.68399863271361	0.905769393221496	1.85919136296296	0.0630000186339812	0.585302859190461
RHEX	3.89107530710957	0.259099929130216	1.18551384807353	0.218554957878607	0.826996742887334	0.974232748607059
FAM72A	12.0339682475546	0.372656011849524	0.317481164453279	1.17378935689385	0.240479408085232	0.77423423609056
SRGAP2	1101.8836251252	-0.00349165492990652	0.0873242851068071	-0.0399849243041137	0.968105145343869	0.994653923168359
IKBKE	82.9902956815754	0.0177012650539586	0.303956069199818	0.058236261248404	0.953560437423035	0.992475771884028
C1orf147	15.4932683923072	0.983799544600826	0.604033544167042	1.62871673949413	0.103372997431229	0.649001944122019
AC244034.2	3.12213808948367	-1.27758654918702	0.601802664558133	-2.12293268944742	0.0337594926955267	0.535004461687072
RASSF5	75.0868886338248	0.122098013396582	0.236751625501259	0.515721964476789	0.606048611685208	0.922768436982699
EIF2D	44.2739399145005	0.358116147116655	0.168575216767183	2.12437008229534	0.0336392096624654	0.534483965350235
DYRK3	2.92452304660013	-0.954487287318747	0.566068346383646	-1.68616968854827	0.0917631203719051	0.629602447320148
MAPKAPK2	105.332100789416	-0.0424984129569814	0.177079388962601	-0.239996383576618	0.810333060177206	0.972382648060496
IL10	8.95528503291072	0.695052219971509	0.583989044838212	1.19018023730919	0.233975558991264	0.769285436025417
IL19	4.68057070447538	0.227502083489187	0.58474739774252	0.389060446215722	0.697231432219563	0.950064181377139
FCMR	4.78632661310954	0.987968414372012	0.858729876591567	1.1504996405778	0.24993814216054	0.78155914272878
PIGR	0.903509267652383	1.52690837823125	1.25446145016719	1.21718238374543	0.223534831176933	0.760898302179524
PFKFB2	62.3556536975758	-0.0986428822761369	0.254711531522541	-0.387272934548734	0.698554160347106	0.950448542920199
YOD1	20.6997017462176	0.0580518691408699	0.29634778959163	0.195891014476153	0.844695470427012	0.975372007762503
C4BPB	0.781861925385489	-0.165553036984748	1.27654164517028	-0.129688708246306	0.896812716629065	0.984373270523419
C4BPA	1.01946083247892	-0.871486596127452	1.07493118784402	-0.810737102042208	0.417516661822513	0.863093163998904
AL445493.2	0.739165634721445	0.374392219722586	1.12058426085241	0.334104478174442	0.738300720961933	0.959336005899815
AL596218.1	9.66971302045042	0.259924797332906	0.60370126307052	0.430552018412032	0.666794135657234	0.942213065133134
CD55	86.2696443153132	0.130468314573814	0.388406857509812	0.335906310744058	0.736941518012527	0.959213308900972
CR1	18.6732074413242	-0.469712174992106	0.642371959450001	-0.731215253222252	0.464647684792324	0.877391585587171
AL137789.1	1.4166085271788	-1.72390628255382	1.24207334060799	-1.38792632141188	0.165159481858239	0.715631859262032
CR1L	12.3248662272314	-0.968293195428039	0.552100964756384	-1.75383355081674	0.0794590323109361	0.6102832607617
CD46	162.496467126023	0.176449214202679	0.136412786705742	1.29349468230791	0.195840022072771	0.73601850895154
MIR29B2CHG	377.566517456403	-0.00343665397856974	0.155710259667706	-0.0220708255570555	0.98239145863817	0.997125593457921
CD34	0.64071656591642	-0.216121711702306	1.43739393817246	-0.150356632209739	0.880483254720257	0.982296770692548
LINC02767	1.42953925549794	-0.682612763729206	1.11364172110803	-0.61295545128287	0.539905796414828	0.900966223606581
PLXNA2	94.1995314712781	-0.0512916985675151	0.312712516543237	-0.164021891846543	0.869713910001621	0.980207855752491
AC092810.3	2.42313888675193	-1.42584509665142	1.04173362931339	-1.36872330558359	0.171085782421075	0.721183827050765
LINC01698	0.796416223858921	-2.08818661034721	1.70896737398787	-1.22189963490902	0.221745583549201	0.759307085914016
CAMK1G	13.2159893733724	-0.730446615676512	0.506216770308145	-1.4429522262407	0.149033929518499	0.699751788905414
LAMB3	1.60034158786892	-0.637410369849691	1.0781208821782	-0.591223470750227	0.554370698597663	0.905575108378887
HSD11B1-AS1	6.51178335963952	-0.433185825919198	0.473446376591764	-0.914962807483303	0.360211155615944	0.83780773399946
G0S2	1.61229233281867	2.00234806374045	1.38074986694832	1.45018885148689	0.147005863089894	0.69926814469611
HSD11B1	3.48289419010398	0.237070918527179	0.704228123317286	0.336639379595421	0.736388766507413	0.959199497529083
TRAF3IP3	151.411903964501	0.176452703607104	0.239703836378003	0.736127991413729	0.461652809412874	0.876809634007528
C1orf74	3.53650015656945	0.581568953214352	0.549209049532885	1.05892092220438	0.289635794958391	0.802459181973117
IRF6	0.805676523873135	2.04834858922961	1.17997997441412	1.73591809492077	0.0825783178119478	0.617668528873261
UTP25	30.3802179959345	0.0830938977848975	0.212201585693295	0.39158000404859	0.695368564831691	0.94987864821587
SYT14	72.1207868205812	-0.936165960265274	0.332131798937249	-2.81865802449752	0.00482248665556768	0.389750468333756
SERTAD4-AS1	0.552719854075184	-0.806122134684908	1.47344757487477	-0.547099298564065	0.584310514147296	0.915744443502783
SERTAD4	1.46221539078332	0.110898432528597	0.886517154184859	0.125094513969745	0.900448726399545	0.985029176756259
HHAT	53.0956208653542	-0.358227249281948	0.270843001198317	-1.32263801426291	0.18595578612309	0.728751658559683
AL034351.4	0.787974963162309	-0.418961837234414	1.17161225683901	-0.357594276424493	0.720646962213003	0.955268488347642
KCNH1	113.307834290864	-0.771724366472525	0.351365240049802	-2.19635945309542	0.0280662254222942	0.519631816117751
AC092017.4	0.698673786958044	0.194132227514117	1.23872398370397	0.156719519495887	0.875465902843289	0.981276119018592
RCOR3	217.428608667938	-0.116133255338429	0.150108848417815	-0.773660290932228	0.439131708212515	0.86992144989688
TRAF5	45.0626763554479	0.0677078300324886	0.292234766845582	0.231689852522803	0.8167789134686	0.973469926682357
AL590101.1	0.612662884929767	2.01449696555392	1.28864323889228	1.56326972800136	0.117989165427339	0.668983618618408
LINC00467	19.9696634889656	-0.442883251649979	0.428789000876118	-1.0328698981202	0.30166478745367	0.810059960975436
SLC30A1	39.52094692461	0.592303011111628	0.250581402686537	2.36371496352651	0.0180927268524139	0.487834380641353
LPGAT1	205.183159628731	-0.106312343802063	0.11787108163235	-0.90193745853338	0.367090091474113	0.84037023159143
INTS7	74.4086682710046	0.0363608421006316	0.260265259015479	0.139706859986523	0.88889160608281	0.983112349952647
DTL	6.0643807614165	-2.04373702037202	1.41637133725019	-1.4429387030239	0.149037739296085	0.699751788905414
AL606468.1	0.831976864468233	-0.809135842262001	1.13835097860844	-0.71079645686352	0.477210376568092	0.881096328680314
PPP2R5A	132.040603182888	0.229714006643866	0.148659739510651	1.54523348016096	0.122289798823707	0.673457836958724
AL360091.2	0.963545573024039	-1.03158887913398	1.04553610666192	-0.986660214373203	0.323809240430104	0.822648156354359
AL360091.3	42.6776273845238	0.334147973679758	0.341511036603969	0.978439751179258	0.327856875886628	0.825067925010131
PACC1	69.2225582650089	0.00894887437225388	0.163219318445465	0.0548272989832627	0.95627605166388	0.992475771884028
[truncated: 22,166 more rows]
