# Supplementary material for: Integrative analysis reveals generalizable human neurodegenerative disease-associated glial states
Source: bioRxiv. 2025 Sep 25:2025.09.25.678630. Preprint. [Version 1] doi: 10.1101/2025.09.25.678630 (PMC12485690; doi:10.1101/2025.09.25.678630)
Supplement: Supplement 10 [file media-10.zip › DAM_replication_DESeq_results/Gabitto_2024_PFC_CERAD.csv]

	baseMean	log2FoldChange	lfcSE	stat	pvalue	padj
AL627309.1	20.8836479838743	-0.0315944752640547	0.303444268859177	-0.104119532007761	0.917074490801254	0.985024520964785
AL627309.5	40.0230941950661	-0.491129991122936	0.235199243952371	-2.08814442967509	0.0367848082771096	0.586202195571725
AL627309.4	4.08433374999566	-0.306608288220161	0.51024196145056	-0.60090763085911	0.547901510393084	0.897434126830389
LINC01409	65.9531997676323	-0.0620660293401208	0.149313449405436	-0.415676079999937	0.677647046931239	0.930545350132946
LINC01128	47.7857433765975	-0.0324007268974581	0.153034594999257	-0.211721584244499	0.83232424802352	0.966866819453205
LINC00115	11.7966253811094	0.203608555972719	0.247274214685242	0.823412001254943	0.410273740600782	0.855371531162019
FAM41C	5.02931870074752	-0.2024397683348	0.280357513745881	-0.722077199323055	0.470247015519326	0.874878526009404
NOC2L	42.4056084511745	-0.00330710231440821	0.108316586282828	-0.0305318181443878	0.975642917993969	0.996408586312719
KLHL17	10.5603840557184	0.333921193684362	0.22013051068257	1.51692372242701	0.129285943464983	0.695960996224911
HES4	8.75371778970923	-0.364393333554598	0.356910491652998	-1.02096559803256	0.307270737968832	0.814877604315516
ISG15	10.1949725818599	0.58587217506768	0.401620431686634	1.45877084143171	0.144628190576559	0.712771676511872
AGRN	7.07643358864211	-0.0194038776148878	0.264480950612892	-0.0733658797350904	0.9415149684267	0.990779661165125
C1orf159	53.3728176657434	-0.113936317484469	0.126678379614471	-0.899414073902894	0.368432145488674	0.840704768914319
AL390719.3	5.7355803605351	-0.0489225411904837	0.267735119225379	-0.182727396137004	0.855011918649964	0.972692850234472
SDF4	60.6730174363377	-0.0805405302334408	0.107320720704026	-0.750465797332459	0.452974215735669	0.870698179049984
B3GALT6	12.3868725550105	0.353148099349845	0.225429532466763	1.56655649987613	0.117218392401072	0.680409493722343
UBE2J2	82.0856344510028	-0.0313534113366582	0.0857797276097892	-0.365510735581773	0.714730194532332	0.938776291134091
LINC01786	4.20981221400558	-0.351535753136586	0.324218884881851	-1.08425440197504	0.278252016660087	0.797608633559077
SCNN1D	11.5142680157644	-0.0992881101143937	0.221054241366445	-0.449157227206523	0.653318240380524	0.927939867052946
ACAP3	67.9323686001086	-0.0241349171760399	0.143023846560219	-0.168747504395207	0.865995251441157	0.975119867587085
PUSL1	3.84626669741614	-0.000511338433900503	0.296607824229105	-0.00172395463683229	0.998624483893091	0.999776089903523
INTS11	44.8613418403845	-0.0116222106148253	0.101128830710296	-0.11492479971532	0.908504727999489	0.983550204815993
CPTP	6.0447015222082	0.331821725779445	0.257277093449097	1.289744537032	0.197139370605755	0.75498581594532
DVL1	23.8215698450184	0.163101880674349	0.145085886319503	1.12417468584899	0.26093892623039	0.784897682802389
AURKAIP1	28.4859757251417	0.126494274508344	0.206300152538015	0.613156475902437	0.539772880431406	0.893721838426496
CCNL2	120.156660248647	-0.183900335846747	0.0712854429894088	-2.57977404831545	0.00988649792706751	0.479092498163795
MRPL20-AS1	9.18229005249207	0.470272845789904	0.219784882419238	2.13969605467614	0.0323793381083503	0.579051804033967
MRPL20	72.5209282889055	-0.00356386813622492	0.107056906747805	-0.0332894742103877	0.973443747472421	0.996131528760869
AL391244.2	6.25541289315357	0.35366155578893	0.255562734885104	1.38385416773666	0.166403112970165	0.731613559236138
ANKRD65	3.00206649083815	-0.40685327833536	0.377521926671083	-1.07769443201065	0.281170144117145	0.800935230348377
VWA1	4.47951532254363	0.00552389564927384	0.386513097497197	0.014291613104557	0.988597330722484	0.998516367485586
ATAD3C	4.87807840857327	-0.240251783426188	0.256160480502052	-0.93789558387506	0.348298072891169	0.833243129827917
ATAD3B	42.2579494107819	-0.0421195229953832	0.158958385015448	-0.264972011330449	0.791031023105924	0.955753492992544
ATAD3A	22.6537059282809	0.0262148831539156	0.155835027770285	0.168222019972035	0.86640861836194	0.975323795784534
TMEM240	12.9002661338223	0.157798785140799	0.241864306271875	0.652426923067435	0.514125800849592	0.889734664466997
SSU72	87.129924529265	0.0661562733031591	0.077648142706274	0.852000717562735	0.39421369378982	0.850700850831708
AL645728.1	2.82294203033863	-0.120505223585288	0.323120020760918	-0.372942609069873	0.709191158574803	0.93761443399347
FNDC10	5.17392103491041	-0.711972877549449	0.325902006735019	-2.1846225639486	0.0289165321140829	0.570342992083122
AL691432.4	2.63075389877465	-0.523758806382387	0.452925855392617	-1.15638972725098	0.247521781573705	0.777202362391476
AL691432.2	7.76602878417282	0.191045454823489	0.213714458561434	0.893928544233575	0.371360124240914	0.8424506769175
MIB2	36.3152480998483	0.189035601983803	0.142170942311502	1.32963599249148	0.183638233320869	0.747268961790027
CDK11B	36.3667363440498	-0.146478547589938	0.113502653648674	-1.29052971786312	0.196866800510866	0.75498581594532
SLC35E2B	54.8784447006698	0.0388406570538145	0.113177616783236	0.343183203161136	0.731460640162987	0.943162869257545
CDK11A	42.9256197629394	-0.0169547146873998	0.13839042941225	-0.122513635945832	0.90249224741898	0.981793693421098
SLC35E2A	48.0446262220177	0.104769142592721	0.141700798394569	0.739368752891488	0.459683110994699	0.871948130527508
NADK	69.2841885040453	0.0244172543823924	0.11502398919903	0.212279669244843	0.831888855584421	0.966866819453205
GNB1	523.692663579074	-0.101347915885777	0.0495218222442057	-2.04653042422394	0.0407042122799083	0.59816367603596
CFAP74	69.3290060642685	-0.396651793759676	0.240846369042998	-1.64690792448219	0.0995769728259629	0.662510218508538
GABRD	18.8169259326494	-0.378894594031386	0.211162515895169	-1.79432695440837	0.0727609982853691	0.625259989250935
PRKCZ	75.3202371070036	-0.028617426028218	0.135949502508572	-0.210500410079938	0.833277131633714	0.967182262556132
AL590822.2	2.7041110224567	-0.253182585507429	0.335324156095128	-0.755038314136855	0.450225993569756	0.869656896315359
FAAP20	33.7783622438795	0.225339829605489	0.145916935085236	1.54430210224645	0.122515163540011	0.689573584703356
SKI	441.883576008483	-0.0948683038679337	0.0644371824562342	-1.47226027352093	0.140950606648455	0.709329544238313
MORN1	21.634770264546	-0.427002335193411	0.2322067384597	-1.83888864735731	0.0659315659325496	0.618186490956691
AL513477.2	3.32956997929996	-0.119473323960291	0.320216850325005	-0.373101302567407	0.709073049257898	0.937525566168735
RER1	96.7756546384765	0.0872707725933704	0.105267124209093	0.829041101379609	0.407081150072956	0.854025949383759
PEX10	15.550086913153	-0.123806096497477	0.171902616064652	-0.720210659568518	0.471395301767959	0.874878526009404
PLCH2	8.45582902681102	0.277906545265253	0.299028674069385	0.929364202714449	0.352700372909244	0.835012611164206
PANK4	17.323167988399	0.165163370792733	0.169194871446196	0.976172441758996	0.328979017355762	0.825795151373311
AL139246.5	5.75704600890361	0.804800560795267	0.292819511370364	2.748452645894	0.00598772834150002	0.463470300450057
TNFRSF14-AS1	8.46373688004143	0.193310326197541	0.297136781780953	0.650576899429596	0.515319646351626	0.889878001976908
TNFRSF14	65.5845907466897	0.120604945370114	0.181128184908396	0.665854104545402	0.505504358371988	0.886134741605725
PRXL2B	7.75436922466858	-0.0944488495455405	0.228869800792508	-0.412675019677093	0.679844729243434	0.931412205191058
TTC34	4.46193442203605	0.191093625586411	0.24586213485952	0.77723894204204	0.437017810870609	0.866544402930609
PRDM16	5.23522627058433	-0.173691292738552	0.36850597169293	-0.471339153448742	0.637398559828362	0.923561134903105
MEGF6	3.79015052278753	0.19637390018919	0.374669618843124	0.524125497005969	0.600191255645345	0.911286598580661
TPRG1L	20.6445335123387	-0.16282067592345	0.175414198640009	-0.92820693641566	0.353300237043374	0.835272334082512
WRAP73	26.6519651642852	-0.146684952739159	0.12267089375971	-1.19576003926807	0.231790214221593	0.76637204854627
LRRC47	28.4884694198866	-0.00716019702466598	0.10913412971577	-0.0656091457669025	0.947689007535567	0.991780001305553
CEP104	66.0963189214228	0.0784614685675023	0.0863121402763611	0.909043250651393	0.36332729614385	0.839592625569053
DFFB	46.2827512737883	-0.0677041811721065	0.109353770272157	-0.619129829759012	0.535830833605634	0.892987857582176
C1orf174	20.3533710535666	-0.0929284813108909	0.142306401384816	-0.653016873496782	0.513745400512776	0.889243424621474
LINC01134	5.92238015903785	0.366442612695948	0.330158897942005	1.10989773403083	0.267043097062169	0.788894270498658
AJAP1	26.2235730008328	0.157755419814149	0.205603603906636	0.767279448495395	0.44291538480303	0.867780212502751
NPHP4	91.8960233487633	-0.0736055096642663	0.0696455025467381	-1.05685948083827	0.290575723204674	0.806431979897791
KCNAB2	78.71237480624	0.0870253540286188	0.108372375908269	0.803021556916688	0.421962274954257	0.861383194616321
CHD5	59.8938214792351	0.158190085849959	0.2001957402736	0.790177081858821	0.429424358417107	0.863956379266103
RPL22	159.04215206131	0.103437915336356	0.167839321098572	0.616291311590844	0.537702272148536	0.893133749582828
RNF207	9.67169813955851	0.132621374933929	0.204864716860218	0.64736074111004	0.517398498130424	0.890132593255143
ICMT	18.0157463950775	0.349284166869415	0.164382628409859	2.12482407811692	0.0336012949095492	0.579800709055618
GPR153	4.08681039024623	0.508860895279261	0.328041549531114	1.55120866855616	0.120851685437837	0.686080045958653
ACOT7	33.7753544910769	-0.203898722378022	0.151266661943893	-1.34794223497608	0.177676962481409	0.741604108100856
TNFRSF25	56.7334170871977	-0.188761401786601	0.186378797908442	-1.01278366372622	0.311163505394797	0.817281576623923
PLEKHG5	51.6300463429119	-0.372126509238868	0.23771465043242	-1.56543363466216	0.11748126706949	0.681006429282588
NOL9	63.2800145502773	-0.0690560951147387	0.0859578515419192	-0.803371581257612	0.421759995742622	0.861381667579888
TAS1R1	2.7903073222983	-0.649558685621463	0.500793956070903	-1.2970577574812	0.194611314641845	0.75498581594532
ZBTB48	40.7977284788805	-0.079109904522158	0.124032368423631	-0.637816608096679	0.5235930671174	0.890754532974428
KLHL21	38.7146664310544	0.439034538553476	0.169833726504303	2.58508452702621	0.00973551269086079	0.479092498163795
PHF13	11.3570439162568	-0.0286907422260615	0.171675600256709	-0.167121840163424	0.867274181713198	0.975414111607044
THAP3	17.9606192727385	0.0814738025327527	0.143944525147785	0.566008345569969	0.571388107283927	0.903586833038482
DNAJC11	106.183364625329	-0.0155486064014903	0.0897927952568215	-0.17316095748015	0.862524911411361	0.974622213726252
CAMTA1-DT	5.67409056893306	0.521198504443866	0.315224032218571	1.65342249058751	0.0982449087218456	0.661591679911514
CAMTA1	331.664052796766	-0.0969098457991021	0.0614346748754513	-1.57744540840447	0.114693074085113	0.679162909288318
VAMP3	48.2252963568197	0.144031053959651	0.13399538139918	1.07489566025096	0.282421445166605	0.801129162546776
PER3	94.9100719319441	-0.313543631384646	0.200318052734815	-1.56522903005513	0.117529216979779	0.681006429282588
Z98884.1	14.7201720624903	-0.197333775314075	0.341560237504639	-0.577742235910569	0.563438159364398	0.901177966882052
PARK7	65.9098297992097	0.104673466739075	0.114233774003506	0.916309275887727	0.359504704221743	0.837775247189483
AL034417.4	9.03025999271718	0.400684602264349	0.262963443231401	1.52372739473052	0.127576823178658	0.693451075734192
AL034417.3	4.00822701708994	0.295713927067592	0.34131012175484	0.866408313785667	0.386266286357233	0.848311502859652
ERRFI1	22.0293376803799	0.17151024086344	0.151318966349487	1.13343518661975	0.257031544712267	0.783384266358589
AL034417.2	3.71549928020909	0.468795387343488	0.311849172772215	1.50327603301328	0.132767877850974	0.69929253731039
SLC45A1	6.72086172128944	-0.064342581357059	0.228431935259959	-0.281670692339213	0.778196029054101	0.953418290004873
RERE	795.363573392512	-0.0360446705839391	0.0503930226070282	-0.715271057761716	0.474441568767354	0.876106476969459
RERE-AS1	9.42734521707793	0.314845686100495	0.299499654337854	1.0512388964073	0.293148882900161	0.807957618310406
ENO1	145.558435051077	0.100017386765035	0.16035023590645	0.623743309136049	0.532796175656791	0.892490183752577
SLC2A5	466.437688737176	-0.136165612679353	0.0986931606476555	-1.37968641176138	0.167683218467314	0.732856759774243
GPR157	8.98778150525717	0.186097430578178	0.218881424821246	0.850220299553327	0.39520261782063	0.850985178148138
MIR34AHG	244.992591919187	-0.0432941396267496	0.10265015272068	-0.421764005987959	0.673197280532738	0.929883457928163
LNCTAM34A	18.3288161213334	-0.0872513315596945	0.202988293509712	-0.429834302516169	0.667316178341278	0.929549991486051
H6PD	69.1656821909187	-0.10159984488198	0.102633190611743	-0.98993166125301	0.322207522812311	0.82272993702903
SPSB1	17.6920553256975	-0.014104708448967	0.229354160575903	-0.0614975041810903	0.950963002021057	0.992501298693101
SLC25A33	65.1296948790373	-0.134756389013252	0.10852900435324	-1.24166244605587	0.21436113127406	0.759049057677797
TMEM201	10.0759999757149	0.140875583838337	0.186359344336934	0.755935176417215	0.449688062279625	0.869544818233992
PIK3CD	272.830811676758	-0.146818651942772	0.0822153784910548	-1.78578089205958	0.0741347417427056	0.625905199070373
PIK3CD-AS2	22.9322241730529	-0.237004895000662	0.24402319087795	-0.971239225861945	0.331429164683449	0.826867290330241
CLSTN1	203.20049447155	-0.0646023827229732	0.0680003034767686	-0.950030800157292	0.342096602728125	0.830864023132171
CTNNBIP1	62.1147080070663	0.0445870141098613	0.0918204820825191	0.485588978609271	0.627258612238476	0.919802910589144
AL357140.4	2.94656290214182	0.635977785255672	0.364043986218808	1.7469806103964	0.0806407015292637	0.633448634727327
LZIC	43.4558375099514	0.111322379896852	0.0951125753858652	1.17042756381293	0.241828948618304	0.773438115517946
NMNAT1	40.4422258549454	-0.0051512174428743	0.1113600463958	-0.0462573212709129	0.963105155563805	0.9948845585008
RBP7	6.38702755565308	0.452060081371004	0.304309899728632	1.48552538637135	0.137404703676191	0.705256822061776
UBE4B	247.115904248628	-0.0639474035739207	0.0638124445363461	-1.00211493288739	0.316288086496769	0.821377444849887
KIF1B	246.198186405765	-0.167379703876744	0.0893298841843707	-1.87372574592489	0.0609682354529884	0.618186490956691
AL139424.2	4.44330944079202	-0.472331923848198	0.29124103872676	-1.62179041083333	0.104848232336199	0.668464697819371
PGD	52.6450333524543	0.0747241751075374	0.125970067939245	0.593189924638103	0.553054054669788	0.898733881112508
CENPS	5.76577688102364	-0.0428801207823423	0.268542763260959	-0.159677066928343	0.873135467024464	0.97672466540619
CORT	2.9902532400507	-0.960846956415371	0.438743576045548	-2.18999663784393	0.0285244806583609	0.570342992083122
DFFA	42.4669203687675	0.242914505538283	0.12766351741138	1.9027715236415	0.0570703644867082	0.616244064107728
PEX14	144.741492041119	-0.0433910597862548	0.0615137678701044	-0.705387773967635	0.480568950381389	0.877877415436109
CASZ1	6.6749338793272	0.380008672896313	0.226142370426067	1.68039572672893	0.0928803469290665	0.654679151211437
TARDBP	108.172453818098	-0.0561780795552916	0.0555223804602376	-1.01180963585529	0.311629081843708	0.817665709403902
AL109811.2	13.444694788071	-0.0159674517945053	0.164236413839355	-0.0972223602624666	0.922549811237791	0.986201626102396
SRM	39.0208649558108	0.0124668725873729	0.165626896413538	0.0752708216921818	0.939999236521934	0.990316020542552
EXOSC10	57.4564644105235	-0.0830071518039913	0.0944277057615873	-0.879055052058229	0.379371427079755	0.8457419238606
AL109811.1	13.6677332153293	-0.185592517590315	0.189863524241299	-0.977504859513954	0.328319273144599	0.825287092407435
MTOR	145.14666395202	-0.155801544451362	0.0580058770098787	-2.68596136258448	0.00723214514091334	0.47070720133283
ANGPTL7	3.36911408758619	-0.47731568073345	0.337196649833024	-1.415540993571	0.156909937985215	0.72401276820169
UBIAD1	21.8137972344463	0.241760068136927	0.167213270596878	1.44581866782433	0.148228068710671	0.716479114701516
DISP3	5.36742129327549	-0.156767928840567	0.298872146232009	-0.524531746490925	0.599908745106251	0.911286598580661
FBXO2	14.8190283936188	-0.0909623362829646	0.253856575438732	-0.358321765452628	0.720102531561165	0.940431648689904
FBXO44	42.742182324905	-0.145073044582025	0.157281383280314	-0.922378997159945	0.356330921150756	0.836910418536988
FBXO6	12.6644985992379	-0.00943280717319289	0.229895112825117	-0.0410309164787183	0.967271248822658	0.99517161662027
MAD2L2	7.79482865661404	0.0217189188677034	0.22486971077451	0.09658445680789	0.923056400449594	0.986320934584065
AGTRAP	31.5939347780468	0.24456806325534	0.199076731601291	1.22851154571474	0.219254997905664	0.761378995554786
MTHFR	114.39423298131	-0.037256488456439	0.0897876300613991	-0.414940102895711	0.67818575145819	0.93096788205463
CLCN6	102.018382735564	-0.0211463821726435	0.0697955646715682	-0.302976016773422	0.761908138945661	0.950761337567614
NPPA	2.9432059687022	0.322804578610159	0.393423691961765	0.820501116749041	0.411930492882654	0.85640261143034
AL021155.5	8.34845781558893	-0.189955963603623	0.327979830639214	-0.579169649650133	0.562474707561103	0.900722275964068
KIAA2013	38.2609796761929	0.142377811933597	0.114788322378594	1.2403510129193	0.21484559165279	0.759049057677797
PLOD1	40.1603622371274	0.0466252491036859	0.191254342072277	0.243786617331102	0.807396085504533	0.959178740033483
MFN2	58.2453437312662	-0.322227366964129	0.0973972972552653	-3.30838099254042	0.000938370568859916	0.274391470151387
MIIP	31.4365057375392	-0.206567970508077	0.148015050986974	-1.39558760498118	0.162838717133543	0.729592051222752
TNFRSF8	7.423396692369	0.0456783196376356	0.325867151134737	0.140174667739827	0.888521986486861	0.979143256593088
TNFRSF1B	392.676820412383	-0.00802294420605684	0.132665510424845	-0.0604749808775798	0.951777341737853	0.992844971092567
VPS13D	419.786350381768	-0.0586464449645918	0.0488027657860472	-1.20170330554009	0.229478499994591	0.764926452519893
DHRS3	180.273148090575	0.0409580383862223	0.112694251053109	0.363443902448229	0.716273311203309	0.939159212739313
PDPN	77.7905028087367	-0.126282750488603	0.188733049101453	-0.669107774657528	0.503426730857072	0.885200150391608
PRDM2	305.453624021036	-0.0192928991142546	0.0490468084082045	-0.393356871535545	0.694055919059406	0.933958958430415
KAZN	337.949918046435	-0.216702380879222	0.164757290267314	-1.31528250147614	0.188414976805557	0.751619900977041
AL357873.1	7.74662093027024	-0.565674827250133	0.424880961805516	-1.33137249747863	0.183066474240033	0.746610392315963
KAZN-AS1	8.87001921506514	-0.454495174531324	0.395099759133998	-1.15033017364402	0.25000790763452	0.778544848072269
TMEM51-AS1	17.5145603814784	0.110452696944049	0.250417014633568	0.44107504877683	0.659158666270555	0.927980105395902
TMEM51	201.148548516575	0.13472619587945	0.130556319218486	1.03193929398382	0.302100556768548	0.812689319040623
C1orf195	13.8171529452467	0.0604090146209506	0.338787904556758	0.17830924247424	0.858480120685106	0.973707732552085
FHAD1	37.1068282140565	-0.355295234584966	0.324210862479054	-1.09587702234351	0.273132595850697	0.793049675888741
EFHD2	99.3684709978211	0.0038887440588336	0.0888091358136686	0.0437876579161024	0.965073665205151	0.9948845585008
CELA2B	5.44422180378957	-0.309722207388812	0.387490195382751	-0.799303340005487	0.424114542664137	0.861431833181853
CASP9	30.9053776459334	0.00602746577817316	0.119647261520675	0.0503769639318624	0.959821993192364	0.994591110281794
DNAJC16	86.6973156179499	-0.0583660363213128	0.0748981364183155	-0.779272210396948	0.43581938102997	0.866017586740566
AGMAT	8.97390745875161	-0.579626119006301	0.212759293256592	-2.72432808990045	0.00644324640152408	0.468495918933704
AL121992.1	2.85442332784934	0.0147422890064198	0.372485115993799	0.0395781962108393	0.968429410719422	0.99517161662027
DDI2	156.281369436097	-0.0703364291181008	0.0787587410305241	-0.893061877294875	0.371824037013502	0.842464099612125
PLEKHM2	157.182096262682	-0.0688883889260416	0.0533947989382869	-1.2901703966647	0.196991502113857	0.75498581594532
AL450998.3	4.01394451246892	-0.155883105596975	0.354245693883465	-0.440042344306535	0.659906438905961	0.927980105395902
SLC25A34	9.33893383390849	0.0421762500301654	0.230579088265291	0.182914462657775	0.854865134787784	0.972692850234472
FBLIM1	3.41477347119746	-0.536932596858591	0.339731397059355	-1.58046209889981	0.114001080017735	0.678686011828535
UQCRHL	3.16536187816605	0.234451134171291	0.328754537549395	0.713149500289605	0.475753251536868	0.876782231350005
AL450998.2	35.9821627474299	0.171369014457132	0.152012179934341	1.12733739185341	0.259599858804382	0.784897682802389
SPEN	272.965427666596	-0.00480180419469871	0.0683691141325996	-0.0702335295055275	0.944007787521654	0.990826379035839
ZBTB17	32.0634624683439	-0.0237074643200629	0.126735593057721	-0.187062400925252	0.851611707460816	0.971989024511592
EPHA2	5.07526658803922	0.124657138882831	0.325904046723291	0.382496443772824	0.702093166199926	0.935971653403007
ARHGEF19	6.29392884182542	-0.0814816088117354	0.304352457968516	-0.267721211636032	0.788913921116322	0.95494922496911
FBXO42	275.987205151676	-0.00563381630737664	0.0618387517533654	-0.0911049487196358	0.927409200488932	0.987298314394275
SZRD1	59.5844936591399	0.142029983170106	0.10211163949862	1.39092843741899	0.164247128444411	0.729592051222752
SPATA21	8.03609840119371	-0.0339522055161885	0.238088588294554	-0.142603245957274	0.886603533781772	0.978989197320436
NECAP2	57.76151912355	-0.0220223749320424	0.124383775857244	-0.177051828345504	0.859467679455749	0.973853285501971
LINC01772	12.9693573459554	0.100548434612188	0.171289330020932	0.587009328601497	0.55719744154068	0.899427762134104
NBPF1	80.5379343608222	0.281466803689775	0.178726717186925	1.57484459022093	0.115292321102903	0.680230133843373
CROCC	90.5840398142081	-0.212105677089031	0.155130890495937	-1.36726912616148	0.171540965154511	0.735354793801155
BX284668.5	21.8617119690904	0.271948914771347	0.238161228248824	1.14186896318499	0.253508491299229	0.781043761808597
AL049569.1	12.4906933730806	-0.252112545092981	0.285637794831605	-0.882630203897254	0.377436103943414	0.844395610514697
ATP13A2	63.1433679929545	0.106105879628603	0.123742143501182	0.857475687962279	0.391182045436993	0.84956557010961
SDHB	91.9976374124659	-0.0376766228363272	0.0716174615845361	-0.526081517031351	0.598831570047676	0.911286598580661
PADI2	381.824041740607	0.153099064633742	0.118325922572892	1.29387594285968	0.195708275415972	0.75498581594532
PADI1	5.57493984752877	0.492075808007008	0.402448315053012	1.22270559871071	0.221440911591997	0.761642118034946
RCC2	191.233337568037	0.0135185749105747	0.057875879688639	0.233578737520743	0.815312036168085	0.960699776576003
ARHGEF10L	204.10384050142	-0.0279927291314621	0.0979441721086776	-0.285802907194945	0.775029081347985	0.953211057383354
IGSF21	636.30313022768	-0.112420866731593	0.0938233357400928	-1.19821860782075	0.230831923109713	0.766195619374258
IGSF21-AS1	12.1984909584338	-0.0872529692588932	0.303218889128924	-0.287755718351025	0.773533735872608	0.953015239608258
ALDH4A1	7.56713483279607	-0.343974155241995	0.203254406142065	-1.69233308035435	0.0905824838656378	0.651568652611307
IFFO2	14.2948853266977	-0.359990140064863	0.16099245343464	-2.2360684142938	0.0253472900699414	0.563059062375899
UBR4	193.159279134996	-0.139298721306678	0.0689394097267834	-2.020596373812	0.043321564626835	0.59816367603596
EMC1-AS1	52.6747048299545	0.0455041247945721	0.108681287872555	0.418693279085285	0.675440308171136	0.930545350132946
EMC1	44.7927445963932	-0.210230106843114	0.109963624256471	-1.91181500486732	0.0558999264961271	0.616244064107728
MRTO4	22.6127341405384	-0.110753394916974	0.204364101815775	-0.541941534412993	0.587858782892474	0.90857341172883
AKR7A2	13.049600371357	-0.0773805657399699	0.19642366887224	-0.393947257905567	0.693619978959635	0.933958958430415
SLC66A1	16.3010430533086	0.316794495490008	0.152032008851326	2.08373550993334	0.0371842322992254	0.588944385423242
CAPZB	622.25579156658	-0.0907974019890786	0.0638084032494808	-1.42296934831726	0.154745041040826	0.72261423220636
MICOS10	202.949356712414	-0.162927168165122	0.224449400012016	-0.725897098216345	0.467901855549921	0.874878526009404
NBL1	44.0076646801375	-0.00950044435343292	0.172382274021853	-0.0551126524310065	0.956048716283378	0.993804489569283
TMCO4	91.3687415403127	0.185902032511223	0.0996842347909271	1.86490905910172	0.0621941524174929	0.618186490956691
OTUD3	46.4465585757188	-0.0991178471187518	0.101209076643155	-0.979337529856369	0.327413232641896	0.824810686986634
Z98257.1	5.23607130998252	0.749350904704076	0.540666016815578	1.38597744522138	0.165753790749449	0.730954277758239
PLA2G2C	7.77922839629891	0.0930396585159328	0.482086478441295	0.192993711038636	0.846963893366825	0.970537495232527
LINC01141	237.127838562799	-0.149244473477909	0.241085579735573	-0.619051847238655	0.535882203722405	0.892987857582176
CAMK2N1	106.271691552387	0.11025510950475	0.164682577424784	0.669500752470958	0.503176100868825	0.885014969968941
MUL1	15.6655308087917	-0.140619559115449	0.166102800557923	-0.846581506411222	0.397228425588989	0.851703291552312
PINK1	37.2049327137208	-0.11442255009239	0.167221046102291	-0.684259264963554	0.493811464641724	0.882579160455028
PINK1-AS	7.38711685895928	0.00208231088614065	0.232605020541598	0.00895213216504184	0.992857327362469	0.998898338706673
DDOST	50.7902604955799	-0.0486092362745697	0.131691623211955	-0.369114109834718	0.712042672288055	0.937968412066532
KIF17	7.07321767856387	-0.15825494431763	0.281101461619196	-0.562981577562965	0.573447428645362	0.904131692432678
SH2D5	5.3811991798513	-0.0785592336118407	0.304914912713706	-0.25764313366202	0.796682337350652	0.957357871833429
HP1BP3	365.567094021588	0.173128478203629	0.0949441357736361	1.82347731950922	0.0682311291263054	0.62171418590993
EIF4G3	835.299396826344	-0.056513541726818	0.0530496996463157	-1.06529428259907	0.286742779268002	0.803260493205867
ECE1	21.6044479996889	-0.0621213680216049	0.216412592088545	-0.287050616704355	0.774073563732138	0.953015239608258
NBPF3	17.9463009234516	-0.162728553636237	0.259878744911864	-0.626171077174567	0.531202735844097	0.892189644576368
RAP1GAP	40.8316498281313	-0.0254608718868444	0.199869364112822	-0.127387566372965	0.898633656663893	0.981793693421098
USP48	218.597965760685	-0.00396201437666084	0.043890885760889	-0.0902696381714714	0.928072946853614	0.987299436232186
HSPG2	3.39078049833095	-0.279634208896042	0.304942548537793	-0.917006204076457	0.359139389105113	0.837775247189483
LINC00339	12.7009725804262	0.151382475684992	0.16850431164972	0.898389330236723	0.368978022819931	0.84080027874225
CDC42	221.021385186273	0.116360450265024	0.0596027000691223	1.95226810413083	0.0509063822129167	0.604640472679788
CDC42-AS1	5.44494423055231	0.354388774978762	0.311507413360553	1.1376575958678	0.255263486417097	0.782474983489908
CDC42-IT1	8.37336482882864	0.136433334986325	0.235426092302165	0.579516627287068	0.562240630650541	0.90059683163104
ZBTB40	94.6216557943498	0.1229512130453	0.12783545320867	0.961792757480217	0.336153716849955	0.827174950882864
C1QA	276.198502059754	0.269345882424444	0.156423943906852	1.72189676143721	0.0850882217571345	0.641889934975402
C1QC	377.810015916237	0.330826736491555	0.148709574691269	2.22464987327396	0.0261047517906827	0.564175004780237
C1QB	465.348229053627	0.227785407539183	0.12322241060454	1.84857126574337	0.0645197450139853	0.618186490956691
EPHB2	143.228657424061	0.0661611156998986	0.147604870135113	0.448231251715046	0.653986310492293	0.927939867052946
KDM1A	118.827914506683	-0.0176364314630647	0.0596324628865491	-0.295752189484745	0.767419337608189	0.95101620624019
AL031428.1	52.345908214403	0.00148567144927766	0.18498566808245	0.00803127866433134	0.99359203563745	0.998958438490649
LUZP1	217.137467729845	-0.0503018893044392	0.0627190179754554	-0.802019721101572	0.422541550553148	0.861431833181853
LINC01355	29.8183309975115	0.14802890665122	0.141612537995356	1.0453093260434	0.295880028746802	0.808580775985356
AL109936.6	7.41143206298776	0.180764944952003	0.262389470445137	0.688918441145294	0.490874593755482	0.88247166955379
HNRNPR	180.686036513568	0.00947264121687531	0.0725481332033378	0.130570433705377	0.896115132933912	0.980473539164253
ZNF436	6.45092104832981	0.253953488557749	0.2320502424807	1.09439010208693	0.27378392311377	0.793603570029346
ZNF436-AS1	12.674285569365	0.00100149238771292	0.182014757407994	0.00550225927817507	0.995609854424259	0.999448176976671
TCEA3	3.83537671790378	0.184848815958124	0.277628767363396	0.665812904453701	0.505530695561798	0.886134741605725
ASAP3	5.3138955492094	0.0368864218454412	0.302206966106303	0.122056821921392	0.902854017241264	0.981793693421098
ID3	2.81062638809399	0.0417137917075596	0.448709726328253	0.0929638678637511	0.925932266142498	0.987011006068574
RPL11	282.0418993875	0.179924788885126	0.163818959856519	1.09831480460328	0.272067049479547	0.792194176495803
ELOA-AS1	64.6626446379264	0.0826293524387775	0.0865241009741214	0.954986547199042	0.339584500138966	0.829685101002657
ELOA	39.3348087812533	-0.0131235583533412	0.113727678077422	-0.115394586218555	0.908132369870348	0.983550204815993
PITHD1	42.698716324619	0.0154691164262381	0.11735679526826	0.131812703225902	0.895132438506613	0.980473539164253
LYPLA2	23.6919168687567	0.0684451150701223	0.152025392340942	0.450221597959259	0.652550664465365	0.927597691138381
GALE	27.675351931377	-0.00841327767649743	0.216490959252774	-0.038862027798002	0.969000391111921	0.995256757641828
HMGCL	59.4084183740618	0.142372625316792	0.0955525392747626	1.48999311161577	0.136226047152864	0.702513467538982
FUCA1	39.6886064420269	-0.106132175793018	0.125425885794206	-0.846174417035061	0.397455451368494	0.851703291552312
PNRC2	50.5777646793582	0.149179552664545	0.105189042326353	1.41820430498559	0.156131125415484	0.72401276820169
SRSF10	157.36774702388	0.0765291317131998	0.0670884443632487	1.14072002174972	0.253986451951225	0.781777513424473
IFNLR1	62.5623429856664	0.21118667436964	0.20158124905678	1.04765039088608	0.294799711755183	0.808580775985356
LINC02800	4.5164054233594	0.602666195470242	0.406752691946421	1.48165262923356	0.138432747625086	0.707008530557275
AL138902.1	7.17337883694503	-0.157142134024098	0.217499184280733	-0.722495279896172	0.469990026306517	0.874878526009404
GRHL3	2.91837880465271	-0.165282396510596	0.356486912013492	-0.463642257094535	0.642904073717615	0.925169513472919
STPG1	25.0022126197516	0.0778997773911566	0.145566148811337	0.535150363097946	0.592545886603917	0.909985992324209
NIPAL3	80.3030571890821	0.14527681593707	0.116868992617674	1.24307408392173	0.21384053483328	0.759049057677797
RCAN3AS	8.30259308579236	0.258395124255913	0.307325860569849	0.840785489957765	0.400468117333232	0.852034293792192
RCAN3	36.3191523587621	0.352048230667449	0.169458919602152	2.07748421560797	0.0377568905859604	0.594493537072276
NCMAP	23.4889772011357	-0.0509228678038583	0.293242283305135	-0.173654587701018	0.86213692892287	0.974415978096176
SRRM1	177.807532625569	0.06003709763946	0.0524968924421263	1.14363145791241	0.252776509822781	0.780743228343698
CLIC4	62.1447503074556	-0.0917665745851115	0.222150244507921	-0.413083383222832	0.679545523379316	0.931412205191058
RUNX3	33.8462915935899	0.270789909276443	0.24043529099789	1.12624859750235	0.260060308539706	0.784897682802389
SYF2	38.3577844406686	0.239421630272698	0.154922633121246	1.54542706542639	0.122242997855675	0.68909440223294
AL031432.4	12.4391876710049	0.371521828758367	0.198644490984887	1.87028508526135	0.0614442395826457	0.618186490956691
RSRP1	363.944190729269	0.0122376638032765	0.0966971198370287	0.12655665260663	0.899291307192879	0.981793693421098
RHD	18.0101241417017	0.112490954663533	0.531926729536499	0.211478289052242	0.832514071936271	0.966875188072752
TMEM50A	73.1878947995951	0.248469038536893	0.0935195466624265	2.65686744006342	0.00788704490124941	0.472573392209575
RHCE	2.82106016624423	-0.608725352614259	0.359591362174308	-1.69282529183553	0.0904887269921358	0.651568652611307
MACO1	153.048592293247	-0.125361490089109	0.0718807753416445	-1.74401972562586	0.0811556502829807	0.633448634727327
LDLRAP1	29.5024657564267	0.144536024065475	0.138902295110452	1.04055893353341	0.298080298963516	0.809558494398627
AL606491.1	3.08798370036706	-0.465864165764376	0.390544787956594	-1.19285720903323	0.23292530026396	0.767749128907258
MAN1C1	233.014156088213	-0.0612650541139417	0.0771166811682716	-0.794446197447981	0.42693571890289	0.863053858622741
AL031280.1	24.1061934461727	-0.131777263185982	0.236822163857293	-0.55643973959038	0.577910278637806	0.905602513870846
SELENON	46.2219179862021	0.0062735627026718	0.0949806390158911	0.066050963308661	0.947337251154545	0.991780001305553
MTFR1L	35.2687024879249	-0.0793210221156755	0.106344178817739	-0.745889648098386	0.455734079110791	0.871332138049639
AL033528.2	5.57864120611097	0.39053796096694	0.318221319412318	1.22725266078393	0.21972764219932	0.761606320304444
PAQR7	21.5738684946952	-0.0371015206761539	0.154664724609063	-0.239883533688326	0.810420546421099	0.959745628008819
STMN1	74.5815922754024	-0.168175496613774	0.197902216088395	-0.849790871157589	0.395441365894026	0.850985178148138
PAFAH2	34.844739659566	-0.0948122007200626	0.117757106354776	-0.805150565048823	0.420732799535655	0.860677260897938
EXTL1	10.1798055031597	0.233922716049084	0.295515363941788	0.791575479964431	0.428608248848502	0.863732397759959
PDIK1L	42.9100867295004	0.0168731766705707	0.110180559590888	0.153141141533703	0.878286972256268	0.977623559690398
ZNF593	6.44843868910538	-0.0450189093347265	0.327061855423365	-0.137646468361319	0.890519828599633	0.97938682349635
CNKSR1	3.75263313810082	-0.0176836677628492	0.383102001362383	-0.0461591630948488	0.963183390888274	0.9948845585008
CEP85	36.5915562372527	0.0264168352825998	0.121063316791144	0.218206769670565	0.827268010735668	0.964980136375133
SH3BGRL3	48.2822272966428	0.425968110067326	0.227962952597926	1.86858480824573	0.0616806009626261	0.618186490956691
UBXN11	24.4674418963841	-0.318162371269668	0.204809640374039	-1.55345407905905	0.120314691807977	0.685566734453003
DHDDS	69.8119856452277	-0.236792243427934	0.0875912896062926	-2.70337660847641	0.00686389273072668	0.47070720133283
AL513365.2	15.7900974780472	-0.0449699938429468	0.165454693435032	-0.271796422992405	0.785778555761459	0.953617936552543
HMGN2	64.7876178062604	-0.101208971651169	0.150777435017316	-0.671247469089427	0.502062893176471	0.884818006131919
RPS6KA1	253.791577809818	-0.067319522525359	0.0525312261761956	-1.28151439487747	0.200013047090906	0.755351738705776
ARID1A	420.815479471514	-0.0211442640186117	0.0653689277406321	-0.323460468902089	0.746346540977324	0.946773699162155
PIGV	11.1566803868135	0.259558516839123	0.192860217128511	1.34583752265594	0.178354921401692	0.742273131947988
ZDHHC18	26.0502327641218	0.164692697100992	0.140382753292561	1.17316901997048	0.240728032828801	0.772651843436752
GPN2	31.1419378522573	0.106233991521164	0.106552378243985	0.997011922886494	0.318758722688827	0.821377444849887
GPATCH3	12.4374886101078	0.304833068765735	0.164521213201441	1.85284962853085	0.0639039146105731	0.618186490956691
NUDC	71.8403471145598	-0.0112119693985714	0.128362390687256	-0.0873462183007206	0.930396317484852	0.987496249980613
TRNP1	5.63502401001897	0.123191457041174	0.257839845560561	0.477782853047199	0.632804766660575	0.92170182773975
SLC9A1	34.7804701695917	0.0174512982788665	0.10485333127468	0.16643532510331	0.867814376204045	0.975414111607044
WDTC1	98.9726374274264	0.0996322340633902	0.111277298586867	0.895350941554483	0.370599516725003	0.842010924155347
TMEM222	39.7234885130058	0.26839507474756	0.116281894224657	2.30814157730367	0.0209912633332482	0.55320207969526
SYTL1	4.50052074571724	0.593209911674924	0.320570239339606	1.85048341635509	0.0642439060626283	0.618186490956691
MAP3K6	12.7979770072989	0.226595382741728	0.268845167893835	0.842847146991346	0.399313936007888	0.851703291552312
WASF2	512.581775920534	0.0824385523430201	0.0669833163696845	1.23073261837376	0.218422884232257	0.760639298065862
FO393419.2	12.1823230135689	0.046832101571678	0.276255233505441	0.169524757874879	0.865383900214349	0.975052122920412
BX293535.1	4.00295238795173	0.169700991482992	0.357255600901497	0.47501282290542	0.634777833595338	0.922650705140516
AHDC1	89.9180138290291	0.0730069263011176	0.141603743091755	0.51557200895326	0.606153364295688	0.912971733877455
FGR	63.9290652716551	0.244543480187124	0.254523942092346	0.960787728560322	0.336658909971256	0.827174950882864
IFI6	25.1662602134557	0.427539348013978	0.338678887982356	1.26237377995717	0.206814319479914	0.756314733386627
FAM76A	34.4062916774413	0.0765445463822001	0.103234096593715	0.741465745406256	0.458411093910787	0.871668587293036
STX12	208.845794471904	-0.0217887575632924	0.0682536160675124	-0.31923228128661	0.749550379645004	0.94693576839539
PPP1R8	36.6609305030086	0.253832479389552	0.123926598493084	2.04824858001503	0.0405356485439275	0.59816367603596
THEMIS2	140.529486530792	0.0671628241822952	0.223496260996002	0.300509833511249	0.76378829679948	0.95101620624019
RPA2	73.0917178832784	0.0661357960967989	0.105025908190137	0.629709347307596	0.528884765801422	0.891499912344628
XKR8	9.11604277256718	0.476036435895385	0.215609004858808	2.20786899047709	0.0272534070511444	0.569335739269363
EYA3	221.434724427473	-0.0226143607420932	0.07193565976277	-0.314369268547352	0.753240593997355	0.948216360709257
PTAFR	177.402900865845	0.0681475145490701	0.119110117452707	0.572138757029842	0.567227974033205	0.901868627409281
DNAJC8	67.1806289027188	0.0268686219139127	0.0892662054932427	0.300994332238605	0.763418816458203	0.95101620624019
ATP5IF1	64.0487856040978	0.103336612089651	0.16878331350142	0.612244243497336	0.540376173169303	0.894117621781741
AL353622.1	6.94626108355524	0.151598808944089	0.261209826196203	0.580371769131757	0.561663938640437	0.900484472415703
SESN2	25.8541273664368	-0.133591213745131	0.151243336731318	-0.88328660708177	0.377081438092499	0.844207342976929
MED18	7.05259081335823	0.0196949794289677	0.213711358424783	0.0921569147009071	0.92657336940213	0.987270622054587
PHACTR4	268.849449173534	-0.0527662068073017	0.0532720693509445	-0.99050416944928	0.321927752224216	0.822431431351339
RCC1	43.03750130853	-0.00944458044408124	0.21149921714252	-0.0446553919758338	0.964381990248582	0.9948845585008
SNHG3	53.6552993308655	0.0238786459047356	0.207768036194314	0.114929352667141	0.908501119181451	0.983550204815993
TRNAU1AP	91.1953532707203	-0.0383892678194344	0.105554107682469	-0.363692789056755	0.71608742864276	0.939159212739313
SNHG12	65.6557884256486	0.13775969498856	0.235545022643475	0.584855045725484	0.558645187957928	0.899437305764809
TAF12	55.6055928128081	0.123779695084781	0.0965489308121865	1.2820410753752	0.199828237571067	0.755351738705776
RAB42	7.87853270754969	0.419422469188335	0.475866347485567	0.881387119313068	0.378108326943674	0.844918922726391
LINC01715	4.57303457637506	0.568808425112263	0.293867785991791	1.93559298509892	0.0529175702104624	0.60584270752039
AL360012.1	8.15075300188238	-0.622776078350018	0.39872178048946	-1.56193142392551	0.118304144736443	0.681829110391455
GMEB1	64.7238453617222	0.0324151462469488	0.0907929914967375	0.357022559919877	0.721074916862071	0.940632175115446
YTHDF2	123.867655825992	-0.0302449933662969	0.0796397626313041	-0.379772520246168	0.704114282434973	0.936500155112759
OPRD1	14.5639411706717	-0.00887758534785399	0.249213184286905	-0.0356224546195507	0.9715834034855	0.995880630194679
EPB41	353.749274837374	0.0956639105048885	0.0760545144350762	1.25783342666071	0.208452004111672	0.757225962560414
SRSF4	228.966417293533	-0.0534602032699037	0.0540699193421568	-0.988723562386051	0.322798411292599	0.822741365011171
MECR	40.4722167994524	-0.10878134490935	0.117573429613784	-0.925220479377737	0.354851232871415	0.836272038269052
PTPRU	9.45574052267283	-0.0653542424516697	0.230392222062557	-0.283665142280387	0.77666701026902	0.953418290004873
MATN1-AS1	3.84313484243189	-0.133252547851243	0.322466045142445	-0.413229702347049	0.67943832839056	0.931412205191058
LAPTM5	369.093923515776	0.156352982457325	0.0893532736781841	1.74982936854052	0.080147761373544	0.633448634727327
SDC3	34.8126462173766	-0.0652354829665896	0.168568674846782	-0.386996475032413	0.698758817550375	0.934960944804805
PUM1	450.700960918511	-0.10391608647076	0.0485438034027098	-2.1406663505266	0.032300953936031	0.579051804033967
NKAIN1	5.4537061485034	-0.220596957683556	0.31631962375915	-0.697386254643252	0.485561101283016	0.880231049768075
SNRNP40	70.708507390273	0.0127510144363789	0.0837753885319104	0.152204778274732	0.879025425356906	0.977623559690398
ZCCHC17	85.3924198919946	-0.0673561919523803	0.0723022548068852	-0.931591858819404	0.351547492060861	0.834684881631483
AL451070.1	17.0707468338364	-0.133935284802819	0.235639081159767	-0.568391644304575	0.569769062848268	0.902666542231591
FABP3	6.27550822750175	0.39297906089891	0.258687971840916	1.51912382358689	0.128731331091942	0.695247312042143
PEF1	21.4654846194736	0.0965476298153778	0.127895591234918	0.754894120142421	0.450312514056683	0.869656896315359
COL16A1	11.0196828627351	-0.206727976197766	0.261181146042536	-0.79151186573053	0.428645354719427	0.863732397759959
ADGRB2	26.4033999861549	-0.151345229053253	0.225719811716792	-0.670500422192201	0.502538837401481	0.884856401019395
AL136115.2	8.69420076750258	0.295635367425965	0.211438884236142	1.39820718641227	0.162050859364698	0.729277075056945
PTP4A2	172.521119781328	0.0273995159657765	0.091711601034577	0.298757361737109	0.76512518626101	0.95101620624019
KHDRBS1	200.899054579321	0.0431512004130506	0.0883601353455717	0.488355979133447	0.625297716856145	0.919519882124889
AL445248.1	16.2426755844416	0.261350828974276	0.202484976388869	1.29071713682282	0.19680178013018	0.75498581594532
TMEM39B	47.1981814905273	-0.200496402459832	0.129650658748371	-1.54643566330782	0.121999386725849	0.688819319029969
KPNA6	167.919265167591	-0.0645725463464291	0.0666669393581669	-0.968584233326121	0.332752673086356	0.827091235737129
TXLNA	65.286105802274	0.0480277467119102	0.127718193052622	0.376044677457362	0.706883681692176	0.937200351596832
CCDC28B	7.51232911232855	-0.415352870478964	0.228642812759672	-1.81660147312632	0.0692781577255401	0.622970596981512
DCDC2B	4.36850677427666	0.342223904572591	0.402499575468239	0.850246622433012	0.395187985999459	0.850985178148138
TMEM234	14.2628191345015	-0.115245547628418	0.151736138234484	-0.7595128554697	0.447545826889059	0.869397943599457
EIF3I	21.5962123945467	0.172073287145359	0.159783945756709	1.07691224127962	0.281519473764348	0.801088662522833
LCK	5.95853400546792	0.883242068671548	0.469632905812736	1.88070737322596	0.0600117361368958	0.618186490956691
HDAC1	58.9975074753604	0.0719531133597296	0.0882840555746688	0.815018214686265	0.415061883934258	0.858126772696537
MARCKSL1	11.186396178537	-0.605113072201768	0.270316530661536	-2.23853521174194	0.025186173849557	0.562213435722818
TSSK3	9.37356527817167	0.1009950696738	0.194517424699629	0.519208342541832	0.603615462017584	0.912431610838429
FAM229A	12.0971417662291	0.277582637225671	0.189637719800995	1.4637522404138	0.143261656111674	0.71096922576881
BSDC1	80.9915187645762	0.0619039133864082	0.100295914704376	0.617212710695853	0.537094432941441	0.893133749582828
ZBTB8B	6.73316090723586	0.457593842846492	0.284237940264319	1.60989712499663	0.107420316750016	0.671040039053506
ZBTB8A	26.7665788943219	-0.132384208698881	0.109396949081784	-1.21012706304919	0.226230139963421	0.761903407386862
ZBTB8OS	142.727225049744	-0.0421741978725867	0.0685926758283771	-0.614849870824533	0.538653870876543	0.893683184342724
RBBP4	144.300448551638	0.0246618896991311	0.0604407005856976	0.408034477763267	0.683248362760455	0.932077477437659
SYNC	49.0350165049635	0.137203678096372	0.184987959946965	0.741689773408537	0.458275317307261	0.871668587293036
KIAA1522	9.67371736224517	-0.383715049828019	0.214168390767378	-1.79165117902388	0.0731888595059797	0.625259989250935
YARS	93.211720835245	-0.140461032768811	0.164242426534759	-0.855205538132286	0.392437370810865	0.850302980731585
S100PBP	177.011555959778	0.018521098668381	0.0905975639023053	0.204432634506077	0.838015429996133	0.969166247801325
FNDC5	5.43878228032549	-0.252928787712021	0.319682942395162	-0.791186373026353	0.428835242254935	0.863732397759959
HPCA	19.8270121699746	0.0961881593829882	0.233748402700554	0.41150295904358	0.680703771948954	0.931412205191058
TMEM54	4.87837316044857	0.348124726030985	0.27480902035704	1.26678784262137	0.205231160312089	0.75616925197324
AL031602.2	18.0341130701564	0.141279451813333	0.295835927517825	0.477560156397233	0.632963295121896	0.92170182773975
RNF19B	74.3121908564461	0.0176907849157373	0.162916913938092	0.108587773289517	0.913529458906338	0.984719646353662
AL020995.1	40.7509947453647	0.0700112442604444	0.264898543744888	0.264294560742731	0.791552951216068	0.956070578763599
AK2	101.0026033027	-0.0349336634459192	0.0859490936700342	-0.40644597812785	0.684414942541003	0.932140272712732
AZIN2	97.7608639233427	-0.316917986811707	0.285057411496529	-1.11176897716117	0.2662374936523	0.788557420916887
TRIM62	21.9543788874917	-0.0297469733010718	0.141312937543875	-0.210504245528375	0.833274138444658	0.967182262556132
ZNF362	115.307857146034	-0.0651845699954481	0.0967721528467281	-0.673588094073822	0.500573224594725	0.88448561501687
AL513327.1	160.56681897926	0.110269251329448	0.263796402431408	0.418008927768151	0.675940589809062	0.930545350132946
PHC2	489.892099608853	0.149983798552277	0.0991186085551746	1.51317498034477	0.130235217724447	0.696668406602256
AL513327.2	22.0432368247245	0.30137165143875	0.20697825528475	1.45605465184803	0.1453775122221	0.713687132715854
ZSCAN20	11.119523004575	0.12339114202657	0.192859520408607	0.639798034160534	0.522303910817272	0.890754532974428
CSMD2	51.6223119857038	-0.0717966339357914	0.219523231987858	-0.327057110473676	0.743624690317712	0.946123349341552
SMIM12	70.1222056152313	0.171200834795045	0.106937832940285	1.6009379476639	0.109390663607411	0.676090603300302
DLGAP3	18.260959689916	0.0293811581073766	0.206700401206011	0.142143691719753	0.886966507527999	0.978989197320436
TMEM35B	17.8453421905167	0.347157369057166	0.18746795529602	1.85182245418419	0.0640513221765153	0.618186490956691
ZMYM6	186.380988180438	-0.0888921312066359	0.0826135875278	-1.07599892301885	0.281927738060953	0.801088662522833
ZMYM1	77.3829606206308	0.00303555180896087	0.088339314383202	0.0343624107811514	0.972588157609504	0.996131528760869
SFPQ	311.296672722149	-0.0925023288898325	0.0615731061593991	-1.50231707736758	0.133015240327124	0.69929253731039
ZMYM4	389.79908138843	-0.0466941489472666	0.0472538786201757	-0.988154841692293	0.3230768205167	0.822856517013501
ZMYM4-AS1	37.2851348982736	0.0836363604894589	0.291634170090167	0.286785188661536	0.774276804531947	0.953015239608258
KIAA0319L	289.254027372501	-0.0215066540662595	0.0455108021268258	-0.472561525202884	0.636526037409403	0.923532950443187
NCDN	73.3250791702383	0.0029169067267757	0.189942063837886	0.0153568233799189	0.987747509312359	0.998510553349129
AC004865.2	9.96073032660415	0.346736718472883	0.214299763924036	1.61799860216268	0.10566289891213	0.668761834663411
TFAP2E	19.7322433315295	-0.100738381431046	0.162721324300063	-0.619085309589056	0.535860160467984	0.892987857582176
PSMB2	62.6019663962742	-0.0125338983528315	0.0790528716740692	-0.158550829178073	0.874022771248082	0.976837635617861
C1orf216	27.8240806064602	0.0923313804023029	0.159553444376042	0.578686224940983	0.562800912374121	0.901009681737729
CLSPN	10.9417626406795	-0.297059810124459	0.408143487223794	-0.727831802842351	0.466716553927554	0.874878526009404
AGO4	328.682275483448	-0.0569598999940732	0.0771006144241933	-0.738773619632788	0.460044473229647	0.872044977060912
AGO1	104.976931252395	-0.0973335465543406	0.0696465847160142	-1.39753509739524	0.162252720012748	0.729277075056945
AL139286.3	4.79061065507528	-0.18174685149211	0.414026080161336	-0.4389744033064	0.660680083493083	0.927980105395902
AGO3	342.465134784819	0.0380612046857459	0.0584927417038355	0.650699618056203	0.515240409798524	0.889878001976908
AL138787.2	32.2615988503913	-0.040968879195893	0.224624258878151	-0.182388489117361	0.855277858653557	0.972692850234472
ADPRHL2	33.8512280179207	-0.081930505180565	0.121659530962081	-0.67344090950097	0.500666829721161	0.88448561501687
COL8A2	38.9340241572827	0.029046081016328	0.159460092989794	0.182152665734285	0.855462918730293	0.972750683600428
TRAPPC3	52.9926871501142	-0.02328891702969	0.0765861232743769	-0.304087947450418	0.761060888869364	0.950461914090667
MAP7D1	71.0190299944845	0.179235084879338	0.0868603228586324	2.06348628442295	0.0390664495907832	0.59816367603596
THRAP3	263.483465426972	-0.038708634838196	0.0574558897590477	-0.673710475993464	0.500495400303326	0.88448561501687
SH3D21	25.6773023089298	0.0951466823946763	0.211833387340929	0.449158102927115	0.653317608699584	0.927939867052946
EVA1B	7.89426926181478	0.641214207885987	0.313537426763462	2.04509622505045	0.0408453723853665	0.59816367603596
STK40	97.9568817202427	0.00402224775128643	0.104999141787212	0.0383074345449203	0.969442563229051	0.995422521805288
LSM10	27.1360251033017	0.363068471132308	0.160648041176378	2.26002426468238	0.0238197449184282	0.559682348782493
OSCP1	25.5428647213311	0.100399379868295	0.186378712915404	0.53868480095077	0.590104362943492	0.909168680778221
MRPS15	24.543848465976	0.151872401730389	0.129481753466094	1.17292512392611	0.24082583345879	0.772773646399205
CSF3R	384.390547155479	-0.176636442931926	0.107844629335273	-1.63787890060607	0.101446958212522	0.665470652225785
GRIK3	19.4698788262477	-0.465569560922139	0.232774791173564	-2.00008582791508	0.0454909968275873	0.601131890640483
AL353604.1	4.81439952558479	0.383523901591406	0.314085677381308	1.2210805178671	0.222055535299052	0.761642118034946
LINC01137	15.3206908705216	0.124777936950951	0.210344366743475	0.593207885158739	0.553042036228693	0.898733881112508
ZC3H12A	6.1154110339996	0.561970515126148	0.250843077819431	2.24032698056225	0.025069702892541	0.562213435722818
MEAF6	69.0180256710947	0.172003868789637	0.0842968590909256	2.04045406489117	0.0413051217301519	0.59816367603596
SNIP1	30.7672589522763	-0.175081913576821	0.103088613303113	-1.69836326211922	0.0894392214655283	0.650216786834239
GNL2	50.379870901606	-0.0407519640984224	0.0958961446261613	-0.424959358452717	0.670866302023313	0.929737115270157
C1orf109	20.6637982472941	-0.02429543584067	0.149213191561523	-0.162823645727413	0.870657290111989	0.975678270710396
CDCA8	2.94311049667559	-0.396116493023792	0.381598658429405	-1.03804477367436	0.29924921071927	0.810777739532884
EPHA10	14.1736778921867	-0.224766955965694	0.242395315506579	-0.927274339010871	0.353784114118998	0.83577980896386
MANEAL	4.60845566608443	-0.0899756220207873	0.289152736963614	-0.311169878471908	0.755671480604542	0.948800327889822
YRDC	9.72750326788476	0.305631198762352	0.228206467285742	1.33927492238712	0.180481189526277	0.744641539407182
C1orf122	33.8741209473951	0.101696007032008	0.160143195630092	0.635031707915403	0.525407735300598	0.890935879885431
MTF1	62.2354594290367	0.0288167338801104	0.130534362101493	0.220759755639705	0.825279500804441	0.964248047429404
INPP5B	173.201010440355	-0.229578735435268	0.082798656359611	-2.77273503616003	0.00555873611102557	0.453836654403073
SF3A3	67.1301414220536	-0.00563197752551669	0.0855042938040386	-0.0658677742947533	0.947483097233154	0.991780001305553
FHL3	24.559280723142	0.167416525810482	0.149570528447412	1.11931493154646	0.263005807990058	0.785616896398665
UTP11	22.6916571785489	0.122160753986529	0.140527075128416	0.869304038918452	0.384680854322971	0.848159608474681
MIR3659HG	5.92798642258374	-0.402953825530151	0.341192724463898	-1.18101529322847	0.237596648016868	0.769909777616465
RRAGC	42.2228535911774	0.195778679722719	0.109372261845575	1.79002131270855	0.0734504852271313	0.625259989250935
AL139260.1	117.33247142138	0.126022031921534	0.106418561812424	1.18421100393805	0.236329547294697	0.769273206571418
MYCBP	31.9283778452759	0.0912709874521127	0.144127875381704	0.633263948492913	0.526561291729554	0.891012279204636
GJA9	5.33690434238322	0.342218247568587	0.272899030376435	1.25401049280584	0.209838191603533	0.758411324099289
RHBDL2	20.738811260731	-0.0552572516629045	0.230120934082185	-0.240122663691127	0.810235165034861	0.959745628008819
AKIRIN1	94.0825348607138	0.13748255057075	0.0804274969618122	1.7093973549373	0.0873773705623144	0.645628375192579
NDUFS5	52.878058755097	0.173303733099611	0.198673516099854	0.872304152570132	0.383042472859545	0.847820309385863
MACF1	673.914656460899	-0.084190627771188	0.0435232778449199	-1.93438159853612	0.0530662272355524	0.60584270752039
AL442071.2	7.85981310263995	-0.228865685933928	0.314089050931718	-0.728664960637813	0.466206631385646	0.874878526009404
AL442071.1	5.95223928554278	-0.489805193501819	0.337145461419312	-1.45280079239341	0.146279071896693	0.714727197991527
BMP8A	3.94214883256932	-0.236638266411482	0.29871568521409	-0.79218560699912	0.428252459644078	0.863627101479852
PABPC4	161.239642638529	-0.103984472685586	0.12715909582078	-0.817750960042553	0.41349940538315	0.857470350818424
PABPC4-AS1	3.42435906465258	-0.115460755125864	0.412288056238657	-0.280048750815687	0.779440102904403	0.953418290004873
HPCAL4	22.4728219661834	-0.00377194632933766	0.23608612866418	-0.0159769925945249	0.987252746602844	0.998510553349129
PPIE	35.6810167670665	0.0921805819071381	0.131853421822782	0.699114066459601	0.484480748431511	0.879234001340291
AL033527.4	3.2808107511234	0.351894428443346	0.355497265623988	0.98986535895201	0.322239933353644	0.82272993702903
LINC02811	3.24918373715426	0.431183601747758	0.401665050993186	1.07349046346348	0.283051115200949	0.801384573090381
TRIT1	96.458453551643	0.0370436950521122	0.0798518888677937	0.463905056941651	0.642715769591573	0.925008586516872
MYCL	2.98784177104885	0.844736608415722	0.37706543306178	2.24029182828148	0.0250719834160754	0.562213435722818
MFSD2A	19.2119081351992	0.0488497374322732	0.280680707676919	0.174040238948315	0.86183383866666	0.97437567680188
CAP1	206.855204050274	0.0920325031500081	0.0808655963245017	1.13809218422993	0.255081991380619	0.782474983489908
PPT1	139.159265838647	0.174449968033073	0.111382451705054	1.56622488877355	0.117295977986484	0.680409493722343
RLF	312.634130003388	0.000197437818358384	0.0807772356563704	0.00244422598463622	0.998049791765581	0.999776089903523
AL050341.2	10.9914415999409	0.195119395356376	0.239037259788422	0.816271888027336	0.414344649039838	0.85783964088693
ZMPSTE24	59.9353338712937	0.145596837054507	0.122255596517045	1.19092165268858	0.233684343382964	0.768189324375619
COL9A2	47.6446726434275	0.43622041396009	0.222863994968315	1.95733911178478	0.0503076119905084	0.604020142893521
SMAP2	753.606865656084	0.108454979135023	0.098837481796257	1.09730617538994	0.272507572275209	0.792194176495803
AL031985.4	8.69256080690694	0.0809657366022925	0.269128456287321	0.300844205474332	0.763533297870944	0.95101620624019
ZFP69B	8.87259765102638	-0.0821628312930199	0.19589833741149	-0.419415664158673	0.674912378200417	0.930545350132946
ZFP69	12.029724974442	0.216536300831275	0.201114418417202	1.07668213216857	0.281622297492949	0.801088662522833
AL603839.3	42.4967610352542	0.199898639853806	0.114241739891655	1.74978637443186	0.0801551827010638	0.633448634727327
EXO5	8.90408567181864	-0.0849279949451055	0.195413895486435	-0.434605710784784	0.663848649104839	0.928260063656038
ZNF684	21.0101592939137	0.0223322272808047	0.155314579320907	0.143787063509746	0.885668618541219	0.978989197320436
RIMS3	31.6614988490533	-0.212390599733038	0.193485432218256	-1.09770848015812	0.272331805598914	0.792194176495803
NFYC-AS1	9.64262221678644	0.300448697340329	0.208923934179383	1.43807696576479	0.150412217444176	0.717039634635682
NFYC	170.750796808933	-0.0199009531599875	0.0778844210890418	-0.255519048375998	0.79832223330881	0.957357871833429
KCNQ4	6.41606992480358	-0.0380665790870048	0.285286289461069	-0.133432907550223	0.893851021626826	0.980208555295517
CITED4	8.57925307998299	0.0306676144714734	0.342012801950547	0.0896680308356053	0.92855102127005	0.987314735447456
CTPS1	49.4002733848617	-0.0413639606372559	0.195080872337142	-0.212034937827067	0.832079777521764	0.966866819453205
SLFNL1-AS1	22.8722311787098	-0.382900966956018	0.153933156478002	-2.48744958991818	0.0128662686327469	0.513679622962674
SLFNL1	10.0610588579984	0.0287456432712287	0.24886052344891	0.115509052512019	0.908041645638618	0.983550204815993
SCMH1	238.23955651863	-0.0262107987417633	0.0778590765326018	-0.336644099943673	0.736385207693226	0.944171258530482
HIVEP3	582.798432434865	-0.191830120383881	0.10543541608642	-1.81940876703752	0.0688490901722637	0.622970596981512
FOXJ3	304.713520488467	-0.044079653617785	0.0462612860341341	-0.952841077207854	0.340670598172817	0.829940543383895
RIMKLA	15.6025177656452	-0.227254607045595	0.177536379028873	-1.28004529713111	0.200529205602505	0.756035965410907
PPCS	49.0657110148687	0.260569111685405	0.102569545030259	2.54041403428799	0.0110721309022458	0.490710933499088
CCDC30	105.848949668097	0.214390748615843	0.131022089553769	1.6362946839423	0.101777928162611	0.665821375217194
PPIH	35.3216527308955	-0.169536300837797	0.110333389787284	-1.53658200083087	0.124395703033821	0.690012269335492
AC098484.4	31.4492556712849	0.0324410705557673	0.207932777015659	0.156017108131655	0.876019536015747	0.977032151532134
YBX1	156.573940270254	0.130713853747709	0.149183191517317	0.876196925526535	0.380922987632068	0.8457419238606
P3H1	39.2757842558621	-0.062070140315968	0.0924388987162278	-0.671472087811357	0.501919835044385	0.884695395316098
C1orf50	29.3692222895247	0.00540103727796808	0.102504756789588	0.0526906013645281	0.95797842764907	0.993966342003909
TMEM269	6.65895056475894	0.499251842631239	0.271354370690546	1.83985185630412	0.0657899897958435	0.618186490956691
SVBP	34.8292880852747	0.0685521384765644	0.188228191080722	0.364196978587367	0.715710923032161	0.939159212739313
ERMAP	103.068108559694	-0.0195691056182123	0.137862539273987	-0.141946504984366	0.887122260527501	0.978989197320436
AL512353.1	12.460726796758	0.0738363025473839	0.276188602285033	0.267340150666982	0.789207275592807	0.954990569559294
ZNF691	27.1697201232162	0.0274997705826289	0.126946343725532	0.216625148669783	0.828500485275488	0.965439682443232
SLC2A1	14.0953349956017	0.464335364924611	0.321646447886413	1.44362037254205	0.14884579106246	0.716479114701516
SLC2A1-AS1	7.081132499343	0.0423275156354767	0.255155686526663	0.165888976301744	0.868244322929871	0.975414111607044
EBNA1BP2	19.2170668771288	-0.180490048478952	0.151252315699613	-1.19330436459172	0.232750193773005	0.767625946790949
CFAP57	3.67810578141331	-0.0270904319482512	0.30516974621112	-0.0887716829226896	0.929263362573964	0.987404010001521
AL139289.2	7.99831945241352	0.288476136373274	0.221554046462655	1.30205762873259	0.192896686160165	0.753985010917959
ELOVL1	29.1315041323323	0.134670002879084	0.152340736710521	0.884005196423496	0.376693407708681	0.844009481489822
MED8	22.793939992996	0.252753643810634	0.126937609423158	1.99116435987113	0.0464628206852625	0.602364048243983
SZT2	111.915512763169	-0.0693681135761586	0.0829187144190305	-0.836579704137791	0.402828857814174	0.852034293792192
HYI	21.3114709113585	-0.0198782451151936	0.154004235340792	-0.12907596386038	0.89729754094872	0.981087288423074
PTPRF	18.4926782519485	-0.215634399226651	0.23866987050456	-0.903483957865268	0.366269098560777	0.840090411185352
KDM4A	70.7059910931278	-0.186446103713149	0.0765223684810131	-2.43649154376881	0.0148305162090466	0.522385792740069
KDM4A-AS1	27.9500019935454	0.151966409823902	0.259359755557153	0.585929029341695	0.55792320847825	0.899427762134104
ST3GAL3	232.951510501494	-0.0575131422021508	0.0753743664736162	-0.763033175506457	0.445443610874875	0.868041317271906
AL451062.1	9.72205443363628	0.128238516079922	0.255370897405586	0.502165741604654	0.615550938963785	0.915357129227564
AL357079.1	15.759854178274	0.0234650836707547	0.178959879579762	0.131119241507404	0.895680980048724	0.980473539164253
IPO13	20.7310319804857	-0.121981024604012	0.125822255920715	-0.969470970866045	0.332310257163874	0.827091235737129
DPH2	14.124731963694	0.102706842469078	0.195118029504864	0.526383147317087	0.598622022544549	0.911286598580661
ATP6V0B	131.041419723311	0.188277869786322	0.114573710755423	1.64329031978578	0.100322880190843	0.663607934964351
B4GALT2	9.91050024329599	0.0661927862579277	0.188778069742199	0.350638113570726	0.725859859239772	0.942437496690469
CCDC24	18.2441282575357	-0.288426791778998	0.14684807932125	-1.96411688264594	0.0495165387959608	0.604020142893521
SLC6A9	3.44985027044601	0.259410492858185	0.37507184651593	0.691628804635346	0.489170467694788	0.882010213944738
AL139220.2	21.4959654408628	-0.488937095228943	0.242843171458225	-2.01338622079828	0.0440740140625034	0.59816367603596
DMAP1	30.0751344681175	-0.0504926863073991	0.102325836004948	-0.493450024732343	0.621694643194642	0.917697012574655
ERI3	187.58161771451	-0.131135479002298	0.0738193295911823	-1.7764382273388	0.0756607150330218	0.628167580045968
RNF220	90.1927764230408	-0.231179103314261	0.143209856714026	-1.6142681001064	0.106469286238445	0.669399063900124
TMEM53	11.4933868179335	-0.015985074523041	0.179565752577245	-0.0890207308109305	0.929065434722604	0.987379914529815
ARMH1	39.4793022413115	-0.178266115352881	0.18513234199557	-0.96291179289001	0.335591790919606	0.827174950882864
KIF2C	4.03218036325118	-0.266103301746988	0.406725547993698	-0.654257651282606	0.512945824595413	0.889093641105724
AL592166.1	5.29982408006044	0.0934478226879482	0.24196067472914	0.386210787321358	0.699340565245937	0.935331195946033
RPS8	255.631061713555	0.177186141885489	0.159130348821601	1.11346542754161	0.265508588591082	0.787775302679261
PLK3	68.7445567847909	-0.243257432276229	0.14695363386837	-1.65533458324767	0.097856647527236	0.661591679911514
BTBD19	38.3671385102783	-0.183173035440624	0.163623749718873	-1.11947706708432	0.262936669085888	0.785616896398665
PTCH2	28.0789911933275	0.0326949594108589	0.143554869284494	0.227752354021965	0.819838769193778	0.962456711867002
EIF2B3	181.65157195358	-0.0499289038537089	0.114424043737344	-0.436349758520322	0.66258298519759	0.927980105395902
HECTD3	17.89092811959	0.0421287299737321	0.141525012946156	0.29767692011984	0.765949760362887	0.95101620624019
UROD	19.3572762553607	0.0788250557350563	0.175003718359515	0.450419319509107	0.652408117131036	0.927580638557377
ZSWIM5	58.381600822459	-0.0917180134776132	0.149250217491486	-0.614525157947225	0.538868353690098	0.893683184342724
MUTYH	31.9232427119077	0.295464726226652	0.125843861263765	2.34786761356095	0.0188812308911655	0.548627816209859
TOE1	11.9434276500403	0.00186661613032739	0.197544965770935	0.00944906959811791	0.992460845442674	0.998898338706673
TESK2	68.5123930512771	0.116725810268167	0.112825868058403	1.03456602884496	0.300871625735296	0.811767727990071
CCDC163	3.60210260569698	0.387424976212173	0.415860121486683	0.931623293974773	0.351531240496483	0.834684881631483
MMACHC	8.16556438662462	0.0365128649621688	0.195206070277728	0.187047794723905	0.851623159410926	0.971989024511592
PRDX1	73.493354047936	0.145643072398399	0.170656852783349	0.853426452105589	0.393422857623629	0.850700850831708
AKR1A1	142.48617012261	0.0475653406513621	0.0907636696432715	0.524057046594835	0.600238862767479	0.911286598580661
NASP	135.050147716442	-0.161224297217086	0.0966883280766082	-1.66746390618467	0.0954221956813217	0.659365224621646
CCDC17	3.48030300739383	0.14842919966225	0.325543091821981	0.455943324834601	0.648430733669951	0.926174220426627
GPBP1L1	316.567262196915	0.0270893979873413	0.0537189189975956	0.504280400515018	0.614064348369356	0.915357129227564
TMEM69	26.6694503186444	0.214672994986272	0.149837683025188	1.43270364738745	0.151942546714938	0.719470752082324
IPP	12.9260746942021	0.317794846673032	0.162468225375535	1.9560430720436	0.0504600803920656	0.604020142893521
MAST2	164.3766800559	-0.0540125414279565	0.0841675905645542	-0.641726121250084	0.521051025804661	0.890754532974428
PIK3R3	18.8703797884925	-0.0572323846742392	0.165143058783964	-0.346562459819211	0.728920052659548	0.943011239955367
POMGNT1	39.7090527054844	-0.143117605783218	0.128631967820843	-1.1126130479676	0.265874654142359	0.788210955682418
LURAP1	29.3436878102734	-0.288560083708857	0.252656153815745	-1.14210589906825	0.253410003707159	0.781043761808597
RAD54L	3.85721636108456	-0.628607532555352	0.509073388063887	-1.23480729359293	0.216902232267005	0.759276319864849
LRRC41	68.3697518361236	-0.0331366308300115	0.0832042407204087	-0.39825651364767	0.690441111938598	0.932568822064144
UQCRH	80.736652548754	0.00648161415284058	0.112257126895939	0.0577389991358764	0.953956528679738	0.993486752859865
NSUN4	58.5712974950513	-0.0831607694185842	0.129367916826717	-0.642823749956293	0.520338470534238	0.890754532974428
FAAH	19.0151874287465	-0.150363913663867	0.2158106446507	-0.696740023677879	0.485965506383622	0.880540627382618
MKNK1-AS1	24.8745423052861	-0.145291867406114	0.246044765864636	-0.590509889107119	0.554848857817735	0.899320368779977
MKNK1	488.763915183796	-0.188940888099782	0.0746308098452381	-2.53167409668458	0.0113519447388821	0.494386586240394
MOB3C	33.7875054324766	-0.213218131745239	0.168818620226935	-1.26300126999392	0.206588723306552	0.756246069332173
ATPAF1	68.6072492002593	-0.10773563546164	0.0795885488498181	-1.35365749242312	0.175845675519296	0.739916840707231
EFCAB14-AS1	5.97464626386807	0.376174266183056	0.350841819957414	1.0722047509294	0.283628076971347	0.801384573090381
EFCAB14	106.035042045046	0.0108483709486425	0.0822134770325799	0.131953681320928	0.895020928249108	0.980473539164253
CYP4X1	12.7702747668503	-0.415445993542803	0.247238732675684	-1.68034348439961	0.0928905051235158	0.654679151211437
CYP4Z1	2.86224589550108	-0.486800451973458	0.365879472787188	-1.33049402379729	0.183355554090334	0.747030967351026
CYP4A22-AS1	7.46273068931882	-0.431657151043251	0.268624559270332	-1.60691618151284	0.108072756232996	0.673061634659994
TAL1	184.903348533237	-0.0243027602739356	0.132047659881496	-0.184045368889882	0.853977863555462	0.972692850234472
AL135960.1	5.45417495823034	-0.360129991566792	0.337047712656315	-1.06848371326589	0.285302373199983	0.802323257510237
STIL	11.3242523509718	-0.255750071954362	0.276393326969861	-0.925312035417736	0.354803620098319	0.836272038269052
CMPK1	105.790167921198	0.00326469061529867	0.0802784844673969	0.0406670683553393	0.96756131551173	0.99517161662027
LINC01389	4.38648534641124	0.302960193588443	0.306642090970939	0.987992850652571	0.323156149591767	0.822944786809445
AL109659.1	8.13414939539016	-0.314037195354622	0.402844964613109	-0.779548518513127	0.435656668504877	0.866017586740566
SLC5A9	39.6753292519285	-0.18896558602825	0.350394740311681	-0.539293443332403	0.58968439227477	0.908975472720761
AL109659.2	5.07877405869561	-0.578259451335607	0.452146509053413	-1.27892052632722	0.200925043581761	0.75616925197324
SPATA6	465.040826854266	-0.152990791405578	0.157417403367284	-0.971879780335483	0.33111035992321	0.826813528103537
AGBL4	215.587199635274	-0.310362395028914	0.16915984711345	-1.83472851462654	0.0665459251100498	0.618186490956691
BEND5	3.67027237564929	-0.235038407138699	0.322887748005234	-0.72792606282134	0.466658847909025	0.874878526009404
AC099788.1	5.4761362566838	-0.699952476356519	0.421894053863392	-1.65907167912625	0.0971013493256389	0.661591679911514
ELAVL4	88.1914940187116	-0.289078206521022	0.144646672201719	-1.99851266621525	0.045661108124683	0.601131890640483
FAF1	553.747540599469	-0.0468801284891636	0.0448197335401536	-1.04597070946805	0.295574555908724	0.808580775985356
AL049637.1	5.40031156684864	-0.176250730254216	0.359169397291148	-0.490717559968908	0.623626224946617	0.919102510014974
CDKN2C	3.12603374442844	-0.0088013787841651	0.355069735198208	-0.0247877470583405	0.980224264487918	0.997336288739545
LINC01562	3.22193835986724	-0.491245391600981	0.319814866161228	-1.53603050882985	0.124530897947858	0.690012269335492
RNF11	89.7072275929702	-0.0157432738670166	0.0795678663328364	-0.197859696289475	0.843154838417786	0.969938705715778
TTC39A	4.03352904929174	-0.175627077250923	0.299617931990042	-0.586170113665827	0.55776120329006	0.899427762134104
EPS15	548.756041317335	0.108721997910679	0.0761794305713211	1.42718312666949	0.15352711677928	0.721867418404263
AC104170.2	4.84261842753888	0.253030481630538	0.429768795256716	0.588759547978335	0.556022585471579	0.899427762134104
AC104170.1	9.77338873325385	0.404031040422094	0.215973862946064	1.87074044474999	0.0613810659594941	0.618186490956691
OSBPL9	268.535162199778	-0.06507130597882	0.0560639158748124	-1.16066287849248	0.2457790236689	0.776073261300344
NRDC	343.778838376976	-0.0328133809350775	0.0463216689859668	-0.708380800031587	0.478708812341173	0.877625429934301
RAB3B	7.49070592421491	-0.619469249656105	0.306768314377801	-2.01933909280213	0.0434519873338682	0.59816367603596
TXNDC12	62.6285911089218	0.0217645485162878	0.0804930555737326	0.270390387855897	0.786859934176194	0.954022542485677
KTI12	2.93379043007661	0.35442023503854	0.327958492544772	1.08068625480145	0.279836699354694	0.79982133263441
AL445685.1	3.39108080034539	-0.44681671700316	0.352878695882792	-1.26620485230871	0.205439750755115	0.75616925197324
BTF3L4	142.684625294902	0.0200154833974049	0.070749149044008	0.282907761688478	0.777247544582117	0.953418290004873
ZFYVE9	106.362511397647	-0.189557803074183	0.109363467887953	-1.73328266499735	0.0830454403400597	0.636471608111222
CC2D1B	39.6163460125558	0.0180449390212834	0.0918311884107661	0.196501203279297	0.844217890945977	0.970240477224994
ORC1	4.0170958546232	-0.619579238701508	0.478161035408749	-1.2957543438726	0.195060132132775	0.75498581594532
PRPF38A	39.4949382647622	0.0989452745257546	0.106859298818597	0.925939769581706	0.354477282063624	0.836174707137085
TUT4	401.35922106823	0.0112956153413279	0.050940331305885	0.221742086314678	0.824514665431424	0.964160985711853
GPX7	10.8866505695752	0.372418509726314	0.229357940301629	1.62374369614824	0.104430521061759	0.668464697819371
SHISAL2A	58.0280622380539	-0.0133373404505134	0.216334515324198	-0.0616514680078958	0.950840389319266	0.992485786845687
COA7	14.4114348887049	0.175521537317305	0.164837991662758	1.06481239880916	0.286960833177741	0.803260493205867
ZYG11B	172.749059049247	0.0218537769171593	0.0667327180348636	0.32748219405273	0.743303208259967	0.946123349341552
ECHDC2	128.708959729748	-0.0206431018080048	0.113099930627789	-0.182520906011349	0.855173949289286	0.972692850234472
SCP2	141.632642140207	-0.0024413543115523	0.077284928385018	-0.0315890091712315	0.97479980842786	0.996173264553023
CPT2	18.9487098684892	-0.0598230884261682	0.128491731532683	-0.465579284461209	0.641516673771249	0.924293771641949
AL606760.2	5.63120243087881	0.192958265684662	0.238440877098902	0.80924994083387	0.418371394032903	0.859514016105097
CZIB	36.7343599726091	0.168863899301661	0.134223638006214	1.25807869470684	0.208363297573133	0.757225962560414
MAGOH	44.2519513267935	0.0260609517622419	0.111380589711029	0.233981089791818	0.814999659378511	0.960699776576003
LRP8	100.473062600896	-0.105672223157372	0.145052381734116	-0.728510775859381	0.466300974684892	0.874878526009404
LINC01771	7.44048106628208	0.209547549849525	0.290944911722769	0.720231017647751	0.471382769240438	0.874878526009404
LINC02812	14.1949849167378	0.376274928726287	0.265748881319949	1.41590409283142	0.156803586475763	0.72401276820169
GLIS1	16.6255071954224	0.0564453898328247	0.274356833383903	0.205737138516399	0.836996246743418	0.968965302426145
NDC1	73.1441677859911	-0.0260541860995845	0.125646168860819	-0.2073615641114	0.835727497588001	0.968531200337579
YIPF1	77.192008074891	-0.0928787651650211	0.0869122717689181	-1.06864960810099	0.285227586103927	0.802323257510237
DIO1	8.56253044884496	-0.116571958484562	0.264425660917208	-0.440849644017948	0.65932185093408	0.927980105395902
HSPB11	86.0785836161948	-0.0231377695549788	0.0776369803045446	-0.298025109480261	0.765683999338565	0.95101620624019
LRRC42	19.0659804180287	-0.115513639188445	0.125074596388159	-0.923557960802504	0.355716510022099	0.836696826816536
TMEM59	123.214168482712	0.144744034448256	0.076100274570043	1.90201724324967	0.0571689003607848	0.616244064107728
TCEANC2	45.8816004581252	0.148429830637034	0.131771844228337	1.1264153697343	0.259989744138863	0.784897682802389
CYB5RL	16.5514293200835	0.0916950127777754	0.160341657925091	0.571872674664582	0.567408237463126	0.901880461651916
MRPL37	22.8547981330297	-0.193857006847277	0.131228183843219	-1.47725131271253	0.139608283661958	0.707665217223588
SSBP3	130.057654034497	0.03061594182069	0.115370301113804	0.265371083590131	0.790723609783612	0.955632771726937
ACOT11	65.3376934052839	0.282887137688523	0.182744682860141	1.54799107290592	0.121624445837789	0.687939068979295
FAM151A	4.00699286963813	0.0944450416894926	0.442983246671985	0.213202287894707	0.831169183811667	0.966754842842746
MROH7	44.0348352893576	0.108054533240533	0.163416695812847	0.661220891189002	0.508470665529933	0.88719895817318
TTC4	44.1005836657606	-0.024395933621453	0.130876530243932	-0.186404190086511	0.8521278068036	0.972180271125031
PARS2	2.62491620747234	0.140720971574978	0.344945650238076	0.40795114093439	0.683309545808334	0.932077477437659
DHCR24	18.4374039529465	-0.242664618669543	0.225209117571205	-1.07750796809023	0.281253392960789	0.800935230348377
USP24	392.815992843661	0.0464521164894471	0.0696091094449548	0.667328125008988	0.504562565192691	0.885749149607371
MIR4422HG	2.85146926719652	0.34060435626445	0.405387376624918	0.840194776414046	0.400799186730691	0.852034293792192
AC119674.1	9.23939359934517	0.533375145957863	0.285770870503858	1.86644336778427	0.061979360397112	0.618186490956691
PLPP3	16.0384469850796	0.0254331644212357	0.211723990099192	0.120124150358778	0.904384801690872	0.982369716338295
PRKAA2	34.2774824728877	-0.541418355660252	0.210416672913877	-2.57307725743697	0.010079870416794	0.479555159780394
DAB1	250.121054664394	-0.181677563050339	0.140841647010292	-1.28994205128163	0.197070778906972	0.75498581594532
OMA1	32.225423649876	0.0743307278705228	0.168193773110974	0.44193507580973	0.658536187773482	0.927980105395902
MYSM1	180.879576997529	-0.080779144391991	0.0516914271233683	-1.5627184020128	0.118118844108445	0.681829110391455
JUN	68.1918605961748	-0.238887723252667	0.208290363312423	-1.14689762624471	0.251423933874396	0.779940173311394
LINC01135	30.5082837757205	0.0393973981260263	0.170815861345904	0.230642504833003	0.817592543650438	0.961358290724089
LINC01358	20.9026022172861	0.306333989409935	0.207531945818456	1.47608113151847	0.139922113534368	0.707665217223588
AC093425.1	2.63927952815737	0.205182406771053	0.367427299698811	0.558429945023806	0.576550829464366	0.904780592928916
FGGY	165.619971954364	-0.00372760208213036	0.125949605840486	-0.0295959805293186	0.976389270983889	0.99644167238821
AL035416.1	2.72693494788655	0.298470297187549	0.43150870198787	0.691690099904264	0.489131965513015	0.882010213944738
HOOK1	22.9723897615757	-0.204623219297141	0.192064623690695	-1.06538734393207	0.286700681619098	0.803260493205867
CYP2J2	2.64968707969389	-0.958906935528869	0.386905963312899	-2.47839792211572	0.01319738682823	0.517889666016039
LINC01748	8.22696192492029	-0.434521831673604	0.278453730100146	-1.56048127463521	0.118646191659554	0.682391552529597
AC099792.1	3.95173501835315	-0.446174747952093	0.378530072880216	-1.17870356919642	0.23851623391254	0.770619741639394
NFIA	464.355655752427	0.0100575609915504	0.0810684792320351	0.124062534376198	0.901265762165825	0.981793693421098
NFIA-AS2	2.82932212867984	-0.240967980857159	0.365567466749225	-0.659161448363949	0.509792099952404	0.887583225916101
TM2D1	153.086149913736	0.0689443266461376	0.0691288775200886	0.997330336024951	0.318604193464335	0.821377444849887
AC099791.2	13.217387981407	-0.106391262602739	0.261256727092635	-0.40722879669627	0.683839953344514	0.932077477437659
PATJ	78.627819496823	0.0480104839329646	0.117665029141347	0.408026788276162	0.683254008031625	0.932077477437659
USP1	33.6491557501223	0.157040270461111	0.105853049542207	1.48356869396091	0.137923379807119	0.706316686031052
DOCK7	224.917656206912	-0.0185415010074188	0.0665282107620883	-0.278701332788359	0.780474039608308	0.953418290004873
AC103923.1	5.8247668495525	0.317800548858045	0.279295097206491	1.13786655060073	0.255176210459954	0.782474983489908
ATG4C	259.859243216421	0.0296014235658333	0.11851357592937	0.249772427620231	0.802763343606079	0.958325442245824
ALG6	51.1602327493233	-0.366695939205615	0.102621323835574	-3.5732918413054	0.000352521494274277	0.175517593716776
ITGB3BP	93.8342171635498	-0.134210293813672	0.183296122600551	-0.732204761942242	0.46404359826893	0.874387131863087
BX004807.1	7.70762187417368	-0.345121708534103	0.323100846310929	-1.06815476491195	0.285450705704983	0.802323257510237
EFCAB7	44.29790314683	-0.206382355163373	0.139126243576307	-1.48341786465454	0.137963423904028	0.706316686031052
DLEU2L	5.07143800578378	-0.483795702631597	0.271487171485425	-1.78202049100346	0.0747458902520267	0.627076633833522
PGM1	53.9615856126833	0.271890486173369	0.214126179405901	1.26976760584687	0.20416742294775	0.75616925197324
ROR1	16.9458915417443	-0.0676958364161531	0.237926389273745	-0.284524287628583	0.776008623976674	0.953418290004873
ROR1-AS1	13.0717262041789	0.37956342885055	0.418259665329471	0.907482744126332	0.364151570586951	0.840072283030106
CACHD1	16.1049830105322	-0.300633486425883	0.222121222811944	-1.35346583554697	0.175906857378626	0.739916840707231
RAVER2	19.3616530473762	-0.153446953092093	0.222778115989635	-0.688788269935957	0.490956518391617	0.88247166955379
JAK1	368.218382493391	0.056063079717692	0.0758004562534691	0.739614014066389	0.459534235767192	0.871948130527508
LINC01359	3.88192438952529	0.0999550939966204	0.375374101844335	0.266281273815931	0.790022593964244	0.955475067358804
AK4	19.8949492597543	0.249248250803616	0.226725047231805	1.09934148805704	0.271619142333739	0.792194176495803
DNAJC6	88.3942037070679	-0.340612726390462	0.182517658831251	-1.8661905295716	0.0620147135997445	0.618186490956691
AL139294.1	6.79731777508896	-0.608483676388704	0.440486726834622	-1.38138935708988	0.167159276510501	0.732158285752812
LEPROT	78.1160911059236	0.146696893923678	0.107448609939209	1.36527493474951	0.172166653940343	0.735354793801155
LEPR	121.881313646761	0.045980836622176	0.212909278680146	0.215964456350694	0.829015453481458	0.965795401507331
PDE4B	468.457685004677	0.0152347865240933	0.134400833447232	0.113353363467607	0.909750411890898	0.983765090857838
SGIP1	92.8936921596898	-0.281942804292126	0.185279709394369	-1.52171441337923	0.128080654511817	0.69437958134688
AL139147.1	2.89925168359205	-0.70462975427702	0.421010287081747	-1.67366398375012	0.0941966559167703	0.657058233736745
TCTEX1D1	11.5367923031219	-0.317629680521121	0.305797539095255	-1.03869272938191	0.298947663638798	0.810387436314153
WDR78	18.7544611023485	-0.196766770184249	0.162740731590361	-1.20908126847761	0.226631624805961	0.762314116348675
MIER1	206.940891498785	0.0653207502790988	0.0562388360904486	1.16148830274588	0.245443377379831	0.776073261300344
SLC35D1	65.9261009246985	-0.0295425478750473	0.108380526199373	-0.272581698124456	0.785174782142708	0.953617936552543
IL12RB2	21.487557983907	-0.0316502792169116	0.18718570822469	-0.169084913143689	0.865729851633055	0.975119867587085
SERBP1	133.711944373028	0.0207536610290562	0.0830568793851311	0.249872872454338	0.802685662533529	0.958325442245824
GADD45A	4.3194983898877	0.41852379457359	0.313955830116661	1.33306584693163	0.182510196028323	0.745988997780953
GNG12	17.0176359330787	0.542317376856049	0.250242288397341	2.16716918762725	0.0302219559034062	0.578991466053627
GNG12-AS1	58.6742322764803	0.136828356477019	0.220868995543268	0.619500062199606	0.535586980950889	0.892959011737873
DIRAS3	3.39171318639596	-0.789713593542577	0.376189827153794	-2.09924228817523	0.035795547958502	0.584223706762502
WLS	109.354563993314	-0.13362727695935	0.15595332425504	-0.856841478677437	0.391532498655444	0.84956557010961
LRRC7	264.460732230824	-0.317475418752034	0.174577133856163	-1.81853952885725	0.0689817107719502	0.622970596981512
LRRC40	80.2164643549433	-0.127909572450357	0.0773591710038798	-1.6534506612531	0.0982391795923341	0.661591679911514
SRSF11	340.702744508005	0.0262443290734806	0.0606118456468263	0.432990099433719	0.66502196246525	0.928566382967086
ANKRD13C	190.554723945102	-0.0894735635208335	0.0663650108409197	-1.34820385602447	0.177592824738009	0.741604108100856
HHLA3	14.1822000921226	0.119168331157015	0.168620072439452	0.706726841193867	0.479736245995896	0.8777138865564
CTH	6.76981380584443	-0.333466521979353	0.264363449894745	-1.2613941984496	0.207166857514972	0.756488328023409
ZRANB2-AS1	12.848886107182	0.263051688732635	0.269324810597741	0.976707968897541	0.328713748867324	0.825681463770697
ZRANB2	238.745655388291	0.00770499736964134	0.0481029136968999	0.160177352627558	0.87274136902237	0.97672466540619
ZRANB2-AS2	48.5447214393937	-0.282244212304961	0.160347653680115	-1.7602016981678	0.0783736141710185	0.633327385329889
NEGR1	343.157663366952	-0.164807034714386	0.170317286962872	-0.967647134669969	0.333220628594035	0.827091235737129
AL513166.1	63.0785652958889	-0.320418018579086	0.22766940419597	-1.40738286600548	0.159313889112981	0.725968759067559
AL583808.1	6.02601418978537	-0.667525629631843	0.392033527202131	-1.7027258724422	0.0886193807351937	0.648350370096799
LRRIQ3	4.92204804588574	0.389619839302104	0.31908964169767	1.22103568523625	0.222072508801443	0.761642118034946
FPGT	73.0605418036351	0.0933794391781884	0.108163550304631	0.863317068598386	0.387963162152277	0.848311502859652
TNNI3K	51.0513698450811	-0.136511753834327	0.163841504642846	-0.833193970794551	0.404735342399273	0.852800466393618
AC093158.1	3.71198045150883	0.0421155176436296	0.537489027678575	0.0783560509607561	0.93754483224957	0.989371077487631
ERICH3	23.5671811488129	-0.146976540870653	0.192796407559544	-0.762340661483851	0.445856711603534	0.868408683573456
CRYZ	26.7203415465441	0.282541786199806	0.289934778964699	0.974501186814181	0.329807750148355	0.826403478404922
TYW3	48.7568096262715	-0.0501511660436261	0.117936062792837	-0.42524029424079	0.670661513092179	0.929737115270157
SLC44A5	78.3134597242639	-0.407112281169434	0.200597459933069	-2.02949868510435	0.0424075227787241	0.59816367603596
ACADM	113.810411251094	0.035064576546307	0.0589689902642598	0.594627386176547	0.552092569767562	0.898467254439756
RABGGTB	82.499860151911	-0.103538835054481	0.164631761703287	-0.628911663115695	0.529406890029806	0.891499912344628
MSH4	38.517368426857	0.521585918967913	0.328984563798393	1.58544192148647	0.112865962784105	0.678686011828535
AC092813.1	4.99226450639441	0.394313572047749	0.533308924074054	0.739371786685114	0.459681269296082	0.871948130527508
ST6GALNAC3	801.935007142778	-0.181904073009403	0.140770186221128	-1.29220595562515	0.196285829759095	0.75498581594532
ST6GALNAC5	116.794575713017	-0.0887736804449465	0.201846062860506	-0.439808828504608	0.660075572877818	0.927980105395902
AL035409.1	4.32432613684675	-0.0768067423750907	0.259576738591363	-0.295892239003754	0.767312378208246	0.95101620624019
PIGK	84.4730939657915	-0.0347550519212171	0.07586279846874	-0.458130369861564	0.646858781166104	0.926027471711181
AK5	118.798447977081	-0.17474090851133	0.190600331172557	-0.91679226072871	0.359251508888652	0.837775247189483
AC118549.1	301.349647919713	0.028032893579529	0.0629779700295452	0.445122216012643	0.656231434792521	0.927980105395902
USP33	290.08667992986	-0.0401172157131336	0.0602936427195478	-0.665363940602102	0.505817742871513	0.886134741605725
MIGA1	164.500389403833	-0.0439134615465019	0.0530186354494517	-0.828264650235469	0.407520637701484	0.854085387744541
NEXN-AS1	2.70045136067617	0.0264863775786647	0.394499714521235	0.0671391552483342	0.946470922821415	0.991658814969183
NEXN	11.2624546418598	0.0903250248416402	0.215128201807334	0.419866033754766	0.674583322187056	0.930490780657527
FUBP1	240.890346358167	-0.0929728531775928	0.0596668638221355	-1.55819909447128	0.119186059586415	0.68336245517738
DNAJB4	28.3917025134796	-0.214253959899876	0.228659592248693	-0.936999658719112	0.348758733469928	0.833744275627175
GIPC2	31.0712840693163	-0.290256664560478	0.191048754145742	-1.51928059336652	0.128691882461476	0.695238081731764
AC103591.3	54.0008468398873	-0.590157528354507	0.43990543567795	-1.34155543553355	0.179740183946854	0.743794822466179
IFI44L	181.599492170205	0.511324931551418	0.305177038347857	1.67550263387963	0.0938356547362323	0.656893074977334
IFI44	122.980623971008	0.248037345965413	0.219175026123793	1.13168617041852	0.257766397783572	0.784113482108573
ADGRL4	4.43583658970343	-0.455563433865198	0.299026782222287	-1.52348706185972	0.127636895192999	0.693451075734192
ADGRL2	154.64715524034	-0.214996381568108	0.191539978293811	-1.12246217987096	0.261665979384733	0.784897682802389
AL157944.1	74.4338111223289	-0.358909054926974	0.244572562014145	-1.46749517595607	0.142241400599138	0.710234343103006
LINC01362	4.85394800188929	0.715682182655212	0.534082528990529	1.34002170789583	0.18023828757514	0.744306149677029
LINC01725	21.6063778391072	-0.12664985147489	0.249860378880549	-0.506882491903358	0.61223727097162	0.915242888166894
TTLL7	121.315361382635	-0.36045310838668	0.183037474730846	-1.96928584660995	0.0489202755455465	0.604020142893521
AL359504.2	2.67050076355986	-0.149431774012809	0.469011358583301	-0.318610138705773	0.750022164261231	0.947142055800686
PRKACB	254.133204701918	-0.0587393593219177	0.0867096924387279	-0.677425529601838	0.498136004950323	0.883645785574854
SAMD13	9.88996275008549	0.580570793326044	0.21159147967553	2.74382878845752	0.00607272012898152	0.465234692169242
RPF1	35.1918436993054	0.23873316606282	0.107229826397896	2.22636904378597	0.0259894722286907	0.564175004780237
GNG5	53.4274343506351	0.302881308868727	0.14869264484213	2.03696228007984	0.0416538221076588	0.59816367603596
SPATA1	83.1044938792203	-0.0825720310668418	0.194860278537989	-0.423749938604054	0.671748191045774	0.929786292379831
CTBS	109.190713163711	0.0555687365905238	0.120256204425751	0.46208623376961	0.644019481797844	0.925356520192531
AL359762.1	15.7979890592779	0.18008753155852	0.189816185267126	0.948746974896187	0.342749316298268	0.830937483091011
SSX2IP	51.3977478482204	-0.223824546626862	0.157310810138465	-1.42281732850941	0.154789116658804	0.722636874578935
MCOLN2	11.4760613893473	0.377503714837742	0.405905013325674	0.930029692771632	0.352355710940876	0.834684881631483
WDR63	4.08722530998816	-0.21155910138962	0.273097134727669	-0.774666133354293	0.438536967822379	0.866965221622816
SYDE2	3.89568743514605	-0.36160991080321	0.287477832548541	-1.25787058987288	0.208438561466061	0.757225962560414
C1orf52	84.2367041048024	-0.0508651989071169	0.0814992493926646	-0.624118618099753	0.532549687656965	0.892490183752577
BCL10	30.5890960589809	0.542542093237095	0.130838374244197	4.14665877936159	3.37362253963895e-05	0.0953297064936835
AL078459.1	31.4563991832375	0.323763609947955	0.236756886508811	1.36749395011117	0.171470532277026	0.735354793801155
DDAH1	38.3686944419071	0.0705487495421118	0.197790322669472	0.35668453638152	0.721327983273222	0.940632175115446
ZNHIT6	114.716062224674	-0.0582043543408034	0.0907489692575877	-0.641377580560638	0.521277395443892	0.890754532974428
COL24A1	18.0820094793582	-0.122083148943481	0.223205519229342	-0.546953988257079	0.584410343382307	0.907298781880065
LINC02795	7.74652160074518	-0.324886847859843	0.284214364911943	-1.14310495164627	0.25299501865987	0.781043761808597
ODF2L	119.722925195936	-0.175404998525294	0.09447828919695	-1.85656408489408	0.0633731976231942	0.618186490956691
CLCA4-AS1	5.50438017460433	-0.0944764411401893	0.291544666875498	-0.32405477401696	0.745896565995922	0.946669413625688
SH3GLB1	162.008253565257	0.125062877198683	0.0888460010648654	1.40763653625081	0.159238722883998	0.725968759067559
SELENOF	136.706931331367	0.0801900081006439	0.0760546717601737	1.05437320607352	0.291712084437433	0.807320741947658
HS2ST1	207.195335439068	0.000549819041500066	0.0970503243565701	0.00566529834027128	0.995479770101887	0.999419444726088
AL121989.1	3.9563924813011	-0.213354455504879	0.410293282112925	-0.520004749788122	0.603060264566825	0.912340986601795
LMO4	155.534185843615	-0.0185467871561559	0.0779383285562417	-0.23796747376706	0.81190632177251	0.960323902242341
PKN2-AS1	47.7956521944737	-0.393284861470393	0.165218272378549	-2.38039567784184	0.0172940570770874	0.540648582517248
PKN2	563.277672410537	-0.0316152283889465	0.0590944211149595	-0.534995144929904	0.592653214530657	0.910048972083335
GTF2B	110.888283672669	0.0196314976638242	0.0722616022538941	0.271672604142489	0.785873767994658	0.953617936552543
KYAT3	113.356435749865	-0.034637146495033	0.0699857933341454	-0.494916823042339	0.620658835031039	0.917491338384032
RBMXL1	27.558634684803	0.0675707757427208	0.11525861323791	0.586253589597206	0.557705114003548	0.899427762134104
GBP3	22.8029363239766	-0.0520415612348573	0.184239910386748	-0.282466275225677	0.777586002587051	0.953418290004873
GBP1	12.454653225629	-0.14937800869652	0.229676114963029	-0.650385473128391	0.515443258477262	0.889883731768811
GBP2	54.9756607343064	0.0124723602027138	0.249004492229698	0.0500888963529562	0.960051548059143	0.994661133701453
GBP4	18.5026192113864	0.014216290429914	0.224072129124131	0.0634451526188628	0.949412033059675	0.992140879546249
GBP5	12.832683247166	0.255179532404667	0.338118900027647	0.754703544770203	0.450426879135697	0.86969541635445
AL596214.1	10.5125453825217	0.174370566267825	0.247988183665559	0.703140624244354	0.481968117485217	0.878568836365789
LRRC8B	134.016539371588	-0.247712979205025	0.121427801080263	-2.04000218237739	0.0413501083674532	0.59816367603596
LRRC8C-DT	57.2834637520482	0.092156327839267	0.124455280225598	0.740477444365696	0.45901034250359	0.871830965006819
LRRC8C	345.812781419003	-0.0521684783459009	0.0959516652896519	-0.543695392762789	0.586651103395721	0.90796001043359
AC099568.2	2.78320478463348	0.213818651497781	0.400720020131701	0.533586146825174	0.593627894819061	0.910703426456706
LRRC8D	358.663865990036	0.0575473086614898	0.0886580348178303	0.649092987225973	0.516278274382303	0.889883731768811
ZNF326	131.317515627443	0.0435196113034854	0.060883567800759	0.714800608366168	0.474732259207148	0.876392191513587
LINC02609	40.8788764284629	0.0489337561767508	0.12835379344719	0.381241215101944	0.703024269039577	0.936112257625377
ZNF644	411.746945175915	-0.0460920447760968	0.0518872813609385	-0.888311038219004	0.374373463737991	0.842530867729466
HFM1	10.3402649996307	-0.367830404097841	0.240266629018485	-1.53092589512105	0.125787708490433	0.691513329099004
CDC7	24.8324072320416	-0.317111055983392	0.210437975951895	-1.50690983672967	0.131833769717049	0.698726932035945
TGFBR3	17.4499447700935	0.228827256018751	0.252870645266714	0.90491822717262	0.365508709952794	0.840090411185352
EPHX4	21.7754515741208	-0.478817411593052	0.231163626202652	-2.07133544086772	0.0383274594640387	0.597350641494518
BTBD8	92.6802271345954	-0.217956255554751	0.12598131995221	-1.73006804213062	0.0836181191786027	0.637766710039379
GLMN	103.028475982323	-0.104977740561127	0.0793349247781048	-1.3232222864614	0.185761466657564	0.748982127140793
RPAP2	200.454119149663	-0.0458528478913996	0.0508847784058117	-0.901111281761279	0.367529155087364	0.840704768914319
EVI5	444.007155795488	-0.0370657719834967	0.0485077597617138	-0.764120465788898	0.444795457247889	0.867885299033414
RPL5	256.007169025025	0.173797639623904	0.134910136452069	1.28824745267122	0.197659838450137	0.75498581594532
DIPK1A	169.198124997898	0.0878671575786952	0.0895309437223298	0.981416635696429	0.326387325800425	0.824581741734745
MTF2	190.795811925804	-0.0585842148024192	0.0577595661861148	-1.01427726471572	0.310450469399338	0.816315960537824
TMED5	112.333489602304	0.0728223675721694	0.120799578419791	0.602836272483534	0.546617613938736	0.896953234239312
CCDC18	142.087756853886	0.0107259194143485	0.119986174449709	0.0893929610102218	0.928769617376721	0.987314735447456
CCDC18-AS1	383.969850285142	0.0378684259532392	0.107529200699223	0.352168766316448	0.724711699254017	0.942437496690469
DR1	90.3145070787315	0.128704671737765	0.120172626364912	1.07099824336821	0.28417021949416	0.80151147443733
FNBP1L	274.48607609882	-0.0131859850519111	0.0756454858793759	-0.174312913700329	0.861619550945193	0.974266840628059
BCAR3	274.884180908339	-0.225526375903061	0.106148048929972	-2.12463986080277	0.033616675122304	0.579800709055618
AL109613.1	8.54960734064828	0.25251420221908	0.251520211976242	1.00395192988678	0.315401784215421	0.821248292412224
AL049796.1	3.63303658455443	0.077091982200693	0.316862148733248	0.243298174013183	0.807774418830051	0.959178740033483
DNTTIP2	26.0712471741429	-0.104863721550689	0.137369439855322	-0.763370089163441	0.445242712945228	0.867964154272697
GCLM	28.9477232521867	-0.064151783529307	0.130612147397483	-0.49116245929315	0.623311548293529	0.919052772743989
ARHGAP29	10.3167488250626	-0.210095848260509	0.255375162203979	-0.822694918516377	0.4106815057406	0.855447161776722
ABCD3	112.7102662431	0.00429848165303636	0.0677164129719669	0.0634776926949134	0.949386122064308	0.992140879546249
F3	5.69745386958293	-0.238640932837224	0.347853760656303	-0.686038099421364	0.492689083363101	0.882549654050382
SLC44A3	2.6289180257879	-0.351951291554832	0.434027998142692	-0.810895364033921	0.417425762822489	0.859139737920402
CNN3	11.8514254609399	-0.440536909123102	0.209243944749481	-2.10537470821695	0.0352587035917832	0.584223706762502
AC105942.1	3.95371555055841	-0.424708775231672	0.281607568145295	-1.50815824314972	0.131514031547018	0.698640194045121
ALG14	38.426560393837	-0.0932727634066998	0.107322280974173	-0.869090393532969	0.384797690681404	0.848159608474681
TLCD4	17.608951127835	-0.407357269484778	0.234961286261569	-1.73372080126975	0.082967633875467	0.636471608111222
AC092802.1	5.18465417424933	-0.57608546830944	0.279901417706887	-2.05817274177838	0.039573554235742	0.59816367603596
RWDD3	56.6922317898482	0.00269704671821072	0.115126950428055	0.0234267190104732	0.981309892163549	0.997336288739545
AC092802.2	3.77064336710034	0.389489330067509	0.368707325771463	1.05636450063085	0.290801718001435	0.806663362237642
LINC02607	5.85082212057401	0.326566854157283	0.332971395359381	0.980765491296373	0.326708399355222	0.824581741734745
PTBP2	305.358860375754	-0.0664288560447104	0.0584657522696797	-1.13620116847723	0.255872381628567	0.782613484038098
DPYD	715.855778783259	0.29518897883042	0.178323064148911	1.65536062448948	0.0978513681808083	0.661591679911514
DPYD-AS1	134.102511602794	0.39023080521307	0.402569841659486	0.969349327322805	0.332370925724682	0.827091235737129
MIR137HG	67.0786497262736	-0.123915543565198	0.219933301240634	-0.563423287270255	0.573146683549808	0.904125881948152
BX005019.1	3.06292987772336	-0.142943986528755	0.424813711905363	-0.336486282157952	0.736504194390007	0.944171258530482
SNX7	68.473760382347	0.124271338829892	0.096409586412943	1.28899358926416	0.197400315296399	0.75498581594532
PLPPR5	19.6823989128773	-0.295730648924801	0.215400601788515	-1.37293325306099	0.169773097782166	0.733996716109615
AL445433.2	13.2605462259463	-0.652220869685947	0.256753427454414	-2.54026158930925	0.0110769585256098	0.490710933499088
PLPPR4	35.5980898626885	-0.329449639678556	0.202589605866694	-1.62619221390527	0.103908771997206	0.668384487154616
FRRS1	53.7342600447387	0.0453771269516434	0.424611179915189	0.106867480410447	0.914894112282543	0.984869797021806
AGL	83.0972509004785	-0.0841185645299747	0.106155747748425	-0.792407065223866	0.428123361118813	0.863627101479852
SLC35A3	111.252682924415	-0.0535020395795416	0.0684133975352215	-0.782040382543447	0.434190841493119	0.865458873350119
MFSD14A	117.681482515513	-0.0590546563787295	0.0737323856265262	-0.800932397303089	0.423170783427987	0.861431833181853
AC093019.2	16.5820259793172	-0.106250892578389	0.285814809996293	-0.371747330307228	0.7100809818886	0.937621953992476
SASS6	26.2963105423909	0.0233805731653462	0.141260189927506	0.165514241325493	0.86853924146798	0.975414111607044
TRMT13	98.1531955537878	0.0012494064679543	0.0931749237780745	0.0134092566679223	0.989301281753264	0.998522540998879
LRRC39	19.0902021640512	-0.453551299406881	0.188965771956679	-2.4001769987787	0.0163871459237842	0.535766746437402
DBT	58.9750834865102	-0.0457435277979882	0.0785940644504941	-0.582022677129795	0.560551406189006	0.900100673748925
AL445928.2	17.8922989480935	0.0246228090454945	0.240208689460619	0.102505904764662	0.918355126215421	0.985475512726346
RTCA-AS1	17.1044665858668	0.00203925685308089	0.164237991102872	0.0124164746499096	0.99009334112758	0.998522540998879
RTCA	80.6153860102893	-0.0465924731667274	0.0645121460433662	-0.722227921784017	0.470154359249252	0.874878526009404
CDC14A	178.367675743946	0.119419276687926	0.11184770787748	1.06769534176543	0.285657960382258	0.802323257510237
AL589990.1	8.07080191771953	0.350845170853941	0.339324524758382	1.03395170479871	0.301158741500697	0.812156862069614
EXTL2	46.7110807762087	0.103394600572173	0.100370462714538	1.03012975905308	0.302949097175713	0.813289725030396
AC104506.1	3.2239998079288	-0.0398259292730398	0.33072562679957	-0.120419846682082	0.904150570421048	0.982206734773944
SLC30A7	167.872694649929	0.0436236898390365	0.0843491557723749	0.517179922425776	0.605030566212797	0.912845084015777
DPH5	55.4578553657887	0.0981984439217407	0.100880014121143	0.973418221411211	0.330345486395585	0.826674541602251
AC093157.1	55.7767593580724	0.128789493379296	0.167669599646822	0.768114754556443	0.44241901192553	0.867600919490325
OLFM3	105.375748108855	-0.254920978400948	0.201711244421002	-1.26379161029263	0.206304833263465	0.75616925197324
COL11A1	22.7036990568988	-0.455586670751331	0.228357118756844	-1.99506226576822	0.0460360892198702	0.601472933055637
AC095032.1	17.6089223483992	0.104479878807205	0.175599937734622	0.594988131289099	0.55185140457175	0.898365955001125
RNPC3	192.507377658378	0.0463901775342894	0.0698828893390252	0.663827411445958	0.506800779364168	0.886384122039941
AMY2B	51.074764635415	-0.0082735102263407	0.129576288513184	-0.0638504954978621	0.949089270662028	0.992140879546249
AL591888.1	7.37773045350479	0.326447639775928	0.440632250313554	0.740861885492103	0.458777187489647	0.871747637744639
PRMT6	7.84858260610388	0.4062371125248	0.246795750816882	1.64604581391769	0.0997543270835205	0.662510218508538
NTNG1	33.3523387818684	-0.250700083331944	0.226083918777669	-1.10888065231425	0.267481671349468	0.789051620898073
VAV3	38.0749758247883	0.313035190080319	0.209756366636583	1.49237515456527	0.135600824608172	0.701651469658489
SLC25A24	72.146962392667	0.276763152945663	0.118988383243403	2.32596784157926	0.0200202663152086	0.55320207969526
FAM102B	249.369321073566	-0.0146237269969228	0.0893851010182903	-0.163603630027005	0.870043186865661	0.975588020478374
HENMT1	20.320841934108	0.105606585924906	0.135559403560152	0.779042863507765	0.43595446560583	0.866079280210352
AL160171.1	5.45133268971619	0.146909050112191	0.248785245069097	0.59050547821431	0.554851814110696	0.899320368779977
PRPF38B	223.792170226329	-0.010866003064538	0.0854253759484552	-0.127198773712092	0.898783075934462	0.981793693421098
STXBP3	181.32599713833	0.108130694316986	0.085090301138885	1.27077578607337	0.203808425308939	0.75616925197324
AKNAD1	29.6812852393701	0.257998025426131	0.14012148383441	1.84124531346687	0.0655856176861154	0.618186490956691
GPSM2	47.7977756309023	0.0297871308711537	0.169426841409307	0.175811167955336	0.860442295544175	0.973853285501971
CLCC1	32.5924954656446	0.0679249628513868	0.103934793642494	0.653534398548279	0.513411820736722	0.889176367807121
WDR47	68.0277540327867	-0.283129179595532	0.0964708740038696	-2.93486694838252	0.00333690738609523	0.415354782882746
TAF13	22.4449180451434	0.023312988895978	0.146058851640241	0.159613666916952	0.873185412372418	0.97672466540619
AL356488.3	4.84963475694879	-0.00475572743144795	0.26906265817297	-0.0176751670549195	0.985897991372774	0.998510553349129
TMEM167B	33.0971527665244	0.194738118573103	0.122803020959373	1.58577628670493	0.112790066752164	0.678686011828535
AL356488.2	11.2222315684805	0.667720765000202	0.283258779487404	2.3572817979677	0.0184092708470115	0.543768957850051
KIAA1324	28.1376531021463	-0.116329708571147	0.201067890013412	-0.578559354073826	0.562886537285001	0.901068455845003
SARS	90.1792359680516	-0.0254391147790126	0.119382321829258	-0.21308946240295	0.831257183684473	0.966756302893647
CELSR2	24.9356617902671	-0.273247635549221	0.180340480219848	-1.51517637757265	0.129727743612182	0.696577639175978
PSRC1	40.8966803206723	0.280255951629994	0.204014121273875	1.3737085936996	0.169532167897366	0.73379689876113
MYBPHL	4.87439417928991	0.0518688323550573	0.288116915437462	0.18002702922285	0.857131348607955	0.973579225032661
SORT1	420.952450497439	0.101868490351431	0.0922296158087444	1.10450953804985	0.269372168366485	0.790452478980581
PSMA5	69.2910586786594	-0.0183234733022729	0.123822643809314	-0.147981602868139	0.882357287164523	0.978510374152569
ATXN7L2	6.12000155083059	0.386849633834728	0.264676397602047	1.46159475245834	0.1438522932384	0.711986848979504
CYB561D1	41.6569555138723	0.122956991369913	0.12011736999866	1.02364038915675	0.306005160837641	0.814193148670758
AMIGO1	6.63051063175353	-0.233992818444905	0.261624659196554	-0.894383653144525	0.371116655676263	0.842347204474637
GPR61	3.24481401051981	-0.234557300373179	0.367987268223433	-0.63740602088103	0.523860407561394	0.890754532974428
GNAI3	208.432803182173	0.0686212227387715	0.0863737233832305	0.794468734829306	0.42692260329927	0.863053858622741
AMPD2	47.9085605111589	0.0748172099774096	0.195502076895359	0.382692660689506	0.70194765688345	0.935971653403007
GSTM4	38.5073579195033	-0.24571661343652	0.120504230651012	-2.03907043021694	0.0414429988736086	0.59816367603596
GSTM2	46.3083377448779	-0.272063703074524	0.192190696738788	-1.41559246982851	0.15689485730085	0.72401276820169
AC000032.1	3.79806245089857	-0.402704752583818	0.324081936976202	-1.24260165913964	0.214014658227118	0.759049057677797
GSTM5	5.48262921125689	0.0405367932659945	0.48864949078247	0.0829567901546019	0.933885897595372	0.988594278066157
GSTM3	27.5549771222641	0.094042314056881	0.236120873956936	0.398280391228911	0.690423512979423	0.932568822064144
CSF1	3.4624668395196	0.91298093137699	0.513504185337961	1.77794253181425	0.0754132938803853	0.628167580045968
AHCYL1	126.87955023144	-0.0560350502674549	0.0587622204221623	-0.953589736141439	0.340291353202143	0.829940543383895
STRIP1	57.0480947008859	-0.0538701566150993	0.0777588316645593	-0.692785056847146	0.488444451295885	0.881477633402508
AL160006.1	5.25719393752867	0.036669923909041	0.240245820332138	0.152635012997709	0.878686112129756	0.977623559690398
SLC6A17	25.433641419747	-0.4346756018987	0.242602983962481	-1.79171580991734	0.0731785007070263	0.625259989250935
KCNC4	21.1059178229903	-0.0455970777840506	0.140897039718958	-0.323619842368593	0.746225863703468	0.946773699162155
RBM15-AS1	12.2446386500506	0.363739298596591	0.15948863455877	2.28065968213274	0.0225685926892608	0.55320207969526
RBM15	44.4245014118459	0.0840982911393239	0.0890864816901029	0.944007323488979	0.345165905887613	0.832215462239381
LAMTOR5-AS1	79.7291711416841	0.115413220233354	0.113798023101495	1.01419354297938	0.310490409088981	0.816315960537824
SLC16A4	19.1443288812694	0.237764955071082	0.191019971697465	1.24471254475763	0.213237433045188	0.759049057677797
AL355488.1	19.9546957314386	0.215938047618758	0.169035599872788	1.27747082733617	0.201436073343267	0.75616925197324
LAMTOR5	31.7470688880206	0.142889733556257	0.148648120104561	0.961261625480002	0.336420637641849	0.827174950882864
KCNA2	25.1360993738694	0.0306391942706392	0.216587097450551	0.141463617322054	0.887503700128749	0.978989197320436
AL365361.1	8.60226933755669	-0.307406907631578	0.261708748588637	-1.17461456405025	0.240148953912389	0.772080982368941
CD53	412.569001348424	0.00533882481504388	0.063762088221029	0.0837303947219707	0.93327079049871	0.988261454442696
AL360270.1	2.70565005875129	-0.317796132292045	0.41958401079571	-0.757407632596314	0.448805684790103	0.869397943599457
LRIF1	36.5042809424294	-0.00469305781678129	0.149709067583797	-0.0313478528223044	0.974992128107915	0.996173264553023
DRAM2	193.400794025691	0.15159115778736	0.0858736199035623	1.76528202674581	0.0775163786545389	0.629972961772614
CEPT1	215.173882963496	-0.000451915041762993	0.0744631119782415	-0.00606897871653612	0.995157685308014	0.999394690018883
AL355816.2	3.96082130652815	0.520271497409814	0.30954497507807	1.68076221324089	0.0928091109839087	0.654679151211437
DENND2D	37.4672441265644	0.349294674792643	0.1850134899791	1.88794165675217	0.0590337833675179	0.617929228808294
CHI3L2	6.1557830397543	-0.414700058624901	0.436669591122856	-0.949688430464182	0.342270590171085	0.830937483091011
OVGP1	7.07009991680663	0.263608989107088	0.27727209693276	0.950723105653919	0.34174495574046	0.830305750941601
AL390195.2	4.49388956922986	0.202198515543273	0.328245373182695	0.615998067490606	0.537895795246506	0.893276511316248
AL390195.1	8.22289284680951	0.168600097473325	0.219481562370847	0.768174308821669	0.442383634512941	0.867600919490325
WDR77	37.6839390537079	-0.000196340579573677	0.125820786235854	-0.00156047808512046	0.998754919133726	0.999776089903523
ATP5PB	60.7522466999784	0.143656100129886	0.0845733102048708	1.69859852690988	0.0893948542137038	0.65016996846977
C1orf162	173.684384381896	0.106633864289703	0.161583937886372	0.65992861471596	0.509299640329341	0.887583225916101
TMIGD3	244.905147837389	0.0820340553314753	0.13227268104612	0.62018895120809	0.535133394810959	0.892927927814655
ADORA3	121.425288195964	0.0189168085986214	0.121857820667365	0.155236721738677	0.876634699417797	0.977032151532134
RAP1A	619.508752384786	0.0643025670439195	0.0541604728680205	1.18726007434635	0.235125051345245	0.769197299926722
LINC01160	2.96221768460112	0.134934269760815	0.331571584773573	0.406953659352203	0.68404202400017	0.932077477437659
INKA2	131.853367397069	0.0116770735229959	0.215635326367879	0.0541519505160973	0.956814102407182	0.993840905423599
INKA2-AS1	3.52217254262489	0.252864021111791	0.383232716346499	0.659818461018772	0.509370334897591	0.887583225916101
DDX20	25.0759993781351	0.0978099823847263	0.12360969192116	0.791280852371273	0.428780119391712	0.863732397759959
KCND3	60.0346597896728	0.0074178352523608	0.192844108039208	0.0384654492573486	0.969316578584336	0.995415018154894
LINC01750	3.21661571073077	0.390523937847946	0.376523127800477	1.03718446229122	0.299649897889656	0.810921417407093
AL445426.1	11.7654855365078	-0.0354845430142842	0.399243395508195	-0.0888794740589663	0.929177696310764	0.987404010001521
CTTNBP2NL	328.113000853518	0.0231135798058483	0.0920222621130651	0.251173784202885	0.801679752159866	0.958186779732204
WNT2B	168.376373502319	0.136347051440849	0.174388183666766	0.781859461885282	0.434297171165965	0.865458873350119
ST7L	126.546937161009	0.0439039560679321	0.0784620615478573	0.55955649395158	0.575781986997757	0.90443731266535
CAPZA1	310.114309705646	0.00597601460855331	0.0747727120371414	0.0799224001074734	0.936298974105954	0.988744727524762
MOV10	45.0819966912525	-0.0369192536374991	0.104955100656693	-0.351762357489053	0.725016490889235	0.942437496690469
RHOC	17.3520174543349	0.408208535599029	0.153474591693901	2.65977925787993	0.00781918793033477	0.472573392209575
LINC01356	30.3317295659939	0.000157903966633835	0.208928705373163	0.000755779184826738	0.999396975514459	0.999776089903523
LINC01357	99.7131432288874	-0.179451585160601	0.169344430175081	-1.05968401189854	0.289288378797963	0.805611979012312
SLC16A1	28.9098930344886	0.17011061073694	0.150440279368591	1.13075176043881	0.258159588892532	0.784269192699743
SLC16A1-AS1	156.927315883714	-0.10524451998319	0.0813874032453434	-1.29313033450557	0.195965985164498	0.75498581594532
AL390242.1	10.617177846513	-0.270985596842943	0.279913212576141	-0.968105772317665	0.332991547355997	0.827091235737129
LRIG2-DT	37.6111358120105	0.0498065310801294	0.199772283875983	0.249316522361274	0.803115951775652	0.958325442245824
LRIG2	121.800319103166	-0.109780205538234	0.0641244227876061	-1.71198742641084	0.0868989856289394	0.644800572019673
MAGI3	194.746253676267	-0.0395379162668445	0.0944078103023081	-0.418799208881533	0.675362883071425	0.930545350132946
PHTF1	77.0743192557235	-0.146270704831523	0.0920277213680935	-1.58942004275502	0.11196559256631	0.678686011828535
RSBN1	96.1595567513179	0.197224580795269	0.0821969656164435	2.39941437395123	0.0164213199298246	0.535766746437402
AL137856.1	9.97380757858092	0.461382319095781	0.402180107927192	1.14720323059664	0.251297636706723	0.779940173311394
PTPN22	35.026255485129	0.398766594845247	0.289404363618172	1.37788729188397	0.168238089129127	0.733037388348339
AP4B1-AS1	11.0361691810232	0.0523547507400196	0.318159189882942	0.164555205082343	0.869294091613628	0.975414111607044
BCL2L15	4.37384579151727	-0.781649174280742	0.270934494365503	-2.88501165608785	0.00391399170100591	0.421346013166666
AP4B1	36.0975961043802	-0.320068837900505	0.119782308751639	-2.67208773345776	0.00753809372263915	0.472573392209575
DCLRE1B	5.40307864286121	-0.0570259240878682	0.235763301940121	-0.241877864869536	0.808874802213371	0.959438462509679
HIPK1	116.901149454176	0.0689391055343893	0.0742730359682553	0.928184833643454	0.353311700197318	0.835272334082512
OLFML3	31.9364596091948	-0.198663959766088	0.270953335357868	-0.733203595754588	0.463434262578259	0.874105250866868
SYT6	122.373365307423	-0.371755985691882	0.198128121481491	-1.87634134373303	0.0606084233622303	0.618186490956691
AL121999.1	10.6693982427415	-0.730567833836718	0.766884116002998	-0.952644367762419	0.340770289336434	0.829940543383895
TRIM33	270.981242606042	-0.0795296680136465	0.046898405925799	-1.69578616679372	0.0899263831530643	0.6511886125966
BCAS2	37.3092329829932	-0.168761066268264	0.142247300109498	-1.18639205199927	0.235467509018346	0.769273206571418
DENND2C	8.61024767314295	0.0961999626671118	0.215506843940964	0.446389362434656	0.655316015483537	0.927980105395902
NRAS	23.3922035153745	0.349187463315342	0.143915181700594	2.42634209392727	0.0152518859260382	0.526312208022471
CSDE1	206.822742387136	-0.0511774562177655	0.0468571682443139	-1.09220121777154	0.274744667353955	0.794291375348504
SIKE1	31.1690238654167	0.199708485446354	0.148276744374346	1.34686316650008	0.178024306290477	0.742150660892321
NGF	6.01882738941264	0.173145276255672	0.360571068645517	0.480197362772591	0.63108706190939	0.920956271295593
SLC22A15	28.7362637239193	0.105199846522156	0.176165813425823	0.59716379969745	0.550398025596198	0.897602837186482
ATP1A1	157.969846384061	-0.00194028322485034	0.0902989012946045	-0.0214873403444863	0.982856902074511	0.997806337770752
ATP1A1-AS1	39.2065447195453	0.135788064741147	0.114706310958742	1.18378896162033	0.236496612846087	0.769273206571418
LINC01762	23.3878032717849	0.493847734502183	0.175502219730823	2.81391161467714	0.00489426830362005	0.445508244383629
AL390066.1	19.0336596788825	0.495725503325104	0.191779547150636	2.58487159183732	0.00974152699536658	0.479092498163795
CD58	239.632366571566	-0.0327874830077863	0.0925305980766901	-0.354342062942376	0.723082548322248	0.941711484706711
IGSF3	6.2771873029728	-0.13812510611225	0.270355921954527	-0.510900982355707	0.609420393275928	0.914602239098097
CD2	8.0295317339404	0.994151056974905	0.523419868978375	1.89933763675291	0.0575200973527385	0.616784187096711
PTGFRN	20.8107098244358	0.0164720125874555	0.155249119930373	0.106100521502749	0.915502597383017	0.984869797021806
CD101	3.77762159555053	0.416607595866202	0.353820810591404	1.17745362453342	0.239014497207539	0.770853715817552
TTF2	78.6040537441694	-0.142103826722155	0.0938358988183399	-1.51438658883908	0.129927818691742	0.696668406602256
TRIM45	4.17027941677006	-0.407167072019922	0.280335641591264	-1.45242706103558	0.14638289642938	0.714727197991527
AL358072.1	3.1850921136131	0.947852404442457	0.378573195997268	2.50374937915387	0.0122885045734378	0.506440338371076
MAN1A2	266.490467063743	-0.133672603018865	0.0728133813932859	-1.83582468580688	0.066383589264815	0.618186490956691
TENT5C	3.69388213537376	1.22446861689822	0.583324877248139	2.09911948668245	0.0358063690551522	0.584223706762502
GDAP2	152.008162547875	0.0377018379043702	0.0852324484761077	0.442341368556821	0.658242199614846	0.927980105395902
WDR3	32.4807352757773	-0.0546474636205652	0.150336521785464	-0.363500917618337	0.716230727572527	0.939159212739313
SPAG17	5.25795575222441	0.0644260147355974	0.285212236270542	0.225887975838754	0.821288550033573	0.963074247342566
WARS2	41.8229634367551	0.0385313716939197	0.131492816000398	0.29303024200047	0.769499036006579	0.951479705484386
WARS2-AS1	103.47089908619	0.178124949179642	0.128061455401628	1.39093335009355	0.164245638583478	0.729592051222752
AL359915.1	6.98031904974794	0.0964013573471392	0.236315620132497	0.407934766618851	0.683321567514971	0.932077477437659
LINC00622	3.02260693341869	0.239438549179471	0.338623475142144	0.707093768614127	0.479508208147139	0.877634416098232
ZNF697	13.9972399389691	0.221441845052621	0.163616707623563	1.35341829247718	0.17592203681998	0.739916840707231
PHGDH	4.9997176575815	-0.107847970492299	0.304908582884622	-0.353705918908519	0.723559286356488	0.941843243810109
NOTCH2	203.249431999836	0.0953910066813487	0.0770424484370405	1.23816167082622	0.21565612053653	0.759049057677797
SEC22B	69.2536314051936	0.110658679467241	0.0941610885210174	1.17520603473632	0.239912296478078	0.771731414680771
NBPF26	47.168662276874	0.192431879735499	0.268619535943124	0.716373360782826	0.473760839394331	0.875739733425885
AC253572.2	8.15419026376572	-0.718255346233926	0.500324484906984	-1.43557904500208	0.151122161047871	0.718002008909543
LINC00623	96.1222269182534	0.126271148032336	0.12092609183206	1.04420101666478	0.296392396696615	0.808580775985356
FCGR1B	122.926609009738	0.0395573525652629	0.190473416588144	0.207679125380508	0.835479517842893	0.968304729644653
AC244453.3	11.7363354064493	0.0362529539673496	0.363215460268777	0.0998111532491557	0.920494253258376	0.986006810880673
AC244453.2	15.019446764563	-0.264485138140863	0.369277741235149	-0.716222800909207	0.473853786261862	0.875823663139964
FAM72B	8.59846835757102	-0.123282631273791	0.204742699255244	-0.602134443485577	0.547084648897338	0.897235263433353
SRGAP2C	577.779497227898	-0.0616973627949971	0.0715900061341141	-0.861815302535602	0.38878916273647	0.848311502859652
SRGAP2-AS1	91.4024606524853	-0.125767397438554	0.225084901984314	-0.558755368884398	0.576328685805371	0.9046631773949
LINC02798	554.194726917888	-0.10063319374516	0.100642435121682	-0.999908176143482	0.317354947273299	0.821377444849887
AC239800.2	8.82203285176133	0.3419925875154	0.296972139085335	1.15159822254278	0.249486212139705	0.778544848072269
LINC02591	25.7346763505731	0.299021822191655	0.149682868679975	1.99770237455142	0.0457489366343479	0.601131890640483
HIST2H3PS2	34.6337125330942	-0.0631796733657331	0.295141781464525	-0.214065501171094	0.830495978271735	0.966483784505378
LINC02802	4.76540185442372	-0.00644752381629999	0.289682052781438	-0.0222572429130243	0.982242755637437	0.997787485213833
NBPF15	63.7075799138564	-0.154898796487526	0.117509450861636	-1.31818160455804	0.187442861970407	0.751111925429398
FP700111.1	49.0635937071112	-0.156836328848258	0.256292181389464	-0.611943477939844	0.540575154355859	0.89417935651824
SRGAP2B	670.703637100997	-0.0975962452535738	0.0829328041662633	-1.17681110912292	0.239270907573009	0.771010195325408
FAM72D	5.58875715124155	0.1599195312078	0.272690133230043	0.586451476309527	0.557572160601434	0.899427762134104
AC245014.3	11.9726147521155	-1.27192252966691	0.611420363421916	-2.08027505421701	0.0375003115207594	0.59146467366047
NBPF20	8.05284712265238	-0.0035679371980623	0.236829874579366	-0.0150654017125134	0.987980003262101	0.998510553349129
GPR89A	34.6831002382897	-0.0163571119470246	0.112896409962977	-0.144886023854865	0.884800861342788	0.978989197320436
PDZK1	4.81724512099554	-0.354294491934323	0.292544355364629	-1.21107956943052	0.225864910699458	0.761682462784276
RNF115	211.689368655868	-0.0701737856899089	0.058673001414635	-1.19601493017204	0.231690732807216	0.76637204854627
POLR3C	71.651517409061	0.0213575670885949	0.0899086897415627	0.237547306606135	0.812232223858464	0.960359183946681
NUDT17	8.13900424352374	0.188941334398735	0.205239701877567	0.920588622329249	0.357265244616119	0.837346098768212
PIAS3	22.6997946080062	0.13718171695055	0.11270556679901	1.21716895488569	0.223539939424714	0.761642118034946
ANKRD35	5.23275522666205	-0.719748758783911	0.293086673862222	-2.45575395598593	0.0140589377537221	0.518495729379675
ITGA10	12.5798954992332	0.648320163056165	0.263713891818835	2.45842249183273	0.0139548895695769	0.518495729379675
PEX11B	24.579291501629	-0.106668082596856	0.135343338074804	-0.788129538654505	0.430620938725386	0.864688485590096
RBM8A	40.7319813492432	0.293702762841456	0.139568882258468	2.10435706074902	0.0353473120606101	0.584223706762502
LIX1L-AS1	13.7972646753434	0.276150241629068	0.244853345622785	1.12781894373009	0.259396391290965	0.784897682802389
LIX1L	37.2800765061921	0.235223346687055	0.125617820004727	1.87253167327854	0.0611330841969095	0.618186490956691
ANKRD34A	4.07257073789639	0.318223197410399	0.274063928236128	1.16112762251668	0.245590002969898	0.776073261300344
POLR3GL	25.5112548346211	0.0278685491346256	0.117880367818103	0.236413829125716	0.813111566213716	0.96054058075003
TXNIP	260.858983412609	0.409404383000953	0.1376292374003	2.9746904853522	0.00293284303072208	0.409335874247089
AC239799.2	4.3035983818725	-0.876350575900816	0.42024499356042	-2.0853325782091	0.0370391221923169	0.588219576747294
LINC01719	5.34725514658379	-0.331125626384075	0.234495939229293	-1.41207403195284	0.157928163989936	0.724434338650867
NBPF10	16.8853775058347	0.0104444064940092	0.149854655661175	0.0696969103023681	0.944434901024912	0.991078310833434
NOTCH2NLA	22.6478565465021	0.345772500682196	0.169422011567479	2.04089478978048	0.0412612858150534	0.59816367603596
AC245407.2	6.86463563027017	-0.0685509056878534	0.355971264176223	-0.192574268168785	0.847292398721219	0.970637433570194
NBPF12	75.3463636063619	0.05222714835807	0.0978044599410901	0.533995570238081	0.593344598854603	0.910579323567102
PRKAB2	36.078678514843	0.214955436226156	0.11548831623101	1.86127431104098	0.0627054489766291	0.618186490956691
AC242426.2	93.4503425321834	0.122216322133986	0.119422249437403	1.02339658405151	0.306120373857142	0.814193148670758
FMO5	49.8321912486774	0.140803888330852	0.196492359763035	0.716587090208786	0.473628912552548	0.875671600465981
CHD1L	9.54826498752712	0.0599232965598517	0.172183383151875	0.348020206496907	0.727825008373311	0.942896786515691
LINC00624	56.0130604399329	-0.053826622778042	0.258380978702927	-0.208322698707358	0.834977009414999	0.96814869508076
BCL9	22.4209340373457	-0.105017804119764	0.125336966874733	-0.837883720488647	0.402096012654595	0.852034293792192
ACP6	56.6670560446898	0.216788778543492	0.12579276608458	1.72338032854551	0.0848197698651586	0.641189142019519
GPR89B	42.2099540449767	0.0184148033549796	0.123829010870673	0.148711543647975	0.881781252016282	0.978335255392046
NBPF11	64.8510466759849	0.128909739763762	0.10577258404234	1.21874435545755	0.222941237207878	0.761642118034946
AC239809.3	10.4876334561088	0.175335822087825	0.244191653477077	0.718025450875146	0.4727415942414	0.875111814346134
LINC01138	82.1449739074784	0.218680866162218	0.110140052343807	1.98547995491772	0.047091098126314	0.6027254002976
NBPF14	31.3730408254829	0.171832129949738	0.175818666405434	0.977325863418259	0.32840785280341	0.825365547659539
PDE4DIP	99.9675499614212	0.000684277363067572	0.127109753885251	0.00538335841390509	0.995704722182871	0.999448176976671
NBPF9	39.711043187107	-0.0923391502401014	0.12956446992613	-0.712688828138977	0.476038331124361	0.876782457105877
AC245297.3	135.209959406584	0.200291544255593	0.111372252280758	1.79839717841638	0.0721140895907014	0.625259989250935
AC245297.2	3.36681946100464	-0.08822957902272	0.335677691376996	-0.262840162719156	0.792673778180294	0.956693653299074
NOTCH2NLC	49.8475752858181	0.323341025630107	0.131309989756866	2.46242518355843	0.0138000961214232	0.518495729379675
NBPF19	17.8437134007815	0.048351935778485	0.20101985457126	0.240533134807062	0.809916979245818	0.959674607537456
AC242842.1	3.90287665273886	-0.22569328053276	0.297278512391571	-0.759198095809495	0.447734064987116	0.869397943599457
FCGR1A	161.060634450316	0.0186286545080002	0.181517118562649	0.102627535383505	0.918258588147359	0.985475512726346
HIST2H2BF	109.723705865493	-0.53715071578892	0.249857871350309	-2.14982507009282	0.0315690543546828	0.578991466053627
AC243772.2	19.393189263871	-0.202539902200429	0.305658280267385	-0.662635090478327	0.507564290605198	0.886541136012985
HIST2H2AA4	74.6372657393863	-0.211300772604039	0.515532771293244	-0.409868750097066	0.681902230250136	0.931761080378876
HIST2H4B	4.11661194815914	-0.48044544064218	0.425569189781981	-1.12894789420332	0.258919815014348	0.784496459603663
AC239868.1	4.38003640705909	0.252533880687497	0.339332812633073	0.744207077199358	0.456751207125799	0.871332138049639
HIST2H2BE	46.377068413858	-0.657452446874794	0.345724802705297	-1.90166410315438	0.057215081641494	0.616244064107728
HIST2H2AC	15.8472306384187	-0.602291543202552	0.322236950795168	-1.86909521616409	0.0616095684693066	0.618186490956691
HIST2H2AB	5.37368501053874	-0.207821741756372	0.452708896439914	-0.459062641336793	0.646189183324345	0.926027471711181
BOLA1	9.7047612276315	-0.036969375899653	0.233490672410474	-0.158333416568613	0.874194077631038	0.976853287523898
SV2A	40.790193179553	-0.0889190598026298	0.189194947119011	-0.469986440740915	0.638364705017452	0.923753054228546
SF3B4	17.2439197837631	0.272753285968041	0.151538256647517	1.79989721409079	0.0718768696549089	0.625259989250935
OTUD7B	25.1714986124789	-0.312837060801072	0.176038633588637	-1.7770932120054	0.0755529048301607	0.628167580045968
AC244033.2	26.9350511435206	-0.00379420397245803	0.138548194923608	-0.027385445003813	0.97815230710029	0.997095265696586
VPS45	218.539417756648	-0.0804796624809099	0.0523404509642076	-1.53761882059337	0.12414184295142	0.690012269335492
PLEKHO1	183.920231549564	0.0199099275020956	0.102974000299193	0.193349073011117	0.846685596625366	0.970485444315112
AC242988.2	7.1633919023506	-0.281324970702527	0.289894978256234	-0.970437543950373	0.331828442306166	0.827091235737129
ANP32E	35.7405367939396	0.216164742932369	0.132907306065772	1.62643235598647	0.103857712397077	0.668384487154616
APH1A	34.5969598954167	0.108843602816566	0.141287884506084	0.770367559802193	0.441081890922253	0.867447300587413
C1orf54	45.1484988181548	-0.0928579394490585	0.157692509547099	-0.588854472008541	0.555958901131785	0.899427762134104
CIART	2.66226272664129	0.415941181350909	0.447276742160511	0.929941448199966	0.35240140115992	0.834684881631483
MRPS21	77.6523386938929	0.0309087496018543	0.108226954664117	0.285591973808926	0.77519065151346	0.953211057383354
PRPF3	79.2814446312832	-0.0657947439889216	0.0793408007794227	-0.829267455616425	0.406953082065688	0.854025949383759
RPRD2	273.209778676521	-0.0483099065841783	0.0526270247740477	-0.917967656191761	0.358635799193469	0.837743736329905
TARS2	32.283688919721	-0.183614519407401	0.118837227571012	-1.54509258723392	0.122323869751639	0.689128540845472
ECM1	10.9926750308569	0.313866369423491	0.22032883295098	1.42453606829262	0.154291351837031	0.722580897995676
FALEC	7.25231825320484	-0.154938083405292	0.22157361590671	-0.699262332165606	0.484388102730363	0.879234001340291
AL356356.1	28.0052551005576	-0.14797052680316	0.187995231532895	-0.787097234310798	0.431224948279858	0.864688485590096
ADAMTSL4	21.9470718517871	-0.0192197386060121	0.246274677667907	-0.078041879043404	0.937794739899109	0.989376723437767
ADAMTSL4-AS1	41.0083098067626	0.310963236439264	0.167497593989307	1.8565236015218	0.0633789621464582	0.618186490956691
MCL1	117.151170822715	0.0719549454048602	0.173681096232083	0.414293477907979	0.678659189759578	0.931201145100332
ENSA	180.449466158202	0.0926268563715147	0.0539249898195478	1.71769817076419	0.0858516831955219	0.643171902329364
GOLPH3L	81.5497933786716	0.0932387771764449	0.108710786433426	0.857677331159261	0.391070660768085	0.84956557010961
HORMAD1	12.7988592323025	0.0855569642105181	0.263166695567958	0.32510559144223	0.745101157273164	0.946435215375084
CTSS	257.393007403501	0.104119982607271	0.102005253898389	1.02073156654252	0.307381634588455	0.814877604315516
CTSK	13.2588265260884	0.0163249314036466	0.169686097497406	0.0962066524271155	0.923356447453022	0.986320934584065
ARNT	172.315495755572	-0.0562308387179438	0.0593073819587479	-0.948125458598999	0.343065589103888	0.830937483091011
SETDB1	117.358995398834	-0.148377768647731	0.077873482957266	-1.90536962022303	0.0567320413765009	0.616244064107728
CERS2	34.6164368711267	0.276246602310252	0.124367411470687	2.22121373311176	0.0263364884783346	0.564175004780237
MINDY1	16.3759693043921	0.0784007175925895	0.146717778248093	0.534364127706578	0.593089632590248	0.910415566334267
PRUNE1	25.6540404559011	-0.0609439321707706	0.103623511500985	-0.588128420741574	0.556446097942273	0.899427762134104
BNIPL	4.83702783998846	0.071798936140877	0.322237250853788	0.222813892405801	0.823680355219703	0.964160985711853
C1orf56	51.7319342553297	0.347827156580669	0.22718835868753	1.53100783239982	0.125767456907899	0.691513329099004
CDC42SE1	193.113001060875	0.119327209724087	0.0908713434693987	1.3131445532581	0.189134243389589	0.752201412049886
MLLT11	33.9451108294592	0.0539255917964807	0.160062794225448	0.336902726566967	0.736190229857019	0.944171258530482
GABPB2	75.5821918813411	-0.0954378221438921	0.0932058355645473	-1.02394685446277	0.30586037777355	0.814193148670758
SEMA6C	9.61542196552656	-0.07756315960619	0.203110047227029	-0.381877512536309	0.702552220897176	0.936103413163372
TNFAIP8L2	17.9486534610478	0.320381469142444	0.179356067401409	1.78628732099379	0.0740527487521822	0.625905199070373
SCNM1	38.4264293501559	0.132546873340008	0.121346982691977	1.09229640819714	0.274702838588231	0.794291375348504
LYSMD1	8.99529718896125	-0.108245461673636	0.236280949738279	-0.458121832477549	0.646864914408349	0.926027471711181
VPS72	25.0555831643069	-0.00690295895500554	0.124875070733713	-0.0552789192786572	0.955916256460951	0.993804489569283
PIP5K1A	267.763845051353	-0.202865424177917	0.0689397556701161	-2.94264785545005	0.00325418348441623	0.415354782882746
PSMD4	73.0284942054052	0.0659233060422433	0.0769092909490758	0.857156596150305	0.391358346309031	0.84956557010961
ZNF687	13.9476328362085	-0.0392626830307797	0.145656277269809	-0.269557095421647	0.787501011674643	0.954203928608258
PI4KB	109.087951625552	-0.0474669970035395	0.0676111319636386	-0.702058901026348	0.482642431587993	0.878713449834693
RFX5	25.8745246213757	0.0080494653260314	0.146572137312154	0.0549181138628585	0.956203700880227	0.993804489569283
SELENBP1	5.50677306774721	-0.761707339589434	0.408926259988836	-1.86270096620899	0.0625043498782252	0.618186490956691
PSMB4	36.3434158695237	0.0889796347388079	0.114384949883994	0.777896347631824	0.436630121633605	0.86616112687636
POGZ	306.834399228618	-0.0335224269037637	0.05724478800872	-0.585597887071523	0.558145768612672	0.899427762134104
CGN	2.80836463850769	-0.517216418290413	0.368388702336388	-1.40399641739861	0.160319916397386	0.72742520313565
TUFT1	4.7244670055802	-0.417038509072702	0.308635897155326	-1.35123137948798	0.176621325618135	0.741503660104211
SNX27	246.578717844051	0.0794907496238735	0.0864738640252526	0.919245953906491	0.357966939731	0.837462652303006
AL391335.1	9.34547395358445	-0.0563118436952802	0.34706099833658	-0.162253448140747	0.871106271838437	0.975889062260259
CELF3	9.36837419536188	-0.322802563544896	0.249374771327268	-1.29444755709175	0.195510872739922	0.75498581594532
MRPL9	15.099066403175	0.0181198194540037	0.163154869233556	0.11105901735648	0.911569547048855	0.984349111694979
TDRKH	16.6467704087793	-0.0192182152908035	0.153560405687409	-0.125150849952328	0.900404127273756	0.981793693421098
TDRKH-AS1	3.66612133616804	-0.200020319181941	0.298114433621935	-0.670951475753115	0.5022514422549	0.884856401019395
THEM4	47.3150263156886	-0.042474746826856	0.109168278256682	-0.389075906528334	0.697219995858023	0.934915938811248
AL450992.2	14.0907070245404	-0.161795447141447	0.349725223359671	-0.462635910521816	0.643625363883651	0.925356520192531
S100A10	5.30429321354982	0.648576043166319	0.396904388548303	1.634086348953	0.102240720800297	0.667298978347884
S100A11	114.733869112151	0.302212205268561	0.204020585030998	1.4812829069314	0.138531201431658	0.707008530557275
FLG-AS1	74.0412176021298	-0.105716494414061	0.186754709531039	-0.566071370727552	0.571345264292967	0.903586833038482
HRNR	2.8263277969764	-0.587263237622875	0.480667839863989	-1.22176519608436	0.221796433577664	0.761642118034946
FLG	2.94814806136624	-0.305689348335813	0.423264332786851	-0.722218539708029	0.47016012656353	0.874878526009404
S100A9	31.9914880777437	-0.250122155775947	0.568359146544245	-0.440077646848384	0.659880871017276	0.927980105395902
S100A8	38.1221748441726	-0.742105409450547	0.61038849108612	-1.2157919428167	0.224064188867778	0.761642118034946
S100A6	26.7055247456572	0.183967111119144	0.290308025433406	0.63369626397512	0.526279063596937	0.890935879885431
S100A4	15.7997689626455	1.03972485150323	0.349798408094489	2.97235444028199	0.00295525302762256	0.409335874247089
S100A13	15.3491085615436	-0.145951332477056	0.23457628411774	-0.622191339699964	0.533816059937547	0.892490183752577
S100A1	5.31292601392803	0.258979045085032	0.380279501541322	0.681022889835915	0.495857006884537	0.883080766619438
AL162258.2	3.47321729409191	0.0667959376266468	0.365347791730514	0.182828360095622	0.854932695513885	0.972692850234472
CHTOP	77.8313439659326	0.0228138420289717	0.0661632865450523	0.344811196968536	0.730236314789312	0.94308495318443
SNAPIN	26.5440067788388	-0.103916679540549	0.188020422615098	-0.552688256388403	0.580476896203286	0.906155866609349
ILF2	31.5596783922528	0.00346141381639399	0.109536217473728	0.0316006330711957	0.974790538525457	0.996173264553023
INTS3	116.01680856101	-0.126976247470423	0.0746632428954268	-1.70065272477202	0.0890082172937065	0.649660593224166
SLC27A3	11.6137151106538	-0.140538055171303	0.217929219757406	-0.644879357287413	0.519005369976824	0.890489793674336
GATAD2B	336.015822913488	-0.0715729356266472	0.0651523307304609	-1.09854758569956	0.27196545069077	0.792194176495803
AL358472.5	7.92643199566054	0.424646548781239	0.318012049605971	1.33531590802107	0.181772974219386	0.745477848699661
DENND4B	148.059356122356	-0.051130060502527	0.0651783478972665	-0.784463892566251	0.432767960749562	0.865111754435325
CRTC2	48.0859406338426	0.114901202274821	0.113587684090705	1.01156391376962	0.311746607274975	0.817857590318939
SLC39A1	42.8064597976677	0.340578024024436	0.178226679767555	1.91092615577321	0.0560140712553095	0.616244064107728
CREB3L4	4.66238848713864	-0.0298086523408568	0.259508263613669	-0.114865908028397	0.908551407640544	0.983550204815993
JTB	59.8140326824155	0.283790106684605	0.137161993812517	2.06901415469733	0.0385447584527086	0.59816367603596
RAB13	12.9318845133722	0.579739299694933	0.250724569625449	2.31225563797354	0.0207635998199826	0.55320207969526
RPS27	264.719803096771	0.181762951127095	0.190777001388706	0.952750854683759	0.340716320085815	0.829940543383895
NUP210L	21.8158572698518	0.255260755545904	0.248818056744643	1.02589321243624	0.304941922400093	0.813943233761109
TPM3	223.213668119317	0.00299971545648485	0.0871635230798618	0.0344148027809342	0.972546379551947	0.996131528760869
C1orf43	88.0460159449614	0.213547893345952	0.0863999316573676	2.47162109100745	0.0134501991267557	0.518495729379675
UBAP2L	124.828491005871	0.0279754730730694	0.0686163997546499	0.407708261772705	0.683487871241153	0.932077477437659
HAX1	27.130022718589	-0.0944728779908861	0.174662485553776	-0.540888203275907	0.588584642426963	0.90857341172883
ATP8B2	27.5359715812961	-0.111993772510223	0.146706952872028	-0.763384218114836	0.445234289134632	0.867964154272697
IL6R-AS1	4.3953057766742	-0.725313925626619	0.303844447923865	-2.38712252464249	0.0169808309021888	0.537554927444983
IL6R	240.393430478892	-0.148332429495569	0.0909605580835215	-1.63073350274926	0.102946564074247	0.667298978347884
SHE	7.79403419828227	-0.142689830396266	0.29226524574398	-0.488220315190197	0.625393796436653	0.919519882124889
TDRD10	14.5122973789039	-0.524372118915862	0.281379173264815	-1.8635782912844	0.0623809485740976	0.618186490956691
UBE2Q1	29.232395254944	0.0804648948931133	0.125013497839249	0.64364965610818	0.519802642621001	0.890606797094874
CHRNB2	3.06172018140385	-0.523944261364519	0.43743875799816	-1.1977545468587	0.231012587056656	0.76635751486763
ADAR	194.682645010341	0.0451593809648534	0.0654378813918663	0.690110682135663	0.490124586071903	0.882453154175055
KCNN3	16.2818601284288	-0.114564687033837	0.197228665485418	-0.580872393735824	0.561326459343287	0.900484472415703
PMVK	34.8778561145738	0.165573263932931	0.142071262451429	1.16542403492429	0.24384739305098	0.77557475180485
PBXIP1	24.3792560058669	0.529346634922554	0.189860435350462	2.78808290914026	0.005302097258331	0.449795351801966
PYGO2	23.68304292233	0.340385996667893	0.128723022489856	2.64432880835063	0.00818530997655937	0.474815408444016
AL451085.2	5.00108703918344	0.56809014202498	0.292585524589111	1.94162080582343	0.052183022246958	0.60584270752039
SHC1	24.6812694985802	-0.0196721379847889	0.148210994070926	-0.132730625741399	0.894406421312765	0.980330162592368
CKS1B	7.35993037808622	0.350141304082016	0.264236510558149	1.32510569164878	0.185136098635907	0.748904897923222
FLAD1	30.8349113969306	0.134472839567921	0.140558535678581	0.956703475308139	0.338716943513561	0.829122215773275
ZBTB7B	45.5095081160249	0.216964945982649	0.138201056372499	1.56992248596027	0.116433145632527	0.680409493722343
DCST2	3.35612598794761	0.242768100093211	0.34664979143999	0.700326687302328	0.483723308985352	0.878994207162576
ADAM15	30.0964453366479	0.102393434087252	0.139686741739278	0.733021851697042	0.463545101826102	0.874135312298131
EFNA4	5.74423342113664	0.0692912065268837	0.212181225611625	0.326566152717554	0.743996047295696	0.946123349341552
EFNA3	4.65677411199853	0.405825194094008	0.318766224308389	1.2731122783617	0.202978202558374	0.75616925197324
EFNA1	2.85940704088537	-0.623906083409072	0.400415364010851	-1.55814721283314	0.119198354944427	0.68336245517738
SLC50A1	25.8022000435959	0.174091780768439	0.136599187491873	1.27447156871849	0.202496342465042	0.75616925197324
DPM3	23.2642967561835	-0.0175018249683195	0.181941557705094	-0.0961947626978544	0.923365890288461	0.986320934584065
KRTCAP2	42.6359032178986	0.256737132441559	0.168512962879525	1.52354529915369	0.127622336564953	0.693451075734192
TRIM46	11.7197773416325	-0.305798803155766	0.219300072242902	-1.3944309275788	0.163187514150403	0.729592051222752
THBS3	12.8789444552568	-0.107062283224996	0.188370164555572	-0.568361149323151	0.569789765150431	0.902666542231591
MTX1	8.94211164826531	0.0851623446519663	0.228787268266009	0.372233758012045	0.709718813797418	0.937621953992476
GBA	27.0952567725062	0.041644785574957	0.121818351307338	0.341859704453646	0.732456475734243	0.943852350026316
FAM189B	19.3341823811223	0.00117652741243379	0.14332945253428	0.00820855303380436	0.993450595818062	0.998958438490649
SCAMP3	47.0851942422644	0.130733421007709	0.0995943830681254	1.31265857551709	0.18929802210461	0.752535210015348
CLK2	56.5099391577947	-0.0238774149137911	0.0865671308712026	-0.275825416338641	0.782682161272348	0.953478731831639
HCN3	9.71903205689222	-0.111975918196427	0.199288670187396	-0.561877993822394	0.574199148025726	0.904131692432678
FDPS	67.7960584137149	-0.0296186712310007	0.104435263960379	-0.28360795106754	0.776710843142281	0.953418290004873
RUSC1-AS1	6.21748884599408	0.113878077235256	0.251103707954279	0.453510137954598	0.650181444900685	0.926412302625352
RUSC1	29.8305157209351	0.178005893201235	0.154362959734393	1.15316455131155	0.248842850464698	0.77824574511025
ASH1L	615.223477438557	-0.036127582081338	0.045011769487169	-0.802625235420627	0.42219137795399	0.861431833181853
ASH1L-AS1	11.7289206675857	0.216434345393194	0.225980310702949	0.95775753524694	0.338185036802519	0.828614735941794
MSTO1	20.3361051720046	-0.303729061533947	0.233013297532238	-1.30348381294387	0.192409639123004	0.753985010917959
AL353807.5	17.9093406263742	0.0203431825366594	0.178023876271806	0.114272214282086	0.90902200798384	0.983597585651241
YY1AP1	174.675454155771	-0.117999603269555	0.0540827244068526	-2.18183541165326	0.0291216820549768	0.570686702990856
DAP3	213.297557905051	-0.112931832554027	0.0617017310148481	-1.83028629337564	0.0672071398810771	0.619354642765984
GON4L	178.902485776174	-0.110049554267699	0.056753072556582	-1.93909420777142	0.052489867877531	0.60584270752039
SYT11	90.6565430665315	-0.118734619604358	0.123055403994559	-0.964887487668627	0.334601169166268	0.827091235737129
RIT1	40.2678914390128	0.0364817515336535	0.108994049064256	0.334713242116056	0.737841411327735	0.944504575855614
KHDC4	97.5622632168418	-0.00972234170379668	0.0768474431482368	-0.126514836479888	0.899324405597163	0.981793693421098
ARHGEF2	158.299845973935	0.0436643804121028	0.0646384190575794	0.675517456161898	0.499347064681931	0.884028370057874
AL355388.2	3.56069804417381	0.186759123139446	0.312772162854681	0.597109159059713	0.550434503275465	0.897602837186482
SSR2	46.7808320806685	0.308409228384064	0.152669250765783	2.02011359089728	0.0433716064265565	0.59816367603596
UBQLN4	33.7083533666639	0.0148550254078402	0.123154808785506	0.120620750048929	0.903991432682874	0.982149691724694
LAMTOR2	35.8054213889982	0.190109453770655	0.132344405879055	1.43647517632434	0.150867175028191	0.717387834385312
MEX3A	2.97378542228206	-0.138283527056506	0.407802273426109	-0.339094546714346	0.734538506425028	0.944069632538041
LMNA	14.8742613515119	0.0677265404260506	0.175601194989011	0.385683824248969	0.699730844083125	0.935543522661715
SEMA4A	13.5997550757725	-0.0301102998577416	0.228810614506304	-0.131594855958538	0.895304754491268	0.980473539164253
SLC25A44	31.0439647807196	0.0664538084586624	0.102937777558494	0.645572597687959	0.518556188407499	0.890489793674336
PMF1	52.7548838933711	-0.0194794855203671	0.117826094256309	-0.165324036609352	0.868688940652745	0.975414111607044
BGLAP	3.57599563580494	0.0543246374923895	0.333362016535419	0.162959889842812	0.870550015713307	0.975678270710396
PAQR6	4.94245730065391	-0.510798561661951	0.242862863286695	-2.10323865390224	0.0354449129501065	0.584223706762502
SMG5	75.8043140006348	-0.092523081594314	0.098673268131153	-0.937671198559428	0.348413409459583	0.833243129827917
TMEM79	11.7816461423051	-0.0750859432898994	0.192723824799822	-0.389603845647467	0.696829508013688	0.934694501110796
GLMP	17.6220809887194	0.150961791459924	0.150097918401869	1.00575539665874	0.314533248001103	0.819995923197465
CCT3	99.7716836960333	0.185191896175523	0.192072015160933	0.964179482473566	0.334955949086886	0.827091235737129
TSACC	5.87315961992449	0.132073598623926	0.330519482117338	0.399593989975568	0.689455583792644	0.932568822064144
C1orf61	29.3739249583575	-0.129839245090665	0.229253630935666	-0.56635633015165	0.571151574789097	0.903586833038482
MEF2D	103.413110310762	0.00257424161067612	0.127693868880333	0.0201594769838835	0.983916153992676	0.998001508030672
IQGAP3	4.229780094356	-0.804753192763254	0.49229610662445	-1.63469339272505	0.102113338290417	0.667298978347884
NAXE	9.75074273125174	-0.00308366842526328	0.271851574407058	-0.0113432060564267	0.990949625100749	0.998522540998879
GPATCH4	28.1526695531854	0.0332134278234626	0.223998516782429	0.148275213160108	0.882125576146859	0.978510374152569
HAPLN2	9.34767617794929	-0.500235284260759	0.287089049457527	-1.7424394459001	0.0814315786568678	0.633448634727327
BCAN	12.9050881021866	-0.290023158867851	0.250535122734553	-1.15761477154298	0.247021278447433	0.777202362391476
ISG20L2	28.4219989139877	0.080880157791964	0.123787982848623	0.653376490437446	0.513513591200736	0.889176367807121
RRNAD1	38.9939599133447	0.038657129798627	0.0997802121868558	0.387422806099417	0.698443222727401	0.934960944804805
MRPL24	23.1211002391462	-0.140586793670989	0.160226661670729	-0.877424469841971	0.380256126988265	0.8457419238606
HDGF	33.4090885133945	0.280549291473157	0.113723419827046	2.46694385290053	0.0136271723424151	0.518495729379675
PRCC	68.1834111257903	-0.0122721800054083	0.0760802108799132	-0.16130580953277	0.871852547835566	0.976250160237467
SH2D2A	3.13726212455416	0.495679210475028	0.47860491232787	1.03567514187038	0.300353723113082	0.811154431397952
ARHGEF11	253.825565800738	-0.0760583021287806	0.0672674235142982	-1.13068552584913	0.258187475572421	0.784269192699743
ETV3	29.6593130500138	0.195963816002749	0.136293598065983	1.43780646181105	0.150488975410671	0.717039634635682
CD5L	4.7464946078244	-0.210427694263401	0.486090782959026	-0.432897931086957	0.66508892311622	0.928566382967086
KIRREL1	3.47457459486763	-0.151642531760362	0.364665912954662	-0.415839612021031	0.677527370682217	0.930545350132946
CD1D	6.96807407915771	-0.531462840160272	0.374030664716364	-1.42090713488236	0.155343758509317	0.723758316045292
MNDA	126.067307099692	-0.0832362175824041	0.150930528833086	-0.55148695380545	0.581299907540914	0.906479929285997
PYHIN1	8.88463242788456	0.506587894518856	0.399610916557352	1.26770284176196	0.204904089592336	0.75616925197324
IFI16	501.116672616343	0.0656974733434702	0.0597275421393153	1.09995273520933	0.271352715903198	0.792194176495803
AIM2	19.5319600636913	0.0473081144267345	0.2603317866961	0.181722389828484	0.85580059398617	0.972871423077666
CADM3	30.9854808578933	-0.0508983775092938	0.185519095339161	-0.274356542199836	0.783810636376696	0.953478731831639
ACKR1	4.45091250798285	-0.326796011679603	0.351940956422984	-0.92855351363778	0.353120522560978	0.835272334082512
DUSP23	11.8462791434757	0.426041853457542	0.197443062149865	2.15779601885512	0.0309436945595354	0.578991466053627
FCRL6	4.76139124509505	0.210003729359274	0.356646454553376	0.588828871500375	0.555976076110377	0.899427762134104
SLAMF8	25.509067104707	0.603019544679665	0.302873603287831	1.99099405868855	0.0464815404325967	0.602364048243983
AL590560.2	3.24202071995064	-0.529122615721745	0.335004872500866	-1.57944752197709	0.11423344447829	0.678686011828535
VSIG8	4.08385422350014	-0.126261128814147	0.314827906571836	-0.40104808429788	0.688384722410222	0.932568822064144
AL590560.3	7.03316036902439	0.199047021305027	0.300331535667412	0.662757645022839	0.507485784091271	0.886541136012985
TAGLN2	13.5382723266282	0.651585838172273	0.252824209201261	2.57722881930811	0.00995959960044826	0.479092498163795
KCNJ10	6.21167549519445	-0.0856320394526472	0.25018086297	-0.342280534314552	0.732139783231981	0.943689157828226
PIGM	32.1706387657315	0.26039736153707	0.128845547234149	2.0210039627047	0.043279354884341	0.59816367603596
KCNJ9	12.387197160636	0.0990822558190772	0.266611623458153	0.371635169291968	0.710164500285476	0.937621953992476
IGSF8	45.6564218155702	0.0544792865649374	0.21851168387645	0.249319787383731	0.803113426385625	0.958325442245824
ATP1A2	27.0668178369975	0.255468474721717	0.241461648868184	1.05800849086879	0.290051571400898	0.805932133989042
PEA15	62.5843597635975	0.116996003240975	0.156189113013548	0.749066314441693	0.453817236952539	0.870698179049984
DCAF8	158.217698597228	-0.0507265767952938	0.0540748600255624	-0.938080593668004	0.348202994038221	0.833243129827917
PEX19	15.3171276486213	-0.044742360435566	0.147643739067733	-0.303042721066825	0.761857304681018	0.950761337567614
COPA	256.829739285404	-0.131926684734906	0.0814436342468077	-1.61985262513107	0.105263938600294	0.668464697819371
NCSTN	38.7849718232975	0.165980592385424	0.105521326605591	1.57295778706244	0.115728592978138	0.680398714402771
SLAMF6	11.3153707596506	0.461595785300255	0.364636048008298	1.26590826063843	0.205545928591784	0.75616925197324
AL138930.1	21.2397380427137	-0.192663991878216	0.328471296661974	-0.586547420843545	0.557507704261177	0.899427762134104
CD84	238.729807869692	0.138249703437968	0.109025952503669	1.26804398643815	0.20478224287849	0.75616925197324
SLAMF1	3.64774376396937	1.16442609008286	0.628353130751977	1.85313963294707	0.0638623474578936	0.618186490956691
AL121985.1	3.29781243695079	0.269887672612565	0.603773546074721	0.447001486512899	0.654873986595308	0.927980105395902
CD48	9.19091208929252	0.626986459937552	0.463614532686165	1.35238741612524	0.176251412888751	0.740456904957029
SLAMF7	3.39359923405844	0.891379743059242	0.566199948136567	1.57431971866632	0.115413553308196	0.680259153660004
LY9	3.38586837229682	0.0755094420372894	0.57041358684102	0.132376654026537	0.894686379543733	0.980330162592368
CD244	7.76549181491161	-0.102411858831382	0.346626755663317	-0.295452838415209	0.767647974529998	0.95101620624019
F11R	35.7639074286435	0.296390572530234	0.180715577572743	1.64009421053328	0.100985580000957	0.665470652225785
TSTD1	13.0859177291516	0.14332360418263	0.28151292031221	0.509119098418923	0.610668745704632	0.914836109081136
USF1	31.9228719699987	0.189778806573464	0.107012746077806	1.77342245227013	0.0761587313062524	0.62940304970272
ARHGAP30	132.324310523024	-0.0514495688935796	0.0826196538949767	-0.622727964449966	0.533463302846948	0.892490183752577
KLHDC9	4.83044345858814	-0.0066681624148526	0.281226017041621	-0.0237110438251726	0.981083096784689	0.997336288739545
PFDN2	61.0794978262085	0.11730202361201	0.10257507756385	1.14357236082998	0.252801029539072	0.780743228343698
NIT1	28.3833009051312	-0.0915479102246407	0.122245001439015	-0.748888781929553	0.453924242290645	0.870734475605956
DEDD	41.0773810423834	0.0746578736345192	0.119047597952905	0.62712624965397	0.530576481692629	0.892189644576368
UFC1	30.3554651140799	0.198665452491077	0.152370285687096	1.30383330053638	0.19229042587434	0.753985010917959
USP21	18.0237676078125	-0.121175308979144	0.176629070464379	-0.686043971474003	0.4926853805725	0.882549654050382
PPOX	21.5467486736336	0.0891818195131719	0.15111730809792	0.590149603878495	0.555090355544125	0.899391333357624
B4GALT3	17.1937229213241	-0.118739432731784	0.134956956996027	-0.879831876583287	0.378950393443503	0.84556978537018
ADAMTS4	3.89749030541187	-0.645550137808322	0.360249914094623	-1.79195084454277	0.073140840344039	0.625259989250935
NDUFS2	105.555330419053	-0.0133351853465368	0.0836977472505936	-0.159325499007887	0.87341243204972	0.97672466540619
FCER1G	118.94939271469	0.175468724226914	0.163062464164751	1.0760828687688	0.281890196545519	0.801088662522833
TOMM40L	15.1495804063242	0.0577001096946385	0.21341625240766	0.270364178190243	0.786880095880337	0.954022542485677
PCP4L1	5.2163053961432	-0.924626498082211	0.34280204606368	-2.69726073312424	0.00699125062359082	0.47070720133283
MPZ	20.0153400414576	0.289501851624138	0.175145396770377	1.65292298263304	0.0983465390645934	0.661591679911514
SDHC	119.133227326629	0.0115913290108235	0.057078885109985	0.203075602974518	0.83907594041575	0.969643233649443
AL592295.4	39.0842174206791	0.0245704615405665	0.142573766092143	0.17233508108839	0.863174106192206	0.974734228409766
AL592295.5	12.7079303239077	-0.311026018513544	0.183552715020404	-1.6944778968754	0.090174508326043	0.65127824759754
AL592295.3	16.4550437158121	0.267629882461336	0.296473898842301	0.9027097613193	0.366679954422079	0.840275919935756
FCGR2A	286.699409113183	0.00986739085920666	0.138829447074953	0.0710756332111541	0.943337560994476	0.990826379035839
HSPA6	73.7406845838549	-0.255062850519674	0.221735857239478	-1.15030042364417	0.250020156399715	0.778544848072269
FCGR3A	300.570773340013	-0.066932093681657	0.148085150080182	-0.451983832581564	0.651280629553319	0.926872436535207
FCGR3B	4.35717872496674	-0.0836033268937735	0.362330369228596	-0.230737840363107	0.81751847426951	0.961358290724089
FCGR2B	27.5462846117716	0.436667394098542	0.263203736372963	1.65904709452824	0.0971063028027296	0.661591679911514
DUSP12	51.5217724416725	0.133605499915516	0.113878108008452	1.17323252249326	0.240702573346566	0.772651843436752
ATF6	525.610890738857	0.0809005682700802	0.0775104980376112	1.0437369171699	0.296607124673674	0.808580775985356
OLFML2B	104.080190320923	0.0242980568661043	0.156459960574915	0.155298881431521	0.876585697405391	0.977032151532134
NOS1AP	79.1331141991937	-0.26964311032611	0.199297360011174	-1.35296880154856	0.176065597519533	0.739923353569241
AL450163.1	2.62895653703954	-0.705020918329327	0.640872709003722	-1.10009508662856	0.27129069440135	0.792156787487982
C1orf226	2.95815744965103	-0.0564423144280229	0.402219561184499	-0.140327124473523	0.888401534125688	0.979143256593088
SH2D1B	3.54137716568986	0.0345265801492209	0.397244591842506	0.0869151672753535	0.930738943402285	0.987496249980613
UHMK1	108.284592274352	0.0461956722434299	0.0882317803741307	0.523571801991818	0.60057639836018	0.911357909530899
UAP1	19.5109610016581	0.0291213064617615	0.157650398136894	0.184720792372972	0.853448036869585	0.972692850234472
DDR2	8.13433089594382	-0.238741708641546	0.254491336237932	-0.938113305430321	0.348186184769882	0.833243129827917
HSD17B7	53.7968126106957	-0.200601099660462	0.121652600166141	-1.6489668070103	0.0991544350631714	0.661591679911514
RGS4	21.6973148812171	-0.328817936044419	0.254819285123339	-1.29039658786132	0.196912996232169	0.75498581594532
RGS5	14.6127037438046	0.0802949687734823	0.16145056350264	0.497334707488769	0.618953040439294	0.916587854579796
AL592435.1	3.09813660420993	0.612097503246061	0.349124616492306	1.75323501790241	0.0795616744903139	0.633448634727327
NUF2	18.5139997249051	0.38838550317595	0.260892855269371	1.48867818850364	0.136572131273552	0.703131734846637
PBX1	132.474038896061	-0.297236445335088	0.191210846116039	-1.55449573793898	0.120066212518131	0.685004598589131
MGST3	133.105766727123	0.0689792799849855	0.0972626872682653	0.709205985587568	0.478196659615045	0.877249438700295
ALDH9A1	39.2839965092991	0.197200619738996	0.125521334712748	1.57105260384846	0.116170430475234	0.680409493722343
TMCO1	76.1138182299366	0.0641794590496741	0.0963775045833324	0.665917418459218	0.505463886312935	0.886134741605725
TMCO1-AS1	8.43947942342939	0.36387439247814	0.241579558402297	1.50623005888681	0.132008125547058	0.698746862116268
UCK2	96.8993015462934	-0.0908914108190046	0.155309687347464	-0.585226925450307	0.558395142521319	0.899427762134104
AL358115.1	6.60008539240453	0.114296013569813	0.332596180520193	0.343648003988048	0.731111018892028	0.943098753934926
FAM78B	24.8936167104577	-0.275372446476677	0.147124354511363	-1.87169858716633	0.0612483151269572	0.618186490956691
AL596087.2	9.04869786013891	-0.0948676273442395	0.286145367610366	-0.331536477897547	0.740239292073698	0.945130250299984
LINC01675	3.95562316296708	0.662034831914489	0.339324281410782	1.95103877966528	0.051052432840824	0.605007042965459
POGK	64.5540478341688	0.154984251923481	0.105703301892627	1.46621958962941	0.142588473431909	0.710234343103006
TADA1	26.658136506032	0.0929132708877054	0.113664188648912	0.817436626189252	0.413678951930115	0.857484041976063
ILDR2	16.7034388469793	-0.163850372901979	0.216301817689997	-0.757508072062566	0.448745531708786	0.869397943599457
MAEL	3.19119913589462	-0.193374859308123	0.400060845407112	-0.483363622129378	0.628837573126861	0.920414827178977
GPA33	3.2247190477199	0.0835274069939762	0.405235343098051	0.206120735559252	0.836696601901827	0.968861952368814
DUSP27	15.5997288595133	-0.286790642476997	0.356430795141133	-0.804618025116036	0.42104013724237	0.860741460359967
POU2F1	340.582793600786	-0.0581056437225118	0.0600721894275904	-0.967263625251265	0.333412262702959	0.827091235737129
CD247	39.1405746699141	0.604720260059038	0.246645333629613	2.45178066481139	0.0142151280301654	0.519585493197832
CREG1	159.535270954992	0.203414841558535	0.125890771910212	1.61580422831639	0.106136647084749	0.669313078715699
RCSD1	487.399023649587	0.131851525910068	0.0857236759486061	1.53809929930113	0.124024337311576	0.690012269335492
MPZL1	334.957624284785	-0.036126360538906	0.0954092919541742	-0.378646144405493	0.704950650913815	0.936713855390529
ADCY10	16.7202570400041	0.137113065154818	0.259837411026154	0.527687928436974	0.597715953103827	0.911286598580661
MPC2	72.1020355568156	0.0147951435935298	0.168234745433136	0.0879434480400486	0.929921623816822	0.987496249980613
DCAF6	460.701057917891	-0.0896034767912802	0.0900672240955475	-0.994851098066758	0.319808689829192	0.821723442653127
GPR161	31.2885822533162	0.0388985702731592	0.162970029708384	0.238685421747567	0.811349521835927	0.96026821474699
TIPRL	72.6049747899425	-0.056332991509973	0.0811553045197695	-0.694138132354001	0.487595586816496	0.881225061905388
SFT2D2	172.20569094707	0.0223738406809025	0.0914590316096223	0.244632381156205	0.80674108917382	0.959178740033483
TBX19	47.4193648977744	0.129710219745785	0.158795022604101	0.8168405886951	0.414019533435035	0.857647108083905
LINC00970	30.1387418546888	-0.0350798704519632	0.238035556313589	-0.147372396776509	0.882838091790434	0.978510374152569
ATP1B1	159.537227953757	-0.0557184188507803	0.133852767778138	-0.416266467818836	0.67721502678321	0.930545350132946
NME7	95.9131866854492	-0.104925375383142	0.0892909211611527	-1.17509567623087	0.239956440304606	0.771731414680771
BLZF1	64.1231580115507	0.0848165557282362	0.101574788856623	0.835015821179392	0.403708800477577	0.852034293792192
CCDC181	6.43946613586503	-0.0274654211003735	0.234276828920101	-0.117234902089871	0.906673909739285	0.983208545162298
SLC19A2	27.7467417806173	0.00643409084148993	0.135055292465309	0.0476404198905616	0.962002818170677	0.9948845585008
Z99572.1	7.88589882938565	-0.317992410417087	0.261621069505698	-1.21546942307779	0.224187103984727	0.761642118034946
F5	2.69096877281313	-0.904409418183055	0.453165632099139	-1.99575906494427	0.0459601544949182	0.601472933055637
C1orf112	85.7451450451658	-0.15264848265724	0.1081530461183	-1.41141177374024	0.158123233348986	0.724434338650867
SELL	21.3491873814383	-0.393379193401	0.367481001904642	-1.07047491261352	0.284405595420282	0.801565521772564
METTL18	8.35438129592694	0.207804436267839	0.252163754505287	0.824085272189593	0.409891107886261	0.855252705435996
SCYL3	63.0094486806482	-0.0848146284252091	0.0871190690122303	-0.973548379095996	0.330280827838625	0.826674541602251
KIFAP3	129.326575357082	-0.169429330354411	0.0970333356295784	-1.74609405370956	0.0807946099040442	0.633448634727327
GORAB	33.8047538076774	0.142326052491173	0.102156346458412	1.39321791964353	0.163553902521491	0.729592051222752
PRRX1	6.7291123099934	-0.18749138008992	0.276120338857548	-0.679020534545438	0.497124851018784	0.883471650591229
BX284613.2	4.94518075512447	0.579476461590737	0.392704958587854	1.47560260933425	0.140050604245802	0.708016528928694
FMO4	33.8976834795654	0.200899090698759	0.159883226204709	1.25653638263175	0.208921563543653	0.757225962560414
PRRC2C	425.276168789283	0.00728622837277517	0.0514541944996807	0.141606110903561	0.887391139776269	0.978989197320436
MYOCOS	10.6549136637379	0.359855448062235	0.382579094908982	0.940604055085254	0.346907803067183	0.832870821894597
VAMP4	57.8722401628444	0.0148762093489225	0.107198070760152	0.138773107047859	0.889629445794982	0.979282275088171
EEF1AKNMT	23.2144155445422	-0.0768343522761498	0.114752822813203	-0.669563940934356	0.503135807230082	0.885014969968941
DNM3	246.937548478551	-0.308554780017968	0.13300123828909	-2.31993915235057	0.0203441691963399	0.55320207969526
PIGC	51.4223812176442	-0.0520855667099228	0.139578749770975	-0.373162582380098	0.709027442979427	0.937525566168735
SUCO	159.838144456569	-0.0259521401410988	0.0644967228864334	-0.402379205945015	0.687404971007676	0.932568822064144
AL031599.1	4.40116896075831	-0.0770912873507753	0.376702260353995	-0.204647796056045	0.837847309756275	0.969145928473407
TNFSF4	4.22119245395989	-0.0267276311565353	0.310652584392753	-0.0860370474907878	0.931436966762886	0.987564420242065
AL645568.1	122.985267243228	-0.126697131840553	0.0970597972809502	-1.30535129260382	0.191773255731435	0.753985010917959
PRDX6	49.0855524369711	0.299953463276506	0.145819379475187	2.05702057131265	0.0396842471279259	0.59816367603596
SLC9C2	6.52041675724992	-0.370289012945061	0.364093731230784	-1.01701562312906	0.309145997310479	0.81561767842483
KLHL20	111.480920339739	0.0208496724060491	0.0765799911784576	0.272260052334848	0.78542206997832	0.953617936552543
CENPL	8.53460870043237	0.15700945145626	0.228281700570072	0.687788162888973	0.491586191375384	0.88247166955379
DARS2	26.8028588268427	0.111715801140416	0.114476524675566	0.975883933033661	0.329121985017813	0.826033407084217
GAS5	87.8292815132661	0.052108216024098	0.142158947981485	0.36654897045865	0.713955478154536	0.938776291134091
ZBTB37	107.564731482789	0.179904359361535	0.0990805111257623	1.8157391127422	0.0694104011983288	0.622970596981512
RC3H1	323.555037142672	0.0303679226957459	0.0430924429942826	0.704715736347903	0.480987156312708	0.877996967260475
RABGAP1L	679.153479127401	-0.018371209653016	0.0430824071420181	-0.426420222817555	0.669801668141756	0.929663595715358
RABGAP1L-IT1	3.40305044546247	-0.412934442209373	0.32044216408119	-1.28863953778801	0.19752343128392	0.75498581594532
Z99127.1	11.5649446017026	-0.162852363697337	0.379171413689696	-0.429495362302314	0.66756276819393	0.929579126772529
Z99127.4	3.8877316723008	0.161119537164813	0.335518042030756	0.480211246434383	0.631077190690913	0.920956271295593
CACYBP	63.2194780114991	0.084930156293915	0.205679642247704	0.412924465279028	0.679661955741007	0.931412205191058
MRPS14	31.1922774000081	0.157469597612451	0.12421049128151	1.26776406717178	0.204882217819627	0.75616925197324
KIAA0040	22.2353887717021	0.691030826145022	0.186445606827159	3.70634008440666	0.000210275902333996	0.143470469362847
TNR	69.1833014567213	-0.0888075619344889	0.187190808705584	-0.474422662889216	0.635198535232638	0.92285878881372
LINC02803	9.02541328071452	0.179596926505027	0.181119214401598	0.991595105458027	0.321395077861943	0.822325017273987
COP1	595.165289450335	-0.0198135124617501	0.0500750619408096	-0.395676244697816	0.692343882279161	0.933564558581958
AL591043.2	22.2715353557187	0.144161346960288	0.160732082611367	0.896904616789262	0.369769816341655	0.84149469507671
PAPPA2	5.68647768023541	-0.125708952203284	0.280369214050242	-0.448369314117195	0.653886684026777	0.927939867052946
ASTN1	86.732438726507	-0.442257739214501	0.193786572281356	-2.28218980297765	0.0224781368629529	0.55320207969526
BRINP2	47.3660081011555	-0.404668075394465	0.196315837441442	-2.06131140853662	0.0392733405041383	0.59816367603596
LINC01645	8.6672630817126	-1.40840815400758	0.672387638820445	-2.09463718946159	0.0362032566384687	0.585079301321858
AL136114.1	19.73961905609	-0.523598966137933	0.303123207551598	-1.72734700970992	0.0841053612467338	0.638923284489621
SEC16B	32.3630011315171	-0.0839263763493975	0.134408848589921	-0.624411095176146	0.532357640369255	0.892490183752577
RASAL2	533.062970238067	-0.0221901536518923	0.086474448983089	-0.256609367424033	0.797480342943075	0.957357871833429
C1orf220	5.741101985514	-0.0943808855805487	0.233899894776883	-0.40350973937196	0.686573271390745	0.932568822064144
RALGPS2	233.443076636339	-0.123572819325778	0.119886516782776	-1.03074826629321	0.30265888413784	0.813289725030396
ANGPTL1	30.6263352147615	0.0942758340154754	0.318935468733714	0.295595326508474	0.767539143135507	0.95101620624019
FAM20B	72.5255981196088	-0.0349050430151329	0.0916137825189051	-0.381002094394803	0.703201694443802	0.936135853015691
TOR3A	29.1555680120976	0.167491452239173	0.122276729594264	1.36977373204975	0.170757544257496	0.735354793801155
ABL2	284.328078422951	-0.0793363874441441	0.0949766305459599	-0.835325353069381	0.403534546336364	0.852034293792192
SOAT1	300.539362182775	0.047678516138846	0.0663775265091159	0.718293052578542	0.472576612966141	0.875111814346134
AXDND1	3.34811453386727	0.0938371939119507	0.313560886593008	0.299263071142378	0.764739329085519	0.95101620624019
TDRD5	2.73955117450326	-0.405978722171482	0.389205947119485	-1.04309485807227	0.296904361924266	0.808629827819163
FAM163A	3.63915816468108	-0.00949392417774193	0.324012189554792	-0.0293011327468483	0.976624423490166	0.996476052591295
TOR1AIP2	110.734998447835	0.13998039741043	0.0989623382364182	1.41448150786434	0.15722057316286	0.72401276820169
AL353708.3	6.24114358253458	0.734937738371021	0.342209155273176	2.1476273414846	0.0317433715980285	0.578991466053627
TOR1AIP1	91.2630764316128	0.180887723191375	0.0729861406106297	2.47838454914864	0.0131978815461072	0.517889666016039
CEP350	448.495147342864	0.0256891007101945	0.0732594094533972	0.350659402005367	0.725843886311243	0.942437496690469
QSOX1	85.619908080535	-0.0916629767532141	0.0811359294719607	-1.12974581482907	0.258583346148345	0.78442330985743
LHX4	4.94439737587121	0.379311663308379	0.313609272769937	1.20950397913343	0.226469283289592	0.762297736746834
ACBD6	291.666471620418	-0.0115640145920316	0.0620797478942376	-0.18627676471452	0.852227727629906	0.972180271125031
XPR1	328.351730450849	0.0615696268479592	0.0669605004036302	0.919491737320131	0.357838425476828	0.837462652303006
KIAA1614	8.24173363654384	0.0168443632499535	0.260731830320597	0.0646041690776367	0.948489165202963	0.99211148088627
AL162431.1	29.4234462095796	0.566359457413166	0.178644643671662	3.1703131186743	0.00152274749166522	0.3449166745059
STX6	220.287082446228	0.0584823790779245	0.0942009024334036	0.620826102162549	0.534714047095213	0.892831978230485
MR1	99.9186196029399	0.184916514913776	0.0966509048298313	1.91324142530636	0.0557171525391665	0.616244064107728
IER5	38.9631576112235	-0.100889818626719	0.243145308350627	-0.414936316522429	0.678188523351055	0.93096788205463
CACNA1E	72.6914180657782	-0.248888270639739	0.197065372200708	-1.26297313353586	0.206598835141215	0.756246069332173
AL161734.2	6.57337222001688	0.526985778450414	0.459545836844372	1.14675346004469	0.251483528836099	0.779940173311394
LINC01344	4.20491855369415	-0.231364779133164	0.2820680989613	-0.82024440191979	0.41207679426685	0.856513449620208
GLUL	269.899430573257	-0.365248841041692	0.231134958915465	-1.58024057786636	0.114051782304741	0.678686011828535
RNASEL	30.0587153398909	0.135429937036703	0.152138687518407	0.890174216997357	0.373372346673195	0.842464099612125
RGS16	53.2259566905297	-0.713357595283813	0.309835879043817	-2.30237246081797	0.0213141766422274	0.55320207969526
NPL	484.675030995431	-0.00419325727069837	0.0899793942918777	-0.0466024171833849	0.96283010549167	0.9948845585008
AL355999.1	19.7234136471706	-0.310305008979747	0.289062903769207	-1.07348609916235	0.283053072329104	0.801384573090381
DHX9	203.40493185786	0.0274580508700549	0.0640159827727748	0.428924929068378	0.667977857666431	0.929579126772529
LAMC1	17.9347700234766	-0.00293972544017442	0.197037486082894	-0.0149196251871468	0.988096303029514	0.998510553349129
NMNAT2	83.4477719264264	-0.210562594368192	0.191588315486235	-1.09903672274482	0.271752048360893	0.792194176495803
SMG7	214.030572690242	-0.0266603706976232	0.0632152216594485	-0.421739732896095	0.673214999572138	0.929883457928163
NCF2	84.1338613784801	-0.0130959475026712	0.116649759002721	-0.112267248682148	0.910611509363651	0.984003122096269
ARPC5	143.241358936276	0.258846168559679	0.109568172936698	2.36242114495443	0.0181560035358266	0.543768957850051
RGL1	300.576297011235	0.0077476906434886	0.129638710360784	0.0597637127207362	0.95234382694738	0.993098493152079
COLGALT2	29.1357863500416	-0.183909056745745	0.200732717011298	-0.916188748321453	0.359567905909998	0.837775247189483
TSEN15	90.3087772960272	0.0254545049840907	0.0857801417337543	0.29674123252322	0.766664075085393	0.95101620624019
AL158011.1	4.79065690270612	0.107592109749966	0.312558563377929	0.344230241485565	0.730673141033073	0.94308495318443
C1orf21	51.0465254416445	-0.00451763502049109	0.18558146638314	-0.0243431367826583	0.980578905137505	0.997336288739545
AL713852.1	2.74094567210913	-0.434358553108941	0.402853796318271	-1.07820394663919	0.280942751074519	0.800935230348377
EDEM3	188.353192704571	0.0440739786612821	0.0819594871854106	0.537753226317498	0.590747427473418	0.909168680778221
NIBAN1	304.150175569034	-0.0521225476023159	0.201437238649167	-0.258753286889	0.79582560225122	0.956964702654829
RNF2	102.479744466686	0.0390478681695747	0.0932752597054106	0.418630495298526	0.675486199061339	0.930545350132946
TRMT1L	70.2953499641431	-0.00171383875565082	0.1135930114933	-0.0150875369278498	0.987962343922632	0.998510553349129
SWT1	72.2854026122352	0.0188141234933733	0.12097757480036	0.15551744630706	0.87641340110345	0.977032151532134
IVNS1ABP	162.573843264874	0.135814904440259	0.0895735540228444	1.51623887119206	0.129458962375393	0.696115879999854
PRG4	5.65041798108819	0.156278607735921	0.315301199493657	0.495648630537686	0.62014233588476	0.917215333015595
TPR	148.255267498783	-0.00354041850441305	0.0625467866148487	-0.0566043228761579	0.95486039091122	0.993804489569283
ODR4	127.098658196075	-0.159196434743394	0.0617711453453955	-2.57719739294522	0.00996050520012668	0.479092498163795
AL096803.2	102.314660339027	-0.135111192011189	0.118725199366259	-1.1380161307995	0.255113746728233	0.782474983489908
PDC	4.60919205018157	0.23434824138613	0.388056612612346	0.603902198208989	0.54590866725353	0.896161955813985
PTGS2	4.80646536825834	-0.834936089549821	0.491750014804764	-1.69788726876055	0.0895290405844581	0.65038094360179
PLA2G4A	335.19988271776	0.0288619647488504	0.0823366556896034	0.350536034128658	0.725936452137443	0.942437496690469
ERVMER61-1	28.8502066245124	0.0963167596072185	0.293097483397111	0.328616808615586	0.742445341632237	0.946123349341552
BRINP3	60.0188958496823	-0.0802343841575925	0.230300358391722	-0.348390183662331	0.727547173626207	0.942868380762714
AL354771.1	3.50703663533332	0.149986798151416	0.383195907050785	0.391410230098146	0.695494031769728	0.934393827441168
AL138927.1	6.53424478801395	-0.493279631820615	0.354430682521416	-1.39175205800872	0.163997492207507	0.729592051222752
RGS18	83.5388651921912	0.278316095579591	0.138391383709418	2.01107965047864	0.0443170442392481	0.59816367603596
AL390957.1	61.6377828741508	0.0426572318976099	0.206583675074787	0.206488880992979	0.83640904928302	0.96878425118924
AL136987.1	6.30272465767522	0.0496881017134062	0.398148686891515	0.124797854041259	0.900683586338057	0.981793693421098
RGS1	330.223228192698	-0.137250734577336	0.352296722565756	-0.389588451398999	0.696840893165473	0.934694501110796
RGS2	40.7383418021694	-0.580660430287737	0.327769917350317	-1.77154888093996	0.0764694717358532	0.629845127146984
UCHL5	92.349682837759	-0.00154594205358699	0.0876187225823335	-0.0176439693255549	0.985922879678225	0.998510553349129
RO60	92.1829715675506	0.0883530375536581	0.0876900632917951	1.00756042631258	0.313665535124044	0.819437551271071
GLRX2	27.2799546632023	0.364843566914175	0.119315006300355	3.05781794115439	0.00222954985791691	0.388113176053048
CDC73	263.377135348291	-0.064400277831327	0.0693174932704878	-0.929062416899973	0.35285674017398	0.835088240941041
B3GALT2	12.0053043690758	0.0613285874612053	0.212371605155704	0.288779601285403	0.772750043185619	0.952915275156669
LINC01031	3.07442124949401	-0.110299975951096	0.354104191364875	-0.311490173346864	0.755428012120124	0.948800327889822
AL136456.1	18.3263651443802	0.0969794021609774	0.208108481216352	0.466004083995772	0.641212577276133	0.9242170486332
AL353709.1	3.17201494756554	-0.38530053405691	0.375537257687525	-1.02599815642662	0.304892453056488	0.813943233761109
KCNT2	55.2840735544138	-0.4516495108175	0.232382310572652	-1.94356235508854	0.0519482491313243	0.60584270752039
CFH	3.9038311522057	1.10890223405767	0.41308959244135	2.68441097124739	0.00726577315753096	0.47070720133283
ASPM	3.4275827202687	-0.211849409340086	0.57481028197051	-0.368555358150248	0.712459175538702	0.938097557842468
ZBTB41	72.1535202035122	0.00582526232400789	0.0739780927045168	0.0787430725914379	0.93723698484853	0.989159537947844
CRB1	23.8571649618632	-0.349452145793333	0.189989827070511	-1.83932030036345	0.065868088904851	0.618186490956691
DENND1B	135.691054376366	0.112096364926033	0.101033271093693	1.10949951152309	0.267214755048547	0.788996345362287
NEK7	306.313736203308	0.165511236140481	0.0910291397937826	1.81822256604237	0.0690301223162524	0.622970596981512
AL450352.1	2.72745040595541	0.495853525018976	0.397249046298286	1.24821828935657	0.211951127938798	0.759049057677797
PTPRC	814.7463650235	0.00411041357101095	0.0683964283554336	0.0600969037396295	0.952078455965756	0.992934177751424
AL157402.2	31.289095071716	0.195324395442056	0.290635876402157	0.672058790057227	0.501546270170641	0.88448561501687
MIR181A1HG	237.03613032651	0.309410191847531	0.177170642313476	1.74639651246552	0.0807420755517482	0.633448634727327
LINC00862	53.9140144759531	0.464022144487481	0.238278946970173	1.94739044463532	0.0514879427650423	0.60584270752039
AC104461.1	14.1497457214054	0.356604622111727	0.246139050283986	1.4487933617209	0.147395298187732	0.716479114701516
ZNF281	24.7724587134556	0.0756064094470762	0.132995142144277	0.568490008191848	0.569702288439954	0.902666542231591
KIF14	3.31834422526058	-0.0510427767131707	0.49090270657464	-0.103977378876826	0.917187300291557	0.98504194286545
DDX59	56.9769272435477	-0.0204822587910944	0.110506071212335	-0.185349624381617	0.852954817639275	0.972588118999178
DDX59-AS1	6.76971276556842	-0.30322117948564	0.307503814477512	-0.986072904496651	0.324097338727252	0.823965515974966
CAMSAP2	291.766692681622	-0.0784219977338882	0.0701171245590218	-1.11844286580628	0.263377895277929	0.785867765923228
KIF21B	67.879562882336	-0.098634315691652	0.121811033061756	-0.809732199230639	0.41809410765952	0.859381329916391
AL358473.1	3.03929162516224	-0.158290706799371	0.344975517118649	-0.458846204859603	0.646344611877543	0.926027471711181
TMEM9	25.9119123557686	-0.163837543436507	0.150528500452256	-1.08841543590924	0.276411749817022	0.795543680034119
TNNT2	10.4681634622852	0.0965973752768332	0.268789510423083	0.359379259721802	0.719311388151348	0.940264982085016
PHLDA3	9.61383746822626	-0.322203922350388	0.256481494257273	-1.25624627727406	0.209026693075003	0.757225962560414
CSRP1	19.9658761734717	0.134962862334277	0.174002289276436	0.775638429215507	0.437962503355907	0.866831668666178
AC096677.1	20.8339116736825	0.0967608600449815	0.158280788646589	0.611324096072266	0.540985041836916	0.894375521916868
NAV1	126.981918253116	0.129561874906989	0.155689562299301	0.832180866806707	0.405306861907543	0.853332653624419
IPO9-AS1	51.5773126650831	0.144829933886838	0.206863524280326	0.700123109623595	0.483850424830599	0.878994207162576
IPO9	163.789712625964	-0.129531597000543	0.0583370158493225	-2.22040149148368	0.0263915259027333	0.564175004780237
SHISA4	8.22420320338541	-0.0882642585488624	0.255353213239913	-0.34565556246177	0.729601583953976	0.943038645929728
TIMM17A	44.6066610411708	0.0130767862094731	0.169089233192596	0.0773365989221702	0.938355776349184	0.989376723437767
RNPEP	85.6290128969542	0.130514091468319	0.0897182653247449	1.45471037581823	0.145749458890721	0.714420653727056
ELF3-AS1	11.1777422654644	-0.312962667837036	0.273096159850268	-1.14597974577389	0.251803532711809	0.780046842313121
GPR37L1	3.35652768947283	-0.00535750502473684	0.367828183607713	-0.0145652379656981	0.988379032394806	0.998510553349129
ARL8A	55.0183527835071	0.0206290215382216	0.0919994458509684	0.224229845597537	0.822578461246463	0.963939912308631
PTPN7	30.6635560241766	-0.320500710267854	0.254524193137865	-1.25921511160337	0.207952644734079	0.757129091548718
UBE2T	7.23614869428693	0.0110994462708852	0.265579579000761	0.0417932971828885	0.966663478419308	0.99517161662027
PPP1R12B	252.767752853414	-0.03664536955209	0.0634650835436937	-0.577409931665194	0.56366256662506	0.901292578974642
SYT2	6.34569463724039	-0.157824074713314	0.297315258360638	-0.530830726897561	0.59553608523219	0.911286598580661
KDM5B	96.7165687728451	-0.0202942940197247	0.106672051298209	-0.190249402469918	0.84911370040896	0.9709728484751
RABIF	19.3160960531205	0.514037154671687	0.148225683773904	3.46793579617263	0.00052447257797276	0.210039865900308
KLHL12	62.9515709970159	0.0883740863384425	0.0937046373285707	0.943113263739158	0.345622972087101	0.832274907817285
ADIPOR1	52.8978016815376	0.220522037939602	0.0886209163303811	2.48837460806081	0.0128328481530313	0.513679622962674
CYB5R1	29.8212785412764	0.110196406210491	0.137357777383324	0.802258221629242	0.422403603946134	0.861431833181853
TMEM183A	33.3334292372764	0.119223007142186	0.11185862034788	1.06583656021684	0.286497530789251	0.803260493205867
PPFIA4	39.8515185548238	-0.0482899185642882	0.186226152086664	-0.259307932979335	0.795397659065884	0.956762368613236
ADORA1	19.8163426591139	0.393063226424494	0.225124945190647	1.74597811047385	0.0808147555538099	0.633448634727327
CHI3L1	25.7024232082035	1.28156283161899	0.521789229955838	2.45609291653539	0.0140456835808528	0.518495729379675
CHIT1	11.8402977909222	0.00821657915411666	0.33159782803995	0.0247787484094339	0.980231442166311	0.997336288739545
BTG2	174.978419636548	-0.220047873029305	0.160939691722251	-1.36726913463375	0.171540962499908	0.735354793801155
PRELP	2.80100346151864	0.664197540736898	0.360157678712408	1.84418542209472	0.0651561221471618	0.618186490956691
ATP2B4	181.231372245455	0.0784720541753457	0.127286342726009	0.616500187645906	0.537564448105073	0.893133749582828
ZC3H11A	4.8827379281503	0.217427904716709	0.27018498699604	0.804737180752	0.4209713590909	0.860741460359967
ZBED6	5.23750486757199	0.0472489325204458	0.276687711141375	0.170766284941017	0.864407540340525	0.974987833377915
SNRPE	28.0274797230817	0.120062053859032	0.141141718989956	0.850648941491037	0.394964393905862	0.850985178148138
SOX13	5.07359055964108	-0.0130792042063158	0.276690681386559	-0.0472701290147284	0.962297935052607	0.9948845585008
PLEKHA6	50.8776114294346	0.000116259697822292	0.168800641246404	0.000688739669256257	0.999450465294934	0.999776089903523
AL606489.1	15.6330447758025	-0.129710038479392	0.195546207402093	-0.663321678301205	0.507124555455693	0.886541136012985
PPP1R15B	47.7599164192766	0.040848476190579	0.126203611778331	0.32367121364424	0.746186966801363	0.946773699162155
PIK3C2B	89.7840791602733	-0.183606938947555	0.119272790563547	-1.5393866285851	0.123709936445255	0.690012269335492
MDM4	307.359681277141	-0.0174192031229052	0.0553290722779516	-0.314829119769042	0.752891400808425	0.948165530878644
AL512306.3	9.74631685540952	-0.147975848886426	0.232711341646926	-0.635877253936929	0.52485642928956	0.890935879885431
LRRN2	23.1793936256495	-0.138734101963034	0.186856972522818	-0.742461467131457	0.457807789764288	0.871662507191335
NFASC	79.0685402092665	-0.137969387096943	0.215932903939804	-0.638945638110833	0.522858297109928	0.890754532974428
CNTN2	20.3462748512962	-0.0905513916851032	0.239507128867708	-0.378073889128868	0.705375704677685	0.936763776367108
TMEM81	2.88755966898244	0.383732821136623	0.371962804840767	1.0316429926398	0.302239392182108	0.812944091513913
RBBP5	54.7485635229679	0.0243980946946053	0.091110755587932	0.267785011079822	0.788864808927189	0.95494922496911
DSTYK	85.4451467521228	-0.0622747873863382	0.0762613101104293	-0.816597397765157	0.414158542694301	0.857647108083905
TMCC2	14.7011614515841	-0.274142485632503	0.174708280841984	-1.56914420032816	0.116614342629387	0.680409493722343
NUAK2	23.8897716205863	0.419422579533992	0.202948132497329	2.06664912050626	0.0387672286900796	0.59816367603596
KLHDC8A	2.65092637391591	0.293526198812883	0.378646581562301	0.775198332972638	0.438222473098098	0.866965221622816
CDK18	61.0453886874029	0.121932061751723	0.152271687792853	0.800753334510857	0.423274459416194	0.861431833181853
MFSD4A	19.5536389118588	0.0758401370347538	0.178531888689588	0.424798827769174	0.670983332293819	0.929737115270157
ELK4	121.571895354011	0.131221288765938	0.081760620694731	1.60494487017018	0.108505937699989	0.673749398048731
NUCKS1	228.090238794733	-0.000460775252460495	0.0588037091428752	-0.0078358195286789	0.993747984555924	0.998958438490649
RAB29	88.3285685143277	0.00345521855152192	0.0813837452169403	0.0424558803764994	0.966135282373409	0.99517161662027
SLC41A1	18.8978642984891	0.134503557115936	0.134434632027451	1.00051270336703	0.317062453058118	0.821377444849887
AC119673.2	69.1185774039576	0.419797548469609	0.575092768796175	0.729964922613023	0.465411626098175	0.874878526009404
PM20D1	5.51104293116875	0.0313810106802688	0.459953789181771	0.0682264423478142	0.945605378059813	0.99157122929208
RAB7B	3.7460459415149	1.02861285299621	0.463058900507727	2.22134344436176	0.0263277084451086	0.564175004780237
RHEX	3.89107530710957	1.15380178886361	0.63999264919016	1.80283600182536	0.0714139742750244	0.625259989250935
FAM72A	12.0339682475546	-0.114269797968502	0.166653243958564	-0.685674009423504	0.492918699849027	0.882549654050382
SRGAP2	1101.8836251252	-0.0527902245660351	0.0465149837193923	-1.13490794459908	0.25641389085349	0.782624428510847
IKBKE	82.9902956815754	-0.0985871913578382	0.163234400802489	-0.603960873891572	0.545869655328395	0.896161955813985
C1orf147	15.4932683923072	0.0254778937490413	0.317489016697421	0.0802481106718811	0.936039926729236	0.988744727524762
AC244034.2	3.12213808948367	-0.256696716916536	0.333198998816688	-0.770400624936328	0.441062282832957	0.867447300587413
RASSF5	75.0868886338248	0.0574210099631497	0.126984942601833	0.452187549063953	0.651133877104581	0.926841932005918
EIF2D	44.2739399145005	0.163014817697294	0.0893861625174177	1.82371424285643	0.0681952844690445	0.62171418590993
DYRK3	2.92452304660013	-0.11984562885032	0.323502460738757	-0.370462804445563	0.711037685897052	0.937838453637532
MAPKAPK2	105.332100789416	-0.0400546440307446	0.0944914089126284	-0.423897203901162	0.671640783424702	0.929786292379831
IL10	8.95528503291072	-0.0213441407794592	0.311536408065271	-0.06851250841599	0.945377663197336	0.99157122929208
IL19	4.68057070447538	0.0703588716213182	0.31456680891978	0.223669089129047	0.823014799896316	0.9640061008311
FCMR	4.78632661310954	1.10129384416041	0.439251520915082	2.50720553423721	0.0121689928305326	0.504344880608477
PFKFB2	62.3556536975758	-0.032450921572116	0.13660369633338	-0.237555223197767	0.812226083064098	0.960359183946681
YOD1	20.6997017462176	0.0887709792054795	0.158792352343294	0.559038126808306	0.576135699930945	0.90443731266535
AL596218.1	9.66971302045042	-0.257081079790513	0.31290605456463	-0.821591899678035	0.411309201027429	0.855787000375796
CD55	86.2696443153132	0.0512403308068719	0.209804042677575	0.244229473145175	0.80705310180681	0.959178740033483
CR1	18.6732074413242	-0.107051626184979	0.349916519697969	-0.305934759174505	0.75965431999609	0.949770851334356
CR1L	12.3248662272314	0.57163863476103	0.302571633287228	1.88926710858708	0.0588560464854785	0.617929228808294
CD46	162.496467126023	0.0988160669193755	0.0727332878000248	1.35860855336367	0.17427066334567	0.73738033819028
MIR29B2CHG	377.566517456403	0.078415103597877	0.0835090220197654	0.939001579725329	0.347729933269683	0.833189201168523
PLXNA2	94.1995314712781	-0.176383120361463	0.167017521924973	-1.05607554422162	0.290933702452869	0.806707664172894
CAMK1G	13.2159893733724	-0.177030428566104	0.274723803387729	-0.644394211142502	0.519319837411708	0.890489793674336
HSD11B1-AS1	6.51178335963952	0.116546902976211	0.260763234210453	0.446945303961639	0.65491455227057	0.927980105395902
HSD11B1	3.48289419010398	0.266885721427387	0.371558771101893	0.71828669428503	0.472580532601003	0.875111814346134
TRAF3IP3	151.411903964501	0.243221850691977	0.125597646567355	1.93651598847071	0.0528045362685422	0.60584270752039
C1orf74	3.53650015656945	0.565525674315284	0.289370316885926	1.9543320144278	0.0506619650984871	0.604020142893521
UTP25	30.3802179959345	0.0582501109734777	0.112853586913685	0.516156487059907	0.605745118268948	0.912875272274753
SYT14	72.1207868205812	-0.383710852461919	0.186760381273602	-2.0545623747672	0.0399212929389273	0.59816367603596
HHAT	53.0956208653542	-0.128938799238168	0.147651174811355	-0.873266327903618	0.382517929394558	0.847363592215209
KCNH1	113.307834290864	-0.321169734045567	0.194525657268894	-1.65104047740917	0.0987303099873046	0.661591679911514
RCOR3	217.428608667938	-0.0197817232613705	0.0810623671690643	-0.244030910423742	0.807206880405595	0.959178740033483
TRAF5	45.0626763554479	0.274130622679178	0.153474769662382	1.78616083465848	0.0740732204779185	0.625905199070373
LINC00467	19.9696634889656	-0.329589829252586	0.226850232771435	-1.45289614749775	0.146252590772815	0.714727197991527
SLC30A1	39.52094692461	0.223948681256534	0.133873101712037	1.67284300126437	0.0943582070729786	0.657737292621425
LPGAT1	205.183159628731	-0.0712765092718446	0.0629435323376158	-1.13238813623507	0.257471290399664	0.783859876341532
INTS7	74.4086682710046	-0.056204292971212	0.139880188965073	-0.401803095828285	0.687828943597395	0.932568822064144
DTL	6.0643807614165	-1.4899864332743	0.770416640654455	-1.93400084402199	0.053113024075178	0.60584270752039
PPP2R5A	132.040603182888	0.108569079317531	0.0797016203918176	1.36219412834769	0.173136628371552	0.73648971851019
AL360091.3	42.6776273845238	0.0609345407269852	0.182720982077634	0.333484091614041	0.738768895929823	0.944914295689732
PACC1	69.2225582650089	-0.0328640196161254	0.0870527676937733	-0.377518377494115	0.705788409751414	0.936813465266989
NENF	29.6347244175157	-0.174918854616316	0.156767493140081	-1.11578523782361	0.264514074196983	0.786729042305727
AC092803.1	7.3781673338671	0.221566132341779	0.29443823267068	0.752504626631128	0.451747648588766	0.870147969709563
ATF3	14.9014778008671	-0.604877405277419	0.367894709870413	-1.64415901900432	0.100143359539931	0.663255793095169
LINC02773	5.8536781343569	0.128861055872695	0.273615161154147	0.470957293920195	0.63767123224427	0.923726813737049
BATF3	60.023375931871	0.0535271815952183	0.161518895564247	0.331398883135173	0.740343208407808	0.945130250299984
NSL1	223.676457145687	0.138664636924782	0.0893533546319178	1.55186828178972	0.120693743654319	0.686012474927002
TATDN3	114.327829757486	-0.0859290204358023	0.116183569156279	-0.739597010660076	0.45954455608119	0.871948130527508
SPATA45	4.3316413599478	0.292285854695832	0.283073639602771	1.03254352862382	0.301817567187165	0.812423534441065
FLVCR1-DT	14.9949825595666	0.0780404466856792	0.168093340744731	0.464268520929646	0.642455374361857	0.924925420173242
FLVCR1	72.6023345987381	-0.263375816761863	0.101643894402225	-2.59116219730456	0.00956523971793321	0.479092498163795
VASH2	3.61760584378966	0.0359671516336786	0.302507803070384	0.118896607851501	0.905357269241843	0.98293797819267
ANGEL2	100.39041791732	-0.046254228009936	0.0800612448465373	-0.577735558553916	0.563442668203564	0.901177966882052
RPS6KC1	353.464786985687	-0.0771774062931729	0.0659456120708571	-1.17031905337761	0.241872597084947	0.773438115517946
PROX1-AS1	7.42986007284189	-0.304564827525334	0.210776655707482	-1.44496470210635	0.148467800599515	0.716479114701516
PROX1	30.6843842614203	0.0393185133284738	0.193727829309897	0.202957486637492	0.839168261341824	0.969643233649443
SMYD2	66.5391731997382	0.102331225573654	0.105441666181879	0.97050083974527	0.331796906540591	0.827091235737129
PTPN14	103.146458035649	-0.340383320095306	0.274980251144907	-1.23784642234519	0.215773011644041	0.759049057677797
CENPF	7.88856676833417	-0.052088382586324	0.388287566455557	-0.134148984119701	0.893284765940041	0.979858709725191
KCNK2	7.1832637789143	-0.200428552270993	0.26937841612647	-0.744040874369436	0.456851747291931	0.871332138049639
KCTD3	72.7853128081332	-0.150972411003701	0.080902640376227	-1.86609992333531	0.0620273867130788	0.618186490956691
USH2A	8.05713493790416	-0.219387536953677	0.260145824476309	-0.843325228822406	0.399046576721162	0.851703291552312
ESRRG	82.0831500769295	-0.0123117346670288	0.223372815864945	-0.0551174260813934	0.956044913242012	0.993804489569283
GPATCH2	192.166110403982	-0.320132993605983	0.0958714734374721	-3.33918925127166	0.000840232999782901	0.25797953870001
SPATA17	5.00613855582576	-0.548904267702234	0.246425345227301	-2.22746676968608	0.0259160943052536	0.564175004780237
RRP15	73.0154610169294	0.0173013079382008	0.123463087072141	0.140133446753128	0.888554554629143	0.979143256593088
TGFB2	26.5697157768657	0.247728657881742	0.2439498952772	1.01548991279643	0.309872352530414	0.815961760765477
C1orf143	3.68537257155639	0.463461474891669	0.41189199194887	1.12520147016891	0.260503670301376	0.784897682802389
LYPLAL1-DT	9.96371065331632	-0.0498503960984713	0.222333070010163	-0.224214940657242	0.822590058444588	0.963939912308631
LYPLAL1	192.122141391219	0.0962122798311734	0.0843586406466984	1.14051481974584	0.254071882134831	0.781909825039736
AC096642.1	7.02554086164895	0.29873325584239	0.314018487935961	0.951323782895584	0.341440037521859	0.830305750941601
AC096642.2	3.18231417801707	-0.0697413651157561	0.412593585540525	-0.169031627150457	0.865771764455431	0.975119867587085
LYPLAL1-AS1	5.79391895718951	-0.263165747228838	0.328054829480572	-0.802200496927673	0.422436988984957	0.861431833181853
ZC3H11B	3.68906066498668	-0.0122931589514802	0.379672513369401	-0.0323783221555457	0.974170349836582	0.996131528760869
SLC30A10	5.54705384330129	-0.00363820966298509	0.29975311698864	-0.0121373538982181	0.990316030482437	0.998522540998879
EPRS	112.099252192904	-0.102987356176755	0.113396225323493	-0.908207975027005	0.363768351393213	0.839992011687962
BPNT1	21.8316539411104	0.120626204896364	0.121593738602154	0.992042898615395	0.321176599363518	0.822325017273987
IARS2	76.0226731009684	0.0450228821657545	0.0778755857480585	0.578138600605992	0.563170547994717	0.901131576058254
RAB3GAP2	239.064744354297	-0.0399236055484872	0.0616592791656454	-0.647487386954911	0.517316555099944	0.890132593255143
MARK1	50.6216569632042	-0.381565605196002	0.209974543400373	-1.81719935672604	0.069186593448363	0.622970596981512
C1orf115	9.69746016622273	-0.114972219537605	0.25199578962397	-0.456246589314715	0.648212666608716	0.926174220426627
MARC2	13.2020076538983	0.116936370512615	0.221671373720488	0.527521296728478	0.59783163120822	0.911286598580661
MARC1	5.64251382737299	-0.145077070528485	0.247188422597508	-0.586908840648705	0.557264931984253	0.899427762134104
HLX-AS1	12.0690093295813	-0.232481619949085	0.232182991728546	-1.00128617612477	0.316688474205098	0.821377444849887
HLX	17.4682536775091	-0.137762134896415	0.248253209570535	-0.554925896566397	0.57894534790662	0.905891899565588
DUSP10	78.4008399902045	0.385026841713943	0.180597080853933	2.13196603119711	0.0330096391644757	0.579722852791199
AL356108.1	25.6742378742558	-0.115030581130416	0.251137000485469	-0.458039161525591	0.646924306321248	0.926027471711181
AL513314.2	7.66119133051723	0.190237358670988	0.253478646668492	0.750506447668497	0.452949741987498	0.870698179049984
TAF1A	33.1338990117124	0.0529800154394188	0.137844788367997	0.384345437115699	0.700722435344006	0.935676002844573
MIA3	147.571088586309	0.0553314602040449	0.0651853397088494	0.848832888670721	0.395974286682641	0.851117494135203
AL592148.3	5.05520968912879	-0.0949900162843669	0.25599373997047	-0.371063824823702	0.710589994227596	0.937667938176104
AIDA	237.465343883627	0.0705444666591177	0.117278269654233	0.601513535858783	0.547497998984093	0.897235263433353
BROX	188.661625567616	0.101219597858465	0.164492093688271	0.615346279501347	0.538326060489614	0.893663706957935
FAM177B	264.38515116736	0.0751621127959958	0.262894188090783	0.285902527331798	0.774952777979869	0.953211057383354
AL392172.2	464.495205819345	0.095560302247668	0.170001387504916	0.562114837120988	0.574037780037934	0.904131692432678
AL392172.1	233.496890410905	-0.0593801091152741	0.132918862474345	-0.446739522215932	0.65506314224975	0.927980105395902
DISP1	490.142316327031	-0.0646288033982995	0.113754389692504	-0.568143379547824	0.569937614190883	0.902666542231591
AL929091.1	4.18343376576922	-0.10416370973265	0.307064690679303	-0.339223990561123	0.734440997753435	0.944069632538041
TLR5	228.578854435346	0.271651542775922	0.138488012804378	1.96155275301441	0.0498145775552847	0.604020142893521
AL359979.1	11.1333664713516	-0.564033347843969	0.403294215874277	-1.39856542852031	0.161943339506571	0.729150388531818
SUSD4	35.9194254927968	-0.337990738110835	0.179713017284756	-1.88072485353293	0.0600093570017703	0.618186490956691
CAPN2	35.3123835295706	-0.213935861480044	0.12376862033401	-1.72851455322604	0.0838960141490047	0.638122366908739
TP53BP2	71.238403162664	-0.127032468757008	0.0869218457816998	-1.46145618071715	0.143890292566651	0.711986848979504
AC138393.3	2.78860478380537	0.079479235688261	0.312739632525466	0.254138674546754	0.799388425980454	0.957748021813991
FBXO28	158.162213547692	0.105578586703762	0.0911055204195683	1.15886047538657	0.246513061987726	0.776921799733066
DEGS1	96.0139733810769	0.109168858555008	0.0944427445492263	1.15592636656282	0.24771127677677	0.777508867310142
AC092809.2	15.7490987366956	0.355314915305689	0.335735439482988	1.05831816817686	0.28991041272121	0.805904575697921
NVL	135.672422477211	-0.0661994503433669	0.0673420220045521	-0.983033303319762	0.325591048107734	0.823965515974966
CNIH4	57.9637161666364	0.0859756426013997	0.18172974718435	0.473096143771028	0.636144587851849	0.923372633860165
WDR26	253.9814151446	0.0281079232729022	0.0740773465145679	0.379440201295204	0.704361002252867	0.936510627893666
CNIH3	68.3685621861544	-0.108261097411882	0.105577680919982	-1.02541651292694	0.305166699901885	0.81416089002064
DNAH14	42.7651513222223	-0.300595355871823	0.195916223991417	-1.53430558096604	0.124954493393887	0.6906425674474
LBR	106.506972880498	0.0749738484006591	0.0799819245972075	0.937384900128757	0.348560605301193	0.833486951046025
ENAH	43.2634190352806	-0.149331393654353	0.178081699877992	-0.838555526798448	0.401718776029795	0.852034293792192
SRP9	65.6976083310785	0.135663889539434	0.106958418214489	1.26837972928302	0.204662376990669	0.75616925197324
EPHX1	28.148081176723	0.175337842725669	0.156946346573685	1.11718333400867	0.263915944981856	0.786226398541826
AL591895.1	30.9373203875637	-0.124020682698813	0.154727400688945	-0.801543114836765	0.422817294479575	0.861431833181853
TMEM63A	104.524651109102	0.0863043307606342	0.0804186749980859	1.07318767391639	0.283186919961466	0.801384573090381
LEFTY1	6.77804035934664	-0.240446270133938	0.275681894815612	-0.872187382108495	0.383106161896877	0.847859408272977
PYCR2	26.8893305914726	0.0534328020155807	0.135320275152518	0.394861760038229	0.692944912625078	0.933896494284818
SDE2	18.5531276248994	0.242140822266846	0.169632246167282	1.42744571116543	0.153451462928263	0.72178847155972
AL512343.2	20.1636166635139	0.561958931244513	0.192016998253425	2.92661033323121	0.00342677932073089	0.416075294537482
H3F3A	204.879840786196	0.150825880868172	0.132665312789589	1.13689010108759	0.255584230780368	0.782502617502207
ACBD3	116.955784484369	0.0179922718987428	0.0852140920809954	0.211141977334468	0.832776485335005	0.966999861934582
ACBD3-AS1	5.26902855710494	-0.13140305469143	0.368783002866694	-0.356315376983166	0.721604394872751	0.94072579168819
LIN9	21.3770235216833	-0.116039761174107	0.144345177199054	-0.803904663985315	0.421452036282704	0.860943603060542
PARP1	89.6666478629812	0.0767032730224305	0.0961882686633111	0.797428564713186	0.425202175153047	0.862065583314168
STUM	5.88141171284859	-0.133818015400602	0.325299967994017	-0.411368055846421	0.680802673658243	0.931412205191058
ITPKB	173.416608125685	0.146851405566109	0.104723728047723	1.40227442532593	0.16083331438214	0.727554819559777
ITPKB-AS1	7.0333747671475	0.0255123884585837	0.314484633955471	0.0811244356765491	0.935342992871753	0.988744727524762
PSEN2	16.7187538114269	0.00518033544428606	0.153850472204391	0.0336712352588945	0.973139316898886	0.996131528760869
COQ8A	57.9569221312813	-0.0434907036209081	0.100839233524176	-0.43128752669943	0.666259318721846	0.92934270988823
CDC42BPA	154.25859525386	-0.308495974647785	0.177630673129848	-1.73672693579377	0.0824353809560772	0.63514202759216
ZNF678	118.366635893039	-0.00540006511760321	0.0762143167720616	-0.0708536840099673	0.943514205485259	0.990826379035839
SNAP47	28.8637112654088	0.00690937264764758	0.107390058739461	0.0643390340665554	0.948700273133697	0.992140879546249
JMJD4	11.6953747281248	0.0675296954560597	0.168281028230167	0.401291198219302	0.688205743093403	0.932568822064144
ARF1	143.58710851	0.134170180936998	0.0897391165693004	1.495113681372	0.134884775871936	0.700810784176386
C1orf35	29.5555145140556	0.0476779952626891	0.156767267689487	0.304132335565905	0.761027072705041	0.950461914090667
MRPL55	18.062795746852	-0.0226860808683449	0.22090141439099	-0.102697761944571	0.918202849963472	0.985475512726346
GUK1	86.9459300526151	0.202425831987152	0.163177325554881	1.24052671716985	0.214780638482962	0.759049057677797
IBA57	12.5861189710897	0.0803819160541958	0.173461719354386	0.463398589345088	0.643078689611374	0.925169513472919
OBSCN	16.490738303606	0.271354604100222	0.174795211027276	1.55241440829794	0.120563098103614	0.685921369136746
AL353593.1	6.17308975028419	0.19067488490268	0.230531971068815	0.827108205506829	0.408175733778254	0.854782903880751
AL670729.2	6.36072979408167	0.0214216319163549	0.400944989638752	0.0534278578606397	0.957391009542765	0.993860992775658
TRIM11	29.9853656576447	0.0467181881314989	0.115909787252357	0.403056456568114	0.686906692483316	0.932568822064144
TRIM17	6.23454690847139	-0.420046024202474	0.278814104360812	-1.50654510526087	0.13192729728146	0.698746862116268
HIST3H2A	20.8226693486255	0.123096752408422	0.29272842858632	0.420515195612862	0.674109130976423	0.93008076773874
HIST3H2BB	10.6258352382463	-0.450558481196323	0.34237607037172	-1.31597538550854	0.188182304384232	0.75111942473164
RNF187	32.060620640304	0.130178713301545	0.172044711636792	0.756656290466916	0.449255807869465	0.869397943599457
RHOU	35.3564210424894	0.00912459920375146	0.252595383352421	0.0361233807310754	0.971183979364589	0.995879554892376
LINC02814	3.21664711663945	-0.184243776079393	0.341102706433601	-0.540141642397838	0.589099354470229	0.908767600169285
AL162595.1	11.233801384269	0.191323947900291	0.195054643314361	0.980873588289527	0.326655083483307	0.824581741734745
RAB4A	77.9161918724876	0.0345265772774099	0.075926024095433	0.454739698130547	0.649296517436169	0.926174220426627
CCSAP	72.500242037867	0.0910317789966034	0.121933682447023	0.746567947180256	0.455324402438662	0.871332138049639
NUP133	97.8467387295181	-0.119493499365642	0.074970840044883	-1.59386635249257	0.110965972138434	0.677060228352906
ABCB10	85.1243368868609	0.050824613767751	0.0843535806998446	0.602518747231375	0.546828887946027	0.896953234239312
TAF5L	54.6468514441772	0.0886227638565418	0.115966710314814	0.764208656225204	0.444742908911755	0.867885299033414
URB2	32.1439157294296	-0.0127928431343527	0.198445727051613	-0.0644651982404513	0.948599817230538	0.992140879546249
LINC01736	96.032978412102	0.575867571249239	0.221536265650158	2.59942799685279	0.00933792660948534	0.479092498163795
GALNT2	564.745324412191	0.0690806848432628	0.0783373564150205	0.88183579335104	0.37786561242892	0.844848202006604
AL136988.2	20.5748283816732	-0.16313430313018	0.326115629718224	-0.500234543407607	0.616909937933895	0.915623177297632
PGBD5	85.1674914497728	-0.101017737911133	0.187827121511095	-0.537822957081129	0.590699281272996	0.909168680778221
COG2	75.0666138165718	-0.0318471340021601	0.0826664478929035	-0.385248608279611	0.700053233095027	0.935543522661715
AGT	3.8209753065575	-0.419393242527325	0.358971839882638	-1.1683179456763	0.242678539253577	0.774754628051226
C1orf198	10.5492039221575	-0.317456349819635	0.179528160816848	-1.76828163545607	0.0770138324663064	0.629972961772614
AL118511.1	3.95873088267046	0.537075414786425	0.411072067133936	1.3065237405475	0.191374511020145	0.753985010917959
TTC13	183.288666124041	0.0279092218383552	0.0581227738569712	0.480177045696999	0.631101507373552	0.920956271295593
ARV1	34.8713305095759	0.111010768139694	0.121377897992066	0.914587993169479	0.360407964351197	0.837775247189483
FAM89A	65.0817974916416	0.133466591628012	0.17395397512949	0.767252323660099	0.442931508820313	0.867780212502751
C1orf131	39.3160266165704	0.114430490301655	0.12960630952515	0.88290833001035	0.377285802558303	0.844207342976929
GNPAT	99.4530761277756	0.00446780577160043	0.0857733804621306	0.0520884888473411	0.958458185084607	0.994082469258385
EXOC8	20.7141649559371	0.293292904449608	0.141060120139173	2.07920498125365	0.0375985140185228	0.592506266252546
SPRTN	26.400624739122	0.0529291608203838	0.140944267459774	0.375532554635399	0.707264439911568	0.937247725965557
EGLN1	208.637216256757	0.0780298072298333	0.114067526549095	0.684066794384717	0.493932988720915	0.882579160455028
AL445524.1	5.38182752500177	0.0116929314758075	0.349802650267776	0.0334272237984946	0.973333900337723	0.996131528760869
TSNAX	179.815686614957	-0.0184992166690687	0.0838877441683639	-0.220523472796461	0.825463493647404	0.964316630463037
DISC1	963.607730855128	0.0148406684139494	0.0453157772119613	0.3274945135451	0.743293891945659	0.946123349341552
AL136171.2	173.378641616565	0.042207768534063	0.240438655520878	0.175544853395664	0.860651530001385	0.973853285501971
DISC1-IT1	4.45553299919177	-0.0852596658186315	0.258457901363091	-0.329878349119826	0.741491883533197	0.945642902918528
SIPA1L2	444.076529208127	-0.176374302338944	0.0991692917901224	-1.7785173127203	0.075318931093933	0.628167580045968
MAP10	4.65587259105072	0.340936432975461	0.284354005761642	1.19898586292907	0.230533442685491	0.766042141713059
NTPCR	45.232546082567	-0.0855674267686938	0.0849432004590132	-1.00734874959158	0.313767210635682	0.819540557823698
PCNX2	566.345642064239	-0.0699240424187885	0.0778085230087661	-0.898668162752694	0.368829439928647	0.840704768914319
MAP3K21	35.1574959816736	-0.0617643121317674	0.13365772924392	-0.462108046284777	0.644003840328802	0.925356520192531
KCNK1	34.5277310587535	-0.217258338614109	0.220486205578996	-0.985360231691543	0.32444715654095	0.823965515974966
SLC35F3	94.3258194820306	-0.119063601406304	0.175508417130976	-0.678392542948246	0.497522835949377	0.883471650591229
AL355472.2	11.5725590265842	-0.139867384679226	0.266468355053287	-0.524893038992402	0.59965754873734	0.911286598580661
AL355472.3	3.58506148179041	-0.0892502433355433	0.346647011942325	-0.257467222450464	0.796818115282787	0.957357871833429
COA6-AS1	18.0387237132373	0.0209283252524567	0.273967994886774	0.076389671943637	0.939109086192318	0.989944357166107
COA6	26.6452092838738	-0.166183560194624	0.120880611631257	-1.3747743161787	0.169201423080028	0.73379689876113
TARBP1	143.452825180987	-0.192074591530923	0.13862972236172	-1.38552244250877	0.165892774994611	0.730954277758239
IRF2BP2	91.6314531960542	0.334719989779464	0.170483513318017	1.96335694440484	0.0496047130090436	0.604020142893521
AL391832.4	3.14379040906594	-0.93455901971342	0.404886115472482	-2.30820219315952	0.0209878932534314	0.55320207969526
TOMM20	101.460218664505	0.0927380899090402	0.0959214350281942	0.966812995257856	0.333637526847441	0.827091235737129
RBM34	7.54112801194047	0.107578428129034	0.237383875517434	0.453183384484485	0.650416695887546	0.926412302625352
ARID4B	438.949005612963	-0.0276378594914912	0.0544752899689894	-0.50734671641444	0.611911565235074	0.914986595353939
GGPS1	11.2669113561244	0.137438920966669	0.178837226693577	0.768514047705283	0.44218184813751	0.867600919490325
TBCE	32.1920658529399	0.0896569398966473	0.143724303721353	0.623811962035807	0.532751082849557	0.892490183752577
TBCE ENSG00000284770	17.1287887400781	0.0315760481064211	0.139990226937195	0.225558946486938	0.821544473915655	0.963184134509208
B3GALNT2	95.3879306953827	0.0128497281476737	0.0728722528342578	0.176332247843351	0.860032928824617	0.973853285501971
GNG4	8.08224128513903	-0.230786696496782	0.269088349151199	-0.857661423189692	0.39107944739135	0.84956557010961
LYST	508.442087406359	0.0392929693771185	0.0708522584531486	0.554576102935394	0.57918463825535	0.90590417778401
GPR137B	88.7406523282157	-0.130375700149957	0.115516169815403	-1.12863593346541	0.259051445730353	0.784496459603663
ERO1B	130.35691112777	0.0128571170031802	0.0903895759557737	0.14224114746894	0.886889531216984	0.978989197320436
EDARADD	4.05769622001988	0.011381066161375	0.319890371058209	0.0355780204440853	0.971618834368815	0.995880630194679
LGALS8	115.157909963485	-0.0271800031481361	0.0880831130494312	-0.308572236007179	0.757646943298802	0.949001402118591
AL359921.1	15.0777852175675	0.0592123084152239	0.190637029433547	0.310602345153853	0.756102944142309	0.948943086055025
HEATR1	106.827841589231	-0.150251661605295	0.120262380312566	-1.24936543925695	0.211531443154667	0.759049057677797
ACTN2	17.0655402829093	-0.300650381145419	0.220475237739097	-1.36364693027885	0.172678714150969	0.735851786280163
MTR	226.572253268199	-0.0437325375005873	0.0495506226934958	-0.88258300548719	0.377461613971802	0.844395610514697
RYR2	270.877935167043	-0.207681927127816	0.175611753124371	-1.18261974744215	0.23695988262369	0.769273206571418
CHRM3	170.452019164858	-0.131310705255545	0.184458756014112	-0.711870274379926	0.47654511094409	0.876891282991949
CHRM3-AS2	7.6604815190345	0.0883826413803384	0.401651944677158	0.220047836321019	0.825833899613194	0.964425436393285
FMN2	136.971197318989	-0.368908510712863	0.191624025975172	-1.92516835420555	0.0542082997442829	0.610033780017825
GREM2	7.82430206357447	-0.145880225168489	0.234398998547689	-0.62235856839128	0.533706117396837	0.892490183752577
RGS7	227.813952363676	-0.230543255463023	0.179895600989404	-1.28153914934586	0.200004358079008	0.755351738705776
FH	23.4882143666287	0.033015464308551	0.15323678422255	0.215453909947638	0.829413442710375	0.966044969233383
KMO	19.5361057867186	0.278126507019078	0.220126193861772	1.26348664890707	0.206414341732452	0.75616925197324
OPN3	31.0510037504414	0.230776396581055	0.133280318938734	1.73151143708726	0.0833605867919073	0.637548970322244
CHML	24.1752768843416	0.251392895304937	0.136448610348149	1.84239982117449	0.0654166879441618	0.618186490956691
WDR64	4.06223009753367	0.530636657265378	0.340711970808454	1.55743473293957	0.119367305146991	0.68336245517738
PLD5	34.2544219926273	-0.151383853837627	0.22966503946612	-0.659150622966101	0.509799050777237	0.887583225916101
AL591686.2	4.17447977583529	-0.423967800752404	0.541659466850069	-0.782720189897018	0.433791443403352	0.865421915786935
CEP170	555.372592132389	-0.014964307073397	0.0521407011122078	-0.286998577966827	0.774113409072989	0.953015239608258
AL606534.1	11.1047557576369	-0.30238016798527	0.343027612423134	-0.881503870342294	0.378045160116352	0.844880254720786
SDCCAG8	728.398161515368	0.0496291765963084	0.0584166674161667	0.849572199022322	0.395562973899284	0.850985178148138
AKT3	608.525178885793	-0.0156734494854764	0.0916962635675654	-0.170927896903101	0.864280460894745	0.974987833377915
AKT3-IT1	5.20983302310513	-0.163376629847257	0.32407213099351	-0.504136623369595	0.61416537256354	0.915357129227564
LINC02774	8.58810597062378	0.182006181237159	0.285087050409427	0.638423179782355	0.523198245897016	0.890754532974428
ZBTB18	48.5206901691752	0.0063094131332339	0.122783921702888	0.0513863138245527	0.959017690351165	0.994337709354297
AL645465.1	20.1688870489623	0.561898026315952	0.185262196971427	3.03298803264551	0.00242145202734517	0.394760966794272
ADSS	105.207952758169	0.0425596862384139	0.0841499315701707	0.505760200207939	0.61302500143987	0.915357129227564
CATSPERE	40.9185664480784	0.0718581164456666	0.136197343383347	0.527602922792787	0.597774963961542	0.911286598580661
DESI2	100.310039339162	0.152219079819908	0.093301566322473	1.63147400220273	0.102790341170858	0.667298978347884
COX20	95.8818581164407	0.21708221079404	0.112300418504423	1.9330489920257	0.0532301628103524	0.60584270752039
HNRNPU	374.919805969587	0.0850073050812027	0.0638984600144578	1.33034982473707	0.183403038056867	0.747030967351026
EFCAB2	87.7741187922874	-0.120946999593894	0.142374929500311	-0.849496466957901	0.395605095302391	0.850985178148138
KIF26B	157.562837821942	-0.0216055029668263	0.248819975902679	-0.0868318666475431	0.930805157356467	0.987496249980613
SMYD3	636.620731683789	-0.0384506715563808	0.0507750896919817	-0.757274320727646	0.448885532183475	0.869397943599457
AC118555.1	6.53297929764793	0.338235233143636	0.37647926467197	0.898416632422888	0.368963472522037	0.84080027874225
TFB2M	21.1663938569049	0.158109690225104	0.158486568143414	0.997622019817041	0.318462679330722	0.821377444849887
CNST	121.365173433033	0.0901148488450901	0.0626622698307496	1.43810380773773	0.150404602417541	0.717039634635682
AL591623.1	3.2998029971661	0.107776704825514	0.330876359863121	0.325731052137117	0.744627848212311	0.94631276860662
SCCPDH	37.8561037476008	0.0900785126786609	0.12636323471861	0.71285380497936	0.475936227086277	0.876782231350005
LINC01341	5.45358969403592	0.218311946351178	0.271855620682709	0.803043710492111	0.421949470708137	0.861383194616321
AHCTF1	177.912276335607	0.0268433250218386	0.0664963847768332	0.403680968701183	0.686447336150813	0.932568822064144
ZNF670	39.8341326580077	-0.0512097928805578	0.11241013869266	-0.455562046948186	0.648704940275515	0.926174220426627
ZNF669	12.6436070066741	-0.306445469548033	0.216317879022446	-1.41664420404305	0.156586977689234	0.72401276820169
ZNF124	231.126806519538	-0.0501328689277727	0.101424391061954	-0.494288093848642	0.621102732437097	0.91757059462329
AL390728.6	72.8191991317329	0.310680106116178	0.141380209522418	2.19747945745486	0.0279862220203953	0.570342992083122
AL390728.5	15.3073646238667	0.166763608246958	0.243452733934454	0.684993779087553	0.493347846555662	0.882579160455028
ZNF496	58.3952285401639	-0.0564318490291081	0.110033158305664	-0.512862212609991	0.60804770769198	0.914065388227079
AC104335.1	5.33082729001468	0.104656057634446	0.298184720133536	0.350977265325928	0.725605404421638	0.942437496690469
NLRP3	96.5085976051112	0.0148263424447095	0.135554423719118	0.109375570622698	0.91290460930384	0.984517545521329
GCSAML	2.86276443497965	-0.508491420855075	0.48847694897517	-1.04097321669302	0.297887978831684	0.809513548611488
AL390860.1	14.6073317506974	0.0576444696303734	0.301031379375138	0.191489902979643	0.848141790428534	0.970912319499758
TRIM58	5.38561099572399	-0.351958558273098	0.31145300835743	-1.13005348745639	0.25845368709262	0.78442330985743
OR2L5	2.68653694675321	0.742865908116576	0.425080934886758	1.74758698202844	0.0805355711382576	0.633448634727327
OR2L2	3.46313623920792	0.592084560803708	0.307969840450166	1.9225407265148	0.0545377541524341	0.6118724159538
OR2L3	4.15732780609415	0.231451302714467	0.369660185426329	0.62611910029622	0.531236824981549	0.892189644576368
SH3BP5L	22.6647009321226	0.0685688057218461	0.11452269822535	0.598735506448869	0.549349275763651	0.897602837186482
ZNF672	27.2153176117928	-0.157254767855696	0.136687922974933	-1.15046570635603	0.249952110977049	0.778544848072269
ZNF692	53.5478663262188	0.0915567938161376	0.107572149419989	0.851119869871494	0.394702768813744	0.850985178148138
PGBD2	14.4376066330681	0.370979212086695	0.183520911745631	2.02145471356905	0.0432327157755101	0.59816367603596
SH3YL1	103.362199520411	-0.00648016031750739	0.0860151806954794	-0.075337402829498	0.939946262872657	0.990316020542552
ACP1	57.9940752418289	0.071972557564583	0.107333769543106	0.67054905339627	0.502507847161388	0.884856401019395
AC079779.2	4.15375193193297	0.560570703752903	0.337029294334799	1.66326996844388	0.0962584073687449	0.661430330835193
TMEM18	20.9699118356486	0.0723741515373284	0.142714239003036	0.507126352933773	0.61206616545561	0.915115211208403
SNTG2	7.77886316689304	-0.255729228746891	0.361630146383955	-0.707156832205507	0.479469021378452	0.877634416098232
PXDN	4.56040045988976	-0.269867552670385	0.35709844948385	-0.755723115181404	0.449815222119761	0.869603320345832
MYT1L	165.800747280892	-0.0402383070601033	0.190577431244529	-0.211138888783078	0.832778895320386	0.966999861934582
AC018685.2	4.73094266041709	-0.534220561514595	0.342632023466843	-1.55916705073042	0.118956847173219	0.683243741637714
AC011995.2	16.5309395244801	-0.246846419927007	0.234775081164128	-1.0514166099018	0.293067290485729	0.807926055850656
LINC01250	61.0023580021803	-0.225732858905397	0.167486112470373	-1.34777060363932	0.177732175511089	0.741604108100856
AC019118.2	9.14510432738495	0.00304728813190615	0.211108418157808	0.0144347068605679	0.988483170200199	0.998510553349129
EIPR1	134.755611903227	-0.21068403670244	0.129442847123688	-1.62762208483504	0.103605043314565	0.668043724657078
TRAPPC12	245.347033797683	-0.110955101720306	0.0703159326443149	-1.57795107805168	0.114576849270231	0.678935636647966
TRAPPC12-AS1	4.1669615021961	-0.257118522763623	0.399034682515743	-0.644351315887133	0.519347646468194	0.890489793674336
ADI1	27.3525069424783	0.00232949734198644	0.140415681632229	0.0165900084300254	0.986763695580648	0.998510553349129
AC231981.1	9.60722439150734	0.510708356639861	0.286598646943827	1.78196359991874	0.0747551678202557	0.627076633833522
AC108488.1	8.40838476592832	0.0987667394387391	0.254755513188584	0.387692255223644	0.698243787837002	0.934960944804805
RNASEH1	43.9029387072098	-0.0238194002087426	0.110411278303294	-0.215733397663525	0.829195566583971	0.965883068454626
RNASEH1-AS1	10.9643800271027	0.317624621219224	0.181273877587068	1.75218087375367	0.0797427113499384	0.633448634727327
AC108488.3	5.31735556185219	0.124390884493002	0.275640450794303	0.451279498834621	0.651788118721068	0.927128462904757
RPS7	159.431134939211	0.255517891941498	0.166711726096323	1.53269297802042	0.1253515201454	0.690773989361286
COLEC11	3.21856728046141	0.427510933002898	0.529244159921539	0.807776382579785	0.419219323270086	0.859665329085096
SILC1	15.6325755546816	-0.575905613179793	0.227176593124738	-2.53505700238921	0.0112429029686322	0.492751974957561
NRIR	31.0973419246207	-0.16841649101506	0.343357839408643	-0.490498458707453	0.623781220207336	0.919102510014974
CMPK2	19.4718793009032	0.303134033770438	0.297984634673776	1.01728075376202	0.309019889637699	0.81561767842483
RSAD2	27.1237079958683	0.109614749811045	0.264602187792794	0.414262447054603	0.678681912756955	0.931201145100332
RNF144A-AS1	3.12274483111724	-0.242440189961839	0.320150673289579	-0.757269030456013	0.448888700967877	0.869397943599457
RNF144A	60.5647807892295	-0.17967158808741	0.170648326052196	-1.05287635832099	0.292397662757085	0.807926055850656
AC013460.1	2.81551557408951	-0.47602411444638	0.497829495929694	-0.956199096956695	0.338971656100341	0.829467444000318
LINC01871	3.28524858053113	1.60420658789311	0.595326389659289	2.69466735518177	0.0070458933367963	0.47070720133283
LINC00298	3.87488936122552	0.0588532454919047	0.353028955086547	0.166709400585786	0.867598708455939	0.975414111607044
LINC00299	25.4719826558355	0.123262583752201	0.218530135050724	0.564053025106079	0.572718045918003	0.903789290009253
LINC01814	6.20932700523646	0.291230513483748	0.261134712615659	1.11525009665178	0.264743263749628	0.786830720448841
ID2-AS1	2.98080803039362	0.352587059308133	0.349403026592429	1.00911277943628	0.312920549814312	0.818954733439302
ID2	128.216148210597	-0.405932093472462	0.225875228983114	-1.79715188469298	0.072311510661295	0.625259989250935
KIDINS220	304.401500844893	-0.013782099981343	0.0565470986972036	-0.24372780034468	0.807441640967809	0.959178740033483
MBOAT2	49.5910593981153	-0.388851839365198	0.180238407031355	-2.15743051533713	0.0309721357102948	0.578991466053627
ASAP2	22.3666978615776	-0.31645068578185	0.212124377396744	-1.49181668634898	0.135747208307684	0.701651469658489
ITGB1BP1	79.6570818459482	0.0546099355609029	0.0795425144678926	0.686550279761978	0.492366169511279	0.882549654050382
CPSF3	55.8593230304019	-0.220973441439568	0.0846517134614807	-2.61038356347174	0.00904407541679338	0.479092498163795
IAH1	56.5098961376049	0.248762797035544	0.111119008005063	2.23870606390052	0.0251750477230162	0.562213435722818
ADAM17	272.27598360408	0.0153029385422987	0.0597023622581597	0.256320486551722	0.797703379549267	0.957357871833429
AC080162.1	18.2851548459998	0.0918827431721918	0.215325679075881	0.426715213747507	0.669586768046868	0.929663595715358
AC073195.1	4.8284042395465	0.362312198993827	0.270991502659543	1.33698730564631	0.181226780539842	0.745047924816999
YWHAQ	123.69855357062	-0.0379185239810669	0.0682501603899022	-0.555581463317368	0.57849700630719	0.905788907606091
TAF1B	94.6689232966936	-0.0391280454284215	0.0979515989483667	-0.399463059802088	0.689552037317041	0.932568822064144
AC010969.2	4.4165026453621	0.150358456002082	0.272975961929943	0.550812074949919	0.58176250577944	0.906549558574593
GRHL1	6.86098706226706	-0.0805724522816955	0.260744597845087	-0.309009095289349	0.757314608152337	0.949001402118591
AC104794.3	7.5634634173588	0.145941463184067	0.237689680017034	0.613999998542674	0.539215328168131	0.893721838426496
KLF11	13.0746548466437	0.399464890539269	0.189441692883771	2.10864295213174	0.034975412442901	0.584149635560401
CYS1	2.68173726015821	0.123003497158306	0.356766329349372	0.3447732788647	0.730264823123593	0.94308495318443
RRM2	5.70412345107916	-0.42962383589052	0.49393814314293	-0.869792790564466	0.384413652062563	0.848159608474681
HPCAL1	152.727118440876	0.0377158127846046	0.0859114716052883	0.439007877293572	0.660655828544265	0.927980105395902
ODC1	16.605457959466	-0.15765234515518	0.177287748882626	-0.889245569131539	0.373871117344432	0.842530867729466
ODC1-DT	2.6762225294868	-0.026679185969758	0.344735557714642	-0.0773902934371566	0.93831306234	0.989376723437767
NOL10	161.370307778043	-0.154036780322324	0.10442985868287	-1.47502622588142	0.140205492745948	0.708216503253593
AC007314.1	3.94523941647457	0.0988615790804782	0.349836892054464	0.282593349431789	0.777488579003211	0.953418290004873
ATP6V1C2	4.53757720324908	-0.331555400289454	0.319802095838553	-1.03675180558177	0.299851541490588	0.810921417407093
PDIA6	135.703837194937	-0.120631341950191	0.21528731767108	-0.560327209494496	0.575256271308671	0.90443731266535
LINC01954	3.20843114019834	0.465508416404445	0.424368578787701	1.09694364680408	0.272666027243612	0.792404725332357
KCNF1	4.79168555707572	-0.635146889990035	0.357029168855349	-1.77897758893578	0.0752434362624104	0.628167580045968
AC062028.1	5.72419193948424	-0.0675456040710425	0.269143122129679	-0.250965373131466	0.801840880809713	0.958186779732204
SLC66A3	35.005544106369	-0.00756768500767752	0.129110610296741	-0.0586139666622623	0.953259586022225	0.993236015742873
ROCK2	299.443998153563	-0.109129009731146	0.0572977993120076	-1.90459338825386	0.0568329467167863	0.616244064107728
AC099344.3	2.64700272887373	0.362013867239103	0.379771589188101	0.953241046843546	0.340467953584681	0.829940543383895
E2F6	29.2476003094998	-0.0178098117082552	0.136576734026577	-0.130401505316341	0.896248775690424	0.980503292699626
GREB1	17.2606260441672	-0.16451377490089	0.184360467740655	-0.892348435198786	0.37220620056946	0.842464099612125
LPIN1	72.4468659307764	-0.0895235930864089	0.0864270218790876	-1.03582873897533	0.300282047499027	0.811154431397952
MIR3681HG	8.69792804815482	0.16318154377934	0.208162997322754	0.783912346949585	0.433091544409077	0.865149905780092
TRIB2	4.9939473551978	0.129865175228389	0.364065968045269	0.356707812942958	0.721310555946524	0.940632175115446
AC064875.1	3.8491495100917	0.258595136733373	0.339463046697773	0.761776986475945	0.446193117909882	0.868519785939745
LINC00276	14.9661181746299	-0.276844085858018	0.23074416842527	-1.19978800655011	0.23022168325947	0.765549431228513
LRATD1	11.7848780920979	0.019781242290586	0.243834114469431	0.0811258192219283	0.935341892588858	0.988744727524762
AC068286.2	19.7735296296395	-0.0268638404690618	0.185176467752178	-0.145071567651964	0.884654366506966	0.978989197320436
NBAS	378.951107704164	-0.0985264418508554	0.0463894515421942	-2.12389753651731	0.0336787124439539	0.579800709055618
DDX1	104.472900319353	-0.0946414247834394	0.0669138627574182	-1.41437694497688	0.15725125565839	0.72401276820169
FAM49A	282.24878506212	0.111497904800306	0.150748360742392	0.739629301779542	0.459524956913703	0.871948130527508
VSNL1	118.034544255311	-0.163540773951129	0.174669164276522	-0.936288752674312	0.349124537494008	0.833922847309473
SMC6	104.229595497928	0.0642385047491259	0.0720508732038624	0.891571495148546	0.372622654375026	0.842464099612125
GEN1	26.1466169192108	-0.0522563945301619	0.18195327287112	-0.287196782479291	0.773961649805974	0.953015239608258
KCNS3	5.47164790597065	-0.167073939537556	0.307305647005474	-0.543673509307755	0.58666616491546	0.90796001043359
RDH14	28.0663471767876	0.0426087399320378	0.130069131535107	0.32758533426924	0.743225212157939	0.946123349341552
LINC01376	73.6982694127203	-0.190019928560004	0.147323824829869	-1.28981126290633	0.197116196444235	0.75498581594532
LINC00954	5.33986886644969	0.647103570895279	0.263875092181956	2.4523101651787	0.0141942253120045	0.519585493197832
TTC32	26.8180615058874	0.13855733844072	0.126015395879859	1.09952706550888	0.271538235110332	0.792194176495803
WDR35	44.3247777378768	-0.0408706866867302	0.112733099888029	-0.362543802373257	0.716945697015565	0.939655321412291
LAPTM4A	105.783503359476	0.24442995950351	0.0949432798833586	2.57448404777886	0.0100389715759043	0.479555159780394
PUM2	475.490601802266	-0.0134232364360144	0.0433970568690689	-0.309312137837204	0.757084098734916	0.949001402118591
RHOB	54.9605468993616	-0.667335295029082	0.299769056899029	-2.22616470803342	0.0260031509445741	0.564175004780237
HS1BP3	65.0697959332914	0.0407707028675511	0.103827968422443	0.392675533259669	0.694559143704124	0.934297195764054
GDF7	3.08723801505441	-0.222516469190832	0.413024411683577	-0.538748952595336	0.590060091031393	0.909168680778221
LDAH	111.099326069136	-0.109314273375459	0.0972244632927035	-1.12434946589891	0.260864801118569	0.784897682802389
TDRD15	5.00473921358307	0.798817634197268	0.631511772847123	1.26492912490904	0.205896735765938	0.75616925197324
AC018742.1	21.5305208175734	0.288911675781955	0.390800651156582	0.739281459554673	0.459736105168312	0.871948130527508
AC096570.1	8.45052077410968	-0.011796865729434	0.297483321876482	-0.0396555533097487	0.968367737101816	0.99517161662027
AC096570.2	5.6923085605092	0.710347136795902	0.390629037544545	1.81846987428552	0.0689923471212021	0.622970596981512
AC018467.1	2.79798655527319	-0.391174751636957	0.359812856793947	-1.08716168488935	0.276965360574536	0.796001950062378
KLHL29	48.1775785258379	-0.0257864423294302	0.200371605874161	-0.128693096094787	0.897600498499825	0.981166343283912
ATAD2B	340.08894393505	-0.0759439900339146	0.0568598063022373	-1.33563574997487	0.181668359131468	0.745477848699661
UBXN2A	90.5641850467515	0.174406064075673	0.0739827081930659	2.35738956217366	0.0184039286421806	0.543768957850051
MFSD2B	5.46780979620543	0.269182339722296	0.284366520078421	0.946603487808842	0.343840866008185	0.830937483091011
WDCP	12.4068365144808	0.0976585293079194	0.169865000371097	0.574918488767957	0.565346425140711	0.901579821755552
FKBP1B	8.32675125755367	0.0527388395625175	0.225255559645714	0.234128914045301	0.814884899507603	0.960699776576003
SF3B6	22.617878395998	0.223112276126762	0.152469272420001	1.46332616785999	0.143378150697792	0.711177246137512
FAM228B	188.716791849423	0.0100708069858267	0.0804941216087286	0.125112328509895	0.900434623249209	0.981793693421098
TP53I3	14.6890104096057	0.276335880739199	0.176422777246939	1.56632768767953	0.117271922270162	0.680409493722343
PFN4	4.71459357380978	0.307424618813155	0.352850506087715	0.87126024622091	0.383612071284819	0.848159608474681
FAM228A	7.7935493243923	-0.380773127992831	0.284306424711781	-1.33930539339322	0.180471273669251	0.744641539407182
ITSN2	447.05469405411	0.0664547427491333	0.0532227283329691	1.24861586075375	0.211805608367543	0.759049057677797
AC009228.1	9.52776886644545	-0.344549988135992	0.219816846397226	-1.567441230202	0.117011593080882	0.680409493722343
NCOA1	568.154176318705	0.000603113926570722	0.0520645558232002	0.0115839637356893	0.990757540887705	0.998522540998879
PTRHD1	5.11164268232849	0.148619336936318	0.330110573790865	0.450210774013172	0.652558468354764	0.927597691138381
CENPO	9.96497411897487	-0.303762338570889	0.233676434675009	-1.29992713639847	0.193625943419606	0.754312905973564
ADCY3	43.6261218953113	0.100801430318772	0.173142951161181	0.582186162605806	0.560441292868332	0.900100673748925
DNAJC27	33.4547006077137	0.0345129136043944	0.0984635697658956	0.350514547527085	0.725952574450486	0.942437496690469
DNAJC27-AS1	20.861277800945	0.247238926713822	0.15294884128926	1.61648120135961	0.105990314575199	0.669141046985715
EFR3B	33.8103253239636	-0.333497987614273	0.158131125725037	-2.10899648051687	0.0349448854243124	0.584149635560401
POMC	6.68218498024365	0.685827884378546	0.356150463956413	1.92566893430322	0.0541457252460235	0.610033780017825
DNMT3A	306.315419916226	0.0231221386896469	0.0989220052562052	0.233741103708535	0.81518597536309	0.960699776576003
AC012074.1	10.2704382054836	0.10826718746456	0.225295104790078	0.480557212130462	0.630831231958976	0.920956271295593
DTNB	501.672556843687	-0.0678905229536256	0.0839714952223794	-0.808494868095811	0.418805759140507	0.859665329085096
AC104699.1	11.1834769482835	-0.125355288658206	0.350160563212743	-0.357993737238895	0.720348000343149	0.940525137045274
ASXL2	302.875187543886	0.051052432648578	0.0656222715910573	0.777974175699446	0.436584237511019	0.86616112687636
KIF3C	106.617361123525	-0.0669114900317998	0.129200560226238	-0.517888544094806	0.604536035349248	0.912679769356537
RAB10	508.265591892958	-0.0300790733828657	0.0545477445965437	-0.551426527445676	0.581341320001202	0.906479929285997
GAREM2	3.40844636782962	-0.142214575673676	0.297403102688252	-0.478187935459268	0.632516448626307	0.92170182773975
HADHA	127.260758123112	-0.0803687072582696	0.0743751596164107	-1.08058534156795	0.279881605868449	0.79982133263441
HADHB	153.186696348365	0.0704027302579176	0.0673892653527919	1.04471728381887	0.296153654197374	0.808580775985356
AC010896.1	7.50731760627935	0.170606068083493	0.201440426942096	0.846930631915975	0.397033787438616	0.851703291552312
ADGRF3	10.3660511377936	0.405131684879136	0.220525211681921	1.83712185010159	0.0661919092042475	0.618186490956691
SELENOI	108.692568542717	-0.0268997352296005	0.0893875966716072	-0.300933644389444	0.763465094263807	0.95101620624019
DRC1	2.63417187350917	0.09354120299572	0.378122225954971	0.247383508756926	0.80461143573682	0.958953992957475
KCNK3	3.86524753302915	0.130027187294074	0.35625550294794	0.364982958068371	0.715124127525412	0.939115529143394
SLC35F6	23.9028517656852	0.434155590873974	0.189666382136118	2.28904872853215	0.0220765213092071	0.55320207969526
CENPA	11.3593040380253	0.371019436348042	0.21244382400182	1.74643550167343	0.080735305497498	0.633448634727327
DPYSL5	18.3893390343141	-0.128429947857346	0.231763236013829	-0.554142883341874	0.579481063826448	0.905945578479883
MAPRE3	53.1041341191272	-0.146193894996638	0.127575590586245	-1.14593939424334	0.251820229665769	0.780046842313121
TMEM214	30.5991807866978	-0.0909139173405757	0.153372620304061	-0.592764974350303	0.553338451259552	0.898827347597519
AGBL5	30.4192674278682	0.0923511587819453	0.175314397679472	0.526774526247361	0.598350174777708	0.911286598580661
OST4	42.0978931464622	0.3866275463134	0.21480757004731	1.79987859007133	0.0718798109868916	0.625259989250935
EMILIN1	8.75584959775839	0.193351756383099	0.238951752275608	0.809166513916527	0.418419373381311	0.859514016105097
KHK	3.90203687372286	0.245926341276368	0.286984907031639	0.856931271473644	0.391482869113058	0.84956557010961
CGREF1	8.85782003336171	-0.040746884237333	0.241244607324632	-0.168902777513703	0.865873114448742	0.975119867587085
ABHD1	3.05035638006025	0.378942576993263	0.330334436139177	1.14714827016583	0.25132034694919	0.779940173311394
PREB	22.7878473105266	-0.0681826304927638	0.142746982982782	-0.477646735980319	0.632901660722412	0.92170182773975
SLC5A6	20.0779454522571	0.0885438087064836	0.168109624000933	0.526702794279001	0.59839999486939	0.911286598580661
ATRAID	23.093023798756	0.122374273131009	0.165173858960107	0.740881601371103	0.458765232036209	0.871747637744639
CAD	34.7628458787927	0.0406896760486426	0.105703512594992	0.384941569581959	0.700280706497848	0.935543522661715
SLC30A3	11.5631095663636	-0.375003749158875	0.271461799258185	-1.38142364849727	0.167148738787416	0.732158285752812
TRIM54	4.41207481429025	-0.238505607076878	0.343927253757719	-0.693476903824824	0.488010315161035	0.881374278655276
UCN	12.7867050234826	-0.236414590310708	0.163022994200244	-1.45019168290036	0.147005073736542	0.716271599975017
MPV17	63.1137273215461	0.00417925705690863	0.0786805364610382	0.0531167839581032	0.957638858665741	0.993966342003909
GTF3C2	101.096371107218	-0.14830778165281	0.0772721380529696	-1.91929180930836	0.0549474140219302	0.613091356198714
GTF3C2-AS1	2.96808190179591	0.35427167528894	0.36863731978342	0.961030411942774	0.336536876767772	0.827174950882864
AC074117.1	17.5635612304616	0.261894048992618	0.152304125378205	1.71954665274022	0.0855148804425822	0.642779479217434
EIF2B4	28.3813207800876	0.0356803973299127	0.128614202148065	0.277421907798613	0.781456161553715	0.953418290004873
SNX17	32.653247466968	0.146252298737029	0.146034762020302	1.00148962283854	0.31659015455499	0.821377444849887
ZNF513	18.4901899854597	-0.186997685827186	0.179461795024598	-1.04199161610724	0.297415565969522	0.808988319634841
PPM1G	78.1922124672498	-0.0183649692615018	0.103690606802391	-0.177113142914681	0.859419518577897	0.973853285501971
NRBP1	64.7135922485389	-0.0573174896060107	0.0719911401257308	-0.796174216798166	0.425930781446427	0.862479296027214
KRTCAP3	5.52202740285325	0.0547192326854715	0.263431696871347	0.207716965480411	0.83544997005762	0.968304729644653
IFT172	57.2909111614006	-0.00231695348427071	0.111130748465759	-0.0208488966038466	0.983366192352931	0.99782825643215
FNDC4	5.72845835053337	-0.42101080546407	0.400343889279926	-1.05162290904781	0.292972592850776	0.807926055850656
ZNF512	131.801761388749	0.0132787617915455	0.0648154709735257	0.204870250761108	0.837673498665422	0.969140312278742
GPN1	21.6466607050873	-0.0754577271032539	0.12460696292787	-0.605565895598737	0.54480305483186	0.895989786990494
SUPT7L	47.4638295970304	-0.0764173915293565	0.0923095070405485	-0.827838799916773	0.407761797971974	0.85429024991459
SLC4A1AP	47.6439190944311	-0.121894058705823	0.088319814708843	-1.38014395872162	0.167542324835582	0.732645681519249
MRPL33	71.1691575784693	0.0579652896600679	0.110411707708171	0.524992239167934	0.599588586019069	0.911286598580661
RBKS	40.3548320824904	0.0014746750510803	0.128034187011491	0.0115178225870872	0.990810310368547	0.998522540998879
BABAM2	506.287705555685	-0.0448711091655687	0.0531543602210814	-0.844166103757798	0.39857659293166	0.851703291552312
AC093690.1	10.302331224008	-0.169944270776199	0.273476488548559	-0.621421869492897	0.534322086488794	0.892808224706526
FOSL2	30.6200834042995	0.109260083032786	0.419500217974268	0.260452982743116	0.794514378362832	0.956693653299074
PLB1	148.837860261917	0.0736613118984773	0.163329143515375	0.450999192875478	0.651990130702139	0.927245336803779
AC074011.1	8.34670409020936	0.00851247286511529	0.286158361781084	0.0297474196180487	0.976268493251857	0.99644167238821
AC092164.1	14.807695006972	0.00898243261194983	0.162357051458223	0.0553251770174032	0.955879404520948	0.993804489569283
PPP1CB	234.120907633512	0.115702973159269	0.0860821403200587	1.34409963238691	0.178916170975326	0.742319965666312
SPDYA	18.4162798681231	0.296998805752581	0.160806520604221	1.84693260345803	0.064756908761384	0.618186490956691
TRMT61B	54.934202880777	-0.192963276997537	0.079158535650561	-2.437681235658	0.0147818023514856	0.522385792740069
WDR43	167.266242363979	-0.125293489697437	0.127983089125713	-0.978984728008605	0.327587525495386	0.824810686986634
TOGARAM2	11.0367171282997	0.358364383743809	0.322458707939278	1.11134968577525	0.266417860475784	0.788584570066591
CLIP4	64.7527370027163	-0.0766427623071525	0.159752695475519	-0.479758805189598	0.631398908160655	0.921122866522269
ALK	24.6102459394057	-0.00212486912420579	0.198897846728086	-0.010683218341276	0.991476187164884	0.998522540998879
AC016907.2	5.62850923278655	-0.511455185317625	0.268694309601386	-1.90348350166544	0.0569774844638297	0.616244064107728
YPEL5	82.0015448562993	0.202744656317417	0.118482831126868	1.71117329311893	0.087049127272442	0.644800572019673
LBH	9.46432980097881	0.603477822301604	0.328061148413474	1.83952846967727	0.0658374944317552	0.618186490956691
LCLAT1	99.776748241334	-0.252948046233025	0.109045963160398	-2.31964612812817	0.0203600283205097	0.55320207969526
GALNT14	13.2347132760024	0.026933077016707	0.21836240788698	0.123341179818126	0.901836932987067	0.981793693421098
EHD3	16.8107076401618	0.0360714178872112	0.219609365537734	0.16425263922095	0.869532263659949	0.975414111607044
AL121652.1	3.78870292787492	0.483070680221281	0.330733066466506	1.46060593632903	0.14412361623593	0.712343534694558
MEMO1	46.1078311604733	0.0372588927146489	0.130768775923097	0.284921935313979	0.775703950261739	0.953367013924995
DPY30	52.8605155006165	0.16533764007221	0.0841736953638392	1.96424357226496	0.0495018520299532	0.604020142893521
SPAST	148.141757819393	-0.0216239880892039	0.0674193426154786	-0.320738637463951	0.748408464479773	0.946773699162155
AL121658.1	4.74076508785242	-0.0138405273061055	0.270229540918756	-0.0512176694637047	0.959152072127069	0.994337709354297
SLC30A6	97.7188548356451	0.0274144443328083	0.0685408103445208	0.39997257393091	0.689176717294776	0.932568822064144
NLRC4	86.6179021103584	-0.195295535443564	0.159151118688302	-1.2271075255591	0.219782179727228	0.761606320304444
YIPF4	164.798313681209	0.119045728878357	0.0724900895613454	1.64223453990374	0.100541407179173	0.664213349587751
AL133245.1	3.20850250101548	0.188806067121119	0.320956120630871	0.588261307340088	0.556356912469093	0.899427762134104
BIRC6	611.270259470605	-0.0760603710754177	0.047589359122678	-1.59826424389002	0.10998418143414	0.677060228352906
AL133243.2	12.6573257316614	-0.132880412457237	0.148918304479098	-0.892304091978758	0.372229961564914	0.842464099612125
AL133243.3	16.7087205581722	-0.223984391843916	0.181063964159321	-1.23704566440857	0.216070130131329	0.759049057677797
TTC27	170.346297037735	-0.0682333491739731	0.0993200720652114	-0.687004628119607	0.492079811957348	0.882549654050382
LINC00486	353.094757504029	0.0911738883338005	0.153367457359088	0.594480014885621	0.55219110525741	0.89850975762686
[truncated: 16,423 more rows]
