# Supplementary material for: Integrative analysis reveals generalizable human neurodegenerative disease-associated glial states
Source: bioRxiv. 2025 Sep 25:2025.09.25.678630. Preprint. [Version 1] doi: 10.1101/2025.09.25.678630 (PMC12485690; doi:10.1101/2025.09.25.678630)
Supplement: Supplement 10 [file media-10.zip › DAM_replication_DESeq_results/Green_2024_PFC_AD_dementia.csv]

	baseMean	log2FoldChange	lfcSE	stat	pvalue	padj
FAM41C	0.728183062360612	-0.133182229638014	0.241162605628937	-0.552250749201698	0.580776568789227	0.938119959077153
NOC2L	12.9168464556097	0.0303906027570457	0.0636288064507893	0.477623335282108	0.632918318994143	0.952241222952948
KLHL17	3.99176528113573	0.0559461087236284	0.0997005034592505	0.561141687178086	0.574700951546224	0.936599610423573
HES4	6.2420725616073	0.137902189870959	0.0877398466886716	1.57171678633402	0.116016247401975	0.717599021989772
ISG15	4.53973515644003	0.133070768204543	0.133309986729946	0.998205546851589	0.318179697280129	0.862617427615974
AGRN	2.2768128087146	0.0705535093377998	0.143842246856954	0.490492264125733	0.623785602582233	0.948354838534784
C1orf159	10.9649936101396	-0.00899561440220729	0.0708465695889687	-0.126973182391148	0.898961624076875	0.985940217236302
TNFRSF4	0.9609495230833	0.365182348529561	0.20557570766266	1.77638862432524	0.075668884779739	0.664650582753384
SDF4	20.372574142067	0.075238230337828	0.0491615287311283	1.53042902203707	0.125910569848485	0.728794402533662
B3GALT6	4.12761856734705	-0.0359180969904925	0.105321310364951	-0.341033517965473	0.733078348956186	0.96377935959669
C1QTNF12	0.810816919918924	0.290818599739691	0.217938018206605	1.33440967359809	0.182069631447009	0.777468244784771
UBE2J2	20.7968004476033	0.0224962830784374	0.0489094894828261	0.459957429863107	0.645546776817504	0.954977083396062
SCNN1D	7.01442001384056	-0.118117401750606	0.0803255749272008	-1.47048311646267	0.14143095504965	0.74610362521475
ACAP3	30.8041541845422	0.0523581671024324	0.0477946671725988	1.09548136224809	0.273305806364965	0.837964381918517
PUSL1	1.89617684981944	0.198728970233291	0.148173193286019	1.34119381398283	0.179857534300361	0.77562414882339
INTS11	16.385014602561	0.090217636532367	0.0503962447013749	1.79016585594731	0.0734272523168083	0.662001268409615
CPTP	3.52655183873849	0.17127330332338	0.106731905867415	1.60470575252484	0.108558575378345	0.709854245604228
DVL1	12.4987235887396	0.0636146832205376	0.0659492042488593	0.964601225217026	0.334744585505516	0.868374813430054
AURKAIP1	16.7042643966263	0.0323661047797687	0.0629500040148872	0.51415572224768	0.607143121747886	0.945538226006609
CCNL2	36.5055902864362	-0.0152029711819284	0.0411978467917283	-0.369023440928492	0.712110252637015	0.961804616097718
MRPL20-AS1	2.74331325707778	-0.0628266494922079	0.122695044149391	-0.512055315092529	0.608612296844663	0.945538226006609
MRPL20	22.1353603705204	0.0826280805147429	0.0503341011448792	1.64159245194248	0.100674492977184	0.700742912899839
ANKRD65	2.83617459773782	0.0207082989036656	0.124666194024859	0.16610997925818	0.868070400949318	0.983554700709195
VWA1	3.25542381442327	-0.00251923207112378	0.113881760196003	-0.0221214711362724	0.98235105917596	0.995946883801497
ATAD3C	1.15909077494163	-0.180439386493026	0.186074870863933	-0.969713888045481	0.332189125938223	0.867561254617533
ATAD3B	10.8934563265657	-0.0455183346260283	0.0667377453685631	-0.682047833271122	0.495208705230011	0.917914399216996
ATAD3A	6.56338943713144	0.0126647694832961	0.0830508794738531	0.152494104379513	0.878797240081587	0.984375867804992
TMEM240	8.34978487502337	-0.00295567891701981	0.0718876921176314	-0.0411152289071038	0.967204033957351	0.994587105830553
SSU72	35.4363855828519	-0.00568462129250229	0.0419558715522873	-0.135490482790182	0.892224088505393	0.985940217236302
FNDC10	4.59587939419156	-0.0538650256229628	0.0973207741304362	-0.553479214527919	0.579935309665208	0.938119959077153
MIB2	16.489831099743	0.051619225583841	0.0559902579228446	0.921932269984772	0.356563905481611	0.878325381247697
MMP23B	0.840344384372393	-0.0919176604842811	0.216819594816702	-0.42393613253446	0.671612392031844	0.957250874969825
CDK11B	13.0547531992854	0.0379157318615389	0.0623501145881814	0.608110059010636	0.543114481163644	0.928651979006034
SLC35E2B	11.9863653486639	-0.0727344833311422	0.0614805648169367	-1.18304839175949	0.236789969391097	0.816414605155111
CDK11A	14.4201526318784	0.0763269621426028	0.0734501644778367	1.03916666062244	0.298727232920775	0.853218216265765
SLC35E2A	16.1859869795408	0.0340975134065502	0.0656284596156224	0.519553766860521	0.603374628986985	0.94503429025494
NADK	14.4565153588602	-0.0680372595933245	0.0608501859686872	-1.11811095578797	0.263519607858641	0.834248962178747
GNB1	189.559651396136	0.0110113210322927	0.027977101582201	0.393583338143151	0.693888684597697	0.959094012974975
CFAP74	20.0217598482972	-0.233486681762324	0.0960008222780934	-2.43213210284766	0.0150102316327583	0.419991275074756
GABRD	18.3440326016353	0.0761617550573507	0.0582187330710174	1.30820014520834	0.19080543285253	0.785430164084532
PRKCZ	26.0472258284747	0.0713423152447582	0.0535963600256429	1.33110373933276	0.183154878757857	0.778647438920535
FAAP20	11.9157908719171	0.014108132098228	0.0579377294796232	0.243505091154631	0.807614141616846	0.974508586264908
SKI	116.827658925755	0.0173161176109382	0.044056682009506	0.393041800269978	0.694288608487575	0.959094012974975
MORN1	5.35072392671843	-0.183096369820398	0.112748401368129	-1.62393761329332	0.104389123979786	0.705756289888695
RER1	23.1031406996722	-0.016286733187025	0.0453919700806776	-0.358802077946335	0.719743158062555	0.962896469801305
PEX10	4.74953595313022	-0.0165733426642396	0.0954798995080777	-0.173579389480165	0.862196030924335	0.983554700709195
PLCH2	2.87287758272982	0.113042714343165	0.116529173428884	0.9700808048051	0.332006216121785	0.867561254617533
PANK4	4.36804376108504	0.0764236913103667	0.096801480475226	0.789488868715448	0.429826333123362	0.900659142272676
HES5	0.869507069825139	0.131717655408615	0.221208363394223	0.59544609158324	0.551545323678764	0.930233142806883
TNFRSF14-AS1	1.95018085963875	-0.139764104606204	0.168070321124614	-0.83158111242363	0.405645426827849	0.895501083611108
TNFRSF14	13.3866967417016	0.0786185041819121	0.072401067855243	1.08587492575524	0.277534331697881	0.840138861189367
PRXL2B	6.57817971550729	0.183815157029735	0.0841175850361662	2.18521676473123	0.0288729568778272	0.538374443989386
TTC34	0.989604331241798	0.117729536598895	0.213875639345969	0.550457906093986	0.582005340971408	0.938119959077153
PRDM16-DT	2.0090302626972	-0.117862895618137	0.137726126685871	-0.855777320209993	0.392120962410057	0.889074223789541
PRDM16	2.00201509566118	0.0464239496487182	0.135632647218236	0.342277103638779	0.732142364778158	0.96377935959669
MEGF6	1.00626909160966	-0.127353716095206	0.208603317195904	-0.610506667905024	0.541526227745186	0.928433940837792
TPRG1L	15.7252973505463	0.0359261577303543	0.0581068216804112	0.618277797535529	0.536392234788702	0.927011432359182
WRAP73	6.40302853361076	0.106947914065706	0.0796768779231947	1.34227039077509	0.179508340238755	0.77562414882339
SMIM1	0.648460890732491	-0.130304060126603	0.246130391888577	-0.529410688077851	0.596520585423832	0.942028525362403
LRRC47	11.5750128503901	-0.0465324678024886	0.0592742390848545	-0.785036948949689	0.432431905310706	0.902150882560925
CEP104	15.4820979563487	0.0136524721668006	0.0584911927907175	0.233410732717478	0.81544247981648	0.976826971926561
DFFB	7.84360663923726	0.0430218904311469	0.069580706095216	0.618302009931814	0.53637627723681	0.927011432359182
C1orf174	5.7078932506436	-0.0545533227427062	0.0856582431339908	-0.636871837977943	0.524208328034484	0.924842845876278
AJAP1	6.91498094314832	0.0968456665656273	0.0780339320981926	1.24107121045449	0.2145794437562	0.797675993154435
NPHP4	21.3763435297523	-0.0403719652774987	0.0489054483098162	-0.825510585686531	0.409081775353075	0.896648917941716
KCNAB2	32.1730393694196	0.0307182366905237	0.0508708844410582	0.603847112705805	0.545945293420481	0.929363219956785
CHD5	38.0744384331518	0.036851510359795	0.0491696175782618	0.749477262074281	0.45356959837621	0.90814875164276
RPL22	72.7162970064488	-0.0347065725374801	0.0615042250617636	-0.564295745578896	0.572552876331885	0.936296424189888
RNF207	2.11486543021123	-0.0353271963336436	0.141967875941165	-0.248839366648579	0.80348503848701	0.974425022220498
ICMT	6.89457968974121	-0.0350413019686315	0.0758912209960126	-0.461730639048127	0.644274496347487	0.954484382668753
GPR153	1.58944308681941	0.261163969909501	0.156610394277768	1.66760304201964	0.0953945539843899	0.696300286348759
ACOT7	18.7749572757651	0.0317481082436012	0.0551740200265619	0.575417709790168	0.565008829652894	0.93317706167223
TNFRSF25	21.738930066976	-0.209988905716062	0.0719115188339846	-2.92010110648399	0.00349917840026239	0.273254022347763
PLEKHG5	14.9141703009942	-0.343692097571781	0.0903514002826777	-3.80394876555857	0.000142407646214273	0.0478675440383715
NOL9	17.6009595949447	0.0909180925273017	0.0560862433950685	1.62104086534874	0.105008874828636	0.706543577064335
ZBTB48	9.73103443114564	0.0283116296357734	0.0707185718335302	0.400342214240671	0.688904479461965	0.958945132703495
KLHL21	11.634134990701	0.119686033546648	0.0630628824684273	1.89788396695265	0.0577113688600776	0.628058976356579
PHF13	4.11691453467841	-0.136083395811317	0.0994502771406993	-1.36835612452634	0.171200630849675	0.771133750281294
THAP3	5.26657119396156	0.0163048844454045	0.0845763079109977	0.192783119151555	0.847128824456991	0.982999153100221
DNAJC11	26.7060867576583	0.0868150102076395	0.0494009262663304	1.75735591959556	0.0788571618280974	0.666004776216829
CAMTA1-DT	1.36595592581348	-0.532615271001363	0.172132157309206	-3.09422294664332	0.00197329140298918	0.2304950102911
CAMTA1	110.36868359112	-0.0202703956039463	0.0260890522439843	-0.776969412854787	0.437176816543609	0.903951382747417
VAMP3	11.8306063092711	0.0560670783547362	0.0606224984182075	0.924855949815108	0.355040842704377	0.878251729298879
PER3	30.7908805824134	-0.138144020734712	0.1072828197373	-1.2876620979294	0.197863612741183	0.787322767649081
Z98884.1	3.39780160228488	0.132886248078482	0.188061853701965	0.70660926425343	0.479809330160018	0.914547813478082
PARK7	30.5081760608438	0.00574776639273699	0.0456270694154161	0.125972727733309	0.899753512685013	0.985940217236302
ERRFI1	8.33548907032612	0.0238788992286934	0.0823835132196915	0.289850460310132	0.771930642303001	0.968748597202033
SLC45A1	2.67039451548456	-0.0715516285415956	0.126820641226263	-0.564195448388712	0.572621125127051	0.936296424189888
RERE	359.081342128807	0.0116790425699855	0.0343741791891926	0.339762078556262	0.734035707703706	0.96377935959669
RERE-AS1	2.91619356929753	0.0365620508078409	0.139282421868981	0.262502980040323	0.792933688155776	0.972294294834004
ENO1	58.1690835894336	0.0503803310367986	0.0529240558522638	0.951936321309805	0.34112927767248	0.873882949697067
SLC2A5	159.826543117387	-0.0749755421404329	0.0763050363992326	-0.982576585746664	0.325815872825273	0.864555521816435
GPR157	1.49228468225152	0.190155641595994	0.165255420365251	1.15067718308851	0.249865066753709	0.82320894863777
MIR34AHG	48.7467118286536	0.0147645087377713	0.056894766676707	0.259505567913964	0.795245186561737	0.972430451316961
LNCTAM34A	3.33769764226534	0.216416988635536	0.118220811254794	1.830616676865	0.0671577776091081	0.644581834523378
H6PD	14.8594272045669	0.116298978661514	0.0612193045371647	1.89971087618141	0.057471072244729	0.628040699501162
SPSB1	2.72970322643153	0.110167685974228	0.166705897178867	0.660850562808969	0.508708152949918	0.92329717474352
SLC25A33	16.7470242984011	0.123482837542118	0.0636240975644529	1.9408186877154	0.0522802734674859	0.615916709213761
TMEM201	3.55777836069121	0.0345202217060887	0.113138524740777	0.305114652901665	0.760278831582088	0.967178228939431
PIK3CD	64.4625976689416	-0.0601777280484533	0.0552472862112749	-1.08924314975986	0.276046675280715	0.840138861189367
PIK3CD-AS2	7.12437986696858	-0.0139460028782413	0.121785590562625	-0.114512749938753	0.908831339894526	0.98768148606388
CLSTN1	84.3830964203142	0.00832435034209518	0.0421731747110792	0.197384958545896	0.843526299417835	0.982527315684882
CTNNBIP1	16.1863130622845	0.00670806399670176	0.0588297872513298	0.114024957595782	0.909218009169369	0.98768148606388
LZIC	12.0736428690816	0.0391447722920923	0.0603954698612938	0.648140868545165	0.516893842960218	0.924842845876278
NMNAT1	7.39347210588073	0.0288256845476101	0.0750751749361801	0.383957607452987	0.7010098680238	0.961072621094506
RBP7	1.56058128347129	0.410972934448582	0.185664177390844	2.21352842656039	0.0268612356549677	0.522480890301375
UBE4B	61.8188080574851	-0.0381904337142701	0.0335169721393924	-1.13943567322971	0.254521484080191	0.826426586912268
KIF1B	78.5699537510772	-0.0140576117192267	0.0351161453624854	-0.400317619548427	0.688922592052089	0.958945132703495
PGD	16.9268352091577	-0.0474277580076817	0.0567449550191097	-0.83580572038007	0.403264207856433	0.894198339080977
CENPS	1.83848847146019	0.0469373512258487	0.146305332680623	0.320817774484751	0.748348488742061	0.965017013166045
CORT	1.64562139861172	-0.0493109920074838	0.157252474736277	-0.313578480021899	0.753841206161186	0.965659991062375
DFFA	10.5285960324089	0.0792147925094484	0.0613366615779456	1.29147544831379	0.196538863211377	0.787322767649081
PEX14	35.724426597882	-0.00153903690570932	0.0358989359377029	-0.0428713794854557	0.965804063628685	0.994587105830553
CASZ1	1.24674273857444	0.0437844977863705	0.178640265741689	0.245098704956486	0.806380005644413	0.974425022220498
TARDBP	32.7870985909319	0.0457984042392042	0.0366332200714187	1.25018778447315	0.211230958059887	0.79543426047783
SRM	15.4332750086267	-0.0431716106516189	0.0728376188457365	-0.592710351268517	0.553375012775689	0.930233142806883
EXOSC10	18.3917526084468	0.00943606739092884	0.0515991202838688	0.182872640832189	0.854897950320711	0.983466390243173
MTOR	32.9923709176967	-0.0554249691192805	0.0377255533843532	-1.46916252107963	0.141788713176247	0.74610362521475
ANGPTL7	0.951007925668262	-0.0292796470392958	0.212794633731028	-0.137595796124752	0.890559878132816	0.985940217236302
UBIAD1	5.19319976835033	0.0150536367626005	0.0983528007473785	0.153057530118193	0.878352907229592	0.984375867804992
DISP3	1.90659847277593	-0.0592215799399022	0.150612419278419	-0.393205156809987	0.694167961263255	0.959094012974975
FBXO2	20.4578446296793	0.092570113234586	0.05372241988973	1.72311882868631	0.0848670385415289	0.676041718816939
FBXO44	23.1766903966087	0.0452929404162051	0.0534102942711401	0.848018926581328	0.396427430327006	0.890019010848869
FBXO6	2.84172196131607	0.156161597333646	0.12682639037243	1.23130207266068	0.218209906990734	0.803324186164459
MAD2L2	3.90128148412388	-0.0994066529087505	0.111550342602352	-0.891137136737528	0.372855604042916	0.88416467384384
AGTRAP	5.36313184772091	0.0742064206401709	0.0935520352630484	0.793210114900421	0.427655415316179	0.89981746237712
MTHFR	27.7634819286236	0.0347754495088529	0.0523577490042363	0.66418916340424	0.506569248330265	0.922692051767788
CLCN6	31.0678203515259	0.0277991001859875	0.0414136028854049	0.671255294133911	0.502057909096335	0.920756180363178
NPPA	1.14698272997329	0.0260410923063324	0.207689422601846	0.125384778772556	0.900218937794249	0.985940217236302
KIAA2013	12.4633346848513	-0.077756823843406	0.057697394425178	-1.3476661228479	0.177765792766691	0.77562414882339
PLOD1	9.09908808199144	-0.0315583131042068	0.0914662990425814	-0.345026675776125	0.730074316354526	0.963747882364946
MFN2	20.5682047699072	0.0605086332294338	0.0527533716637932	1.14700978005854	0.251377578904306	0.823649104687092
MIIP	6.90384807790126	-0.102438487060534	0.0891108375421207	-1.14956261085655	0.250324065159656	0.82320894863777
TNFRSF8	1.44848654445577	-0.213463404037947	0.222206498725499	-0.96065328990061	0.336726524625091	0.869338040366198
TNFRSF1B	111.054078012821	-0.0626569690350683	0.0917854127150168	-0.682646263514781	0.494830393000595	0.917914399216996
VPS13D	126.944132016231	0.0226848152984083	0.0232450604615839	0.975898313359886	0.329114858035241	0.867503227913551
DHRS3	43.062793195194	0.0508178895762081	0.0648305509172923	0.783857129966999	0.433123947103069	0.902630279482293
PDPN	17.1980563311382	0.0649384052320483	0.114993678433429	0.564712826971976	0.572269108194288	0.936296424189888
PRDM2	98.9096431825841	0.0207384623277004	0.0254486367877509	0.81491446872637	0.415121270545187	0.897832145797729
KAZN	57.1615747972176	0.0290632493949204	0.05287280729342	0.549682358147405	0.582537259248006	0.938119959077153
KAZN-AS1	0.929637967230246	-0.206122436378029	0.204096573806083	-1.00992599990371	0.312530744976011	0.860404193295165
TMEM51-AS1	2.5558445578393	0.0617564759377705	0.154579175261396	0.399513555647708	0.689514837484444	0.958945132703495
TMEM51	47.2123596667279	0.121696500482646	0.0660348354876068	1.84291366191842	0.0653416172603249	0.642351778212814
C1orf195	3.06718619425701	-0.104787433084089	0.155068788298944	-0.675748061447921	0.499200615810913	0.919953008652863
FHAD1	8.14867157240431	-0.312354532462616	0.158163030258655	-1.97488965627303	0.0482806714908749	0.609175112055558
EFHD2	33.2290549796321	-0.0726228341517301	0.0473760963464397	-1.53290033903749	0.125300412343246	0.728438810724199
CELA2B	0.690822623506785	-0.144339425914565	0.235452074270846	-0.613031022816678	0.539855827157234	0.928113723469219
CASP9	7.2791390688537	-0.159035231421019	0.0813026276051109	-1.95608968745091	0.050454589768	0.611865778033581
DNAJC16	23.1725890480922	-0.0979530154725705	0.0442110926959502	-2.21557553770986	0.0267205857342579	0.521658707857444
AGMAT	2.70262717222449	-0.241127863096171	0.14307655103601	-1.68530665123093	0.0919294231426789	0.688002294594434
DDI2	38.3706700075983	-0.0072380178572459	0.045329016269134	-0.15967736458853	0.873135232534506	0.984230985549567
PLEKHM2	47.8579637772777	0.0202543144283049	0.0353465091457671	0.57302163403965	0.566630045947006	0.93334090529449
SLC25A34	2.53792507619707	-0.202328086591018	0.134628157112559	-1.50286604920141	0.132873589495704	0.738964064222898
UQCRHL	0.690948171360273	0.326775842975491	0.247501097040312	1.32030058405061	0.186734680670829	0.78246385705484
SPEN	73.7325082874212	-0.0272784102704288	0.0322703084440573	-0.845309871075997	0.397937851162154	0.891597602473443
ZBTB17	8.95433787816152	0.0476063443534105	0.0678084804607284	0.702070655911275	0.482635101188149	0.915426795254177
FAM131C	1.23310994466785	-0.109602122865882	0.183905020745404	-0.595971346631226	0.551194368629236	0.930233142806883
EPHA2	1.36157727255606	0.448554205970101	0.206663213428994	2.17045984395388	0.0299720275146835	0.545208811096513
ARHGEF19	1.15454753855961	-0.259715744925929	0.197861805707881	-1.31261182013758	0.189313784583863	0.784541547708061
FBXO42	63.3308087205595	0.0144875660160986	0.0347252066983795	0.417206041188941	0.676527706784845	0.957405708733495
SZRD1	15.4876140507235	-0.0121306873094618	0.0561214990818869	-0.216150450503147	0.82887047526944	0.980040933594562
SPATA21	3.06495386140647	0.0995168909222681	0.131531831435079	0.756599294912026	0.449289963898611	0.90764374230438
NECAP2	11.7030065272367	0.034572401541074	0.0645228380549767	0.535816504407581	0.59208537446994	0.939751214559556
NBPF1	19.3241436218167	0.0124973768883755	0.0701935532689407	0.178041662038291	0.858690256826884	0.983554700709195
CROCC	22.2868338207051	0.0613612289600291	0.0736201544986423	0.833484110131292	0.404571755728359	0.894777610533111
BX284668.5	5.80898136906991	0.0642287626085248	0.103063781170274	0.62319431597809	0.533156836468991	0.926711153607349
ATP13A2	25.2624120197079	0.0524420584979722	0.0550095413764151	0.953326590002372	0.340424623176401	0.872957266929572
SDHB	28.0189371120995	-0.0271168574744143	0.0418406890560943	-0.648097774825354	0.516921713120547	0.924842845876278
PADI2	142.070942306085	0.208416121389446	0.120155828088917	1.73454858332145	0.0828207933648039	0.675026541285871
PADI1	1.23025771533359	0.324174279527673	0.279943531855209	1.15799881990251	0.246864517997695	0.822604287731962
RCC2	43.6521489355606	0.0656870377214165	0.0381149477987794	1.72339309155554	0.08481746337048	0.676041718816939
ARHGEF10L	45.2996529984807	0.200332969567866	0.054607993243317	3.66856494204505	0.000243915740063754	0.0661653539099258
IGSF21	232.354057027889	-0.124772786200783	0.0582102891935694	-2.14348335885896	0.0320743059213196	0.551992227903757
IGSF21-AS1	1.76471205210503	-0.150131602249411	0.189869741565573	-0.790708414155407	0.429114164886967	0.900460725681576
ALDH4A1	3.34018413986357	-0.053860424161347	0.114019468399074	-0.472379190304878	0.636656155134964	0.952858142551235
IFFO2	3.88530711210186	-0.0713244133729429	0.0999450053525916	-0.713636595658989	0.475451922215883	0.912599908235254
UBR4	44.1089665816843	0.0330877205502079	0.0366530315141101	0.902728074142253	0.366670232732316	0.882375445262778
EMC1-AS1	12.3864784210024	-0.017080529262325	0.0587761916375611	-0.290602857831464	0.77135507413453	0.968748597202033
EMC1	13.3398686696791	0.0656430399250901	0.0633154573943343	1.03676167916247	0.299846938809632	0.853218216265765
MRTO4	7.0388321281258	0.0930302969811976	0.0856787918370053	1.08580309066656	0.277566118733713	0.840138861189367
AKR7A2	4.32104498539032	-0.0798613834995193	0.0963998921091075	-0.828438515357782	0.407422201827158	0.896312946654392
SLC66A1	4.30976953765688	0.201047471364726	0.0964254581756123	2.08500405565689	0.0370689323946493	0.577455958365208
CAPZB	237.35026334313	-0.0274657794864749	0.0423219335021384	-0.648972700764891	0.516356021610825	0.924842845876278
MICOS10	112.795528205948	-0.122463505914472	0.0935945975812327	-1.30844631078395	0.190721973626983	0.785430164084532
NBL1	23.0539385370693	0.0105224856340547	0.0617140487043523	0.170503894250462	0.86461387203806	0.983554700709195
HTR6	0.619200979710797	0.188534883424922	0.23718664915998	0.794879830262947	0.426683407987257	0.89981746237712
TMCO4	19.7111388465615	0.0626350053270342	0.0554578640976482	1.12941611340727	0.258722338587049	0.831311270840167
OTUD3	13.4390326811889	-0.00980955716579361	0.0623798432365397	-0.157255239141857	0.875043695261643	0.984375867804992
PLA2G2C	0.98899507113968	-0.466586127067561	0.284373351045946	-1.64075193878549	0.100848918564379	0.700742912899839
UBXN10	0.927393391477875	-0.0372387935261155	0.19945799975039	-0.186699924659415	0.851895915174252	0.983466390243173
CAMK2N1	125.672336618932	0.0829295718458857	0.0432378774492285	1.91798434007924	0.0551129968380255	0.621560956336641
MUL1	5.81181367734269	0.0114134409355268	0.0835182099253388	0.136658112592808	0.891301040126747	0.985940217236302
FAM43B	1.41965424531044	0.0600322335499303	0.169045750375167	0.35512418038726	0.722496562411724	0.963315106250895
PINK1	30.6372274638642	0.0340405182001127	0.0515601859055485	0.660209376716958	0.509119475807285	0.92329717474352
PINK1-AS	1.69290561023753	0.0988284535482511	0.154549908788089	0.639459798606284	0.522523858261518	0.924842845876278
DDOST	11.8852154678626	-0.0900739497090622	0.0661869023249321	-1.36090293615588	0.173544365532765	0.773074900566873
KIF17	4.599793648899	0.206941615733013	0.104734459390854	1.97586942193243	0.0481695682328147	0.609175112055558
SH2D5	4.63786615206861	0.011068482763105	0.0977485001115963	0.113234297717802	0.909844804876058	0.98768148606388
HP1BP3	137.563558376992	0.0205545164108438	0.0441227255051885	0.465848747453889	0.641323769331562	0.954025640215411
EIF4G3	416.238252456784	0.00778271463581287	0.0310997056898617	0.250250427236358	0.80239369024265	0.974146964682826
ECE1	5.53956360804827	-0.110832373449756	0.0893965599344154	-1.2397834271371	0.215055509698387	0.798881826301203
NBPF3	3.54858681177348	-0.1553150093442	0.135052868479532	-1.15003117736621	0.250131030403571	0.82320894863777
ALPL	0.604951020564345	0.0123198450832806	0.270057358775303	0.0456193644903826	0.96361363460804	0.994220874036401
RAP1GAP	23.8744273875985	-0.0417450075437889	0.054570098871003	-0.764979510894217	0.444283745373169	0.905024847247178
USP48	57.7258452207811	0.0273519722849955	0.0304625920489284	0.897887226440329	0.369245675274031	0.883113377767737
HSPG2	0.878810822344604	-0.165514060487489	0.222295865377744	-0.744566527165195	0.456533809559574	0.908281571203978
CDC42	72.5767531885815	0.00251534069307121	0.0284580185767074	0.0883877662210112	0.929568484380875	0.989667287175772
CDC42-AS1	1.56296547835854	-0.122043396655643	0.165948250746449	-0.73543044959306	0.462077383100366	0.909991133572818
CDC42-IT1	2.60907271399488	0.0275410590396237	0.120829457729223	0.227933316570391	0.819698081490669	0.97765373331829
ZBTB40	24.1227448633949	0.057866849445642	0.0589756408770405	0.981199162655812	0.326494537024189	0.86546520340614
C1QA	87.4947152848846	-0.149009998802373	0.0743851470813491	-2.00322247987777	0.0451534138093209	0.600827955524716
C1QC	83.9453546405752	-0.0961186904554203	0.0773485543917491	-1.2426695134935	0.213989642602851	0.797675993154435
C1QB	154.881200513508	-0.191416160248852	0.077094442146128	-2.48287885508055	0.0130325401026635	0.403018270134765
EPHB2	36.4003391950679	-0.0204118447071577	0.0642344335729512	-0.317771070308824	0.750658596667075	0.965478874938182
KDM1A	33.8863691912924	0.0393407814445107	0.0354328352485143	1.11029165937717	0.266873366042615	0.835197091022773
LUZP1	68.9856878922414	0.0383189026824329	0.0329631462090853	1.16247710213631	0.245041720483906	0.82228057867736
HNRNPR	59.1019442247382	0.0510059593350687	0.0331455730401229	1.53884680989904	0.123841699048462	0.727799449139995
ZNF436	2.41685817284593	0.0605816279531834	0.133653747154449	0.453272947769851	0.650352210010695	0.955749500930921
ZNF436-AS1	3.60779011995859	0.0986112579984334	0.104226442870416	0.946125141400403	0.344084761814854	0.875088699488543
TCEA3	0.929420735254506	0.0213441799730739	0.208184234579563	0.1025254386634	0.918339622103577	0.988405051347377
ASAP3	1.78922358495785	-0.16440220419675	0.153689516214155	-1.06970344006853	0.284752817409203	0.844290024369095
ID3	2.90433571927544	0.261590620404258	0.12069455642501	2.1673771224868	0.030206110221233	0.546253656421878
RPL11	142.929713882795	-0.0866236780417479	0.0679307818913107	-1.27517563658175	0.202247082646725	0.78816688089787
ELOA-AS1	16.6270767638128	-0.0637392757215642	0.0575819654605736	-1.10693122771585	0.268323663277624	0.836420872032416
ELOA	10.6536622102721	0.0473161703685941	0.0663826537128126	0.712779133134619	0.47598243994552	0.912599908235254
PITHD1	27.1259848443113	0.0270660496894674	0.0491646592668395	0.550518402712146	0.581963858228447	0.938119959077153
LYPLA2	7.88849901015046	0.0333378749977717	0.0721940464918687	0.461781498859834	0.644238019695969	0.954484382668753
GALE	7.97247011853994	0.05997373436151	0.0878155062083187	0.682951530441998	0.494637470599054	0.917914399216996
HMGCL	12.5656596988004	-0.0402551617029358	0.0641289635938454	-0.627722006516245	0.530186066505686	0.926398124775586
FUCA1	9.79125798286265	0.0917886179993338	0.0724695300384563	1.26658221670026	0.205304714454561	0.791256165287812
PNRC2	17.5108424540479	-0.013448779274462	0.0504733946612773	-0.26645283846501	0.789890476276386	0.971797526143128
SRSF10	50.0529903937645	0.0184563822281105	0.0404077597798608	0.456753413915045	0.64784829381543	0.955026514954887
IFNLR1	14.2056526169129	0.600080927908585	0.11936483930841	5.02728384158519	4.97475744236738e-07	0.00153839399147769
STPG1	6.42429356077357	-0.0455407036918328	0.0797425959256827	-0.571096327667525	0.567934347793497	0.934104935520915
NIPAL3	22.1707745869877	0.123375125513507	0.0556494525762137	2.21700519595481	0.0266227364684475	0.520405500979944
RCAN3AS	2.21855984787681	0.0158044811792583	0.168855058592062	0.0935979135658614	0.925428567072882	0.988807667254697
RCAN3	9.26857420682911	0.140046546661463	0.088553278585082	1.58149476675679	0.11376495457604	0.715675857304457
NCMAP	7.08507567702013	-0.0950900982293672	0.153861140793973	-0.618025433443896	0.536558573441728	0.927011432359182
SRRM1	58.3298439409568	0.0505554708887098	0.0312199739483954	1.61933097613325	0.105376069261492	0.706543577064335
CLIC4	19.5035288363601	0.0648289700598964	0.0981935152540608	0.660216409323582	0.509114963423641	0.92329717474352
RUNX3	5.21052138621207	-0.0851230392624772	0.136675916787332	-0.622809352688878	0.533409811546962	0.926711153607349
SYF2	13.7467756406513	-0.0323150733818662	0.0621092879147597	-0.520293734911535	0.60285886189663	0.944459611521349
RSRP1	140.307051227674	0.0178444433533022	0.0541088641180171	0.329787801761678	0.741560305007457	0.965017013166045
RHD	5.69724685685025	-0.295111632460727	0.183261669056364	-1.61032928478874	0.107325989341244	0.70954795992967
TMEM50A	21.1675353906181	0.0421509883628915	0.0474325547450498	0.888651024374571	0.374190659786965	0.88416467384384
MACO1	42.853925791294	0.016359555754506	0.0371671313126451	0.440161916637888	0.659819840173755	0.956148667044321
LDLRAP1	5.5379611585864	0.040490856168091	0.0875230489189428	0.462630777472006	0.643629043814015	0.954484382668753
MAN1C1	57.5225531626829	-0.143004829224388	0.0463240790891181	-3.08705174579457	0.00202152403338631	0.231768438474266
SELENON	13.1465190329026	-0.00200846353834768	0.0580204017344271	-0.034616505200031	0.972385540141123	0.994587105830553
MTFR1L	12.924320709963	0.000758779351333971	0.0593671344343172	0.0127811348579317	0.98980240747012	0.997768478710042
PAQR7	5.53915567819242	0.154854773513384	0.0984518335831546	1.57289882653725	0.115742246876483	0.717599021989772
STMN1	81.1254778001782	0.0545223284286628	0.0474150027696663	1.14989613505925	0.250186652945894	0.82320894863777
PAFAH2	6.78931520784032	0.0140776486969037	0.0795130703310667	0.177048234187021	0.859470502582858	0.983554700709195
EXTL1	7.9598434303262	0.139498936363111	0.079297844623295	1.75917689851221	0.0785474667930103	0.666004776216829
PDIK1L	12.5536115273748	-0.0711371907451214	0.0634100588546815	-1.12185971800071	0.261922090253305	0.832878567341516
ZNF593	4.02362710097241	0.0920819855649902	0.101049337321938	0.911257688624143	0.362159614469717	0.879268604501415
CNKSR1	1.21348221021592	0.0288192912761471	0.176320803052419	0.163448049108415	0.870165673788178	0.983554700709195
CEP85	8.93963153992705	-0.119106164321644	0.074355272636327	-1.6018522977408	0.109188275121751	0.709854245604228
SH3BGRL3	20.3219744217633	-0.0617983869429058	0.0625864480835848	-0.987408438011587	0.323442449438265	0.864339293676885
UBXN11	7.58483354986235	-0.0303950553647198	0.0876973423257507	-0.34659038185921	0.728899072706172	0.963747882364946
DHDDS	16.8930904559895	-0.056094523187569	0.059763726032328	-0.938604851331152	0.347933661073677	0.876245318333753
HMGN2	24.7722616401764	-0.145228056766354	0.0538534258986567	-2.69672828316715	0.00700243824514651	0.326228552286286
RPS6KA1	50.1761527761285	0.00613430588675172	0.0362120073423184	0.169399774742203	0.865482200674328	0.983554700709195
ARID1A	129.816806164362	0.0137180643719933	0.024965592864686	0.549478814556718	0.582676899491016	0.938119959077153
PIGV	2.57839527297313	0.0766657105955034	0.125324477789276	0.61173772233395	0.540711299733982	0.928113723469219
ZDHHC18	6.65831822652097	0.0565984610042976	0.0774285824032594	0.730976330026611	0.464793610882392	0.910565728349224
GPN2	7.27278971460851	-0.133974417039512	0.0730417581898886	-1.8342167598323	0.0666218245524315	0.644581834523378
GPATCH3	4.09490248694382	0.0420957767103431	0.0971168618123536	0.433454869986216	0.664684345630402	0.956804931200769
NUDC	30.5589394613602	-0.00691445271310609	0.0457910493245279	-0.151000093142709	0.879975642423431	0.984375867804992
TRNP1	5.44367605701835	0.00394820489842085	0.0867991765943797	0.0454866630460236	0.963719405243553	0.994227922213951
SLC9A1	9.47719390735173	0.0559779539643221	0.0693088362907073	0.807659700554336	0.419286508735368	0.898595021272109
WDTC1	25.5761377331131	0.0100700682244191	0.0604549148731813	0.166571539229582	0.867707189195151	0.983554700709195
TMEM222	13.7474990409616	0.0339664738216787	0.0549489070937524	0.618146485856871	0.536478781929391	0.927011432359182
SYTL1	0.599398837017394	0.0668891983494761	0.267396941751626	0.250149451640351	0.802471774425035	0.974155497853489
MAP3K6	3.46855090725105	0.18050217789487	0.125144667827367	1.44234813219423	0.149204188174374	0.752333542025742
WASF2	161.602482189156	0.0813633262292193	0.0433410330044399	1.87728165641286	0.0604795009851818	0.634842552030442
FO393419.2	5.05654708977309	0.0611686841877553	0.124151421959708	0.492694189258719	0.622228684028003	0.947728125565141
BX293535.1	0.622180739744044	0.0570880220194253	0.266377205676541	0.214312714462313	0.830303203668185	0.98036449455903
AHDC1	21.6064320783238	0.105439957810607	0.0588215895043867	1.79253839787419	0.0730467641238454	0.661473669994766
FGR	11.4577141064021	0.371858660968422	0.162290771962967	2.29131118467584	0.0219454221827883	0.491768286652569
IFI6	20.6476035889805	-0.0132957925606134	0.0715152475065068	-0.185915493886862	0.852511031664914	0.983466390243173
FAM76A	9.32260402100709	0.0199793647798911	0.0715490756637828	0.279240012460488	0.780060638878743	0.970068353838622
STX12	68.6305324676202	-0.00445154167477824	0.0369627600347784	-0.120433151382358	0.904140031504395	0.987205223297857
PPP1R8	11.038140962142	0.000849751498328529	0.0631740729537167	0.0134509531932678	0.989268015739647	0.997768478710042
THEMIS2	32.8182723469613	-0.1159547495713	0.114050645304598	-1.01669525202261	0.30929842513292	0.859709726695007
RPA2	18.7431271930641	0.0115663271637944	0.0586467901360813	0.197220122993202	0.843655283993219	0.982527315684882
XKR8	2.27470284137458	0.120884285443485	0.13974754579112	0.865019022403229	0.387028348152821	0.887657065760254
EYA3	66.990499163585	-0.0122052495331614	0.036476064307628	-0.334609826055412	0.737919431682499	0.964520925516168
PTAFR	41.6846059691818	0.0153850307177516	0.0565549344741629	0.272036929417365	0.78559362414612	0.971354284939264
DNAJC8	29.3034064741654	-0.0146679722320642	0.0447711448393571	-0.327621111425544	0.743198157577882	0.965017013166045
ATP5IF1	44.106457507016	0.0657753348112747	0.0492391418769656	1.33583430384771	0.181603437876039	0.777468244784771
SESN2	7.25314649294112	-0.0629116410729153	0.0929069349844076	-0.677146879115899	0.498312767729357	0.919111536995267
MED18	1.24747447019953	0.0226608405916172	0.187051397394191	0.121147668006254	0.903574073584802	0.987135481919965
PHACTR4	82.2349073975028	-0.0121469156121272	0.0306272218721252	-0.396605205096399	0.691658613602557	0.958945132703495
RCC1	8.05291264598773	0.213796394480354	0.0993895173725464	2.15109601225822	0.0314686222033237	0.550670649170527
SNHG3	14.4246018431443	0.0018947386243551	0.095459307256536	0.0198486525704948	0.984164106376641	0.996634029005728
TRNAU1AP	18.2295009446063	0.0477268805106117	0.0573098751838919	0.832786327966498	0.404965246833752	0.894777610533111
SNHG12	17.1505976334997	-0.039451676778363	0.0980777987571101	-0.402248799201389	0.687500931707566	0.958777230351576
TAF12	11.8158128900795	-0.0274783863616482	0.0613410804500022	-0.447960586283531	0.654181641805072	0.956148667044321
RAB42	0.833709144098666	0.374130420926308	0.269289695476155	1.3893231980703	0.164734492798767	0.766052549670539
GMEB1	14.4329992183474	0.0474299427972018	0.0566442292353077	0.837330535475583	0.402406799813446	0.894198339080977
YTHDF2	35.3994908084659	0.0652753372900034	0.0388390387318103	1.68066304989523	0.0928283815646635	0.69074167589933
OPRD1	3.24874239455746	0.0947380288365752	0.113168583360128	0.837140715414784	0.402513476589234	0.894198339080977
EPB41	117.333164694857	0.0961563269148849	0.0409215748254203	2.34977092951841	0.0187849676794106	0.467718470626485
SRSF4	63.5114695710928	0.0515268801240903	0.0337387378669223	1.52723200041836	0.126703331619848	0.729369662511573
MECR	9.60997475751716	0.0111061861218607	0.0712526833652871	0.155870426169402	0.876135156846649	0.984375867804992
PTPRU	4.36595131143332	0.188408178482249	0.0996687302011466	1.89034392333496	0.0587119779708679	0.62998237570129
MATN1-AS1	0.752882074759811	0.289048430578101	0.210855354606119	1.37083751616386	0.170425613068274	0.771011028896886
LAPTM5	155.396733697143	-0.00713273429936653	0.0504700170421166	-0.141326171802446	0.887612275001458	0.985940217236302
SDC3	12.2573553019383	-0.0608055609334398	0.0691487342710439	-0.879344525600408	0.379214500756962	0.885252496832863
PUM1	160.207661355927	-0.014511803051046	0.0203667639747461	-0.71252375041219	0.476140509617784	0.912599908235254
NKAIN1	1.38338764733609	-0.0092579603974312	0.167577379757289	-0.0552458834888097	0.955942574989414	0.992871929756414
SNRNP40	18.6909647112688	-0.0528654713491433	0.0467045562877547	-1.13191250599685	0.257671220382034	0.829994500980844
ZCCHC17	26.4270466283308	-0.0158361859327115	0.0423480567845309	-0.373953072115843	0.708439230306087	0.961692348067432
FABP3	5.08480281425051	-0.16315342263851	0.0952330092711593	-1.71320242725881	0.0866753052555759	0.678553999419588
PEF1	11.5348755307348	-0.0510024765809762	0.067278322315338	-0.758081872819661	0.448401970854876	0.90764374230438
COL16A1	5.81585873211838	0.0511334301807475	0.0931536491110259	0.548914945025973	0.583063821415822	0.938119959077153
ADGRB2	21.8262954290121	-0.0029631107787763	0.0563763251447039	-0.0525594878908963	0.958082896307612	0.992887248170798
PTP4A2	65.6278576310289	0.0280260724765778	0.0401808618099421	0.697498042952458	0.485491163722031	0.916280199349333
KHDRBS1	69.5233996542713	0.0633392450724607	0.0380475604481414	1.66473866724758	0.0959649049906803	0.696575742072759
TMEM39B	10.1516938153171	-0.0202797363445877	0.0680552446871986	-0.297989323788331	0.765711312061726	0.968748597202033
KPNA6	44.390970823438	0.0447283144820901	0.0344135263673905	1.2997306351166	0.19369330669791	0.787208701228377
TXLNA	15.5850323259514	0.0487890196086551	0.069190890747474	0.705136457727079	0.480725320130381	0.914909405916546
CCDC28B	2.98837855863548	-0.102879711273402	0.123807499682647	-0.830965099344635	0.405993345708015	0.895527348259455
IQCC	1.0952475570451	0.260140834193831	0.181010174756018	1.43716138910131	0.1506721411984	0.75428650550023
DCDC2B	1.39392404075878	-0.153485743812433	0.170899879287132	-0.898103289789682	0.369130485318382	0.883113377767737
TMEM234	3.43761745344841	-0.00971041129917667	0.111228161856599	-0.0873017330961181	0.930431676470889	0.989667287175772
EIF3I	9.66572279883498	-0.0462104148111334	0.0682367062098559	-0.677207581928374	0.498274257874552	0.919111536995267
HDAC1	13.5660401517593	0.0585809391862121	0.0563500055494364	1.03959065513877	0.298530120314146	0.853218216265765
MARCKSL1	16.2721083226528	0.0226225113648357	0.0597042783500883	0.378909384553381	0.704755155079208	0.961072621094506
TSSK3	1.6472654886299	0.0599212025977213	0.160930483541468	0.372342152208105	0.709638118198952	0.961804616097718
FAM229A	4.44922417008761	-0.208324840267894	0.102087639495583	-2.04064704892023	0.0412859220657632	0.591265559330102
BSDC1	24.2578321631873	-0.000511039762907742	0.0450262052846562	-0.0113498297197586	0.990944340522229	0.997768478710042
ZBTB8B	0.653302639882117	-0.369679177024844	0.242918906584787	-1.52182134450623	0.128053851751915	0.732657790671538
ZBTB8A	6.27356427627303	-0.15705801795873	0.0872694386905733	-1.79969093780472	0.0719094528203709	0.658596607142733
ZBTB8OS	32.9868133455073	-0.0353156027850982	0.0379507339332675	-0.9305644219476	0.352078925466924	0.878019357262676
RBBP4	42.5483506363689	-0.0259198421282634	0.0329548071819427	-0.786526893790048	0.431558869673668	0.901929163645258
SYNC	13.6585905354101	-0.0351585513674069	0.0641808736209306	-0.547804188130294	0.583826362550543	0.938294517692382
KIAA1522	4.04419937148496	0.0142975313419661	0.0958014884627043	0.149241223402621	0.881363292639987	0.984554254005388
YARS	25.6833885824524	0.043696995265767	0.0704693961477681	0.620084712718956	0.535202016265929	0.927011432359182
S100PBP	45.5872194206433	0.0174840081479451	0.0487620459040569	0.35855772299518	0.719925978580581	0.962896469801305
FNDC5	3.47217961369429	0.291171758116437	0.107574949536297	2.70668737816319	0.0067958219222049	0.322322081475866
HPCA	19.779678581042	0.0610959463275934	0.0566758840397212	1.07798841363947	0.281038926799778	0.841956854453356
TMEM54	3.81831150459551	0.0161231811713241	0.106680710316874	0.151134925174696	0.879869282616969	0.984375867804992
RNF19B	20.8599301617581	-0.0872337524736201	0.0713288645664039	-1.22297968717011	0.221337368540465	0.806590282120684
AK2	22.060395770006	0.043722989496144	0.0522275989860968	0.837162541356406	0.40250120978872	0.894198339080977
AZIN2	33.7196673228143	-0.145079811178469	0.128853895494367	-1.12592491380915	0.260197302897539	0.831405393139441
TRIM62	4.23613702925911	0.0400825611320768	0.103318831499272	0.387950197949725	0.698052889014715	0.960366459845159
ZNF362	27.2622982652914	-0.141542932517848	0.0502657074465919	-2.81589456725023	0.00486416267091082	0.295413312433753
A3GALT2	0.83339696723805	0.304700133985594	0.236807418504668	1.28670012075482	0.198198830984364	0.787366377444176
PHC2	170.35305076716	0.126351983286618	0.0578435583303079	2.18437431814104	0.0289347537805704	0.538374443989386
ZSCAN20	1.93697952890908	-0.0560252934626058	0.147795138226063	-0.37907399482188	0.70463291683439	0.961072621094506
CSMD2	7.61963094434302	0.0413465883125315	0.0761823480404646	0.542731871306593	0.587314426926814	0.939205149670872
SMIM12	18.7749687646219	-0.0290909708909554	0.0526177418321897	-0.552873800318785	0.580349828900513	0.938119959077153
DLGAP3	5.18287979988106	0.0280182254855896	0.0930217632579911	0.30120075672918	0.76326141281804	0.968583254595234
TMEM35B	4.61473850886691	-0.0186055383539643	0.0986130367818221	-0.188672197522204	0.850349743362022	0.983466390243173
ZMYM6	54.6705834560207	-0.0907550757785518	0.043381489718521	-2.09202303487991	0.0364364551705096	0.573123570545696
ZMYM1	17.7016853567112	0.020632228844036	0.0580293833597079	0.355547959490498	0.722179122319042	0.963315106250895
SFPQ	130.64988983624	0.0309995463736269	0.0272932743377669	1.13579433489706	0.256042648563549	0.827673679802432
ZMYM4	133.441706596575	0.0583032996320583	0.0260196440236581	2.24074163270822	0.0250428156571608	0.512325566117655
ZMYM4-AS1	7.79860679834383	0.0175318405390321	0.125626070864035	0.139555750000386	0.889011004763624	0.985940217236302
KIAA0319L	81.8337781164252	0.00314719743984289	0.0269411966910157	0.116817284545211	0.907004846445001	0.98768148606388
NCDN	66.28322578579	0.0403582965535239	0.0463413286417306	0.870892089985979	0.383813076167596	0.886246028946856
TFAP2E	3.70076187494276	0.0136540840106353	0.102050669065878	0.133797104277887	0.893563017059356	0.985940217236302
PSMB2	19.2239662686268	0.0142770250625245	0.0480359077856508	0.29721568136554	0.766301850531103	0.968748597202033
C1orf216	17.9626670546861	0.09614278393564	0.0540107745270581	1.78006675107899	0.0750650371613278	0.663909369929208
CLSPN	3.053272153193	-0.340871249410166	0.2205798680401	-1.54534161453119	0.122263654647236	0.723475173423482
AGO4	110.310358896785	-0.0387236023098042	0.0411239893823472	-0.941630490898497	0.346381853416847	0.876245318333753
AGO1	25.3152197670848	-0.0165981982762556	0.042136488804597	-0.393915078050945	0.693643737887944	0.959094012974975
AGO3	104.445265732475	0.0330919921804752	0.0283395930795259	1.16769468381614	0.242929941951919	0.821155363634014
ADPRHL2	8.92155707237644	0.0841402444646113	0.0790141315041858	1.06487590084002	0.286932091909634	0.847526130989353
COL8A2	9.21514000354093	0.221392471859584	0.0772657254344352	2.86533868173475	0.00416563454868846	0.288116758922004
TRAPPC3	17.2261227024848	-0.0729660844752585	0.0515359879518793	-1.41582780063107	0.156825927869242	0.759288181209612
MAP7D1	33.0665475670832	0.0282800789972992	0.0408977603855848	0.691482338658012	0.489262475853744	0.916987573062166
THRAP3	72.4977811896109	0.0330530015562902	0.032720568157214	1.0101597685431	0.312418750758663	0.860404193295165
SH3D21	6.70729507159826	0.0195085426911679	0.100330265491724	0.194443247962672	0.845828829089727	0.982961214880956
EVA1B	2.33348766890813	0.0934258820439662	0.156764709833963	0.595962459554308	0.551200305715959	0.930233142806883
STK40	21.8962108460525	-0.0118214775677909	0.0595065937315605	-0.198658280141501	0.842530061107506	0.982443424196399
LSM10	8.66932528202692	0.0995882209729083	0.0806201316589194	1.23527732991354	0.216727307869574	0.800777518995766
OSCP1	9.65845058171151	0.0644961812266621	0.0889757584609932	0.72487363234939	0.468529558294532	0.911937891339881
MRPS15	9.64536604411388	-0.107671642546674	0.0686427878631993	-1.56857910202099	0.116746045043313	0.718602291412632
CSF3R	133.822901566422	-0.0362369701380655	0.057276898365593	-0.632662926451924	0.526953784802871	0.925671372486025
GRIK3	2.97996069162816	-0.127732783522652	0.113320901648113	-1.12717761388178	0.259667393338458	0.831311270840167
ZC3H12A	1.13679831747061	-0.026678173912831	0.222114423477017	-0.120110047313481	0.904395973408147	0.987356963432783
MEAF6	27.0852489616559	0.0157667033204586	0.0420383061383652	0.375055628277788	0.707619095769168	0.961533706791
SNIP1	7.26302267275162	0.0149684966006397	0.0762250463621992	0.196372417138505	0.844318683868673	0.982527315684882
DNALI1	1.05156655008896	0.0465364227665597	0.186606383485529	0.249382801902746	0.803064687081367	0.974425022220498
GNL2	11.2893845882653	-0.0467094947679804	0.0613409105962309	-0.761473775233628	0.446374136868103	0.906180449946231
C1orf109	6.02254170434711	0.0854492471283294	0.0943171372381097	0.90597795512609	0.364947520798266	0.881125563857978
CDCA8	1.24020323430601	-0.0546708747692601	0.267785220482908	-0.204159418024153	0.838228923128708	0.981556844210534
EPHA10	4.68043580431928	-0.035501070734525	0.0936144560453782	-0.379226374154397	0.704519767981284	0.961072621094506
MANEAL	2.1786551592055	0.150613174002996	0.137202653603449	1.09774242733166	0.27231697765269	0.837883760234643
YRDC	3.10014463071442	-0.0601056328127582	0.1236620054845	-0.486047695711129	0.626933349722899	0.950209298463846
C1orf122	17.7704444154453	0.129804773361128	0.054127903420219	2.39811197476827	0.0164798265532008	0.435574492590753
MTF1	15.6831606372462	0.0495059118732545	0.06732585577383	0.735317974116235	0.462145864094268	0.909991133572818
INPP5B	37.0967057782374	-0.0425962913228609	0.0507363253716669	-0.839562010272196	0.401154007112383	0.894198339080977
SF3A3	20.6093752303864	0.0348724732673313	0.0593610163353797	0.587464221810282	0.556891972689872	0.931587545356572
FHL3	5.09681704057364	0.0269812720302738	0.109000291401447	0.247533944023159	0.80449502513608	0.974425022220498
UTP11	7.51144735950077	0.0725285838318463	0.0749460297841961	0.967744175918181	0.333172149757913	0.867767843725465
POU3F1	1.35352321428384	-0.309149199622066	0.178904234750961	-1.72801499110633	0.0839855367448356	0.675436517955426
MIR3659HG	1.04884024727839	0.0658902132883284	0.23601001742694	0.279183968573391	0.780103645928985	0.970068353838622
RRAGC	12.1483666366373	0.02321348127523	0.0618150961981436	0.375530941516631	0.707265639365058	0.961383851943959
MYCBP	8.54825573424591	0.0251765599407206	0.0743768489044892	0.338499954106029	0.734986461668745	0.963816527039448
GJA9	1.11236907113096	0.164284434277475	0.190023907816472	0.864546130880245	0.387287950289762	0.887705027543013
RHBDL2	4.38462617865366	0.13859549834456	0.11925060264337	1.16222052779929	0.245145898351127	0.822319271603866
AKIRIN1	28.3651972347634	-0.00736588234347028	0.0389237727996779	-0.189238653235876	0.849905774042376	0.983466390243173
NDUFS5	50.1219571361673	0.0507601824510095	0.0479907598721039	1.05770741255788	0.290188854790262	0.849161081579955
MACF1	269.041576725418	-0.0115059005292912	0.0205436631081517	-0.560070541885283	0.57543132262266	0.936855755542969
BMP8A	1.65681509998599	-0.081446413077609	0.152667594617675	-0.533488546024289	0.593695437742341	0.940481689977397
PABPC4	52.2085556284446	-0.0878577701867984	0.049867634693036	-1.76181947925971	0.0780998025041966	0.664949123007274
PABPC4-AS1	0.66233217218687	0.314905512290293	0.255049466955251	1.23468406364301	0.216948109194596	0.80106303624931
HPCAL4	23.8669190404402	0.082986995983296	0.0533554394236537	1.55536149415548	0.119859999324355	0.718602291412632
PPIE	11.6271362450769	-0.0780270083225113	0.0655733097612146	-1.18992023746623	0.234077743479913	0.815290421054481
BMP8B	0.732207383644284	0.0418323573338068	0.243060728056394	0.172106607547481	0.863353718205816	0.983554700709195
TRIT1	22.2477262638562	-0.0353520396737897	0.0492359494751279	-0.718012753905521	0.472749422939962	0.912170951574231
MYCL	0.926588661057846	-0.11056782335267	0.234557942848672	-0.47138810142108	0.637363611356029	0.953061289700695
MFSD2A	4.20617978201675	0.269203518895961	0.125474507706826	2.14548376252617	0.0319141883046851	0.551992227903757
CAP1	61.8488404752266	0.0265631174020924	0.0380530723002146	0.698054474879879	0.485143127128691	0.916280199349333
PPT1	51.305695172775	0.074495588774778	0.0485124365327379	1.53559775799976	0.124637064408311	0.728399557245841
RLF	89.449223751049	0.0686789071695986	0.0502507883514533	1.36672297933436	0.171712152305416	0.77178123061885
ZMPSTE24	20.0066046337109	0.0189386535008698	0.0506406954587623	0.373980912570442	0.708418517065121	0.961692348067432
COL9A2	12.774129897591	0.0770795379832814	0.0900092190806404	0.856351591210061	0.391803332507053	0.889074223789541
SMAP2	320.063816782727	0.122462733694464	0.0693649790300617	1.76548361156991	0.0774825221662748	0.664650582753384
ZFP69B	1.93859558209592	0.243358371679544	0.151259182563881	1.6088832926012	0.107641863399254	0.709696809009233
ZFP69	2.8659464788605	-0.175022511879183	0.11572518790863	-1.51239773330393	0.130432711218207	0.734450079787552
EXO5	2.31817561049594	0.031721130344284	0.129336926634435	0.245259657622315	0.806255386461363	0.974425022220498
ZNF684	5.26234723894501	0.0217419450045027	0.0914391461874723	0.237775022088751	0.81205559261356	0.975951027605544
RIMS3	27.8794518175051	-0.0144966951038055	0.0467883078696019	-0.309835849251218	0.7566857884132	0.966558893266128
NFYC-AS1	1.4992922854267	-0.190986929367638	0.159892255208034	-1.19447267235769	0.232293124299005	0.814078941049687
NFYC	49.4462525320966	0.0176488796982202	0.0371735568511241	0.474769734004793	0.634951107742326	0.952843060873616
KCNQ4	1.73054861180029	-0.0397978727536416	0.168216394122587	-0.236587360947942	0.812976926371712	0.975951027605544
CITED4	3.30480387102048	0.050089268600525	0.117601351296988	0.425924260632268	0.670163036179319	0.957250874969825
CTPS1	12.5690887352788	-0.0414833191366986	0.0958009801438171	-0.43301560249617	0.665003434866329	0.956804931200769
SLFNL1-AS1	4.32701719209975	-0.0942810790224659	0.107948644675037	-0.873388260744588	0.382451487435196	0.885946816516173
SLFNL1	3.68085208627323	-0.0453692797682514	0.138190940221777	-0.328308640895272	0.742678311458528	0.965017013166045
SCMH1	73.2013186394855	-0.0377799010905679	0.045547821513689	-0.829455720054875	0.406846583034613	0.896105679042905
HIVEP3	266.893900639703	-0.0310371793524348	0.0650942177279665	-0.476803937980197	0.633501741288132	0.952375217664094
FOXJ3	92.390655937433	0.0267642185112129	0.024613167143902	1.08739433469633	0.276862573844328	0.840138861189367
RIMKLA	5.9955775273344	-0.0760016757752408	0.0862292031990187	-0.881391372709631	0.378106025577349	0.884522884912005
ZMYND12	0.742020963180561	0.0666513713499329	0.222244428990598	0.299901201810339	0.764252517590263	0.968644874224718
PPCS	14.6719624928256	0.0657421416555314	0.0566863999591598	1.15975157538485	0.246149964964133	0.822579934253465
CCDC30	24.5071134609747	-0.0642974625069936	0.070570719466663	-0.91110680170077	0.362239103005692	0.879268604501415
PPIH	11.0050909918403	0.10883916345134	0.0664572828782541	1.63773116711267	0.101477785982754	0.702349832974637
YBX1	44.3090701777912	-0.060429629875332	0.0745476870743336	-0.810617099563075	0.41758559395051	0.898555448113121
P3H1	9.3062635705886	-0.0543083326944381	0.0658350643736677	-0.824915008606873	0.409419844813859	0.896918339545464
C1orf50	8.07283672684166	0.0244946691042966	0.0694242253479614	0.352825962141122	0.724218918937821	0.963315106250895
TMEM269	1.85676997553291	-0.201577343984695	0.166189084954225	-1.21293973091083	0.225152863928196	0.812362803423331
SVBP	12.8044513245084	0.0410994819240955	0.0753442293141071	0.545489446215628	0.585416937122287	0.938682638368226
ERMAP	25.9764589483245	-0.0426219558969891	0.0714820292319521	-0.596261135210433	0.551000790155624	0.930233142806883
ZNF691	7.28734127656559	-0.134327574414701	0.0784605167888597	-1.71204039830864	0.0868892238527322	0.678553999419588
SLC2A1	3.92809049107006	0.103053604991968	0.13854032285149	0.743852785029509	0.456965542141986	0.908281571203978
SLC2A1-AS1	1.39503609287736	0.215012514751467	0.167442965392318	1.28409404508391	0.199109051409854	0.787653286276774
EBNA1BP2	7.92593057687387	0.0255530575886446	0.0775997719213189	0.329292947079197	0.74193427455028	0.965017013166045
CFAP57	0.636853523665072	-0.0926759181994061	0.244628830479902	-0.378842992535257	0.704804459409087	0.961072621094506
TMEM125	1.34887017112257	0.245410156517697	0.174386149811028	1.40728008952335	0.159344350937893	0.762325493861816
ELOVL1	10.1340292280047	-0.111345268427135	0.0658080478298305	-1.69197039114511	0.0906516192174634	0.685741358287876
MED8	7.5966194015115	0.00425545506737261	0.0737822051176196	0.0576758997726999	0.954006790927286	0.992570766441689
SZT2	20.7961282676386	-0.0742624709231844	0.052144147952313	-1.42417651528411	0.154395381371786	0.759224969413632
HYI	7.51332136826901	0.086523084294082	0.0761556720812403	1.1361344720559	0.255900289849089	0.827673679802432
PTPRF	11.0749609579788	-0.0747943502596584	0.0717087476646395	-1.04302965391962	0.29693455891788	0.853218216265765
KDM4A	15.9558367257419	-0.0884398571842191	0.054206926123221	-1.63152319286988	0.102779970116156	0.703334541565866
KDM4A-AS1	6.21905059944671	-0.156270246711004	0.112570174993047	-1.38820292960063	0.165075260464463	0.766754296787719
ST3GAL3	64.6944978364887	-0.0347994478133783	0.0365022509012546	-0.953350737397463	0.340412392370364	0.872957266929572
IPO13	7.67459888066717	0.0120734848157972	0.0720924307763925	0.167472294744025	0.866998445240239	0.983554700709195
DPH2	3.98094475478261	-0.0658400448457146	0.103403367913563	-0.636730177886968	0.524300613009823	0.924842845876278
ATP6V0B	55.8231393035349	0.0737117760296173	0.0374469003480469	1.96843464597897	0.0490180488187284	0.609742237904592
B4GALT2	7.48167825976735	0.161037514839243	0.0786607528765575	2.04724095499009	0.0406344320695738	0.588823385148661
CCDC24	6.37525785998345	-0.0792723566962525	0.0846168941272457	-0.936838411689323	0.348841683430685	0.876798090149376
SLC6A9	1.66543949901292	-0.0399998446062788	0.152969736670916	-0.261488615178377	0.793715727969764	0.972430451316961
DMAP1	12.6202467240228	0.0493560684272089	0.056758711642641	0.869576968870613	0.384531628547834	0.886328898649223
ERI3	50.2330271492869	-0.018842720600361	0.032751093453584	-0.575331038246572	0.565067433856332	0.93317706167223
RNF220	28.1952691810087	-0.0559717340961521	0.0431388135438567	-1.29747968240362	0.194466191450703	0.787208701228377
TMEM53	2.85283116597621	-0.066542680309367	0.126400642375144	-0.526442580187806	0.598580737478071	0.94316267837419
ARMH1	12.7315389771638	0.141584220087118	0.101019044958139	1.40155967764088	0.161046775041556	0.762325493861816
KIF2C	1.26222249716262	-0.395963367813598	0.279026699455934	-1.41908773814719	0.155873438317572	0.759260808903565
RPS8	118.656794168909	-0.0576507820850552	0.0607964795245605	-0.948258559309597	0.342997842070675	0.875088699488543
PLK3	18.1370926157768	0.081348351055223	0.0805371724365879	1.01007210203802	0.312460747055604	0.860404193295165
BTBD19	8.07774607786761	0.143522195551062	0.111225176897284	1.29037507113704	0.196920463217589	0.787322767649081
PTCH2	6.35272064325278	-0.00723898668214381	0.0825089960049669	-0.0877357261953356	0.930086723700892	0.989667287175772
EIF2B3	48.4849327307626	-0.0371142219987781	0.0555437471669959	-0.668198022131849	0.504007197822109	0.921370720766743
HECTD3	6.06472558759589	0.0471910449673165	0.0819992969674498	0.575505482517116	0.56494948384718	0.93317706167223
UROD	9.04437102885876	0.133284069069799	0.072874448339144	1.82895475859412	0.0674063859749229	0.644581834523378
ZSWIM5	11.8995101648214	-0.0549575048290673	0.0727520923395301	-0.755407893598215	0.450004278420857	0.90764374230438
MUTYH	7.43300945957732	-0.102439246521038	0.0802969621674383	-1.27575494459464	0.202042159070156	0.78816688089787
TOE1	2.53893625275372	-0.391785917663528	0.127853407961251	-3.06433691452532	0.00218153079179478	0.237541050019232
TESK2	16.9731894142458	-0.118272563424783	0.0687228390788857	-1.72100811040446	0.0852493521751332	0.676303193050107
CCDC163	1.10865220865174	-0.47969810438132	0.190689970576521	-2.51559168492726	0.011883276459954	0.385613534213874
MMACHC	2.11513756545845	0.0883645681738003	0.137912396408333	0.640729698526658	0.521698315273103	0.924842845876278
PRDX1	33.9316926336388	0.107493261401632	0.0475011939161244	2.26295914985715	0.0236382075785828	0.504905672150002
AKR1A1	40.029636512144	-0.0371351048459931	0.0471719469079926	-0.787228581394444	0.431148068781604	0.901783478951033
NASP	48.1818432303123	-0.102390972547963	0.061097432489394	-1.6758637536158	0.0937648828979812	0.693017504478291
CCDC17	0.908633194959222	0.181126268631336	0.231062246466496	0.783885171209048	0.433107491631932	0.902630279482293
GPBP1L1	89.9399766529131	0.0290757739540787	0.0265302679808636	1.09594723939657	0.273101864351816	0.837883760234643
TMEM69	7.94436651685207	0.0892234344242955	0.0736130713609626	1.21205966243125	0.225489543154887	0.812362803423331
IPP	3.09675434152298	0.0116110018312007	0.121012460991974	0.0959488116845322	0.923561227261488	0.988554295265268
MAST2	43.2254631923372	-0.05320882783337	0.041928204839257	-1.2690461716012	0.204424596967272	0.79053849792332
PIK3R3	5.87870696399782	0.0119396607247392	0.098799037955876	0.120847945200352	0.903811473583398	0.987205223297857
POMGNT1	14.0239724261704	0.0549341958524529	0.0621163522064694	0.884375754549405	0.376493406668965	0.884446792232613
LURAP1	5.64647008987446	0.0356912486984351	0.125801534459789	0.283710757994318	0.776632049677112	0.969392391944816
RAD54L	1.27230050794301	-0.398051159017115	0.23511113928656	-1.69303402733275	0.0904489904539588	0.685741358287876
LRRC41	19.8491576859443	0.0525253627143427	0.049339570473396	1.06456870642326	0.287071147346838	0.847526130989353
UQCRH	64.2808939760802	0.0513661181227186	0.0429263928741779	1.19660923463284	0.231458899385771	0.813788967426456
NSUN4	13.4115720581186	0.0441784709067358	0.0641482102681508	0.688693740979865	0.491016015800422	0.916987573062166
FAAH	7.25202799622302	0.031510869161939	0.081982940794066	0.384358853887562	0.700712492521673	0.961072621094506
MKNK1-AS1	11.1304684943138	-0.194546374589089	0.121742849453617	-1.59801068779165	0.110040598520686	0.709854245604228
MKNK1	187.433258943158	-0.129205294805365	0.0540348706310456	-2.3911465558526	0.0167958468964532	0.440912367933716
MOB3C	7.52025233769343	-0.03029396190861	0.106606788468083	-0.284165411452009	0.776283620942057	0.969392391944816
ATPAF1	24.6068237029006	-0.0110021041312207	0.0416204466705548	-0.26434373033782	0.791515066347416	0.971807712456808
EFCAB14-AS1	1.5317408117969	0.059636811761684	0.20069600484963	0.297149969708497	0.766352015962374	0.968748597202033
EFCAB14	36.9446772477286	0.00228345851938724	0.0377696041285567	0.0604575708978843	0.951791207520839	0.992529254456758
CYP4X1	4.37479735043141	-0.0683578033769905	0.0958753938390321	-0.712985893875527	0.475854486026532	0.912599908235254
CYP4A22-AS1	1.12108684747225	-0.132794817837486	0.2143491381706	-0.619525783825618	0.535570041544721	0.927011432359182
TAL1	31.7561309133449	0.0862944147986228	0.0658074762914745	1.31131627683772	0.18975093148126	0.784746148468421
STIL	3.32475788518796	-0.23214333458903	0.179336506723599	-1.29445665486737	0.195507732072078	0.787246048389701
CMPK1	35.9503370587694	0.04159590058033	0.0360258556611895	1.15461242535153	0.248249176115859	0.822814311061825
SLC5A9	10.9999685978501	-0.244162504710403	0.157859759140849	-1.54670516437663	0.121934357227654	0.72180284512021
SPATA6	181.561190806111	-0.00126520758198077	0.107380801631408	-0.0117824374819224	0.99059919255754	0.997768478710042
AGBL4	40.2770264385785	-0.0494445998636729	0.0587674641419095	-0.841360106066103	0.400146227582557	0.893931158485969
BEND5	2.80949758409501	0.0130727490487306	0.118654544099179	0.110174870654794	0.912270691241857	0.98768148606388
ELAVL4	43.8303447660572	-0.0927530953368863	0.0638561630370432	-1.45253161050531	0.146353846359423	0.749948333445268
FAF1	207.710239211686	-0.0192904293977501	0.0238039899818584	-0.810386385326655	0.41771814024573	0.898555448113121
CDKN2C	2.00657454847154	-0.205482674885523	0.15885330761001	-1.29353727647893	0.195825300200958	0.787246048389701
RNF11	41.928162738567	0.0677550905835709	0.0436199652521389	1.55330455198491	0.120350393299743	0.719860582488011
TTC39A	1.0939339436161	0.200059198045519	0.203520235986561	0.982994133609049	0.325610325912543	0.864555521816435
EPS15	242.85401148903	0.0633357319358934	0.0473134242958015	1.33864189452704	0.1806872806223	0.777131219188317
OSBPL9	80.8932467433536	-0.0385921441525523	0.0310338502347471	-1.24354999011185	0.213665231641894	0.797675993154435
NRDC	104.210781029948	-0.0329921953337002	0.0285216884641261	-1.15674061075301	0.247378352390104	0.822749856884445
RAB3B	3.53058777690709	0.0905076496790249	0.121234134552825	0.746552528401877	0.455333712714276	0.908281571203978
TXNDC12	18.2741531156221	-0.0954608525401037	0.0492792722043813	-1.93714006457296	0.0527282243135919	0.615916709213761
KTI12	1.04202189310154	0.237062107328131	0.195918166455425	1.21000574687426	0.226276687703254	0.812362803423331
BTF3L4	38.7438132810188	-0.0439509966475384	0.0349341619032162	-1.25810937641221	0.208352202791142	0.792909316031604
ZFYVE9	29.5076143958223	0.037895986380732	0.0495153031043413	0.765338875152911	0.444069780710848	0.905024847247178
CC2D1B	8.18630866505252	-0.00272055242753593	0.0719320932465256	-0.0378211213486038	0.969830304017785	0.994587105830553
ORC1	0.855239341269825	-0.464786452847857	0.281694754729121	-1.64996488235927	0.0989501188811538	0.700432389316879
PRPF38A	11.1998249087992	0.0718198838580854	0.0601916821266622	1.19318618986181	0.232796462014315	0.814478222010601
TUT4	127.421115804758	-0.000865362167786257	0.0263260828561337	-0.0328709049696179	0.973777534723332	0.994686594461146
GPX7	2.43515331754688	-0.129381103964536	0.141062957432953	-0.917186951975184	0.359044682966847	0.878605825134015
SHISAL2A	9.32071806411358	-0.114307701475046	0.133839902985811	-0.854062943299988	0.393070114808682	0.889074223789541
COA7	4.08277566243061	-0.0572109565294089	0.1017007604436	-0.562542072250641	0.573746747081451	0.936378793134868
ZYG11B	57.5219814364443	0.0123034246803725	0.0285693986571095	0.43065046023679	0.666722544920135	0.957056995640423
ECHDC2	29.8328803264972	-0.11063081424929	0.0529917707389163	-2.08769800870316	0.036825084591204	0.577455958365208
SCP2	47.2906757957447	-0.0515189501723883	0.0379961726637963	-1.35589841188075	0.175131492895597	0.774787737668589
CPT2	4.69501973622777	0.143599926798304	0.0924844044181365	1.55269342654862	0.12049639349715	0.719860582488011
CZIB	11.5310237593117	0.036068734582249	0.0598480696058407	0.60267164538134	0.546727147983136	0.929518014573714
MAGOH	11.633071913563	0.00643833521748119	0.0586474367062482	0.109780334471042	0.91258358758419	0.98768148606388
LRP8	24.2963800782999	-0.0820203688461535	0.0813793411937533	-1.00787703172571	0.313513499270138	0.860404193295165
GLIS1	2.14784197145617	-0.121570466433207	0.13020852853697	-0.933659782497962	0.350479416793063	0.87745557663291
NDC1	18.4757712483314	0.0220639316173412	0.0687532203884945	0.320914882134503	0.748274895647232	0.965017013166045
YIPF1	18.5863940037663	-0.0918277813716676	0.0553431126807934	-1.65924497057673	0.0970664390806811	0.697741181341465
DIO1	2.69348807514411	-0.052916965609798	0.135515169777589	-0.390487394855104	0.696176174451858	0.959650579894875
HSPB11	23.5895120509021	-0.0899559651976059	0.0525313916169253	-1.71242303751616	0.0868187365592349	0.678553999419588
LRRC42	4.30221498019664	0.0807994692556426	0.0990331455923087	0.815883094214446	0.414567002119774	0.897832145797729
TMEM59	44.0013855050339	-0.00505902739645516	0.0361731569176486	-0.139855844154617	0.888773889572475	0.985940217236302
TCEANC2	11.5378149204749	-0.0855645919312066	0.068422384099693	-1.25053508522207	0.211104147044869	0.795224597751788
CYB5RL	3.45419900297236	-0.0889009468592282	0.118569898737772	-0.749776695481881	0.45338920671374	0.90814875164276
MRPL37	7.68868810014442	0.0699322491188397	0.0745075268311897	0.938593080364671	0.347939706854656	0.876245318333753
SSBP3	50.0975005096519	-0.0336209840974867	0.0433812252150032	-0.775012322285886	0.438332378349094	0.903985012774184
ACOT11	11.1061187366507	0.475338023394313	0.106704012616786	4.45473428540528	8.39971594349962e-06	0.00865842719455941
MROH7	7.47799996008014	0.326053630318218	0.104030894568219	3.1342000054071	0.0017232335675498	0.217202366013571
TTC4	11.328702118803	-0.0212193771072193	0.0673255688969002	-0.315175607943452	0.752628324512786	0.9656237096287
PARS2	0.660213607183154	-0.0466399303667247	0.238382601063545	-0.195651570872373	0.84488289253965	0.982789655688184
DHCR24	15.3326853964636	-0.056452188327897	0.0609264576094466	-0.926562786396828	0.35415358391579	0.878238936501454
USP24	136.497782134776	0.0470962775018986	0.0386681480050436	1.21796051612701	0.223238977437798	0.810428799596808
PLPP3	14.2996062018141	0.0960407361300342	0.063518516618508	1.51201163444755	0.130530902810516	0.734450079787552
PRKAA2	9.46557839648358	-0.117076751184948	0.0725278615566222	-1.61423139566229	0.106477244458501	0.707803591494986
DAB1	52.893940462505	-0.0893081918334817	0.0864839264470579	-1.03265653517885	0.301764660853504	0.853463542366358
OMA1	9.66990925017414	-0.122782163536366	0.0705677367399384	-1.73991924934268	0.0818731981346001	0.671690595895532
MYSM1	55.6398906419366	0.0284854070933804	0.0277736240920951	1.02562802027294	0.305066954553838	0.856225313362034
JUN	22.9329946555722	0.188115491578083	0.103982300426873	1.80911069293353	0.0704338081931042	0.653146915530223
FGGY	47.9355332134208	-0.100413213743941	0.0722673785136762	-1.38946805334773	0.164690468853208	0.766052549670539
HOOK1	6.9567305558624	0.074317163066734	0.0769294521009858	0.966043056814929	0.334022636323925	0.867767843725465
CYP2J2	0.972729256064754	0.0424361221788104	0.191258153251042	0.221878761545447	0.824408264296039	0.979029372215312
NFIA	218.107512482603	-0.0374460812247141	0.0430048191699516	-0.870741511009037	0.383895307418193	0.886246028946856
TM2D1	42.1595100035867	0.0288168037802253	0.0324540623214252	0.887925939588812	0.37458059048384	0.88416467384384
PATJ	16.9377933901346	0.0296827094859507	0.0590823887378474	0.502395216578918	0.615389543155451	0.94631060330876
USP1	10.4284964894562	-0.020088753901995	0.0654995194172731	-0.306700783161737	0.759071133619359	0.966777677420869
DOCK7	66.6117968589037	-0.010442299381554	0.0328518375146161	-0.317860435566447	0.750590805140518	0.965478874938182
ATG4C	90.5875945275156	-0.0653084298381461	0.0602631478999637	-1.08372084954071	0.278488588378864	0.840521287041576
ALG6	11.3892109662552	-0.0866008748262098	0.0670088940375949	-1.29237881135037	0.196225990848138	0.787246048389701
ITGB3BP	27.0911326966182	-0.0737123960257333	0.0785615569575297	-0.938275651354291	0.348102769315264	0.876245318333753
BX004807.1	1.23264204835514	-0.173589206968956	0.206153476324974	-0.842038708555736	0.3997662868716	0.893751637884425
EFCAB7	11.548432219962	-0.17649320198865	0.0757837518114595	-2.32890557368739	0.0198640686027237	0.469630319167147
DLEU2L	1.35355436599892	-0.35040871433684	0.180787362701095	-1.93823677220286	0.0525943423572463	0.615916709213761
PGM1	12.5550398449042	0.144857747963654	0.0887705543309206	1.63182205017725	0.102716978785503	0.703334541565866
ROR1	2.63888090719904	-0.212041346881191	0.165913636059164	-1.27802242128898	0.201241520732228	0.787653286276774
ROR1-AS1	0.753017603882625	0.0512530428118952	0.218765858142319	0.234282640111751	0.814765562116284	0.97658447468605
CACHD1	4.18512234867086	-0.139204547171384	0.0985104406215503	-1.41309435114771	0.157627983947861	0.759969483747313
RAVER2	4.19431817042014	0.04221042986081	0.141778601967255	0.297720736945614	0.765916314963345	0.968748597202033
JAK1	123.008300741047	0.0433218559097633	0.0467837669142557	0.926001875589939	0.354445005531699	0.878238936501454
AK4	8.64203590033783	0.0325172511049526	0.0754747318240446	0.430836258958303	0.66658743310841	0.957056995640423
DNAJC6	43.2843191927022	0.0139815160746596	0.0433535691445718	0.322499769927483	0.747074112023476	0.965017013166045
LEPROT	23.5421820552196	-0.0190665903844301	0.0493973636114995	-0.385983967370911	0.699508542669372	0.96068768381984
LEPR	34.7733467262084	-0.079681421437653	0.0849977990139598	-0.937452761859943	0.348525711685357	0.876609090973753
PDE4B	205.127413487348	-0.10128737513852	0.0931152641775857	-1.08776338694962	0.276699576647873	0.840138861189367
SGIP1	26.4880462884996	0.0280370049577836	0.0487076891369095	0.57561763767885	0.564873656699492	0.93317706167223
TCTEX1D1	3.36916169273263	0.118862200578192	0.139853655937216	0.849904135731375	0.395378386052427	0.889480181814752
WDR78	4.16661664295952	-0.107466012585546	0.101197928928856	-1.06193885312708	0.288263445240936	0.84820138591021
MIER1	62.384720140275	0.0144916218107597	0.0286623483596995	0.505597853633498	0.61313898866774	0.946222790455659
SLC35D1	18.3677151958491	-0.0616691324493821	0.0584905427692867	-1.05434365163328	0.291725610343221	0.850103182472723
IL12RB2	4.48544967056942	-0.36737920036147	0.143991964778472	-2.55138681472035	0.0107295168367846	0.376189998481551
SERBP1	47.4243151272405	0.0824026152825962	0.0374605022134793	2.19971998274347	0.0278267681437372	0.527276334605961
GADD45A	3.5852633564117	-0.0855725606631297	0.11760870513351	-0.727603969161865	0.466856050199533	0.911166376159363
GNG12	4.84747787281325	-0.0482073163247417	0.123669694505166	-0.38980703007015	0.696679244947218	0.959990596682461
GNG12-AS1	16.9823009368541	-0.0825619359651431	0.128778754260444	-0.641114572347614	0.521448247094607	0.924842845876278
DIRAS3	0.987100870317486	0.0757926944854522	0.200042570894899	0.378882825522539	0.704774878313622	0.961072621094506
WLS	37.4916557406913	-0.0166621992736552	0.0809621811578403	-0.205802252797158	0.836945381392918	0.981445155674979
LRRC7	54.0513426427666	0.00424872395862981	0.0518920753531341	0.0818761618169353	0.934745190894603	0.989840018207884
LRRC40	20.578161201211	-0.0361573897199025	0.0479403328373269	-0.754216493293721	0.450719235505198	0.907893621850586
SRSF11	142.99347560303	0.0232433119325944	0.0317346545648559	0.732426813882351	0.463908097575381	0.910565728349224
ANKRD13C	51.6169664555385	-0.013733424401632	0.0325765663367994	-0.421573724487911	0.673336188399605	0.957405708733495
HHLA3	3.91357715292904	-0.00903584892089033	0.106532897125968	-0.0848174523049539	0.932406518604805	0.989717799033086
CTH	1.9440408399062	-0.0268881607438154	0.158968644606621	-0.169141284498915	0.86568551238832	0.983554700709195
PTGER3	0.626438800172429	-0.00934677597192704	0.245532238202124	-0.0380674083385853	0.969633936843854	0.994587105830553
ZRANB2-AS1	1.40932700190892	0.0286735941920438	0.180236379000098	0.15908882741163	0.87359889054988	0.984230985549567
ZRANB2	93.7795582148303	0.0121157324630081	0.0257474440180838	0.470560590577401	0.637954556042058	0.953061289700695
ZRANB2-AS2	14.5089488412785	-0.0892081483223953	0.0904149281256451	-0.986652869960005	0.323812842119443	0.864397179410061
NEGR1	91.9553062630975	0.00649757631276561	0.0494608747201185	0.131368002477374	0.895484199591667	0.985940217236302
LRRIQ3	1.3169578249953	0.0819538734820795	0.202860668967157	0.403990945604876	0.686219377400172	0.958197022081781
FPGT	24.0540295990863	0.00477207213259679	0.0567374804887757	0.0841079316791454	0.932970618424123	0.989717799033086
TNNI3K	14.2699617477399	-0.109391529452979	0.0826559514110569	-1.32345617690568	0.185683720579498	0.781023310010935
ERICH3	9.79175413427099	0.0242482052046482	0.0728563502807847	0.332822123414045	0.739268557321881	0.964520925516168
CRYZ	8.78440284429247	0.0468712798777299	0.107298992256735	0.4368287053953	0.662235579503604	0.956355302055262
TYW3	15.7385004506407	0.0776300389568728	0.0569784230425615	1.36244625266103	0.173057095312556	0.772533312795815
SLC44A5	11.8210992147462	0.0396590572041779	0.0673466704784532	0.588879255981428	0.555942274200533	0.930591844364127
ACADM	32.7103045327017	0.00242065801432052	0.0408785258879309	0.0592158831988411	0.952780158878662	0.992529254456758
RABGGTB	25.7523445107958	-0.0344298178360291	0.0589287152174432	-0.584262149768331	0.559043953325425	0.932765469549771
MSH4	10.3306954117178	-0.0240855524353633	0.118297310710723	-0.203601859506855	0.838664639906085	0.981563292879259
ST6GALNAC3	665.775666759259	0.0718859342933642	0.0804652151494914	0.893379010542777	0.371654239048057	0.88416467384384
ST6GALNAC5	17.0521808698448	0.0567403248874438	0.0639875030960566	0.886740725017297	0.375218507064697	0.88416467384384
PIGK	27.0858518559491	-0.0108505496310553	0.0429511573399164	-0.252625314498136	0.800557766249288	0.973704616185396
AK5	35.9092844675218	0.00836336214177626	0.0461684678555559	0.181148791160715	0.856250788239666	0.983554700709195
USP33	93.0190169113514	0.00187319400537377	0.0267126071507548	0.0701239678628986	0.944094990061374	0.991143641089655
MIGA1	48.1744453798238	-0.00711439922327191	0.0322079977213254	-0.220889211581177	0.825178697864291	0.979345488668841
NEXN-AS1	0.645047981560023	0.241612835338723	0.233035067943208	1.03680891237196	0.299824921168349	0.853218216265765
NEXN	3.75203611442394	-0.199518497579728	0.124595010935448	-1.60133616973715	0.109302481988407	0.709854245604228
FUBP1	79.4559530932258	0.00474111319740558	0.0291411897308007	0.162694565362734	0.87075892619053	0.983554700709195
DNAJB4	11.4250032780896	-0.0665858594962767	0.0948813691099374	-0.701780129449068	0.482816292542867	0.915426795254177
GIPC2	14.2422064189176	-0.273583623636953	0.0842092616330737	-3.24885432233147	0.00115870802027785	0.184700447520991
IFI44L	85.0586899718952	0.00433569322603286	0.144560153639413	0.0299923119675681	0.97607318457511	0.995355110503928
IFI44	42.5949640923451	-0.0684172366909728	0.0955187928356865	-0.716269905218187	0.473824705736727	0.912170951574231
ADGRL4	1.62874983600684	-0.0514641750580701	0.188121233215602	-0.273569198853209	0.784415707023169	0.971179706966915
ADGRL2	24.8024921391763	0.0183419222595593	0.0577744244042891	0.317474772768097	0.750883378576013	0.965478874938182
TTLL7	36.6888252551784	0.0413621268372345	0.0421267369371528	0.981849766786851	0.326173866281538	0.865060089270178
PRKACB	119.258272491309	-0.0410159879909804	0.0388249845198952	-1.05643282278612	0.290770516891256	0.849161081579955
SAMD13	3.07883688258178	-0.0955982612853984	0.129047096072053	-0.740801336839241	0.458813904499471	0.908281571203978
RPF1	12.7070052430244	0.142271974604524	0.057903938537068	2.4570344988441	0.0140089232986043	0.40891691462374
GNG5	16.0273519323705	0.106506449497278	0.0567728337247342	1.87601080498606	0.0606537962262571	0.634842552030442
SPATA1	26.5724644023615	-0.0644024918763453	0.084249679037399	-0.764424180746808	0.44461450337067	0.905024847247178
CTBS	30.1707289208553	-0.0193938310190987	0.0548222441606783	-0.353758429922303	0.723519929572721	0.963315106250895
SSX2IP	21.9978300355045	0.0265992745959053	0.052030733046497	0.511222368751464	0.609195357194691	0.945538226006609
MCOLN2	1.67968414042032	0.181721325965804	0.226236276352927	0.803236903008077	0.42183781962779	0.899263548467358
SYDE2	1.38132243346767	0.356704476291363	0.169772724110209	2.1010705822203	0.0356347708170531	0.569787824584566
C1orf52	23.8428460818055	-0.00578040237482137	0.0447960162499677	-0.129038313196557	0.897327332694274	0.985940217236302
BCL10	6.97427733105211	-0.0109992267235768	0.0787765223669195	-0.139625695487615	0.888955737428616	0.985940217236302
DDAH1	28.2211077800625	-0.0212726420652137	0.051667447021373	-0.411722337595158	0.680542950466821	0.957405708733495
CCN1	1.46475243280682	-0.0548032451120249	0.179296442682302	-0.30565718032193	0.759865678994745	0.966999434454053
ZNHIT6	32.7369183163379	0.0412599390819859	0.045919123249141	0.89853499288573	0.368900398184464	0.883113377767737
COL24A1	2.97652819402611	0.115218136579001	0.129219323077724	0.891647888525917	0.372581693361086	0.88416467384384
ODF2L	34.9067865706173	-0.0749683554403782	0.0538554832692833	-1.39202827436397	0.16391383613764	0.765953120580369
CLCA4-AS1	1.44784803962077	0.0350921747439851	0.203063363534794	0.172813914500003	0.862797699415076	0.983554700709195
SH3GLB1	48.4724466127735	0.0803965627881388	0.0510453953045807	1.57500127696972	0.115256149798549	0.717599021989772
SELENOF	46.4641811788951	0.016515687349969	0.037257042661232	0.443290346476011	0.657555737384325	0.956148667044321
HS2ST1	71.9852762182089	0.0969512621912748	0.0544826480135657	1.77948880471329	0.0751596587140011	0.663909369929208
LMO4	96.2884233462228	0.0118995362518214	0.0413221745169671	0.287969749678478	0.773369894525638	0.968817599323681
PKN2-AS1	7.90697922370781	-0.095911066592301	0.0735263822642436	-1.30444425033194	0.192082156049546	0.78544309236289
PKN2	233.000137814657	-0.0481505332886448	0.0378322648378807	-1.27273726526763	0.20311128926649	0.788477718965218
GTF2B	31.0989232607979	-0.0272136162836781	0.0480652989663502	-0.566180110576863	0.571271349144287	0.935302583700653
KYAT3	33.6861230886923	0.0296766015476139	0.042156153483591	0.703968438656657	0.481452428865534	0.914921809903426
RBMXL1	10.1938165306475	-0.0214884983962368	0.0647729933689751	-0.331750893058609	0.740077367761209	0.964520925516168
GBP3	6.59028281844744	0.0431305258507505	0.0868412918519337	0.496659192084441	0.619429404126127	0.946960753490145
GBP1	4.25002271249761	-0.00836842709172532	0.142858881275255	-0.0585782768073156	0.953288013561492	0.992529254456758
GBP2	15.8575964889044	0.0983503506115467	0.12070931401107	0.81477018917138	0.415203867879538	0.897832145797729
GBP4	4.77320141847625	-0.0106579896755168	0.141957638731094	-0.0750786626967348	0.94015212460271	0.990233797725279
GBP5	1.61183107497376	0.0901818420525574	0.184651262495704	0.488390064783096	0.625273577802616	0.949423554942949
LRRC8B	39.9901364969447	0.00554098819700629	0.0506560890196296	0.109384445270915	0.912897570590767	0.98768148606388
LRRC8C-DT	12.5530471312144	-0.0509103671099204	0.0721072432586033	-0.706036797542474	0.480165254121061	0.914701552584113
LRRC8C	131.943077524609	-0.0187899718374675	0.0468841179261337	-0.400774775523584	0.688585951871403	0.958945132703495
LRRC8D	127.643065633408	0.0702519947958059	0.0470664249396162	1.49261378755526	0.135538312170346	0.742000557066625
ZNF326	41.1612899957742	0.0259456354353928	0.0353378720645732	0.734216123369911	0.462817028322007	0.910442352660925
ZNF644	144.071527818844	-0.0653633275582968	0.0218591585088648	-2.99020328398229	0.00278791840594739	0.247623784314818
HFM1	1.48489454522041	-0.00510648244859717	0.162563722711624	-0.0314121894074466	0.974940820207756	0.994953135902074
CDC7	6.18733006505082	-0.0312714231874933	0.100210465410528	-0.312057458863053	0.754996856146706	0.965987715555843
TGFBR3	2.73775078875493	-0.059746350193004	0.114825519866371	-0.520322923532453	0.602838521127423	0.944459611521349
EPHX4	5.98642403717543	0.019489101917611	0.0847435655707794	0.229977365081876	0.818109358387205	0.97726929627188
BTBD8	44.091824776154	-0.0539880023078425	0.0567107699166494	-0.951988526821118	0.341102800565053	0.873882949697067
GLMN	27.7941360682117	-0.0970606760279751	0.0440542602572622	-2.20320748688488	0.0275801278628512	0.526608342631835
RPAP2	55.0285598034087	0.022659782309836	0.0320892446267417	0.706148822554469	0.480095592656674	0.914701552584113
EVI5	162.721741762052	-0.0193679909967764	0.0269848216120971	-0.717736484427745	0.472919782867468	0.912170951574231
RPL5	102.551712503993	0.017327444319117	0.0476442061166779	0.363684185999093	0.716093853610897	0.962681674580228
DIPK1A	49.7408414542185	0.143690676271409	0.0502798482183717	2.8578184175764	0.00426564415381217	0.289278025904578
MTF2	61.1156029941665	0.0322039325799568	0.0327702598556444	0.982718254960981	0.325746123654332	0.864555521816435
TMED5	30.6663637607116	0.03614284904828	0.0601843852102056	0.60053532028356	0.548149529028097	0.930233142806883
CCDC18	42.9645615787121	-0.119338725120515	0.0654652664539034	-1.82293193910003	0.0683136998072831	0.646834694776723
CCDC18-AS1	139.834221793536	-0.0252068166060731	0.0617611904424503	-0.408133593693617	0.683175597944899	0.957466063936164
DR1	29.2817901344854	0.00143631780121042	0.0515115520787257	0.0278834114533237	0.977755139042488	0.99544882603244
FNBP1L	97.2895783151148	0.0542111988223369	0.0358916140154806	1.51041407051114	0.130937800529586	0.735364872437258
BCAR3	83.9972633776617	-0.0106642571234385	0.0546179500510382	-0.195251874401607	0.845195770555539	0.982809431024272
DNTTIP2	8.44969974363972	0.0160745348433578	0.0788576618957527	0.20384239726265	0.838476660134662	0.981556844210534
GCLM	9.46156018213025	-0.0245524179699304	0.0667023222586663	-0.368089402865437	0.712806572332881	0.961804616097718
ARHGAP29	3.52148028055407	-0.121601977574298	0.112470976632362	-1.08118539747176	0.279614652262512	0.84154185557792
ABCD3	33.8044471953197	0.0113987356110423	0.0397385541430615	0.28684323969126	0.774232352979054	0.969313735509866
F3	7.21746493044602	-0.0583727433237271	0.0846145662923762	-0.689866365585644	0.490278229003638	0.916987573062166
SLC44A3	0.59676778265628	-0.102625951849979	0.23580804188573	-0.435209719860661	0.663410207997178	0.956780956632065
CNN3	13.8320653840996	0.0618359564557271	0.0600673002451586	1.02944457638932	0.303270811290299	0.854307768506457
ALG14	10.3621466808681	-0.0215494045393497	0.07837111488674	-0.274966160306541	0.783342236714454	0.971179706966915
TLCD4	9.28043414641078	-0.0380974601945638	0.0737166566555623	-0.51680938776934	0.605289226064966	0.945275452646363
RWDD3	16.1957032565649	-0.0372033573348334	0.0563905204953175	-0.659744882793247	0.509417558879416	0.92329717474352
PTBP2	108.70319599117	0.0323818662653715	0.0240695258740983	1.34534707641327	0.178513177565995	0.77562414882339
DPYD	421.136206621312	0.310975675769467	0.122905823951304	2.5301947928251	0.0113999217254439	0.379658761609739
DPYD-AS1	25.0367417910103	0.203217518925844	0.155437867990541	1.30738745682108	0.191081155125707	0.785430164084532
MIR137HG	6.87838210653943	0.0686317790468766	0.0847327504154072	0.809979361113682	0.417952037790347	0.898555448113121
SNX7	20.494060314922	0.00880713599983277	0.0562269565438517	0.156635474178014	0.875532143265229	0.984375867804992
PLPPR5	4.33062680628978	0.0148669596471408	0.0962515786934765	0.154459384967453	0.877247532954811	0.984375867804992
PLPPR4	11.5656725933394	0.0614899516881182	0.0678532743589109	0.906219372153894	0.364819751395706	0.881106372396191
PALMD	0.570209760875901	0.0462631147611608	0.287423000545875	0.160958290301394	0.872126251739436	0.983853686219325
FRRS1	11.7499073262032	-0.159002663547378	0.196995332507925	-0.80713924296141	0.419586265122219	0.898595021272109
AGL	24.0621703743918	0.0468639705329844	0.0502475367204096	0.932662048564645	0.350994485671235	0.877600162341443
SLC35A3	28.3219373297409	0.0171955941890177	0.0411412502388936	0.417964794194843	0.675972857709177	0.957405708733495
MFSD14A	33.8637603311485	0.00299876822992434	0.0456415813986679	0.0657025488168529	0.947614643137904	0.992166807567687
SASS6	7.41835708709254	-0.0249250645430204	0.0861904499715424	-0.289185919684256	0.772439106219918	0.968748597202033
TRMT13	31.9497277834436	0.00442349079109803	0.04549581087456	0.097228529529771	0.92254491208479	0.988505816364362
LRRC39	3.79526436242905	0.151726784828363	0.126827694970098	1.19632218234461	0.231570855610155	0.813788967426456
DBT	18.3605122206487	0.0388240087323812	0.0518682788036964	0.748511607244897	0.454151626488578	0.908219809538982
RTCA-AS1	3.89228405383018	-0.0729000926561554	0.120605107423439	-0.604452781590806	0.54554265316351	0.929189304165476
RTCA	24.0181951580107	0.00537178323923498	0.0456122753944968	0.117770560507558	0.90624945649056	0.98768148606388
CDC14A	54.3616981390645	-0.0103481561561088	0.0473597903851197	-0.218500885919465	0.82703886813033	0.979626536731803
GPR88	1.14145708742086	-0.0270122096051345	0.184008402749658	-0.14679878310712	0.88329084521852	0.98503015137171
EXTL2	17.1774984367212	0.0443249625914621	0.0513744101678561	0.862782900020432	0.388256842664931	0.888048743482122
SLC30A7	52.3011182459145	0.0449852857154191	0.0417045052395622	1.0786672916274	0.280736071664667	0.841718274205755
DPH5	14.7826205097274	-0.0816052013388813	0.0656990084246319	-1.24210704690462	0.214197068897466	0.797675993154435
S1PR1	2.6403592598061	0.0984724227681432	0.124719646835302	0.789550205335176	0.429790498478908	0.900659142272676
OLFM3	15.4107442886854	-0.101716549559965	0.0704019051041995	-1.44479825381738	0.148514561719604	0.752316180693929
COL11A1	5.46222094184404	0.0320359929147833	0.0891233548010392	0.359456766257297	0.719253414984968	0.962896469801305
RNPC3	57.6916545488757	-0.017286179472846	0.0376357321061201	-0.459302330670884	0.646017074321892	0.954977083396062
AMY2B	17.1330169791762	-0.0413582820489726	0.0675461350887042	-0.612296795289017	0.540341409590787	0.928113723469219
PRMT6	3.15527000256181	0.0120738426892128	0.114909748288134	0.105072396981829	0.916318362055327	0.988047886123314
NTNG1	6.75881795874518	0.0133934302887539	0.0840670146477582	0.159318495427398	0.873417949624513	0.984230985549567
VAV3	12.2876176595227	-0.252393096796708	0.146489380954731	-1.72294466091508	0.0848985329017824	0.676041718816939
SLC25A24	17.8248434064557	0.0931296589049959	0.0668503345673665	1.39310684842044	0.163587482485461	0.765953120580369
FAM102B	87.1503474080481	-0.107026000264472	0.0421670138387052	-2.53814511679346	0.0111441763801111	0.379658761609739
HENMT1	6.29598050546928	0.00661636224503238	0.0819143059675173	0.0807717549075746	0.935623470974188	0.990024181352285
PRPF38B	75.9814299415586	-0.111136884182296	0.0358289873889494	-3.10187064389582	0.00192301969286381	0.228721003777386
STXBP3	56.1521008485153	0.0192436856892038	0.0412219005509671	0.466831597573013	0.640620367254295	0.953914790140225
AKNAD1	7.71134213702694	0.0020647333898293	0.0803304302295601	0.0257030042529202	0.979494227602579	0.995619383966995
GPSM2	12.2538184128439	-0.0216977102817614	0.0850430689172749	-0.255137903159018	0.798616590149698	0.972529709135594
CLCC1	9.28211598352109	-0.0485728997793429	0.0674868161326319	-0.719739092208508	0.47168565223113	0.912170951574231
WDR47	21.4933338322128	0.0316510287759922	0.0523928151520646	0.604110099526594	0.545770445339704	0.92927019335343
TAF13	10.755212827255	0.0185430443837573	0.0681955826630492	0.271909758075937	0.785691407975457	0.971354284939264
TMEM167B	13.8827193468119	0.0737785906234885	0.0540029896855516	1.36619455798811	0.171877905158809	0.772028830424496
C1orf194	0.630719816900277	0.147114090355504	0.232898094968482	0.631667212114437	0.527604357268629	0.926002558898563
KIAA1324	4.19364128467498	-0.168799740471648	0.101816204401185	-1.65788679183649	0.0973403186030855	0.69808720141044
SARS	31.587019872032	0.0825655266551987	0.0480611675958403	1.71792594282176	0.085810124162383	0.677399847607369
CELSR2	12.9559449282417	-0.0267218048174172	0.0651392570548026	-0.410225815055516	0.681640305571153	0.957405708733495
PSRC1	14.3008884285838	-0.0513948118265886	0.073191050174999	-0.702200770500002	0.482553965178249	0.915426795254177
MYBPHL	1.01895471700449	0.341788672148886	0.196164461186176	1.742357764919	0.0814458614192617	0.671527285725856
SORT1	134.98480315703	0.111312504556294	0.0410891082310897	2.70905136052747	0.00674758933963746	0.321019158059921
PSMA5	18.4807337693379	-0.0346632793617815	0.0600021874910216	-0.57770026079413	0.563466503062148	0.93317706167223
ATXN7L2	1.72586376907976	-0.114504000806473	0.146489689223965	-0.781652288383315	0.434418948486868	0.903418011046079
CYB561D1	8.95557725907927	0.0452220180565925	0.0741802880093747	0.609623112421422	0.542111497658668	0.928444945900438
AMIGO1	4.93977113020593	-0.109318430429695	0.0946338144158146	-1.15517303306995	0.248019575476177	0.822783244760358
GPR61	0.904684374810303	0.201605820867469	0.212518855026667	0.948649101474648	0.342799109063169	0.874964454825925
GNAI3	62.5894847453142	0.0393111806855188	0.0450661564365403	0.87229938814229	0.383045071350599	0.886139545530669
AMPD2	21.7175631681596	-0.0775721620245762	0.0829684660480791	-0.934959578252588	0.349809131274802	0.877331514642496
GSTM4	10.2698686223392	-0.158977675194067	0.076923652075777	-2.0666943248802	0.0387629662725534	0.580292075932953
GSTM2	8.29746891807288	-0.0249612118580776	0.0944051087261423	-0.264405308090763	0.791467621764438	0.971807712456808
GSTM5	2.77049093120355	0.0805812266601151	0.130747474333213	0.616311917848234	0.537688674599023	0.927205488203098
GSTM3	11.9265769222663	0.0998968653163916	0.0792716608893541	1.26018383108972	0.207603054267654	0.792430483549653
CSF1	1.11171028913235	-0.146123008215284	0.20765694276646	-0.703675043408591	0.481635165652241	0.914921809903426
AHCYL1	62.6495562126201	0.0562205751199549	0.0367343059244375	1.53046515253618	0.125901632742126	0.728794402533662
STRIP1	15.934580131089	-0.0709708094628079	0.053311891355173	-1.33123788443348	0.183110749507411	0.778647438920535
SLC6A17	19.2135438842028	0.00670450824672308	0.0537043424282971	0.124841082556304	0.900649362615506	0.985970011665318
KCNC4	8.96172650560945	0.00836408304459018	0.0718404182198709	0.116425867942354	0.907315035143849	0.98768148606388
RBM15-AS1	3.00151084137073	0.119932079241097	0.114201900230763	1.05017586396334	0.29363726424834	0.850865700863538
RBM15	11.5157388974777	-0.0549187305513334	0.0631387330091597	-0.869810462357016	0.384403992958085	0.886328898649223
LAMTOR5-AS1	19.1314115641012	-0.0200444995500981	0.0673039701437027	-0.297820463002412	0.765840195653422	0.968748597202033
SLC16A4	5.29060779198031	-0.100171887223747	0.105408983273417	-0.950316416238596	0.341951499959555	0.874287078946238
LAMTOR5	19.6362436579298	0.129006162534601	0.0515185766420904	2.5040707826777	0.0122773469470995	0.38979946303091
KCNA2	19.103993291858	0.116965780719454	0.0539564350525226	2.16778185225908	0.0301752882474215	0.546253656421878
CD53	137.563164672875	0.0366929827391342	0.0379865802236221	0.96594593467291	0.334071235440189	0.867767843725465
LRIF1	10.2900086391776	-0.00713264003417785	0.0736299770774433	-0.096871414569039	0.922828509886245	0.988505816364362
DRAM2	58.8516610131713	-0.032591973421532	0.0414775230303148	-0.785774343316293	0.431999700112889	0.902029016695373
CEPT1	64.8312608807603	-0.0184628884383464	0.0374965063031483	-0.492389565285877	0.622443974475286	0.947728125565141
DENND2D	6.548033673818	0.171623501553584	0.120730183793458	1.42154593127426	0.155158110584316	0.759260808903565
CHI3L2	1.30530555407493	0.150908187385572	0.232548339279967	0.64893255248704	0.516381972826052	0.924842845876278
OVGP1	1.9202246540622	0.102062539452581	0.155917770558661	0.654592090990565	0.512730417585743	0.923575495772957
WDR77	8.96029021551866	0.0908988612471242	0.0731444516712569	1.24273077684229	0.213967058672948	0.797675993154435
ATP5PB	24.0704038134817	-0.0190258270040702	0.0446020730049912	-0.426568222556407	0.669693847351988	0.957208528456564
C1orf162	34.1354521169368	-0.0717729831774274	0.080759520263765	-0.888724734161532	0.374151034750244	0.88416467384384
TMIGD3	56.7412534254866	0.087826604653792	0.0669089081340763	1.3126294704705	0.189307834074556	0.784541547708061
ADORA3	30.2950053959166	0.0751938858470444	0.068589850819188	1.09628297698541	0.272954956673277	0.837883760234643
RAP1A	285.736591991926	0.106197558956141	0.0257984049074345	4.11643895570991	3.84771178480534e-05	0.0220345628209852
INKA2	38.7653116219538	0.0336095129659624	0.0810611757011201	0.414619115442931	0.678420752422166	0.957405708733495
INKA2-AS1	0.628439717216999	0.388676172033753	0.269608272952413	1.44163295798552	0.149405945671283	0.752333542025742
DDX20	7.77043263024785	0.137750851203874	0.0772446390047317	1.78330629774107	0.0745364568036019	0.663909369929208
KCND3	14.0987165694636	-0.00815690130120857	0.0641022673324019	-0.127248249409198	0.898743918225251	0.985940217236302
CTTNBP2NL	118.794472045431	0.0589631065758309	0.0493569055142116	1.19462729604986	0.232232679641891	0.814078941049687
WNT2B	52.3026413598344	0.236385292929056	0.0863221253778685	2.73840909146175	0.00617372263068579	0.314898148897295
ST7L	32.0790335244264	0.0396605348150748	0.0384909937320464	1.03038479835491	0.302829406432605	0.854307768506457
CAPZA1	100.004817790211	-0.0189932155745682	0.0305920457276677	-0.62085470660076	0.534695224667326	0.927011432359182
MOV10	11.5198222541299	-0.195068983559643	0.0716488336820902	-2.72257025739142	0.00647762583676864	0.314898148897295
RHOC	6.42690718576834	-0.0226041797267827	0.0850246485586395	-0.265854432920039	0.79035131974946	0.971797526143128
PPM1J	0.975864293235041	0.108603016168043	0.198988652377117	0.545774921688612	0.585220663931105	0.938682638368226
SLC16A1	9.27942652544108	-0.132664255589285	0.097478954265738	-1.36095279836125	0.173528606564356	0.773074900566873
SLC16A1-AS1	36.6247262261719	-0.0101926589230259	0.0494699482166817	-0.206037388161019	0.836761706276808	0.981431050106767
LRIG2-DT	8.29129952336054	-0.13657812376194	0.099277172540214	-1.37572535828029	0.168906677967958	0.770848599392137
LRIG2	30.7375319138283	0.00690974882948618	0.0418479942355379	0.16511541247581	0.868853142113914	0.983554700709195
MAGI3	58.998936918582	-0.0171279956762973	0.041811707554827	-0.409645926415171	0.682065701789183	0.957466063936164
PHTF1	23.7463508010325	-0.103829320272948	0.0545968796612969	-1.9017445853513	0.0572045539934326	0.626585712945896
RSBN1	30.2621095852195	0.0412583064047519	0.045042674491195	0.915982606956812	0.359676017543005	0.878605825134015
PTPN22	6.77609113388196	-0.0171164746954059	0.16623308454965	-0.102966715330928	0.917989387822904	0.988405051347377
AP4B1-AS1	1.85251814805366	0.0749160046762886	0.178461283277292	0.419788557498404	0.674639924660687	0.957405708733495
BCL2L15	0.943055676701043	0.00538183713365875	0.213207094970497	0.0252422985004484	0.979861698369159	0.995619383966995
AP4B1	8.42909829660413	-0.081383107732844	0.0701737129896397	-1.15973780302689	0.246155573940924	0.822579934253465
DCLRE1B	1.54885552695867	-0.0773361948238512	0.166967860452988	-0.463180127085752	0.643235259644287	0.954189942187378
HIPK1	38.9274880987419	0.0228378097318927	0.0362999018314932	0.629142465395842	0.529255791440038	0.926378103917999
OLFML3	9.36855416625617	-0.229465859807966	0.128174775293729	-1.79025755482789	0.0734125163703681	0.662001268409615
SYT6	35.4317075393058	-0.0293998512353657	0.0845907344692595	-0.347554036737318	0.728175129985372	0.963747882364946
TRIM33	84.0434925351246	0.00968885127207614	0.0262347835118041	0.369313177969116	0.71189430417463	0.961804616097718
BCAS2	17.9453039521832	0.176382519974235	0.0998766484150247	1.76600359316523	0.077395246049068	0.664650582753384
DENND2C	2.08815057247416	-0.38446693041468	0.170929911812813	-2.24926653467015	0.024495543614264	0.508389389750001
NRAS	7.94427011714067	-0.021066079299172	0.0769705124696793	-0.273690256479331	0.784322666166656	0.971179706966915
CSDE1	89.7140299304584	0.000226316803446354	0.0252748865185478	0.00895421640292127	0.992855664447895	0.997824782820497
SIKE1	11.2227033899821	0.0235879289413079	0.062419048144847	0.377896325598729	0.705507612153589	0.961072621094506
SLC22A15	7.25489259937904	0.15978127557988	0.104240157048486	1.53281883013242	0.125320499721568	0.728438810724199
ATP1A1	69.5933602822797	0.10500874931972	0.0425488328386114	2.46795839777839	0.013588611136911	0.406495411215716
ATP1A1-AS1	10.0246339646667	-0.151789814586402	0.0792448721746907	-1.91545282894507	0.0554347793809487	0.621560956336641
CD58	61.5199028914028	0.110411867560296	0.0585721298339986	1.88505809628604	0.0594219946463041	0.630873517717813
IGSF3	2.34397504403903	0.0410420886855607	0.135952854507128	0.301884714626634	0.762739948431742	0.968583254595234
PTGFRN	6.93188984609121	0.0231283615029567	0.0857663107972829	0.269667207181417	0.787416291044539	0.971507057248452
CD101	0.778461482559101	-0.0440816854663225	0.221891663229826	-0.198663099030739	0.842526291318378	0.982443424196399
TTF2	19.7297359039498	-0.130587322701395	0.0590092681651178	-2.21299681833012	0.0268978650032269	0.522480890301375
TRIM45	1.29099674597375	-0.252897459036389	0.17576495152603	-1.4388389541867	0.150196156744952	0.753266916384556
MAN1A2	104.642141654783	0.0248976535493563	0.029286553050929	0.850139431091788	0.395247571366772	0.889436464630044
GDAP2	46.8233016448795	-0.0788311263890193	0.0367628990940407	-2.14431201922805	0.0320078944047715	0.551992227903757
WDR3	9.94754793037454	-0.0955773162910315	0.0868207280899585	-1.10085826730225	0.270958347604922	0.837872327343341
SPAG17	0.777496267276469	-0.130363839745182	0.227024634586709	-0.574227726354479	0.565813709248585	0.93334090529449
WARS2	11.2915644631291	-0.0133957393677838	0.077018689184018	-0.173928425810752	0.861921712531858	0.983554700709195
WARS2-AS1	27.663650929582	0.0736480583521081	0.0666441966283421	1.10509334762972	0.269119142833573	0.837079096055665
ZNF697	3.60697657973152	0.0998254496889023	0.10661300433567	0.936334646143192	0.349100915182581	0.876798090149376
PHGDH	2.49250592420042	0.11278757160257	0.130739604859127	0.862688637648087	0.388308681222819	0.888048743482122
NOTCH2	64.0526570307966	-0.0696953238420016	0.0465699357586426	-1.49657333012462	0.134504314000527	0.741692476132722
SEC22B	24.0347163903235	0.0571826786228512	0.0446062514303579	1.28194315346423	0.199862588432315	0.787653286276774
NBPF26	11.3749835938047	0.0806204960299782	0.0966503861962749	0.834145617031021	0.40419893210717	0.894777610533111
FCGR1B	33.4047936022907	-0.0611401100360593	0.105448203011461	-0.5798117776309	0.562041554340698	0.93317706167223
FAM72B	3.18006729600835	0.175794675152674	0.124937605737056	1.40705974086499	0.159409674719947	0.762325493861816
SRGAP2C	313.16115117293	0.0264738270079555	0.0371262270136333	0.713076149597262	0.475798637171634	0.912599908235254
SRGAP2-AS1	40.3765832936985	0.0129189059192996	0.101858941700912	0.126831338550848	0.899073891450514	0.985940217236302
HIST2H3PS2	9.11060350697689	-0.299295226621558	0.128507686110726	-2.32900642506065	0.0198587253290807	0.469630319167147
NBPF15	18.2313258880727	0.0502100255730735	0.0548908321388647	0.914725166600689	0.360335929044895	0.878605825134015
FP700111.1	14.188119288805	-0.0261530777144008	0.117912567004738	-0.221800596651839	0.82446911496673	0.979029372215312
SRGAP2B	427.753592105613	-0.0381423347577207	0.0410776292332636	-0.928542748685068	0.353126103759652	0.878238936501454
FAM72D	1.45271372142959	-0.149856462815813	0.168334187165507	-0.890231897270362	0.373341380570899	0.88416467384384
NBPF20	3.73044790486227	-0.103934590776887	0.105631581823404	-0.983934813649254	0.325147565005408	0.864555521816435
GPR89A	11.7738335422121	0.00907726491271297	0.0653293167624061	0.138946270412191	0.889492607063364	0.985940217236302
PDZK1	1.633652104947	0.0289596832974312	0.16454627341388	0.175997199429667	0.860296142637265	0.983554700709195
CD160	0.66599892690175	0.175892294701829	0.241248400879877	0.7290920646948	0.465945348316065	0.910565728349224
RNF115	65.5247012001826	-0.0281493463944093	0.0309942868575246	-0.908210810715116	0.363766853482731	0.88038470358198
POLR3C	16.681023153866	0.0680496389593267	0.0518264592472492	1.31302890353133	0.189173208876205	0.784541547708061
NUDT17	2.28077259556762	-0.0648387427638625	0.130842607157859	-0.495547621468869	0.620213615486712	0.947135103472152
PIAS3	6.52114792288142	0.0259194650046029	0.0836994906713346	0.309672911946164	0.756809703959266	0.966610907204541
ANKRD35	2.9424252246669	-0.0518967782296075	0.117522526860523	-0.441590047593165	0.658785887165825	0.956148667044321
ITGA10	2.45750598676037	0.188918756603862	0.149232699824271	1.26593405350385	0.205536693335368	0.791256165287812
PEX11B	8.72007785897499	-0.00827038527940274	0.0764135943857428	-0.10823185777197	0.913811774533559	0.987997878318851
RBM8A	16.6699033506679	0.00702267707362719	0.0603992839412511	0.116270866397323	0.907437874230455	0.98768148606388
LIX1L-AS1	3.28189501400799	0.109965684055437	0.122458840433072	0.897980771878506	0.36919580060686	0.883113377767737
LIX1L	10.3438604384056	0.0953433448899331	0.0674786019994238	1.4129419114336	0.157672804542215	0.759969483747313
ANKRD34A	3.61723762216042	0.111110022355885	0.1048410435612	1.05979508198071	0.289237834705838	0.848678354269892
POLR3GL	9.0115408021873	0.00516258767952721	0.0706585462746775	0.0730638818899302	0.941755282886843	0.990640192121666
TXNIP	103.594309781787	0.0858558715060696	0.0812344701785138	1.05688965924687	0.290561948368795	0.849161081579955
NBPF10	5.70926353216921	0.0614847342240339	0.101513313196396	0.605681484408658	0.544726281466744	0.928885431571992
NOTCH2NLA	3.56061820428211	0.0178756785203919	0.115833317118919	0.154322426094731	0.877355515657326	0.984375867804992
NBPF12	26.0702443264306	-0.0209590646561505	0.047351332731012	-0.442628822618624	0.658034233495824	0.956148667044321
PRKAB2	12.7134251292552	-0.0233882593441439	0.0582307099853967	-0.401648191306773	0.687942958120626	0.958945132703495
FMO5	13.7910046914911	-0.0912211537504607	0.0871443286469887	-1.04678244891858	0.295199926950221	0.852181874181692
CHD1L	3.91458805984484	-0.0293480410449246	0.100279748855242	-0.292661692714145	0.769780753201563	0.968748597202033
BCL9	7.31317468802107	-0.106237556054203	0.0871883986817875	-1.21848270710808	0.223040592337957	0.810303956468395
ACP6	12.6649187737634	-0.0753677517344808	0.071538489198786	-1.05352730507146	0.292099386694411	0.850388273716741
GPR89B	12.7136720407174	-0.143721451965574	0.0673807959728428	-2.13297349623919	0.0329269004398786	0.553988829816543
NBPF11	21.6929408871578	-0.0319732277695631	0.0554748519499549	-0.576355351040989	0.564375017013721	0.93317706167223
NBPF14	12.5372294144967	0.0508305302949269	0.0827561372744835	0.614220672556689	0.53906951451518	0.927977380698476
PDE4DIP	32.4357377366949	0.00837356657914205	0.0552339147610356	0.151601902841207	0.879500932506399	0.984375867804992
NBPF9	11.0114438185416	-0.0238812035720853	0.0703733388198746	-0.339350156928193	0.734345962092716	0.96377935959669
NOTCH2NLC	15.2285054211429	-0.0292076218168076	0.0731363262450447	-0.399358613104887	0.689628984635011	0.958945132703495
NBPF19	7.57783525746769	0.023395389618799	0.0851418217679695	0.274781407456334	0.783484183158888	0.971179706966915
FCGR1A	54.8343073856223	-0.00481644142920658	0.102651231669302	-0.0469204446053125	0.962576633599218	0.993725346930441
HIST2H2BF	46.9198115382946	-0.14248798600778	0.123289579940213	-1.1557179939852	0.247796525565506	0.822758189071761
HIST2H2AA4	6.34901292484408	-0.570975122893668	0.231620013208871	-2.46513725210253	0.013696077682613	0.407247602170311
HIST2H2BE	12.5054179574595	-0.289619220453371	0.152619233565858	-1.89765872679733	0.0577410528488045	0.628058976356579
HIST2H2AC	3.42352020066003	-0.203610790540289	0.172744666149701	-1.17868062197555	0.238525374712947	0.816414605155111
BOLA1	2.8573220150031	0.11856044675818	0.130099669196468	0.911304751890937	0.362134823369794	0.879268604501415
SV2A	28.1815596712116	0.0100318414531807	0.052426103294986	0.191352033103328	0.848249797636806	0.983219270142671
SF3B4	6.18052158276496	0.0277131506763232	0.085746212946324	0.323199704384277	0.746544004770495	0.965017013166045
MTMR11	0.966808684789008	-0.138361703115383	0.210590636471469	-0.657017355727153	0.511169756852959	0.92329717474352
OTUD7B	6.16077741593352	-0.090603531946035	0.0834781996896654	-1.0853556052102	0.277764186935716	0.840138861189367
VPS45	65.96426229415	-0.0560493307642365	0.0285524326293665	-1.96303171403298	0.0496424891019788	0.610596299381431
PLEKHO1	57.6618846211415	-0.0551808801507138	0.0408073718931912	-1.35222822717286	0.176302316420253	0.77562414882339
ANP32E	13.2254465756447	-0.0608833380769333	0.0680529598994245	-0.894646436641593	0.370976120116366	0.88416467384384
APH1A	11.7011455207062	0.0603354003079654	0.0647068704908294	0.932441947049757	0.351108175154842	0.877600162341443
C1orf54	14.0335319181125	-0.0946599292637951	0.0909199364779546	-1.04113501318545	0.297812891554086	0.853218216265765
CIART	1.23462755982701	0.235513583646777	0.177145521605674	1.32949216842766	0.18368564786878	0.779113925401767
MRPS21	24.9079459029686	0.005838660135109	0.0514146039823063	0.113560344393945	0.909586324515549	0.98768148606388
PRPF3	17.6382974278866	-0.0503895237527672	0.0499356609215859	-1.00908895211969	0.312931975900997	0.860404193295165
RPRD2	76.7485156392303	0.0339700203674171	0.0326809986188714	1.03944254469022	0.298598966135833	0.853218216265765
TARS2	8.68274255014588	0.0184677707719649	0.0734916749190289	0.251290650162922	0.80158940338377	0.973704616185396
ECM1	5.07129018847315	-0.0389911339689572	0.0947128732104982	-0.411677237182953	0.680576011378751	0.957405708733495
FALEC	1.27471992955537	-0.268395188415259	0.18459251121438	-1.45398741611762	0.14594979505912	0.749948333445268
ADAMTSL4	6.25566365119172	-0.0731313179524112	0.111515819851865	-0.6557932143579	0.511957183025272	0.923565740746326
ADAMTSL4-AS1	9.96253561385127	0.0393284286777127	0.117316940882921	0.335232306448916	0.737449853548603	0.964520925516168
MCL1	30.1411346372424	-0.0376593262655088	0.0908322454020896	-0.414603053120631	0.678432512772958	0.957405708733495
ENSA	58.8829052640626	0.0827781541285394	0.0333008518244579	2.48576686761336	0.0129272621264368	0.400563781561055
GOLPH3L	23.1146163757637	-0.0571608008145034	0.0498162892440839	-1.14743192802727	0.25120315183818	0.823365210168965
HORMAD1	3.04787452995219	-0.209329712708939	0.142204432694436	-1.47203366830864	0.141011785994424	0.74610362521475
CTSS	85.0897438272278	-0.0306080335803449	0.0441074642494146	-0.693942263542189	0.487718417623545	0.916628439685822
CTSK	3.6344825443793	-0.04323735253758	0.109926796505927	-0.393328596046632	0.694076800164915	0.959094012974975
ARNT	49.5973148271268	-0.00115714192813957	0.0330116066747593	-0.0350525783110193	0.972037815177863	0.994587105830553
SETDB1	29.8175967687037	-0.0486575078953071	0.0460699002110926	-1.0561669912971	0.290891928501342	0.849161081579955
CERS2	10.738620471436	0.0513608136718551	0.0681911963945393	0.75318833496765	0.451336748067214	0.90814875164276
ANXA9	0.648877429876269	0.164746269165625	0.247276616257967	0.666242816076696	0.505255909799629	0.922127818380768
MINDY1	3.95640789538561	0.177554341318553	0.107512355002637	1.65147848648836	0.0986409101053559	0.700432389316879
PRUNE1	7.26772954188596	0.0332697786451014	0.074747905921686	0.445093119798679	0.656252460719425	0.956148667044321
BNIPL	1.03869567736919	-0.131858344394476	0.212018128680732	-0.621920140579277	0.533994380935827	0.927011432359182
C1orf56	17.5002891395027	-0.0148232395587384	0.073092724701358	-0.202800478697478	0.839290983764998	0.981628953281697
CDC42SE1	41.9808980324055	0.0450217300263668	0.042530446749087	1.05857646621907	0.289792709379384	0.849080473629392
MLLT11	43.5982352444545	0.0770763741361647	0.0482963882732001	1.59590348040445	0.110510344372029	0.710889105944561
GABPB2	15.2725848993528	-0.0499611563800354	0.0565569503891224	-0.883377834842459	0.377032162445405	0.884522884912005
SEMA6C	3.8185642539729	0.0926472704434593	0.102136276816699	0.90709465168513	0.364356746108881	0.880538294519461
TNFAIP8L2	4.26674261965934	-0.0747346424844518	0.111663447329954	-0.669284750484361	0.5033138525873	0.921370720766743
SCNM1	11.3446032687723	-0.037609249555304	0.0609056534537056	-0.617500140342322	0.536904888732569	0.927011432359182
LYSMD1	3.28612161975518	0.268922012470012	0.127018790761262	2.11718290544479	0.0342443276327014	0.566658259754408
VPS72	8.5379951505713	-0.0967908788702289	0.0688856342431856	-1.405095270351	0.15999295035268	0.762325493861816
PIP5K1A	62.2003392003959	-0.0527380200795483	0.0410647526937704	-1.28426488947415	0.199049287417822	0.787653286276774
PSMD4	26.64834648606	0.0439734354176551	0.0478818990914802	0.918372835079956	0.358423707432639	0.878605825134015
ZNF687	3.47708099528614	0.0866626046783607	0.11019335320797	0.786459456540913	0.431598362554085	0.901929163645258
PI4KB	29.9902116571966	0.0573599565142025	0.0413889661900625	1.38587555559613	0.165784906142105	0.768136345785941
RFX5	6.61953569937577	-0.153881557380446	0.0819342056694842	-1.87811129824327	0.0603659410492596	0.63480220787922
SELENBP1	3.18937380023196	-0.331048893006488	0.153255480093408	-2.16011129132032	0.0307640551290671	0.550548403247263
PSMB4	22.0228409226239	-0.0153758066848479	0.0495995099840973	-0.30999916510824	0.756561591251745	0.966558893266128
POGZ	97.5922450127025	-0.0143629758580696	0.0287841461708628	-0.498989123137816	0.617787046629474	0.946952860835919
CGN	0.769596957364919	-0.0669657666442529	0.2314186248672	-0.289370687785745	0.772297723687763	0.968748597202033
TUFT1	1.52671472402531	0.0198996789421634	0.158619203059119	0.125455673451761	0.900162815175651	0.985940217236302
SNX27	77.5127240374337	0.0531919831200146	0.0375897849262762	1.41506484339664	0.157049484889768	0.759350435680561
CELF3	7.02996035806388	-0.105699203528868	0.0814103256548105	-1.29835131696985	0.194166639875371	0.787208701228377
RIIAD1	1.07999717958068	-0.0328728103750549	0.189149702269559	-0.173792556798253	0.862028494191931	0.983554700709195
MRPL9	6.01301969669603	0.0648784511864777	0.0847495502991562	0.765531509694909	0.443955110765794	0.905024847247178
TDRKH	4.37628674163051	-0.101392145853361	0.101335810185574	-1.0005559305016	0.317041544833563	0.862617427615974
TDRKH-AS1	0.89090545359255	0.362147486166287	0.219369810579549	1.65085380349072	0.0987684307376642	0.700432389316879
THEM4	10.7401780892017	-0.0617136260183489	0.0699152104609504	-0.882692415734308	0.37740248100781	0.884522884912005
S100A10	2.1790657335863	0.269829342804805	0.147301912111441	1.83181154227425	0.066979503008858	0.644581834523378
S100A11	23.455723251641	-0.0473752487245354	0.101668134976143	-0.465979323173896	0.641230300877366	0.954025640215411
TCHH	0.684438684757465	-0.202129680575403	0.265989293451886	-0.759916603981528	0.447304435992276	0.906667716698214
FLG-AS1	19.4289412275312	0.0795955750684825	0.0818801629834072	0.97209839561033	0.331001600240463	0.867561254617533
S100A9	15.71309158941	-0.472564120951873	0.202009955747003	-2.33931104635115	0.0193193414254689	0.468004904579555
S100A8	15.2770742975395	-0.52411133800015	0.237260047627467	-2.20901640727596	0.0271734997109502	0.52332545715
S100A6	27.9353232299288	0.146927416205639	0.0597545575531429	2.45884870078687	0.0139383344744598	0.408208947111588
S100A4	4.44346345741906	0.528372378699481	0.207567120473607	2.54554949499656	0.0109105895171026	0.379266605204534
S100A16	1.94801464312779	0.201590819234924	0.151861828711275	1.32746208145692	0.184355875201093	0.779113925401767
S100A13	14.757561377311	-0.0337185187542823	0.0649450353670911	-0.519185470662907	0.603631410028195	0.945046209554039
S100A1	9.74989637651891	0.053872930815738	0.0707992968404059	0.760924659141419	0.446702068910243	0.906180449946231
CHTOP	22.5436534430209	-0.0243586950148606	0.0434044364538159	-0.561202886271298	0.574659235583606	0.936599610423573
SNAPIN	6.75331095386214	-0.0519295022820215	0.0825289475597955	-0.629227729390302	0.529199977482993	0.926378103917999
ILF2	12.5611196738871	-0.00810236536322869	0.0624213366370542	-0.129801215413561	0.896723701290543	0.985940217236302
INTS3	26.9112540581657	-0.0340340857965511	0.0464144279905186	-0.733265220967571	0.463396682901711	0.910565728349224
SLC27A3	4.29291626504826	0.130455948951779	0.100248044291677	1.30133161074156	0.193144971591369	0.78627804761139
GATAD2B	94.970048817256	0.0156629679345482	0.0343473465962661	0.456016824782935	0.648377879614941	0.955237272422718
DENND4B	42.0534719902295	-0.0338025302846045	0.0406446042013602	-0.83166095349683	0.405600346320215	0.895501083611108
CRTC2	11.0768764311554	0.130030610948392	0.065104322619038	1.997265399861	0.045796359903	0.603522465934058
SLC39A1	11.3177222061779	0.12992947019059	0.0774571055595751	1.67743771539018	0.0934569194395168	0.692330530883831
CREB3L4	1.50607452107892	0.127686456026203	0.166894136560974	0.76507454759834	0.444227155013568	0.905024847247178
JTB	22.0721710509277	0.0215123171221955	0.0507128672499519	0.424198399513998	0.671421127947668	0.957250874969825
RAB13	4.75114407434646	-0.0710342073716559	0.110734437383975	-0.641482532893924	0.521209225847372	0.924842845876278
RPS27	254.88248484006	-0.0681686033747858	0.0740233059881155	-0.92090730702747	0.35709882332916	0.878325381247697
NUP210L	6.43501760533512	0.113432053224817	0.153252892296425	0.740162560882796	0.459201361803041	0.90876378551115
TPM3	68.9101921536837	0.0254224777584627	0.0426559611306633	0.595988862625528	0.551182667013511	0.930233142806883
C1orf43	28.6472815201262	0.0744321011175413	0.0406527112521384	1.83092587984832	0.0671116069327787	0.644581834523378
UBAP2L	35.1870320771936	0.0538051530377265	0.0354441920769509	1.51802453053276	0.129008214780642	0.73381605433592
HAX1	12.7254155636636	0.0997631331153042	0.0675203851010086	1.47752612734749	0.139534659979116	0.74549474681197
ATP8B2	6.51034691954898	0.0104415099853447	0.0829292794682829	0.125908606131543	0.899804270187009	0.985940217236302
IL6R-AS1	1.00705695401097	0.0820323998893865	0.23903249484844	0.343185138662422	0.731459184171191	0.963761996174256
IL6R	56.7589029792647	-0.0179339458227348	0.0521344694610827	-0.343994021769457	0.730850781993697	0.963747882364946
SHE	2.20728613848817	-0.259420132915004	0.178392144731365	-1.45421275867083	0.145887328783516	0.749948333445268
TDRD10	3.80143662554935	-0.319635690559296	0.155069810032951	-2.06123739038163	0.0392803980189082	0.582258626439108
UBE2Q1	19.3806233522344	-0.0243252522841263	0.0506987635660504	-0.479799714492748	0.631369815903073	0.951719277653756
CHRNB2	2.85568183677116	0.159042050728506	0.121572228339017	1.30821037749675	0.190801963193265	0.785430164084532
ADAR	61.2009924503077	-0.0225545466842995	0.0325434444869392	-0.693059602014514	0.488272148432849	0.916987573062166
KCNN3	5.17916152183697	0.215664037229668	0.0932104197226137	2.3137331413319	0.0206823647912875	0.47944636342262
PMVK	13.7854528823034	0.144770108194855	0.0623803157227873	2.32076587810489	0.0202994830334048	0.475561525246219
PBXIP1	9.2244674417709	0.0562987832870824	0.0730178516365073	0.77102766002135	0.440690536770997	0.904246592544676
PYGO2	6.43218084562086	-0.0250881916479082	0.0834620332896657	-0.300594062462346	0.763724059655519	0.968583254595234
SHC1	6.25322022743793	-0.0789537252100143	0.0852184833589777	-0.926485922982536	0.35419350940566	0.878238936501454
CKS1B	2.58717645533306	0.148982764418168	0.148869740603337	1.000759212815	0.316943232785999	0.862617427615974
FLAD1	9.16837262065017	0.0423408318527109	0.0677106780207493	0.625319862248846	0.531761146473038	0.926398124775586
ZBTB7B	9.53343251892835	0.0791558553351598	0.0784494826680397	1.0090041724062	0.312972633162363	0.860404193295165
DCST2	0.692773924608902	-0.084958087978488	0.227108238312722	-0.37408633262129	0.70834008671861	0.961692348067432
ADAM15	9.2592528002534	0.0656640723721952	0.0762277940031879	0.861419030038427	0.389007298726076	0.8881882487357
EFNA4	1.38421087643284	0.0553594082069327	0.163231071813402	0.339147489457258	0.734498624703097	0.96377935959669
EFNA3	3.59257904327002	0.0572065966174761	0.113473594369114	0.504140165256341	0.614162883788963	0.946222790455659
EFNA1	1.73150661417567	0.281324365119683	0.157323365181194	1.78819188615545	0.0737450549072646	0.662548540950683
SLC50A1	4.97413609943905	0.0499440428157799	0.0927409174966465	0.538532981599905	0.590209141612448	0.939205149670872
DPM3	6.75578807229479	-0.0249852201937874	0.0819241628221517	-0.304979865928293	0.760381486934919	0.967178228939431
KRTCAP2	12.7775159689867	-0.0285528813407965	0.0604319793784934	-0.472479664483039	0.636584453422873	0.952843060873616
TRIM46	3.5371047054245	0.100112797241651	0.110538197439619	0.905685089503448	0.365102556767772	0.881125563857978
THBS3	3.39515883011635	0.0507113132429362	0.112740347510655	0.449806252709514	0.652850148909451	0.956148667044321
MTX1	3.55315013858159	-0.0893117756755999	0.104754989267447	-0.85257777505547	0.393893491783555	0.889336079607451
GBA	11.4750958215869	0.145769371526936	0.0620753552692224	2.34826479678981	0.0188611071769177	0.468004904579555
FAM189B	5.52253469807718	0.0366311699023816	0.0935279468536866	0.391660152229009	0.695309336341406	0.959128642921832
SCAMP3	15.0034265421904	0.0807271274465921	0.0578071398083116	1.3964906015811	0.162566808833094	0.763935407409921
CLK2	11.3605682742292	0.0385411371419046	0.0605175038547115	0.636859333035827	0.524216474088953	0.924842845876278
HCN3	2.5054606168076	-0.13582404037974	0.127502422620728	-1.06526635014431	0.286755415734963	0.847526130989353
FDPS	23.3061226573578	0.0301192881538343	0.0523718888385142	0.575104103018042	0.56522089319834	0.93317706167223
RUSC1-AS1	1.45524624263945	0.0953217528062071	0.167035778398412	0.570666678242112	0.56822561042776	0.934195898323174
RUSC1	17.352900779678	-0.00137400065768892	0.0562984250580581	-0.0244056677655186	0.980529027450371	0.995619383966995
ASH1L	236.55095285943	0.0474366634723742	0.0244496474071276	1.94017781452936	0.0523580837480234	0.615916709213761
ASH1L-AS1	1.85667408232867	-0.192242182244596	0.143337396190669	-1.34118651066379	0.179859904897852	0.77562414882339
MSTO1	4.29632411200301	0.0988758708911141	0.110617379111903	0.893854760300269	0.371399605594777	0.88416467384384
YY1AP1	47.6111958653154	0.042996437835906	0.0333763697241616	1.28822991209797	0.197665942459724	0.787322767649081
DAP3	57.1622708709142	-0.0451472379929568	0.0350657858175953	-1.28750110514571	0.197919684652629	0.787322767649081
GON4L	46.5275955119371	0.0488416550808529	0.037783792078309	1.29266154597786	0.196128143050199	0.787246048389701
SYT11	43.5747247230418	0.0369906111237885	0.0450208910331229	0.821632141766667	0.411286290444972	0.897137647040084
RIT1	10.2350990545569	-0.00730656528557469	0.0692943552489159	-0.105442431195563	0.916024748474757	0.988047886123314
KHDC4	24.8594158740013	0.0154668560702956	0.0456612594948148	0.338730386358527	0.734812847497156	0.96377935959669
ARHGEF2	35.9609079326503	0.0514901813447566	0.038143653029349	1.34990168102511	0.177047522416507	0.77562414882339
SSR2	14.7568876823176	-0.000857597938860487	0.0614788849465458	-0.0139494712632824	0.988870293199599	0.997704158555073
UBQLN4	13.2350909161024	0.0159854927708582	0.0552805762324046	0.289170154516004	0.772451169904244	0.968748597202033
LAMTOR2	15.0162230551632	0.0132596658666119	0.0598810562761478	0.22143339966255	0.824754988652378	0.979057883593581
MEX3A	0.59031777182062	-0.381727731907662	0.259956239015223	-1.4684307380109	0.14198725723214	0.74610362521475
LMNA	4.77894697927171	0.146731219793852	0.0918040880328999	1.59830812481105	0.109974420101728	0.709854245604228
SEMA4A	3.99563020658855	-0.107631363088031	0.113777506943668	-0.945981028933252	0.344158262479128	0.875088699488543
SLC25A44	9.36635287971858	-0.023392443243578	0.0643948840497533	-0.363265554224841	0.716406522060773	0.962681674580228
PMF1	11.8280505162414	-0.00852210713911495	0.0629855551412548	-0.1353025645325	0.892372657521516	0.985940217236302
BGLAP	2.40057405648385	0.0511914159225437	0.126567859693308	0.404458256990265	0.685875767951354	0.958197022081781
PAQR6	8.77172616363781	0.11359720503583	0.0781582139626473	1.45342631665201	0.146105424067824	0.749948333445268
SMG5	21.2632105657409	0.0636183192119049	0.0484650393059044	1.31266414147227	0.189296145737842	0.784541547708061
TMEM79	3.47058333630022	-0.0750414416895541	0.123027727385353	-0.609955522095488	0.541891271435537	0.928444945900438
GLMP	5.58163976423781	0.0195500660553002	0.0852270269311945	0.229388103272491	0.818567281886227	0.97726929627188
CCT3	30.6084315819261	-0.0254974162212358	0.0656669596859689	-0.388283793602886	0.697806029136119	0.960366459845159
TSACC	1.92502608302351	0.00503747433213669	0.188489401668378	0.0267255043920159	0.978678670831896	0.995548000552814
C1orf61	43.1190369256031	0.0751212116183974	0.048205151471726	1.55836480801141	0.119146794019887	0.718602291412632
MEF2D	31.3614720539633	0.0361389200024834	0.0552094431379606	0.654578600116966	0.512739105918708	0.923575495772957
IQGAP3	1.38731464688319	-0.480669618042275	0.301359994223477	-1.59500141775895	0.110711918745125	0.710943248662043
NAXE	4.97651558857703	-0.00552448652446198	0.093003078243561	-0.0594011147673433	0.952632625173261	0.992529254456758
GPATCH4	8.89994470034802	0.186300037321247	0.0865093280204349	2.15352542418593	0.0312774081824726	0.550670649170527
HAPLN2	6.77147578147156	0.0594587127043078	0.081197284713344	0.73227464334822	0.464000952811458	0.910565728349224
BCAN	10.6983714147448	0.0346312562661578	0.0700587007606384	0.494317706297159	0.62108182226383	0.947382786512077
NES	1.42827884454525	0.131784455235946	0.166127731404865	0.793271864495508	0.427619445489773	0.89981746237712
CRABP2	1.03498831014257	-0.0914943212779442	0.202095279321508	-0.452728641584885	0.650744152730469	0.956081916525894
ISG20L2	7.03831131641348	-0.00820417791648963	0.0776264579446765	-0.1056879076247	0.915829974930281	0.988047886123314
RRNAD1	11.0940986647023	0.0501006725991556	0.063786417199898	0.78544421835368	0.432193163625992	0.902029016695373
MRPL24	9.73627712137526	0.00247266943682938	0.0739259495172899	0.0334479225897676	0.97331739432177	0.994685116453519
HDGF	12.5501497943088	0.0800257759392029	0.0586606251974199	1.36421621266189	0.172499527038008	0.772202572976746
PRCC	18.1115759876992	-0.0288448250935331	0.0495518556902184	-0.58211392271283	0.560489947730174	0.93317706167223
ARHGEF11	69.3756580191791	0.0170514087519792	0.0330223783571815	0.516359196407517	0.605603558682454	0.945275452646363
ETV3	7.83704140783092	-0.00468559418819981	0.0798473667810737	-0.0586818874196168	0.953205486218918	0.992529254456758
CD5L	0.600406748393102	-0.158812327259259	0.342097348836059	-0.464231388520248	0.642481974989045	0.954087600779359
CD1D	1.26826042725087	-0.370173899842798	0.220673891581213	-1.67747030330756	0.0934505518291669	0.692330530883831
MNDA	41.824053077421	-0.229104237517902	0.0656991326983579	-3.48717293681455	0.000488155590568535	0.0982239421905815
IFI16	213.553636180526	-0.0487787889178733	0.0381260530355075	-1.279408305718	0.200753310557291	0.787653286276774
AIM2	4.2299899059839	-0.10821236289225	0.164762951159388	-0.656776066043926	0.511324915825146	0.92329717474352
CADM3	22.9840381568855	0.0126717142640392	0.0571286724061466	0.221810060173493	0.82446174764361	0.979029372215312
ACKR1	2.13203870981841	-0.0758721415884348	0.139230877581837	-0.544937609431061	0.585796428571704	0.93880771698188
DUSP23	3.48419200473797	0.208626566450477	0.105573649726145	1.97612346444068	0.0481407954674763	0.609175112055558
SLAMF8	4.15515669958526	0.247548501723818	0.185689547521616	1.33313105141258	0.182488800945891	0.778007582104585
VSIG8	0.614220297943686	-0.052139678914226	0.246716434683701	-0.211334437371676	0.832626312571353	0.980432458695471
TAGLN2	4.0152733602123	0.210230001067054	0.130128617144533	1.61555548410657	0.106190455132977	0.70727023935706
KCNJ10	6.68770832930465	-0.0836158693336892	0.0802927390763252	-1.04138768082386	0.297695657664678	0.853218216265765
PIGM	9.8114263421655	0.0103361396330285	0.0699638095398218	0.14773551784863	0.882551500000805	0.984773853865371
KCNJ9	9.12145412506408	0.114640313445385	0.0771638350930118	1.48567412839447	0.137365337036638	0.744504300361725
IGSF8	22.0876555723692	0.056449435753224	0.0564634690582525	0.999751462223938	0.317430800541182	0.862617427615974
ATP1A2	42.6017149305927	0.0469563755169926	0.0451414555313698	1.04020517203663	0.298244589132594	0.853218216265765
CASQ1	1.266302710955	-0.123840431469801	0.177113246626856	-0.699216088171597	0.48441699784413	0.916280199349333
PEA15	53.4588595901528	0.0596209434221087	0.0379295609254603	1.57188593717909	0.115977006493747	0.717599021989772
DCAF8	50.3725952935606	-0.0339893504786678	0.0329870030672382	-1.03038613145264	0.30282878088829	0.854307768506457
PEX19	6.97196957426049	0.0293754644889397	0.0791563630040225	0.371106798924641	0.710557987243774	0.961804616097718
COPA	85.8023317936195	-0.0374839586840206	0.0441199715555661	-0.849591633050174	0.395552165327815	0.889480181814752
NCSTN	13.8420046348141	0.0496448433935181	0.0571961791855022	0.867974821054162	0.385408116743429	0.886328898649223
CD84	75.8579828594376	0.0732497392801367	0.05994477241477	1.22195374724767	0.221725118501123	0.80760806335049
CD48	1.66309361026667	-0.290283530418452	0.264852394626511	-1.09602003345223	0.273070007487446	0.837883760234643
CD244	1.3732618326981	-0.0449874187096857	0.211477372926417	-0.212729230021875	0.83153816629229	0.980385995747519
F11R	7.97878882809674	0.21620485899331	0.101569587361812	2.12863776066298	0.0332842418534096	0.558178901884402
TSTD1	6.20793905283971	0.151185614610759	0.0995428397993486	1.5187994929169	0.128812973593206	0.73381605433592
USF1	8.35792151559485	0.00874820626311418	0.0747332595743078	0.117059075342696	0.906813239855853	0.98768148606388
ARHGAP30	30.474639056098	0.0316332614067113	0.0443271954319834	0.713631013612176	0.475455374815866	0.912599908235254
KLHDC9	4.04306386632573	0.0942502834987676	0.106720784429218	0.883148338937469	0.377156129642705	0.884522884912005
PFDN2	27.9870735973331	0.0691763527690103	0.0498903183166508	1.3865686791163	0.165573324485002	0.767874847986534
NIT1	8.44245778014144	0.0764074701464166	0.0728919934659163	1.04822857097665	0.294533310016191	0.851468441957973
DEDD	9.70735780806617	0.0647229770251111	0.0672603711222589	0.962275050600961	0.3359114581668	0.868525333970425
UFC1	13.53274267971	-0.0189247965066876	0.0637207824060508	-0.296995670676049	0.76646981439962	0.968748597202033
USP21	5.31627199173423	-0.0482237972893146	0.0859341898425881	-0.561171256488828	0.574680795639591	0.936599610423573
PPOX	8.93199862987723	0.0225447946278998	0.0749355671121401	0.30085572841748	0.763524510694818	0.968583254595234
B4GALT3	5.68753549643082	0.108907884494867	0.084249683670178	1.29268004045239	0.196121743793961	0.787246048389701
ADAMTS4	1.59279846309883	0.0522687636643365	0.189168174468537	0.276308442533658	0.78231117203595	0.970794168701434
NDUFS2	39.5701937946425	0.0224262923172021	0.0414676946447816	0.540813578119282	0.588636082961675	0.939205149670872
FCER1G	25.9759566723284	-0.082680705170292	0.0922030165004795	-0.896724514103744	0.369865936362528	0.883222719388016
TOMM40L	5.47575666962684	0.0920809914044384	0.0874156220223952	1.053369972942	0.292171460500254	0.850388273716741
PCP4L1	3.28107999554239	-0.0122221983929004	0.111761132022064	-0.109360008902626	0.912916951723079	0.98768148606388
MPZ	3.50276913554997	-0.0830559849242386	0.111910170582559	-0.742166547436062	0.457986434068809	0.908281571203978
SDHC	40.0133155261036	-0.00256291982996956	0.0336716686264119	-0.0761150229412515	0.93932758823463	0.990194580842032
FCGR2A	84.0750561286977	-0.0593904355133535	0.0871273744686124	-0.681650696759477	0.495459849991873	0.917914399216996
HSPA6	11.8717863053729	0.0622932645532109	0.147023117603476	0.423697072736664	0.67178675028517	0.957250874969825
FCGR3A	105.334217878826	-0.255901365869129	0.089777942557459	-2.8503812693786	0.00436668500529804	0.28980456091002
FCGR3B	0.690910804115608	0.164563839098607	0.291375245341208	0.564783185015934	0.572221245536615	0.936296424189888
FCGR2B	3.49450855586725	-0.112271210136017	0.175774057040885	-0.638724576459554	0.523002121799831	0.924842845876278
DUSP12	17.1846787542686	0.0479616797519307	0.0575152588872113	0.833894877287861	0.404340224193445	0.894777610533111
ATF6	227.146200372308	-0.0224804776551119	0.0511503754573122	-0.439497803371415	0.660300873328554	0.956148667044321
OLFML2B	25.2489924721661	-0.352965092027773	0.0889514454600953	-3.96806471443027	7.24586597518921e-05	0.0294830472916778
NOS1AP	20.2871370704363	-0.219486595806536	0.119757246913489	-1.83276253807914	0.0668378924865399	0.644581834523378
C1orf226	0.852034667149358	-0.125705169706134	0.218032292744371	-0.576543814330823	0.564247663750554	0.93317706167223
UHMK1	44.3393131925795	-0.0191165999115001	0.0381669213534864	-0.500868271099205	0.616463833923134	0.946436895976147
UAP1	6.48780543156369	0.26919328452726	0.0966823443210733	2.7843065496353	0.00536423091773323	0.300445230569313
DDR2	3.2552352396855	-0.0934158646562507	0.12946983694582	-0.721526085611301	0.470585897191576	0.912170951574231
HSD17B7	14.2769706939927	-0.10150778607709	0.0664333404724563	-1.52796450329298	0.126521351448425	0.729369662511573
RGS4	45.290882303488	0.0685042246464876	0.0464044666481042	1.47624204294752	0.139878926677218	0.74549474681197
RGS5	8.26370564865319	0.104987415950461	0.0726955875214858	1.44420616890166	0.148680990156273	0.752316180693929
NUF2	4.97320342254947	-0.303620499689362	0.157172032262374	-1.93177180010318	0.0533876781739622	0.615998106011399
PBX1	41.2185754907731	-0.101246851292712	0.0539145106543283	-1.87791468500668	0.0603928371355797	0.63480220787922
MGST3	44.7860133969417	0.0271373158203283	0.0465563403322897	0.582891946116024	0.559966042713844	0.932966986944004
ALDH9A1	13.2071574621195	0.00662749963227641	0.0571878288408309	0.11589003755891	0.907739691370336	0.98768148606388
TMCO1	21.9953350243585	-0.0074902779122728	0.0493728731432734	-0.151708366060387	0.879416958393407	0.984375867804992
TMCO1-AS1	1.51920825350839	0.256806193122514	0.173133791081036	1.48328175290931	0.137999568285908	0.744504300361725
UCK2	24.5060595051869	0.0531013403852813	0.0714649100495027	0.743040750327662	0.457457009322091	0.908281571203978
FAM78B	4.70388600392304	0.0800565903271284	0.0997649583983309	0.802451999303072	0.422291544076826	0.899263548467358
POGK	16.418547354064	0.036604946432013	0.0531554077162759	0.688640121573271	0.491049766078007	0.916987573062166
TADA1	7.67930829514125	-0.025610485496648	0.0722480657341603	-0.354479877577385	0.722979281655883	0.963315106250895
ILDR2	5.5622476624225	-0.0409420205701661	0.0848565934553735	-0.482484847706003	0.629461559762192	0.951649410477587
MAEL	1.09685024890839	-0.142443701883221	0.188782719934095	-0.754537819631739	0.450526344857815	0.90764374230438
GPA33	0.972410351571094	0.122124445919779	0.242660770122429	0.503272308326411	0.614772832889077	0.946222790455659
DUSP27	5.04605389538939	-0.0648342416094815	0.150752155598172	-0.430071738292727	0.667143457610365	0.957056995640423
POU2F1	115.084665980564	-0.00823094701919536	0.0339365027526901	-0.242539635836309	0.808362048512182	0.97477841465137
CD247	5.10908434114033	0.0280310024422989	0.137109276978862	0.204442785054	0.838007498521732	0.981556844210534
CREG1	44.1724175989123	0.0136280065713861	0.0628777039025754	0.21673829872194	0.828412299295336	0.979873850344591
RCSD1	152.162350045565	-0.0316796519574487	0.0458642989372599	-0.690725742931008	0.489737908537154	0.916987573062166
MPZL1	106.05118661123	-0.0469583415502192	0.0532114655247269	-0.882485402105644	0.377514370497606	0.884522884912005
ADCY10	3.7088895183792	-0.0931578206094207	0.132776978479647	-0.701611240714447	0.482921639615479	0.915463537694471
MPC2	27.27454995537	-0.0529886215112637	0.0629479697005709	-0.841784441393717	0.399908622326455	0.893931158485969
DCAF6	170.697507803469	0.0383236197078935	0.0558613187110305	0.686049319854778	0.492682008011139	0.917481537741567
GPR161	8.31230179618762	0.13062308318453	0.0962498203450623	1.35712547531244	0.174741345145632	0.77443257778051
TIPRL	21.988501054376	0.00903067811966909	0.0456478246833871	0.197833701437161	0.843175177322081	0.982527315684882
SFT2D2	47.0795752263378	-0.0153905920991183	0.0408043417742164	-0.377180256558957	0.706039651600539	0.961072621094506
TBX19	12.8443994207932	-0.0346406262233691	0.0908705929536292	-0.381208321607916	0.703048674755735	0.961072621094506
ATP1B1	102.352251225247	0.0634532972198994	0.0474864589937676	1.3362398158226	0.18147090091677	0.777468244784771
NME7	23.5659595773225	-0.0496674523785096	0.0540252964327948	-0.919336970974214	0.357919345702715	0.878605825134015
BLZF1	19.6657284067157	-0.0020506267322803	0.0538238549486851	-0.0380988454698263	0.969608871825	0.994587105830553
CCDC181	3.34817859672678	-0.0308428765326124	0.109025871414917	-0.282895024202415	0.777257308964875	0.969392391944816
SLC19A2	7.72636972201562	-0.0201549422028402	0.106366050770222	-0.189486608338783	0.849711449971264	0.983466390243173
Z99572.1	1.78522287792644	-0.00477869685197529	0.143839052177462	-0.0332225273987452	0.973497133770054	0.994685116453519
C1orf112	26.7216356709796	-0.12640489729881	0.0714613145282741	-1.7688577118015	0.0769176228294758	0.664650582753384
SELL	6.84941547833329	-0.181234350178876	0.158181047577597	-1.14573997931055	0.251902756383923	0.824190507357632
METTL18	1.74517291601275	0.124957364423334	0.151248823016063	0.826170821904934	0.408707197418162	0.8965571764005
SCYL3	17.4341249298715	-0.0742185873904267	0.0629377407841102	-1.1792381878627	0.238303343783775	0.816414605155111
KIFAP3	36.9894655757658	0.00700085141722318	0.0482432276469189	0.145115734553683	0.884619495412677	0.985453625582921
GORAB	8.52642584900976	-0.0220757037697585	0.0704475016138477	-0.313363898847182	0.754004208517401	0.965659991062375
PRRX1	2.40444536612368	0.132493754519269	0.124671157036202	1.06274584810981	0.287897222962589	0.848020157159678
BX284613.2	0.688183900606883	0.13266529050477	0.228723342487812	0.580025147681811	0.561897659332925	0.93317706167223
FMO4	8.88375540723482	-0.0203620914207002	0.0860333779990362	-0.236676646835003	0.812907653405636	0.975951027605544
PRRC2C	147.766274234192	0.0242631389073043	0.0279403360188997	0.868391092035973	0.385180269762051	0.886328898649223
MYOCOS	2.1148177233538	0.636173788176205	0.261618561548391	2.43168445087002	0.0150287939923	0.419991275074756
VAMP4	19.7137013552784	-0.0774659678466605	0.047266986834476	-1.6389021817265	0.101233633288901	0.701287830606177
EEF1AKNMT	6.15336288633229	-0.0452494874149098	0.0856477545073319	-0.528320767721192	0.597276719748022	0.942303698940227
DNM3	89.703439233663	0.0782933986105261	0.0568480548366527	1.37723971093636	0.168438148037332	0.770301876649874
PIGC	14.0274805379048	0.0262603497341823	0.0774034178973357	0.339266022709912	0.734409336304058	0.96377935959669
SUCO	48.9762554082323	-0.020233006007528	0.0410329071951332	-0.493092188455215	0.621947450107321	0.947723610284753
TNFSF18	0.777187389891259	0.112179693852898	0.502541156004854	0.223224889170698	0.82336048186225	0.978569938970359
TNFSF4	0.883256939313023	-0.356223809365935	0.210799462815017	-1.68987057466333	0.0910527181772768	0.686015225566603
PRDX6	20.1232298316966	0.00684842611821387	0.0540171697448668	0.126782394386086	0.899112630526667	0.985940217236302
SLC9C2	1.24960620008097	0.173923969789124	0.198963818833677	0.874148731204817	0.382037262056884	0.885946816516173
KLHL20	32.0975443725821	0.0395584565162523	0.041209855160474	0.959927094191644	0.337091908885937	0.869389084762316
CENPL	2.37528240262964	-0.0315314538207268	0.14942299821547	-0.211021423725268	0.832870554042705	0.980432458695471
DARS2	7.23056792014774	0.103040469509425	0.0786409821586791	1.31026427545772	0.190106448390057	0.785170163675859
GAS5	41.3957276956426	-0.00143850980107196	0.0533223256485919	-0.0269776267928018	0.978477578768827	0.995518624435511
ZBTB37	26.7912907956701	0.0351218827364247	0.0475981411819224	0.737883494277374	0.460585249910956	0.909293044363601
RC3H1	90.337801987439	-0.00238186458727208	0.0240742832272119	-0.0989381309836789	0.92118739327033	0.988405051347377
RABGAP1L	313.681771970425	-0.0188728750659473	0.0262014259816854	-0.720299539389166	0.471340588290351	0.912170951574231
RABGAP1L-IT1	0.674280232990771	-0.414682070054759	0.253656602156971	-1.63481678193474	0.102087461661147	0.703334541565866
Z99127.1	3.35162525228761	-0.262694451605203	0.148710797447719	-1.76647866942921	0.0773155770812792	0.664650582753384
Z99127.4	0.637729242655643	-0.293481987371413	0.233054533809209	-1.25928460851859	0.207927550555034	0.792430483549653
CACYBP	32.2267540947009	0.00653977159944262	0.0653437814503177	0.100082539673878	0.920278797048824	0.988405051347377
MRPS14	9.37262172400602	-0.023692432623233	0.0649875819033858	-0.364568613407643	0.715433447449875	0.962681674580228
KIAA0040	4.39011179590378	0.22242053675995	0.115149233105639	1.9315850463016	0.0534107430067258	0.615998106011399
TNR	17.0217008833947	0.0579891992259141	0.0608266809818529	0.953351363083818	0.34041207546007	0.872957266929572
COP1	224.211362143291	0.00176384586360149	0.025061038679669	0.070381993585622	0.943889622740608	0.991143641089655
PAPPA2	1.97899814480382	-0.273943926086828	0.154524172449082	-1.77282247654229	0.0762581277408153	0.664650582753384
ASTN1	22.5343104814941	-0.110580147963676	0.0822141086260235	-1.34502641714069	0.178616703697817	0.77562414882339
BRINP2	11.9953431884362	-0.216756042592095	0.0971771905094873	-2.23052386527817	0.0257126849002865	0.513920511923195
SEC16B	9.03648760070546	-0.0706508597305624	0.0777612959548404	-0.908560728869445	0.363582043980766	0.88038470358198
RASAL2-AS1	0.652594844322018	0.0366595597187422	0.251754725679891	0.145616173121434	0.884224399774982	0.985453625582921
RASAL2	246.915719960928	0.0515572233615109	0.0508628899965842	1.01365107969629	0.310749274899978	0.860404193295165
C1orf220	0.866393466205256	-0.0712679448225025	0.214570062894353	-0.332143001969442	0.739781280595822	0.964520925516168
RALGPS2	73.539564579397	-0.250304946784979	0.0644198505164034	-3.88552511032673	0.000102108937610289	0.0375755724559386
ANGPTL1	7.9042756873459	-0.334346990586413	0.116214460926239	-2.87698267428716	0.00401497639110173	0.288116758922004
FAM20B	23.9118101137603	0.0760062456710112	0.0454566956464485	1.67205830934501	0.094512824565633	0.69489172298327
TOR3A	8.20483744877454	-0.0475180457571049	0.0736606284684492	-0.645094221229163	0.518866128500473	0.924842845876278
ABL2	84.023722837906	0.0639786347483169	0.0583959477303911	1.09560058933713	0.27325360369624	0.837964381918517
SOAT1	91.634223059879	0.0984614089060296	0.0356514513404944	2.76177841865846	0.00574874786659956	0.305454087674785
AXDND1	0.617700385520281	0.10502500059006	0.301595537116261	0.348231282180991	0.727666496477919	0.963690722579654
TOR1AIP2	31.9652414066456	0.0662957584689405	0.0449206815299166	1.47584044166357	0.139986731192815	0.74549474681197
TOR1AIP1	24.9386539804354	0.0934114848757449	0.0459633393345485	2.03230414126007	0.0421228754917972	0.592681320042052
CEP350	164.292928601273	0.0943510821016747	0.0384806266507376	2.45191126844256	0.0142099697596641	0.409915209746131
QSOX1	22.6976804621945	0.0197943066133425	0.0450330722200906	0.439550437878224	0.660262743768009	0.956148667044321
LHX4	1.92961010368644	-0.0583386367083662	0.165253496908319	-0.3530251268494	0.724069603277884	0.963315106250895
ACBD6	93.2879306211323	0.0575759625350373	0.0365467859414158	1.57540426748692	0.115163159999294	0.717599021989772
XPR1	102.851443812252	0.0864079179283205	0.0366825813432993	2.35555718174954	0.0184949502645454	0.465257907945661
KIAA1614	2.46427491622236	0.00739685386312603	0.130766866423667	0.0565651993155607	0.954891557061784	0.992836621539013
STX6	62.9896391791037	-0.0386367779093848	0.0519630112596128	-0.743543858848965	0.457152478345131	0.908281571203978
MR1	23.9613897560232	-0.0407189542460629	0.0537456520819	-0.757623224740369	0.44867657253314	0.90764374230438
IER5	16.973270171445	0.0210453035188277	0.0946762820085577	0.222286966411771	0.824090497612717	0.978880485064749
CACNA1E	13.7163212312635	-0.0298854992520041	0.0622356170987165	-0.480199291743191	0.631085690416396	0.951719277653756
GLUL	141.149014326778	-0.0307474678788767	0.0742722255453272	-0.413983392218562	0.678886269673467	0.957405708733495
RNASEL	6.1058766899628	-0.0676916831102496	0.0854517393461968	-0.792162729842226	0.428265797117021	0.900152264080891
RGS16	14.1234229057873	0.306782673644309	0.185010825280111	1.65818769350297	0.0972795879583138	0.69808720141044
NPL	181.939829298208	-0.0599729603544591	0.0563222318208466	-1.06481860564803	0.286958023852437	0.847526130989353
DHX9	63.4129989217543	0.0663991528168362	0.029748087569594	2.23204777992868	0.0256118052169806	0.513631299954545
LAMC1	3.65981315499063	0.103998166591587	0.106046373147145	0.980685746294062	0.326747735009866	0.865542826575731
NMNAT2	22.58613234253	-0.00788945663990532	0.0559226124359392	-0.141078113061025	0.887808233951946	0.985940217236302
SMG7	69.4656700709551	0.063763267178272	0.0359759881901515	1.77238403685399	0.0763308298046935	0.664650582753384
NCF2	17.0534612437914	0.13571021238263	0.0769077817537755	1.76458362584314	0.0776337693966566	0.664650582753384
ARPC5	42.4330291965824	0.0552510022837434	0.0403788561005814	1.36831519313267	0.171213437117817	0.771133750281294
RGL1	112.713010079767	0.0595956087997195	0.0777600762370589	0.766403682759218	0.443436142193243	0.905024847247178
COLGALT2	7.94518546852728	0.0706207466760794	0.0752712173026452	0.938217146032493	0.348132828648892	0.876245318333753
TSEN15	26.9407408309897	-0.0234855588442328	0.0526840053912758	-0.445781573929493	0.655755033073561	0.956148667044321
C1orf21	15.0570074054493	0.0022569415779543	0.0580581546456855	0.0388738083690026	0.968990998673532	0.994587105830553
EDEM3	57.7989871348022	-0.0172812915704289	0.0421482909681508	-0.410011679559853	0.6817973798684	0.957405708733495
NIBAN1	117.121982071375	0.0883792401641503	0.118602152963219	0.745173995210346	0.45616654136346	0.908281571203978
RNF2	30.9648178748679	0.016911524520594	0.0454455994260431	0.37212677870198	0.709798459256414	0.961804616097718
TRMT1L	21.481024168532	0.00982568147733889	0.0540222254952002	0.181882204727236	0.855675170127403	0.983554700709195
SWT1	19.9449178618549	-0.0163581033613298	0.0590164763768292	-0.27717858411066	0.781642983039233	0.970358573556272
IVNS1ABP	49.3763161225282	0.0954912331828077	0.0483674290110343	1.97428796889375	0.048349008139694	0.609175112055558
HMCN1	0.601381162403081	-0.133869580921382	0.316501103791742	-0.422967185003778	0.672319203117149	0.957250874969825
TPR	52.540217989772	-0.0120855267306595	0.0319827831151833	-0.377876018079305	0.705522698662583	0.961072621094506
ODR4	35.5745639019684	-0.0295928789168594	0.0346171885108047	-0.854860841966495	0.392628190914442	0.889074223789541
PDC	1.36860882599856	0.157084883206968	0.212741299908567	0.738384522772401	0.460280817008072	0.909293044363601
PTGS2	2.12729584587445	-0.0409239796818904	0.202241423638887	-0.202352114347071	0.839641461172122	0.98176201914122
PLA2G4A	133.873302581253	-0.0752239625244379	0.0382079697422459	-1.96880292336664	0.0489757264766134	0.609742237904592
ERVMER61-1	12.5407573345887	-0.210632529580412	0.15557331162179	-1.35391171779177	0.17576454465798	0.77562414882339
BRINP3	12.5812449679986	-0.0634244904879224	0.0656066892550432	-0.966738166612285	0.333674942229663	0.867767843725465
RGS18	29.9084143774733	-0.107416324964497	0.0685761713579589	-1.56637973274707	0.117259744810167	0.718602291412632
RGS1	132.141481596587	0.109449070034885	0.185276430983277	0.590733907459412	0.554698725126544	0.930591844364127
RGS13	0.61669145352072	0.631708594353205	0.43742090930751	1.44416643308907	0.148692164545379	0.752316180693929
RGS2	15.0585206775605	-0.14954377427997	0.140468001878883	-1.06461095964697	0.287052018193144	0.847526130989353
UCHL5	30.0766238087762	0.0265639187546394	0.0435986955824323	0.609282420030546	0.542337257615706	0.928639942110083
RO60	28.2563798224087	0.0184373009420615	0.0436236150727846	0.422644957583168	0.67255432022664	0.957250874969825
GLRX2	11.1943448147062	0.0667771505325095	0.0668407741169712	0.99904813214236	0.317771375411361	0.862617427615974
CDC73	82.0685526764647	0.0546036800800433	0.0356324561253522	1.53241415320774	0.125420267077328	0.728438810724199
B3GALT2	5.2558127482913	0.0857787968664209	0.0911697265732706	0.940869300485209	0.346771841624807	0.876245318333753
KCNT2	9.22625044495877	-0.0129994603139065	0.0714215942372031	-0.182010223276914	0.855574702897162	0.983554700709195
CFH	0.739885386029828	0.0571006415265281	0.231378044273943	0.246785046981048	0.805074583418241	0.974425022220498
ASPM	3.19360195740766	-0.371927831475612	0.442441415040291	-0.84062616841993	0.400557393977577	0.893983274727928
ZBTB41	22.1987637233675	-0.0539067652966684	0.041928627760689	-1.2856792167	0.198555037472578	0.787598252796564
CRB1	5.4057159132307	-0.0221287621501188	0.0934614905264769	-0.236768769955042	0.812836180690501	0.975951027605544
DENND1B	42.7399294244455	0.0950410339346062	0.0550065514076246	1.72781298777135	0.0840217581222316	0.675436517955426
C1orf53	0.773577087188651	0.0282913724377072	0.221146964973125	0.127930186340768	0.898204222072071	0.985940217236302
NEK7	108.382180937009	-0.00659172743591121	0.0481063725049888	-0.137023996877495	0.891011827246701	0.985940217236302
PTPRC	442.668264285097	-0.0581512784068342	0.0365779321820587	-1.58979130141635	0.111881855261088	0.713449607324698
MIR181A1HG	87.1909846637275	0.0207828414609505	0.124362196375389	0.167115426284505	0.867279228281923	0.983554700709195
ZNF281	10.9305721885693	0.0537584352373605	0.0724051291451988	0.742467223966346	0.45780430301516	0.908281571203978
KIF14	1.54413901317831	-0.560784466494436	0.436829308353523	-1.2837610841821	0.199225563928783	0.787653286276774
DDX59	12.6849903413477	-0.0730882909773589	0.0687125553194661	-1.0636817483726	0.28747289537223	0.847526130989353
DDX59-AS1	1.25555410756918	-0.16017109784784	0.181959276252299	-0.88025794093483	0.378719591600529	0.884971225985138
CAMSAP2	109.22016481274	0.0208290693219243	0.026695855712481	0.780236061591618	0.435251939736598	0.903440664983502
KIF21B	16.441695673414	0.106039540360214	0.0662253304984785	1.60119307162462	0.109334162919357	0.709854245604228
TMEM9	14.9143195920112	0.0310015062139157	0.0637782531784676	0.486082711095359	0.626908524344048	0.950209298463846
TNNT2	8.35017896723919	0.129469509156852	0.0745998644755678	1.73551936142263	0.0826488551493597	0.675026541285871
PHLDA3	6.34519991408413	-0.0404332683976175	0.0854963903506694	-0.472923689898224	0.63626762289917	0.952843060873616
CSRP1	25.7182109422111	0.10331575503287	0.0500919861327284	2.0625206347202	0.0391581950760352	0.582258626439108
NAV1	36.3304842895775	0.217559737629048	0.0729483150605712	2.9823819432759	0.00286014933300248	0.247623784314818
IPO9-AS1	14.1520335517872	0.0679459918208611	0.108389310013328	0.626869862097157	0.530744544129459	0.926398124775586
IPO9	44.4103892343772	0.0106855086497158	0.0368223461163893	0.290190869857685	0.771670220641024	0.968748597202033
SHISA4	10.1501597695317	0.150202890087279	0.0697099453407996	2.15468380233212	0.0311865861718119	0.550670649170527
TIMM17A	17.246633412237	-0.0232999576225933	0.0625928386685971	-0.372246380228206	0.709709416841846	0.961804616097718
RNPEP	21.8878931773955	0.00889185729506727	0.054340010161428	0.163633706888391	0.87001950808623	0.983554700709195
ELF3-AS1	2.74646302264681	-0.083683590408594	0.147154896267737	-0.568676901218009	0.56957542623787	0.934195898323174
GPR37L1	6.31536978508983	0.0325731960218163	0.0872839490415456	0.3731865523902	0.709009604061191	0.961804616097718
ARL8A	20.9659881313952	0.011539739200367	0.051176289801243	0.225489953358961	0.821598140197918	0.978133749944741
PTPN7	6.23886297410319	-8.72669195066433e-05	0.153786097840692	-0.000567456491399137	0.999547235250884	0.999927991490635
UBE2T	3.20042388290141	-0.0544740266558928	0.111705355082456	-0.487658148668722	0.625792000421152	0.949688953653335
PPP1R12B	80.9539541867017	0.0353831432472978	0.0322253914809837	1.097989554857	0.272209050306425	0.837883760234643
SYT2	4.71169229068826	0.079432881512179	0.0968276850708691	0.820352995675166	0.412014903093496	0.897137647040084
KDM5B	25.4755051249769	-0.0134274273473155	0.059399735294615	-0.226051972802862	0.821160997877555	0.978133749944741
RABIF	6.10965343438731	0.0598510660895696	0.0867517895737652	0.689911601635354	0.490249779532496	0.916987573062166
KLHL12	18.9818675094432	-0.0443428996142629	0.0488742416614239	-0.907285680695531	0.364255744448946	0.880538294519461
ADIPOR1	16.9305477971661	-0.0610752583713517	0.0556083926963214	-1.0983100825245	0.272069110729677	0.837883760234643
CYB5R1	11.151491503797	0.117692319955215	0.0636677446183379	1.84853917255484	0.0645243829723442	0.641179954703333
TMEM183A	15.5194768516939	0.0773222719165448	0.0549227234756276	1.40783754015507	0.159179181524023	0.762325493861816
PPFIA4	16.9550941814941	0.0496487896956148	0.0660660283874848	0.751502563532638	0.45235025856259	0.90814875164276
ADORA1	10.3025571768933	0.218810760312091	0.0796925535101969	2.74568639947136	0.00603844537656594	0.313440292400016
MYBPH	1.0409043325691	1.35563577060559	0.36347345028377	3.72966930472425	0.000191731241632818	0.058128401139738
CHI3L1	10.0083527804222	0.764799355111671	0.160086180842192	4.77742270499654	1.77556267544909e-06	0.00305041667642154
CHIT1	2.41709259635476	0.0899512398393962	0.190948633760852	0.471075587542841	0.637586757697748	0.953061289700695
BTG2	30.8997881775601	-0.0645139264539373	0.0989802469311848	-0.651785870960598	0.514539317592575	0.924430578224955
PRELP	2.04304514686453	-0.137182416035365	0.143556847456363	-0.955596465553926	0.339276147882687	0.872279314692733
ATP2B4	53.7241253411702	0.0767440444633874	0.0696130922237145	1.10243694126898	0.270271758879774	0.837872327343341
ZC3H11A	0.912729038249696	0.129147667137665	0.200886297642793	0.642889378982479	0.520295881600997	0.924842845876278
SNRPE	11.325358644392	0.021582596515045	0.0673705310608212	0.320356633311388	0.748697996161706	0.965017013166045
SOX13	1.29480071811178	0.223587018615614	0.172667046758388	1.2949026627442	0.195353809829526	0.787246048389701
ETNK2	0.974570980054014	0.12759080390154	0.198471612632016	0.642866766735577	0.520310555263155	0.924842845876278
PLEKHA6	11.6754276146074	0.0896384059976936	0.0695206811224309	1.28937755715934	0.1972668598252	0.787322767649081
PPP1R15B	11.971267916749	0.113301406871239	0.0659082749757789	1.71907711001201	0.085600332141811	0.676316982921146
PIK3C2B	20.9157270416367	-0.00817610688370902	0.0625613740208204	-0.130689375220372	0.896021037599662	0.985940217236302
MDM4	101.684371173442	0.0280296571964786	0.0294560840156613	0.951574458491351	0.341312840073767	0.873882949697067
LRRN2	4.23448347340678	-0.169558049536782	0.0982343045100225	-1.72605741326832	0.0843370843488597	0.675842453391791
NFASC	18.5944855362018	0.0103885299285448	0.0592769828264263	0.17525402665929	0.860880034030795	0.983554700709195
CNTN2	11.0434618181631	-0.0202787269667486	0.0688522361684158	-0.294525321111517	0.76835651755673	0.968748597202033
TMEM81	1.36302137928938	-0.00158929318687047	0.168092651733035	-0.00945486415072198	0.992456222265136	0.997824782820497
RBBP5	14.1079746521862	-0.0502916244787401	0.0608643227318004	-0.826290710575241	0.408639201779055	0.8965571764005
DSTYK	24.4483657642049	-0.020248877856621	0.0484993984780869	-0.417507814365366	0.676307009743946	0.957405708733495
TMCC2	7.76847577793638	0.0339863908145563	0.07549412320632	0.450185913434268	0.652576392572514	0.956148667044321
NUAK2	4.86051906416728	-0.0184712149662877	0.126329832701842	-0.146214196371831	0.883752298916654	0.985247516522263
KLHDC8A	0.982032505684217	0.0371913533014451	0.216385977273957	0.171875062192033	0.863535752299187	0.983554700709195
CDK18	16.6088236500348	0.118650092300813	0.0622042321241405	1.9074279715249	0.0564651900882488	0.625404562424429
MFSD4A	11.9130862896165	-0.0479299711771747	0.0695952728586373	-0.68869578648726	0.491014728297939	0.916987573062166
ELK4	32.5776154975494	-0.00392862949860455	0.0424239716033865	-0.0926040007600547	0.926218165262024	0.988807667254697
NUCKS1	115.684920530272	-0.00478535183084543	0.0259205281002969	-0.18461629378572	0.853530005036513	0.983466390243173
RAB29	24.0377076779484	0.00752413488204548	0.0533341554565344	0.141075354388566	0.887810413258858	0.985940217236302
SLC41A1	6.67776289243802	0.025519545994979	0.0798917606146491	0.319426506546404	0.749403113474457	0.965445004211135
PM20D1	0.952469040003133	-0.382456249527897	0.222425749972944	-1.71947829590063	0.0855273163580942	0.676303193050107
RAB7B	1.44693169525862	0.356465571762379	0.29005602024577	1.22895422567109	0.219088968741257	0.804510200150779
RHEX	0.580427129827915	0.286029263690682	0.433087315223131	0.660442487315329	0.5089699144852	0.92329717474352
FAM72A	3.71163539923287	0.0902890597454289	0.119603508997451	0.754903100270688	0.450307125449967	0.90764374230438
SRGAP2	897.539059683076	0.0174317948500417	0.0316285441590025	0.551141233766844	0.581536861140455	0.938119959077153
IKBKE	19.6633169059369	-0.0250088684673076	0.098521259212578	-0.253842355113897	0.799617350213929	0.973302469565285
C1orf147	4.29422811223118	-0.125047443353777	0.142223821599834	-0.879229948591981	0.379276609252528	0.885252496832863
RASSF5	17.3918851918307	0.0820717505944775	0.084677000042265	0.969233092262514	0.332428903540136	0.867561254617533
EIF2D	10.9327105570522	-0.0108138420579179	0.0615255047224939	-0.175761939811675	0.860480971715276	0.983554700709195
DYRK3	0.805146536754776	0.220979863799531	0.20724060738554	1.06629615975035	0.286289784943407	0.846536918691944
MAPKAPK2	25.2249552756623	0.0586091036412744	0.0516199069880759	1.13539731202563	0.256208885417395	0.827673679802432
IL10	2.1060507679433	-0.0280490822664155	0.205824233075502	-0.136276870061877	0.891602408301749	0.985940217236302
IL19	0.944749512226226	-1.60101956835493e-05	0.222143191930294	-7.20715118227578e-05	0.999942495253493	0.999942495253493
PFKFB2	19.7452703430046	-0.0424724007698102	0.0554794831598708	-0.765551485896522	0.443943220460337	0.905024847247178
YOD1	7.29843155378492	-0.00236869051325541	0.0815777241245872	-0.0290359965134342	0.976835881622725	0.995355110503928
CD55	27.3856657517875	-0.108238860273992	0.115919808028384	-0.933739126340586	0.350438477015048	0.87745557663291
CR1	6.4560549677296	-0.571316380538933	0.206076945559834	-2.77234495584588	0.00556540245997837	0.301078247315977
CR1L	1.0481951617268	-0.385244798011957	0.21068595871502	-1.82852621200567	0.0674706154514106	0.644581834523378
CD46	46.6035735340914	-0.0139646765942646	0.0348669431431201	-0.400513361235685	0.688778444386245	0.958945132703495
MIR29B2CHG	87.9718271754961	0.00291195807730064	0.0471272239439911	0.0617892978538561	0.950730626278449	0.992529254456758
PLXNA2	25.8570825295287	-0.0147133956704559	0.0719920572794428	-0.204375263417528	0.838060259148607	0.981556844210534
CAMK1G	11.4506755912858	0.0667531400274763	0.0730818807996912	0.913402053929603	0.361031125738128	0.878605825134015
LAMB3	1.82100573712894	0.106342668914592	0.15125294976888	0.703078314023546	0.48200694591306	0.915348926797895
HSD11B1-AS1	1.21646518119629	0.11409654928456	0.180328023753653	0.63271668434867	0.526918672519432	0.925671372486025
G0S2	1.16749842347803	0.154524680294414	0.330401927467262	0.467686981970541	0.640008451903507	0.953914790140225
HSD11B1	1.31172391796408	0.0718562867546723	0.179104691100557	0.401197122828733	0.688274998879617	0.958945132703495
TRAF3IP3	41.8992039914105	0.0760813744842004	0.0662062354359394	1.14915723546638	0.25049115106112	0.823365210168965
C1orf74	0.83231785532358	-0.112332732482195	0.212388944862416	-0.528901033690634	0.596874104872361	0.942245435310675
UTP25	9.26819903681526	-0.0136827153997074	0.0665601129782579	-0.205569293492288	0.837127365454161	0.981472802900534
SYT14	12.7586079205491	0.0548030207888342	0.0614546941914427	0.891762972867665	0.372519992084203	0.88416467384384
SERTAD4-AS1	0.930137031235272	0.405616109262075	0.210910878645775	1.92316352701421	0.0544595162057086	0.619232005487216
SERTAD4	1.39941668143948	0.140766270718456	0.17566494321109	0.801333881110829	0.422938381413126	0.899263548467358
HHAT	11.474887122132	-0.0271812832803868	0.0893910139054975	-0.304071763959656	0.761073218039395	0.967597155103099
KCNH1	19.1687117868775	0.055039723976316	0.0592927247065262	0.928271120086642	0.35326695081887	0.878238936501454
RCOR3	62.8977960944657	-0.0251700558822867	0.0402794662359402	-0.624885536835346	0.532046185470444	0.926398124775586
TRAF5	9.21769716797429	-0.0979836653290826	0.0777357496689625	-1.26047109272562	0.207499469590229	0.792430483549653
SLC30A1	15.6027704533266	0.0441768281777168	0.0617225754275079	0.715732094322631	0.474156789397937	0.912170951574231
LPGAT1	64.4630973603814	-0.00920884984917549	0.0345107988014309	-0.266839660888802	0.789592616071653	0.971797526143128
INTS7	19.1261580217554	-0.173073946125596	0.0669681519197653	-2.5844217163549	0.00975424451282788	0.372513009935302
DTL	2.21843870621209	-0.465800433027616	0.419706915114713	-1.10982310810939	0.267075259572199	0.835197091022773
PPP2R5A	36.2172829542775	-0.0151373704226633	0.0385964031439146	-0.392196401468306	0.69491310279471	0.959124060506929
PACC1	14.7453406202014	0.0165077616514373	0.0539083473054035	0.306219026858993	0.75943788647089	0.966777677420869
NENF	17.6257977380369	0.0297316912151784	0.0589073576799732	0.504719484732318	0.613755873685186	0.946222790455659
ATF3	4.36089483904031	0.338808162318679	0.213355692180603	1.58799682753194	0.112287056502148	0.713890817284629
BATF3	13.393998125101	0.00923407514237812	0.0930068259254467	0.0992838434222028	0.920912906112635	0.988405051347377
NSL1	64.7207209449139	0.042560465224367	0.0376835047064482	1.12941897405536	0.258721132399188	0.831311270840167
TATDN3	27.5361234681882	-0.0526219145577226	0.0572483999760637	-0.919185769029782	0.357998413386124	0.878605825134015
SPATA45	0.940988411370347	-0.0471988181308978	0.214180225605411	-0.220369634953384	0.825583291934252	0.979594773504693
FLVCR1-DT	3.88208153108783	0.0281624340548927	0.106803838032277	0.263683726856161	0.79202363596623	0.971926147564273
FLVCR1	18.8353999567633	-0.00533794431773731	0.0562439956331345	-0.0949069186434651	0.92438876104559	0.988582484699408
VASH2	0.807556035965463	-0.0798423353589752	0.226755770054164	-0.352107182718675	0.72475788187859	0.963315106250895
ANGEL2	27.9165796629302	-0.0397814118752247	0.0459572726755862	-0.865617334519454	0.38670004631585	0.887657065760254
RPS6KC1	110.462922124403	-0.016745979001128	0.0320418449157257	-0.522628426832854	0.601232854442415	0.944062218619672
PROX1-AS1	1.40437506272106	-0.0348201419091396	0.178132340480428	-0.195473443032459	0.845022326040792	0.982789655688184
PROX1	9.18915437947679	-0.0671134919473843	0.10858864329564	-0.618052587365544	0.53654067445654	0.927011432359182
SMYD2	23.9094855282031	0.0793027808690584	0.0450631799644029	1.75981324291146	0.0784394769522341	0.666004776216829
PTPN14	38.3548901343605	-0.0984339814924076	0.113789187782576	-0.865055664871177	0.387008237056096	0.887657065760254
CENPF	4.30217138032493	0.0231151944035017	0.270702392943964	0.0853896936488721	0.931951586513896	0.989717799033086
KCNK2	1.44952436693163	0.0532418520394614	0.173808371584719	0.306325015038241	0.75935719483359	0.966777677420869
KCTD3	22.4788060027349	-0.0409255253700167	0.0440904374290126	-0.928217721493656	0.353294643667067	0.878238936501454
USH2A	0.949937484629787	-0.214762386432934	0.214201729528463	-1.00261742473184	0.31604548526374	0.862545597897196
ESRRG	25.7800424007174	-0.489063734920475	0.152613536877529	-3.2045894808987	0.00135255240741629	0.19949523160499
GPATCH2	62.6638025996365	-0.12238013969974	0.0449161991159301	-2.72463258486927	0.00643730784151042	0.314898148897295
SPATA17	0.861191621632126	-0.214979011141935	0.213158483439767	-1.00854072365683	0.313194947769371	0.860404193295165
RRP15	20.7768022388342	0.040339648429307	0.0724836544595775	0.556534417725909	0.577845572710799	0.937451619858446
TGFB2	4.98340461078266	0.413804549744149	0.136351135743668	3.03484490603787	0.00240659408388982	0.244807616612529
LYPLAL1-DT	2.75300039405749	0.125034649960347	0.15583099709914	0.802373419203623	0.422336984134743	0.899263548467358
LYPLAL1	59.6681614573611	0.0202625508691532	0.0455849180331805	0.444501202226675	0.656680259851199	0.956148667044321
LYPLAL1-AS1	0.981137096534304	0.253073530786497	0.220827507993329	1.14602357779694	0.251785396448837	0.82411215069685
ZC3H11B	0.579789408717734	0.15411200039434	0.250295478755818	0.615720272537115	0.538079155103002	0.927205488203098
SLC30A10	1.77120325613857	0.0934600691882743	0.152500609214083	0.612850464466496	0.539975219427908	0.928113723469219
EPRS	32.3794148113473	0.0867133992942098	0.0543522405036271	1.59539696046979	0.110623495295268	0.710914581984802
BPNT1	5.68044282036768	0.00904172661561948	0.0848920444937061	0.106508527030349	0.915178890301686	0.988029114823299
IARS2	21.5520082885091	-0.0377014116283926	0.0448498021540299	-0.840614892768374	0.400563712800096	0.893983274727928
RAB3GAP2	74.0986340899617	-0.000798338331491362	0.0286223393375855	-0.0278921412423834	0.977748176386631	0.99544882603244
MARK1	11.1981902469727	0.0123051451314167	0.0647610156187677	0.19000852617652	0.849302449322077	0.983466390243173
C1orf115	14.4091975891104	0.036520390767902	0.0678510994344299	0.538243168825799	0.590409180721574	0.939205149670872
MARC2	4.55011524446108	0.0479570820734162	0.0999200543015523	0.47995452373039	0.631259729971611	0.951719277653756
MARC1	1.93995813307588	-0.0535857007907287	0.149477520032595	-0.358486686018364	0.719979129749815	0.962896469801305
HLX-AS1	2.55963587599227	-0.118654442524733	0.170363979150586	-0.696476116115212	0.486130709569315	0.916280199349333
HLX	3.38922832097528	-0.184242652253433	0.162641634089116	-1.1328135829752	0.257292546140231	0.829651442778149
DUSP10	20.0531412804627	0.280064399598833	0.108616398641265	2.57847252442812	0.00992381913196708	0.372513009935302
TAF1A	8.92129478819182	-0.0091669818690909	0.0756121492460723	-0.121236890638538	0.903503405108388	0.987135481919965
MIA3	43.7421781584763	-0.0308465861457744	0.0412380350668325	-0.748012995667296	0.454452318883355	0.908281571203978
AIDA	83.0808684966374	-0.0879530873615875	0.062096105923018	-1.41640262387186	0.156657656141431	0.759260808903565
BROX	51.1434602718894	0.0148931097321284	0.0667277780037836	0.223192052510484	0.823386037123553	0.978569938970359
FAM177B	125.586318685825	-0.112875798090245	0.111236015670446	-1.01474147028653	0.310229080359777	0.860404193295165
DISP1	234.619382148622	-0.110208785341055	0.0614867893171073	-1.79239779089249	0.073069268422653	0.661473669994766
TLR5	54.2143514783855	-0.000177944832451522	0.070043878847149	-0.0025404765609831	0.997972995155299	0.999848276491365
SUSD4	8.07367474827974	-0.0309474029535287	0.0845752699022023	-0.365915509218173	0.714428123080194	0.962321425129885
CAPN2	9.90919977218219	0.0370125297079175	0.0696673754858315	0.531274925311989	0.595228278703699	0.941429996452189
TP53BP2	21.9941827306166	-0.0983230794237269	0.0482563005596396	-2.03751796725922	0.0415981632887546	0.591774604822474
FBXO28	45.1272973929307	0.0693955841799725	0.0358454347533497	1.93596715055848	0.0528717243673104	0.615916709213761
DEGS1	21.5549799312832	-6.75694122384142e-06	0.0577987905035818	-0.000116904543589415	0.999906723669795	0.999942495253493
NVL	34.0668195973163	0.0044894816930517	0.0427663344914193	0.10497700460984	0.916394055546142	0.988047886123314
CNIH4	14.7951460166854	-0.0307628919856176	0.0782130443045753	-0.393321756736913	0.694081850947044	0.959094012974975
WDR26	79.1379779964465	-0.0421085465275612	0.0307546440599008	-1.36917684514724	0.170944002074222	0.771011028896886
CNIH3	18.4108504780619	0.0147789546776212	0.0639304680226456	0.231172321034567	0.81718093226026	0.976914184417437
DNAH14	6.37743139995885	-0.0262411602996661	0.122236606212866	-0.214675137936741	0.830020607710275	0.98036449455903
LBR	28.8865444397085	0.00258329255098953	0.0446765562382275	0.0578221055628082	0.953890329942385	0.992533800913133
ENAH	16.0745749736719	0.0319492936739832	0.0575078485157005	0.555564057752232	0.57850890785062	0.937522768387621
SRP9	36.0132370519912	-0.00909021402929092	0.0397708456032236	-0.228564766260693	0.819207212097464	0.977438369596235
EPHX1	10.1272534711393	0.0803786074102576	0.0699579320340464	1.1489563095024	0.25057399672591	0.823365210168965
TMEM63A	26.4590738069284	0.0383899225316969	0.0447949301446213	0.857014898957412	0.391436650646274	0.889074223789541
LEFTY1	1.23483843497023	0.0468737378450516	0.176997575252728	0.264827005557124	0.791142732000205	0.971797526143128
PYCR2	8.97508373299013	0.0218113542250963	0.0696450075336504	0.313179005897268	0.754144667590703	0.965759884900402
SDE2	5.43016677143561	-0.105184285703886	0.0884312483043918	-1.18944703055449	0.234263803221802	0.815290421054481
H3F3A	74.6702057284775	-0.00345414027369496	0.0509640541129388	-0.0677760106376234	0.94596394057847	0.991945197025733
ACBD3	35.6362984971715	0.0454329508468163	0.0465415119753873	0.976181239467312	0.328974658370448	0.867366652517389
ACBD3-AS1	0.998614191373307	0.113208188677573	0.206283405988432	0.548799299367402	0.583143191174709	0.938150038699755
LIN9	6.26247235961646	-0.0770597434086933	0.106030319694304	-0.726770829616132	0.467366355424403	0.911181511348321
PARP1	26.6423493095727	-0.0173518797995956	0.0408268138562008	-0.425011852766957	0.670828034287724	0.957250874969825
STUM	2.89634866999916	0.253927853684902	0.121746051090673	2.08571737161138	0.0370042319210413	0.577455958365208
ITPKB	49.5924089577269	0.0729886436238416	0.0532311330681151	1.37116456887071	0.170323660461796	0.771011028896886
ITPKB-AS1	2.6541589605045	0.199954362452735	0.16055449990217	1.24539868128625	0.212985237805648	0.797675993154435
PSEN2	3.72794286049205	0.30122893355825	0.108251884346655	2.78266688267176	0.0053914130181275	0.300445230569313
COQ8A	16.0162332089224	-0.0149326161213327	0.0554314003319433	-0.269389119378381	0.78763025826568	0.971507057248452
CDC42BPA	36.6341690741975	0.0434897240861163	0.043767281415711	0.993658337447137	0.320389232422899	0.862617427615974
ZNF678	30.5030033964449	0.0525379480280487	0.0465668895560192	1.12822540927597	0.25922473557812	0.831311270840167
SNAP47	9.73856528099913	-0.0846194936765768	0.0664247504729687	-1.27391511558651	0.202693500825641	0.788363669391414
JMJD4	4.02416687984637	0.00780025043792165	0.103348416609184	0.0754752776466681	0.939836567000291	0.990194580842032
ARF1	53.650648289361	0.0675669900364774	0.0370660617070321	1.82288020158502	0.0683215371397062	0.646834694776723
C1orf35	11.4264521300218	0.0909403375975719	0.0652946009271611	1.39276963648219	0.163689463004755	0.765953120580369
MRPL55	11.3721817928512	-0.0289760965653934	0.0678902315882423	-0.426808038321843	0.669519151189675	0.957208528456564
GUK1	72.4593255620666	0.0333049074446761	0.0403060209910644	0.826301049465031	0.408633338325935	0.8965571764005
GJC2	1.13753958399166	0.0461091136914193	0.19005087500518	0.242614582490938	0.808303983492652	0.97477841465137
IBA57	2.20899260471648	0.211593240703587	0.132852043027315	1.59269843264723	0.111227859339043	0.71154537074898
OBSCN	4.60297371339521	0.159648905680749	0.0997824139999142	1.59997036833451	0.109605157093083	0.709854245604228
TRIM11	7.34264891697258	0.0388972953552031	0.0733256465868865	0.530473267755125	0.59578383864321	0.941609771467831
TRIM17	1.51828978702709	0.00476554588832513	0.168288405308737	0.0283177315726678	0.977408738520762	0.99544882603244
HIST3H2A	5.08037225181081	0.0895940319941812	0.109294147813804	0.819751412004377	0.412357834848786	0.897313158214313
HIST3H2BB	1.6235009433394	-0.0486210116808267	0.220381115060506	-0.220622405270423	0.825386454016811	0.979441700077355
RNF187	43.4503723470693	0.0788086127337554	0.0484678052722454	1.62599920279213	0.103949824951103	0.70503642598614
RHOU	10.6157378983439	-0.212764655746576	0.104064938451003	-2.04453737169847	0.0409004893699109	0.590479333928629
RAB4A	28.05720375961	-0.0260638721582127	0.0382043045107734	-0.682223442933319	0.495097673297982	0.917914399216996
CCSAP	22.9636789532819	-0.0258071275549933	0.0590716234089024	-0.436878590187926	0.662199399582773	0.956355302055262
NUP133	27.5727373932308	0.0142407607947862	0.0430904391807588	0.330485394568573	0.741033226712973	0.965017013166045
ABCB10	20.2852861194437	-0.032084608013328	0.0470010929912998	-0.682635359549342	0.494837284825641	0.917914399216996
TAF5L	15.6782976797147	0.00953396326240375	0.0540197230966237	0.176490413424567	0.859908679449687	0.983554700709195
URB2	6.84866819404921	0.198044498761123	0.108657473108021	1.82264958954308	0.0683564798386473	0.646834694776723
GALNT2	209.973303267664	0.102453986479518	0.0480073742391973	2.13413018527196	0.0328321255937796	0.553988829816543
PGBD5	24.0582084201732	-0.13451568878352	0.0720263103394279	-1.86759099764526	0.0618191021902038	0.636980156765373
COG2	22.1554767084251	-0.00356259301832067	0.0464296034719716	-0.0767310670760159	0.938837489436781	0.990194580842032
AGT	8.45097567001001	0.102887874154666	0.0779112211209234	1.32057837978148	0.186641985673989	0.78246385705484
C1orf198	4.40011385058934	0.0660694247558535	0.0970531800095203	0.680754868097804	0.496026611833404	0.918173376754218
TTC13	52.952314063269	-0.0261375177607504	0.0323253909525412	-0.808575456956559	0.418759386737079	0.898595021272109
ARV1	11.3606300711825	0.0403395410718487	0.0611658201553662	0.65951116112533	0.509567581342449	0.92329717474352
FAM89A	13.8511161063415	0.0873847573903215	0.0937576281265358	0.932028242783473	0.35132192981217	0.877668744365259
C1orf131	10.2408575861145	-0.00549937236791993	0.0768953495878891	-0.0715176196921286	0.942985801977471	0.990901216147216
GNPAT	28.117262625721	0.0070671526860642	0.0423268114761216	0.166966337401793	0.867396535932368	0.983554700709195
EXOC8	5.87602053034387	-0.0743614727662524	0.0829061032991777	-0.896936049423396	0.369753042472598	0.88317397910255
SPRTN	6.64013309584733	-0.0324837412687929	0.0916732903696754	-0.354342482284657	0.723082234094853	0.963315106250895
EGLN1	61.7645958057699	0.0658556771667454	0.0524890777506384	1.25465487276435	0.209604074374767	0.794727365861364
TSNAX	52.5535587489996	-0.0419692706769327	0.0379063190577647	-1.10718401892245	0.268214375536049	0.836283660927282
DISC1	587.045940433776	0.0209361608554907	0.0272162832240563	0.769251285457867	0.441744150303386	0.905024847247178
SIPA1L2	175.799823783914	-0.0832367478103721	0.0632067148829997	-1.31689723100543	0.187873074787616	0.782990156972001
MAP10	1.20662401421463	-0.410461419713948	0.181851544125191	-2.25712364274112	0.0240003499296767	0.505576853695724
NTPCR	15.1647788957095	-0.0789188074705217	0.0573432446526977	-1.376252912588	0.168743345562694	0.77072565284971
PCNX2	231.172141690831	-0.00222748280397212	0.0407836518225951	-0.0546170513043181	0.956443554058363	0.992871929756414
MAP3K21	9.30540167438929	0.141065781398398	0.0876941408532035	1.60861124843605	0.107701373091076	0.709696809009233
KCNK1	15.2896856642927	0.0236747636207637	0.0560115442864511	0.422676502181185	0.672531301917344	0.957250874969825
SLC35F3	16.3680392951266	0.0152306392767596	0.07256815399883	0.20988048389663	0.833760954582654	0.980624353320381
COA6-AS1	4.1951567461336	-0.108778276038095	0.11913297467808	-0.91308284991653	0.361198969439341	0.878605825134015
COA6	10.3443804036844	-0.0477156091486206	0.0641377507951636	-0.743955136515618	0.456903617083019	0.908281571203978
TARBP1	39.0551872613002	-0.111909594936288	0.0600004853590259	-1.86514482785685	0.0621611065217059	0.636980156765373
IRF2BP2	33.5082042387539	0.0664582340492283	0.0577550521116551	1.15069126629386	0.249859270831909	0.82320894863777
TOMM20	56.5871676384024	0.0698057312879975	0.0359700958859973	1.94066013916777	0.0522995143007923	0.615916709213761
RBM34	1.89477856222612	-0.311582288519925	0.144167720448223	-2.16124863146343	0.0306761386286862	0.549611188269695
ARID4B	152.398974623118	-0.0114083951354308	0.0258976250533821	-0.440518970828983	0.659561275369513	0.956148667044321
GGPS1	5.26841817288567	0.152506502300931	0.0867360676542238	1.75828241267408	0.0786994686574863	0.666004776216829
TBCE	6.29978072090768	-0.012140451453	0.0787328330966749	-0.154198076907673	0.87745355846211	0.984375867804992
TBCE.1	4.31049669108643	0.00734326444026458	0.0977922376039959	0.0750904634169504	0.940142735494031	0.990233797725279
B3GALNT2	24.1683731540251	0.0672849479580869	0.048764874680234	1.37978305900086	0.167653450219349	0.770301876649874
GNG4	3.28627419426093	-0.0031416139051807	0.113901162271058	-0.027581930179996	0.977995593810151	0.99544882603244
LYST	204.502513823236	0.0226535456912885	0.0399961821338468	0.566392702570427	0.571126854375531	0.935264077775308
NID1	0.605020950895187	0.248414000136368	0.281646425240842	0.882006579433571	0.377773249291663	0.884522884912005
GPR137B	25.4024461205117	-0.050438574774842	0.0658895477194326	-0.765501912224634	0.44397272821114	0.905024847247178
ERO1B	36.593813162389	-0.0492217662907996	0.0511627874029482	-0.962061857637633	0.3360185323898	0.868525333970425
EDARADD	0.59225684448272	-0.259778138328841	0.241101596937126	-1.07746336660137	0.28127330825932	0.841956854453356
LGALS8	34.2303236208073	-0.00718664664168271	0.0448518446092418	-0.16023079327716	0.872699273235573	0.984149672727622
HEATR1	28.3259485992345	-0.010716031016596	0.0587158624395033	-0.182506576100063	0.855185194047298	0.983466390243173
ACTN2	8.2110832614216	0.000635365815939479	0.0785449925923336	0.00808919569497157	0.993545826033985	0.997944811489968
MTR	60.6350545754368	-0.019492943395081	0.0308814267581641	-0.631219002532895	0.527897338743815	0.926132525825941
RYR2	38.91046175346	0.109564734883925	0.0650613123542672	1.68402282276957	0.0921772580959972	0.688346911392486
CHRM3	21.865185802527	-0.015470333072225	0.0718845076831904	-0.215210948378555	0.829602855346739	0.980300989385462
CHRM3-AS2	0.938069650297185	0.279785956392186	0.202154126872774	1.38402297652953	0.166351419455394	0.768714587564518
FMN2	27.8914971358216	0.090369775178536	0.05254477931412	1.71986211300447	0.0854575088199432	0.676303193050107
GREM2	1.82740219649917	-0.0947270570754163	0.151471835590336	-0.625377362770006	0.531723415843654	0.926398124775586
RGS7	43.7677608888609	0.00523499756738424	0.0493867092389661	0.106000129347631	0.915582249560897	0.988029114823299
FH	6.64173746326429	-0.109545541606266	0.0808622410855059	-1.35471810001444	0.175507388868628	0.775563088507208
KMO	5.02639498366426	0.0319253372431668	0.156916083839967	0.203454843263399	0.838779537337766	0.981621600389922
OPN3	9.7697005611646	0.0351267922208835	0.0757969087324572	0.463433045071425	0.643053996933858	0.954189942187378
CHML	8.64390469193483	0.261120523728356	0.0710120967687414	3.67712735731101	0.000235875290740537	0.0651268525969674
WDR64	0.73647517508515	0.0605705007391031	0.24667831567857	0.245544488061238	0.806034865752644	0.974425022220498
EXO1	0.604062431524551	-0.40467411940894	0.445686313397473	-0.907979687157327	0.363888953754405	0.88048104959196
PLD5	4.56291453474727	0.0272882982984841	0.092458032029526	0.295142538722539	0.767884995083801	0.968748597202033
CEP170	255.259097576007	0.080909277370725	0.0251310264760568	3.21949751824941	0.00128415472299983	0.194662748304151
SDCCAG8	365.99396040074	0.0240948063695777	0.0302018904116958	0.797791331639522	0.424991592467281	0.89981746237712
AKT3	287.012315809455	0.050660433456941	0.0554751024386145	0.913210273257249	0.361131961891976	0.878605825134015
AKT3-IT1	0.670979183452654	0.0428229333633837	0.255325524129269	0.167718967813429	0.866804373409647	0.983554700709195
ZBTB18	26.3975326529861	-0.0300548732985399	0.0473092444369829	-0.6352854216172	0.525242279859981	0.924958624614
ADSS	29.3092787582018	0.0351585001024135	0.0395212992644028	0.889608913593615	0.37367591834404	0.88416467384384
CATSPERE	10.1608879520691	-0.0680474807854113	0.0841949396732687	-0.808213427665367	0.418967729158249	0.898595021272109
DESI2	26.3885064612737	0.0823655641609857	0.0440316261846794	1.87060009583849	0.0614005313212636	0.636148929778547
COX20	31.5634536571884	0.0371679253402004	0.0442329141053998	0.840277564612527	0.400752777621583	0.894147106433609
HNRNPU	145.276373974338	0.0607903255324078	0.0328725816359251	1.84927141426497	0.0644186312638329	0.641179954703333
EFCAB2	23.092193034698	0.0463074240519645	0.0708257563664042	0.65382180759781	0.513226614948635	0.923966562401329
KIF26B	40.7448492628622	0.171679195305904	0.136872400214184	1.254301050009	0.209732602437714	0.794824877179394
SMYD3	282.213008922595	0.0171275932066252	0.0374022320509767	0.457929708132965	0.647002942556085	0.954977083396062
TFB2M	6.15357789235789	0.110354346959343	0.0873519547024231	1.26333002318358	0.206470600807858	0.791256165287812
CNST	42.3811757621766	0.0747736740461419	0.0360774568342128	2.07258716682138	0.0382107163772642	0.580292075932953
SCCPDH	12.466181282576	-0.0997786567802394	0.0611623534542076	-1.63137373147264	0.102811484206349	0.703334541565866
AHCTF1	48.6930164437544	0.0533471992158502	0.0358685651457226	1.48729671786751	0.136936461001113	0.743699178081913
ZNF670	9.00366356573303	0.0514557009681587	0.0733447710764113	0.701559227917579	0.482954085950964	0.915463537694471
ZNF669	1.30102336076466	0.0462943032127057	0.171429452884976	0.270048713529802	0.787122777298363	0.971507057248452
ZNF124	68.5139461630977	-0.044239101123831	0.0550457319088547	-0.803679042674599	0.421582360581788	0.899263548467358
ZNF496	13.6879508453837	-0.085837428106487	0.0642700054336057	-1.33557524271818	0.181688146641449	0.777468244784771
NLRP3	21.5817208879383	0.00394660425019199	0.0746532771427797	0.0528657870255827	0.957838844257869	0.992871929756414
GCSAML	0.679802999131822	0.1291719890732	0.311661827520453	0.414462015129919	0.67853577992376	0.957405708733495
TRIM58	1.1028377051619	0.0671259653231718	0.242215270616885	0.277133498446289	0.781677600743821	0.970358573556272
OR2L3	0.58331462423207	0.0174843310508133	0.246326046365815	0.0709804395790431	0.943413323173145	0.990901216147216
OR2L13	0.633923754598179	-0.00877694244550359	0.253273620834866	-0.034653993639654	0.972355646629455	0.994587105830553
SH3BP5L	8.00242940261218	0.112315705883258	0.0701323030666891	1.60148321061775	0.109269935717459	0.709854245604228
ZNF672	5.8271331831316	0.0535529136349233	0.0837870558331533	0.639154975698922	0.522722118926326	0.924842845876278
ZNF692	14.1869080715761	0.0447843617884081	0.0596514642546131	0.750767183136577	0.452792782584404	0.90814875164276
PGBD2	2.73092161743102	-0.097203041809261	0.117251332420725	-0.829014389878951	0.407096264645608	0.896256738983983
FAM110C	0.926521635252218	-0.283795085417423	0.207917434302908	-1.36494126319379	0.172271511801883	0.772202572976746
SH3YL1	30.1745430341699	0.0259581203914051	0.0468794512891196	0.553720653241302	0.579770038447462	0.938119959077153
ACP1	19.7629920307294	0.0271221873238025	0.048700593938803	0.556916972262887	0.57758415798947	0.937418461994603
TMEM18	7.43109680878817	-0.0363003868155045	0.0739680047211385	-0.49075795612384	0.62359764996749	0.948275655369525
SNTG2	1.03928831287097	0.0023075385912004	0.197645870482095	0.0116751166395326	0.990684816311109	0.997768478710042
PXDN	1.00237452633865	0.0805237514092716	0.191511707809129	0.420463857434377	0.674146627102449	0.957405708733495
MYT1L	43.443950510899	0.111586659642787	0.0506940559696078	2.20117837305592	0.0277233987131234	0.526608342631835
EIPR1	31.2685939185476	-0.0383021846441654	0.0650274658255891	-0.589015489960751	0.555850882653911	0.930591844364127
TRAPPC12	62.168012934646	-0.0502676773098936	0.0335354133189174	-1.49894312713115	0.133888386870101	0.74041283892072
TRAPPC12-AS1	0.6730331211544	0.086858574753044	0.277523717252998	0.312977123587104	0.754298042392871	0.965831394848532
ADI1	10.4360795365068	0.0102249870005961	0.0683927388308641	0.149503985004645	0.881155965128919	0.984495522279308
RNASEH1	14.2774934896225	0.0102708607333335	0.0580424117761299	0.176954410043268	0.859544199880532	0.983554700709195
RNASEH1-AS1	2.74008185160988	0.0894688291232647	0.118417895333942	0.755534700823386	0.44992821950658	0.90764374230438
RPS7	74.3997604171676	-0.0479927855107368	0.0515341658451098	-0.931280922543368	0.351708267686411	0.877668744365259
SILC1	4.0830389993221	0.106435834998321	0.100230108477132	1.06191479402224	0.288274368319632	0.84820138591021
NRIR	7.30507205088468	-0.0173741303414314	0.138140823374147	-0.125771150895594	0.899913078650021	0.985940217236302
CMPK2	5.67545844651833	0.0342928140834815	0.140852296083935	0.243466489627164	0.807644041597387	0.974508586264908
RSAD2	7.36992582122048	-0.138387517515892	0.150875035258255	-0.917232710362001	0.359020709520792	0.878605825134015
RNF144A-AS1	1.73614114309725	0.032332744209833	0.148723388689842	0.217401879386045	0.827895166686653	0.979707463738735
RNF144A	15.157608203221	-0.055842592776062	0.0567759979943502	-0.98355986241966	0.325331968303726	0.864555521816435
ID2-AS1	1.06588166930045	0.441946804557234	0.195181297965472	2.26428868525823	0.0235563650376502	0.504905672150002
ID2	60.8087417574198	-0.00717894340197037	0.0932500438043193	-0.0769859520606235	0.938634720430293	0.990194580842032
KIDINS220	104.704626859046	0.0327515633159335	0.0283396954229893	1.15567802783671	0.247812878747717	0.822758189071761
MBOAT2	12.3587652765992	-0.0925771425541854	0.0623956026370745	-1.48371261181116	0.137885179005226	0.744504300361725
ASAP2	7.34516139065161	-0.0524131015669504	0.078908865307281	-0.664223232241995	0.506547446218646	0.922692051767788
ITGB1BP1	24.7184163151955	0.0311232389559219	0.0415881189177308	0.748368518842835	0.454237905815335	0.908240850862112
CPSF3	14.3635003045916	-0.0694034933441738	0.0549137812529726	-1.26386294588696	0.206279223481793	0.791256165287812
IAH1	16.4956080350835	0.0150132730883644	0.0562203903305074	0.26704320265485	0.78943589760272	0.971797526143128
ADAM17	80.5447263853259	0.0413397876379977	0.0352635516795676	1.17230924478747	0.241072921289552	0.819066587476214
YWHAQ	52.4060859282412	0.0189058761923746	0.0338895699954496	0.557867101734048	0.576935137724772	0.937285774992303
TAF1B	26.5416580301735	0.0764352302125503	0.0541921243608768	1.41044904797516	0.158407131336078	0.760885698887369
GRHL1	1.62990478820029	-0.219655120769853	0.153639152149355	-1.42968193781962	0.15280832657549	0.757662497438347
KLF11	2.80448368257195	0.0643371088763267	0.123432326963223	0.521233865221517	0.602203865557777	0.944062218619672
CYS1	0.796871116868346	-0.104715683686361	0.229086592846866	-0.457100882181955	0.647598536233124	0.954977083396062
RRM2	1.96008990920209	-0.397674841561387	0.43354838614594	-0.917255960970231	0.359008528593962	0.878605825134015
HPCAL1	50.5220623747787	0.133430760356328	0.04219368476341	3.16233960377023	0.00156506927537824	0.214151337485827
ODC1	6.00781833620195	0.114499006545961	0.09944320750588	1.15140097969176	0.249567310982976	0.82320894863777
NOL10	45.7529609805494	-0.00181588447722346	0.0512790140810464	-0.0354118445872118	0.971751340021655	0.994587105830553
ATP6V1C2	1.40148718189675	-0.198032270217631	0.16369148423418	-1.20978969152923	0.226359602787657	0.812362803423331
PDIA6	38.0543750005764	-0.011365647127474	0.0938704614802469	-0.121077993526916	0.903629259545673	0.987135481919965
KCNF1	5.49915900569776	0.130542370576671	0.0869443176630334	1.50144798516459	0.133239730591417	0.73991647231537
SLC66A3	9.99994511804464	-0.0874084435160886	0.0811950779109318	-1.07652391949143	0.281693009245872	0.842398435615974
ROCK2	100.827369379398	0.00298406910030884	0.026876643847454	0.111028338108202	0.911593875093179	0.98768148606388
E2F6	7.49770598153739	0.228607397886778	0.0831104619581889	2.75064525572949	0.00594780153006744	0.311373650513478
GREB1	3.51128525224337	0.00849803488415887	0.111511954438985	0.0762073889468833	0.939254104257156	0.990194580842032
NTSR2	1.76593817769776	-0.185882249955427	0.154033147345753	-1.20676784937844	0.227521560955813	0.813074113078692
LPIN1	21.9170069854892	0.0390248810280137	0.0494224013545654	0.789619281103766	0.42975014447531	0.900659142272676
MIR3681HG	1.74672396196642	0.0315729866744353	0.166627892866909	0.189482001669755	0.849715060165367	0.983466390243173
TRIB2	3.19645046435318	0.0415782686438309	0.116550938855855	0.356739028033511	0.721287185213889	0.963242102534096
LRATD1	9.879877093237	0.080551256744758	0.0741543987380277	1.08626403983571	0.277362191757244	0.840138861189367
NBAS	116.557287972457	-0.0252824755560387	0.0253042437443852	-0.99913974159566	0.317727001630745	0.862617427615974
DDX1	34.7173221999681	-0.0408415766635233	0.0385472543661581	-1.05951973324926	0.289363147146705	0.84882052384412
FAM49A	116.842223883718	-0.0682371908009125	0.0943874224243332	-0.722947920901385	0.469711880707025	0.91214990266304
VSNL1	147.066006878747	0.0481635539199086	0.0476556245709745	1.0106583294943	0.312179987795101	0.860404193295165
SMC6	30.6637678152678	-0.059595578371138	0.0472943377862737	-1.26009964745578	0.207633417444223	0.792430483549653
GEN1	7.0117416524198	-0.11026347178836	0.127818210838634	-0.862658545014087	0.388325231224591	0.888048743482122
KCNS3	0.803014581543381	0.0354400628596444	0.207785193394132	0.170561060106053	0.864568918711037	0.983554700709195
RDH14	7.91462735653375	0.0699177996778976	0.0737878974720419	0.947551049335554	0.343358056183758	0.875088699488543
TTC32	6.87027342499806	0.116377596149018	0.0769155132169921	1.51305752612865	0.130265047195245	0.734450079787552
WDR35	11.9872549775804	-0.108110736308484	0.0666570881280611	-1.62189407525246	0.104826030356505	0.706543577064335
LAPTM4A	35.7531276871973	0.0317037376222057	0.0442856630835818	0.715891677231303	0.474058237931888	0.912170951574231
PUM2	187.27228228794	0.00385631432086865	0.0201494785593511	0.191385315977767	0.84822372358474	0.983219270142671
RHOB	34.02121458497	-0.0469052536489032	0.0815313165091639	-0.575303523323228	0.565086039076305	0.93317706167223
HS1BP3	13.2994709057211	0.0489389297699694	0.0615797986899202	0.794723769988225	0.426774202241586	0.89981746237712
GDF7	0.938539667011285	-0.398547265576279	0.198543622310914	-2.00735365325492	0.0447120200139256	0.599528503968905
LDAH	29.1265343703025	-0.0869162618923487	0.052267634169065	-1.66290790226336	0.096330872338389	0.696575742072759
TDRD15	1.11196967140015	-0.100005327606196	0.333567699031147	-0.299805190660436	0.764325755780313	0.968644874224718
KLHL29	5.63654203427856	-0.0425699227465109	0.0888421045208982	-0.47916382638704	0.631822086136943	0.951817001886506
ATAD2B	110.936618978727	-0.0362315238627681	0.0287725952075238	-1.25923725689137	0.207944648200874	0.792430483549653
UBXN2A	19.9772152198581	-0.0294913403135519	0.055346581939441	-0.532848448451986	0.594138493193163	0.940764913645949
MFSD2B	0.936161161109043	0.107109351191549	0.204268427423173	0.524355880851112	0.600031036697219	0.943428908827781
WDCP	2.43589650393535	0.111654188145633	0.130864028807914	0.853207632095159	0.393544171739574	0.889074223789541
FKBP1B	6.6455625591155	0.199057116862221	0.0843408383002296	2.3601510356541	0.0182674959873178	0.462278269976935
SF3B6	9.57312737126201	0.0332436193782004	0.0688005199813112	0.483188490250228	0.628961906948504	0.951585072858925
FAM228B	47.8834149154945	-0.0508791675032099	0.0485563799267013	-1.04783691823845	0.294713749942896	0.851468441957973
TP53I3	3.34336876323299	0.12994275702842	0.118205220275312	1.0992979559259	0.271638123666962	0.837883760234643
PFN4	0.966187329961618	-0.422920469998086	0.223349757972119	-1.89353448975253	0.0582868260775192	0.628912006148361
FAM228A	1.81255258883026	-0.0417199843115445	0.142045360131197	-0.29370888477463	0.768980364543935	0.968748597202033
ITSN2	171.494063243132	0.0436501018291653	0.0228088275038314	1.91373720643172	0.0556537424779289	0.622211255382312
NCOA1	244.325089059041	0.028758903642899	0.0257176190016927	1.11825685111076	0.263457309790025	0.834248962178747
PTRHD1	3.29962735283904	0.116513818214808	0.109796699221739	1.06117778622382	0.28860911258744	0.848275229427269
CENPO	2.53783348745617	-0.187844477899874	0.147629432124052	-1.27240534084037	0.203229137436813	0.78873717947992
ADCY3	13.6293753616261	0.0706769905655672	0.0795734391025625	0.888198265183328	0.374434111804122	0.88416467384384
DNAJC27	11.2658671260956	-0.0336626634965396	0.0662684328526856	-0.507974340835425	0.611471338033517	0.946222790455659
DNAJC27-AS1	5.01122667952846	-0.0141033395282286	0.0938195897499523	-0.150324037504499	0.880508969281028	0.984375867804992
EFR3B	11.5862325117585	0.0564007483868163	0.066082236713878	0.853493331816529	0.393385783939309	0.889074223789541
POMC	1.52288061884574	0.0134986926208189	0.172745899587702	0.078141898899115	0.937715178566883	0.990194580842032
DNMT3A	75.4312436120783	0.0665761717410314	0.04564465587801	1.45857538983234	0.144682011257384	0.748769594975703
DTNB	187.762748817579	-0.0685448136088526	0.0494888793171003	-1.38505487605915	0.166035688243895	0.768475970207603
ASXL2	88.0482310252642	-0.00406493105284999	0.0373116444185047	-0.108945373922838	0.913245817617413	0.98768148606388
KIF3C	45.3010554108601	0.0535306007113021	0.0501331322215331	1.06776892524401	0.285624758611269	0.845554282528708
RAB10	178.992948583543	0.0243581808443933	0.0305352112601652	0.797707952201721	0.425039988030064	0.89981746237712
GAREM2	2.11498142677337	0.121694501958752	0.140781505460716	0.864421086850148	0.387356613161199	0.887705027543013
HADHA	35.9458342641064	-0.0055423056570781	0.0353448788832299	-0.156806469061286	0.875397374353279	0.984375867804992
HADHB	42.1560212828719	0.018453901548766	0.0342258445720832	0.539180311822552	0.58976244397167	0.939205149670872
ADGRF3	2.31087567508842	0.117535529085253	0.144390527229453	0.814011357535081	0.415638444557495	0.898100789077421
SELENOI	33.5969780382689	-0.0784507786377361	0.0465031559657239	-1.68699902207841	0.0916035399976823	0.687198107867793
DRC1	0.889417455469235	0.229853902964794	0.208903475626092	1.10028759586652	0.271206834941887	0.837883760234643
KCNK3	2.13710336197221	-0.119777355432405	0.137294908506461	-0.872409302976943	0.382985127192493	0.886139545530669
SLC35F6	6.87369323727386	0.0455888740115431	0.0890652074228551	0.511859516534899	0.608749333001824	0.945538226006609
CENPA	3.1118778016643	-0.0294517995465405	0.131810633439108	-0.223440239820609	0.823192889006934	0.978563534691568
DPYSL5	4.62428648766652	0.0786896485585296	0.100094782850041	0.786151348931142	0.431778824450805	0.902029016695373
MAPRE3	38.7019977525315	0.0260389593720092	0.0440446050414363	0.591195206484706	0.554389634178017	0.930591844364127
TMEM214	8.89515935173189	0.118194153593356	0.0743905449073147	1.58883301285959	0.112098097894355	0.713693102407841
AGBL5	10.7000323869755	-0.00767886772352693	0.0749872118314495	-0.102402363496151	0.91843730773753	0.988405051347377
OST4	17.4919434962886	0.0393119722801157	0.0670667330415588	0.586162028434507	0.557766636077915	0.932243836021698
EMILIN1	3.38266415132009	0.0487480910661782	0.135581162512984	0.359549145048153	0.719184319811792	0.962896469801305
KHK	1.97520524988111	-0.0235769119767585	0.137598877217706	-0.171345235175543	0.863952313829994	0.983554700709195
CGREF1	3.4074141841938	0.0241149969713959	0.112176499595746	0.214973698219324	0.829787824930599	0.980300989385462
ABHD1	0.799890506344352	0.165586599085482	0.217266829794313	0.762134741148673	0.445979589955984	0.905965081325724
PREB	7.38877310174567	-0.0477021422002442	0.0720993555324635	-0.661616762701378	0.508216861887626	0.92329717474352
SLC5A6	6.32868310139216	0.216780065814559	0.0831792608386306	2.60617927628759	0.00915585254706403	0.372513009935302
ATRAID	7.57866610114064	-0.00928537659100268	0.0747523193677531	-0.124215230638158	0.901144863327669	0.986153058622946
CAD	9.35568242688496	0.0334521993426795	0.0694777729689067	0.481480593191297	0.630174969350062	0.951719277653756
SLC30A3	8.09921059840474	0.0668402354330088	0.0769767733398121	0.868316929029283	0.385220857044087	0.886328898649223
TRIM54	1.60935828623957	-0.0557293429251273	0.159554081351121	-0.349281838817317	0.726877731447058	0.963690722579654
UCN	4.24720069128438	-0.077418627142021	0.102968878703474	-0.751864331406076	0.452132650097795	0.90814875164276
MPV17	12.7783097077159	-0.0271906688745521	0.055729304617813	-0.487906121582235	0.625616338286565	0.949634694828677
GTF3C2	23.6523325442199	0.0668211801708269	0.0445308313531635	1.50055990737931	0.133469427718039	0.73991647231537
GTF3C2-AS1	0.5891326747453	-0.145339863499362	0.247719745084562	-0.58671085524389	0.557397916016455	0.931914350341996
EIF2B4	9.90926552370625	-0.00872142492443547	0.0744018769691582	-0.117220496037361	0.906685325397175	0.98768148606388
SNX17	12.5171482686688	0.0331787801594263	0.0630524680480247	0.526209063444673	0.598742957405286	0.943168050928532
ZNF513	5.22188681189807	0.0101737533679283	0.0945562001094017	0.107594778091307	0.914317139423998	0.988029114823299
PPM1G	20.3028506556874	0.0371051040736321	0.0570673302369956	0.650198702471938	0.515563879088428	0.924842845876278
NRBP1	24.3625245753615	0.0178410657950459	0.0421460050678735	0.423315703737851	0.672064938306054	0.957250874969825
KRTCAP3	1.5567176336551	-0.157773799137556	0.170280973912474	-0.92654978129649	0.354160339010473	0.878238936501454
IFT172	14.3079297774517	-0.0535336009434446	0.0579727960511374	-0.923426237648137	0.355785123722105	0.878325381247697
FNDC4	6.21875767645841	-0.0113721427110607	0.0798966754741238	-0.142335618391829	0.88681491351673	0.985940217236302
ZNF512	32.4426154706584	0.0141748806371502	0.0376691414427765	0.376299541062897	0.706694220457177	0.961169268932499
CCDC121	0.804913428615015	-0.00274728652643369	0.216642877511292	-0.0126811763118798	0.989882156387496	0.997768478710042
GPN1	5.66148787773472	0.1270595122695	0.0843161616458855	1.50694137149091	0.131825685717628	0.737708560465423
SUPT7L	15.09157199537	0.0475613771253884	0.0527196061616958	0.902157291909832	0.366973318250638	0.882448125472996
SLC4A1AP	15.9745260995364	0.0190884425070944	0.0502147074977427	0.380136487063126	0.703844102373386	0.961072621094506
MRPL33	30.4737514124669	0.0128485874146431	0.0479315393425279	0.268061230473418	0.788652187616488	0.97172205952077
RBKS	11.1181449107476	-0.0278366930730993	0.100816734228297	-0.276111830899657	0.782462174024814	0.970899599516467
BABAM2	181.176554591365	-0.0320002262285428	0.0322332866223122	-0.992769573996589	0.32082226059186	0.862617427615974
FOSL2	11.5721516528003	0.0389682665456705	0.17446267801077	0.223361620892148	0.823254071870904	0.978563534691568
PLB1	36.1935666336649	-0.305414182175274	0.06652908003956	-4.59068698971437	4.41789457843237e-06	0.00525457584397856
PPP1CB	100.590627891678	0.0556231974063465	0.0443082590262207	1.25536860686469	0.209344980120778	0.794134465806542
SPDYA	5.2337817877738	-0.0364548082086962	0.104758186088256	-0.34799006712453	0.727847643143526	0.963690722579654
TRMT61B	15.9367562212956	-0.0554712440512585	0.0559038729475678	-0.99226119992232	0.321070125232623	0.862698794959185
WDR43	43.9735536216953	0.0351100205818182	0.0698543556534246	0.502617485386496	0.615233233372901	0.946222790455659
TOGARAM2	1.5746150588669	0.0567276711710033	0.158221393437522	0.358533507628371	0.719944096810186	0.962896469801305
CLIP4	15.3481839916815	0.128694283511859	0.0600297932660638	2.14384019184376	0.032045693709726	0.551992227903757
ALK	2.75385665172942	0.00303288131269207	0.126506942535265	0.0239740306097955	0.980873323323223	0.995670414895051
YPEL5	39.6630084971961	-0.0228709114703443	0.0475494682545661	-0.480991950275869	0.630522219861175	0.951719277653756
LBH	2.43477263391091	0.170719326949436	0.137243021986052	1.24391990557295	0.213529042477188	0.797675993154435
LCLAT1	27.3207227565482	-0.131883634352141	0.0666069969071607	-1.98002673106498	0.0477005250920702	0.609175112055558
GALNT14	1.70883606120622	0.0361093769719915	0.158163377271711	0.228304286332724	0.819409692536506	0.977557549831012
EHD3	14.9103332223676	-0.00508450575913508	0.0574992388096182	-0.0884273577250307	0.92953701814012	0.989667287175772
MEMO1	17.887206800429	0.148275034092222	0.0538469928547778	2.75363629854153	0.00589372236236113	0.310380920090741
DPY30	18.8742630047117	-0.0434585123828166	0.0477341519440369	-0.910428081633606	0.362596793742008	0.879669101634171
SPAST	38.2473052648409	-0.0711164768538534	0.0385636847980902	-1.84413074700204	0.0651640879472508	0.642324457876628
SLC30A6	24.4164256602501	-0.0843137577221758	0.0467489808812069	-1.80354215499209	0.071303111249846	0.656634131116807
NLRC4	18.6162410096605	-0.120263438162091	0.0731867168981729	-1.64324133202228	0.100333011371912	0.700742912899839
YIPF4	47.9341922754008	0.0039107651311421	0.0385013151164941	0.101574845412663	0.919094146610358	0.988405051347377
BIRC6	252.224635369754	-0.000762838254920811	0.021923515832855	-0.0347954343060982	0.972242861324611	0.994587105830553
TTC27	45.2829073804712	0.0296240041578285	0.0488326509453221	0.606643374552787	0.544087608568894	0.9288641053213
LTBP1	2.95590472648997	-0.0625937385091445	0.121772818236189	-0.514020611625646	0.607237580116199	0.945538226006609
RASGRP3	28.7821211310474	0.421873667125272	0.0963392361979594	4.37904309577875	1.19201560020952e-05	0.0106794558160643
FAM98A	10.7625217842195	0.0890550584222542	0.0680790255500295	1.30811300107123	0.190834984377052	0.785430164084532
CRIM1-DT	4.09968480110089	0.250011935176762	0.104700312788839	2.38788145438484	0.0169458068478507	0.443343596415342
CRIM1	21.0976867819547	-0.00122102939180047	0.0620193105404579	-0.0196878904515383	0.984292350928737	0.996656110531477
FEZ2	108.90552144192	0.0485990479252742	0.045368067445761	1.07121706216329	0.284071841532381	0.843786421967189
STRN	57.4096889199724	0.0544320086402036	0.0310562587606958	1.75269046602264	0.0796551531062064	0.666814783386311
HEATR5B	116.613484007136	-0.0330462739830249	0.050119897917675	-0.659344399250481	0.509674637447553	0.92329717474352
GPATCH11	19.5741514208029	-0.00670613518745246	0.0574751355426382	-0.11667889295324	0.907114516995696	0.98768148606388
EIF2AK2	65.7861827044308	0.0106005467835113	0.0555899646550154	0.190691734547719	0.848767114740327	0.983219270142671
CEBPZOS	27.1586264892812	-0.00365137070820204	0.044006760775493	-0.0829729487891657	0.93387304916547	0.989717799033086
CEBPZ	20.5006873399758	0.0552652938802664	0.0526823386866148	1.04902886352515	0.294164834265824	0.851468441957973
NDUFAF7	13.181142628997	0.08467421637323	0.0546863748459519	1.54836038431423	0.121535553599973	0.72137532812391
PRKD3	104.27793886989	-0.00939680787098581	0.0681419575848863	-0.137900468434297	0.890319080189179	0.985940217236302
QPCT	3.86725189088799	0.0738561307430961	0.109487754953156	0.674560646299626	0.499954942835732	0.919953008652863
CDC42EP3	13.410508378596	0.345907928361984	0.0874465957560862	3.95564773415332	7.6327562264049e-05	0.0302609427622237
RMDN2	18.2137138308168	-0.00674018565643683	0.05921240857006	-0.113830628059351	0.909372058708633	0.98768148606388
RMDN2-AS1	4.63208895223208	-0.0278614818513325	0.119880985981461	-0.232409515347507	0.81621995906483	0.976914184417437
CYP1B1	3.96954022519134	-0.0576013539804138	0.143746437918183	-0.40071500076544	0.688629965260346	0.958945132703495
CYP1B1-AS1	5.82283666900216	0.0436480252538893	0.0994205594849747	0.439024136255095	0.660644047576178	0.956148667044321
ATL2	51.6709204187631	-0.00190611191205856	0.0377051226343252	-0.0505531285641097	0.959681613020732	0.993029074286164
HNRNPLL	39.5319669237737	0.0638866954749494	0.0359364086979328	1.77777072862109	0.0754415178371249	0.664650582753384
GALM	22.0607731238549	0.0220675875656005	0.0650055335684314	0.339472447255123	0.734253849968413	0.96377935959669
SRSF7	59.6921674211903	0.00761138922347543	0.0419003988735949	0.181654338099202	0.855854002568834	0.983554700709195
GEMIN6	3.55311172439501	0.153467248813407	0.110177870068603	1.39290447998177	0.163648677532073	0.765953120580369
DHX57	22.9333312630303	-0.0502471151840259	0.0564615727054962	-0.8899347428049	0.373500927256265	0.88416467384384
MORN2	4.62970586175441	-0.131005093764429	0.0958373388632573	-1.36695253977523	0.171640182096199	0.77178123061885
ARHGEF33	1.6984584940782	-0.181399645728599	0.150386576418351	-1.20622232415195	0.227731778412867	0.813074113078692
SOS1	132.833616759996	0.0275552972465486	0.0305403998375234	0.902257252463761	0.366920227893492	0.882448125472996
SOS1-IT1	0.631241900248322	-0.193517365790292	0.249886201883465	-0.77442197420944	0.43868129310316	0.903985012774184
MAP4K3	115.405196231452	0.0347635176872905	0.0383805993413057	0.905757551573134	0.36506419327339	0.881125563857978
MAP4K3-DT	32.0473743712932	0.00318142378290091	0.0603236762892848	0.0527392224513018	0.957939687498783	0.992871929756414
TMEM178A	16.0828575242573	0.0871466141275901	0.0580482560986272	1.50127876330209	0.133283475415884	0.73991647231537
THUMPD2	40.0083958817602	-0.0104937241336728	0.0429494701269091	-0.244327208290707	0.806977412725284	0.974425022220498
SLC8A1-AS1	77.5831422488728	-0.105586337911896	0.0884850906204362	-1.19326699189152	0.232764825376161	0.814478222010601
SLC8A1	983.265480223244	-0.0533870058746369	0.0338245390873312	-1.57835131875109	0.114484922326708	0.717339562965675
C2orf91	0.763965828850113	0.102835240835981	0.353521346510267	0.290888349037769	0.77113671232389	0.968748597202033
PKDCC	8.9548846206032	0.158522906339479	0.0976990514327843	1.62256341299834	0.104682767025377	0.706543577064335
EML4	178.142194889575	0.0217125555539236	0.063679622824413	0.340965517553279	0.733129540895196	0.96377935959669
COX7A2L	35.2197602965309	0.0220712671636189	0.0435603599172826	0.506682387508513	0.612377690367608	0.946222790455659
KCNG3	0.827955323549807	0.111013053319291	0.227369197238956	0.488250188096591	0.625372639374752	0.949476908415702
MTA3	46.4761711278243	-0.00578654746163377	0.0367070160065488	-0.157641456352688	0.874739334539568	0.984375867804992
OXER1	1.12366101793072	-0.0962234385046606	0.205994489401537	-0.467116566002384	0.640416482552217	0.953914790140225
HAAO	12.2500864150366	-0.161986260082155	0.082187180548245	-1.97094314468017	0.0487303794037002	0.609685780241662
ZFP36L2	178.826078000092	0.0305687803818033	0.096221075816525	0.317693188549378	0.750717678504989	0.965478874938182
THADA	114.826344441221	0.0041553691644674	0.0302800031490363	0.137231464079278	0.890847841436348	0.985940217236302
PLEKHH2	6.72343163082414	0.0111687220604051	0.125875942286057	0.0887280115450805	0.929298070333944	0.989667287175772
DYNC2LI1	16.1824963615969	-0.0753582018273273	0.0551435833579083	-1.36658151753063	0.171756513682542	0.77178123061885
LRPPRC	66.9166451982894	0.0551404708491058	0.0392716766007286	1.40407733058392	0.160295823293123	0.762325493861816
PPM1B	78.0488715621364	0.0162205919061757	0.0316528648501823	0.512452568920701	0.608334307708603	0.945538226006609
SLC3A1	1.86595417957764	-0.0533219433113484	0.150490390587797	-0.354321250035164	0.72309814419823	0.963315106250895
PREPL	106.391539730711	0.101959221179964	0.0439136411827221	2.32181204823617	0.0202430582263604	0.474959281177518
CAMKMT	133.528248264334	0.0588377795994011	0.0409522591535907	1.43674075168188	0.150791670995925	0.75428650550023
SRBD1	78.5257597997467	-0.0239707126729741	0.0387609347534455	-0.61842452524557	0.536295535299139	0.927011432359182
PRKCE	120.185930533712	0.170399939691603	0.0540961914826493	3.14994336978893	0.00163302113277385	0.216320613450181
EPAS1	5.22565287764136	-0.0212916966611908	0.101104798247583	-0.210590367917577	0.833206929054135	0.980432458695471
ATP6V1E2	5.10528083760881	-0.0148966483104634	0.0982236454736359	-0.151660511464745	0.879454704099326	0.984375867804992
RHOQ	91.7560766740587	0.0387835942230771	0.0374980427155553	1.03428316291795	0.301003805725313	0.853229837329383
PIGF	30.1624018727418	-0.0255603430087973	0.0396643524503217	-0.644415991432378	0.519305717512317	0.924842845876278
CRIPT	14.7615700094141	-0.0946817325916795	0.0624123802336889	-1.51703447676832	0.129257979674925	0.7340750555704
SOCS5	8.71399077765421	0.0481098912097026	0.0672025906005558	0.715893402021688	0.474057172837832	0.912170951574231
MCFD2	20.0626190632799	0.0335023476593376	0.0497951379019741	0.672803592296294	0.501072252067387	0.920358655436676
TTC7A	150.973778357962	-0.0957026264911764	0.0801705546086258	-1.19373786246552	0.232580524817508	0.814478222010601
STPG4	17.2307460542798	-0.144330503548733	0.0980006268740064	-1.472750819587	0.1408182379025	0.74610362521475
CALM2	296.32756226419	0.0381951897757834	0.0401591920706412	0.951094576519291	0.341556367640489	0.874072253634101
EPCAM-DT	2.02685621793244	-0.138831530679571	0.1446651831179	-0.959674800027219	0.337218909947347	0.869389084762316
MSH2	20.7623654664417	-0.0956150244190472	0.05215845213132	-1.83316453061751	0.0667781069043547	0.644581834523378
KCNK12	4.5789937918984	-0.0402414424535342	0.0954135830651449	-0.421758005105612	0.673201661081439	0.957370608154264
MSH6	14.9164697208554	0.00191944992895284	0.0555781278020748	0.0345360667021459	0.972449682423525	0.994587105830553
FBXO11	223.285288311589	-0.0263706334070672	0.0223140737772586	-1.18179377151396	0.23728753980342	0.816414605155111
FOXN2	57.2225125593687	0.0992508025319669	0.0498410335159549	1.99134719989695	0.0464427297153565	0.606501255792941
PPP1R21	82.4273208891967	-0.0282629214648292	0.0366808249396823	-0.770509428599399	0.440997764257443	0.904577796623585
STON1	0.68802866950617	0.0350418701667277	0.232539063511918	0.150692402547376	0.880218366683232	0.984375867804992
LHCGR	0.690754186951793	0.462981001588968	0.39174973241448	1.18182850754094	0.237273753890711	0.816414605155111
NRXN1	146.097755026487	0.0266971849428022	0.0504184299667884	0.529512421556723	0.596450029875487	0.94201331582582
ASB3	97.100562490069	-0.012819778920261	0.02912095667651	-0.440225198047904	0.659774011265866	0.956148667044321
CHAC2	2.20243978679054	0.0367038893684501	0.142162233049985	0.258183123470949	0.796265582020191	0.972430451316961
ERLEC1	23.4160658979234	0.00834436823038304	0.04237325025712	0.196925375791321	0.843885935479941	0.982527315684882
PSME4	107.451255955507	-0.0348216635737679	0.0332014015995943	-1.04880101128602	0.294269711945904	0.851468441957973
ACYP2	119.031186969422	-0.0842525045474432	0.0386301586227494	-2.18100332877812	0.0291831702722138	0.538935595746338
SPTBN1	68.5344716832387	0.033509440122959	0.0362885852239789	0.923415446376138	0.355790745192583	0.878325381247697
EML6	19.0028373865727	-0.0527854179767526	0.0615171583570823	-0.85806008252778	0.390859287651542	0.889074223789541
RTN4	352.236046243553	0.0323055172264071	0.0227628097136178	1.41922362102252	0.155833831529065	0.759260808903565
CLHC1	14.3817058086798	0.0902411737099656	0.0894830454712508	1.00847231153927	0.31322777360627	0.860404193295165
RPS27A	159.576553347137	-0.0759792190901185	0.0656453305159978	-1.15742000981475	0.247100802720603	0.822604287731962
MTIF2	17.8992086028099	0.0238390053928323	0.0538551297856034	0.442650597774718	0.658018480770575	0.956148667044321
CCDC88A	196.718754358529	-0.0109272278163416	0.0290957824685014	-0.375560541400503	0.707243630137862	0.961383851943959
CFAP36	19.6037077578603	0.0859272750955034	0.0553808907808683	1.55156903191574	0.120765377823326	0.719860582488011
PPP4R3B	64.0720006480711	-0.0155050530728076	0.0275968765751343	-0.561840867410995	0.574224445239225	0.936468555246166
PNPT1	32.3826770730847	0.0678502674026727	0.0539128257585017	1.25851810674148	0.208204443060605	0.792767499581654
EFEMP1	4.08743302841218	0.0986078452459012	0.102279237688395	0.964104225593865	0.334993674396586	0.868374813430054
CCDC85A	13.5339088315254	0.0405168435998335	0.0630876978015404	0.642230498365788	0.520723533420703	0.924842845876278
VRK2	81.1490723141688	-0.0371474877700205	0.0411168677183421	-0.90346103269557	0.366281260517677	0.88205035348053
FANCL	28.1948822339761	-0.140122260181751	0.0506252051609532	-2.76783589787457	0.00564298615965137	0.302957819446283
BCL11A	9.97591789247656	0.0158805196643192	0.072397727205667	0.219351080168662	0.826376574387706	0.979626536731803
PAPOLG	44.9889002389481	0.0407520986666155	0.098360313164583	0.414314446096022	0.678643835526678	0.957405708733495
REL	94.5260607568163	0.0961664330074495	0.0685714552802871	1.40242660177427	0.160787894231249	0.762325493861816
PUS10	18.4934990507205	-0.176907188703843	0.0613624251399097	-2.88298886982523	0.00393921359217049	0.288116758922004
PEX13	18.7003943215062	0.145245245769875	0.051445568040687	2.82328004727256	0.00475350301326738	0.295413312433753
KIAA1841	18.0243685409911	-0.0094567182117446	0.0575174073383275	-0.164414890193477	0.86940454240383	0.983554700709195
C2orf74	12.8316625333192	0.0260750695250227	0.0674225802015368	0.386740902633512	0.69894803193549	0.960548792977207
USP34	239.192155896004	0.0308867288104478	0.0176156454283333	1.75336912496938	0.0795386671557262	0.666814783386311
XPO1	113.518978741604	-0.0453646747440892	0.0408891148461332	-1.10945602307112	0.267233505796082	0.835203504159586
FAM161A	4.16846442109174	0.042449540503237	0.100550093193757	0.422173059764727	0.672898703922327	0.957250874969825
CCT4	37.3280372869753	-0.0220599903293134	0.0540272049864893	-0.408312633141582	0.683044165663013	0.957466063936164
COMMD1	85.7897358641191	-0.0422040749360295	0.0346446621752297	-1.21819848386932	0.22314855567817	0.810428799596808
B3GNT2	9.20737648300156	0.126138808272203	0.071479270526262	1.76469076060113	0.0776157522499544	0.664650582753384
TMEM17	0.882711797717336	0.00241017175916742	0.203592861984792	0.0118381938132362	0.990554708544126	0.997768478710042
EHBP1	88.9635229610174	0.0253089102091957	0.0281380314249792	0.899455609631878	0.368410030156616	0.88289446396638
WDPCP	88.8700442756402	-0.0601125247227312	0.0377308234082548	-1.59319408623295	0.111116657486951	0.71154537074898
MDH1	57.3941663517287	0.0365430844479374	0.0427181020625153	0.855447285426184	0.392303575653785	0.889074223789541
UGP2	71.3286637120991	0.0353038704561772	0.0339903938451242	1.0386425828732	0.29897099369027	0.853218216265765
VPS54	84.3720714297654	0.0271206336256336	0.0240753501838707	1.12648968420003	0.259958304589761	0.831311270840167
PELI1	250.70462416529	0.0693187795605508	0.0609900628388215	1.13655858567878	0.255722861239143	0.827673679802432
LGALSL-DT	3.1509897298696	0.00528877953868677	0.134142849185681	0.0394264738731322	0.968550373216239	0.994587105830553
LGALSL	3.88600874393312	0.119588413270524	0.102426281644247	1.16755593731192	0.242985932493283	0.821155363634014
AFTPH	101.406091103877	0.0303585690702875	0.0304216887612882	0.99792517465102	0.318315643507881	0.862617427615974
SERTAD2	52.1460038401235	0.0259450160471516	0.0548805470981296	0.472754325877263	0.636388463297322	0.952843060873616
SLC1A4	27.3917986349102	0.0759033376052479	0.0518046210796464	1.46518468861207	0.142870535849099	0.746227339782596
CEP68	26.676082318354	0.00516411428725234	0.0563087067508165	0.0917107599381592	0.926927848228989	0.989000992182078
RAB1A	170.136600064884	0.00982103006191745	0.0416153776758121	0.235995216441966	0.813436382081832	0.976095228352285
ACTR2	162.333821379854	-0.0272441230314221	0.0226883412537253	-1.2007983627692	0.229829427120814	0.813074113078692
SPRED2	61.4266632019804	0.0571735943527084	0.0407675506436369	1.4024289772148	0.160787185309621	0.762325493861816
MEIS1	5.80196124850548	-0.711784277158681	0.189076540570234	-3.76452983015248	0.00016686274882089	0.0537506629639291
ETAA1	10.0604693858271	-0.110867400816655	0.0690872074971401	-1.60474572403646	0.108549774924523	0.709854245604228
C1D	20.6430547804424	0.0102894440247507	0.0473182610085648	0.217451863306816	0.8278562169195	0.979707463738735
WDR92	10.1980892234338	-0.0762560691840699	0.0649681912870882	-1.17374468448878	0.240497306284581	0.818887766961503
PNO1	7.9079327448369	0.117004954959461	0.0981607508405394	1.19197290116019	0.233271871056056	0.815059283087891
PPP3R1	162.009073036999	-0.0119148973127511	0.0247917569536793	-0.480599149750169	0.630801419862819	0.951719277653756
CNRIP1	26.024383715019	-0.0424046703319492	0.0505551732870711	-0.838780041187076	0.40159275275408	0.894198339080977
PLEK	45.2413334855858	0.125133036358711	0.078839322024643	1.58719067015312	0.112469467197985	0.714200205611189
FBXO48	2.05137672825715	0.103218817998784	0.143313379579582	0.720231553408218	0.471382439426303	0.912170951574231
APLF	18.5537557663987	-0.00481593938882416	0.0686557329649603	-0.0701462089303171	0.944077287848627	0.991143641089655
ARHGAP25	181.955308288497	0.0155447723536059	0.0530840523661622	0.292833189267117	0.769649658328721	0.968748597202033
ANTXR1	16.7263714351507	0.0342515035503331	0.0943367894016945	0.363076841681426	0.716547483575723	0.962681674580228
GFPT1	37.9673523766474	0.0847047073808485	0.0465805841000113	1.81845524304681	0.0689945815027763	0.64890159318487
NFU1	15.2688566822132	-0.0134297988176811	0.0542799832592703	-0.24741715106162	0.804585402097312	0.974425022220498
AAK1	233.797323887306	-0.012912081288971	0.0252444066464076	-0.511482859146876	0.60901298786989	0.945538226006609
ANXA4	67.8309664007619	0.0113850109388161	0.054077514955479	0.210531326156337	0.833253004755386	0.980432458695471
GMCL1	20.3598333614309	-0.00408195350661412	0.0494091370006648	-0.0826153572882521	0.934157389670732	0.989717799033086
SNRNP27	12.965330732128	0.00206961170764338	0.0588795780014189	0.0351499072835323	0.971960205719337	0.994587105830553
MXD1	21.6387058549876	-0.22739611080346	0.0979168199254105	-2.32233962435342	0.0202146555392686	0.474959281177518
ASPRV1	0.70027968084003	0.20306821877116	0.23135585883111	0.877731040817948	0.380089695026816	0.885430273293812
PCBP1-AS1	45.4070646691999	-0.02614718977971	0.0451821326683522	-0.578706409713696	0.562787290288373	0.93317706167223
PCBP1	47.8720062661168	-0.0306923349264767	0.0483147282529164	-0.6352583577788	0.525259927850422	0.924958624614
C2orf42	7.84797832417601	-0.082173688285078	0.0717371221382871	-1.14548347962262	0.252008935026066	0.824320320155074
TIA1	37.9056346755795	0.00726732794866331	0.0397256163379722	0.182938079219094	0.854846604142679	0.983466390243173
PCYOX1	14.1077950653935	0.0198894518026812	0.0562747123697711	0.353434979320573	0.723762366051193	0.963315106250895
SNRPG	15.9661847615147	-0.00717641803526092	0.057806022342336	-0.124146546405859	0.901199244492448	0.986153058622946
FAM136A	8.39823762943174	-0.16155069671582	0.0719831254751216	-2.24428566625179	0.0248140272023843	0.510884805064269
TGFA	16.2770476479989	-0.0120771342578262	0.0842450546427772	-0.143357189440219	0.886008091558593	0.985940217236302
ADD2	17.320402021693	0.0344487805635222	0.057341111032939	0.600769324886878	0.547993637906195	0.930233142806883
TEX261	9.53821883215412	0.0706630652839102	0.065869202397861	1.07277851729695	0.283370501753629	0.843038623944355
NAGK	43.8980847527707	-0.0444464550190463	0.0539419022568326	-0.823968995520852	0.409957174974565	0.897137647040084
MCEE	12.4280823331059	-0.144138167812489	0.0614994848708672	-2.34372967700691	0.0190920032627233	0.468004904579555
MPHOSPH10	13.2058303099531	0.0949182580131009	0.0598787962609252	1.58517311536273	0.112927007038199	0.714434281024807
PAIP2B	5.31123861395797	0.0504036033114358	0.097373384702096	0.517632240736424	0.604714882667283	0.945275452646363
ZNF638	225.38797419877	0.0105415818697098	0.0248039604113185	0.424995915769139	0.670839652080808	0.957250874969825
DYSF	8.25504205964404	-0.361708574775032	0.127614263781568	-2.83438985624798	0.00459132821504226	0.295413312433753
CYP26B1	1.6726052574974	-0.128899400244392	0.159433509150881	-0.808483743040535	0.418812160951803	0.898595021272109
EXOC6B	159.465183966043	-0.00597467178223871	0.0227789784307733	-0.262288837947501	0.793098766903483	0.972294294834004
SPR	2.41507388802124	0.149084768162311	0.128067248451391	1.16411315121599	0.244378159722022	0.82228057867736
EMX1	4.56524560823094	0.0181765229958206	0.0981116349701696	0.185263684590998	0.853022220422482	0.983466390243173
SFXN5	39.3669559961366	-0.0571482631226576	0.0428310582263552	-1.33427156575582	0.182114872776985	0.777468244784771
RAB11FIP5	7.47229485652637	0.0960844960159716	0.0785096306166771	1.22385617230966	0.22100648955763	0.806134074437384
SMYD5	5.67501943868007	0.016426878846659	0.087434791943783	0.187875769833373	0.850974037364032	0.983466390243173
PRADC1	3.8992889536627	0.00598991607223785	0.1010709417991	0.0592644727120883	0.952741458024207	0.992529254456758
CCT7	16.6171545989936	0.0871526806559409	0.0550457035302146	1.58327853159516	0.113357993892396	0.715675857304457
FBXO41	13.1851208214054	0.00670060000976982	0.060997274007754	0.109850810856204	0.912527693608295	0.98768148606388
EGR4	0.992394773157306	0.126629453921755	0.213560284919684	0.592944769526683	0.553218115180036	0.930233142806883
ALMS1	38.6767113750423	-0.0424513060560617	0.0418670624824953	-1.01395473049514	0.310604353889966	0.860404193295165
ALMS1-IT1	0.869891369716746	-0.267289343939874	0.211358055516548	-1.26462813677308	0.206004661895293	0.791256165287812
TPRKB	8.34879142275051	-0.0706475584792712	0.071145316551169	-0.993003642459869	0.320708179401664	0.862617427615974
DUSP11	11.2101596877414	-0.0318740087493546	0.0601047958797583	-0.530307245583525	0.595898923883952	0.941609771467831
STAMBP	21.9085444800275	-0.0483382280820363	0.0447784283722087	-1.07949809404291	0.280365742989513	0.8416738594065
DGUOK	25.4336079446078	0.0647078614403653	0.045057681519972	1.43611165194293	0.150970573029917	0.75428650550023
DGUOK-AS1	3.50018111529339	0.136614847830924	0.111380472764982	1.22656013607689	0.219987959927826	0.80455345753987
TET3	94.1540154521136	-0.00262998991418443	0.0359370902757152	-0.0731831624098312	0.941660364906761	0.990640192121666
BOLA3	7.36918503751897	-0.0954955071426973	0.0907098107543163	-1.05275831079995	0.292451776259731	0.850388273716741
BOLA3-AS1	2.75028902425165	0.18803005708384	0.125064315596367	1.50346688571574	0.132718689948132	0.738964064222898
MOB1A	52.9994225751352	-0.0499478798583933	0.0365469106722416	-1.36667857664725	0.171726075736734	0.77178123061885
MTHFD2	28.8548073681077	-0.0748326710612588	0.0914033477737889	-0.818708208001961	0.412952912509646	0.897313158214313
SLC4A5	5.73954357973026	0.0583451795805412	0.107424697039329	0.543126312557163	0.587042837123677	0.939205149670872
DCTN1	23.9265291897059	-0.019201840199348	0.0497253264225568	-0.386158152812799	0.699379543791684	0.96068768381984
DCTN1-AS1	1.01213162543733	0.124349629664936	0.195339108658027	0.636583378101876	0.52439625504028	0.924842845876278
C2orf81	0.839260204114815	-0.0548300336375543	0.234730650067766	-0.233587022494613	0.815305603614063	0.976826971926561
WDR54	2.57756755408665	0.160793110499509	0.12438167080197	1.2927395930829	0.196101139082111	0.787246048389701
RTKN	4.07516416529188	-0.209192213064894	0.105883069186163	-1.97569086986979	0.048189799621322	0.609175112055558
INO80B	5.0936991869453	0.149868476474725	0.0938088452217615	1.59759430062742	0.110133295674047	0.709854245604228
WBP1	11.5263122093211	-0.0436086230301113	0.0680279603091955	-0.641039696499862	0.521496892145745	0.924842845876278
MOGS	14.0642027563306	-0.0814509971440388	0.0634058938842191	-1.28459662271729	0.198933279478852	0.787653286276774
CCDC142	6.89214980764546	-0.0604402807899212	0.0744844489864107	-0.811448317231269	0.417108261453744	0.898555448113121
TTC31	6.83610905287227	-0.0666831693575331	0.0795582136958378	-0.838168257679492	0.401936211727372	0.894198339080977
PCGF1	3.23773224365988	0.0441592103330833	0.106981179813381	0.412775503225099	0.679771100786882	0.957405708733495
AUP1	28.8853976596089	0.0697967068147729	0.043737883029173	1.595795269017	0.110534509911755	0.710889105944561
HTRA2	6.24112956836521	-0.0868524379978584	0.0802235268542441	-1.08263051256346	0.278972458225583	0.841063839130008
LOXL3	39.3137895575423	-0.12885388080292	0.0641158698391917	-2.00970338741558	0.0444625912361825	0.59853871144765
DOK1	13.4196542002309	0.0400691104916441	0.0606499488226563	0.66066190111402	0.508829161921095	0.92329717474352
M1AP	5.2265864233266	-0.00985745377203234	0.13338888342187	-0.0739001146059236	0.941089864657615	0.990493870841789
SEMA4F	4.70505969897044	0.0158720618969649	0.0895603021063619	0.177222067407892	0.859333962727297	0.983554700709195
HK2	44.881368369458	0.204421174162314	0.0963689791463823	2.12123419769553	0.0339020987449191	0.563044308049344
POLE4	9.01862546040098	-0.0185433823144347	0.0799701292260838	-0.231878858942576	0.816632105171593	0.976914184417437
TACR1	3.44122990416076	-0.0712880318705536	0.151872051435471	-0.469395331114252	0.638787085010176	0.953555310718994
MRPL19	25.1166227235747	0.0343109321901326	0.0483236397674417	0.710023755562588	0.477689404991202	0.91288106774711
GCFC2	24.1847528249018	-0.0564530258149321	0.0434840300683457	-1.2982473272648	0.194202359847904	0.787208701228377
LRRTM4	92.6521107789815	0.0480565134732536	0.0556528039847345	0.863505700205788	0.387859486739933	0.888048743482122
CTNNA2	82.2017056858351	0.0339470681065993	0.0508090954090499	0.668129747898499	0.504050774391084	0.921370720766743
LRRTM1	1.71681904232823	0.310171254551577	0.15860756143281	1.95558932846321	0.0505135510152952	0.612017859237149
SUCLG1	21.5686267761639	0.00379236796310241	0.043592375717372	0.0869961294995699	0.930674588656372	0.989667287175772
DNAH6	4.98651875068271	0.0234415943185962	0.0892571833018916	0.262629778931186	0.792835945272609	0.972294294834004
TRABD2A	1.73244587451173	0.00108201649429388	0.152473185811686	0.00709643789846591	0.994337909287435	0.998457746257165
TMSB10	242.150774204359	-0.0324450475606646	0.0548657621807432	-0.591353264241212	0.554283747806776	0.930591844364127
KCMF1	63.8993773233829	0.00167235124196757	0.030694399229765	0.0544839216252148	0.956549618245818	0.992871929756414
TCF7L1	1.38847383400251	-0.229823192011229	0.189698412717139	-1.2115187930113	0.225696636569257	0.812362803423331
TGOLN2	58.234923119364	0.0244981576011447	0.034357905128757	0.713028268438874	0.47582826484972	0.912599908235254
RETSAT	6.77324399064302	0.178470362395402	0.0759919498340304	2.34854300732102	0.0188470225156499	0.468004904579555
ELMOD3	31.2959751353444	0.0417747868119293	0.0435061252240723	0.960204720525536	0.336952191534893	0.869389084762316
CAPG	14.9559570885884	0.116771932010435	0.0775334004690124	1.50608552319468	0.132045220446696	0.738063429291988
PARTICL	2.16568867272776	0.241256990888335	0.144407726767944	1.67066538812028	0.0947877890657966	0.695295907090204
MAT2A	64.4499664902725	0.00839936246960553	0.0540806290171622	0.155311848664705	0.876575475076646	0.984375867804992
GGCX	21.8960326355326	-0.0588680609401706	0.0710533853921244	-0.82850466047879	0.407384756677266	0.896312946654392
VAMP8	12.6923571230539	-0.129871023950303	0.0959616576405962	-1.35336369903808	0.175939468491715	0.77562414882339
VAMP5	3.98630214891421	-0.246072513441409	0.105109960398879	-2.34109605319605	0.0192272197333555	0.468004904579555
RNF181	6.55719086053791	0.0998827059201058	0.0907436421898611	1.100712992224	0.271021589892384	0.837872327343341
TMEM150A	6.03730676761983	0.0758478185052226	0.0914021724631238	0.829825117513737	0.406637667459822	0.895870152172415
USP39	15.8950521342851	0.110091577094404	0.0544999058475983	2.02003242725337	0.0433800240587712	0.59537728265907
C2orf68	11.498441239671	0.045624405432191	0.066855095163353	0.682437222184978	0.494962526003581	0.917914399216996
GNLY	13.4155125808242	-0.244314575904627	0.199784889836828	-1.22288815787905	0.221371941919714	0.806590282120684
ATOH8	5.77704118898574	0.161114308115673	0.166977280712269	0.964887602842813	0.334601111472433	0.868345482642962
ST3GAL5	50.8963221978778	-0.0850538920419066	0.0426003543396561	-1.99655362872724	0.0458736944923661	0.603658778077416
POLR1A	18.4222578334119	0.0665722929931932	0.0735915332162737	0.904618915841146	0.365667310670864	0.881813716946217
PTCD3	36.4490721693091	0.00891756265197414	0.0337637601615452	0.264116396079921	0.791690230109269	0.971825526988688
IMMT	40.9369122048349	0.00620514823169066	0.0416646092016705	0.148930911643877	0.881608149251765	0.984554254005388
MRPL35	10.845827543915	0.0644447473305974	0.0624288978327214	1.03229032656123	0.301936131332822	0.853636215518028
REEP1	12.3839174716571	0.0718282434054025	0.0645947801428104	1.11198216398601	0.266145819185407	0.834248962178747
KDM3A	41.0929478555506	0.0226291312037172	0.0750515082772795	0.301514676029073	0.763022060559202	0.968583254595234
CHMP3	50.4780456758084	-0.0200456094730308	0.034440723185009	-0.58203218803942	0.560544999963822	0.93317706167223
RNF103	15.7175680813525	0.0315960476477769	0.062758560292758	0.503453990983648	0.614645120223587	0.946222790455659
RMND5A	22.4196875480665	-0.03387161060888	0.0477952348540353	-0.708681748553439	0.478521993461701	0.913598077400987
CD8A	0.608296472162366	-0.210862231449901	0.239102716833827	-0.881889734429272	0.377836438951553	0.884522884912005
RGPD1	1.42494627941368	0.226632100802514	0.188757016361579	1.20065524011241	0.229884963496524	0.813074113078692
PLGLB1	4.22914691186687	0.258775944743899	0.104517556065413	2.47590887584421	0.0132897492665945	0.405643936689008
CYTOR	7.89330069270115	-0.186234752752925	0.121183494339807	-1.53679965879437	0.124342377026591	0.728399557245841
PLGLB2	1.58056140671701	0.30821181644123	0.186046931647105	1.65663477334766	0.0975933375638498	0.698592131724257
RGPD2	1.70216134229834	0.267436386797437	0.25874626867026	1.03358548191569	0.30132998936631	0.853263986939678
KRCC1	46.9328041932364	-0.0159769984094681	0.0529760236566583	-0.301589234273531	0.762965215888022	0.968583254595234
THNSL2	3.52461413902291	0.111594384838087	0.147321730225107	0.75748760666584	0.44875778804021	0.90764374230438
EIF2AK3	26.7206155448447	-0.0766506254346863	0.0744594498765374	-1.02942776990405	0.303278705298923	0.854307768506457
RPIA	12.5613403004964	0.185030772562157	0.0680071440557769	2.72075493142899	0.0065133028363757	0.314898148897295
IGKC	1.33567933400943	0.280817193162536	0.213986268474057	1.3123140805485	0.189414183197055	0.784541547708061
MAL	5.86504549751011	-0.144925718456449	0.0862321081340128	-1.68064682161337	0.0928315355399565	0.69074167589933
MRPS5	32.4403101630952	0.0274543108470627	0.0420816574799764	0.652405643958443	0.514139524366677	0.924360422717764
ZNF514	14.4652970018791	-0.086258423876888	0.0628864678333747	-1.37165318467941	0.170171428714064	0.771011028896886
ZNF2	3.46253442690035	-0.0925302221490714	0.117604268851265	-0.78679305651817	0.431403018806617	0.901929163645258
KCNIP3	6.61038009899512	0.0426191281292302	0.0829756167171335	0.513634364111087	0.607507649173081	0.945538226006609
FAHD2A	9.6045948679263	-0.0480534506540524	0.0704632105728848	-0.681965102971678	0.495261017353383	0.917914399216996
ANKRD36C	53.9912286687772	-0.0587410030752849	0.0473979420292981	-1.23931547574313	0.215228689723745	0.79896141268578
GPAT2	1.22807959883442	0.0204038184871477	0.198646655952108	0.102714130219573	0.918189858669976	0.988405051347377
DUSP2	1.47904112570842	-0.178435989624688	0.188656148951318	-0.945826524163454	0.344237074587006	0.875088699488543
STARD7	37.0596263321129	0.0722826666138085	0.03548801155516	2.03681929322688	0.041668154172166	0.591792439955786
STARD7-AS1	7.67575783294962	-0.0991316410027674	0.0784415681319339	-1.26376414143116	0.20631469531724	0.791256165287812
TMEM127	18.9288599247581	0.111160064139599	0.0472046191705041	2.3548556495729	0.0185299023059844	0.465257907945661
CIAO1	29.0558900650288	-0.00137682243007935	0.0401117968328532	-0.0343246261397014	0.972618287617481	0.994587105830553
SNRNP200	25.561562272968	0.0139445214607622	0.0425852466865414	0.327449587492215	0.743327866353963	0.965017013166045
ITPRIPL1	1.78073784518359	-0.0797813900322319	0.149049549651233	-0.535267568529496	0.592464849060298	0.939751214559556
NCAPH	1.50191082501248	-0.190759979418927	0.267112589706309	-0.714155703513145	0.475130904452672	0.912599908235254
NEURL3	0.577944890636482	-0.229278782364181	0.280161684286048	-0.818380225506085	0.413140109515438	0.897313158214313
ARID5A	29.0925956737906	-0.0488115808196309	0.0568855780525541	-0.858066007073639	0.390856016387103	0.889074223789541
KANSL3	23.9980630685076	-0.0256791191824205	0.0435880787176461	-0.589131706142961	0.555772925692981	0.930591844364127
LMAN2L	7.20050722801742	-0.179190754129773	0.0788166697432015	-2.27351339143874	0.022995260061456	0.500778466296102
CNNM4	9.65081505236269	-0.112418342276306	0.0761687754785083	-1.47591111410247	0.139967755484394	0.74549474681197
CNNM3	6.12381061206482	0.00951468394056707	0.08337534213209	0.114118679423146	0.909143714918707	0.98768148606388
ANKRD23	9.52605553875724	-0.00369032686391027	0.0729384707876491	-0.0505950676516674	0.959648193237167	0.993029074286164
ANKRD39	3.83575899610541	0.0531000258200752	0.106870251441056	0.496864423018247	0.619284661329527	0.946960753490145
SEMA4C	14.6633401496476	0.105841377527825	0.065310538709987	1.62058650285853	0.105106348809367	0.706543577064335
FAM178B	2.21067855482326	0.0888654861904474	0.140833504294086	0.63099676909892	0.528042636975174	0.926132525825941
FAHD2B	4.3672356190191	-0.0490887387741237	0.0975745631672927	-0.503089505919289	0.614901344461837	0.946222790455659
ANKRD36	71.8656264254748	0.00725279020968859	0.0426847436759224	0.169915280849625	0.865076763491293	0.983554700709195
ANKRD36B	19.4477092908286	-0.0422910156618918	0.0643046079188127	-0.657666954680541	0.510752160851885	0.92329717474352
COX5B	49.6178233502184	0.0597092770389449	0.0497862540500817	1.19931250458975	0.230406454634169	0.813074113078692
ACTR1B	18.4340767213683	0.073579868309636	0.0536697044480457	1.37097584319407	0.170382486607333	0.771011028896886
C2orf92	5.5254657018878	0.0723371774331625	0.102204630561987	0.707768102437293	0.479089277809067	0.91419099002184
TMEM131	120.014704150366	-0.0233894079720718	0.0265450436698801	-0.88112147272943	0.378252076252572	0.884667009985973
INPP4A	121.339553448856	-0.0786720304361354	0.0518784947552118	-1.51646709888844	0.129401283600011	0.734167042046521
COA5	13.6699698445896	-0.0149132072829495	0.0634671376212002	-0.234975261874232	0.814227933880877	0.976581479128488
UNC50	15.6801070375648	-0.0922261135205155	0.0549828923102141	-1.67736016868983	0.0934720733009948	0.692330530883831
MGAT4A	429.609578852629	-0.0448648440936748	0.0370647647396902	-1.21044459363941	0.226108339164198	0.812362803423331
KIAA1211L	29.051356516355	0.0551457658707789	0.057380282364138	0.961057764073403	0.336523124548593	0.868958007977679
TSGA10	24.5507645656011	-0.0659999692539444	0.0653609186214496	-1.00977725904062	0.31260201772901	0.860404193295165
LIPT1	2.88212019795873	-0.0774898638792591	0.119367645687283	-0.649169743049685	0.516228666380609	0.924842845876278
MITD1	25.4904864532087	0.0343441490627982	0.0522106362014161	0.657799857682383	0.510666745864405	0.92329717474352
MRPL30	5.06438516787118	-0.0401730314636862	0.0912750658065938	-0.440131498221106	0.659841869890995	0.956148667044321
LYG2	2.24796973683379	-0.166424156674816	0.151608353102332	-1.09772419045066	0.272324943357364	0.837883760234643
LYG1	2.2266792860495	0.209471475048657	0.133236561245386	1.57217713434428	0.115909476783073	0.717599021989772
TXNDC9	10.2173854093561	-0.00500300257200998	0.0689848328765406	-0.072523225227836	0.942185523073436	0.99069248492353
EIF5B	42.6688814903645	0.0321420562065706	0.0497840680922839	0.645629363735189	0.518519416038487	0.924842845876278
REV1	67.6833581671598	-0.00866251059067927	0.0294165754891899	-0.294477193440229	0.768393288224296	0.968748597202033
AFF3	32.1834935316888	-0.2679073185336	0.0907640440405407	-2.95168997112927	0.00316040072949853	0.262721054190894
LONRF2	33.3806069041227	0.037426398742181	0.0501647453704171	0.746069744116589	0.455625285137931	0.908281571203978
CHST10	7.33717450476389	0.0736512923731466	0.0810972240700096	0.908185122459492	0.363780423066248	0.88038470358198
PDCL3	3.4695116661205	-0.0516923732317141	0.110351772754084	-0.468432648987971	0.639475224608967	0.953914790140225
NPAS2	8.18582321916468	-0.113828030430405	0.0786306796901226	-1.44762872302506	0.147720913702679	0.752316180693929
RPL31	99.2998340085479	-0.0680978171185994	0.056261211220606	-1.2103866170172	0.226130574784978	0.812362803423331
[truncated: 13,463 more rows]
