# Supplementary material for: Integrative analysis reveals generalizable human neurodegenerative disease-associated glial states
Source: bioRxiv. 2025 Sep 25:2025.09.25.678630. Preprint. [Version 1] doi: 10.1101/2025.09.25.678630 (PMC12485690; doi:10.1101/2025.09.25.678630)
Supplement: Supplement 10 [file media-10.zip › DAM_replication_DESeq_results/Green_2024_PFC_Braak.csv]

	baseMean	log2FoldChange	lfcSE	stat	pvalue	padj
NOC2L	12.9168464556097	-0.137074358697371	0.146382308482956	-0.936413423985118	0.34906036897531	0.799695678465111
KLHL17	3.99176528113573	0.0754745912774878	0.229906677783266	0.328283597524027	0.742697244879161	0.956902364585513
HES4	6.2420725616073	-0.0860250447519715	0.200973155961369	-0.428042463385047	0.668620205134118	0.936784493813926
ISG15	4.53973515644003	0.737752397308416	0.312865293018999	2.35805125646716	0.0183711561463046	0.340003859943105
AGRN	2.2768128087146	0.534664499220576	0.328826976909944	1.62597516859757	0.103954937862939	0.589611750731506
C1orf159	10.9649936101396	-0.00914151873407216	0.16346725453875	-0.0559226296414318	0.955403443189941	0.995185371204167
SDF4	20.372574142067	0.031985181995192	0.113468031560015	0.281887167296759	0.778030029710501	0.964742533298155
B3GALT6	4.12761856734705	-0.269231838218273	0.240924960992588	-1.11749250517283	0.263783802375856	0.74989754944779
UBE2J2	20.7968004476033	-0.117223563503515	0.113049826221879	-1.03691944889366	0.29977339906214	0.774487548500329
SCNN1D	7.01442001384056	-0.194804564436991	0.18031760355495	-1.08034135656437	0.279990199730396	0.759135027814756
ACAP3	30.8041541845422	-0.117394774540461	0.108226387402409	-1.08471489585957	0.278047948358894	0.757958134732439
PUSL1	1.89617684981944	-0.0246649109283929	0.339440250618089	-0.0726634831416731	0.942073907931803	0.993862498814256
INTS11	16.385014602561	-0.00791906737039463	0.117201564635674	-0.0675679321774536	0.946129583453998	0.994068179788734
CPTP	3.52655183873849	-0.0582306863943889	0.251446244158193	-0.231583043084764	0.816861879164396	0.971627072044772
DVL1	12.4987235887396	0.138666545845148	0.152934992579506	0.906702537505011	0.364564121200221	0.810853764028185
AURKAIP1	16.7042643966263	-0.15632051583493	0.144809153758105	-1.07949333158906	0.280367864898609	0.759135027814756
CCNL2	36.5055902864362	0.0384780497158316	0.0948120692246288	0.405834932519713	0.684863889702807	0.939928310827975
MRPL20-AS1	2.74331325707778	0.363091474487789	0.288383058042559	1.25905965819325	0.208008784322761	0.710097364041468
MRPL20	22.1353603705204	0.0115087139675105	0.117092562183544	0.0982873186212328	0.921704147697606	0.991213663383192
ANKRD65	2.83617459773782	-0.432522013138402	0.281250330795977	-1.53785423794634	0.12408425854882	0.616014575315316
VWA1	3.25542381442327	-0.304176674692428	0.26144853009741	-1.16342851336398	0.244655686491328	0.736977022444614
ATAD3B	10.8934563265657	-0.367567861983616	0.152461374366015	-2.41089169969826	0.0159135730589136	0.321736779555302
ATAD3A	6.56338943713144	0.167320692712311	0.190456795933595	0.878523089145372	0.379659913294878	0.821430385341059
TMEM240	8.34978487502337	-0.2281783391546	0.165275433513135	-1.3805944071928	0.167403703944669	0.671574547212458
SSU72	35.4363855828519	0.0621895762469012	0.0961308883985156	0.646926053456316	0.517679803017975	0.877070414803028
FNDC10	4.59587939419156	0.135106676765486	0.224376576159243	0.60214251896597	0.547079273913157	0.890231208906942
MIB2	16.489831099743	0.125908555877754	0.129259765529738	0.974073837761895	0.330019878537518	0.793552226439942
CDK11B	13.0547531992854	0.0342737421848399	0.146006593203089	0.234741058146372	0.814409718183898	0.971253882065633
SLC35E2B	11.9863653486639	-0.0432336826772881	0.144325072599613	-0.299557671432648	0.764514575450197	0.961647373699065
CDK11A	14.4201526318784	0.195552407079767	0.169692877088967	1.15239019123497	0.249160769836344	0.739706231358313
SLC35E2A	16.1859869795408	0.0783792474722422	0.15029480072214	0.521503385983041	0.602016147443054	0.911666537146955
NADK	14.4565153588602	-0.0192304449656082	0.140979497651639	-0.136405968853193	0.891500355321691	0.985754770549454
GNB1	189.559651396136	-0.0810333490537121	0.063114482812133	-1.28391052961515	0.199173262547142	0.702451099411142
CFAP74	20.0217598482972	-0.743952916696872	0.212876627578372	-3.49476090992178	0.000474486594030344	0.0576289387374533
GABRD	18.3440326016353	-0.162735838594038	0.132969959882906	-1.22385416027308	0.221007248708571	0.723246173635519
PRKCZ	26.0472258284747	0.0813045026517454	0.123454682524483	0.658577714422632	0.51016697747858	0.876348350378805
FAAP20	11.9157908719171	0.102751452136877	0.134262011588646	0.765305471898401	0.444089666452367	0.850311342802294
SKI	116.827658925755	-0.141659977920858	0.0988127167015202	-1.43362092096673	0.151680469968211	0.654175793902063
MORN1	5.35072392671843	-0.585253480048283	0.252269182093336	-2.31995630695686	0.0203432410848014	0.350549451573291
RER1	23.1031406996722	-0.0167432976048663	0.104189350032717	-0.160700662779916	0.872329167396642	0.982822850444358
PEX10	4.74953595313022	-0.327451886230841	0.219462146924966	-1.49206544645167	0.135681989129686	0.632949965065542
PLCH2	2.87287758272982	-0.592531285513959	0.263782703295904	-2.24628559079279	0.0246857209153069	0.373268069803524
PANK4	4.36804376108504	-0.209567940991032	0.222063045486271	-0.943731725069891	0.345306757735031	0.799695678465111
TNFRSF14-AS1	1.95018085963875	-0.197158847227098	0.387148190698435	-0.509259379131836	0.610570426702735	0.915752380405848
TNFRSF14	13.3866967417016	0.0258583243068339	0.165872184962091	0.15589307099767	0.8761173070774	0.982822850444358
PRXL2B	6.57817971550729	0.126948086584459	0.196994540509538	0.644424389915073	0.519300272930162	0.878066079884275
PRDM16-DT	2.0090302626972	-0.0138338493254366	0.319821020279793	-0.0432549721507804	0.965498284620713	0.99522774674434
PRDM16	2.00201509566118	0.182000374300195	0.321102062481937	0.566799144463399	0.570850651915825	0.900912531150914
TPRG1L	15.7252973505463	0.0309890071420913	0.134731579068449	0.230005521766709	0.818087478990297	0.971627072044772
WRAP73	6.40302853361076	-0.286673471801299	0.182989622850779	-1.56661053963191	0.117205752776595	0.60667802702436
LRRC47	11.5750128503901	-0.172497503147171	0.13712034046422	-1.25800083753571	0.208391453352217	0.710097364041468
CEP104	15.4820979563487	-0.0411467656677134	0.13578840989622	-0.303021190830359	0.76187371241419	0.961052343716346
DFFB	7.84360663923726	-0.206692887894143	0.160119035689541	-1.29087017670345	0.196748698386394	0.700804541542318
C1orf174	5.7078932506436	0.00726576515430146	0.198049720442991	0.0366865711198664	0.970734916129882	0.995798451866947
AJAP1	6.91498094314832	0.034448823706239	0.182324048845135	0.188942840642484	0.850137616275784	0.976698460464649
NPHP4	21.3763435297523	-0.197098736841578	0.113077240383683	-1.74304516251725	0.0813257262688957	0.547971132836058
KCNAB2	32.1730393694196	0.110104216312472	0.117333009504649	0.938390797076669	0.348043613641658	0.799695678465111
CHD5	38.0744384331518	-0.0502142583350877	0.11196541167538	-0.448480093840707	0.653806749327194	0.931559665922452
RPL22	72.7162970064488	0.137149140542042	0.138886928344015	0.98748775120385	0.323403584743408	0.789716631660632
RNF207	2.11486543021123	-0.589119113204803	0.323733014146413	-1.81976841243126	0.0687942799962461	0.522397287678036
ICMT	6.89457968974121	-0.0128854093486832	0.177218333417249	-0.0727092344241006	0.942037499994217	0.993862498814256
ACOT7	18.7749572757651	-0.105551208730964	0.125042003370362	-0.844126020744658	0.398598988654415	0.827300410874165
TNFRSF25	21.738930066976	-0.455029067408327	0.16199871967024	-2.80884360280483	0.00497197938699566	0.196609987213087
PLEKHG5	14.9141703009942	-0.660911743215513	0.204316504160634	-3.23474476979061	0.0012175151268779	0.0995877930112378
NOL9	17.6009595949447	-0.141119956142263	0.129077989993589	-1.09329217281174	0.274265538406661	0.754125321269048
ZBTB48	9.73103443114564	-0.132809835969197	0.161324179044764	-0.823248174920791	0.410366878330161	0.831058604425365
KLHL21	11.634134990701	0.416156506475223	0.146243214980401	2.84564659311541	0.00443213538184204	0.186657391947979
PHF13	4.11691453467841	-0.0452846649653013	0.230353158262509	-0.196587992571368	0.844149967789907	0.975893303113859
THAP3	5.26657119396156	0.323386171905058	0.197389610660062	1.63831404714599	0.101356198864213	0.585613835964148
DNAJC11	26.7060867576583	-0.232856884497921	0.113456638711591	-2.05238659581524	0.0401321061675829	0.445671247139781
CAMTA1	110.36868359112	-0.0380762983312521	0.0596635668903488	-0.638183405984253	0.523354297863471	0.879563690861972
VAMP3	11.8306063092711	0.236777754774069	0.141231715526712	1.67651971011628	0.0936364387973275	0.573055343984277
PER3	30.7908805824134	-0.461731116041305	0.239828189347157	-1.92525789940789	0.0541971018090367	0.481381133298017
Z98884.1	3.39780160228488	-0.710973179746666	0.423669603326429	-1.67813119979456	0.0933214891428962	0.572635320613837
PARK7	30.5081760608438	-0.0295928184448044	0.105153534076809	-0.281424858466367	0.778384553948565	0.964742533298155
ERRFI1	8.33548907032612	0.0272157330680995	0.188907957622604	0.144068748667912	0.885446182187526	0.985414744031491
SLC45A1	2.67039451548456	-0.729819183204858	0.278453179630631	-2.62097629545105	0.00876783581964948	0.250591712530947
RERE	359.081342128807	-0.100672667105639	0.0769145131499959	-1.30889038989704	0.190571482374899	0.694253849690883
RERE-AS1	2.91619356929753	-0.495783402632182	0.317443908825559	-1.56179844327908	0.11833547865639	0.607211435746087
ENO1	58.1690835894336	-0.0679401787895803	0.120522479233207	-0.563713750512206	0.5729489578053	0.901700694662466
SLC2A5	159.826543117387	-0.320298848898546	0.169616401468347	-1.88837191524971	0.0589760389413586	0.49405667851044
MIR34AHG	48.7467118286536	0.0819105944039535	0.129003706103014	0.634947606377643	0.525462586692699	0.879931105898389
LNCTAM34A	3.33769764226534	0.212552136382334	0.276527349250207	0.768647791832019	0.44210242586775	0.849442747908364
H6PD	14.8594272045669	-0.111440720626485	0.141003823343095	-0.790338290014477	0.429330230802473	0.841281925901188
SPSB1	2.72970322643153	-0.260798779065981	0.378991747916028	-0.688138410664722	0.491365624103246	0.869579638798116
SLC25A33	16.7470242984011	0.022607367367617	0.147151193410793	0.15363359850236	0.877898643660174	0.983419302689386
TMEM201	3.55777836069121	-0.168419033197593	0.261421276388826	-0.644243787361418	0.519417360746282	0.878154904080497
PIK3CD	64.4625976689416	-0.233766490684552	0.123810095164913	-1.8881052500055	0.0590118222049723	0.49405667851044
PIK3CD-AS2	7.12437986696858	-0.0352345833163982	0.27711946904891	-0.1271458242805	0.898824983215667	0.987160496826939
CLSTN1	84.3830964203142	0.0766495271988454	0.0948381251686679	0.808214281572159	0.418967237675974	0.836520084266296
CTNNBIP1	16.1863130622845	-0.0403270697256562	0.135333341739203	-0.297983255326462	0.765715943724375	0.961665648292671
LZIC	12.0736428690816	-0.0629649800281967	0.141294014106663	-0.445630909605726	0.655863879282683	0.932167411851503
NMNAT1	7.39347210588073	-0.142523880589375	0.17362330133517	-0.82087991354479	0.411714673452425	0.831806728497452
UBE4B	61.8188080574851	0.0256760474237534	0.0773227218249282	0.332063419623126	0.739841371270383	0.956902364585513
KIF1B	78.5699537510772	0.0384644699937535	0.0804138040738126	0.478331679949461	0.632414151684852	0.923524186120088
PGD	16.9268352091577	0.15789331217501	0.130769520877334	1.20741676742181	0.227271681365723	0.726949731527301
CENPS	1.83848847146019	-0.459041213104221	0.337404039877237	-1.36050894136076	0.173668925345714	0.678033541504059
DFFA	10.5285960324089	0.0513774599768685	0.144281272204245	0.356092368690361	0.721771392065814	0.952017890900124
PEX14	35.724426597882	0.0230212505840157	0.0832331955452666	0.276587369176466	0.782096964414092	0.965063952006975
TARDBP	32.7870985909319	0.0041973369359871	0.0853006548179355	0.0492063858706107	0.960754822244488	0.99522774674434
SRM	15.4332750086267	-0.066049451629022	0.16586502490294	-0.398212050235862	0.690473884119755	0.94311481253144
EXOSC10	18.3917526084468	-0.182067468469396	0.118856622315719	-1.5318243520817	0.125565785016209	0.618886341930027
MTOR	32.9923709176967	-0.126718770761421	0.0875423994814703	-1.44751310807105	0.147753267881179	0.648769432855932
UBIAD1	5.19319976835033	-0.283759423564926	0.223257361922918	-1.27099693878358	0.203729737673358	0.706861371546165
DISP3	1.90659847277593	-0.785747397891657	0.340571184474283	-2.30714585881528	0.0210466901557209	0.3552212461777
FBXO2	20.4578446296793	-0.00341587636413301	0.124976111386451	-0.0273322343465339	0.978194747175898	0.997199568008053
FBXO44	23.1766903966087	-0.269834696010974	0.119319529102111	-2.26144620282616	0.0237316404540994	0.369360989813631
FBXO6	2.84172196131607	0.153076035951619	0.292705665212218	0.52296916030182	0.6009957146259	0.911308071124303
MAD2L2	3.90128148412388	-0.160715574409259	0.257124657414856	-0.625049250527354	0.531938734393388	0.884261141233893
AGTRAP	5.36313184772091	-0.028561050669524	0.222390233188722	-0.128427630386479	0.897810566320547	0.987105792255633
MTHFR	27.7634819286236	0.05734711277293	0.120633797327055	0.47538180877664	0.634514858126774	0.924273912924665
CLCN6	31.0678203515259	0.0556514994272429	0.0952413810558583	0.584320584291021	0.559004645748255	0.895025917621648
KIAA2013	12.4633346848513	0.0509317916556549	0.134763623521824	0.377934269832146	0.705479423594167	0.946537666383581
PLOD1	9.09908808199144	-0.170770612212035	0.207788042500986	-0.821850045635928	0.411162246805736	0.831657358795165
MFN2	20.5682047699072	-0.0761846065675376	0.121128439638944	-0.628957219251122	0.529377064202902	0.882597892431924
MIIP	6.90384807790126	-0.119205547106367	0.205156371139233	-0.581047258948958	0.561208602941064	0.896230334409102
TNFRSF1B	111.054078012821	0.0450154243113808	0.205221051588657	0.219350909484711	0.826376707336603	0.97357639347833
VPS13D	126.944132016231	0.00874168342670655	0.0536377246997729	0.162976402814185	0.870537014072637	0.982822850444358
DHRS3	43.062793195194	0.123258764170992	0.146744736712308	0.83995356107824	0.40093442475734	0.827750779850721
PDPN	17.1980563311382	0.480287345378314	0.257686022916554	1.86384709555568	0.0623431799143428	0.502104367303023
PRDM2	98.9096431825841	-0.0251599120261782	0.0584378111310614	-0.430541656835004	0.666801671176968	0.936734018445902
KAZN	57.1615747972176	-0.00261421342728658	0.121155062650195	-0.0215774179807448	0.982785047178744	0.997199568008053
TMEM51-AS1	2.5558445578393	0.0773876646495863	0.358175305252312	0.216060860463486	0.82894030794065	0.973844854285383
TMEM51	47.2123596667279	0.259061920328448	0.149799502347662	1.72939106117459	0.083739128752676	0.552962800205171
C1orf195	3.06718619425701	0.0823747589220632	0.361714818580305	0.227733990123424	0.819853046365414	0.971627072044772
FHAD1	8.14867157240431	-0.499876744829901	0.359762813944631	-1.38946196064286	0.164692320349792	0.667155936187679
EFHD2	33.2290549796321	-0.0686882490266526	0.109059371584655	-0.629824361066804	0.528809505162986	0.882114055136662
CASP9	7.2791390688537	-0.435296856577277	0.187302855958661	-2.32402679793281	0.020124057821529	0.350509037831318
DNAJC16	23.1725890480922	-0.0914830672815254	0.102673858140662	-0.891006424986917	0.372925723387272	0.816439444524163
AGMAT	2.70262717222449	-0.748462450850115	0.313314422632245	-2.38885412475451	0.0169010115250976	0.330797783850219
DDI2	38.3706700075983	0.035856003185759	0.104100814349779	0.344435376511874	0.730518887968313	0.953945323320818
PLEKHM2	47.8579637772777	-0.0912265050999825	0.0814163792906205	-1.12049327045537	0.262503618717426	0.748760059847587
SLC25A34	2.53792507619707	-0.26520639687644	0.304026262702894	-0.87231410378389	0.383037045560649	0.823746932995854
SPEN	73.7325082874212	-0.093641705107157	0.0740024204516554	-1.26538705809402	0.205732612224858	0.708890651247528
ZBTB17	8.95433787816152	0.00923535161166255	0.157648469061008	0.0585819302063035	0.953285103568139	0.995185371204167
FBXO42	63.3308087205595	0.0786862193821522	0.0799832444842099	0.983783789837211	0.32522183125508	0.789716631660632
SZRD1	15.4876140507235	-0.147288240344664	0.129180315411942	-1.14017557454461	0.25421316135511	0.742964919960519
SPATA21	3.06495386140647	-0.276465959587682	0.296177847986527	-0.933445770732519	0.350589857550563	0.800970362776101
NECAP2	11.7030065272367	0.0109329851710046	0.150587837610427	0.0726020463836422	0.942122798241393	0.993862498814256
NBPF1	19.3241436218167	0.11201524818847	0.159549740077185	0.702071016438387	0.482634876362754	0.866068963627376
CROCC	22.2868338207051	-0.104618190497716	0.166844815515266	-0.627038905432116	0.530633732929829	0.883577093830885
BX284668.5	5.80898136906991	0.173354538016765	0.239317902829539	0.724369284400098	0.468839051741459	0.861581748523514
ATP13A2	25.2624120197079	0.00933612721640805	0.126398120043818	0.0738628645202278	0.941119504920079	0.993862498814256
SDHB	28.0189371120995	-0.0541578457180663	0.0963354769099292	-0.562179660652972	0.573993617690066	0.901921492690508
PADI2	142.070942306085	0.883918251113833	0.26580075188151	3.32549191398778	0.000882626603313581	0.0857597834633903
RCC2	43.6521489355606	0.234850038243957	0.0879320186164603	2.67081368014898	0.00756676349390922	0.238818291897093
ARHGEF10L	45.2996529984807	0.273652836883334	0.126241524203884	2.16769275093175	0.0301820713891455	0.406501700105492
IGSF21	232.354057027889	-0.347261220544586	0.130120931300263	-2.66875757093421	0.00761323794993017	0.239573790262452
IGSF21-AS1	1.76471205210503	-1.08687512849271	0.41878759359033	-2.59528970085947	0.00945112202195715	0.254319284663935
ALDH4A1	3.34018413986357	-0.390619788632495	0.256443086244013	-1.52322214786017	0.127703136833016	0.621030052068093
IFFO2	3.88530711210186	-0.0917688894287535	0.232471231209836	-0.394753746307302	0.693024633416532	0.943381776079764
UBR4	44.1089665816843	0.163426485365457	0.0847262810120583	1.92887594514149	0.0537462647561542	0.481381133298017
EMC1-AS1	12.3864784210024	0.0447688112401359	0.136348336062397	0.32834145639774	0.742653502346195	0.956902364585513
EMC1	13.3398686696791	-0.12714545736235	0.144323409624438	-0.880975980911281	0.378330820487678	0.820533405418055
MRTO4	7.0388321281258	-0.226253641178958	0.197056868272467	-1.14816419829692	0.250900785862349	0.741795998714526
AKR7A2	4.32104498539032	-0.295244267914309	0.224110171751215	-1.31740681651014	0.187702297279384	0.691205833755131
SLC66A1	4.30976953765688	0.303871178281079	0.22329816972786	1.36083147771169	0.173566951864903	0.678033541504059
CAPZB	237.35026334313	-0.139309864613422	0.0944744588342509	-1.47457700559928	0.140326300699971	0.639105540433666
MICOS10	112.795528205948	-0.335871040822832	0.208356094235339	-1.61200488066102	0.106960877662679	0.593872987283845
NBL1	23.0539385370693	-0.00542449835198099	0.14155349256564	-0.0383211904818639	0.969431595632442	0.995784791617315
TMCO4	19.7111388465615	0.0379868748718538	0.128015470905461	0.296736594437926	0.766667616347832	0.961872291943571
OTUD3	13.4390326811889	-0.247291989338172	0.141302349185605	-1.75009113976829	0.08010258839205	0.547280517276271
CAMK2N1	125.672336618932	0.074944821473073	0.0977930789899934	0.766361201090127	0.443461412000425	0.850233345657756
MUL1	5.81181367734269	-0.289177247080299	0.19579347469316	-1.47695038117837	0.139688938434067	0.639105540433666
PINK1	30.6372274638642	0.000602766373072335	0.11973361831264	0.00503422832757325	0.995983283908124	0.998735183652194
DDOST	11.8852154678626	-0.187112232825548	0.15312951996352	-1.22192137002796	0.221737363260368	0.723246173635519
KIF17	4.599793648899	0.0317396638416026	0.240729683311381	0.13184773645279	0.895104727879368	0.986851416414204
SH2D5	4.63786615206861	-0.0711439252620318	0.220195594175792	-0.323094226877376	0.74662388228492	0.957220915105758
HP1BP3	137.563558376992	-0.0331064078273038	0.0996790454985154	-0.332130064666369	0.739791049127428	0.956902364585513
EIF4G3	416.238252456784	0.0308829171304961	0.0696604377540554	0.443335099896041	0.657523371224437	0.932960302364245
ECE1	5.53956360804827	-0.201861762729786	0.205855213839668	-0.980600680277194	0.326789698741619	0.790982254801111
NBPF3	3.54858681177348	0.466750409654674	0.310207733173003	1.50463821414267	0.132417115933399	0.628674399628099
RAP1GAP	23.8744273875985	-0.0139203645869241	0.124061679297288	-0.112205192334748	0.910660712283288	0.990061789866909
USP48	57.7258452207811	0.0365933141174561	0.070429940740122	0.51957042321647	0.603363017113577	0.912862542742297
CDC42	72.5767531885815	-0.114062213832992	0.0650552433856502	-1.75331315197495	0.0795482691940935	0.545150249858642
CDC42-IT1	2.60907271399488	-0.0544169342752788	0.277482133182674	-0.196109686959393	0.844524314383286	0.975893303113859
ZBTB40	24.1227448633949	0.0354582045479333	0.134660556476002	0.263315446451852	0.792307455117001	0.966563050089472
C1QA	87.4947152848846	0.0393663831763662	0.167668420723678	0.234787105445712	0.814373976390948	0.971253882065633
C1QC	83.9453546405752	0.0702522765007281	0.173598658919802	0.40468213831757	0.685711173225449	0.940142919134542
C1QB	154.881200513508	-0.0326986473127065	0.173504792440474	-0.188459620352704	0.850516366593984	0.976698460464649
EPHB2	36.4003391950679	0.0623900178993915	0.145308623552001	0.429362114747885	0.667659719886105	0.936775267346817
KDM1A	33.8863691912924	0.017408197718215	0.0824754118820454	0.211071364434188	0.832831584716184	0.974201774310014
LUZP1	68.9856878922414	-0.0909952904368223	0.0753742468566276	-1.20724643006925	0.227337254413254	0.726949731527301
HNRNPR	59.1019442247382	-0.0718909263885704	0.0764047138126732	-0.940922657793477	0.346744495441171	0.799695678465111
ZNF436	2.41685817284593	-0.353891934425398	0.313741876610049	-1.12797162511159	0.25933190271847	0.746127722647916
ZNF436-AS1	3.60779011995859	0.0279807205060077	0.241212651613045	0.116000219386894	0.907652367924485	0.989723058988117
ASAP3	1.78922358495785	-0.107917710074817	0.355282618142107	-0.303751730493193	0.761317043596925	0.960729275998699
ID3	2.90433571927544	0.0192164360243267	0.282496286756057	0.068023676505598	0.945766786808673	0.993994097269441
RPL11	142.929713882795	0.16024550148355	0.152020844160494	1.05410216847877	0.291836143484011	0.769081043705281
ELOA-AS1	16.6270767638128	-0.200639270361418	0.132891965745345	-1.50979232819759	0.131096423249464	0.626252298645883
ELOA	10.6536622102721	0.163554940094769	0.154142411409206	1.06106384738316	0.288660886260219	0.766714548900736
PITHD1	27.1259848443113	0.0561823439331341	0.11205072032028	0.501401006370554	0.616088931682791	0.918581818888467
LYPLA2	7.88849901015046	0.163607235750536	0.166192904719001	0.984441760778916	0.324898353470877	0.789716631660632
GALE	7.97247011853994	-0.0684964666353302	0.203128083114734	-0.337208255919203	0.735959914083619	0.956744019596962
HMGCL	12.5656596988004	-0.0759870379181818	0.148623873276179	-0.511270741659246	0.609161489485554	0.91537680922721
FUCA1	9.79125798286265	0.229100701520078	0.169543662130876	1.35127847682815	0.176606243946094	0.680375459130724
PNRC2	17.5108424540479	0.0116645866726043	0.117887746243366	0.0989465575881323	0.921180702642262	0.991213663383192
SRSF10	50.0529903937645	-0.097667910534952	0.0923759061256366	-1.05728771311989	0.290380299095448	0.767804987632948
IFNLR1	14.2056526169129	1.04294579796884	0.274357080738004	3.80141746356019	0.000143870664878308	0.0287804802108769
STPG1	6.42429356077357	-0.0515890332395401	0.18455635017409	-0.279529981985863	0.7798381323401	0.964742533298155
NIPAL3	22.1707745869877	0.0418733098225889	0.128869956116149	0.324926857155511	0.745236429757187	0.956902364585513
RCAN3AS	2.21855984787681	-0.141174159799886	0.378197047962265	-0.373282024702562	0.708938553410515	0.947267214964644
RCAN3	9.26857420682911	0.111327197181096	0.202119078001615	0.550800044616302	0.581770753577404	0.90360296212237
NCMAP	7.08507567702013	-0.655407089404586	0.343188312933851	-1.90975934990803	0.0561642054230149	0.484663638053629
SRRM1	58.3298439409568	-0.0516958549533948	0.0721521508044556	-0.716483907645375	0.473692600603773	0.862615950913137
CLIC4	19.5035288363601	-0.0613072608226944	0.222309062755379	-0.275774905722826	0.782720958908125	0.965336025071315
RUNX3	5.21052138621207	0.444078113121547	0.316276627859187	1.40408134526861	0.160294627932321	0.665419649598459
SYF2	13.7467756406513	0.0588006421111105	0.144240764449813	0.407656201320047	0.683526097085512	0.939928310827975
RSRP1	140.307051227674	-0.103541858226828	0.12092925018329	-0.856218475429991	0.39187694508406	0.826429012900035
RHD	5.69724685685025	-0.200950468880987	0.414385747523432	-0.484935763553555	0.627721912454812	0.923253551809047
TMEM50A	21.1675353906181	0.0527358280639917	0.109745448669787	0.480528611465868	0.630851563590111	0.923524186120088
MACO1	42.853925791294	0.0199744909872741	0.0853937836671595	0.233910363605962	0.815054567387979	0.971260623502484
LDLRAP1	5.5379611585864	-0.252875556853836	0.203298455395673	-1.24386364058533	0.213549753120298	0.714417930553969
MAN1C1	57.5225531626829	-0.292278929137708	0.10494172741754	-2.78515454557742	0.00535022160100459	0.204548302467736
SELENON	13.1465190329026	0.146281933452729	0.133262898217903	1.09769437261928	0.27233796785994	0.753259427803852
MTFR1L	12.924320709963	0.0354022584329692	0.137369740500747	0.257715114725551	0.796626780187381	0.967538507818102
PAQR7	5.53915567819242	-0.213817479445774	0.221625943339932	-0.964767374358421	0.334661340629694	0.795820987027113
STMN1	81.1254778001782	-0.00876128279086012	0.106483261063157	-0.0822784980792774	0.934425252484427	0.993734643284215
PAFAH2	6.78931520784032	-0.349840931688948	0.182680675548674	-1.91504071592803	0.0554873113118058	0.483222724567538
EXTL1	7.9598434303262	-0.0460695393550381	0.183986264305475	-0.250396623513961	0.802280640513956	0.968394773034778
PDIK1L	12.5536115273748	-0.292772222264176	0.145543111008509	-2.0115841982178	0.0442637865024133	0.456227110748899
ZNF593	4.02362710097241	0.077469707322768	0.23555202003439	0.328885769315235	0.742242030960739	0.956902364585513
CEP85	8.93963153992705	-0.327396897058572	0.170695103898511	-1.9180216044933	0.0551082717803316	0.483222724567538
SH3BGRL3	20.3219744217633	0.0557145779733522	0.144372621788692	0.385908195633502	0.699564660681004	0.944779605123547
UBXN11	7.58483354986235	-0.405229419353609	0.200643396673628	-2.01964991657695	0.0434197135342523	0.456227110748899
DHDDS	16.8930904559895	-0.188649009334685	0.137040091522245	-1.3765972223104	0.168636810167763	0.672277638894265
HMGN2	24.7722616401764	-0.181714463173851	0.123451417335482	-1.47195121041047	0.14103405321382	0.639789732613545
RPS6KA1	50.1761527761285	0.0400239370810409	0.0835630959068214	0.478966661619029	0.631962345970595	0.923524186120088
ARID1A	129.816806164362	-0.0768776544233084	0.0567786400143967	-1.35398900720087	0.175739884848019	0.67933778163899
PIGV	2.57839527297313	-0.0100327944266666	0.296521331111127	-0.0338349837735844	0.973008738890456	0.996041823682867
ZDHHC18	6.65831822652097	0.174147601433802	0.179726991800568	0.968956302495974	0.332566992019344	0.794504529757488
GPN2	7.27278971460851	0.164497457713271	0.171815498682077	0.957407562036376	0.338361583089029	0.797421183830578
GPATCH3	4.09490248694382	-0.0713982355740716	0.225712178964665	-0.316324249323068	0.751756407105455	0.958450215114583
NUDC	30.5589394613602	0.00733988517476102	0.105172557577414	0.0697889767428961	0.944361621070081	0.993862498814256
TRNP1	5.44367605701835	0.00901119043462548	0.202313785748515	0.0445406644005308	0.964473438619648	0.99522774674434
SLC9A1	9.47719390735173	-0.00164591538717325	0.159670909578859	-0.0103081731764067	0.991775413428003	0.997454585151797
WDTC1	25.5761377331131	0.220278509251737	0.138327951318518	1.5924367212272	0.111286610760906	0.598035291316343
TMEM222	13.7474990409616	-0.051617897848646	0.126624249769515	-0.40764622844836	0.683533419846684	0.939928310827975
MAP3K6	3.46855090725105	0.198348704431026	0.294838422299631	0.672736961770379	0.501114648386455	0.873610590215771
WASF2	161.602482189156	0.0288563661646668	0.0980356553143832	0.294345624274449	0.768493812806509	0.962334602733504
FO393419.2	5.05654708977309	-0.558337347018202	0.282724863238222	-1.97484345955011	0.0482859154068884	0.464521433719874
AHDC1	21.6064320783238	-0.0973548905144595	0.134708198422747	-0.722709468720948	0.469858397020073	0.861581748523514
FGR	11.4577141064021	0.65300133599399	0.369570222041971	1.76692086387801	0.0772414823559479	0.538400598833386
IFI6	20.6476035889805	0.062494007869202	0.164844862590654	0.379108010325977	0.704607658148891	0.946406188398251
FAM76A	9.32260402100709	-0.0274792510870858	0.1641714273279	-0.167381447151589	0.867069922264747	0.981734373157923
STX12	68.6305324676202	-0.0524744618165036	0.0844303061727229	-0.621512158313795	0.534262697331318	0.884694446960975
PPP1R8	11.038140962142	-0.0918742953529123	0.145546419622638	-0.631237069184645	0.527885527499038	0.881732174676991
THEMIS2	32.8182723469613	-0.0740954131965222	0.25649760505081	-0.288873703837681	0.772678027539784	0.963757492079927
RPA2	18.7431271930641	-0.00940445415894501	0.135359859136068	-0.0694774227674938	0.944609603240737	0.993862498814256
XKR8	2.27470284137458	-0.217703695479492	0.320126346440279	-0.680055540258715	0.496469294267236	0.872561797320471
EYA3	66.990499163585	0.0956624709576093	0.0826986070243048	1.15676036634444	0.247370278710311	0.738771212187079
PTAFR	41.6846059691818	0.00241044713863887	0.128243512904186	0.0187958601885755	0.985003956331674	0.997199568008053
DNAJC8	29.3034064741654	-0.320790920424283	0.100782089801162	-3.18301516725032	0.0014574997921921	0.10610553797712
ATP5IF1	44.106457507016	-0.0754691840442711	0.113109776278097	-0.66722069946208	0.504631171131133	0.874102728727718
SESN2	7.25314649294112	-0.246396619298997	0.212760787590818	-1.15809225040503	0.246826392175973	0.738403238812932
PHACTR4	82.2349073975028	-0.0420179891754951	0.0698878483035674	-0.601220243510492	0.547693303012487	0.890861174324867
RCC1	8.05291264598773	0.143837460749234	0.231643194703735	0.620944038236039	0.534636444393739	0.884967090908741
SNHG3	14.4246018431443	-0.46000894544635	0.213370367105815	-2.15591767350815	0.0310900941772751	0.410622274074159
TRNAU1AP	18.2295009446063	-0.0746348162093501	0.132867011159626	-0.561725710226779	0.574302914457937	0.901921492690508
SNHG12	17.1505976334997	0.144174952538071	0.221892948018627	0.649750043097219	0.5158536930684	0.876348350378805
TAF12	11.8158128900795	-0.0217483844720691	0.141742520066849	-0.153435852994656	0.878054573019382	0.983458056679236
GMEB1	14.4329992183474	-0.0810756367840317	0.131227712778228	-0.617824048499939	0.53669132924489	0.885566733590276
YTHDF2	35.3994908084659	0.101624911491326	0.0901643335026348	1.12710766600804	0.259696962550482	0.74658212138265
OPRD1	3.24874239455746	-0.372645494671555	0.262844658502408	-1.4177404128916	0.156266566645604	0.659743670415939
EPB41	117.333164694857	0.191996705321537	0.0925713445785246	2.07404036525227	0.0380755622011662	0.434936799592828
SRSF4	63.5114695710928	-0.163122126895594	0.0767695849793291	-2.12482752042383	0.0336010075703357	0.423369181558613
MECR	9.60997475751716	0.00871102399550607	0.164821847516624	0.0528511488419487	0.957850507533503	0.995185371204167
PTPRU	4.36595131143332	0.0269131319153651	0.230386444853034	0.11681734110934	0.907004801620248	0.989388631978737
LAPTM5	155.396733697143	0.108610656004211	0.113145432837281	0.959920814129627	0.337095069800816	0.796277711653324
SDC3	12.2573553019383	-0.0542460363167284	0.158456369149001	-0.342340523186665	0.732094642748663	0.954856468859941
PUM1	160.207661355927	-0.0866516351328322	0.0464038581030209	-1.86733686971582	0.061854559721602	0.500853965975578
SNRNP40	18.6909647112688	-0.0684094133467292	0.108509177601099	-0.630448178293412	0.528401397835333	0.882114055136662
ZCCHC17	26.4270466283308	-0.036112819665295	0.0978518003604627	-0.369056261941671	0.712085789132451	0.948601486543891
FABP3	5.08480281425051	-0.336479678135417	0.220940592026359	-1.52294186889511	0.127773249583014	0.621030052068093
PEF1	11.5348755307348	0.0218857793071331	0.155252746349214	0.140968709551229	0.887894661616599	0.985699998792909
COL16A1	5.81585873211838	-0.262882624147386	0.210525592634727	-1.24869675395476	0.211776008581318	0.712597440043927
ADGRB2	21.8262954290121	-0.167519616094444	0.128727007064222	-1.30135563558056	0.193136751763339	0.697621029068181
PTP4A2	65.6278576310289	0.113325680644932	0.0914702840004003	1.23893439146244	0.215369796080588	0.717944551493041
KHDRBS1	69.5233996542713	0.0192016721494115	0.0870138481176013	0.220673749808881	0.825346472213565	0.973091525767812
TMEM39B	10.1516938153171	-0.271357188803338	0.157524815413873	-1.72263137138353	0.0849552081267044	0.553618023677928
KPNA6	44.390970823438	-0.0669696312717853	0.0798556320460405	-0.838633788950217	0.401674843622334	0.827750779850721
TXLNA	15.5850323259514	-0.132061316040956	0.157981951776312	-0.835926601463582	0.403196196152356	0.828181146892735
CCDC28B	2.98837855863548	0.149955112660524	0.285821731783871	0.524645595436791	0.59982958404369	0.910667474142721
TMEM234	3.43761745344841	-0.113972648883308	0.251380948274746	-0.453386184058554	0.650270683236401	0.93029382124223
EIF3I	9.66572279883498	-0.0042521189538611	0.159259877005726	-0.0266992480077591	0.978699612922558	0.997199568008053
HDAC1	13.5660401517593	0.00479370213487646	0.131283194865363	0.0365142099092929	0.970872348396328	0.995798451866947
MARCKSL1	16.2721083226528	-0.131622645036723	0.135536925108665	-0.971120194228962	0.331488428735297	0.794504529757488
FAM229A	4.44922417008761	-0.403982677175838	0.235157588513501	-1.7179232009034	0.0858106243530288	0.55462104000878
BSDC1	24.2578321631873	0.0285208738922831	0.104561852639367	0.272765575325558	0.785033423342644	0.965444046991091
ZBTB8A	6.27356427627303	-0.0590951186199581	0.20108531037511	-0.29388083351151	0.768848964383424	0.962334602733504
ZBTB8OS	32.9868133455073	-0.167817102312248	0.0874076148499544	-1.91993686820452	0.0548658742652269	0.483068276783095
RBBP4	42.5483506363689	-0.0252472798290725	0.0764357759955254	-0.330307104235463	0.741167925504497	0.956902364585513
SYNC	13.6585905354101	-0.216489029298169	0.146196951029357	-1.48080399607443	0.13865881137374	0.636531514073886
KIAA1522	4.04419937148496	0.0332958250394613	0.226482497271862	0.147012795428046	0.883121920767799	0.984810924415606
YARS	25.6833885824524	-0.0775352067219047	0.160195141736281	-0.484004732487743	0.628382510500159	0.923497641893354
S100PBP	45.5872194206433	-0.0191753175446145	0.110641547493463	-0.173310279718813	0.862407543915436	0.980470524018527
FNDC5	3.47217961369429	0.385919915274696	0.253473393039209	1.52252633164933	0.127877252748695	0.621030052068093
HPCA	19.779678581042	-0.0111681631755834	0.130828498507314	-0.0853649113381745	0.931971288001106	0.993185209573472
TMEM54	3.81831150459551	-0.0129192888458711	0.248646291893794	-0.051958501964668	0.958561759357462	0.995185371204167
RNF19B	20.8599301617581	-0.0657837500491577	0.1613681901581	-0.407662439447986	0.683521516642531	0.939928310827975
AK2	22.060395770006	-0.090814351111738	0.120477844045775	-0.753784663321443	0.450978534582997	0.852783553472333
AZIN2	33.7196673228143	-0.514174935994006	0.286543416782276	-1.79440498674828	0.0727485515622525	0.531470755586101
TRIM62	4.23613702925911	0.139391999468577	0.23934040453598	0.582400617809697	0.560296865501884	0.895934907890224
ZNF362	27.2622982652914	-0.195769166621022	0.115554657459873	-1.69416941665899	0.0902330945768277	0.567996661512535
PHC2	170.35305076716	0.239341126452991	0.129784414920062	1.84414381804169	0.0651621835100005	0.510384915203649
ZSCAN20	1.93697952890908	0.172864553332928	0.34037369555129	0.507866957970844	0.611546648383523	0.916175006383377
CSMD2	7.61963094434302	-0.240174779249543	0.178754559034111	-1.34360086001337	0.179077491260864	0.683548617511002
SMIM12	18.7749687646219	-0.134429239008311	0.1207730405167	-1.1130732358247	0.265676977315164	0.750441850621797
DLGAP3	5.18287979988106	0.0571692739555157	0.214954496475615	0.265959888687423	0.79027010093412	0.966556750854778
TMEM35B	4.61473850886691	-0.132071099506605	0.227153414365393	-0.581418068821801	0.560958722542435	0.896230334409102
ZMYM6	54.6705834560207	-0.162098573897689	0.0989762879332339	-1.63775159972695	0.101473521833919	0.585613835964148
ZMYM1	17.7016853567112	-0.173077673890537	0.131891638873796	-1.31227176618945	0.189428454900189	0.693619184927932
SFPQ	130.64988983624	-0.0513114955696084	0.0621139930467582	-0.826085927706855	0.408755349787964	0.830689848354696
ZMYM4	133.441706596575	-0.0475690611637467	0.0597687679055869	-0.795884921684995	0.426098926064077	0.839667346262442
ZMYM4-AS1	7.79860679834383	-0.667233171646083	0.281160575952557	-2.37313915503813	0.0176376175728739	0.337921847667329
KIAA0319L	81.8337781164252	0.0913069283318894	0.0620413482199754	1.47171089848256	0.1410989633052	0.639789732613545
NCDN	66.28322578579	-0.0256263077372494	0.105237818266537	-0.243508542455197	0.8076114683213	0.969975172485842
TFAP2E	3.70076187494276	0.035015115724026	0.236670878147256	0.147948560457191	0.882383364165341	0.984810924415606
PSMB2	19.2239662686268	-0.0581005185472172	0.111900838305965	-0.519214327852983	0.603611288635459	0.912901391368754
C1orf216	17.9626670546861	0.237096965997959	0.12521340516038	1.89354299321444	0.0582856963939919	0.491346756409254
CLSPN	3.053272153193	0.508874549435907	0.519949200784866	0.978700512795785	0.327727978641319	0.791245809673842
AGO4	110.310358896785	-0.0461846458571249	0.0928423137016054	-0.497452551705703	0.618869954790219	0.919942321871001
AGO1	25.3152197670848	0.0814211664467617	0.0987801088331765	0.824266822627911	0.40978796563862	0.83075291430724
AGO3	104.445265732475	0.00600723440644038	0.0649618354627337	0.0924732862556896	0.926322014741219	0.992231006000235
ADPRHL2	8.92155707237644	0.276799254586876	0.181929386973359	1.52146532889384	0.128143105553736	0.621030052068093
COL8A2	9.21514000354093	0.375431956838024	0.17805213787854	2.10855068246431	0.0349833836332622	0.427292528949511
TRAPPC3	17.2261227024848	-0.114969851689758	0.119100929757513	-0.96531447675374	0.334387322949169	0.79577864836906
MAP7D1	33.0665475670832	-0.0622034356426229	0.0947471551827284	-0.65652035169455	0.511489377277317	0.876348350378805
THRAP3	72.4977811896109	-0.0123411622528255	0.0748212196870731	-0.164942008489574	0.868989627215292	0.982822850444358
SH3D21	6.70729507159826	-0.00644018890365108	0.228819248450059	-0.0281453109704479	0.97754625544436	0.997199568008053
EVA1B	2.33348766890813	0.308008901242855	0.368463666579397	0.835927471770096	0.403195706513982	0.828181146892735
STK40	21.8962108460525	0.0533050932296028	0.1364153566857	0.390755810230494	0.695977741411422	0.944151125585887
LSM10	8.66932528202692	0.178822416089257	0.186972178568977	0.956411897523493	0.338864176188216	0.797421183830578
OSCP1	9.65845058171151	-0.16954502520615	0.201634803078616	-0.840851988929937	0.400430857828887	0.827706848556004
MRPS15	9.64536604411388	-0.100835924724858	0.159404900107664	-0.632577321379405	0.527009700719655	0.881229041118019
CSF3R	133.822901566422	-0.307574794658425	0.126972712657293	-2.42236924943541	0.0154196735870482	0.317328017858724
GRIK3	2.97996069162816	-0.661877860234815	0.26444327798676	-2.50291051175048	0.0123176684560432	0.291365936135466
MEAF6	27.0852489616559	0.0530047217073302	0.0967058473210524	0.548102551972483	0.583621488401076	0.904162682788753
SNIP1	7.26302267275162	0.080755969384078	0.177453607511115	0.455082150860302	0.649050138608394	0.929955306473621
GNL2	11.2893845882653	-0.104125897176994	0.142844786453372	-0.728944330152248	0.466035716468813	0.860991966742532
C1orf109	6.02254170434711	-0.341491788684556	0.215837659012881	-1.582169628073	0.113610851864559	0.599243279532219
EPHA10	4.68043580431928	0.0885615884000047	0.214952157761072	0.412006045077456	0.68033499243194	0.939442935990478
MANEAL	2.1786551592055	0.152696442189657	0.317051107430846	0.481614599699711	0.630079752876164	0.923524186120088
YRDC	3.10014463071442	0.0208064371544329	0.285307827879344	0.0729262751361728	0.941864785072858	0.993862498814256
C1orf122	17.7704444154453	0.10428159508514	0.126381678971868	0.825132218004103	0.409296530250312	0.83075291430724
MTF1	15.6831606372462	-0.077320657181562	0.155177100760647	-0.498273629308395	0.61829119216203	0.919767281470477
INPP5B	37.0967057782374	-0.264254321105196	0.115153117540029	-2.29480822361008	0.0217441171599528	0.358655876837535
SF3A3	20.6093752303864	-0.017124857037963	0.135797590889404	-0.126105749931232	0.899648216023117	0.987160496826939
FHL3	5.09681704057364	0.157517195794254	0.251858676488742	0.625418976984482	0.531696110319958	0.884175943116959
UTP11	7.51144735950077	0.290365521024032	0.174759328034954	1.66151657991015	0.0966097418381158	0.575677839567204
RRAGC	12.1483666366373	0.207704509418792	0.14365905409747	1.44581565515438	0.14822891393072	0.649509146760727
MYCBP	8.54825573424591	0.206992952098489	0.173167664462574	1.19533258556609	0.231957113272007	0.73056555032163
RHBDL2	4.38462617865366	0.14721311454337	0.27341695725506	0.538419840602792	0.59028723184825	0.907192325090507
AKIRIN1	28.3651972347634	-0.0175864458116467	0.0904215585600909	-0.194493946927042	0.845789134888457	0.975905177696281
NDUFS5	50.1219571361673	0.0828292836822312	0.109926846070065	0.753494588841723	0.451152761752486	0.852783553472333
MACF1	269.041576725418	-0.0369344038292519	0.0467100003285026	-0.790717267597929	0.429108997321829	0.840983811175817
PABPC4	52.2085556284446	-0.325552474053205	0.112056797547728	-2.90524520758808	0.00366965487360967	0.168075135507449
HPCAL4	23.8669190404402	0.0848308895857419	0.122981112659189	0.689787949966183	0.490327547590663	0.869385509629274
PPIE	11.6271362450769	-0.24349868340918	0.149999053504069	-1.62333479925975	0.104517854361653	0.59067568462051
TRIT1	22.2477262638562	-0.179309831594257	0.112592928120543	-1.59254967951704	0.111261249826217	0.598035291316343
MFSD2A	4.20617978201675	0.177861538166056	0.291624154445235	0.609899884680016	0.541928128918395	0.887960532122011
CAP1	61.8488404752266	0.0482484084118452	0.0869593090515083	0.554838911878502	0.579004848929749	0.902773730834856
PPT1	51.305695172775	0.102358068382362	0.110826921090847	0.923584877887725	0.35570249012156	0.80430217663765
RLF	89.449223751049	0.0949873049836459	0.113494246774384	0.836934978496945	0.402629117607541	0.827836137668587
ZMPSTE24	20.0066046337109	0.0295885223761469	0.11643330270327	0.254124221242382	0.799399591610517	0.967673123410222
COL9A2	12.774129897591	0.256013680446117	0.205108704417003	1.24818535212246	0.211963186905508	0.712597440043927
SMAP2	320.063816782727	0.258211231122039	0.154714412839184	1.66895395447374	0.095126505535358	0.574432274256753
ZFP69B	1.93859558209592	0.767502586236587	0.351716574441367	2.18216212146276	0.0290975697642391	0.400989814614942
ZFP69	2.8659464788605	-0.662615277493687	0.262934571875926	-2.52007665924724	0.0117329278427581	0.283486709493852
EXO5	2.31817561049594	-0.119985357887509	0.302953760252879	-0.396051720194381	0.692066873912665	0.943331065085699
ZNF684	5.26234723894501	-0.314251465289428	0.210523894767697	-1.49271162608971	0.135512688765595	0.632594064954837
RIMS3	27.8794518175051	-0.0715992492765152	0.107856045216554	-0.663840855028179	0.506792174113127	0.874970674509566
NFYC	49.4462525320966	0.0110369904243569	0.0850810962442554	0.129723180724792	0.896785441967813	0.986971874359883
CITED4	3.30480387102048	-0.00943326048819632	0.269810325631747	-0.034962562926785	0.972109593066697	0.995939004894301
CTPS1	12.5690887352788	-0.352050923406522	0.215805088352419	-1.63133745406228	0.102819134494821	0.587794874186585
SLFNL1-AS1	4.32701719209975	-0.350655962817578	0.247885305052639	-1.41458955278981	0.157188873679538	0.661207833601118
SLFNL1	3.68085208627323	-0.467939483242245	0.317458944495589	-1.4740157470937	0.140477351371526	0.639105540433666
SCMH1	73.2013186394855	-0.132279247537535	0.102988565983947	-1.28440712105996	0.198999542625767	0.702451099411142
HIVEP3	266.893900639703	-0.165137526415372	0.14479759018366	-1.14047151065093	0.254089915235129	0.742964919960519
FOXJ3	92.390655937433	-0.0416681869005199	0.0566025228995488	-0.736154234228526	0.461636840418223	0.860485256668659
RIMKLA	5.9955775273344	-0.0533735258180385	0.199492785823495	-0.267546145078458	0.789048689952197	0.966070433438024
PPCS	14.6719624928256	-0.103478821916479	0.130558477348679	-0.792586004508317	0.428019065451214	0.840983811175817
CCDC30	24.5071134609747	-0.12213965847821	0.160623601528039	-0.760409163511931	0.447010047538847	0.851277849176947
PPIH	11.0050909918403	0.124220965708337	0.153379357125642	0.809893639119771	0.418001307994062	0.836179279581582
YBX1	44.3090701777912	0.431641539965438	0.167244717731377	2.58089789513547	0.00985437227561533	0.256798900508037
P3H1	9.3062635705886	-0.0216648716945572	0.152337513098307	-0.142216262126955	0.886909187029559	0.985430504873241
C1orf50	8.07283672684166	-0.00423901717765276	0.163316433420464	-0.025955852016063	0.979292551562921	0.997199568008053
TMEM269	1.85676997553291	-0.67686950643511	0.380078781418331	-1.78086633489313	0.0749342894616119	0.533979696730757
SVBP	12.8044513245084	0.174867072952879	0.171755363091573	1.01811710449849	0.308622307654627	0.78067993275087
ERMAP	25.9764589483245	-0.00153321344815685	0.161925664044983	-0.00946862535472404	0.992445242904397	0.997578706807693
ZNF691	7.28734127656559	-0.362575091946659	0.179549323188105	-2.01936206446631	0.0434496014211745	0.456227110748899
SLC2A1	3.92809049107006	0.243428564822971	0.318997456852626	0.763105032951511	0.445400758732327	0.850594766395598
EBNA1BP2	7.92593057687387	-0.244833026971665	0.179762643712569	-1.36197945198859	0.173204369941591	0.677819057628152
ELOVL1	10.1340292280047	-0.0671312404931032	0.152602720513927	-0.439908543353765	0.660003347937539	0.93414062449218
MED8	7.5966194015115	0.0434304173086655	0.170385146901953	0.254895559257036	0.79880376621104	0.967673123410222
SZT2	20.7961282676386	-0.145768199405738	0.120470966859506	-1.20998613363612	0.226284213738032	0.726554211024113
HYI	7.51332136826901	0.112473564352692	0.176385367569852	0.637658134018119	0.523696244039734	0.879706388808141
PTPRF	11.0749609579788	-0.103453304477798	0.164872257077698	-0.627475515356383	0.53034758096559	0.883329972818479
KDM4A	15.9558367257419	-0.00760905237906527	0.126368676373423	-0.060213120825768	0.951985895769015	0.995185371204167
KDM4A-AS1	6.21905059944671	-0.443341811596954	0.256800999568835	-1.72640220381275	0.08427507959258	0.553399627125258
ST3GAL3	64.6944978364887	-0.164609895994918	0.0827854406636604	-1.98839185580582	0.0467683688183899	0.462406701111177
IPO13	7.67459888066717	0.0663363780022855	0.167745184723551	0.395459208630101	0.692504020173376	0.943331065085699
DPH2	3.98094475478261	-0.23492056153336	0.242446818302244	-0.968957081715542	0.332566603220159	0.794504529757488
ATP6V0B	55.8231393035349	0.156211188412147	0.0863146560677798	1.80978753236855	0.070328742088619	0.524416367705442
B4GALT2	7.48167825976735	0.0179133054910761	0.182690567739522	0.0980527112741623	0.92189043744109	0.991213663383192
CCDC24	6.37525785998345	-0.439635328989947	0.191068457645737	-2.30093095640664	0.0213955340022309	0.358427892896978
DMAP1	12.6202467240228	-0.045472195895088	0.129513311925023	-0.351100556531303	0.725512910440938	0.952017890900124
ERI3	50.2330271492869	-0.176151016733024	0.0746340587428875	-2.36019613163288	0.0182652753548393	0.339953873147244
RNF220	28.1952691810087	-0.213359580982654	0.0992998073722803	-2.14864043172569	0.031662914042261	0.410986168401606
TMEM53	2.85283116597621	-0.00357500279451449	0.290660213996064	-0.0122995945862852	0.990186590804894	0.997244589917646
ARMH1	12.7315389771638	0.17671785753692	0.229609036011552	0.769646790068094	0.441509441601763	0.84900380747933
RPS8	118.656794168909	0.126930156289764	0.136491409727546	0.929949778840536	0.352397087660187	0.801829113082442
PLK3	18.1370926157768	-0.00526296951405962	0.182597695092918	-0.0288227598457991	0.977005948687093	0.997199568008053
BTBD19	8.07774607786761	0.305963676640227	0.255594566850958	1.19706643380507	0.231280661807133	0.730144400109132
PTCH2	6.35272064325278	-0.263571804167879	0.192954210885493	-1.36598109446958	0.171944897387247	0.676666720629408
EIF2B3	48.4849327307626	-0.111076674203372	0.125677725516716	-0.883821486637251	0.376792585539846	0.820323450123051
HECTD3	6.06472558759589	0.258532826693937	0.191131108589784	1.35264650846982	0.176168586880286	0.680009109614166
UROD	9.04437102885876	-0.0598820113346114	0.168732629408811	-0.354892895016335	0.722669831435006	0.952017890900124
ZSWIM5	11.8995101648214	-0.287559372487414	0.164791761920087	-1.74498633388519	0.080987247838001	0.547971132836058
MUTYH	7.43300945957732	-0.0471841980744066	0.184127019378032	-0.256258957722725	0.797750886321087	0.967538507818102
TOE1	2.53893625275372	0.0529387779774952	0.301578434508599	0.175539003854023	0.860656125900776	0.98006916211287
TESK2	16.9731894142458	-0.0653883885668462	0.158533502777382	-0.412457855414112	0.680003864920379	0.939442935990478
MMACHC	2.11513756545845	-0.219686844322088	0.322669148522013	-0.680842421187042	0.495971204575547	0.872455230291111
PRDX1	33.9316926336388	0.100250216949618	0.110353654689891	0.908444919484854	0.363643202279236	0.810633493926364
AKR1A1	40.029636512144	-0.0916152190058966	0.107785780989171	-0.849974998233774	0.39533898661936	0.826429012900035
NASP	48.1818432303123	-0.272772192550578	0.137853999164307	-1.97870351389272	0.0478493971131894	0.463931111140923
GPBP1L1	89.9399766529131	0.107233936773656	0.0614165593410588	1.74601016279932	0.080809185912678	0.547971132836058
TMEM69	7.94436651685207	0.0896911148864606	0.170503558001351	0.526036617287188	0.59886276547965	0.910667474142721
IPP	3.09675434152298	0.149623488290929	0.279639266439313	0.535058935735693	0.592609104343796	0.907945241755988
MAST2	43.2254631923372	-0.0593300681802777	0.0961533762384231	-0.617035724602766	0.537211162367159	0.885878269698625
PIK3R3	5.87870696399782	0.0529740864220797	0.227115505778006	0.233247334833488	0.815569351430227	0.971266961868434
POMGNT1	14.0239724261704	0.0788083239636561	0.144479380774439	0.545464159253918	0.585434324162122	0.904791473474866
LURAP1	5.64647008987446	0.155809140611686	0.290443495518088	0.536452504587017	0.591645852643724	0.907404081544096
LRRC41	19.8491576859443	0.0319889282570125	0.114567995164302	0.279213476775404	0.780081001792514	0.964742533298155
UQCRH	64.2808939760802	0.0161161231233521	0.0981498462741597	0.164199168262937	0.869574355851059	0.982822850444358
NSUN4	13.4115720581186	-0.260900689475231	0.146930858434069	-1.77566980997598	0.0757873562200114	0.535724590830224
FAAH	7.25202799622302	-0.0110791728361163	0.189642914522295	-0.0584212326836696	0.953413102418881	0.995185371204167
MKNK1-AS1	11.1304684943138	-0.570734334988631	0.275761563252932	-2.06966601239182	0.0384836316283988	0.436774795892238
MKNK1	187.433258943158	-0.468332890837284	0.119101096772965	-3.93222987467562	8.41615273350517e-05	0.0200850746726089
MOB3C	7.52025233769343	-0.167289742930551	0.242242515630007	-0.690587870157623	0.48982457236296	0.869060083194646
ATPAF1	24.6068237029006	-0.0988496038759245	0.0958788239425764	-1.03098473480575	0.302547978377337	0.776538719776518
EFCAB14	36.9446772477286	0.131380886029045	0.0866823913514629	1.51565830130767	0.12960577671431	0.623925460402408
CYP4X1	4.37479735043141	-0.143046006609224	0.218872193484873	-0.653559524084134	0.513395628506266	0.876348350378805
TAL1	31.7561309133449	-0.0490195870244296	0.15006907143487	-0.326646833726189	0.743935016660094	0.956902364585513
STIL	3.32475788518796	-0.533061875287749	0.414891162652735	-1.28482340255081	0.198854002451727	0.702451099411142
CMPK1	35.9503370587694	-0.00287758668396333	0.0829308758014222	-0.0346986168439087	0.972320063863342	0.995939004894301
SLC5A9	10.9999685978501	-0.357098600800779	0.356345884140581	-1.00211232034295	0.316289348143016	0.784687393448833
SPATA6	181.561190806111	-0.139627007161005	0.238601135499843	-0.585190036369701	0.55841994366462	0.894932433278726
AGBL4	40.2770264385785	-0.0732885011441434	0.135475024878833	-0.540974258611075	0.588525325431262	0.906408801440947
BEND5	2.80949758409501	-0.151574959359248	0.28178059726009	-0.53791836923158	0.590633406065578	0.907192325090507
ELAVL4	43.8303447660572	-0.106354112777043	0.144300038620211	-0.737034541320953	0.461101344213881	0.860485256668659
FAF1	207.710239211686	0.00090465175956954	0.0540779466855206	0.0167286632539945	0.986653080388185	0.997199568008053
CDKN2C	2.00657454847154	-0.179084256913986	0.373346285816903	-0.479673332017055	0.631459693428179	0.923524186120088
RNF11	41.928162738567	0.105461032328652	0.100050482768088	1.05407819543565	0.29184711810679	0.769081043705281
EPS15	242.85401148903	0.30966820343206	0.104830682569841	2.95398442365144	0.00313699838697806	0.156434208005367
OSBPL9	80.8932467433536	0.00292870770709161	0.0712700617229163	0.0410930990698147	0.967221676102896	0.995465018997247
NRDC	104.210781029948	-0.0160941924106489	0.0654108865331504	-0.24604761169981	0.80564537632147	0.969950539967627
RAB3B	3.53058777690709	0.0226858295416328	0.28173025459733	0.0805232280574804	0.935821122898218	0.993837103830834
TXNDC12	18.2741531156221	-0.276253087900837	0.114327045093085	-2.4163406626657	0.0156773861046517	0.320537201118747
BTF3L4	38.7438132810188	-0.102747517003231	0.0803856517038599	-1.27818229777811	0.201185156352068	0.705886428129271
ZFYVE9	29.5076143958223	-0.20789362594453	0.112712819708103	-1.84445413115314	0.0651169846833342	0.510384915203649
CC2D1B	8.18630866505252	-0.267957306232859	0.165353452706616	-1.62051231375428	0.105122271349945	0.592123501935116
PRPF38A	11.1998249087992	0.0835645416411504	0.141448736787926	0.590776160599007	0.554670410130688	0.89249841365126
TUT4	127.421115804758	-0.0135802857676	0.06008248164456	-0.226027377629625	0.821180126999706	0.972059188566492
GPX7	2.43515331754688	-0.223255646481078	0.326492266043875	-0.683800719650356	0.494101012108134	0.871120539337961
SHISAL2A	9.32071806411358	0.164345307848719	0.303321398098228	0.54181903709773	0.587943175569977	0.906265271079705
COA7	4.08277566243061	0.0631068535784008	0.237821288799419	0.265354098016119	0.790736693447118	0.966563050089472
ZYG11B	57.5219814364443	0.0521522959730186	0.0667719524186223	0.781050936567696	0.434772536919583	0.844931720553805
ECHDC2	29.8328803264972	-0.292646636142066	0.120525394823185	-2.42809108048464	0.0151785309105827	0.316192275615094
SCP2	47.2906757957447	-0.0352056298440621	0.0879234079712539	-0.400412480093724	0.688852733645578	0.942228631048849
CPT2	4.69501973622777	0.00959422574375089	0.221181285445449	0.043377204018091	0.965400849152179	0.99522774674434
CZIB	11.5310237593117	-0.0143923628386895	0.138848628014477	-0.103655059790644	0.917443091557666	0.991213663383192
MAGOH	11.633071913563	-0.114308311615987	0.136532772053365	-0.83722252098792	0.402467500682672	0.827836137668587
LRP8	24.2963800782999	-0.284983533031089	0.183110665172462	-1.5563459002384	0.119625862224875	0.607810746230097
GLIS1	2.14784197145617	-0.649097231044594	0.300503994713075	-2.16002862678867	0.0307704535303828	0.409961292236824
NDC1	18.4757712483314	0.0627863286450754	0.157046805227583	0.399793733811325	0.689308446402264	0.942477891600111
YIPF1	18.5863940037663	-0.177616629350844	0.12787292856343	-1.3890088492244	0.164830059158642	0.66731645676637
DIO1	2.69348807514411	-0.430983099036272	0.313671576665087	-1.37399474832379	0.169443312815217	0.672718696546835
HSPB11	23.5895120509021	-0.12543451686138	0.12080738791605	-1.03830170509559	0.29912961512353	0.774487548500329
LRRC42	4.30221498019664	-0.0362394294340345	0.231314198781369	-0.156667552726787	0.875506860414144	0.982822850444358
TMEM59	44.0013855050339	0.0247171326207853	0.0835371811444074	0.295881813130106	0.767320340561958	0.961878045962684
TCEANC2	11.5378149204749	0.236752201041715	0.161955364880578	1.46183611278509	0.143786125461161	0.642700452953012
CYB5RL	3.45419900297236	-0.110321817068998	0.273477683911066	-0.4034033618073	0.686651514029303	0.940713544885407
MRPL37	7.68868810014442	0.154951656873769	0.171702263403713	0.902443880483049	0.366821120126975	0.812631850730271
SSBP3	50.0975005096519	0.0846899510582127	0.0998560369231189	0.848120490936538	0.396370870997281	0.826429012900035
ACOT11	11.1061187366507	0.738681978519325	0.250517607486787	2.94862299672203	0.00319193096196057	0.157157431975133
MROH7	7.47799996008014	0.411102052619882	0.246333588621309	1.66888346376455	0.0951404773873752	0.574432274256753
TTC4	11.328702118803	0.0436318871900129	0.154538013758207	0.282337569436348	0.777684680616324	0.964742533298155
DHCR24	15.3326853964636	-0.0938562654549768	0.139494989858016	-0.672828934935282	0.501056127305471	0.873610590215771
USP24	136.497782134776	0.0506476793005345	0.0873476566035371	0.579840161372841	0.56202241155183	0.896304410343945
PLPP3	14.2996062018141	0.0165551430368956	0.147556466541039	0.112195306820329	0.910668550291088	0.990061789866909
PRKAA2	9.46557839648358	-0.147133791082682	0.168610352659502	-0.872626079964433	0.382866920561451	0.823746932995854
DAB1	52.893940462505	-0.201629816136424	0.194368534703685	-1.03735831750653	0.299568896562742	0.774487548500329
OMA1	9.66990925017414	-0.170228640968124	0.162524260352447	-1.04740449579016	0.294913059080609	0.771629610054534
MYSM1	55.6398906419366	0.0572705434975308	0.0644413781539293	0.888723133151036	0.374151895396701	0.81707950442789
JUN	22.9329946555722	-0.15023508273267	0.235675035391168	-0.637467105853252	0.523820629647013	0.879706388808141
FGGY	47.9355332134208	0.386749266991726	0.162400285758206	2.38145681324445	0.01724431263595	0.334062644798362
HOOK1	6.9567305558624	-0.086870823549636	0.178898917215959	-0.485586077889836	0.627260669282085	0.923253551809047
NFIA	218.107512482603	-0.076330990456638	0.096302028052399	-0.792620799378237	0.42799878680279	0.840983811175817
TM2D1	42.1595100035867	0.00153637220617024	0.0749919589529898	0.0204871592584126	0.983654755355412	0.997199568008053
PATJ	16.9377933901346	-0.0138286625500952	0.136890937793208	-0.101019561798789	0.919534931541551	0.991213663383192
USP1	10.4284964894562	-0.340920953233043	0.151352905880087	-2.2524903056909	0.0242913046595901	0.37317159897774
DOCK7	66.6117968589037	0.0361559317178287	0.0754096305217952	0.479460401379088	0.631611132431481	0.923524186120088
ATG4C	90.5875945275156	0.101348570185551	0.135430750039386	0.748342382775527	0.454253666317648	0.854647107623222
ALG6	11.3892109662552	-0.129377538994124	0.154025807330077	-0.839973126820679	0.400923454149962	0.827750779850721
ITGB3BP	27.0911326966182	-0.0750702837772119	0.178445897016505	-0.420689323948247	0.673981958009658	0.938208818543326
EFCAB7	11.548432219962	-0.198941991868431	0.174691170813911	-1.13882110321622	0.254777777963528	0.742991790433901
PGM1	12.5550398449042	0.238598948978227	0.20528299690005	1.16229279863056	0.245116550803715	0.736978778665834
ROR1	2.63888090719904	-0.217804465562549	0.374536778067702	-0.581530248341002	0.560883137910097	0.896230334409102
CACHD1	4.18512234867086	-0.138025814469732	0.231344541597442	-0.596624469791503	0.550758130284343	0.892255845402546
RAVER2	4.19431817042014	-0.765544260719128	0.322478590536157	-2.37393824950154	0.0175994935368161	0.33766701069296
JAK1	123.008300741047	0.0892647058865066	0.105259394552104	0.848045025019783	0.396412896119424	0.826429012900035
AK4	8.64203590033783	-0.0626935196601329	0.175570295323742	-0.357085004297165	0.721028170279982	0.951877542732783
DNAJC6	43.2843191927022	-0.0830871392355852	0.0989609741657993	-0.839595001322248	0.401135502890281	0.827750779850721
LEPROT	23.5421820552196	-0.0420054216756361	0.113703564431525	-0.369429242483712	0.711807804790138	0.94835666685213
LEPR	34.7733467262084	-0.0119603964627931	0.191610783889979	-0.0624202678992257	0.950228154981131	0.994832277939447
PDE4B	205.127413487348	-0.176953952928631	0.207258464186234	-0.853783963050246	0.393224701802459	0.826429012900035
SGIP1	26.4880462884996	-0.132376891344766	0.111892926856294	-1.18306755452719	0.236782375343134	0.733847159975658
TCTEX1D1	3.36916169273263	-0.0828783722959629	0.321169262316742	-0.258052005656217	0.796366771275285	0.967538507818102
WDR78	4.16661664295952	-0.390585559745842	0.230488053747209	-1.69460218608216	0.0901509120988394	0.567970048282858
MIER1	62.384720140275	-0.0432927204764895	0.066468251662796	-0.651329309760099	0.514833932101164	0.876348350378805
SLC35D1	18.3677151958491	0.0145459010734735	0.134336933015252	0.108279240466373	0.913774189494256	0.990402756515794
IL12RB2	4.48544967056942	-0.512787880970245	0.32660843433897	-1.57003869789244	0.116406108677245	0.605564336141388
SERBP1	47.4243151272405	-0.0138483034003497	0.0871898393466339	-0.158829325803596	0.873803343433268	0.982822850444358
GADD45A	3.5852633564117	0.24654069373297	0.273971255302149	0.899877957857558	0.368185201488262	0.813550293576749
GNG12	4.84747787281325	0.444564048401917	0.285676088208534	1.5561822173839	0.119664768691741	0.607810746230097
GNG12-AS1	16.9823009368541	-0.433304413604715	0.290462539507609	-1.49177382508344	0.135758447990466	0.63308953308684
WLS	37.4916557406913	-0.250648610320302	0.181640752821644	-1.37991395888134	0.16761313816845	0.671701214547942
LRRC7	54.0513426427666	-0.0590096216859009	0.117672672225235	-0.501472606765927	0.616038551907651	0.918581818888467
LRRC40	20.578161201211	-0.0600059350785116	0.110873920620773	-0.541208741808207	0.588363712757261	0.906297314532558
SRSF11	142.99347560303	-0.0239912193295141	0.0717767045050017	-0.334247991670366	0.738192432257724	0.956902364585513
ANKRD13C	51.6169664555385	-0.114068454790503	0.0746156967730904	-1.5287460912868	0.12632740124096	0.618886341930027
HHLA3	3.91357715292904	-0.399337068785119	0.246843378776444	-1.61777508784946	0.105711077042069	0.592309473917459
CTH	1.9440408399062	-0.528591485964538	0.358906757752379	-1.47278220470073	0.140809772210648	0.639527946453668
ZRANB2	93.7795582148303	-0.0386465491559803	0.0591256189927262	-0.653634580311703	0.513347259868315	0.876348350378805
ZRANB2-AS2	14.5089488412785	-0.0340557096210755	0.204457235589084	-0.166566419246322	0.867711218070247	0.982149750325309
NEGR1	91.9553062630975	-0.0463156375388241	0.111374142643156	-0.415856288000528	0.677515167299086	0.939188947501765
FPGT	24.0540295990863	-0.0274151262317493	0.129077618820725	-0.21239256256986	0.831800787634014	0.974201774310014
TNNI3K	14.2699617477399	-0.221695003926877	0.18876723099615	-1.17443585285943	0.240220491639247	0.735263879606509
ERICH3	9.79175413427099	-0.0254803085753515	0.166665317490681	-0.152883089049263	0.878490472109411	0.983458056679236
CRYZ	8.78440284429247	0.256075797309032	0.24338265524431	1.05215302648408	0.292729346903523	0.769640203960301
TYW3	15.7385004506407	0.294752642912448	0.130945211615559	2.25096159894574	0.0243879696751607	0.37317159897774
SLC44A5	11.8210992147462	0.17232040978321	0.155153842157182	1.11064223345908	0.266722376244284	0.750441850621797
ACADM	32.7103045327017	0.0765901845241663	0.0941865132533209	0.813175707207378	0.416117325339384	0.834873742860124
RABGGTB	25.7523445107958	-0.303860629915738	0.132552474273472	-2.29237991656675	0.0218837298959902	0.358655876837535
MSH4	10.3306954117178	-0.0957855605529246	0.268041067131335	-0.357354048683858	0.720826772466838	0.951704026581228
ST6GALNAC3	665.775666759259	-0.226250390295444	0.178811968166114	-1.26529780201994	0.205764594197532	0.708890651247528
ST6GALNAC5	17.0521808698448	-0.0187894002241653	0.148105235988122	-0.126865198916209	0.899047091271352	0.987160496826939
PIGK	27.0858518559491	0.055519328485586	0.098599688502711	0.563078132686591	0.573381681160797	0.901700694662466
AK5	35.9092844675218	-0.0303349690911624	0.10544356387423	-0.287689148361345	0.773584697371219	0.964055185847653
USP33	93.0190169113514	-0.0381285913347442	0.0611918831780782	-0.623098838513989	0.533219572946718	0.884318094106263
MIGA1	48.1744453798238	-0.06376676024033	0.0741676067047077	-0.859765645320229	0.389918240373692	0.825852861982857
NEXN	3.75203611442394	-0.0526945367318638	0.290586485855122	-0.181338566302549	0.85610183626778	0.978371274363657
FUBP1	79.4559530932258	-0.106068968738099	0.0665903593673269	-1.59285773114694	0.111192110512712	0.598035291316343
DNAJB4	11.4250032780896	-0.508226826293184	0.214610989591022	-2.36813048232851	0.0178782294063302	0.338991918782447
GIPC2	14.2422064189176	-0.720057409044474	0.190870573353479	-3.77249041794922	0.000161626175448703	0.0309662093609677
IFI44L	85.0586899718952	0.709612688255588	0.31990206088931	2.21821855815153	0.0265399339787916	0.381690987974822
IFI44	42.5949640923451	0.388469170035845	0.213250708797669	1.82165476600794	0.0685073854926114	0.522397287678036
ADGRL2	24.8024921391763	-0.0227374225570375	0.131602427600645	-0.172773580028748	0.862829404791736	0.980620189104282
TTLL7	36.6888252551784	-0.144650039503613	0.0954465289692998	-1.51550864201819	0.129643643460809	0.623925460402408
PRKACB	119.258272491309	0.160443147197457	0.0878063702532298	1.8272381233246	0.0676639741403234	0.520312628734211
SAMD13	3.07883688258178	-0.0830196522161908	0.300790384264679	-0.27600500733806	0.782544220268683	0.965265599230585
RPF1	12.7070052430244	0.160584403994536	0.134656202981546	1.19255110747883	0.233045223755443	0.731082904384192
GNG5	16.0273519323705	0.410300710626129	0.133145197481758	3.08160353047914	0.00205888864547007	0.12279649961903
SPATA1	26.5724644023615	-0.329712194705425	0.190498376411397	-1.73078742673053	0.0834896852314179	0.552255191890615
CTBS	30.1707289208553	0.0986605643210509	0.125482309956408	0.786250781925554	0.431720580712843	0.843414485054832
SSX2IP	21.9978300355045	-0.118522754999153	0.119649435330228	-0.990583488104522	0.321889003669443	0.789716631660632
C1orf52	23.8428460818055	-0.119703963707114	0.102883916270342	-1.1634856841236	0.24463250312601	0.736977022444614
BCL10	6.97427733105211	0.156690440008191	0.185392849656138	0.845180600539971	0.398010011912905	0.826837231528902
DDAH1	28.2211077800625	-0.002501248427595	0.118739822240893	-0.021064950076484	0.983193844474256	0.997199568008053
ZNHIT6	32.7369183163379	-0.0608720200025647	0.105216278434437	-0.578541846454828	0.562898353637845	0.897060360742099
COL24A1	2.97652819402611	0.196544506244341	0.304718766363958	0.645002959908241	0.518925267574365	0.877853858225727
ODF2L	34.9067865706173	-0.234875886910237	0.123200834780636	-1.90644720328756	0.0565922094401597	0.485965280305305
SH3GLB1	48.4724466127735	0.25201243495686	0.116022267149915	2.17210403785015	0.0298478164885576	0.405803843355314
SELENOF	46.4641811788951	0.0109998165133003	0.0853735740990904	0.128843340921082	0.897481610228193	0.987105792255633
HS2ST1	71.9852762182089	0.119614323625483	0.123314955469571	0.96999040521893	0.332051274718839	0.794504529757488
LMO4	96.2884233462228	-0.0642758433232143	0.0933917603819831	-0.688238909517485	0.491302345127116	0.869579638798116
PKN2-AS1	7.90697922370781	-0.321795502776787	0.169073012095618	-1.90329313228771	0.0570023064894006	0.486728484392129
PKN2	233.000137814657	-0.0774817910106629	0.0849492978222352	-0.912094543415782	0.361718950531133	0.809297340574967
GTF2B	31.0989232607979	-0.135860747606481	0.110246965763408	-1.23233094594223	0.21782548445737	0.721193154572753
KYAT3	33.6861230886923	-0.0194440000891549	0.0973258425265356	-0.199782499533498	0.841650688756998	0.975844027117281
RBMXL1	10.1938165306475	-0.0500123911585865	0.150693046782643	-0.331882540212511	0.739977954775404	0.956902364585513
GBP3	6.59028281844744	-0.139704655028734	0.201189667159258	-0.69439279363262	0.487435911780893	0.867536754276685
GBP1	4.25002271249761	-0.494073718007747	0.324339941926587	-1.52332060945974	0.127678513427815	0.621030052068093
GBP2	15.8575964889044	-0.0164761800258495	0.272938126063943	-0.0603659894037284	0.951864145762455	0.995185371204167
GBP4	4.77320141847625	0.197303401218108	0.326002619255524	0.60522029445248	0.545032633005662	0.889191521561048
LRRC8B	39.9901364969447	0.0651600897255541	0.115394015377282	0.564674775485646	0.572294994374631	0.901700694662466
LRRC8C-DT	12.5530471312144	-0.13155161709323	0.164222117489188	-0.801059072337749	0.423097448530379	0.838328775561543
LRRC8C	131.943077524609	-0.174420052675286	0.104434056578458	-1.67014533754369	0.0948906119254994	0.573434262061547
LRRC8D	127.643065633408	0.130292528232197	0.105776940922053	1.23176683969532	0.218036193667491	0.721193154572753
ZNF326	41.1612899957742	-0.0424619950349345	0.0817890010255315	-0.519165101694779	0.603645612978784	0.912901391368754
ZNF644	144.071527818844	-0.0627803221882688	0.0508679070536228	-1.23418331566283	0.217134603056539	0.719867635411259
CDC7	6.18733006505082	0.0687757568060732	0.233821033943759	0.294138451302101	0.768652109885897	0.962334602733504
TGFBR3	2.73775078875493	-0.117582518207478	0.271092016633725	-0.433736558042373	0.664479755973822	0.935635258124039
EPHX4	5.98642403717543	-0.0728409097468324	0.196598863941886	-0.370505242432957	0.711006071161345	0.948001913007989
BTBD8	44.091824776154	-0.188025160184833	0.128263693105231	-1.46592660504927	0.142668283005592	0.641386721281935
GLMN	27.7941360682117	-0.219740150723973	0.101342723401143	-2.16828740485075	0.0301368261342459	0.406501700105492
RPAP2	55.0285598034087	-0.0975102615619961	0.0736096645466994	-1.32469373637933	0.185272751490336	0.689313986565411
EVI5	162.721741762052	0.0703813529648162	0.0615761827468006	1.14299636361387	0.253040100857931	0.742964919960519
RPL5	102.551712503993	0.137212313622759	0.10733525000239	1.27835276500222	0.201125070899921	0.705886428129271
DIPK1A	49.7408414542185	0.256014704584735	0.114739242873763	2.23127413230715	0.0256629760619504	0.378993532773104
MTF2	61.1156029941665	0.0442621458659833	0.0754812227150275	0.586399428545177	0.557607128242184	0.89462004368137
TMED5	30.6663637607116	0.027932468380996	0.137112086776216	0.203719956699261	0.838572346037145	0.97526389456156
CCDC18	42.9645615787121	-0.0823714564747625	0.149914998434028	-0.549454406398246	0.582693645656561	0.90360296212237
CCDC18-AS1	139.834221793536	-0.123723577777442	0.137785899765927	-0.897940776143465	0.369217124212306	0.813900087598014
DR1	29.2817901344854	-0.196145055740753	0.116550305971637	-1.68292184310942	0.0923902224617274	0.571857633680329
FNBP1L	97.2895783151148	-0.050839132894909	0.0815972458040306	-0.623049618819337	0.53325191575677	0.884318094106263
BCAR3	83.9972633776617	-0.291679662170987	0.121581502870495	-2.39904636218944	0.0164378333004499	0.326906208166696
DNTTIP2	8.44969974363972	0.0160840342227426	0.182148693667658	0.088301672105807	0.929636910000681	0.993185209573472
GCLM	9.46156018213025	0.0696249857972265	0.155277465963884	0.448390791059282	0.653871186720657	0.931559665922452
ARHGAP29	3.52148028055407	-0.28872680282933	0.26311302103228	-1.09734897078282	0.272488871308845	0.753259427803852
ABCD3	33.8044471953197	-0.0357668380816111	0.0912757612057203	-0.391854722536892	0.695165559083919	0.944094513599587
F3	7.21746493044602	-0.256641857338863	0.192916085760192	-1.33032896830535	0.183409906720525	0.687496544811051
CNN3	13.8320653840996	-0.19113777502339	0.137464247664247	-1.39045445103835	0.164390921607277	0.666906987090684
ALG14	10.3621466808681	-0.260950225347397	0.17788397950336	-1.46696867292913	0.14238457750668	0.641131217419188
TLCD4	9.28043414641078	0.0244301392414641	0.168317407932175	0.145143271522506	0.884597754262556	0.984873404095069
RWDD3	16.1957032565649	-0.0265764040189701	0.130175329805376	-0.204158530335235	0.838229616794009	0.97526389456156
PTBP2	108.70319599117	0.0450016224894531	0.0553807029591216	0.812586696898202	0.416455061298608	0.835181807289542
DPYD	421.136206621312	1.05295360035053	0.270055234001608	3.89903052330494	9.65786007749384e-05	0.0220618615277364
DPYD-AS1	25.0367417910103	0.70344806137898	0.348826598089941	2.01661245223509	0.0437359725152893	0.456227110748899
MIR137HG	6.87838210653943	-0.177004500305737	0.198604162999257	-0.891242648858269	0.372799008809319	0.816439444524163
SNX7	20.494060314922	0.126841614555887	0.129344741088124	0.980647635835989	0.326766534764201	0.790982254801111
PLPPR5	4.33062680628978	-0.149913086889573	0.218913740409795	-0.684804373672219	0.493467375080749	0.870722598358607
PLPPR4	11.5656725933394	0.255686541497808	0.155942153840061	1.63962427862864	0.101083311830282	0.584546728669337
FRRS1	11.7499073262032	0.296441786082838	0.44261521479383	0.669750555730265	0.503016817783045	0.874075358443588
AGL	24.0621703743918	-0.166652410808329	0.113899715919552	-1.46315036401001	0.143426239263139	0.642700452953012
SLC35A3	28.3219373297409	0.0595245242618476	0.0948757317644632	0.627394626158164	0.53040058942743	0.883329972818479
MFSD14A	33.8637603311485	-0.147554343336134	0.103677572972851	-1.42320406530709	0.154677007471361	0.657150466879815
SASS6	7.41835708709254	-0.0919631985780403	0.199315624026021	-0.461394830573013	0.644515359646243	0.928760330278807
TRMT13	31.9497277834436	-0.104552198856194	0.103641071082429	-1.00879118446239	0.313074789764083	0.782788052046893
LRRC39	3.79526436242905	0.0962833583618797	0.295473478443355	0.325861254516412	0.744529331413127	0.956902364585513
DBT	18.3605122206487	-0.0164214423142169	0.118943826111295	-0.138060484945654	0.890192615093549	0.985754770549454
RTCA-AS1	3.89228405383018	-0.134631837440912	0.276915761109418	-0.486183368189415	0.626837162337043	0.923149502016352
RTCA	24.0181951580107	-0.0470641966953273	0.104604490187039	-0.449925205038271	0.65276437268412	0.931144434905835
CDC14A	54.3616981390645	0.168903679805324	0.107902826510856	1.56533137515477	0.117505230075552	0.606925423193563
EXTL2	17.1774984367212	0.165414304339175	0.118858483682658	1.39169118782314	0.164015931937967	0.666407253680835
SLC30A7	52.3011182459145	0.0862255031425861	0.0954562219738387	0.903298929704316	0.366367264433983	0.812186264860869
DPH5	14.7826205097274	-0.152875866769532	0.149800342809026	-1.02053082057647	0.307476779859167	0.77990054753389
S1PR1	2.6403592598061	-0.191188477197937	0.279253473293454	-0.684641358057619	0.493570262146385	0.870722598358607
OLFM3	15.4107442886854	-0.150193758107854	0.161148187875171	-0.932022631394387	0.351324829697623	0.801492527571678
COL11A1	5.46222094184404	-0.197443202136915	0.203707696536225	-0.969247630276962	0.332421651650218	0.794504529757488
RNPC3	57.6916545488757	-0.128010283089985	0.085608902595102	-1.49529171861279	0.134838325436558	0.631544651197268
AMY2B	17.1330169791762	-0.224617841347412	0.153053701073312	-1.46757536585033	0.142219603513768	0.641131217419188
PRMT6	3.15527000256181	-0.0239719987947779	0.261305577714935	-0.0917393306503762	0.926905147794833	0.992281567448851
NTNG1	6.75881795874518	-0.0671829871826214	0.195696905622594	-0.343301223741296	0.731371860282281	0.954784204934728
VAV3	12.2876176595227	-0.163647873154595	0.333923812660633	-0.490075481142493	0.624080487498661	0.921730588586978
SLC25A24	17.8248434064557	0.358047491303879	0.152244882672918	2.35178670716379	0.0186834848906297	0.342061164155095
FAM102B	87.1503474080481	-0.114545469759483	0.0964037374098424	-1.18818494839587	0.234760552331544	0.732432336209588
HENMT1	6.29598050546928	0.132102062940058	0.190404012745695	0.693798733729913	0.487808436850212	0.867726798712439
PRPF38B	75.9814299415586	-0.0931167793750041	0.0825210723217051	-1.12840001656779	0.259151020802369	0.745765038285303
STXBP3	56.1521008485153	0.190874492386536	0.0938107675915875	2.03467573378701	0.041883511426223	0.453492043851885
AKNAD1	7.71134213702694	-0.0529424774294619	0.186554029472043	-0.283791658530731	0.776570047361829	0.964742533298155
GPSM2	12.2538184128439	-0.274028880987128	0.197057798626178	-1.39060155394796	0.164346284880408	0.666906987090684
CLCC1	9.28211598352109	-0.213698570370479	0.155515616995978	-1.37412932860631	0.169401535799618	0.672718696546835
WDR47	21.4933338322128	0.161849098845289	0.120364929284035	1.34465329567353	0.178737223677805	0.683403244790489
TAF13	10.755212827255	0.0499700803774885	0.157550954744153	0.317167740802554	0.751116326311753	0.958393714174915
TMEM167B	13.8827193468119	0.0894926759568726	0.125227708437776	0.714639571970928	0.474831785975835	0.862760610627546
KIAA1324	4.19364128467498	-0.0954252330608375	0.236751623294834	-0.403060522807912	0.686903701209673	0.940713544885407
SARS	31.587019872032	-0.13294476799728	0.110612042275775	-1.20190139574338	0.229401733620862	0.729019957829574
CELSR2	12.9559449282417	-0.207771366179393	0.149490057248424	-1.38986746010884	0.164569128338363	0.667102314891204
PSRC1	14.3008884285838	-0.0867754144130206	0.16817026929999	-0.515997356573334	0.605856255470482	0.91346059942638
SORT1	134.98480315703	0.126714255390333	0.0938680349978257	1.34991912202347	0.177041927249091	0.680888135812662
PSMA5	18.4807337693379	0.0343311298790756	0.137274928646775	0.250090313049178	0.802517507069404	0.968394773034778
CYB561D1	8.95557725907927	-0.204989880079242	0.169505761782125	-1.20933871464928	0.226532743035078	0.726554211024113
AMIGO1	4.93977113020593	-0.186471408827504	0.216565471219674	-0.861039425063084	0.38921632959266	0.825852861982857
GNAI3	62.5894847453142	0.0531123814113425	0.102579048886778	0.517770265836307	0.604618566431086	0.913215570997853
AMPD2	21.7175631681596	0.0793422867243816	0.188790634077688	0.420266011139789	0.674291136674263	0.938255148545417
GSTM4	10.2698686223392	-0.386124348370079	0.175841573324879	-2.19586495428295	0.0281016108125492	0.395171439027203
GSTM2	8.29746891807288	-0.460406440831903	0.215316390803126	-2.13827864713223	0.0324941345298385	0.416997841518296
GSTM5	2.77049093120355	-0.0994222297123814	0.29780309515231	-0.333852237706033	0.738491062636704	0.956902364585513
GSTM3	11.9265769222663	-0.0678243881499535	0.184503787474207	-0.367604313594023	0.713168297936047	0.948961005264996
AHCYL1	62.6495562126201	0.0308592948300585	0.0845197531834854	0.365113404473219	0.715026755299897	0.949900435015156
STRIP1	15.934580131089	0.0359577167719101	0.123814519637581	0.290415993836282	0.771498009399683	0.96300223822212
SLC6A17	19.2135438842028	-0.0953039476100425	0.122954979474455	-0.775112549466474	0.438273156699796	0.846841370047311
KCNC4	8.96172650560945	0.176893700793007	0.167289942871443	1.05740786180401	0.290325485048859	0.767804987632948
RBM15-AS1	3.00151084137073	0.267953440064797	0.273554972039839	0.979523194430456	0.327321533922802	0.791100238660144
RBM15	11.5157388974777	-0.12171416078716	0.145045452593981	-0.839144961875286	0.401387967959822	0.827750779850721
LAMTOR5-AS1	19.1314115641012	0.143781587229771	0.154289883628709	0.931892511992388	0.351392077792921	0.801492527571678
SLC16A4	5.29060779198031	0.00453029485337301	0.243092111002931	0.0186361245318997	0.985131384625531	0.997199568008053
LAMTOR5	19.6362436579298	0.150658427910023	0.120842788446162	1.2467308132098	0.212496216577952	0.713724946693796
KCNA2	19.103993291858	0.104101133370337	0.125921386407912	0.826715273234919	0.408398462468229	0.830689848354696
CD53	137.563164672875	0.0421276307439529	0.0858752270037187	0.490567911303787	0.623732086677172	0.921730588586978
LRIF1	10.2900086391776	0.213567610175917	0.169304708800763	1.26143928121481	0.207150623275182	0.710097364041468
DRAM2	58.8516610131713	0.0389491021456913	0.0945914106824449	0.411761510529199	0.680514235198129	0.939442935990478
CEPT1	64.8312608807603	-0.00441255093124009	0.0852900695063629	-0.0517358111768323	0.958739202243631	0.995185371204167
DENND2D	6.548033673818	-0.0983307546485616	0.277741676383655	-0.354036729124993	0.72331135769904	0.952017890900124
OVGP1	1.9202246540622	-0.104176574107217	0.364565986798856	-0.285755056367053	0.775065733137476	0.964742533298155
WDR77	8.96029021551866	0.0659087055374989	0.169387877148159	0.389099306556929	0.697202686430287	0.944446127166078
ATP5PB	24.0704038134817	-0.0651073787647403	0.103356573968691	-0.629929730299138	0.528740560321862	0.882114055136662
C1orf162	34.1354521169368	0.0094215608658618	0.182715297676604	0.051564160120503	0.958875977410432	0.995185371204167
TMIGD3	56.7412534254866	-0.0165281295177052	0.150939167881608	-0.109501925508622	0.912804394619346	0.990181673046808
ADORA3	30.2950053959166	0.362374750716355	0.154953989857159	2.33859580544136	0.0193563621027176	0.347826411734832
RAP1A	285.736591991926	0.23481819471967	0.0584851866589062	4.01500291157764	5.94450609526024e-05	0.015550599310351
INKA2	38.7653116219538	-0.030971525929613	0.184501813174892	-0.167865699510794	0.866688934987758	0.981646093475311
DDX20	7.77043263024785	0.149570018107502	0.180444900314137	0.828895789502031	0.407163378133894	0.830369323921995
KCND3	14.0987165694636	-0.105335301440068	0.147861826609823	-0.712390099968304	0.47622324430726	0.86362682206528
CTTNBP2NL	118.794472045431	0.0368926339143475	0.111016399735968	0.3323169730066	0.739649924871458	0.956902364585513
WNT2B	52.3026413598344	0.42412250374132	0.194749028657116	2.17779008535159	0.0294216683799775	0.40304426482662
ST7L	32.0790335244264	-0.0195561521462076	0.0893170854920327	-0.218951973617098	0.826687459482233	0.973580592672178
CAPZA1	100.004817790211	-0.0425433192935286	0.0695611407968424	-0.611596055012654	0.540805048823842	0.887213114695211
MOV10	11.5198222541299	-0.428209508950856	0.165377010055753	-2.58929284552003	0.00961732681092416	0.254522366943582
RHOC	6.42690718576834	-0.0917279518928018	0.197303689016189	-0.464907434575516	0.641997746216222	0.927772425030731
SLC16A1	9.27942652544108	-0.54373898771784	0.21996912559107	-2.47188775359624	0.0134401708593358	0.298778022424001
SLC16A1-AS1	36.6247262261719	-0.0783885127001037	0.112905916019479	-0.694281712276086	0.487505557372956	0.867536754276685
LRIG2-DT	8.29129952336054	-0.289094451289183	0.222276700078398	-1.3006061867358	0.193393288290532	0.697621029068181
LRIG2	30.7375319138283	-0.201066418873834	0.095258085298913	-2.11075436004095	0.0347934308874778	0.426968834326319
MAGI3	58.998936918582	-0.0935775030786171	0.095163982539615	-0.98332899255937	0.325445545341399	0.789836887293319
PHTF1	23.7463508010325	-0.169200875602889	0.125518728595973	-1.34801298177201	0.177654207272564	0.682058800799175
RSBN1	30.2621095852195	0.192502273391304	0.10369488435288	1.85642979972095	0.0633923204720865	0.505663961430334
PTPN22	6.77609113388196	0.321397984314105	0.383439999703753	0.838196287717552	0.401920471642907	0.827836137668587
AP4B1-AS1	1.85251814805366	-0.0640798607875419	0.4068103451359	-0.157517775921198	0.874836799609101	0.982822850444358
AP4B1	8.42909829660413	-0.104229799450292	0.160801701350493	-0.648188412031202	0.516863095889313	0.876348350378805
HIPK1	38.9274880987419	0.0409462219338537	0.0844265793002614	0.484992075638044	0.627681966684092	0.923253551809047
OLFML3	9.36855416625617	-0.346877923901794	0.289614338642092	-1.19772358484802	0.231024644476241	0.729655964432391
SYT6	35.4317075393058	0.0127700946245211	0.19036446328658	0.0670823451186718	0.946516148786459	0.99413551476005
TRIM33	84.0434925351246	-0.0326285492783872	0.0602718746533648	-0.541356137768077	0.588262133649981	0.906297314532558
BCAS2	17.9453039521832	-0.379492920193299	0.226066267007103	-1.67867999599151	0.0932144266037992	0.572635320613837
DENND2C	2.08815057247416	-0.412819023684068	0.392185894586903	-1.05261058437326	0.292519504177479	0.769640203960301
NRAS	7.94427011714067	-0.0136249259329033	0.176222542616461	-0.0773165891866472	0.938371694147554	0.993862498814256
CSDE1	89.7140299304584	-0.0520014980527636	0.058082537364674	-0.895303483838348	0.37062487848091	0.814228542377123
SIKE1	11.2227033899821	0.234261761689371	0.145948673634522	1.60509688684118	0.108472484319877	0.594845519858965
SLC22A15	7.25489259937904	0.296631194486416	0.242420319935638	1.22362347580917	0.221094299444539	0.723246173635519
ATP1A1	69.5933602822797	0.000480203781525921	0.0980406915097054	0.00489800483994326	0.996091973185366	0.998735183652194
ATP1A1-AS1	10.0246339646667	-0.184494000897551	0.180663914229498	-1.02120006468579	0.307159661713851	0.779789395264493
CD58	61.5199028914028	0.110946076842431	0.132786512422631	0.835522183829287	0.403423761879533	0.828181146892735
IGSF3	2.34397504403903	-0.00503094769804661	0.311622359349533	-0.0161443733002599	0.987119213345382	0.997199568008053
PTGFRN	6.93188984609121	-0.0262228081283467	0.19917260296021	-0.131658710779542	0.89525424516858	0.986851416414204
TTF2	19.7297359039498	-0.00981061725751502	0.137770527677879	-0.0712098401804282	0.94323074996886	0.993862498814256
MAN1A2	104.642141654783	0.0304427461810791	0.0668136156778033	0.455636861921734	0.648651131247406	0.929902333877441
GDAP2	46.8233016448795	-0.0226940862191272	0.08613262919389	-0.263478387128313	0.792181879781053	0.966563050089472
WDR3	9.94754793037454	-0.197554324093361	0.197459176310795	-1.00048186052603	0.317077371764788	0.785619956932623
WARS2	11.2915644631291	0.0129548943827219	0.175941673530142	0.0736317560404609	0.94130340204948	0.993862498814256
WARS2-AS1	27.663650929582	0.282878884376872	0.151152787891405	1.87147645983285	0.0612790697250671	0.499763268949136
ZNF697	3.60697657973152	0.303047283219272	0.246407677287478	1.22986136858761	0.218749022698462	0.721193154572753
PHGDH	2.49250592420042	0.109765642973108	0.307998855517978	0.356383281971972	0.721553547638555	0.952017890900124
NOTCH2	64.0526570307966	-0.0216958896461983	0.106385847579615	-0.203935863085191	0.838403619268609	0.97526389456156
SEC22B	24.0347163903235	0.0579989530824367	0.102864861341635	0.563836399777088	0.572865477039442	0.901700694662466
NBPF26	11.3749835938047	0.0588466573319915	0.22259777637123	0.264363185883097	0.791500076106172	0.966563050089472
FCGR1B	33.4047936022907	-0.0663135477926481	0.236371328458005	-0.280548187571023	0.779056960782433	0.964742533298155
FAM72B	3.18006729600835	0.407599170140295	0.289797562086261	1.40649620102383	0.159576831899477	0.664236121275576
SRGAP2C	313.16115117293	-0.194887636683037	0.0825264814594889	-2.36151636706704	0.0182003685010599	0.339953873147244
SRGAP2-AS1	40.3765832936985	-0.378431740100749	0.228305725793843	-1.65756569961135	0.0974051577078261	0.576840383238815
HIST2H3PS2	9.11060350697689	-0.377196131682077	0.291358469294062	-1.29461186625532	0.195454156825001	0.700227257121541
NBPF15	18.2313258880727	0.0242016426367913	0.128592778565643	0.188203746017022	0.850716936066084	0.976698460464649
FP700111.1	14.188119288805	-0.637689543764077	0.263871142797506	-2.41667026186883	0.0156631989532373	0.320537201118747
SRGAP2B	427.753592105613	-0.170990492016044	0.0913931977084214	-1.87093237027955	0.0613544555719368	0.499763268949136
NBPF20	3.73044790486227	-0.455528637694678	0.244329033923962	-1.86440649471255	0.0622646415204803	0.501803933085
GPR89A	11.7738335422121	0.015116481162404	0.151094170301003	0.100046753175782	0.920307207948265	0.991213663383192
RNF115	65.5247012001826	0.0345263427513493	0.0712158566994476	0.484812573371979	0.627809302949488	0.923253551809047
POLR3C	16.681023153866	0.0256652640191675	0.12028184432158	0.213376043275078	0.831033664932237	0.974201774310014
NUDT17	2.28077259556762	-0.862058862211359	0.293340440649065	-2.93876582548219	0.00329521943689403	0.159519110320532
PIAS3	6.52114792288142	-0.438354518915678	0.18887266124956	-2.32089978515459	0.0202922531563239	0.350549451573291
ANKRD35	2.9424252246669	-0.777684435151015	0.264015956162977	-2.94559634369579	0.00322332746607822	0.157157431975133
ITGA10	2.45750598676037	0.509368755278238	0.34229914256775	1.48808072219293	0.136729606769101	0.634338247103044
PEX11B	8.72007785897499	-0.055961168281021	0.174857476562302	-0.320038750308065	0.748938955636185	0.957892514665306
RBM8A	16.6699033506679	-0.0340594861196838	0.139660132782453	-0.24387407802868	0.807328345863394	0.969950539967627
LIX1L-AS1	3.28189501400799	-0.149115295297841	0.283690998934575	-0.52562575428144	0.599148258980254	0.910667474142721
LIX1L	10.3438604384056	0.0579405429968828	0.157069090164506	0.368885710970879	0.712212914411935	0.948601486543891
ANKRD34A	3.61723762216042	-0.187267284162913	0.242746561753522	-0.771451850070112	0.440439151967341	0.848024597906828
POLR3GL	9.0115408021873	-0.0372313568477404	0.164729931816833	-0.22601452229786	0.821190125394516	0.972059188566492
TXNIP	103.594309781787	0.20426040095274	0.181787934829398	1.12361912876359	0.261174637562993	0.748712329372586
NBPF10	5.70926353216921	0.223219991771787	0.237866448573061	0.938425713718195	0.34802567661382	0.799695678465111
NOTCH2NLA	3.56061820428211	0.407305294275115	0.273900159326264	1.48705752956479	0.136999617254663	0.634730249925613
NBPF12	26.0702443264306	-0.0501629851395093	0.109244390775038	-0.459181334470597	0.646103953314335	0.928788630671624
PRKAB2	12.7134251292552	0.119650522000201	0.135646916722764	0.882073289175776	0.377737175650868	0.820533405418055
FMO5	13.7910046914911	-0.157780503370051	0.197596163223592	-0.798499833174964	0.424580489923878	0.838862513352871
CHD1L	3.91458805984484	-0.132186698308051	0.229044455958893	-0.577122453170291	0.563856737500711	0.897722752834991
BCL9	7.31317468802107	-0.243252441135119	0.19896627894071	-1.22258124557683	0.221487900216983	0.723246173635519
ACP6	12.6649187737634	0.182559162146431	0.165281841457976	1.10453247940638	0.269362222405259	0.753007462264435
GPR89B	12.7136720407174	-0.0556597130024411	0.155732644796347	-0.35740555922124	0.720788215574206	0.951704026581228
NBPF11	21.6929408871578	-0.120700432277419	0.12838823086833	-0.940120690666775	0.347155656805873	0.799695678465111
NBPF14	12.5372294144967	0.358532643747458	0.190219112572165	1.8848402713026	0.0594514060903472	0.495244156557877
PDE4DIP	32.4357377366949	0.149317391081109	0.126220810571408	1.18298551883118	0.236814886626971	0.733847159975658
NBPF9	11.0114438185416	0.0521370334248112	0.162743022103249	0.32036417138508	0.748692282500989	0.957816337709109
NOTCH2NLC	15.2285054211429	-0.0300580445464686	0.167062865337309	-0.179920561554956	0.857214932825305	0.978924429780494
NBPF19	7.57783525746769	-0.196529521253192	0.194877617716147	-1.0084766201291	0.313225706170792	0.782788052046893
FCGR1A	54.8343073856223	-0.0430505430150225	0.229594749981334	-0.187506652562928	0.851263408203222	0.976698460464649
HIST2H2BF	46.9198115382946	-0.285641491043202	0.275649908890758	-1.03624736243394	0.300086756045595	0.774882335324265
HIST2H2AA4	6.34901292484408	-1.14629364292448	0.522239808665698	-2.19495646234478	0.0281667209789964	0.395409603175736
HIST2H2BE	12.5054179574595	-0.794143089937234	0.34133030245259	-2.32661174302724	0.0199859389687971	0.34944566554312
HIST2H2AC	3.42352020066003	-0.40440009870046	0.392451646305792	-1.03044566765649	0.302800844927392	0.776876630242798
BOLA1	2.8573220150031	0.0273069407539201	0.30383973293959	0.089872843455103	0.928388261584713	0.992741601487347
SV2A	28.1815596712116	-0.0764625741587945	0.120536225929638	-0.634353478127222	0.525850163169589	0.880169776005405
SF3B4	6.18052158276496	-0.348484914850629	0.196852569375431	-1.77028380150838	0.0766798751351209	0.538400598833386
OTUD7B	6.16077741593352	-0.151802631689334	0.194998082175258	-0.77848269068051	0.436284507060548	0.845544328836661
VPS45	65.96426229415	-0.117605003024915	0.0656264380562737	-1.79203696723675	0.073127044594748	0.531472071993737
PLEKHO1	57.6618846211415	-0.118315510709906	0.0929706470013205	-1.27261145884276	0.203155950374093	0.706288732228184
ANP32E	13.2254465756447	-0.198086524664762	0.156244934710968	-1.26779485703773	0.20487121928692	0.707438728279553
APH1A	11.7011455207062	0.152354750547763	0.149770852454769	1.01725234283336	0.309033401485499	0.78067993275087
C1orf54	14.0335319181125	0.113747398735425	0.208059619655627	0.546705790021606	0.584580875720434	0.904463204576787
MRPS21	24.9079459029686	-0.143311688001075	0.118381156275438	-1.21059544027118	0.22605049266544	0.726554211024113
PRPF3	17.6382974278866	-0.177637730305385	0.115690944149354	-1.53545060602201	0.124673181178539	0.616477384068219
RPRD2	76.7485156392303	0.0658099574602024	0.0747650095876978	0.880224022214679	0.378737962422314	0.820748210215234
TARS2	8.68274255014588	-0.504085212383062	0.166884485254984	-3.02056366481801	0.00252304659752795	0.13951627181371
ECM1	5.07129018847315	-0.13983062211718	0.21448321994443	-0.651942012775679	0.514438580909645	0.876348350378805
ADAMTSL4	6.25566365119172	-0.684976778003866	0.248925068440326	-2.75173883568932	0.00592797755437357	0.217941293708496
ADAMTSL4-AS1	9.96253561385127	-0.158786564235719	0.268144394480509	-0.592168128456853	0.553738009395185	0.892439989914399
MCL1	30.1411346372424	0.0261106010995837	0.206761280980633	0.126283804084332	0.899507276086229	0.987160496826939
ENSA	58.8829052640626	0.0927876906090478	0.077214298762307	1.20169051712405	0.229483456548279	0.729019957829574
GOLPH3L	23.1146163757637	0.080531873455739	0.114751133910681	0.70179588393804	0.482806466062863	0.866068963627376
HORMAD1	3.04787452995219	-0.111623325317	0.323623604095073	-0.344917131830125	0.730156670734441	0.953777658201394
CTSS	85.0897438272278	0.0560931650941238	0.100266020456091	0.559443417011734	0.575859137417354	0.9023599904972
CTSK	3.6344825443793	0.0162967764303953	0.257363427335011	0.0633220368532849	0.949510068103321	0.994563133464721
ARNT	49.5973148271268	-0.0682036584208452	0.0760469988525405	-0.89686193340905	0.369792594872552	0.813900087598014
SETDB1	29.8175967687037	-0.0459740361522503	0.105636004275839	-0.435211805552601	0.663408694224329	0.935345961868326
CERS2	10.738620471436	-0.0249978288435009	0.157797223619558	-0.15841741869787	0.874127888953944	0.982822850444358
MINDY1	3.95640789538561	0.130847655802003	0.250918166163693	0.5214754188688	0.602035624990272	0.911666537146955
PRUNE1	7.26772954188596	-0.00871389663543604	0.174435685977985	-0.0499547818244932	0.960158422177652	0.99522774674434
C1orf56	17.5002891395027	-0.19710735400915	0.16777382232868	-1.17483974122616	0.240058837325004	0.735263879606509
CDC42SE1	41.9808980324055	-0.0158306269696306	0.0973859610299906	-0.162555534721842	0.870868399365305	0.982822850444358
MLLT11	43.5982352444545	0.0539473717560109	0.109886541510334	0.490937024812429	0.623470989188127	0.921730588586978
GABPB2	15.2725848993528	-0.186062921559411	0.129404325671391	-1.43784159141557	0.150479005377709	0.651899971386298
SEMA6C	3.8185642539729	-0.0102869102362854	0.235435047145943	-0.0436931984468255	0.965148960894019	0.99522774674434
TNFAIP8L2	4.26674261965934	-0.0616240050154559	0.256578615311965	-0.240175920119178	0.810193880361834	0.970677061349483
SCNM1	11.3446032687723	-0.133305504396954	0.141543718144243	-0.941797390549726	0.346296381418712	0.799695678465111
LYSMD1	3.28612161975518	0.0485260250864839	0.291626107707238	0.16639808235276	0.867843682978443	0.982205708443472
VPS72	8.5379951505713	-0.194410213816968	0.159081151889214	-1.22208200976793	0.221676615585932	0.723246173635519
PIP5K1A	62.2003392003959	-0.17395625312535	0.0932403105291663	-1.86567646694972	0.0620866440623509	0.501473351228467
PSMD4	26.64834648606	0.0895668434690919	0.110710921530585	0.809015427121599	0.418506272598171	0.836213399846199
ZNF687	3.47708099528614	-0.192457682164119	0.253665522994907	-0.758706504107708	0.448028145282564	0.852023886520162
PI4KB	29.9902116571966	0.083427651164264	0.0959172920659005	0.869787390442014	0.384416603708255	0.824667885229994
RFX5	6.61953569937577	-0.196523474135632	0.188003879870017	-1.04531605555963	0.295876919524611	0.771925873347537
SELENBP1	3.18937380023196	-1.22796603251501	0.339308471356956	-3.61902556574599	0.000295714426153059	0.0451865551438915
PSMB4	22.0228409226239	-0.0910743801600269	0.114125037325045	-0.798022785312513	0.42485726769432	0.838921964355616
POGZ	97.5922450127025	0.005845881236902	0.0658417480861463	0.0887868473548628	0.92925131069636	0.993185209573472
SNX27	77.5127240374337	0.172497168949114	0.0855765733800768	2.01570549200412	0.0438307809950628	0.456227110748899
CELF3	7.02996035806388	-0.35424725449907	0.184305547092708	-1.92206507122045	0.0545975704330867	0.481953764179934
MRPL9	6.01301969669603	0.0779787013188532	0.196107849293263	0.397631719484326	0.690901675618573	0.94311481253144
TDRKH	4.37628674163051	-0.343791780491008	0.23145238656487	-1.48536718758202	0.137446582726756	0.635091596100263
THEM4	10.7401780892017	-0.183876878408025	0.160754557723879	-1.14383617492116	0.252691584381786	0.742964919960519
S100A10	2.1790657335863	0.449012980386931	0.350510937635016	1.28102416265961	0.200185179218272	0.704041691453799
S100A11	23.455723251641	0.156057759927421	0.23024704933258	0.677783973257369	0.497908674195819	0.872713679048129
FLG-AS1	19.4289412275312	0.0447407689949376	0.185895845247792	0.240676540862438	0.809805822263536	0.970480911217542
S100A9	15.71309158941	-0.562360677909934	0.453925389916621	-1.23888350465091	0.215388643287738	0.717944551493041
S100A8	15.2770742975395	-0.945591156993552	0.529640703321547	-1.78534457616918	0.0742054426231637	0.53345617119093
S100A6	27.9353232299288	0.121250020492827	0.13814585197998	0.877695701716746	0.380108877716626	0.821586935332582
S100A4	4.44346345741906	1.40841984125294	0.484499279238451	2.90695962121291	0.00364960304546059	0.168052336231587
S100A16	1.94801464312779	-0.177409987561655	0.34302932812227	-0.517186062581852	0.605026280359427	0.913347296829352
S100A13	14.757561377311	-0.0317843078932814	0.150560426681905	-0.211106653944554	0.832804048141063	0.974201774310014
S100A1	9.74989637651891	-0.0414983069022754	0.164611897226766	-0.252097859276284	0.800965424590865	0.968061543377124
CHTOP	22.5436534430209	-0.168962588111979	0.100056619440433	-1.68866976574767	0.0912827327369424	0.570674583242652
SNAPIN	6.75331095386214	-0.0310634197979787	0.191754761930266	-0.161995558729724	0.871309351296388	0.982822850444358
ILF2	12.5611196738871	-0.0993124727056162	0.144322770253493	-0.688127538926677	0.491372469741745	0.869579638798116
INTS3	26.9112540581657	-0.106090161439663	0.106135237379677	-0.999575297129151	0.317516082830513	0.785619956932623
SLC27A3	4.29291626504826	0.164227633100365	0.231384815647597	0.709759768119296	0.477853121614717	0.864189584315513
GATAD2B	94.970048817256	0.0921943250571808	0.0780378012143618	1.1814059804675	0.237441483383301	0.734405752265357
DENND4B	42.0534719902295	-0.157982377889201	0.0923262418403736	-1.71113190291383	0.0870567660020042	0.558161403024991
CRTC2	11.0768764311554	0.0472370012342212	0.149628527804471	0.315695154709728	0.752233904751748	0.958549083125638
SLC39A1	11.3177222061779	0.465254357589574	0.179463782938423	2.5924693549406	0.00952896703719647	0.254319284663935
JTB	22.0721710509277	0.141898752428162	0.116878837119298	1.21406711364972	0.224722096877045	0.726141170627109
RAB13	4.75114407434646	0.225955394379876	0.260973500358577	0.865817387855142	0.386590312302002	0.82585156472618
RPS27	254.88248484006	0.0772062357871469	0.164886499541972	0.468238673278973	0.639613918938047	0.926436265843075
NUP210L	6.43501760533512	0.101142638144479	0.348268062603262	0.290416058792327	0.771497959712415	0.96300223822212
TPM3	68.9101921536837	-0.137611415328186	0.0965497673001507	-1.42528997403364	0.154073397089503	0.656678027601694
C1orf43	28.6472815201262	0.235186749600284	0.0937791595803293	2.5078786230626	0.0121458380233131	0.289859359001979
UBAP2L	35.1870320771936	0.0213214270283897	0.082188674241979	0.259420500756776	0.795310813689477	0.967243003899683
HAX1	12.7254155636636	-0.244769216396391	0.155610130252007	-1.57296453643469	0.1157270300599	0.604080886379437
ATP8B2	6.51034691954898	-0.37759317165263	0.188524121760741	-2.00289049552948	0.0451890434836362	0.457422348790251
IL6R	56.7589029792647	-0.110415047606208	0.117543461875925	-0.939355076361108	0.347548469748333	0.799695678465111
SHE	2.20728613848817	-0.337211823062543	0.409707082052108	-0.823055880248748	0.410476216763205	0.831156293038089
TDRD10	3.80143662554935	-1.17806554516618	0.3485240928381	-3.38015525863064	0.000724448938519103	0.0752265565700408
UBE2Q1	19.3806233522344	-0.0647632740890001	0.116893599710472	-0.554036099918294	0.579554140102218	0.902876266295388
CHRNB2	2.85568183677116	0.166577258287302	0.280447931632523	0.593968574906703	0.552533131552119	0.892439989914399
ADAR	61.2009924503077	0.0338017185426258	0.0751288338987284	0.449916720232735	0.652770490904037	0.931144434905835
KCNN3	5.17916152183697	0.0318572054505741	0.218623638189492	0.145717113274649	0.884144711133458	0.984810924415606
PMVK	13.7854528823034	0.0516724873089407	0.146487426959301	0.352743497387643	0.724280746613196	0.952017890900124
PBXIP1	9.2244674417709	0.287904246697632	0.16949114562077	1.69863886188961	0.0893872494489742	0.565132846441616
PYGO2	6.43218084562086	0.241914342472539	0.193275946559467	1.25165260747078	0.210696476236607	0.711740027329344
SHC1	6.25322022743793	-0.22669201206373	0.194506340735023	-1.16547363549733	0.243827326073739	0.736977022444614
CKS1B	2.58717645533306	-0.136511101452241	0.346206915178624	-0.394304953099533	0.693355906862895	0.943455076628585
FLAD1	9.16837262065017	-0.132199536483568	0.154757561821504	-0.854236361232195	0.392974039984441	0.826429012900035
ZBTB7B	9.53343251892835	0.184714472513065	0.18178866648522	1.01609454585048	0.309584366068134	0.780733431891885
ADAM15	9.2592528002534	0.0178806224775169	0.176529931923126	0.101289465660155	0.919320678371566	0.991213663383192
EFNA3	3.59257904327002	-0.37546562508084	0.260144404446631	-1.44329694839878	0.148936839058703	0.649661264818884
SLC50A1	4.97413609943905	-0.165827838838669	0.213577767457132	-0.776428374605766	0.437496096407263	0.846214045287918
DPM3	6.75578807229479	0.010928268564788	0.188308044817721	0.0580339973014236	0.953721548220564	0.995185371204167
KRTCAP2	12.7775159689867	-0.0150026342960978	0.140402641041481	-0.106854359610411	0.914904521563202	0.991037283550265
TRIM46	3.5371047054245	-0.0780786883304439	0.254623270754087	-0.306643961092824	0.759114388473553	0.959908041667301
THBS3	3.39515883011635	0.0635387129198557	0.25958373560008	0.244771548467677	0.806633324919625	0.969950539967627
MTX1	3.55315013858159	-0.379772596566002	0.239611333650837	-1.58495255954549	0.112977113368496	0.598669177750351
GBA	11.4750958215869	0.236872454142667	0.14534607597191	1.62971344467838	0.10316207449596	0.588144886575246
FAM189B	5.52253469807718	-0.234887051640363	0.214486016441351	-1.09511592194912	0.273465854084186	0.753823796070086
SCAMP3	15.0034265421904	0.274870001220677	0.134060404493843	2.05034441197215	0.0403308335633577	0.446564484608897
CLK2	11.3605682742292	0.0717042729678085	0.142184886183683	0.504303058450084	0.614048428568079	0.917823642949671
HCN3	2.5054606168076	-0.139367834064156	0.289746243243323	-0.480999624030044	0.630516765932911	0.923524186120088
FDPS	23.3061226573578	-0.0822952588071991	0.120669522926417	-0.681988764117198	0.495246055607761	0.871830917493267
RUSC1	17.352900779678	0.141365291955433	0.129602386466104	1.09076148834964	0.275377846482309	0.756256407738675
ASH1L	236.55095285943	0.0123830512138916	0.0557399093184865	0.222157720837639	0.824191105588012	0.973091525767812
ASH1L-AS1	1.85667408232867	-0.467827178109499	0.338578175457509	-1.38174050196041	0.167051393575977	0.670918248247421
MSTO1	4.29632411200301	-0.0107316101486831	0.252558751496883	-0.042491539434204	0.966106856214006	0.9953262611434
YY1AP1	47.6111958653154	0.10691828274557	0.0776971886796812	1.37608946427081	0.168793936978613	0.672277638894265
DAP3	57.1622708709142	-0.224420223502053	0.0790007128857169	-2.84073668837268	0.00450094587358933	0.187810940854097
GON4L	46.5275955119371	-0.0232386155790319	0.0877213934218426	-0.264913890130312	0.791075797738926	0.966563050089472
SYT11	43.5747247230418	-0.00430810975211047	0.103760759628854	-0.0415196435292139	0.966881633084069	0.995440488670777
RIT1	10.2350990545569	-0.0819888150642538	0.160190346223815	-0.511821198948536	0.608776152450903	0.915047735004379
KHDC4	24.8594158740013	-0.00296725886001643	0.105809636928619	-0.0280433705865394	0.977627560009915	0.997199568008053
ARHGEF2	35.9609079326503	-0.103463973979336	0.0880305574565667	-1.17531885482361	0.239867173927134	0.735263879606509
SSR2	14.7568876823176	-0.00259906536128391	0.14122468173243	-0.01840376150543	0.98531675170434	0.997199568008053
UBQLN4	13.2350909161024	0.121047958011898	0.128494356544961	0.942048828187586	0.346167641520873	0.799695678465111
LAMTOR2	15.0162230551632	0.128726661114505	0.140379660949515	0.916989400343393	0.35914819452326	0.807119261539718
LMNA	4.77894697927171	0.0708719912393951	0.214472035333878	0.330448634616003	0.7410609982995	0.956902364585513
SEMA4A	3.99563020658855	-0.409044809353946	0.263291029075819	-1.55358430095298	0.120283606428875	0.609214498386421
SLC25A44	9.36635287971858	-0.252129339537923	0.149568613845145	-1.68571021055904	0.0918516292572088	0.571302195909625
PMF1	11.8280505162414	-0.145878354995929	0.145036163080355	-1.00580677189528	0.314508529125914	0.783348291735069
BGLAP	2.40057405648385	-0.383964176042847	0.288368066841779	-1.33150726516997	0.183022156056322	0.686969354791129
PAQR6	8.77172616363781	0.200629999635193	0.179125402792654	1.12005330627187	0.26269104691983	0.748793355257536
SMG5	21.2632105657409	0.175949065218108	0.112573584627579	1.56296937509976	0.118059798282622	0.607171053322688
TMEM79	3.47058333630022	0.0709688396875292	0.283182505145182	0.250611667027753	0.802114360553008	0.968394773034778
GLMP	5.58163976423781	0.0215679817696922	0.198990841719555	0.108386806062606	0.913688866713606	0.990402756515794
CCT3	30.6084315819261	0.0298099356834773	0.149182330955416	0.199822160523729	0.841619669250375	0.975844027117281
TSACC	1.92502608302351	0.367927157839243	0.427530152865299	0.860587622588494	0.389465205339925	0.825852861982857
C1orf61	43.1190369256031	-0.121210499279102	0.11037934384699	-1.09812665173229	0.272149188981059	0.753259427803852
MEF2D	31.3614720539633	0.0160244294427396	0.126766469321091	0.126409053818094	0.899408135733452	0.987160496826939
NAXE	4.97651558857703	-0.090847500946519	0.218072754350263	-0.416592623948803	0.67697640541713	0.938835289056077
GPATCH4	8.89994470034802	0.155019044203551	0.199962522580309	0.775240491083983	0.438197565991088	0.846841370047311
HAPLN2	6.77147578147156	0.00713023365223939	0.186730086991009	0.0381847069593167	0.969540414082298	0.995784793572392
BCAN	10.6983714147448	-0.1417792191588	0.160613094547743	-0.882737609645242	0.377378056718163	0.820533405418055
ISG20L2	7.03831131641348	-0.0419184515020773	0.181749651992954	-0.230638414117582	0.817595721901329	0.971627072044772
RRNAD1	11.0940986647023	-0.131921202142503	0.146558098357295	-0.900129052035671	0.36805157699558	0.813469952456464
MRPL24	9.73627712137526	-0.255386006891088	0.169339027732541	-1.50813436400764	0.131520141758422	0.627303116528689
HDGF	12.5501497943088	0.270103066374223	0.137599078187357	1.9629714815854	0.0496494878565491	0.469667582275826
PRCC	18.1115759876992	-0.162370527656221	0.114956837241457	-1.41244776346079	0.157818161183561	0.662104015045156
ARHGEF11	69.3756580191791	0.027207709785771	0.0759340889249876	0.358306923424714	0.720113637466099	0.951224102782224
ETV3	7.83704140783092	0.176793159201178	0.185398286015295	0.953585726173289	0.340293383793715	0.797492293277298
MNDA	41.824053077421	-0.747851046980769	0.144214042967245	-5.18570197182966	2.15202718938641e-07	0.000292740258572233
IFI16	213.553636180526	-0.184681631932079	0.0850568761522558	-2.17127221556421	0.0299106012827859	0.405803843355314
AIM2	4.2299899059839	-0.298824145063306	0.371926043477355	-0.803450444796561	0.421714428320998	0.838001736204066
CADM3	22.9840381568855	-0.169126889516047	0.130984400078315	-1.29119871843462	0.196634779400769	0.700804541542318
ACKR1	2.13203870981841	-0.3870557793256	0.312800633199798	-1.2373880940272	0.215943036764227	0.718911681131616
DUSP23	3.48419200473797	0.158179531890882	0.248458866857206	0.636642732423759	0.524357583826438	0.879744302238499
SLAMF8	4.15515669958526	0.682550731575185	0.42862569235747	1.59241674903133	0.111291095311524	0.598035291316343
TAGLN2	4.0152733602123	0.265371090283155	0.30564664939082	0.868228363739835	0.385269329705992	0.825261577825499
KCNJ10	6.68770832930465	0.13438629175236	0.186534484781775	0.720436716618791	0.471256150313445	0.862275704068211
PIGM	9.8114263421655	-0.0953260630735006	0.161321106891184	-0.590908808590067	0.554581523640741	0.892460956593517
KCNJ9	9.12145412506408	0.154665501575012	0.178759941693706	0.865213425947645	0.386921657694315	0.82585156472618
IGSF8	22.0876555723692	-0.06773442637252	0.129051310213536	-0.524864305991489	0.59967752423003	0.910667474142721
ATP1A2	42.6017149305927	-0.0894344160547461	0.103410212281374	-0.864850908645268	0.387120625001276	0.82585156472618
PEA15	53.4588595901528	-0.00328953549656383	0.0876213071836697	-0.037542643476756	0.970052339518772	0.995798451866947
DCAF8	50.3725952935606	-0.166523296406622	0.0753729967814557	-2.20932301377716	0.0271521815693612	0.387566763785961
PEX19	6.97196957426049	0.0209537583467891	0.185160382140514	0.113165452050578	0.909899384948026	0.990061789866909
COPA	85.8023317936195	0.0388002216723551	0.0999627954914168	0.388146624767878	0.697907529832745	0.944452460039279
NCSTN	13.8420046348141	0.0480451151708177	0.131673787534946	0.364879875260416	0.715201077367142	0.949900435015156
CD84	75.8579828594376	0.230262213590741	0.134822847018749	1.70788719184011	0.0876572762049829	0.559327135175711
F11R	7.97878882809674	0.365490173222445	0.235294172585571	1.55333287350975	0.12034363053869	0.609214498386421
TSTD1	6.20793905283971	-0.179935541140091	0.230590595480497	-0.780324716908544	0.435199767738731	0.844931720553805
USF1	8.35792151559485	-0.0195326802685312	0.172547022661828	-0.113202070758491	0.909870353994598	0.990061789866909
ARHGAP30	30.474639056098	-0.00864142717736498	0.102679515854352	-0.0841592123362038	0.932929846934885	0.993574792106246
KLHDC9	4.04306386632573	0.129565895790416	0.24664886826696	0.525305048836389	0.599371148179884	0.910667474142721
PFDN2	27.9870735973331	0.0290965479806606	0.114447149664589	0.254235671800774	0.799313493626705	0.967673123410222
NIT1	8.44245778014144	0.0454211086225411	0.169975780877549	0.267221061659735	0.78929896073677	0.966070433438024
DEDD	9.70735780806617	0.181546064443215	0.157198063993167	1.15488740657204	0.248136537143346	0.739044705430949
UFC1	13.53274267971	-0.339314732247831	0.146309145617144	-2.31916283029727	0.0203862090391905	0.350549451573291
USP21	5.31627199173423	0.0774406830345554	0.199139574028738	0.388876411995236	0.697367571999007	0.944446127166078
PPOX	8.93199862987723	0.0453276785495137	0.17215783462849	0.263291407256191	0.792325982132252	0.966563050089472
B4GALT3	5.68753549643082	-0.00459208116481836	0.193159410628603	-0.0237735306287913	0.981033253579028	0.997199568008053
NDUFS2	39.5701937946425	-0.0581062217970067	0.0957241433989678	-0.607017412052739	0.543839356871536	0.888987981822158
FCER1G	25.9759566723284	-0.0973342686040472	0.208838958891944	-0.466073328082473	0.641163013990023	0.927602232156009
TOMM40L	5.47575666962684	-0.130478935261415	0.207014192581215	-0.630289805904135	0.528504991405895	0.882114055136662
PCP4L1	3.28107999554239	-0.167083662667972	0.255279326663108	-0.654513096896689	0.512781292104616	0.876348350378805
MPZ	3.50276913554997	-0.171095293280272	0.25794024259268	-0.663313686769122	0.507129672597103	0.875331168168811
SDHC	40.0133155261036	-0.0148886342878904	0.0776968934536103	-0.191624576300206	0.848036290153824	0.976382905312936
FCGR2A	84.0750561286977	0.0642211374113427	0.195153992359397	0.329079290845727	0.742095756800836	0.956902364585513
HSPA6	11.8717863053729	-0.295026977865537	0.331557647025563	-0.889821062829507	0.373561974898136	0.816835581122686
FCGR3A	105.334217878826	-0.0829274117820905	0.202583782326285	-0.409348718983467	0.682283767170889	0.939928310827975
FCGR2B	3.49450855586725	-0.259813787837733	0.404187317411098	-0.642805394048218	0.520350382636129	0.878444695283668
DUSP12	17.1846787542686	-0.0932181471208905	0.131991259382389	-0.70624484952318	0.480035883777594	0.865453197855433
ATF6	227.146200372308	0.0207167218541042	0.114794089430738	0.180468541166519	0.856784749404323	0.978924429780494
OLFML2B	25.2489924721661	-0.364903844730226	0.20434563137809	-1.78571884443697	0.0741447926162295	0.53345617119093
NOS1AP	20.2871370704363	-0.600761790593347	0.268815552021437	-2.23484759745388	0.0254273558143406	0.377607337491785
UHMK1	44.3393131925795	0.022943473633737	0.0875732410483235	0.261991829457089	0.793327741391726	0.966605972663165
UAP1	6.48780543156369	0.109932035205272	0.222202968565388	0.494737023159625	0.620785763827843	0.921290502438376
DDR2	3.2552352396855	-0.592760703944322	0.293645424765608	-2.01862741235445	0.0435259596581019	0.456227110748899
HSD17B7	14.2769706939927	-0.0597830237363675	0.151784663816697	-0.393867352821394	0.693678974782763	0.943611509396993
RGS4	45.290882303488	0.240441938610641	0.105540383567673	2.27819845335761	0.0227147563963896	0.365667255929097
RGS5	8.26370564865319	0.164645902883003	0.167695860781159	0.981812563029586	0.326192197805286	0.790982254801111
NUF2	4.97320342254947	-0.198250745213156	0.36224318498197	-0.547286335346857	0.584182030202436	0.904463204576787
PBX1	41.2185754907731	-0.219056597637242	0.121848574995669	-1.7977772628447	0.0722123118782774	0.530443249028567
MGST3	44.7860133969417	0.234637313678029	0.105582878450955	2.22230457362481	0.026262729275939	0.3812697772924
ALDH9A1	13.2071574621195	0.151898064874448	0.133369312182922	1.13892815662207	0.254733120619836	0.742991790433901
TMCO1	21.9953350243585	-0.344721327919835	0.111368225205082	-3.09532927623691	0.00196594513345821	0.121130604522329
UCK2	24.5060595051869	0.0300482591457548	0.161701023758643	0.185826029095556	0.852581191769006	0.977004477538394
FAM78B	4.70388600392304	0.158500686688	0.233244970969609	0.679545998480079	0.496791972598029	0.872561797320471
POGK	16.418547354064	0.0594448077326314	0.123813805661048	0.480114535008859	0.631145953428684	0.923524186120088
TADA1	7.67930829514125	-0.207577934467997	0.166214288461602	-1.24885734186415	0.211717256410355	0.712597440043927
ILDR2	5.5622476624225	-0.42352761915783	0.194307096617396	-2.17968168188826	0.0292810653315704	0.401927680832848
DUSP27	5.04605389538939	-0.159433839497188	0.341631367206956	-0.466683843467467	0.640726090702418	0.927432387099595
POU2F1	115.084665980564	-0.0454103422462058	0.0769584998644279	-0.590062726355138	0.55514859688072	0.892938790720772
CD247	5.10908434114033	0.287010335444495	0.317775266179279	0.903186515726409	0.366426913186056	0.812186264860869
CREG1	44.1724175989123	0.0390938693904233	0.143109734696433	0.273174074938717	0.784719407529327	0.965444046991091
RCSD1	152.162350045565	0.0599826888953125	0.103248808375997	0.580952844287329	0.561272235450352	0.896230334409102
MPZL1	106.05118661123	-0.157609586063163	0.119141696297874	-1.32287512231749	0.185876909717326	0.689523753172835
ADCY10	3.7088895183792	-0.108546362592036	0.30722487665681	-0.353312413282502	0.723854240424211	0.952017890900124
MPC2	27.27454995537	-0.174583647285366	0.142593366148417	-1.22434620909119	0.220821652024036	0.723246173635519
DCAF6	170.697507803469	0.0800342874242503	0.124998210495503	0.640283465715134	0.521988328089463	0.878974821449475
GPR161	8.31230179618762	0.00705210155470691	0.220355740281416	0.0320032577581173	0.974469452914363	0.996725787602188
TIPRL	21.988501054376	-0.0816049466218389	0.104969037373468	-0.777419214882361	0.436911479550422	0.845781536405919
SFT2D2	47.0795752263378	0.0680447687561782	0.0942297481621382	0.722115574787441	0.470223423337978	0.861581748523514
TBX19	12.8443994207932	0.167010862113812	0.208022705222938	0.802849198287402	0.42206190197264	0.838025131912543
ATP1B1	102.352251225247	0.0179850914788284	0.106314533692204	0.169168700216453	0.865663948535695	0.981335885124337
NME7	23.5659595773225	-0.0139731299395515	0.123259357944682	-0.113363643722877	0.909742261966396	0.990061789866909
BLZF1	19.6657284067157	0.056780547098994	0.123236294472913	0.460745329465212	0.644981329232242	0.928760330278807
CCDC181	3.34817859672678	-0.54175630123727	0.251099443711128	-2.15753684369179	0.0309638596029779	0.410622274074159
SLC19A2	7.72636972201562	-0.334031662298463	0.243780663512227	-1.37021393528904	0.17062012952052	0.674693494728962
Z99572.1	1.78522287792644	-0.536549335354886	0.33177156407253	-1.61722520389839	0.105829677762934	0.592309473917459
C1orf112	26.7216356709796	-0.481014926146865	0.159629454647638	-3.01332186599676	0.00258404693746185	0.140417419020358
SELL	6.84941547833329	-0.362339011459254	0.357259781469046	-1.01421718943376	0.31047912813779	0.781107375634983
METTL18	1.74517291601275	-0.285392137331217	0.340658633895382	-0.83776575414455	0.402162275733726	0.827836137668587
SCYL3	17.4341249298715	-0.236139115289505	0.143521923399544	-1.64531738215442	0.0999043770994225	0.583011257693455
KIFAP3	36.9894655757658	-0.0545602519674571	0.110192377855298	-0.495136351800162	0.620503875154281	0.921173656414241
GORAB	8.52642584900976	0.0317000327055186	0.162318177325502	0.195295642347865	0.845161508295575	0.975893303113859
PRRX1	2.40444536612368	0.0946825944765696	0.287334073927407	0.329520941190186	0.741761968203648	0.956902364585513
FMO4	8.88375540723482	-0.250847640733138	0.196154221379094	-1.27882866333191	0.200957397878053	0.70570513186097
PRRC2C	147.766274234192	-0.0612943656324083	0.0637603731467144	-0.961323822421306	0.336389373474765	0.795820987027113
MYOCOS	2.1148177233538	-0.181109874700773	0.603065447454851	-0.300315455752143	0.763936545051195	0.961647373699065
VAMP4	19.7137013552784	-0.115970005671732	0.109270736328441	-1.06130890637687	0.288549539493449	0.766714548900736
EEF1AKNMT	6.15336288633229	0.0292565980250394	0.200209481105281	0.146129932825982	0.883818817067051	0.984810924415606
DNM3	89.703439233663	0.0715213682348447	0.128099782286671	0.558325447226669	0.57662217122167	0.9023599904972
PIGC	14.0274805379048	0.100166475391121	0.176152918459098	0.568633640971317	0.569604789912737	0.900340919960836
SUCO	48.9762554082323	0.0831010818937812	0.0942005966815277	0.88217150231785	0.377684070245301	0.820533405418055
PRDX6	20.1232298316966	-0.149444101772461	0.12505236074396	-1.1950522235917	0.232066626762302	0.730644379366994
KLHL20	32.0975443725821	0.166867933368557	0.0949009188827058	1.75833843689964	0.0786899413221637	0.541200538704605
CENPL	2.37528240262964	0.272103840842756	0.348503374501373	0.78077820977221	0.434932952111848	0.844931720553805
DARS2	7.23056792014774	0.128580835489895	0.181871649430577	0.706986690297632	0.479574749007513	0.865291782799935
GAS5	41.3957276956426	-0.0172714838675522	0.120730214762758	-0.143058503635496	0.88624397707813	0.985430504873241
ZBTB37	26.7912907956701	0.0937877614976181	0.10962706097705	0.855516518109084	0.392265263887889	0.826429012900035
RC3H1	90.337801987439	0.017780854071104	0.0554032746282489	0.320935074513411	0.748259593127887	0.957816337709109
RABGAP1L	313.681771970425	0.0129451195636763	0.0591136275675525	0.218987060959559	0.826660127014921	0.973580592672178
Z99127.1	3.35162525228761	-0.643680021897431	0.331319881536573	-1.94277511784748	0.0520433355361495	0.475450297715408
CACYBP	32.2267540947009	-0.153512462002417	0.148060936145181	-1.03681947446212	0.29981999782421	0.774487548500329
MRPS14	9.37262172400602	-0.120594553829053	0.150281469753909	-0.802457907994453	0.422288127407985	0.838025131912543
KIAA0040	4.39011179590378	0.37931230203106	0.273748097175417	1.38562534660469	0.165861334440683	0.668507179969366
TNR	17.0217008833947	0.0202830840524902	0.140190295375138	0.144682511711772	0.884961547491873	0.985051763040537
COP1	224.211362143291	0.0614186333959437	0.0567902932523335	1.08149878929213	0.279475298951157	0.759135027814756
PAPPA2	1.97899814480382	-0.0277776550677881	0.363547460158975	-0.0764072318250862	0.939095116262876	0.993862498814256
ASTN1	22.5343104814941	-0.383683692020798	0.185481310516704	-2.06858411207012	0.0385851301138647	0.437012575830789
BRINP2	11.9953431884362	-0.624373593252383	0.219388603582842	-2.84597095316584	0.00442762334329502	0.186657391947979
SEC16B	9.03648760070546	-0.162230248613655	0.177343088460436	-0.91478190676626	0.360306135135845	0.808252697271256
RASAL2	246.915719960928	0.238433147861626	0.113002731978875	2.10997684468549	0.03486035040325	0.426968834326319
RALGPS2	73.539564579397	-0.200545119547169	0.147725242165176	-1.35755485391544	0.17460497654111	0.678033541504059
ANGPTL1	7.9042756873459	-0.371685115661521	0.266485667382545	-1.39476587732563	0.163086451885525	0.666407253680835
FAM20B	23.9118101137603	-0.110758400898716	0.105878645368007	-1.04608819383501	0.295520315557546	0.771817815941882
TOR3A	8.20483744877454	-0.190310616031337	0.170368104408029	-1.11705542943382	0.263970625925426	0.74989754944779
ABL2	84.023722837906	0.102399818543401	0.131575401703413	0.778259592733164	0.436415991528501	0.845544328836661
SOAT1	91.634223059879	0.271203637241876	0.0812543485684824	3.33771228272542	0.000844711686205756	0.083265312083021
TOR1AIP2	31.9652414066456	0.122807752724573	0.103814905098673	1.18294914018221	0.236829304733745	0.733847159975658
TOR1AIP1	24.9386539804354	0.115887251619306	0.107003788254926	1.08302008283311	0.278799509080069	0.758807422056636
CEP350	164.292928601273	0.170768914432143	0.0871250204293311	1.96004446932276	0.049990592864518	0.471255741327816
QSOX1	22.6976804621945	-0.0495005273455028	0.104577229990812	-0.473339438708138	0.635971029208066	0.924710251622102
LHX4	1.92961010368644	-0.078096619552969	0.380098832878266	-0.20546398146395	0.837209636377519	0.975066521400828
ACBD6	93.2879306211323	0.0729795572204364	0.0830493558627036	0.878749226436934	0.379537261402754	0.821324429981175
XPR1	102.851443812252	0.172493620594943	0.0835017075736202	2.06574961886692	0.0388521274694378	0.437371750074302
KIAA1614	2.46427491622236	0.106253386695529	0.304259030213861	0.349220158300132	0.726924033607944	0.952302752070542
STX6	62.9896391791037	0.32300782090888	0.116942391878242	2.76211060609389	0.00574290197392772	0.214617295470711
MR1	23.9613897560232	-0.0644421788505935	0.12425813579279	-0.518615368236777	0.604028989902063	0.912985135813131
IER5	16.973270171445	-0.178792642156323	0.214620861088782	-0.833062737933766	0.404809347241618	0.828651245106231
CACNA1E	13.7163212312635	-0.310177879754231	0.1435316994161	-2.16104094786074	0.0306921764703489	0.409809588597208
GLUL	141.149014326778	-0.196536520642455	0.166044799769763	-1.1836355062909	0.236557378871031	0.733847159975658
RNASEL	6.1058766899628	-0.200059837364528	0.199531394880516	-1.0026484177306	0.316030525957571	0.784687393448833
RGS16	14.1234229057873	0.394433643378343	0.417212653530471	0.945401919238616	0.344453722749434	0.798637121281838
NPL	181.939829298208	0.181209401908899	0.125940251716083	1.43885214964802	0.150192417277093	0.651696157008067
DHX9	63.4129989217543	0.111873231982558	0.0689763266499406	1.62190765174147	0.104823122933891	0.590683074262516
LAMC1	3.65981315499063	-0.160070422575432	0.247518509209175	-0.646700818806882	0.517825593069086	0.877098957984761
NMNAT2	22.58613234253	-0.228843918674031	0.127912723235855	-1.78906298673723	0.0736046722286379	0.531520328935019
SMG7	69.4656700709551	0.017267983867849	0.0823898570895449	0.209588710040865	0.83398869202097	0.974383593366079
NCF2	17.0534612437914	-0.00923172402101886	0.178207564180047	-0.0518032108429015	0.958685497106016	0.995185371204167
ARPC5	42.4330291965824	0.161918529395991	0.09314820056277	1.73828939708694	0.0821598336985848	0.550009949705634
RGL1	112.713010079767	-0.171061758486737	0.17363662790218	-0.985170931694816	0.324540116379377	0.789716631660632
COLGALT2	7.94518546852728	-0.0998562778252951	0.174633722496247	-0.571804096012676	0.567454702046166	0.899765277064226
TSEN15	26.9407408309897	-0.181324901449446	0.119478953405761	-1.51763048035456	0.1291075784696	0.623560209887972
C1orf21	15.0570074054493	0.00751137592340437	0.135211361037247	0.0555528460462371	0.955698029858596	0.995185371204167
EDEM3	57.7989871348022	0.0525455842799874	0.0967376621113886	0.5431760819223	0.58700857290328	0.905537291156671
NIBAN1	117.121982071375	0.289382697042357	0.264255119265009	1.09508832921473	0.27347794116047	0.753823796070086
RNF2	30.9648178748679	-0.0615286538696981	0.103979937643571	-0.591735821967981	0.55402750493011	0.892439989914399
TRMT1L	21.481024168532	0.0808068586325409	0.123506179947382	0.654273807731464	0.512935417413827	0.876348350378805
SWT1	19.9449178618549	-0.120458015146909	0.134936753405981	-0.892699817554446	0.372017948106289	0.815447053577417
IVNS1ABP	49.3763161225282	0.325019023849392	0.109754043961904	2.96133984787118	0.00306303747277797	0.155464598249683
TPR	52.540217989772	-0.0746731010831474	0.0738451520096548	-1.0112119624777	0.311914991539701	0.782404504870839
ODR4	35.5745639019684	-0.0760227293725009	0.0798562791619708	-0.951994385041477	0.341099829529255	0.797492293277298
PTGS2	2.12729584587445	-0.551118820476792	0.463017686056805	-1.19027595937054	0.233937946508544	0.731890038260286
PLA2G4A	133.873302581253	-0.0578322054039655	0.0864728489970008	-0.668790332165086	0.503629234707892	0.874075358443588
ERVMER61-1	12.5407573345887	-0.0552402964178647	0.351915512594513	-0.156970336461167	0.875268226328648	0.982822850444358
BRINP3	12.5812449679986	-0.339002213518848	0.147612767233666	-2.29656431399473	0.0216436363545311	0.358530032763483
RGS18	29.9084143774733	-0.150166687645934	0.155411904006914	-0.966249584325626	0.333919306823227	0.795350255352443
RGS1	132.141481596587	0.771255958195108	0.410320260630069	1.87964385919136	0.0601566315834529	0.496547730236475
RGS2	15.0585206775605	-0.771298741920671	0.315021295548773	-2.44840191066148	0.0143491494576529	0.310541402801847
UCHL5	30.0766238087762	0.0281272645168291	0.100223835384006	0.280644463555599	0.77898310898081	0.964742533298155
RO60	28.2563798224087	0.177446933123863	0.100848865223255	1.75953326525826	0.0784869752305122	0.540795569357489
GLRX2	11.1943448147062	0.066089668443579	0.154779539879162	0.426992278793283	0.669384951543517	0.937257375829729
CDC73	82.0685526764647	0.0454805684468482	0.081556658838424	0.557656101838994	0.577079239133639	0.9023599904972
B3GALT2	5.2558127482913	-0.117049879288954	0.210273703170616	-0.556654862324744	0.577763262123943	0.9023599904972
KCNT2	9.22625044495877	-0.117543875164956	0.164695834578332	-0.713702781044229	0.475410986369985	0.863074289015202
ASPM	3.19360195740766	0.065506642476902	1.00086884314555	0.065449776886876	0.947815892781986	0.994369127881627
ZBTB41	22.1987637233675	0.0114299480430296	0.0974664739901633	0.117270560584588	0.906645653283771	0.989259711367542
CRB1	5.4057159132307	-0.200583185965809	0.215163027980555	-0.932238163072961	0.35121345691155	0.801492527571678
DENND1B	42.7399294244455	0.252933039913033	0.124641398991994	2.02928595120534	0.0424291733999266	0.454102317670497
NEK7	108.382180937009	0.00803479007324898	0.108448733691592	0.074088371525835	0.940940068009209	0.993862498814256
PTPRC	442.668264285097	-0.0297007646664186	0.0821053719286252	-0.361739603253215	0.71754662927659	0.950299253686041
MIR181A1HG	87.1909846637275	0.518210521028634	0.276610417718431	1.87343096222838	0.0610088978023523	0.499763268949136
ZNF281	10.9305721885693	0.277218905622619	0.167108950495476	1.65891117621569	0.0971336922232152	0.576137167562819
DDX59	12.6849903413477	-0.340665264127166	0.156458341648061	-2.1773544353005	0.0294541325651965	0.403083063666366
CAMSAP2	109.22016481274	0.0663520549480949	0.0610844025104917	1.08623563824985	0.277374753856365	0.757656380865086
KIF21B	16.441695673414	0.0442391135246844	0.152773065345331	0.28957403862183	0.77214213058794	0.963442432800197
TMEM9	14.9143195920112	-0.0286284245133824	0.147728112642864	-0.193791310274114	0.846339291427114	0.975905177696281
TNNT2	8.35017896723919	-0.0460974550535665	0.170828871008756	-0.269845809911158	0.787278878412527	0.965848707740807
PHLDA3	6.34519991408413	0.0742945339333774	0.196802657344558	0.377507778278136	0.705796285046218	0.946537666383581
CSRP1	25.7182109422111	0.0741078297666813	0.115322072321393	0.642616181576661	0.52047318062519	0.87844473188454
NAV1	36.3304842895775	0.303571624321677	0.16594660588772	1.82933313217068	0.0673497181334388	0.5195605985576
IPO9-AS1	14.1520335517872	0.141592420744937	0.246958855715377	0.573344172391712	0.566411682388244	0.899258750212649
IPO9	44.4103892343772	-0.0888287468421386	0.0841949090577379	-1.05503703057893	0.291408389099343	0.768669442877324
SHISA4	10.1501597695317	0.0152012370391398	0.16419380792092	0.0925810615614754	0.926236389803792	0.992231006000235
TIMM17A	17.246633412237	-0.203250045340241	0.142173965758393	-1.42958694481126	0.152835604687494	0.655346116325851
RNPEP	21.8878931773955	-0.0127982970722907	0.124961819689613	-0.10241765928249	0.918425167296301	0.991213663383192
ELF3-AS1	2.74646302264681	0.0815608815872914	0.33890868482039	0.240657396049074	0.809820661580186	0.970480911217542
GPR37L1	6.31536978508983	-0.186201805894918	0.200392780588336	-0.929184201887143	0.352793633238573	0.802248711625594
ARL8A	20.9659881313952	0.0214117027943319	0.119271217664696	0.179521121805983	0.85752853392282	0.978932581986583
PTPN7	6.23886297410319	0.157377715938974	0.348302885660379	0.451841550610721	0.651383134074339	0.930752602186265
UBE2T	3.20042388290141	-0.0325299937347094	0.25850546728135	-0.12583870692106	0.899859601606561	0.987160496826939
PPP1R12B	80.9539541867017	0.0467398244002197	0.0740178017962707	0.631467339828169	0.527734997684009	0.881693862855067
SYT2	4.71169229068826	0.0260868540211171	0.223714565860995	0.116607758286629	0.907170889448167	0.989388631978737
KDM5B	25.4755051249769	-0.0742288120558139	0.135913279392049	-0.546148340970399	0.584963972819919	0.904543017195563
RABIF	6.10965343438731	0.0820669775292322	0.202374247253602	0.405520853779342	0.685094692830809	0.939962507288906
KLHL12	18.9818675094432	-0.0327209183076179	0.112594349911139	-0.290608883424805	0.77135046519075	0.96300223822212
ADIPOR1	16.9305477971661	0.097925463862101	0.129185993881089	0.758019200999743	0.448439488082941	0.852356079226595
CYB5R1	11.151491503797	0.0349612485848537	0.146944642441396	0.237921219882494	0.81194219693998	0.97123194732453
TMEM183A	15.5194768516939	0.144380330598031	0.127869847165379	1.12911944292307	0.25884745039899	0.745206744503167
PPFIA4	16.9550941814941	-0.0118114691382505	0.151517423141243	-0.0779545275610977	0.937864224613625	0.993862498814256
ADORA1	10.3025571768933	0.309324547767504	0.183179323350468	1.6886433583756	0.0912877963049336	0.570674583242652
CHI3L1	10.0083527804222	1.27267146679259	0.37225820581544	3.41878687134586	0.000629009739560096	0.0675644125968973
CHIT1	2.41709259635476	0.123790000108654	0.436685700755488	0.283476193276974	0.776811828538091	0.964742533298155
BTG2	30.8997881775601	-0.103097664762109	0.222951986794524	-0.462420928579235	0.643779493885322	0.928760330278807
PRELP	2.04304514686453	-0.131474546534724	0.330783096109273	-0.397464526093233	0.691024940748612	0.94311481253144
ATP2B4	53.7241253411702	-0.075198701749596	0.157129512616912	-0.478577833643087	0.632238990732328	0.923524186120088
SNRPE	11.325358644392	0.00880953124372615	0.155117197219914	0.0567927438196078	0.954710294203451	0.995185371204167
PLEKHA6	11.6754276146074	0.0731636777807627	0.160869830970981	0.454800488936676	0.649252778473864	0.929955306473621
PPP1R15B	11.971267916749	-0.063719155987746	0.153474496387779	-0.415177488686778	0.678011976977335	0.939205389289479
PIK3C2B	20.9157270416367	-0.326974786275332	0.142199014915068	-2.29941667648419	0.0214812898749841	0.358530032763483
MDM4	101.684371173442	-0.126964067234724	0.0665649107192076	-1.90737230566266	0.056472393019607	0.485509690315199
LRRN2	4.23448347340678	-0.258549651642625	0.227847904340334	-1.13474667406391	0.256481475135011	0.74402562466029
NFASC	18.5944855362018	-0.0701389048192974	0.135948005592976	-0.515924485345458	0.605907151997664	0.91346059942638
CNTN2	11.0434618181631	-0.131889063086544	0.157879319719398	-0.835378967435085	0.40350436815836	0.828181146892735
RBBP5	14.1079746521862	0.229822383081003	0.14035258353163	1.63746457170993	0.101533435723827	0.585613835964148
DSTYK	24.4483657642049	-0.0146394707031809	0.112030523617701	-0.130673946978392	0.896033242890388	0.986851416414204
TMCC2	7.76847577793638	-0.077236746352261	0.173031247806932	-0.446374555643509	0.655326709305173	0.932079592919099
NUAK2	4.86051906416728	0.173599253707557	0.293526517688978	0.59142613442341	0.554234933800235	0.892439989914399
CDK18	16.6088236500348	0.0913569084925958	0.14339014954252	0.637121230322067	0.524045880726739	0.879744302238499
MFSD4A	11.9130862896165	-0.182190517512874	0.157967932234261	-1.1533386234536	0.248771422899745	0.739487358400593
ELK4	32.5776154975494	0.0484456850319991	0.0975811336998504	0.49646569162655	0.619565887307776	0.920561351641453
NUCKS1	115.684920530272	-0.0362225230128029	0.0592631044924082	-0.61121541510609	0.541056979500799	0.887281264876355
RAB29	24.0377076779484	0.0729761043108081	0.123105301641985	0.592794163512446	0.553318914216259	0.892439989914399
SLC41A1	6.67776289243802	-0.00185899906381362	0.183974101523086	-0.0101046780412206	0.991937770597601	0.997454585151797
FAM72A	3.71163539923287	-0.314550096595581	0.272419074698408	-1.15465518317253	0.248231659127693	0.739044705430949
SRGAP2	897.539059683076	-0.173839820363281	0.069929710806977	-2.4859221975495	0.0129216211983447	0.292759161589314
IKBKE	19.6633169059369	-0.0268064147882609	0.223017252628889	-0.120198838754722	0.904325637646861	0.988864987404187
C1orf147	4.29422811223118	-0.118378176936842	0.325230177315703	-0.363982758038875	0.715870884668618	0.9501406619326
RASSF5	17.3918851918307	0.104948285104913	0.193589868829603	0.542116618702231	0.587738170938854	0.906154634396604
EIF2D	10.9327105570522	0.00294253913340735	0.142286864528909	0.0206803287369475	0.983500661058715	0.997199568008053
MAPKAPK2	25.2249552756623	0.0515849076299722	0.11849286416131	0.435341891641232	0.663314281851673	0.935345961868326
IL10	2.1060507679433	-0.259866010753704	0.475293529033075	-0.546748472007118	0.584551548083379	0.904463204576787
PFKFB2	19.7452703430046	-0.0909610650571066	0.127001123737375	-0.71622252134717	0.47385395885645	0.862615950913137
YOD1	7.29843155378492	0.146633228650858	0.188178301216491	0.779224956878332	0.435847211225155	0.845478932650373
CD55	27.3856657517875	-0.213722409009199	0.260711041175922	-0.819767387085781	0.41234872609408	0.832593100943709
CR1	6.4560549677296	-0.956981466512473	0.467182438792324	-2.04841061446207	0.0405197823523415	0.446564484608897
CD46	46.6035735340914	0.0933711898415718	0.0802661302023933	1.16327010665811	0.24471993019057	0.736977022444614
MIR29B2CHG	87.9718271754961	0.00473243040299162	0.106412100001427	0.0444726718383356	0.964527635131268	0.99522774674434
PLXNA2	25.8570825295287	-0.252608894202138	0.162817030768847	-1.55148938049834	0.120784450314429	0.610565171916453
CAMK1G	11.4506755912858	-0.142387787071529	0.16709163756161	-0.852153878850032	0.394128691149592	0.826429012900035
LAMB3	1.82100573712894	0.0259919424387923	0.347119892266074	0.0748788617935759	0.940311095178127	0.993862498814256
TRAF3IP3	41.8992039914105	0.169585071005646	0.149762709037212	1.13235846290354	0.25748376036172	0.744482502012342
UTP25	9.26819903681526	-0.0116705987308155	0.153788083764272	-0.0758875359205611	0.93950857315824	0.993862498814256
SYT14	12.7586079205491	-0.0275307616494316	0.142452526877184	-0.193262711816739	0.846753227425245	0.976134250225899
HHAT	11.474887122132	-0.0477215983249146	0.20368859483848	-0.234287041759784	0.814762145184608	0.971253882065633
KCNH1	19.1687117868775	-0.217528943300051	0.136442253677715	-1.59429309789815	0.110870402883286	0.598034518044868
RCOR3	62.8977960944657	0.0661463125413011	0.0919427236796899	0.719429552378083	0.471876293716383	0.862336713508915
TRAF5	9.21769716797429	-0.199321812279711	0.179272975695936	-1.11183412617516	0.266209476007836	0.750441850621797
SLC30A1	15.6027704533266	0.225339884871447	0.141698536157528	1.59027673102378	0.111772441259906	0.598421650950932
LPGAT1	64.4630973603814	-0.0809981095050317	0.0786650448354231	-1.02965821318083	0.303170477959844	0.777385110591472
INTS7	19.1261580217554	-0.199930172537627	0.153265892465583	-1.30446617522893	0.192074685042619	0.696105688464313
DTL	2.21843870621209	0.404630818868786	0.956264734496612	0.42313682003738	0.672195439749622	0.937618140779824
PPP2R5A	36.2172829542775	-0.0222938134346086	0.0890506873152791	-0.250349706518026	0.802316919739662	0.968394773034778
PACC1	14.7453406202014	0.106796707241592	0.125254081737469	0.852640534824542	0.393858676665822	0.826429012900035
NENF	17.6257977380369	-0.106523028991518	0.136300662312153	-0.781529797320876	0.434490958446352	0.844931720553805
ATF3	4.36089483904031	-1.09609538542207	0.486551926224863	-2.25278192592234	0.0242729023476584	0.37317159897774
BATF3	13.393998125101	-0.231237681343457	0.210629320609473	-1.09784184212508	0.272273556974155	0.753259427803852
NSL1	64.7207209449139	0.0145964095294457	0.0859349876058865	0.169854094776711	0.865124883488856	0.981181740044932
TATDN3	27.5361234681882	-0.332229650491247	0.1287683982481	-2.58005578240661	0.00987843568356668	0.256933767884431
FLVCR1-DT	3.88208153108783	-0.26858206878088	0.245464178535702	-1.09418030110579	0.27387590925887	0.754125321269048
FLVCR1	18.8353999567633	-0.221602136904457	0.128273653708795	-1.72757328178656	0.084064756396306	0.553399627125258
ANGEL2	27.9165796629302	-0.0484631862030476	0.105714012293743	-0.458436730869557	0.646638707814039	0.929163980566641
RPS6KC1	110.462922124403	0.0106566230016764	0.0729957307970933	0.145989674811239	0.883929539404423	0.984810924415606
PROX1	9.18915437947679	0.503567505453313	0.248628199803706	2.02538370889096	0.0428279789613453	0.456129091159383
SMYD2	23.9094855282031	0.186493491655199	0.104032553545874	1.79264552583497	0.073029621984991	0.531472071993737
PTPN14	38.3548901343605	-0.409417041169314	0.253692254828146	-1.61383342761748	0.106563561759898	0.593119529713538
CENPF	4.30217138032493	0.0497002362180921	0.622685520706357	0.0798159497296702	0.936383638746269	0.993862498814256
KCTD3	22.4788060027349	-0.0280146456910012	0.102327069438711	-0.273775510670525	0.784257144486684	0.965444046991091
ESRRG	25.7800424007174	-0.232854933796904	0.345045177724983	-0.674853465080158	0.499768868218515	0.873199771113546
GPATCH2	62.6638025996365	-0.226616863240633	0.101746283061374	-2.22727412168892	0.025928958962166	0.379668061100478
RRP15	20.7768022388342	-0.170020977709129	0.163777852627874	-1.03811947086301	0.299214437627686	0.774487548500329
TGFB2	4.98340461078266	-0.0221111389132643	0.31744732315605	-0.0696529386149366	0.944469900298585	0.993862498814256
LYPLAL1-DT	2.75300039405749	0.0290131539780232	0.358513368077149	0.0809262821457186	0.935500578381472	0.993800419189627
LYPLAL1	59.6681614573611	0.143962319418591	0.103241306995482	1.3944255803047	0.163189127932392	0.666407253680835
SLC30A10	1.77120325613857	0.155626257082758	0.339003125380611	0.459070272311003	0.646183703608974	0.928788630671624
EPRS	32.3794148113473	-0.071428608427792	0.124167205908173	-0.575261462198132	0.565114480810881	0.898444231733704
BPNT1	5.68044282036768	-0.00899657328756949	0.195737170606597	-0.0459625183080392	0.963340124376197	0.99522774674434
IARS2	21.5520082885091	0.0362319953620406	0.104146517642967	0.347894448917155	0.727919454310669	0.952455755481574
RAB3GAP2	74.0986340899617	0.0276786252728024	0.0659265580783549	0.419840290159026	0.67460212969588	0.93849588568757
MARK1	11.1981902469727	-0.0198530557600872	0.149518242266963	-0.132780157518437	0.894367247398446	0.986705406841936
C1orf115	14.4091975891104	0.000638887676108738	0.156224077289147	0.00408955960691165	0.996737012624469	0.998764435439567
MARC2	4.55011524446108	-0.132230089149889	0.22925928218133	-0.576770928931474	0.564094210414285	0.897912990849561
MARC1	1.93995813307588	0.0247149815302144	0.340312927580098	0.0726242805583614	0.942105104644467	0.993862498814256
HLX-AS1	2.55963587599227	-0.0493008484029787	0.386756743181288	-0.12747249859809	0.898566438532237	0.987157329681717
HLX	3.38922832097528	-0.2572436839526	0.370184941913348	-0.694905856037805	0.487114302535585	0.867536754276685
DUSP10	20.0531412804627	0.80192599278218	0.245478449311406	3.2667877568547	0.00108775197521974	0.0963218486538965
TAF1A	8.92129478819182	-0.107645828347045	0.171701474045926	-0.62693595931653	0.53070121471611	0.883577093830885
MIA3	43.7421781584763	-0.00231651632759597	0.094960178479033	-0.0243946079788325	0.980537849256918	0.997199568008053
AIDA	83.0808684966374	0.170133561974714	0.139562816985397	1.21904648852506	0.222826548317021	0.724178833762537
BROX	51.1434602718894	-0.188074199344712	0.150209576429855	-1.25207862118258	0.210541216967014	0.711740027329344
FAM177B	125.586318685825	-0.496254937286178	0.250228712288097	-1.98320541535147	0.0473444892547147	0.462406701111177
DISP1	234.619382148622	0.00606048460005392	0.137644798211517	0.0440298847381131	0.964880582383799	0.99522774674434
TLR5	54.2143514783855	0.0335636848195613	0.157899929659651	0.212563013117909	0.831667823362763	0.974201774310014
SUSD4	8.07367474827974	-0.0836036430953753	0.196313328812479	-0.425868399263071	0.67020374268306	0.937361866308622
CAPN2	9.90919977218219	-0.0661957933329924	0.160005381252054	-0.413709794101957	0.679086653456993	0.939442935990478
TP53BP2	21.9941827306166	-0.234553537475635	0.111078688989734	-2.11159799966051	0.0347209442864732	0.426968834326319
FBXO28	45.1272973929307	0.156600639772271	0.0831152946275446	1.88413745597641	0.0595463848918549	0.495244156557877
DEGS1	21.5549799312832	-0.140824825565879	0.13305001327612	-1.05843526128497	0.28985705079889	0.767555790916057
NVL	34.0668195973163	-0.112008771684029	0.0975047763769108	-1.14875163910999	0.250658405956604	0.741724232374959
CNIH4	14.7951460166854	-0.254064727362234	0.178729862945653	-1.42150127110817	0.155171084306465	0.658148742009545
WDR26	79.1379779964465	-0.0284877480046755	0.0706978198860601	-0.402950869639088	0.686984367778551	0.940713544885407
CNIH3	18.4108504780619	-0.340629698377043	0.143097384454865	-2.38040478290142	0.0172936297107603	0.334155177493568
DNAH14	6.37743139995885	-0.210553867133059	0.278580297305	-0.755810332496475	0.449762920891521	0.852783553472333
LBR	28.8865444397085	-0.0862702447125602	0.102755156481808	-0.839570953578704	0.401148990885246	0.827750779850721
ENAH	16.0745749736719	0.175972555215343	0.133756981189365	1.31561398628018	0.188303636806074	0.691852237946755
SRP9	36.0132370519912	0.0219089021015629	0.0914374465934046	0.239605357736917	0.81063621088174	0.970779503180236
EPHX1	10.1272534711393	-0.374707732410331	0.161026634376198	-2.32699226349674	0.0199656770163247	0.34944566554312
TMEM63A	26.4590738069284	0.0858262909700693	0.104448742251994	0.821707271141708	0.411243519897522	0.831657358795165
PYCR2	8.97508373299013	-0.31166905327031	0.158187606312078	-1.97024950649698	0.0488097822520176	0.466172230349486
SDE2	5.43016677143561	-0.0174967178022443	0.205369173363372	-0.0851964173380895	0.932105238777441	0.993185209573472
H3F3A	74.6702057284775	0.0270816369721487	0.115491352431566	0.234490603858811	0.814604126908351	0.971253882065633
ACBD3	35.6362984971715	-0.0156698263232385	0.106749469679312	-0.146790671375816	0.883297248084019	0.984810924415606
LIN9	6.26247235961646	0.139324038277407	0.245725904465737	0.566989624396048	0.570721230887741	0.900912531150914
PARP1	26.6423493095727	0.0150221057064243	0.0952614175314483	0.157693493291396	0.87469832794253	0.982822850444358
STUM	2.89634866999916	0.197079586328614	0.278366614086995	0.707985715079406	0.478954128467798	0.865061584150652
ITPKB	49.5924089577269	0.0353470237200609	0.121068288413918	0.291959390713557	0.770317673366035	0.96300223822212
ITPKB-AS1	2.6541589605045	-0.381976959727923	0.364926562125366	-1.04672281870427	0.295227436288101	0.771762221915731
PSEN2	3.72794286049205	0.17417835306052	0.254946876871694	0.683194692156117	0.494483826186899	0.871529345377091
COQ8A	16.0162332089224	0.04299784429749	0.127913222802016	0.336148549427465	0.736758849160208	0.956902364585513
CDC42BPA	36.6341690741975	0.145073633044134	0.100447469466142	1.44427364686409	0.14866201566991	0.649661264818884
ZNF678	30.5030033964449	-0.0867496235639063	0.106583052642977	-0.813915734375641	0.415693226211908	0.834642776822409
SNAP47	9.73856528099913	-0.00443655718814305	0.1540602797814	-0.0287975407706529	0.97702606224868	0.997199568008053
JMJD4	4.02416687984637	-0.111088869204158	0.234572675683859	-0.473579750413366	0.635799618324174	0.924710251622102
ARF1	53.650648289361	-0.0722606548647069	0.0853166418232908	-0.846970219648053	0.397011720832954	0.826429012900035
C1orf35	11.4264521300218	-0.386583383338158	0.148085703949286	-2.61053817504591	0.00903998816963589	0.251535420102192
MRPL55	11.3721817928512	-0.0748581092616816	0.156599230874374	-0.478023479704915	0.632633493532667	0.923524186120088
GUK1	72.4593255620666	0.0434949738655407	0.0914728624127635	0.475495930905423	0.634433532858794	0.924273912924665
IBA57	2.20899260471648	0.146560285131723	0.310581589862144	0.471889802601551	0.637005447108524	0.925651047998747
OBSCN	4.60297371339521	0.317765417509752	0.238243582530255	1.33378374407797	0.18227474001172	0.686360970815106
TRIM11	7.34264891697258	0.0063132544346048	0.170626066661482	0.0370005272824471	0.970484585319109	0.995798451866947
HIST3H2A	5.08037225181081	0.0757265428411126	0.252197184410566	0.300267201706079	0.763973348843319	0.961647373699065
RNF187	43.4503723470693	0.074491823446306	0.109939270997782	0.677572470421501	0.498042806031804	0.872713679048129
RHOU	10.6157378983439	-0.408279530691127	0.237669670339193	-1.71784447762496	0.0858249863426069	0.55462104000878
RAB4A	28.05720375961	0.103585050575264	0.0887401360353124	1.16728523533077	0.243095199200743	0.736650477774049
CCSAP	22.9636789532819	0.081015368809558	0.136167558904822	0.594968210204798	0.551864720858038	0.892439989914399
NUP133	27.5727373932308	-0.0990994616502924	0.0992747118107229	-0.998234694845907	0.318165566250711	0.78662417261149
ABCB10	20.2852861194437	-0.0757521500436346	0.109440730393228	-0.692175114068153	0.488827364925171	0.868582183118714
TAF5L	15.6782976797147	-0.0518481973530309	0.125710407581222	-0.412441565902422	0.680015802277198	0.939442935990478
URB2	6.84866819404921	-0.014607381554908	0.247286316858352	-0.0590707231216326	0.952895777473183	0.995185371204167
GALNT2	209.973303267664	0.181568704471385	0.107894998388437	1.68282781577801	0.0924084286272542	0.571857633680329
PGBD5	24.0582084201732	0.0491813162629344	0.167346329546733	0.293889423186901	0.768842400480663	0.962334602733504
COG2	22.1554767084251	-0.0724744993433419	0.107017366889569	-0.677221851460127	0.498265205515624	0.872766107472191
AGT	8.45097567001001	0.363682449048157	0.182171278030474	1.9963764484724	0.0458929623813939	0.459660903716258
C1orf198	4.40011385058934	-0.0689162678099502	0.224762375229794	-0.306618346329056	0.759133887532593	0.959908041667301
TTC13	52.952314063269	-0.126092232184226	0.0736344766951916	-1.7124075276067	0.0868215927954144	0.557401119631284
ARV1	11.3606300711825	-0.0152730879254665	0.1414376109489	-0.107984628862152	0.914007885296479	0.990513390585565
FAM89A	13.8511161063415	-0.31243076621328	0.21197547964943	-1.47390050363365	0.140508382141899	0.639105540433666
C1orf131	10.2408575861145	-0.28080582785643	0.175753016234574	-1.59772977939476	0.1101031282828	0.597419479879015
GNPAT	28.117262625721	-0.0609145694034092	0.0976701332874689	-0.623676525802639	0.532840042342584	0.884318094106263
EXOC8	5.87602053034387	0.0444895003737462	0.19439956593456	0.228855965597797	0.818980866625716	0.971627072044772
SPRTN	6.64013309584733	-0.366504823000847	0.208182146765737	-1.76050073791038	0.0783229425032819	0.540795569357489
EGLN1	61.7645958057699	0.122035989819633	0.119140920099445	1.0242995413983	0.30569381449633	0.77930152897181
TSNAX	52.5535587489996	-0.0777003310536586	0.087323955802263	-0.88979398997457	0.373576514287778	0.816835581122686
DISC1	587.045940433776	0.0683856808817394	0.0609425941666336	1.12213275159824	0.261806000256109	0.748712329372586
SIPA1L2	175.799823783914	-0.369425963810212	0.140279027051241	-2.63350816993668	0.00845078025797675	0.248320282676316
NTPCR	15.1647788957095	-0.127057069186287	0.133946477692314	-0.94856595989144	0.34284141068811	0.797492293277298
PCNX2	231.172141690831	-0.0700912365504664	0.0915525345731117	-0.765584883884271	0.44392334159795	0.850311342802294
MAP3K21	9.30540167438929	0.248366045551931	0.205136520458495	1.21073539220035	0.22599683350101	0.726554211024113
KCNK1	15.2896856642927	-0.0395950314384688	0.129657468287471	-0.305381803003283	0.760075379383055	0.960366467188157
SLC35F3	16.3680392951266	-0.056289883926081	0.167060996964038	-0.336942104674486	0.736160544309692	0.956811760390287
COA6-AS1	4.1951567461336	-0.226284491726085	0.267363524127377	-0.846355135632781	0.397354658487925	0.826429012900035
COA6	10.3443804036844	-0.108270120265412	0.148476647761891	-0.729206389674441	0.465875423232035	0.860812738688586
TARBP1	39.0551872613002	-0.246085816496957	0.135297626256247	-1.81884799686642	0.068934623473393	0.522397287678036
IRF2BP2	33.5082042387539	0.409355747955508	0.130567999541021	3.13519200259249	0.00171741665424833	0.115083836195764
TOMM20	56.5871676384024	0.041111633734751	0.0830217395732889	0.495191186622379	0.620465171249173	0.921173656414241
RBM34	1.89477856222612	-0.683498200985444	0.326300029025889	-2.09469243084626	0.0361983425282232	0.432741199334217
ARID4B	152.398974623118	0.0167984077170967	0.0591040173574289	0.284217697343805	0.776243553951916	0.964742533298155
GGPS1	5.26841817288567	0.273548198810351	0.204018130313205	1.34080338051528	0.179984298366361	0.684965952625782
TBCE	6.29978072090768	0.136603169339069	0.185512380648008	0.736356079642255	0.461514025935729	0.860485256668659
TBCE.1	4.31049669108643	-0.209062075740513	0.227891720845473	-0.917374597747113	0.358946379172036	0.807065718326811
B3GALNT2	24.1683731540251	-0.133817638735429	0.112333303873165	-1.19125525664697	0.233553393152358	0.731696639118268
GNG4	3.28627419426093	-0.204867257778686	0.257930096066815	-0.794274343718371	0.427035736709169	0.840660944494186
LYST	204.502513823236	-0.0600831518414404	0.0897996711840816	-0.669079864649783	0.503444533567245	0.874075358443588
GPR137B	25.4024461205117	0.0781240876585101	0.150768312335872	0.51817312569282	0.604337483415599	0.913118159158325
ERO1B	36.593813162389	-0.0534880089990784	0.116790209006527	-0.457983673923292	0.646964170615074	0.929291054898065
LGALS8	34.2303236208073	-0.057521615401293	0.103210720065264	-0.557322101472791	0.577307377812418	0.9023599904972
HEATR1	28.3259485992345	-0.108679199941677	0.133155565597125	-0.816182181002454	0.414395946664212	0.833263571688584
ACTN2	8.2110832614216	0.134308819853246	0.181782010412284	0.738845497134902	0.460000821095383	0.859531754033035
MTR	60.6350545754368	-0.0174040416058861	0.0713230941494467	-0.244016917850178	0.807217717355054	0.969950539967627
RYR2	38.91046175346	-0.00955667201813836	0.148299973434074	-0.0644414951455587	0.948618690321637	0.99454936462656
CHRM3	21.865185802527	-0.227008168661019	0.163751907729933	-1.38629327626162	0.165657369132388	0.668080993865363
FMN2	27.8914971358216	-0.0103706304509527	0.121135382178969	-0.0856119018606041	0.931774936882862	0.993185209573472
GREM2	1.82740219649917	-0.191131897491022	0.350461794322968	-0.54537156570877	0.585497992523476	0.904791473474866
RGS7	43.7677608888609	-0.151423110842188	0.110926540824167	-1.36507556908507	0.172229299798157	0.676923822244415
FH	6.64173746326429	-0.232407680893613	0.186175252368231	-1.24832746531715	0.211911160025793	0.712597440043927
KMO	5.02639498366426	0.538052034424446	0.360167991749785	1.4938918692093	0.135203883955809	0.632020080223665
OPN3	9.7697005611646	-0.0544343838006038	0.174765486164296	-0.311471017506457	0.75544257253036	0.959414183001633
CHML	8.64390469193483	0.22042922362711	0.165796840900423	1.32951401504387	0.183678445100347	0.68793444072137
PLD5	4.56291453474727	0.0333635525463781	0.218608177472522	0.152618044448825	0.878699494293864	0.983458056679236
CEP170	255.259097576007	0.105637351967076	0.0575041686419155	1.83703815674461	0.0662042626716605	0.514027731234359
SDCCAG8	365.99396040074	0.0639310184697218	0.0678201208692264	0.942655625651217	0.345857077566183	0.799695678465111
AKT3	287.012315809455	0.137913472556052	0.123776425160887	1.11421437787357	0.265187228697984	0.750441850621797
ZBTB18	26.3975326529861	-0.00973635988264616	0.108979010752057	-0.0893416063832496	0.928810429143058	0.992896523979019
ADSS	29.3092787582018	0.141871577649003	0.0920075925553211	1.54195511162517	0.123084502071222	0.614228428546691
CATSPERE	10.1608879520691	0.198015412254753	0.195263705159636	1.01409226099068	0.310538730479396	0.781112860708438
DESI2	26.3885064612737	-0.0213995344929385	0.101830998262715	-0.210147546994773	0.833552516787053	0.974383593366079
COX20	31.5634536571884	0.0469424056059799	0.102410274756512	0.458375936570711	0.646682376727191	0.929163980566641
HNRNPU	145.276373974338	0.00698878160438926	0.0747077446276042	0.0935482879215033	0.92546798963946	0.992167681682221
EFCAB2	23.092193034698	0.0559201569081125	0.161730165614368	0.345762070394768	0.729521532402173	0.953144091689409
KIF26B	40.7448492628622	0.00767450223130586	0.306596377481038	0.0250312880222484	0.980030007189501	0.997199568008053
SMYD3	282.213008922595	-0.229383424068523	0.0829722224007164	-2.76458093361305	0.00569959661316363	0.214175725770345
TFB2M	6.15357789235789	0.245245830168413	0.201101383547719	1.21951339091717	0.222649396499433	0.724178833762537
CNST	42.3811757621766	-0.0599815080056259	0.0841958026756299	-0.71240496675005	0.476214040816564	0.86362682206528
SCCPDH	12.466181282576	-0.0191632628639495	0.142285737130402	-0.134681544689098	0.89286366543245	0.98592616615615
AHCTF1	48.6930164437544	-0.0456693878879474	0.0826672140051538	-0.552448615059172	0.580641030676686	0.903197248747279
ZNF670	9.00366356573303	-0.0250605240276985	0.169305097730208	-0.148019902316427	0.882327061480508	0.984810924415606
ZNF124	68.5139461630977	0.127403185122549	0.124353765273501	1.02452213523524	0.305588721186939	0.779179639045161
ZNF496	13.6879508453837	-0.313145558749508	0.147566539878039	-2.12206343665927	0.0338324112934696	0.424077970259557
NLRP3	21.5817208879383	-0.146256728234002	0.169366841153017	-0.863549956049923	0.387835165356844	0.825852861982857
SH3BP5L	8.00242940261218	-0.107050409524629	0.162146350425264	-0.660208566174112	0.509119995883261	0.876320296596229
ZNF672	5.8271331831316	0.120039881900855	0.195485258233307	0.614061044734074	0.539174989007692	0.886519990555809
ZNF692	14.1869080715761	0.0174054952996155	0.137077911956586	0.126975200097357	0.898960027105809	0.987160496826939
PGBD2	2.73092161743102	-0.585906774479947	0.272687553847023	-2.14863775854118	0.0316631261107758	0.410986168401606
SH3YL1	30.1745430341699	-0.0811007822352268	0.107415775267113	-0.755017426756466	0.45023852600712	0.852783553472333
ACP1	19.7629920307294	0.114818876124014	0.112634198940857	1.01939621539195	0.308014902168378	0.780235065768603
TMEM18	7.43109680878817	-0.154291485320804	0.170621692617551	-0.904289970130869	0.365841663752787	0.811834282549618
MYT1L	43.443950510899	0.0974593427873908	0.11604838832781	0.83981642650728	0.401011321841556	0.827750779850721
EIPR1	31.2685939185476	-0.162377034687278	0.147321889931707	-1.10219217770387	0.270378131972618	0.753259427803852
TRAPPC12	62.168012934646	-0.164766193459783	0.0764988381680413	-2.15383916155497	0.0312527873930492	0.410622274074159
ADI1	10.4360795365068	-0.272057704677778	0.155599126407076	-1.74845264854524	0.0803856781205885	0.547971132836058
RNASEH1	14.2774934896225	-0.314074530092561	0.132414187795441	-2.37190995407347	0.0176964028934002	0.338413353136246
RNASEH1-AS1	2.74008185160988	0.301263824533032	0.278849463339353	1.08038158268356	0.279972293750837	0.759135027814756
RPS7	74.3997604171676	0.0718043551279203	0.116998727250855	0.613719113148693	0.539400955970001	0.886519990555809
SILC1	4.0830389993221	-0.177122995053402	0.232022285595735	-0.763387855604581	0.445232120444543	0.850511520068406
NRIR	7.30507205088468	0.281442341042559	0.313633395467061	0.897360884109412	0.369526377943422	0.813900087598014
CMPK2	5.67545844651833	0.0956049370284056	0.319460181020395	0.299270277513246	0.764733831033485	0.961647373699065
RSAD2	7.36992582122048	0.0549446751865758	0.340877381052426	0.161186040026884	0.87194687579442	0.982822850444358
RNF144A	15.157608203221	-0.151421289950496	0.130479301637146	-1.16050046291317	0.245845105384766	0.737264322872349
ID2	60.8087417574198	-0.214182294292258	0.208195919510057	-1.02875356441321	0.303595492353127	0.777742470602793
KIDINS220	104.704626859046	0.0740235231244241	0.0648293914765592	1.14182042185587	0.253528671855466	0.742964919960519
MBOAT2	12.3587652765992	-0.217211259914448	0.145678542329084	-1.49103125581648	0.135953289033422	0.633608635234743
ASAP2	7.34516139065161	-0.197330311514859	0.181867920689441	-1.08501989117598	0.277912845495721	0.757958134732439
ITGB1BP1	24.7184163151955	-0.186261540646232	0.09497162006599	-1.96123368767228	0.0498517687820234	0.470620720540227
CPSF3	14.3635003045916	-0.180274097476435	0.12704302376188	-1.41900036805112	0.15589890876127	0.658749940114274
IAH1	16.4956080350835	0.112557026736396	0.130134576713757	0.864927904472118	0.387078360689862	0.82585156472618
ADAM17	80.5447263853259	0.166268293391514	0.080015421326212	2.07795310748488	0.0377136783600797	0.43437769821541
YWHAQ	52.4060859282412	-0.102294752099046	0.0777279230269027	-1.31606182328635	0.188153293212516	0.691852237946755
TAF1B	26.5416580301735	-0.130097792310856	0.12381129392323	-1.05077483796853	0.293362014842341	0.769745955343638
KLF11	2.80448368257195	0.163112623945849	0.287244037164329	0.567853820591354	0.57013423093366	0.900691024914138
RRM2	1.96008990920209	1.03567124626101	0.984059884378527	1.0524473791705	0.29259434087254	0.769640203960301
HPCAL1	50.5220623747787	0.0555855694044642	0.0980900957635604	0.566678714826108	0.570932484687839	0.900912531150914
ODC1	6.00781833620195	-0.271768156657419	0.22764781558522	-1.19380963950292	0.232552440105413	0.731040679713759
NOL10	45.7529609805494	-0.042391802685178	0.116271558275917	-0.364593055376283	0.715415199536536	0.949999312699678
PDIA6	38.0543750005764	-0.338729397798656	0.209340372948996	-1.6180796519417	0.105645433074089	0.592309473917459
KCNF1	5.49915900569776	0.111145275577048	0.201957638348004	0.550339548858894	0.582086502937086	0.90360296212237
SLC66A3	9.99994511804464	-0.426572097591799	0.183886311808581	-2.31975992881865	0.0203538678930448	0.350549451573291
ROCK2	100.827369379398	-0.104921786312874	0.061238249173979	-1.71333746029853	0.0866504745457653	0.557044614955598
E2F6	7.49770598153739	0.148031097480121	0.19153994678191	0.772847126498745	0.439612859299798	0.847513283029358
GREB1	3.51128525224337	-0.00551310207042614	0.253220685400137	-0.0217719261825486	0.982629888538199	0.997199568008053
NTSR2	1.76593817769776	-0.0983757357408445	0.35144579602836	-0.279917235751786	0.779541003396847	0.964742533298155
LPIN1	21.9170069854892	-0.0340721814403218	0.115433662347036	-0.29516677152535	0.767866484221421	0.962078639114303
MIR3681HG	1.74672396196642	-0.0672953123714581	0.384728787089522	-0.174916238736768	0.861145450318732	0.980245302019536
TRIB2	3.19645046435318	0.30444699275343	0.266990121728081	1.140293096924	0.254164212780183	0.742964919960519
LRATD1	9.879877093237	-0.0783221380896119	0.171721510226503	-0.45609975119776	0.648318249083685	0.929889618545484
NBAS	116.557287972457	-0.102017915067222	0.0576396724728001	-1.76992530822176	0.076739584180616	0.538400598833386
DDX1	34.7173221999681	-0.0639411907214765	0.0888795371175526	-0.719414083321648	0.471885822017557	0.862336713508915
FAM49A	116.842223883718	0.212545734672471	0.210872047100637	1.00793698166659	0.313484716404249	0.782957793884183
VSNL1	147.066006878747	-0.0402668727890382	0.106271460877971	-0.378905798945173	0.704757817807522	0.946472563494493
SMC6	30.6637678152678	-0.0670322845562795	0.109130009718646	-0.614242450166539	0.5390551257053	0.886519990555809
GEN1	7.0117416524198	0.519691237748597	0.292063020561103	1.7793804801107	0.0751774044830492	0.53473945260703
RDH14	7.91462735653375	0.0171251085320959	0.170766196892786	0.100283948718772	0.920118900314906	0.991213663383192
TTC32	6.87027342499806	0.238883785399049	0.178833325128985	1.33579010079219	0.181617889480497	0.686360970815106
WDR35	11.9872549775804	-0.270889528466687	0.152357447452494	-1.77798678696788	0.0754060250069901	0.53480091666845
LAPTM4A	35.7531276871973	0.187613352492658	0.101472658107935	1.84890546863467	0.0644714639153728	0.508999027069539
PUM2	187.27228228794	0.00853269034151965	0.0460798122095088	0.18517198600386	0.853094141026994	0.977232808453911
RHOB	34.02121458497	-0.238176713154085	0.183591766169376	-1.29731696646107	0.19452214900469	0.6994242697841
HS1BP3	13.2994709057211	0.346573763875097	0.142998842471383	2.42361237255786	0.0153669981706256	0.317203757382429
LDAH	29.1265343703025	-0.212678610728609	0.119139962530298	-1.78511564223904	0.0742425612467807	0.53345617119093
KLHL29	5.63654203427856	-0.370066611509355	0.204142638651887	-1.81278450182281	0.0698650652420605	0.524128573771625
ATAD2B	110.936618978727	-0.022865027384175	0.0657258130404286	-0.347885044344914	0.72792651745969	0.952455755481574
UBXN2A	19.9772152198581	-0.062428608464498	0.126939353916826	-0.491798693929094	0.622861659927852	0.921730588586978
WDCP	2.43589650393535	-0.242474352421204	0.303895333621024	-0.797887711969885	0.424935654864422	0.838936422442079
FKBP1B	6.6455625591155	0.0692281967849919	0.198194839795995	0.349293638806386	0.726868873577404	0.952302752070542
SF3B6	9.57312737126201	0.0339144317812655	0.160505671539907	0.211297404358906	0.832655208224971	0.974201774310014
FAM228B	47.8834149154945	-0.283149008040018	0.10890661499374	-2.5999247892912	0.0093244194167046	0.254188531714294
TP53I3	3.34336876323299	0.313553842363174	0.276553538912353	1.13379074300166	0.256882334921495	0.74402562466029
FAM228A	1.81255258883026	-0.048545381333173	0.327416593196825	-0.148267932480716	0.882131321782792	0.984810924415606
ITSN2	171.494063243132	0.110711165679069	0.0520293819985998	2.12785855657576	0.0333488126098764	0.422151504676068
NCOA1	244.325089059041	0.125739155999491	0.0579627957268321	2.169307991838	0.0300593088992738	0.406501700105492
PTRHD1	3.29962735283904	0.0186114202690458	0.257839796981762	0.0721821087625283	0.942456983168153	0.993862498814256
CENPO	2.53783348745617	-0.435458359413731	0.341423791223736	-1.2754189093061	0.202161009264151	0.706288732228184
ADCY3	13.6293753616261	-0.0395848845603373	0.182659551807942	-0.216714013412005	0.828431226403183	0.973844854285383
DNAJC27	11.2658671260956	-0.139179291667742	0.153033013065256	-0.909472334628822	0.363100854689766	0.809887450134562
DNAJC27-AS1	5.01122667952846	-0.0834831372190029	0.218488941268979	-0.382093193065674	0.702392240622726	0.9456296169033
EFR3B	11.5862325117585	-0.0818963536815101	0.152836867753292	-0.535841612599039	0.592068020064272	0.907404081544096
DNMT3A	75.4312436120783	0.0436478061657914	0.10404775687319	0.41949781021217	0.674852354741182	0.938540618204205
DTNB	187.762748817579	-0.0352382669505637	0.111090607748707	-0.317202936095864	0.751089622195007	0.958393714174915
ASXL2	88.0482310252642	0.000108456997789585	0.084683178440051	0.00128073839205698	0.998978118889914	0.999418941770942
KIF3C	45.3010554108601	0.0736786502470696	0.114245217711949	0.644916712687601	0.518981160615401	0.877853858225727
RAB10	178.992948583543	0.011826093171538	0.0692774694324178	0.170706194502019	0.864454791819733	0.980705797777098
GAREM2	2.11498142677337	-0.457775630971196	0.324655751369297	-1.41003394839131	0.158529658967282	0.662117865983177
HADHA	35.9458342641064	-0.0263284509406249	0.082093749433376	-0.320712004535644	0.748428649174654	0.957816337709109
HADHB	42.1560212828719	0.0738616101905852	0.0800911075380072	0.92221986261751	0.356413904547725	0.804538528709227
ADGRF3	2.31087567508842	0.2329677931386	0.339305871147866	0.686601125852829	0.492334118818686	0.869994936125044
SELENOI	33.5969780382689	-0.235180347902226	0.105428257149107	-2.23071455662605	0.025700042784505	0.378993532773104
KCNK3	2.13710336197221	0.0528294186295802	0.318672849303979	0.165779478060231	0.868330496769007	0.982360258445509
SLC35F6	6.87369323727386	0.0298270809190899	0.205137082512243	0.145400726937362	0.884394490750399	0.984810924415606
CENPA	3.1118778016643	0.145089487905916	0.307577583386925	0.471716717155543	0.637129003154722	0.925651047998747
DPYSL5	4.62428648766652	-0.00156606653694885	0.232179982826175	-0.0067450540648946	0.994618266307543	0.998159410666897
MAPRE3	38.7019977525315	-0.0382101720248807	0.100488048766562	-0.380245934654822	0.703762864481387	0.946192098270324
TMEM214	8.89515935173189	0.147022755529801	0.171154177885179	0.85900769321818	0.390336271590533	0.825852861982857
AGBL5	10.7000323869755	-0.0102155995418234	0.170738352314362	-0.0598318971885971	0.952289520793406	0.995185371204167
OST4	17.4919434962886	0.0796088094505871	0.154971817739872	0.513698623476268	0.607462714510658	0.914400286803618
EMILIN1	3.38266415132009	-0.505372990204696	0.307600068181043	-1.64295474052772	0.100392297829734	0.583749570149068
KHK	1.97520524988111	-0.50490005006328	0.320429229327016	-1.57569910561437	0.115095163679744	0.602659321333079
CGREF1	3.4074141841938	-0.081313426392315	0.256925293971228	-0.316486653125795	0.751633154212506	0.958450215114583
PREB	7.38877310174567	-0.279652848104032	0.166324327972078	-1.68137067808252	0.0926909372798695	0.571938976448025
SLC5A6	6.32868310139216	0.276623835178301	0.194116429425966	1.42504081697939	0.154145402688894	0.656678027601694
ATRAID	7.57866610114064	0.19129561136363	0.17293323671514	1.10618187109247	0.26864780795686	0.752778605518101
CAD	9.35568242688496	-0.0819946153546722	0.16210819450674	-0.505801792464373	0.612995800075135	0.917509502771947
SLC30A3	8.09921059840474	0.0121809625835881	0.176300401573336	0.0690920864324929	0.944916320088782	0.993862498814256
UCN	4.24720069128438	-0.340089994145488	0.234281858162072	-1.45162752597864	0.146605200787668	0.648015993802568
MPV17	12.7783097077159	-0.173362238937051	0.129913530261819	-1.33444329153144	0.182058620155095	0.686360970815106
GTF3C2	23.6523325442199	-0.186718496440619	0.102418674654222	-1.8230903404189	0.0682897093617696	0.522397287678036
EIF2B4	9.90926552370625	-0.287884030001882	0.169902073923829	-1.69441151219229	0.0901871134522513	0.567970048282858
SNX17	12.5171482686688	-0.193046318685794	0.145516437722117	-1.32662894795735	0.184631455117224	0.68897862844957
ZNF513	5.22188681189807	-0.0629869277946284	0.215281839123832	-0.292578919108907	0.769844029103377	0.96300223822212
PPM1G	20.3028506556874	-0.191260619238527	0.129710104265886	-1.47452367200686	0.140340648916933	0.639105540433666
NRBP1	24.3625245753615	-0.0322143474952664	0.0974413750224676	-0.330602349236539	0.740944871479945	0.956902364585513
IFT172	14.3079297774517	-0.107135769261248	0.133945052187401	-0.799848650709068	0.423798491697552	0.838328775561543
FNDC4	6.21875767645841	-0.143029018473992	0.182453408151194	-0.783920782425	0.433086594386519	0.844264394302066
ZNF512	32.4426154706584	-0.0488771513296009	0.08690655046345	-0.562410440512847	0.573836407287409	0.90188573075937
GPN1	5.66148787773472	-0.213574318729817	0.194693631177864	-1.09697640050025	0.27265170858025	0.753259427803852
SUPT7L	15.09157199537	0.140206971018758	0.122489921267615	1.14464087794159	0.252357951562886	0.742964919960519
SLC4A1AP	15.9745260995364	0.142254649597889	0.116678990625762	1.21919677942843	0.222769514028476	0.724178833762537
MRPL33	30.4737514124669	-0.174388378492269	0.110018421573256	-1.58508344328638	0.112947376814268	0.598669177750351
RBKS	11.1181449107476	0.150425527848673	0.230635563285591	0.65222173764418	0.514258138842774	0.876348350378805
BABAM2	181.176554591365	-0.0649753333089484	0.0727603139311388	-0.89300512598725	0.371854427600667	0.815447053577417
FOSL2	11.5721516528003	-0.130554663648717	0.394844422625136	-0.330648367224538	0.74091010740769	0.956902364585513
PLB1	36.1935666336649	-0.475518073889892	0.152479909034084	-3.1185621561697	0.00181735805159684	0.118530298768315
PPP1CB	100.590627891678	0.117733035537475	0.100304076154067	1.17376122737661	0.240490678192994	0.735263879606509
SPDYA	5.2337817877738	-0.0293520689438004	0.245152308461263	-0.119729930866379	0.90469708950224	0.988892721032076
TRMT61B	15.9367562212956	-0.0427734900296184	0.127850607375753	-0.3345583639185	0.73795825735618	0.956902364585513
WDR43	43.9735536216953	-0.0977951081851117	0.157205479631149	-0.622084601723605	0.533886239548873	0.884370983509902
CLIP4	15.3481839916815	-0.0330623197825934	0.139746367072727	-0.236588045007187	0.812976395634871	0.971253882065633
ALK	2.75385665172942	0.185021949648284	0.296396943056766	0.624237037467855	0.532471926506302	0.884318094106263
YPEL5	39.6630084971961	0.0775842324279222	0.10905904360571	0.71139659640166	0.476838507547687	0.864079620925259
LBH	2.43477263391091	-0.338912467921857	0.314560661787926	-1.07741529406607	0.28129477450889	0.759802912360248
LCLAT1	27.3207227565482	-0.224131842763455	0.150893894489307	-1.4853605808374	0.137448331906137	0.635091596100263
EHD3	14.9103332223676	-0.0033127832976808	0.134108552366664	-0.0247022523114213	0.980292458545175	0.997199568008053
MEMO1	17.887206800429	0.309934551975781	0.123848519113179	2.50252933337496	0.0123309406692424	0.291365936135466
DPY30	18.8742630047117	0.0700131693130804	0.112487984742004	0.62240575714516	0.533675095774131	0.884318094106263
SPAST	38.2473052648409	-0.172648166943797	0.088922183669833	-1.94156463346466	0.0521898278231356	0.475507128521567
SLC30A6	24.4164256602501	-0.231358309143057	0.10742946339801	-2.15358340091403	0.031272857159511	0.410622274074159
NLRC4	18.6162410096605	-0.137639965447326	0.167589364328034	-0.821292962111327	0.41147941555308	0.831657358795165
YIPF4	47.9341922754008	0.0453654883300517	0.0882925079802705	0.513809035079045	0.607385510425331	0.914400286803618
BIRC6	252.224635369754	-0.0211512974438658	0.0499763101259356	-0.423226472514008	0.672130034134077	0.937618140779824
TTC27	45.2829073804712	0.0125638211659954	0.111108533576219	0.113077013633492	0.909969498556036	0.990061789866909
LTBP1	2.95590472648997	-0.0865132638134025	0.279225930789428	-0.309832484285438	0.756688347442061	0.959695983700316
RASGRP3	28.7821211310474	1.28710507245553	0.214848696958072	5.99075112243623	2.08874075565984e-09	6.89280520820745e-06
FAM98A	10.7625217842195	0.0868770703812811	0.157329542799643	0.552198073135685	0.580812654391045	0.903257635495757
CRIM1-DT	4.09968480110089	0.11154172653365	0.246357213544302	0.452764199306026	0.650718545460088	0.930496023814189
CRIM1	21.0976867819547	0.141681991843042	0.142023628635149	0.997594507369014	0.318476025589195	0.786879084631281
FEZ2	108.90552144192	0.0821307463492366	0.102220154931236	0.803469202374876	0.4217035906009	0.838001736204066
STRN	57.4096889199724	0.050312104358473	0.0718593240247531	0.700147197893793	0.483835382939647	0.866246929597875
HEATR5B	116.613484007136	-0.101718238934505	0.112420836826334	-0.904798806040178	0.365571984323034	0.811633050880729
GPATCH11	19.5741514208029	-0.147641184054664	0.132420892059325	-1.11493875142088	0.264876669231321	0.750441850621797
EIF2AK2	65.7861827044308	0.205067338553647	0.125215215268236	1.63771901133861	0.101480322878539	0.585613835964148
CEBPZOS	27.1586264892812	-0.066118793386351	0.10147421394516	-0.651582217942418	0.514670722079676	0.876348350378805
CEBPZ	20.5006873399758	0.0691718859133495	0.122171179795833	0.566188245287853	0.571265819814574	0.9010322836083
NDUFAF7	13.181142628997	0.0855297383741723	0.127506845781903	0.670785461358431	0.502357210559409	0.874075358443588
PRKD3	104.27793886989	-0.0797247367602163	0.152561282118795	-0.52257516227569	0.601269928722523	0.911365046875854
QPCT	3.86725189088799	-0.0768770029612379	0.254406944687588	-0.302181228014994	0.762513913611734	0.961393712750062
CDC42EP3	13.410508378596	0.307289920169804	0.203785755884206	1.50790676628258	0.131578390666367	0.627360970289027
RMDN2	18.2137138308168	-0.199426419200021	0.134711279010222	-1.48039882528981	0.138766843327929	0.636608301682014
RMDN2-AS1	4.63208895223208	-0.332527788474171	0.272821479030131	-1.21884753963029	0.222902064027328	0.724178833762537
CYP1B1	3.96954022519134	-0.181195201468902	0.332303367376166	-0.545270434361232	0.585567535247173	0.904791473474866
CYP1B1-AS1	5.82283666900216	0.183625297676493	0.230773425837429	0.795695158617831	0.426209241518808	0.839706948595392
ATL2	51.6709204187631	0.0147689161269571	0.0865064571857246	0.170726170131428	0.864439084141678	0.980705797777098
HNRNPLL	39.5319669237737	0.0550369252392665	0.0832592409343694	0.661030831192064	0.508592541603741	0.876003216159543
GALM	22.0607731238549	0.15468976282916	0.148768509229966	1.03980179427651	0.298431995344735	0.774487548500329
SRSF7	59.6921674211903	-0.17553346288348	0.0950857775203484	-1.84605382067697	0.0648843911058708	0.509597212594203
GEMIN6	3.55311172439501	0.0676815322747955	0.256668738276791	0.263692153275822	0.792017142380036	0.966563050089472
DHX57	22.9333312630303	-0.107966304893213	0.128705545629201	-0.838862881668382	0.401546259149288	0.827750779850721
MORN2	4.62970586175441	-0.0982041498734909	0.222431149756434	-0.441503584282265	0.658848467246306	0.933720845954018
SOS1	132.833616759996	0.119405163271057	0.069246986875296	1.7243373128435	0.0846469670600466	0.553618023677928
MAP4K3	115.405196231452	0.193359796940426	0.0864026144949845	2.23789289329491	0.0252280405950415	0.375878462447261
MAP4K3-DT	32.0473743712932	0.0915474476626007	0.136907252679383	0.668682234658462	0.503698202402277	0.874075358443588
TMEM178A	16.0828575242573	-0.059264021565285	0.134653576954074	-0.44012214829984	0.659848641378342	0.934018841692985
THUMPD2	40.0083958817602	0.00415747051992738	0.0984772336212068	0.0422175803183009	0.966325247986862	0.9953262611434
SLC8A1-AS1	77.5831422488728	-0.301122624101084	0.199950333493296	-1.50598710609892	0.132070483689449	0.62816124492364
SLC8A1	983.265480223244	0.0236051704715464	0.0756313033949023	0.312108471121991	0.7549580888612	0.959246673153269
PKDCC	8.9548846206032	0.317321215674391	0.220932758022758	1.43627961065739	0.150922793471259	0.652990699614991
EML4	178.142194889575	-0.137240998143922	0.141806703057799	-0.967803320890861	0.333142604973514	0.795082678729153
COX7A2L	35.2197602965309	0.087452574496253	0.100160634729269	0.873123205864601	0.382595926505181	0.823746932995854
MTA3	46.4761711278243	0.0197826340518349	0.0841889239553897	0.234979058080341	0.814224987423116	0.971253882065633
HAAO	12.2500864150366	-0.498126664357117	0.185468264930849	-2.68577842437272	0.0072361057925595	0.236241871424244
ZFP36L2	178.826078000092	0.156836892216498	0.213916761495719	0.733167850522255	0.463456061159652	0.860485256668659
THADA	114.826344441221	0.0679257923003728	0.0689126907749557	0.985679002466965	0.324290656470279	0.789716631660632
PLEKHH2	6.72343163082414	-0.176106061774801	0.287419286125977	-0.61271483952407	0.540064908654536	0.886779173258759
DYNC2LI1	16.1824963615969	-0.281099268813781	0.125925053240594	-2.23227436939582	0.0255968347859704	0.378993532773104
LRPPRC	66.9166451982894	-0.00478545881615761	0.0895697553953897	-0.0534271729897336	0.957391555211326	0.995185371204167
PPM1B	78.0488715621364	-0.048353909297672	0.0724392084303749	-0.667510183302838	0.504446307244392	0.874102728727718
SLC3A1	1.86595417957764	0.0351594072156392	0.34959492969982	0.100571845380678	0.919890347489822	0.991213663383192
PREPL	106.391539730711	0.0268696372415599	0.0970818819107347	0.276772933452878	0.781954465551401	0.965063952006975
CAMKMT	133.528248264334	0.165013695476412	0.0920465833932061	1.79271939699819	0.0730178033682	0.531472071993737
SRBD1	78.5257597997467	0.0598066244520722	0.0881217515107462	0.678681749134083	0.497339532642453	0.872561797320471
PRKCE	120.185930533712	0.476370192775799	0.120985287716718	3.9374224896766	8.23615229890042e-05	0.0200064963789183
EPAS1	5.22565287764136	-0.181056884843443	0.232618311179916	-0.778343217802003	0.436366703784481	0.845544328836661
ATP6V1E2	5.10528083760881	-0.302931486028827	0.223186345360113	-1.35730295480239	0.17468496886644	0.678071189875647
RHOQ	91.7560766740587	-0.0107511089857832	0.085420590349691	-0.125860860265316	0.899842065218663	0.987160496826939
PIGF	30.1624018727418	-0.080148298752801	0.0913346050182847	-0.877523899476609	0.380202143491774	0.821586935332582
CRIPT	14.7615700094141	0.0802169127698395	0.145083033142519	0.552903472117517	0.58032950977101	0.903095806209317
SOCS5	8.71399077765421	0.142047758516181	0.158082310714603	0.898568333636199	0.368882632096169	0.813550293576749
MCFD2	20.0626190632799	0.0262187033576187	0.115078261627308	0.22783367585557	0.819775545549165	0.971627072044772
TTC7A	150.973778357962	-0.0417122869673935	0.179386688087236	-0.232527214879562	0.816128551986863	0.971379120589266
STPG4	17.2307460542798	-0.0907077318046417	0.223009828642646	-0.406743202112375	0.684196606559669	0.939928310827975
CALM2	296.32756226419	0.0116187988808441	0.0904132925870319	0.128507640285966	0.897747252283995	0.987105792255633
EPCAM-DT	2.02685621793244	-0.352946046016008	0.325918461604079	-1.08292744227776	0.27884063010601	0.758807422056636
MSH2	20.7623654664417	-0.299389019956989	0.118044487558	-2.53623888883323	0.0112050268486596	0.277635665250122
KCNK12	4.5789937918984	-0.00298958759033845	0.223584584575305	-0.0133711704499535	0.989331667434394	0.997199568008053
MSH6	14.9164697208554	-0.112987025094806	0.128176234828558	-0.881497457355742	0.378048629621657	0.820533405418055
FBXO11	223.285288311589	0.00555351849271589	0.0512451917586628	0.10837150378654	0.913701004667229	0.990402756515794
FOXN2	57.2225125593687	0.246178354480842	0.113507656699331	2.16882597737825	0.0300958982415897	0.406501700105492
PPP1R21	82.4273208891967	-0.00942752503268276	0.083755069203385	-0.112560650028115	0.910378883448497	0.990061789866909
NRXN1	146.097755026487	0.003265282901237	0.110512611937619	0.0295466991865159	0.976428574617877	0.997199568008053
ASB3	97.100562490069	-0.00624695409012012	0.0667834484279382	-0.0935404540671603	0.925474212862927	0.992167681682221
CHAC2	2.20243978679054	-0.636575299465081	0.321501610015959	-1.98000656803392	0.0477027906622519	0.46350075812758
ERLEC1	23.4160658979234	-0.0510660446221174	0.098412296992241	-0.518899021594258	0.603831160104713	0.912985135813131
PSME4	107.451255955507	0.0966275051596533	0.075735813434904	1.27584957204832	0.202008700077528	0.706288732228184
ACYP2	119.031186969422	-0.0244509826777637	0.0880305357564435	-0.277755695426107	0.781199903280258	0.964857345343285
SPTBN1	68.5344716832387	-0.0721708072362184	0.0827330200168452	-0.872333769775644	0.383026320051262	0.823746932995854
EML6	19.0028373865727	-0.133496084166828	0.141168322039137	-0.945651844822652	0.344326191514502	0.798581652756116
RTN4	352.236046243553	-0.0254404751315307	0.0516058744399508	-0.492976340535291	0.622029304793035	0.921730588586978
CLHC1	14.3817058086798	0.187924316521357	0.202975022158715	0.925849469174639	0.354524214553925	0.80403349292715
RPS27A	159.576553347137	0.00446274211847129	0.146884984331709	0.0303825618307799	0.975761952078868	0.997128083295232
MTIF2	17.8992086028099	0.130915082549325	0.12528284823831	1.04495614834922	0.296043237282277	0.772034906316713
CCDC88A	196.718754358529	0.0329290946531901	0.0658160560173898	0.500320083666054	0.616849714769069	0.919213625544259
CFAP36	19.6037077578603	0.16447491882261	0.128018797501313	1.28477162754886	0.19887209976999	0.702451099411142
PPP4R3B	64.0720006480711	-0.0619009356632285	0.0636324452487823	-0.972788888140568	0.330658236455444	0.794268760463254
PNPT1	32.3826770730847	-0.021398708441127	0.123032213497817	-0.17392768798317	0.861922292395707	0.980371622834489
EFEMP1	4.08743302841218	-0.290324280137612	0.236117185787657	-1.22957708126635	0.218855516777136	0.721194669263416
CCDC85A	13.5339088315254	-0.00208369018346542	0.143378127101245	-0.0145328316500748	0.988404886157278	0.997199568008053
VRK2	81.1490723141688	-0.138307115509943	0.0935010474932699	-1.47920391501388	0.139085823533461	0.637246364946334
FANCL	28.1948822339761	-0.15233100569351	0.116734113818277	-1.30493992467915	0.191913304979176	0.696105688464313
BCL11A	9.97591789247656	0.112544830583118	0.168163237944167	0.669259416974858	0.503330009921748	0.874075358443588
PAPOLG	44.9889002389481	0.0663088696268591	0.222223243204867	0.298388542398011	0.765406632842719	0.961665648292671
REL	94.5260607568163	0.115769712406656	0.154562603749933	0.749015024319595	0.45384814992347	0.854647107623222
PUS10	18.4934990507205	-0.0128472661672657	0.142371047895651	-0.0902379125331852	0.928098157362026	0.992525097059406
PEX13	18.7003943215062	0.0853720873700935	0.120465326001587	0.708685977979826	0.478519368257677	0.864678396175503
KIAA1841	18.0243685409911	0.0688639934925971	0.132840636883322	0.518395538505903	0.604182326883026	0.912985135813131
C2orf74	12.8316625333192	0.141722319902833	0.155745373499567	0.909961668320292	0.362842725347312	0.809887450134562
USP34	239.192155896004	0.00413172566112678	0.0405945826909756	0.101780222562684	0.918931124224127	0.991213663383192
XPO1	113.518978741604	-0.0415800422192799	0.0921890173378754	-0.451030322482859	0.651967694835588	0.931144434905835
FAM161A	4.16846442109174	-0.0467898914421483	0.234999864700796	-0.199106035663985	0.842179799979022	0.975893303113859
CCT4	37.3280372869753	-0.0331788939249067	0.123141612103899	-0.269436897552653	0.787593495486693	0.965848707740807
COMMD1	85.7897358641191	-0.116532014599078	0.0785012880281109	-1.48445990538841	0.137686952413277	0.635190493613248
B3GNT2	9.20737648300156	-0.0911597585118983	0.165628474775462	-0.550386994962556	0.582053966741211	0.90360296212237
EHBP1	88.9635229610174	-0.0319906284591991	0.0642998802665578	-0.497522364374251	0.618820735912032	0.919942321871001
WDPCP	88.8700442756402	-0.111725413959452	0.0854910544650845	-1.30686672024945	0.191257980442727	0.694866614423482
MDH1	57.3941663517287	0.0217081152156491	0.0965488023027419	0.224840854551259	0.822103082339866	0.972271624853869
UGP2	71.3286637120991	0.00768487738492429	0.0778138926318034	0.0987597089029754	0.921329059681224	0.991213663383192
VPS54	84.3720714297654	0.0172386418599536	0.0562564346867094	0.306429690327074	0.759277505306179	0.959908041667301
PELI1	250.70462416529	0.189738288612429	0.13628226401247	1.39224491159808	0.163848246958851	0.666407253680835
LGALSL-DT	3.1509897298696	-0.0489665858263841	0.309339369242048	-0.158294063721548	0.874225085634636	0.982822850444358
LGALSL	3.88600874393312	0.282154201179715	0.239491214645472	1.1781400900129	0.238740761826917	0.735081616824706
AFTPH	101.406091103877	0.0857525263231975	0.0694508837378224	1.23472188844873	0.216934026762762	0.719867635411259
SERTAD2	52.1460038401235	0.312186460066294	0.123477575215394	2.52828466644018	0.0114621374237242	0.280414708225979
SLC1A4	27.3917986349102	0.0757757720493032	0.119366836728369	0.634814276110359	0.525549551281014	0.879931105898389
CEP68	26.676082318354	0.0254280841229847	0.128908957557057	0.197256145770396	0.843627095646807	0.975893303113859
RAB1A	170.136600064884	-0.0445745709187905	0.0937241735193518	-0.475593107359724	0.634364286830198	0.924273912924665
ACTR2	162.333821379854	-0.0953490184206021	0.0516257183567719	-1.84692865214329	0.0647574815037093	0.509597212594203
SPRED2	61.4266632019804	0.0423103484050316	0.0930586698198261	0.454663154835009	0.649351592028414	0.929998916231051
MEIS1	5.80196124850548	-1.84767341428578	0.416296576942243	-4.43835841230595	9.06475836278527e-06	0.00425199682789545
ETAA1	10.0604693858271	-0.0860895530738373	0.160514519265172	-0.536334989930825	0.591727052427171	0.907404081544096
C1D	20.6430547804424	0.00477289394070986	0.109733991475876	0.0434951274123581	0.965306848613861	0.99522774674434
WDR92	10.1980892234338	-0.196043286692579	0.149535404367095	-1.3110158595707	0.189852405502686	0.693791639339769
PNO1	7.9079327448369	-0.186649963572544	0.22274717537498	-0.837945366796824	0.402061387805705	0.827836137668587
PPP3R1	162.009073036999	-0.0667648532847984	0.0564539024309024	-1.18264372186699	0.236950376964095	0.733952084763505
CNRIP1	26.024383715019	-0.0635770834064545	0.115204103098295	-0.551864748707857	0.581041021755125	0.903406220017712
PLEK	45.2413334855858	0.12730584147951	0.177952766535416	0.715391190359346	0.474367354571436	0.862615950913137
FBXO48	2.05137672825715	0.447603358734411	0.335505364553355	1.334116845882	0.182165565773989	0.686360970815106
APLF	18.5537557663987	-0.0938399065377773	0.155753878174705	-0.602488410802327	0.546849075224656	0.890126596898527
ARHGAP25	181.955308288497	-0.156679451036158	0.118363060510833	-1.3237191600146	0.185596332726004	0.689510855661272
ANTXR1	16.7263714351507	0.0534238472850589	0.213390194579294	0.250357554574547	0.80231085109011	0.968394773034778
GFPT1	37.9673523766474	0.0483153004867388	0.106831406475305	0.452257459494436	0.651083518429056	0.930664398757749
NFU1	15.2688566822132	-0.035200640263932	0.125737077354488	-0.27995433808829	0.779512537505632	0.964742533298155
AAK1	233.797323887306	-0.0623496812929119	0.0571280484383632	-1.09140226206366	0.275095917502168	0.755985811269088
ANXA4	67.8309664007619	-0.208147914075007	0.121321578690621	-1.71567099869183	0.0862222756791534	0.555323439256113
GMCL1	20.3598333614309	0.0117372870336257	0.113881770734555	0.103065547347204	0.917910948600429	0.991213663383192
SNRNP27	12.965330732128	0.184933170895018	0.135672109555064	1.36308907926254	0.172854438124402	0.677452510396878
MXD1	21.6387058549876	-0.147136666814785	0.223653390311802	-0.657878097039608	0.510616465964276	0.876348350378805
PCBP1-AS1	45.4070646691999	0.0156083396704158	0.103112294217589	0.151372247013328	0.879682080848631	0.98388458572974
PCBP1	47.8720062661168	0.218888611014093	0.109009421291357	2.00797883725163	0.0446455405676259	0.45662653258753
C2orf42	7.84797832417601	-0.208430964746457	0.166994934847614	-1.24812746528303	0.211984381612866	0.712597440043927
TIA1	37.9056346755795	-0.00357822647591724	0.090748048666063	-0.0394303406906796	0.968547290339469	0.995531716382428
PCYOX1	14.1077950653935	0.18056620577015	0.132043866309586	1.36747136248494	0.171477607553242	0.676314843591403
SNRPG	15.9661847615147	0.0584866457895154	0.133375807199651	0.438510154258832	0.661016510899729	0.934602182493401
FAM136A	8.39823762943174	-0.170700233554249	0.167049782368871	-1.02185247495455	0.306850728752822	0.779789395264493
TGFA	16.2770476479989	0.0806715294704465	0.192688326601774	0.418663293688616	0.675462225407569	0.938540618204205
ADD2	17.320402021693	-0.0316806816186129	0.131432765045484	-0.241040973364971	0.809523360404907	0.970480911217542
TEX261	9.53821883215412	0.0866569416470795	0.152263304952133	0.569125579366097	0.569270920435496	0.900340919960836
NAGK	43.8980847527707	0.00169784305252795	0.122310972449171	0.0138813633685524	0.988924630176133	0.997199568008053
MCEE	12.4280823331059	-0.280775774731172	0.140548106606139	-1.99772007970194	0.0457470160314207	0.459660903716258
MPHOSPH10	13.2058303099531	0.0077157317918658	0.139135528088164	0.0554547921575909	0.955776145125891	0.995185371204167
PAIP2B	5.31123861395797	0.0638054710464091	0.224978348674044	0.283607162300104	0.776711447679685	0.964742533298155
ZNF638	225.38797419877	-0.0148957969648329	0.0561580757948004	-0.26524763810038	0.790818698831466	0.966563050089472
DYSF	8.25504205964404	-1.03935308439085	0.286836071211389	-3.6235089959271	0.000290633090599625	0.0451865551438915
EXOC6B	159.465183966043	-0.0391951886279554	0.0519366844266503	-0.754672522142041	0.450445497501686	0.852783553472333
SPR	2.41507388802124	0.446179029784102	0.302267285460258	1.47610757513739	0.139915015653601	0.639105540433666
EMX1	4.56524560823094	-0.104217706014156	0.225035374994303	-0.463116992236418	0.643280510802132	0.928600811564075
SFXN5	39.3669559961366	-0.0524597003420575	0.0983209936983045	-0.533555432759649	0.593649149570416	0.908147094173319
RAB11FIP5	7.47229485652637	-0.0451804270815364	0.181834787741969	-0.248469655573549	0.803771045385568	0.96920456428315
SMYD5	5.67501943868007	0.0312837419866969	0.201878802360143	0.154962985816054	0.876850497791699	0.983022142531798
PRADC1	3.8992889536627	0.0694258656020415	0.231833553004788	0.299464269525333	0.76458583059343	0.961647373699065
CCT7	16.6171545989936	-0.00317962833848007	0.128843188533703	-0.0246782804327164	0.98031157950804	0.997199568008053
FBXO41	13.1851208214054	-0.0724867830448525	0.141197427889259	-0.513371837776702	0.607691241434171	0.914400286803618
ALMS1	38.6767113750423	-0.217909578892839	0.0957415321522732	-2.27601934076282	0.0228448520552424	0.366893178875399
TPRKB	8.34879142275051	-0.208832169785017	0.166858399031842	-1.25155323913401	0.210732702603761	0.711740027329344
DUSP11	11.2101596877414	0.0050970397656492	0.140194705658631	0.0363568634186535	0.970997809426341	0.995798451866947
STAMBP	21.9085444800275	-0.0386641182604555	0.104970072781919	-0.36833468088359	0.712623695857602	0.948724998618482
DGUOK	25.4336079446078	-0.0576392645817849	0.104249982045675	-0.552894719507306	0.580335503488934	0.903095806209317
DGUOK-AS1	3.50018111529339	0.294243549946967	0.263837001280444	1.11524747673357	0.264744386141287	0.750274559308317
TET3	94.1540154521136	-0.00801025979340279	0.0816045569647042	-0.0981594667178624	0.921805667849378	0.991213663383192
BOLA3	7.36918503751897	-0.19093714259168	0.207061546281985	-0.922127483447139	0.356462082814858	0.804538528709227
BOLA3-AS1	2.75028902425165	0.0713776239209011	0.29023437319235	0.245930980317056	0.805735661351518	0.969950539967627
MOB1A	52.9994225751352	0.0462215384512678	0.0841612198984202	0.549202334603225	0.582866602441283	0.90360296212237
MTHFD2	28.8548073681077	-0.101351144046005	0.206202417163624	-0.491512880596263	0.623063744210967	0.921730588586978
SLC4A5	5.73954357973026	0.00684880681915924	0.24587837867425	0.0278544492447334	0.977778238569387	0.997199568008053
DCTN1	23.9265291897059	0.0624957373863765	0.113810093230732	0.549122978571649	0.582921056821552	0.90360296212237
WDR54	2.57756755408665	-0.0454539056847338	0.287183226485745	-0.15827493214333	0.874240160396351	0.982822850444358
RTKN	4.07516416529188	-0.108868239790859	0.24626132911533	-0.44208418829687	0.6584282857789	0.933549283071888
INO80B	5.0936991869453	-0.331066557031562	0.214881105822382	-1.54069645055354	0.123390681087012	0.615054391655046
WBP1	11.5263122093211	-0.239735972202698	0.154456763297727	-1.55212350099936	0.120632675785501	0.610080531950499
MOGS	14.0642027563306	-0.184111825934409	0.144736223399033	-1.27205078045196	0.20335507738744	0.706574487280037
CCDC142	6.89214980764546	-0.295682187975796	0.175256894694274	-1.68713583845929	0.0915772352318555	0.570771071377963
TTC31	6.83610905287227	0.164617719410672	0.185166663535676	0.88902460230891	0.373989857865008	0.816856781717679
PCGF1	3.23773224365988	0.253363993556914	0.246692811438838	1.02704246661735	0.30440046791457	0.778346213194903
AUP1	28.8853976596089	0.0129576254077829	0.10107245529575	0.128201351890259	0.897989630245678	0.987105792255633
HTRA2	6.24112956836521	-0.0827010465091753	0.186658273460242	-0.443061242215928	0.657721438132125	0.933040368631279
LOXL3	39.3137895575423	-0.207419001055892	0.145244314114367	-1.42806967915156	0.15327180373078	0.656265768382061
DOK1	13.4196542002309	0.0142299313418428	0.139960538318753	0.101671024652927	0.919017801913326	0.991213663383192
M1AP	5.2265864233266	-0.0472851915143347	0.303727031005836	-0.15568318485761	0.876282752086557	0.982822850444358
SEMA4F	4.70505969897044	-0.064362235516515	0.208013436390373	-0.309413837074103	0.757006746016749	0.959695983700316
HK2	44.881368369458	0.173560500486298	0.21754953068191	0.79779763230135	0.424987935532483	0.838936422442079
POLE4	9.01862546040098	0.0473760513354337	0.184469404296998	0.256823355157355	0.797315139832022	0.967538507818102
TACR1	3.44122990416076	-0.162089241800542	0.342514075190028	-0.473233812977217	0.636046376692354	0.924710251622102
MRPL19	25.1166227235747	-0.206098754062759	0.110130348704858	-1.87140744115039	0.061288628297502	0.499763268949136
GCFC2	24.1847528249018	-0.127008197885357	0.100252665731729	-1.26688100469293	0.205197841752041	0.708093922210304
LRRTM4	92.6521107789815	-0.0366701296716195	0.124760265619397	-0.293924748312802	0.768815406539151	0.962334602733504
CTNNA2	82.2017056858351	-0.0216814389532938	0.113969271023619	-0.190239340469243	0.849121584746535	0.976629823058013
SUCLG1	21.5686267761639	-0.128758490185073	0.101263990605786	-1.27151309576887	0.203546171549793	0.706861371546165
DNAH6	4.98651875068271	0.190317023906646	0.208337936630336	0.913501530181394	0.360978829183109	0.808775641447574
TMSB10	242.150774204359	0.118867764770124	0.122652608826422	0.969141756604178	0.332474466166771	0.794504529757488
KCMF1	63.8993773233829	0.00282057379939654	0.0705704979780067	0.039968171972877	0.96811850109398	0.995531716382428
TGOLN2	58.234923119364	-0.0558025553143657	0.079057746239979	-0.705845511266885	0.480284216026661	0.865453197855433
RETSAT	6.77324399064302	0.261487625197832	0.178552820511835	1.46448330778679	0.14306194060932	0.641949283352944
ELMOD3	31.2959751353444	-0.0873319932779458	0.100122453396132	-0.872251830789834	0.383071009444127	0.823746932995854
CAPG	14.9559570885884	0.428678502850789	0.17806444756118	2.40743454812058	0.0160650415837504	0.322795806002594
PARTICL	2.16568867272776	-0.511614081887031	0.33071774260903	-1.54698105354406	0.121867814379875	0.612853190021973
MAT2A	64.4499664902725	-0.0848375164738649	0.12217610400646	-0.694387148483463	0.487439451036949	0.867536754276685
GGCX	21.8960326355326	-0.250033747347012	0.16187091267402	-1.54464902443922	0.122431181178238	0.613326635591683
VAMP8	12.6923571230539	-0.0831604406452264	0.21919108733484	-0.379396998556739	0.704393079061416	0.946406188398251
VAMP5	3.98630214891421	-0.0808078960724296	0.24874798093991	-0.324858500427186	0.745288166644689	0.956902364585513
RNF181	6.55719086053791	0.109626944515591	0.213691257934031	0.513015579464806	0.607940422751901	0.914600040996916
TMEM150A	6.03730676761983	-0.184995823459094	0.212505060865304	-0.870547848158562	0.384001082643956	0.824312961630832
USP39	15.8950521342851	-0.140204469895085	0.125482852062502	-1.11731975796383	0.263857630498337	0.74989754944779
C2orf68	11.498441239671	-0.021319322028459	0.155488576724517	-0.137111821830043	0.890942408254077	0.985754770549454
GNLY	13.4155125808242	-0.249315298436255	0.447257456617394	-0.557431284258121	0.577232795926208	0.9023599904972
ATOH8	5.77704118898574	0.328227142975117	0.386274995828708	0.849724021796813	0.395478539780187	0.826429012900035
ST3GAL5	50.8963221978778	-0.101843994960393	0.0975901438910102	-1.04358894146251	0.296675611445424	0.772418024822429
POLR1A	18.4222578334119	0.0646985757733302	0.167171306551096	0.387019621417835	0.698741681924792	0.94469867455483
PTCD3	36.4490721693091	0.00515288933091418	0.0785520355358418	0.0655984188794575	0.947697547955286	0.994369127881627
IMMT	40.9369122048349	-0.0646880851335586	0.0951549648436035	-0.679818286306761	0.496619526548449	0.872561797320471
MRPL35	10.845827543915	-0.112852751753242	0.144593841203194	-0.780481041337389	0.43510778252536	0.844931720553805
REEP1	12.3839174716571	-0.0276984781466803	0.14915642739275	-0.185700868751343	0.85267934700697	0.977004477538394
KDM3A	41.0929478555506	0.258676942795232	0.169183040040603	1.52897679775201	0.126270195962142	0.618886341930027
CHMP3	50.4780456758084	-0.0706889296103295	0.0787833336699332	-0.897257406071243	0.369581579226375	0.813900087598014
RNF103	15.7175680813525	0.0569166042585875	0.144659056587637	0.393453445647949	0.693984602000412	0.943932860815079
RMND5A	22.4196875480665	0.083046170188795	0.110347157720374	0.75259002501214	0.451696313626211	0.852800132443768
PLGLB1	4.22914691186687	0.328293059936668	0.241505373376378	1.35936130673595	0.174032125901983	0.678033541504059
CYTOR	7.89330069270115	-0.333640529985223	0.276404859076689	-1.20707186950232	0.227404467220363	0.726949731527301
KRCC1	46.9328041932364	-0.0549046097305063	0.119950879212312	-0.457725779844643	0.647149464312973	0.929291054898065
THNSL2	3.52461413902291	-0.291325810094804	0.332569349993043	-0.875985144454527	0.381038109807331	0.822181918625011
EIF2AK3	26.7206155448447	-0.187565612740378	0.169049657329653	-1.10952968319018	0.267201746579187	0.750825316818154
RPIA	12.5613403004964	0.343875772772294	0.157308774936429	2.18599231296067	0.0288161677262576	0.399938825483988
MAL	5.86504549751011	-0.186963377340813	0.199194446958256	-0.938597336400616	0.347937520870017	0.799695678465111
MRPS5	32.4403101630952	-0.140723846257871	0.0964000891523073	-1.45978958624752	0.144347911474236	0.64400283364514
ZNF514	14.4652970018791	-0.323248249972155	0.143427446231353	-2.25374053896732	0.0242124954554616	0.37317159897774
ZNF2	3.46253442690035	0.20840128861034	0.270229182995502	0.77120200823687	0.440587204043986	0.84817742897193
KCNIP3	6.61038009899512	0.143019491071594	0.188041749746006	0.760573070952465	0.44691210929074	0.851277849176947
FAHD2A	9.6045948679263	-0.33721185260926	0.158901618328643	-2.1221423428919	0.0338257865706684	0.424077970259557
ANKRD36C	53.9912286687772	-0.0294741829170648	0.108018979814598	-0.272861148731951	0.78495995242223	0.965444046991091
STARD7	37.0596263321129	0.110890147021327	0.0829026866733132	1.33759412958837	0.181028779134038	0.685990937053663
STARD7-AS1	7.67575783294962	-0.187922011920051	0.178916110888128	-1.05033588639513	0.293563711416406	0.769876068324151
TMEM127	18.9288599247581	0.205194066118298	0.109879297810913	1.86744973990831	0.0618388092833459	0.500853965975578
CIAO1	29.0558900650288	-0.143177640889307	0.0926157119150581	-1.54593251975023	0.122120865745697	0.613105220936907
SNRNP200	25.561562272968	-0.0822878105336365	0.0996959930701422	-0.82538734004828	0.409151720063219	0.83075291430724
ITPRIPL1	1.78073784518359	0.0513202609239165	0.354221893838815	0.144881673935348	0.884804295839255	0.9850227380556
ARID5A	29.0925956737906	-0.139903086487928	0.130084336569179	-1.07547987849811	0.282159936113253	0.760194416904056
KANSL3	23.9980630685076	-0.0249100480259479	0.101408908034623	-0.245639643584793	0.805961198117562	0.969950539967627
LMAN2L	7.20050722801742	-0.0594369097806497	0.183593606469358	-0.323741719135354	0.746133583056094	0.95706319003414
CNNM4	9.65081505236269	-0.414140770231482	0.173092861344366	-2.39259301056647	0.0167297871656086	0.329341960656692
CNNM3	6.12381061206482	0.0427593914727341	0.193257221904863	0.221256370402467	0.824892819459438	0.973091525767812
ANKRD23	9.52605553875724	-0.122727059722291	0.169198913765408	-0.725341888970102	0.468242313587208	0.861581748523514
ANKRD39	3.83575899610541	0.086517399648021	0.248944392200502	0.34753704987393	0.728187889216229	0.952455755481574
SEMA4C	14.6633401496476	0.0285282543900051	0.149603386575162	0.190692570824072	0.848766459510521	0.976468492002183
FAM178B	2.21067855482326	-0.586339793260541	0.322564791594422	-1.81774269399426	0.0691034690335674	0.522397287678036
FAHD2B	4.3672356190191	-0.189398862195778	0.223005390372249	-0.849301722615881	0.395713422566405	0.826429012900035
ANKRD36	71.8656264254748	0.0999896722828709	0.096950999256951	1.03134235901856	0.302380300914897	0.776538719776518
ANKRD36B	19.4477092908286	-0.117440360609736	0.147128186909562	-0.798217955896684	0.424744019190772	0.838921964355616
COX5B	49.6178233502184	-0.111352930400127	0.113061318071718	-0.984889724436896	0.324678241264941	0.789716631660632
ACTR1B	18.4340767213683	0.0874788668822096	0.124183439141402	0.704432631976001	0.481163390177485	0.865502119998726
C2orf92	5.5254657018878	0.340043737863325	0.23902244332634	1.42264355234232	0.154839511850651	0.657391348222349
TMEM131	120.014704150366	-0.0769905768817509	0.0603659368341881	-1.27539769809631	0.20216851303206	0.706288732228184
INPP4A	121.339553448856	-0.012096129284444	0.117134904009954	-0.103266651274296	0.917751342509451	0.991213663383192
COA5	13.6699698445896	-0.221373118194938	0.145334682522396	-1.52319538841545	0.127709829508092	0.621030052068093
UNC50	15.6801070375648	-0.214267064380861	0.125294315511003	-1.71011001981207	0.0872455302887851	0.558350190688808
MGAT4A	429.609578852629	-0.111469096181158	0.0827933205855624	-1.34635373231541	0.178188464748064	0.682967954445007
KIAA1211L	29.051356516355	-0.0463198595898196	0.131565464331927	-0.3520670095684	0.724788008971227	0.952017890900124
TSGA10	24.5507645656011	0.12315411495556	0.149412492607031	0.824255808913293	0.409794222299073	0.83075291430724
LIPT1	2.88212019795873	-0.313935469363523	0.273026242531841	-1.1498362445028	0.250211324017261	0.741046078947704
MITD1	25.4904864532087	0.0614352208542509	0.119674469977071	0.51335277161471	0.607704575916812	0.914400286803618
MRPL30	5.06438516787118	-0.0981645818951284	0.208570096579035	-0.470655110704857	0.637887045377875	0.926140818421817
LYG2	2.24796973683379	0.278772601523207	0.349229132244952	0.798251279127752	0.42472468501726	0.838921964355616
LYG1	2.2266792860495	-0.019782186512112	0.312649436184876	-0.0632727400807286	0.949549322520641	0.994563133464721
TXNDC9	10.2173854093561	-0.0553697776238678	0.158579599080836	-0.349160787041989	0.726968603202661	0.952302752070542
EIF5B	42.6688814903645	-0.140691062562802	0.112945501812307	-1.2456544112452	0.212891297221394	0.714154851732345
REV1	67.6833581671598	0.0595552261030986	0.067726975401825	0.87934276925489	0.379215452767917	0.820758600477641
AFF3	32.1834935316888	-0.543803507738107	0.204273858729223	-2.66212970725222	0.00776479509297349	0.240602523120087
LONRF2	33.3806069041227	0.0343810970387892	0.114960115155632	0.299069786005732	0.764886799099568	0.961647373699065
CHST10	7.33717450476389	-0.106547182885934	0.187349925361891	-0.568706833910523	0.569555109304278	0.900340919960836
PDCL3	3.4695116661205	-0.305666466232627	0.25077741016628	-1.21887559979965	0.222891412023847	0.724178833762537
NPAS2	8.18582321916468	-0.33268149516433	0.17966874228259	-1.85163813659404	0.0640778028829961	0.5070682679566
RPL31	99.2998340085479	0.148105955142515	0.127047187883093	1.1657554772389	0.243713322965323	0.736977022444614
TBC1D8	80.7800449385332	-0.000130421305073469	0.31503531862564	-0.000413989471537477	0.999669684201761	0.999816683640655
CNOT11	15.8461214675459	-0.117746300061896	0.123694437570323	-0.95191265164979	0.34114128266484	0.797492293277298
RNF149	228.75340238132	-0.221271098008619	0.209649172171614	-1.05543511437046	0.29122637037216	0.76854437685795
CREG2	45.3336636979711	-0.102452605528802	0.108065680430336	-0.948058672474162	0.343099585846411	0.797536511665881
MAP4K4	350.724032641101	-0.233856946925419	0.100327640568177	-2.33093238913063	0.0197569250801124	0.348571017400616
IL1R2	4.87416843661016	0.629674342235599	0.899756464358161	0.69982752797978	0.484035021081237	0.866246929597875
IL18R1	1.92228975447565	-0.314076533676631	0.636978548565616	-0.493072387420088	0.621961440597018	0.921730588586978
MFSD9	3.29069391160225	-0.0101582774363603	0.248060574892827	-0.0409507937355588	0.967335123836826	0.995465018997247
TMEM182	12.9554723066526	0.00942246389509961	0.205419224418972	0.0458694356467903	0.963414315345668	0.99522774674434
PANTR1	10.4599883455731	-0.0448770089516585	0.149053491992668	-0.301079889855019	0.763353575530263	0.961561134173365
POU3F3	7.28995969557714	-0.158823464710407	0.174159163537373	-0.911944347254087	0.361798014803602	0.809297340574967
MRPS9	20.5274902090916	-0.0944662548298566	0.108983977689941	-0.86679030103501	0.386056917263027	0.82585156472618
TGFBRAP1	22.7423869472114	0.0203060652333557	0.102469847418843	0.198166248363336	0.842914993697693	0.975893303113859
C2orf49	11.8470501158808	-0.00333326540591193	0.144537736557535	-0.0230615580768077	0.981601169735306	0.997199568008053
FHL2	3.77544807784306	-0.0865234037715991	0.243222526404524	-0.355737624514658	0.722037065482658	0.952017890900124
NCK2	313.56983974231	0.0539705907625255	0.200557342567184	0.269103040914326	0.787850390414261	0.96592208063837
UXS1	26.2305758728917	-0.0845078262511664	0.104177825928501	-0.811188230297352	0.417257583582767	0.835964506742579
ST6GAL2	3.46902527975539	0.0738253410328532	0.264589922831995	0.279017961994455	0.780231040278725	0.964774369685619
SULT1C4	2.50402073283712	0.124316146273759	0.391320103646176	0.317684026747992	0.750724628830113	0.958393714174915
GCC2	85.8747347309106	0.116719352694782	0.102946854537708	1.13378260286748	0.256885750268846	0.74402562466029
GCC2-AS1	5.07163530240591	0.0939075556571149	0.244203247716231	0.384546710722854	0.700573282069362	0.944898999358281
LIMS1	179.953715641203	0.499828734009955	0.109528936754117	4.56344002619166	5.03221897064011e-06	0.0031926672387133
RANBP2	92.9369532880578	0.0709453031768207	0.137765417406892	0.514971786912843	0.606572735193517	0.914140066327655
CCDC138	13.9102295164236	-0.0384611372099588	0.160300590078108	-0.239931351414354	0.810383475707578	0.970762060715363
SH3RF3	575.135083086257	-0.0470152897416495	0.166732155509804	-0.281980938817078	0.777958126103494	0.964742533298155
SEPTIN10	21.7042244595718	-0.167056847085913	0.129505381778775	-1.28996065484973	0.19706431925917	0.701561354326743
RGPD5	3.90572907239498	0.0370892836078949	0.248186212873302	0.149441353645333	0.881205382584217	0.984561545732494
NPHP1	3.85623798488275	-0.565408122264348	0.250726923323089	-2.25507542138088	0.0241285951069676	0.37317159897774
MTLN	14.6948843305843	-0.102563891700515	0.147805924724999	-0.693909204866726	0.4877391506148	0.867726798712439
MIR4435-2HG	17.3734033482389	-0.50454541598887	0.197987185718682	-2.54837409884584	0.0108226343977229	0.273086771320585
BCL2L11	14.4753599451973	0.233449790531449	0.219781027561052	1.06219264293229	0.288148239082324	0.766610697484227
ANAPC1	32.4241071944783	0.0153930530285517	0.107395770594004	0.143330160428228	0.886029437161167	0.985430504873241
MERTK	307.812586542904	0.130311919700439	0.138327377164527	0.942054439053273	0.346164769020025	0.799695678465111
TMEM87B	35.7443122490633	0.249326895635645	0.101900018774122	2.44677968301772	0.014413891734217	0.31068314546878
FBLN7	2.06478964409437	-0.597361657961909	0.317206614844816	-1.88319420215796	0.0596740544911267	0.495571528231255
ZC3H8	22.7266551682625	0.0449879993701878	0.121679298146106	0.369725993292373	0.711586662222733	0.94824778274058
ZC3H6	49.7018215230944	-0.101886901743474	0.157484531165192	-0.646964504955732	0.517654916225454	0.877070414803028
RGPD8	8.83105211407647	0.00472060807041431	0.182187561597168	0.025910704490639	0.97932856196525	0.997199568008053
TTL	27.693966251707	0.00789686970893576	0.105970627203665	0.0745194203084103	0.940597088956833	0.993862498814256
POLR1B	7.42660272093381	0.0338121497241206	0.229576669256186	0.147280426332824	0.882910681514671	0.984810924415606
CHCHD5	4.7063080728339	-0.322826210994497	0.236569042302948	-1.36461731362588	0.172373360182938	0.676923822244415
SLC20A1	37.4111803087941	-0.360593007166706	0.172397052950807	-2.09164252517472	0.036470505447293	0.433587465267349
IL1A	5.2869270284743	0.133370397062193	0.39251650722436	0.339782899846195	0.734020026512326	0.955886854926216
IL1B	22.2926909789386	-0.0515010264362517	0.539828550828162	-0.0954025613451585	0.923995081700659	0.99162887314736
PSD4	7.99296794653867	-0.279895981086626	0.174631498135869	-1.60278062133361	0.108983096678265	0.595141334449794
PAX8-AS1	19.6647021257369	0.00572415371206809	0.421840182756214	0.0135694842408509	0.989173450277582	0.997199568008053
PAX8	3.87947814993072	-0.175554287807441	0.469559023647737	-0.373870544417737	0.708500632010783	0.947267214964644
CBWD2	32.1173679067085	0.284728194825994	0.148536660820049	1.91688835102427	0.0552521173002901	0.483222724567538
RABL2A	12.2551204813569	0.10512917372908	0.148544576842628	0.707728117469121	0.479114112923134	0.865063615356171
SLC35F5	54.9767938914198	0.0962806663097878	0.0763358410845274	1.26127733633242	0.2072089436959	0.710097364041468
ACTR3	125.490792634672	0.0382283513061167	0.0658171005261439	0.580827034319623	0.561357032831683	0.896260530235844
DPP10	102.166577886936	-0.158318869849082	0.12466512964706	-1.26995311597797	0.204101331095467	0.706861371546165
DPP10-AS1	3.26102403747862	0.24567489373589	0.262674678264205	0.935281982105575	0.349642998358005	0.799845221530584
DDX18	27.6690222474965	-0.100385296082164	0.115001664345712	-0.872902984954987	0.382715959167489	0.823746932995854
CCDC93	44.3800352534759	0.0575418564317108	0.0855357356246448	0.672722997136786	0.50112353418023	0.873610590215771
INSIG2	29.967209653001	0.0144644815156463	0.151654327060065	0.0953779677510779	0.924014615475333	0.99162887314736
MARCO	3.97803295258443	-1.55592346471391	0.639642411209399	-2.43248952453303	0.0149954252700285	0.315345276417973
STEAP3	17.6528980155789	0.257948118409591	0.233137347477071	1.10642126283503	0.268544226495474	0.752778605518101
STEAP3-AS1	6.16640203074658	0.34464274383743	0.327466808450573	1.05245092004324	0.292592717091712	0.769640203960301
C2orf76	9.97348563492302	-0.111247749064959	0.161247439132109	-0.689919478186651	0.490244825969689	0.869352153261072
DBI	25.6298845757463	0.302102924097266	0.156532063949294	1.92997470598182	0.0536099718821182	0.481357391097329
CFAP221	4.46024586342829	-0.374070641107479	0.221283819984789	-1.6904563611257	0.0909406802193134	0.569813944276057
TMEM177	2.27450742529069	0.111826125669325	0.338145884189234	0.330703790576805	0.740868238799483	0.956902364585513
PTPN4	51.8473803765243	-0.0408938201606987	0.084255554285866	-0.485354591840347	0.627424836828854	0.923253551809047
EPB41L5	29.8126807915951	-0.115020195590931	0.0973963674497455	-1.18094954260259	0.237622768455618	0.734485486189292
TMEM185B	4.14283643425526	-0.100720839399967	0.237671421820717	-0.42378186922256	0.671724901950107	0.937618140779824
RALB	22.9302659013069	-0.108605911252825	0.113745877495837	-0.9548118458781	0.339672855792577	0.797421183830578
TFCP2L1	7.18653994939446	-0.100531424479777	0.284690046170879	-0.353125884912167	0.723994068006664	0.952017890900124
CLASP1	172.47668641733	-0.0415795166686287	0.0580224409316871	-0.716610952606811	0.473614184478315	0.862615950913137
NIFK-AS1	15.7487534216885	-0.354964670405445	0.155047690934865	-2.28939024028784	0.0220566886933856	0.360621558048226
NIFK	9.80534463233617	-0.224936954510367	0.192098322862162	-1.17094699817743	0.241620082230332	0.735951181947874
TSN	18.2236894573607	0.0353261796181781	0.123745409649907	0.285474667045192	0.775280510032623	0.964742533298155
CNTNAP5	21.766397350992	0.132570241507198	0.145955396052473	0.908292842147042	0.36372352325692	0.810633493926364
GYPC	31.9641412026973	0.444930895508301	0.170367982990368	2.61158750428744	0.00901229209316942	0.251535420102192
BIN1	166.989239344032	-0.287851110374189	0.194794532115888	-1.47771658294258	0.139483653876468	0.638638890502052
CYP27C1	3.67989771274288	-0.556170919135176	0.393294231869488	-1.41413444202187	0.157322432176517	0.661253756364881
ERCC3	23.8101396829998	-0.242016200037187	0.110518188703775	-2.1898314012897	0.0285364664875886	0.396508226384748
MAP3K2	138.083530839485	0.205983210908724	0.0658572567189812	3.12772230686244	0.00176166538595172	0.116897240220006
MAP3K2-DT	2.20324052051001	0.15383863568744	0.333340478577461	0.461506014342902	0.644435607407148	0.928760330278807
IWS1	54.3290378823202	0.0352387414246621	0.0757380258810348	0.465271453998724	0.641737074512845	0.927739318668922
WDR33	85.1679116895346	-0.037832890191957	0.0585148626557429	-0.646551807094498	0.517922057153996	0.877098957984761
SFT2D3	2.50620458384755	-0.341719446882293	0.301163049558847	-1.13466591397203	0.256515324234352	0.74402562466029
POLR2D	6.89993896094554	0.00792567793366962	0.180108669453522	0.04400497742678	0.964900436299821	0.99522774674434
AMMECR1L	9.4283655251012	0.0550591799645676	0.158136045888583	0.348176025618856	0.727707991474679	0.952455755481574
SAP130	24.38121593966	0.045033774017418	0.108679215652098	0.414373380845692	0.678600680491449	0.939442935990478
UGGT1	44.1083442105519	-0.0298955215649976	0.100156024682474	-0.298489498357944	0.765329590120345	0.961665648292671
HS6ST1	35.6341928419931	0.0820517011098549	0.114588878259328	0.716052922031077	0.473958671588907	0.862615950913137
SMPD4	14.3200260456399	-0.0232533440864336	0.130504122111754	-0.17818091651175	0.858580896319218	0.979542308981893
MZT2B	44.5475738735513	0.0389442723430566	0.110501170895111	0.352433119283622	0.724513467687601	0.952017890900124
CCDC115	7.7002014156832	-0.219100507362036	0.17396572635319	-1.2594463976037	0.207869139716963	0.710097364041468
IMP4	12.1178788875973	-0.119258587221148	0.15748511402523	-0.757268951794658	0.448888748084811	0.852356079226595
PTPN18	59.569716025749	-0.140351864611881	0.0845868958649258	-1.6592625036862	0.0970629075258763	0.576137167562819
AMER3	2.4156086929113	-0.0958338467557436	0.310057634931379	-0.309083976522472	0.757257647708082	0.959695983700316
ARHGEF4	20.415055463732	-0.154491978265719	0.132886079561868	-1.16258963147297	0.244996039564556	0.736978778665834
FAM168B	48.4615781954335	-0.0069346818928715	0.0796923939518093	-0.0870181148914283	0.930657113123972	0.993185209573472
PLEKHB2	44.8505763924274	0.028624306678756	0.0956036440414314	0.29940602124278	0.764630268486458	0.961647373699065
MZT2A	21.129397430866	-0.0395990808324906	0.121721770140925	-0.325324556048144	0.744935447761883	0.956902364585513
C2orf27A	14.1733832865772	-0.15027989532228	0.225129109474145	-0.667527605263056	0.504435182749743	0.874102728727718
ANKRD30BL	7.94505427478117	-0.149595725805109	0.194890344416412	-0.76758921152849	0.442731273862041	0.849791663375948
NCKAP5	210.444512887319	-0.367350060387118	0.121919888070795	-3.013044600023	0.00258640903335434	0.140417419020358
NCKAP5-AS1	2.67659383703861	-0.577381789413776	0.375804906379547	-1.53638704448059	0.124443482310067	0.616014575315316
NCKAP5-AS2	9.54973563402552	-0.0752055616367715	0.227345008606916	-0.330799264508171	0.740796116477006	0.956902364585513
MGAT5	282.925704293845	-0.128716574412214	0.111648922343542	-1.15286893693568	0.248964183686917	0.739562485715176
TMEM163	313.655058162684	-0.886542778231832	0.442382571987904	-2.0040183189135	0.045068098123857	0.457422348790251
CCNT2-AS1	8.02406264712787	-0.0568984477921849	0.207296117815939	-0.27447908041725	0.783716477923123	0.965428660042656
CCNT2	63.5697227371291	-0.0480468596496725	0.0684393309462433	-0.702035788272267	0.482656844983247	0.866068963627376
RAB3GAP1	121.820542134532	0.0379424298287122	0.0500089881332007	0.758712208446433	0.448024732200314	0.852023886520162
ZRANB3	37.9778494539052	-0.0753480935141413	0.122251424281748	-0.61633714254723	0.537672029691462	0.886095936463264
R3HDM1	140.545729894551	-0.0473251717359502	0.0605919056443211	-0.781047752710608	0.434774409435601	0.844931720553805
UBXN4	59.6498548211508	0.107862861451605	0.0659972935097555	1.63435280017447	0.102184792918466	0.586641887368807
MCM6	6.05223243099073	-0.137044433524129	0.24087393719896	-0.568946707633758	0.569392306556797	0.900340919960836
DARS	72.3867143315189	0.181248938415117	0.112423868968745	1.61219267827819	0.106920018042613	0.593872987283845
CXCR4	11.5367532882479	1.9524264662705	0.481338644962295	4.0562429106922	4.98683966268882e-05	0.0138440775370522
HNMT	51.9768838107459	0.193725782698502	0.16567749737385	1.16929447733847	0.242285007462235	0.736273158193442
SPOPL	78.0774796491448	0.0794792345304243	0.0841301406460604	0.944717718526079	0.344803008699747	0.799038386259397
LRP1B	106.111623137142	-0.169343887803154	0.119999362533592	-1.4112065616661	0.158183715954897	0.662104015045156
KYNU	98.3622009461692	-0.0358626673737912	0.151433786697866	-0.236820779271292	0.812795830519777	0.971253882065633
ARHGAP15	632.837167652471	0.350133483217909	0.0970982448824956	3.60597128858124	0.000310987522567051	0.0460260280822635
GTDC1	158.364791978064	0.247861721742619	0.0949496197527315	2.61045512755187	0.00904218337351849	0.251535420102192
ZEB2	602.274883567168	0.0813972723314015	0.0878103827734786	0.926966376417914	0.353943992097851	0.803387305941443
ZEB2-AS1	7.57955129280494	-0.347024638616133	0.247165039064814	-1.40401992097731	0.160312917575225	0.665419649598459
TEX41	12.8141732443571	0.24417637720675	0.319437274988546	0.764395380017894	0.444631661090146	0.850439334664762
ACVR2A	36.4137308442353	0.0741900484754792	0.111185768110257	0.667262094208934	0.504604734328151	0.874102728727718
ORC4	49.105179516309	0.00340700306247554	0.0771918173398953	0.0441368422183097	0.964795325543628	0.99522774674434
MBD5	244.120092315681	-0.0228363398636004	0.0669957951458534	-0.340862285668593	0.733207257991924	0.955384105504089
EPC2	85.9644997838824	0.00341738016301036	0.0766238484394623	0.0445994325867136	0.964426594941578	0.99522774674434
KIF5C	48.8866754865052	-0.0766996529554172	0.103345236740926	-0.742169212381735	0.457984819632698	0.857653220535671
MMADHC	13.9058107288891	-0.0953257533610837	0.129407028632112	-0.736635052738002	0.461344312535641	0.860485256668659
RND3	3.54999406240562	-1.01353692680791	0.488322633519549	-2.07554771627708	0.0379358013291117	0.43437769821541
RBM43	3.78542538341996	0.10525618917235	0.272397431479769	0.38640668746602	0.699195498132142	0.944779605123547
NMI	14.06611682418	0.110534919695683	0.154208797806926	0.71678737703458	0.473505301641371	0.862615950913137
RIF1	67.9053481943659	-0.00258936810404967	0.0680593312421601	-0.0380457470972865	0.96965120750275	0.995784793572392
NEB	19.8409669917953	-0.0582484860367414	0.214889671825683	-0.271062287646807	0.786343126159937	0.965581804757521
ARL5A	133.232667642637	0.0550122335788129	0.0958293782082169	0.574064390350974	0.56592422922081	0.899015215472461
CACNB4	158.091930516078	-0.3266168262119	0.157648827266408	-2.07179991044244	0.0382841050546305	0.435948865817017
STAM2	48.8894257707136	-0.0842341323035867	0.0783092774866528	-1.07565967924993	0.282079486362409	0.760194416904056
FMNL2	516.921005977709	0.177313203592144	0.11942258372501	1.48475437443588	0.137608902122899	0.635190493613248
PRPF40A	73.6858582551401	0.115636941623315	0.0699953641134218	1.65206572018019	0.0985211541478867	0.580564695348503
ARL6IP6	25.8040157735615	0.00786248463419572	0.11747139013565	0.0669310597679703	0.946636586352024	0.99413551476005
RPRM	2.05460263138859	-0.419492330825424	0.320702614949958	-1.30804150409213	0.190859232295988	0.694558089064291
GALNT13	11.0872595176006	-0.0133315356514922	0.15970210992536	-0.0834775173460321	0.933471853545626	0.993734643284215
KCNJ3	24.3199028356089	-0.0579647197859845	0.122006991575902	-0.475093427329728	0.634720383052595	0.924273912924665
NR4A2	11.3387017756572	0.0680452989478669	0.351023049934411	0.193848520661481	0.846294493536821	0.975905177696281
GPD2	102.056966112895	0.173264353195157	0.107169398169536	1.61673347200347	0.105935825430285	0.592309473917459
ERMN	9.53377468708238	-0.0485692637441542	0.176775411663736	-0.274751241063679	0.783507360818329	0.965428660042656
CYTIP	20.8905652317565	0.156238528287018	0.187107254245336	0.835021223079663	0.403705759036399	0.828181146892735
ACVR1C	4.07437271583254	-0.130805653324611	0.240452850609408	-0.543997099610565	0.586443468730508	0.905081745534502
ACVR1	29.4807191332325	0.24291675561825	0.1112427318738	2.183664060802	0.0289869424896494	0.400538073024728
UPP2	5.56961025237532	-0.28822211435502	0.217935206961371	-1.32251286230273	0.185997429170812	0.689594720362647
CCDC148	2.45394688704724	-0.0191528414631415	0.295992993957386	-0.0647070770394615	0.948407227971321	0.99454936462656
PKP4	45.7490392677809	-0.055187123580388	0.0929096713583655	-0.593986855981048	0.552520904263572	0.892439989914399
TANC1	78.5575123815229	0.360704611451009	0.214520875894187	1.68144293625263	0.0926769116042338	0.571938976448025
WDSUB1	33.0164745029688	0.078339282160975	0.103585959001804	0.756273175591402	0.449485427481452	0.852768517437962
BAZ2B	302.892637729693	0.247032877306834	0.0794244009088742	3.11028946369091	0.00186904083408618	0.119155846273084
MARCH7	118.110967821085	0.0645885512841198	0.0532506162048903	1.21291650477067	0.225161744711061	0.726554211024113
CD302	73.8084679946518	0.294139707457013	0.124223405080053	2.36782840775827	0.0178928322933027	0.338991918782447
LY75	26.1906307244112	-0.192616928229072	0.156525905978399	-1.23057539277654	0.218481713277882	0.721193154572753
PLA2R1	1.92891165956662	0.346979307456989	0.364916876503355	0.950844780821747	0.34168317642983	0.797492293277298
RBMS1	134.853905057797	-0.052349805968963	0.154745195957886	-0.338296808795343	0.735139528319548	0.956307067393212
TANK	118.912869507944	0.172895297590334	0.0828795872334636	2.08610230047726	0.0369693573723516	0.433587465267349
PSMD14	51.5608157920371	-0.157441518047054	0.125669846825873	-1.2528185720255	0.210271741144953	0.711740027329344
TBR1	16.9494843723205	0.0116378489533551	0.135190597356217	0.0860847513136604	0.931399045311681	0.993185209573472
SLC4A10	42.9873037645288	0.00151377935589179	0.110930080389375	0.0136462477136796	0.989112207558336	0.997199568008053
IFIH1	14.9955920183528	0.0266088302207184	0.176369339694637	0.150869931626373	0.880078320032484	0.984029704701782
GCA	56.1442798553962	-0.225071272310959	0.176970670612498	-1.27179984983943	0.203444242344303	0.706703786672512
KCNH7	15.6083610061118	-0.136354203100407	0.169921254337935	-0.80245525276802	0.422289662776308	0.838025131912543
FIGN	6.35111994221711	-0.0214741008076373	0.193147535714004	-0.111179781446626	0.91147378429099	0.990061789866909
GRB14	2.18497050165224	0.103676199784397	0.301765696652201	0.343565226049828	0.731173280031921	0.954616578200808
COBLL1	4.01262657690542	-0.205719797775969	0.25033841229599	-0.821766807135991	0.411209628411192	0.831657358795165
SLC38A11	4.43839515493195	-0.335875416541968	0.22596148802596	-1.48642770711167	0.137166025623396	0.634811196171377
SCN3A	13.9767629536994	0.059822089500815	0.143192786643624	0.417773065969441	0.676113045137544	0.938708585665083
SCN2A	38.5573222803024	-0.0560553998039627	0.109182494894359	-0.513410138302847	0.607664455226187	0.914400286803618
CSRNP3	34.1069352941835	0.0124371640121841	0.113397353641468	0.109677727149674	0.91266496499332	0.990109380237988
TTC21B	34.0175643640326	0.0741347953294044	0.0945561917749936	0.78402898781939	0.433023101266249	0.84426160907622
TTC21B-AS1	2.0938253537894	-0.289519602681708	0.404884513212128	-0.715067119719697	0.474567569971785	0.862615950913137
SCN1A-AS1	4.92609145638012	-0.309395199880145	0.230008361208806	-1.34514762095657	0.178577567310321	0.683197769520851
SCN1A	28.0263920886493	-0.0846877005667698	0.115867488607504	-0.730901321712821	0.464839428643891	0.860485256668659
SCN9A	4.87073621287599	-0.649383042175339	0.392144013633089	-1.6559810161553	0.0977256633255907	0.578234970951723
B3GALT1	1.87730545234737	-0.902459193467898	0.320677699623753	-2.81422498205127	0.00488949950360884	0.195112516352019
STK39	14.6788193053653	0.105818640666997	0.135896403783831	0.778671382911067	0.436173317686107	0.845544328836661
CERS6	103.746329920751	0.202838355641462	0.103059041201354	1.96817623448643	0.0490477637230514	0.466491661280637
DHRS9	12.655652300624	-0.432757154539374	0.342071636484189	-1.26510680332123	0.205833044421926	0.708890651247528
LRP2	1.97996947792227	0.167259351098593	0.342139644669851	0.488862818747562	0.624938820488459	0.92182203156631
BBS5	7.41676646933998	-0.279247046178549	0.192793049371876	-1.44842901281111	0.147497105651502	0.648744861009868
FASTKD1	45.5732428470498	-0.184508256313624	0.0909226767334513	-2.02928755446266	0.0424290101962533	0.454102317670497
PPIG	79.7129686280091	0.0501293542788967	0.0612889171250959	0.817918746656568	0.413403585066059	0.832737026721661
KLHL23	12.8852288505023	-0.150857448011942	0.151868022831459	-0.993345703719091	0.320541511949419	0.788628357216124
SSB	25.8929100258298	0.0483337394310494	0.12012712051957	0.402354932191813	0.687422832634693	0.941029766763583
METTL5	12.6794941694648	-0.157856050025292	0.136491496140172	-1.15652662978491	0.247465813571977	0.738866870504741
UBR3	135.840658606473	-0.0668400995217961	0.0513805312514178	-1.30088377628349	0.19329824015324	0.697621029068181
GAD1	10.5033629233492	-0.0215183189910702	0.174522737786764	-0.123298082897151	0.901871058877178	0.987694389655121
GORASP2	20.6949988094074	-0.0331113963419484	0.118730634240452	-0.278878290794705	0.780338229286629	0.964819208597165
TLK1	97.695549958322	0.0931154518215778	0.0566417057194366	1.64393798948793	0.100189011984671	0.583749570149068
METTL8	35.8671185865779	-0.0536075632043999	0.0934293477912067	-0.573776489633649	0.566119060119963	0.899113187178684
DCAF17	20.6654862663256	-0.0287242658029202	0.125373637260542	-0.229109296264793	0.818783968248936	0.971627072044772
CYBRD1	38.2773736846528	0.207834663722889	0.165763531993296	1.25380209521172	0.209913947472279	0.711740027329344
DYNC1I2	60.2713237980567	0.0460993409876607	0.0723485841867689	0.637183733528974	0.524005171902913	0.879744302238499
SLC25A12	50.362027732879	-0.196140549976558	0.0984626128742799	-1.99203072365138	0.0463676869876143	0.462406701111177
HAT1	22.8245040593615	-0.30695635603791	0.123409133975371	-2.4873066210737	0.0128714408965607	0.292759161589314
METAP1D	13.9590898443363	-0.446142779303289	0.177952906967686	-2.50708340147712	0.0121731984878945	0.290003535955917
DLX1	2.8088615709356	-0.207494571125479	0.26548922686982	-0.781555521374215	0.434475835236124	0.844931720553805
ITGA6	22.1715684956004	-0.16466618266926	0.185653605637134	-0.886953862835852	0.375103740685423	0.818632469844989
PDK1	30.7103059433356	0.501367629178815	0.200663686162734	2.49854689090191	0.0124703643402235	0.291365936135466
RAPGEF4-AS1	2.59018644200071	0.0319243999849396	0.321012053138147	0.0994492252638284	0.92078160033494	0.991213663383192
RAPGEF4	45.3683296336301	0.22362993193222	0.0995134082494541	2.24723417543532	0.024625065141077	0.373268069803524
MAP3K20	30.1613942618228	-0.199060148358326	0.185008727611627	-1.07595004261743	0.281949599506995	0.760194416904056
MAP3K20-AS1	3.28756752373415	-0.451995650561511	0.380802032941308	-1.18695703137482	0.235244569694098	0.732809562487097
SP3	94.5766166421161	0.14855746894067	0.0712628178981013	2.0846420801531	0.0371018017769017	0.433587465267349
OLA1	92.9272581216865	-0.0754634995983782	0.109210841372056	-0.690989087258209	0.489572398959091	0.869060083194646
CIR1	36.4033165337133	-0.1024074244492	0.105005090899986	-0.975261518955692	0.329430553303463	0.793268400827712
SCRN3	12.6495087278477	-0.137098646042277	0.1440589746987	-0.951684171909588	0.341257178994409	0.797492293277298
GPR155	71.9854843021751	0.0774686460357293	0.198444941624327	0.390378537248806	0.696256656194595	0.944184005742311
WIPF1	168.969799676533	0.123595513849873	0.0732179358848396	1.68804968832049	0.091401691124297	0.570771071377963
CHN1	217.637253312666	0.0128247123503832	0.104426459303252	0.122810946918544	0.902256805498221	0.987707875596094
ATF2	67.5493163945525	-0.0710155140352793	0.0634264062808936	-1.11965217957922	0.262862010556927	0.748997052703367
ATP5MC3	27.9336693591626	-0.024951135987642	0.120266102146871	-0.207466073500671	0.835645885668986	0.974896310699419
LNPK	32.8491926700436	-0.0225527296886938	0.105065995432649	-0.214652986399876	0.830037879511697	0.974114466289324
MTX2	48.3037266105581	-0.143230661598785	0.0769986902193585	-1.86017010407244	0.0628614633104305	0.503891859405885
HNRNPA3	136.180895033017	0.0239330391379616	0.0578040079538028	0.41403771096788	0.678846489217425	0.939442935990478
NFE2L2	95.019122101519	0.1525588262113	0.0996791743908864	1.53049849322637	0.125893386150976	0.618886341930027
AGPS	65.2053461737753	-0.033226379691818	0.0729251988792756	-0.455622750468227	0.648661280460353	0.929902333877441
RBM45	19.1134632914155	0.126302227315656	0.127475170596441	0.990798652982404	0.321783907181942	0.789716631660632
OSBPL6	63.0704844480742	-0.35182422733648	0.146686640044669	-2.39847492061541	0.0164635038563432	0.326938748843556
CHROMR	28.7819253213178	0.159503180260781	0.121597788092383	1.3117276454042	0.189612045503409	0.693786429783472
PRKRA	25.4550315805845	0.0758996286426879	0.104059924516851	0.729383852574267	0.465766892374705	0.860755728045429
PJVK	4.36525841891439	-0.642382403433028	0.240940898736292	-2.66614097814963	0.00767275101457264	0.23993662540513
PLEKHA3	21.5652875743356	0.0342593001346573	0.0998881781525401	0.3429765240321	0.731616121271989	0.954856468859941
TTN-AS1	38.6570139548426	-0.161631157023667	0.121667943698969	-1.32846131947109	0.184025753775585	0.68849706757404
TTN	11.6851730450515	-0.64474944022596	0.246046504970836	-2.62043730433148	0.00878170758837552	0.250591712530947
SESTD1	20.2105658063004	-0.0133481058777389	0.162000980249047	-0.0823952167278165	0.934332439616495	0.993734643284215
ZNF385B	19.0696467965601	0.131217791515956	0.139702034987165	0.93926900583811	0.347592647534489	0.799695678465111
CWC22	28.0166629179556	-0.0205188771711479	0.0948736976714603	-0.216275718926895	0.828772834666302	0.973844854285383
UBE2E3	82.5243724979303	0.0372865431585711	0.0743289230690456	0.501642451134869	0.615919052524438	0.918581818888467
ITGA4	6.89670531199244	0.41897587466184	0.395147017558353	1.06030377566995	0.289006422097841	0.766714548900736
ITPRID2	34.475622090812	-0.0850384837688567	0.0857018447061556	-0.992259665593274	0.321070873504755	0.789217038721573
PDE1A	26.2892346462034	-0.182269546942351	0.134214149166789	-1.35805016143151	0.174447767931764	0.678033541504059
DNAJC10	53.3852774781047	-0.373317025017742	0.117090406350139	-3.18828020718795	0.0014312177045105	0.10580899149161
NCKAP1	37.3600736954186	-0.141854719297667	0.103490498801799	-1.37070282721645	0.170467613136505	0.674482530976115
DUSP19	2.41901027667937	0.0865720788546667	0.319499646101411	0.27096142330996	0.786420702411863	0.965581804757521
NUP35	11.5888852923182	-0.166553807134456	0.154668906806666	-1.07684091504342	0.281551343004752	0.759802912360248
ZNF804A	56.0602226364265	0.923279827895582	0.262825859884745	3.51289568043441	0.000443251470952914	0.0565697365423027
FSIP2-AS1	6.85145143535057	-0.122800713287715	0.22688655228916	-0.541242801958615	0.588340239211601	0.906297314532558
FSIP2	3.35644618813664	-0.490256003196483	0.357967885438057	-1.36955303293909	0.170826469332291	0.675288049506815
ZC3H15	43.2032634837482	0.0745112496385896	0.0920851152189222	0.809156283960196	0.418425256916912	0.836213399846199
ITGAV	121.883365231758	0.396353651627778	0.155134787904282	2.55489859484211	0.010621873751041	0.270579304560695
FAM171B	24.2442355674291	-0.0195182159193647	0.125319317691447	-0.155747862970505	0.876231768291245	0.982822850444358
CALCRL	2.03837139620763	0.309839689430853	0.321764731946808	0.96293862772404	0.335578323182411	0.795820987027113
GULP1	8.60819495137098	-0.099046429550793	0.17316220988442	-0.571986402904556	0.567331186374466	0.899765277064226
[truncated: 11,604 more rows]
