# Supplementary material for: Integrative analysis reveals generalizable human neurodegenerative disease-associated glial states
Source: bioRxiv. 2025 Sep 25:2025.09.25.678630. Preprint. [Version 1] doi: 10.1101/2025.09.25.678630 (PMC12485690; doi:10.1101/2025.09.25.678630)
Supplement: Supplement 10 [file media-10.zip › DAM_replication_DESeq_results/Green_2024_PFC_CERAD.csv]

	baseMean	log2FoldChange	lfcSE	stat	pvalue	padj
NOC2L	12.9168464556097	-0.066465672819155	0.0714341680774114	-0.93044651611436	0.352139943821635	0.729052369223797
KLHL17	3.99176528113573	0.0349482972078502	0.113418031778911	0.308137045403644	0.757978053565579	0.929146282465436
HES4	6.2420725616073	-0.0125595699800431	0.0980332568888603	-0.128115400616362	0.898057648554441	0.974378705541981
ISG15	4.53973515644003	0.120417356060654	0.151406122185878	0.795326862098875	0.426423391824865	0.774720283574678
AGRN	2.2768128087146	0.148857632344678	0.161277460387463	0.922990925000016	0.356011934503584	0.731867813460708
C1orf159	10.9649936101396	-0.0147786261245611	0.0798330477570069	-0.185119152278187	0.853135579880739	0.961173040675641
SDF4	20.372574142067	0.0505274797203311	0.055801706291797	0.905482700763916	0.365209720497857	0.738481228737966
B3GALT6	4.12761856734705	-0.156767760152571	0.1183117848726	-1.3250392623303	0.18515812937292	0.576370581052792
UBE2J2	20.7968004476033	-0.0512693859414368	0.0553822205056394	-0.9257372758504	0.354582531076282	0.731148426592491
SCNN1D	7.01442001384056	-0.103881082332761	0.0901317644868038	-1.15254686207736	0.249096424538844	0.644806596194461
ACAP3	30.8041541845422	-0.00367863855916765	0.0535715639288453	-0.0686677462702728	0.945254092328522	0.985914078971391
PUSL1	1.89617684981944	0.305994221168731	0.168383150384143	1.81724965039939	0.0691788956413082	0.384612987536208
INTS11	16.385014602561	-0.016516430360669	0.0572435848921642	-0.288528931089531	0.772941887871452	0.932948402902872
CPTP	3.52655183873849	-0.190182740475167	0.12140045690633	-1.566573514809	0.117214412579255	0.478376282968442
DVL1	12.4987235887396	0.0186049193144895	0.075205331391649	0.247388303065911	0.804607725712838	0.943348936607471
AURKAIP1	16.7042643966263	-0.0665121423887362	0.0711227839821547	-0.935173493847269	0.349698896164249	0.727474244459746
CCNL2	36.5055902864362	-0.0831007615995114	0.0458190736749507	-1.81367179504859	0.0697282698839831	0.385417982621626
MRPL20-AS1	2.74331325707778	0.0986345752309763	0.140259654607745	0.703228419511092	0.481913411014292	0.807785819742183
MRPL20	22.1353603705204	-0.0221644109040406	0.057292100959936	-0.386866784996068	0.698854831920705	0.906083639587913
ANKRD65	2.83617459773782	-0.137362980698925	0.138651572021515	-0.990706262440424	0.321829032255421	0.706127281503622
VWA1	3.25542381442327	-0.093990921721983	0.128210328502884	-0.733099453215026	0.4634977736089	0.797389681851761
ATAD3B	10.8934563265657	-0.120858318481272	0.0747271798869266	-1.61732743914795	0.105807619355386	0.46114151671613
ATAD3A	6.56338943713144	-0.0647667394202791	0.0936343510053377	-0.691698492325611	0.489126694001029	0.810659499590719
TMEM240	8.34978487502337	-0.0930081806290812	0.0818945070068161	-1.13570719244137	0.256079129431231	0.652086184510115
SSU72	35.4363855828519	-0.0381966377382183	0.0475519697124488	-0.803260894747304	0.421823955374487	0.772596104074209
FNDC10	4.59587939419156	-0.0683831136326047	0.109418954682305	-0.624965883024139	0.531993450055814	0.835100497917079
MIB2	16.489831099743	0.0815177601414495	0.0635663538157309	1.28240421619521	0.199700885955528	0.593258604859806
CDK11B	13.0547531992854	0.016540979212252	0.070852473665775	0.233456622704227	0.815406849033809	0.947951403077251
SLC35E2B	11.9863653486639	-0.101387781664717	0.0698049434895168	-1.45244414788393	0.146378148383593	0.524338228502799
CDK11A	14.4201526318784	0.064559794944163	0.0828663766266107	0.77908311636533	0.435930755056395	0.78308683702355
SLC35E2A	16.1859869795408	-0.0168471677660062	0.0734549348508401	-0.229353790868055	0.818593948438755	0.948509375271081
NADK	14.4565153588602	0.0449901219730358	0.0686332695161931	0.65551477133726	0.512136379174393	0.824936549012309
GNB1	189.559651396136	-0.0816989775091941	0.0307825419515381	-2.65406858334881	0.00795276611349024	0.131129063565827
CFAP74	20.0217598482972	-0.505302664317209	0.103327465226438	-4.8903034949116	1.00680623577595e-06	0.00021399351914469
GABRD	18.3440326016353	-0.146677844806256	0.0656057843511192	-2.23574561689931	0.0253684390871828	0.237336228956635
PRKCZ	26.0472258284747	-0.0253059925014515	0.0608661589915824	-0.415764571326921	0.677582286065345	0.895092926522213
FAAP20	11.9157908719171	0.0823867076065006	0.0656637181887582	1.2546762486046	0.209596311310496	0.601957618373532
SKI	116.827658925755	-0.0698836656200008	0.0487602268172896	-1.43321042951386	0.151797710014793	0.531856450597317
MORN1	5.35072392671843	-0.349048590623116	0.122772206125167	-2.84305871531916	0.00446828379495097	0.094971975722997
RER1	23.1031406996722	-0.0242745561828043	0.0507681475598325	-0.478145399222921	0.632546721234966	0.878522347963461
PEX10	4.74953595313022	-0.0570117809280994	0.107285889180548	-0.531400553824521	0.595141237815372	0.866592406123155
PLCH2	2.87287758272982	-0.233598273690422	0.130196147815399	-1.79420265199885	0.072780829019039	0.393028033801503
PANK4	4.36804376108504	0.0182470645628854	0.107579711298627	0.169614366339336	0.865313423559806	0.964312886763544
TNFRSF14-AS1	1.95018085963875	-0.0325749778670946	0.188431651493311	-0.172874236408478	0.862750283095118	0.963065496900859
TNFRSF14	13.3866967417016	0.173759170693827	0.0807026096649082	2.15307994890508	0.0313123957997408	0.262470418552534
PRXL2B	6.57817971550729	0.173930644732344	0.097190707934711	1.78958100448434	0.0735212944715272	0.394365208476414
PRDM16-DT	2.0090302626972	-0.143593677657907	0.153922593684401	-0.932895387355074	0.350873984193962	0.728700117139729
PRDM16	2.00201509566118	0.1212783212973	0.156279125750225	0.776036599354507	0.437727376279348	0.783738388948168
TPRG1L	15.7252973505463	-0.02187208717333	0.0663615562322682	-0.329589726569654	0.741709986255737	0.924766197134889
WRAP73	6.40302853361076	-0.0394317867145247	0.0891801215724781	-0.442158925321468	0.658374206639135	0.887980777180249
LRRC47	11.5750128503901	-0.0292213053373947	0.0673354591537218	-0.433966081239376	0.664313072064147	0.889559295396605
CEP104	15.4820979563487	-0.0685186126834225	0.0659123193118046	-1.03954182463658	0.298552816907172	0.691656565956335
DFFB	7.84360663923726	-0.0356591033275662	0.0783841681404098	-0.454927368288069	0.64916149272392	0.88478102383785
C1orf174	5.7078932506436	-0.0870457916740935	0.0967333089046178	-0.899853345861698	0.368198300850074	0.740515101134829
AJAP1	6.91498094314832	0.0780776297036732	0.0899312795931425	0.868192135783052	0.385289158700507	0.751569339711462
NPHP4	21.3763435297523	-0.078512807209159	0.0551161925941478	-1.42449620544898	0.154302882734722	0.535337008729585
KCNAB2	32.1730393694196	0.11657623966637	0.0576208599031424	2.02316036002115	0.0430566170806979	0.304575747347236
CHD5	38.0744384331518	0.00766920076385578	0.0555009950880639	0.138181320022947	0.890097117927401	0.97182687977899
RPL22	72.7162970064488	0.019674556635275	0.0686718651197445	0.286500979709349	0.77449444320621	0.933222238532124
RNF207	2.11486543021123	0.0981943128539225	0.164385226036399	0.597342688400599	0.550278609169315	0.84457180644592
ICMT	6.89457968974121	-0.00167918383633152	0.0867575104464654	-0.019354910343672	0.984557979996173	0.996044392530313
ACOT7	18.7749572757651	-0.0313343585544933	0.0620132957406248	-0.505284522944105	0.61335901173573	0.873118735521258
TNFRSF25	21.738930066976	-0.376884004414958	0.0773635024564318	-4.87159955855418	1.10698357091501e-06	0.000224750709181445
PLEKHG5	14.9141703009942	-0.528450280321517	0.09739931314252	-5.42560582073366	5.7758298167427e-08	1.78565029538979e-05
NOL9	17.6009595949447	-0.0583251988234274	0.0630869197970772	-0.924521263853645	0.355214985704342	0.731781516690227
ZBTB48	9.73103443114564	-0.0456029917115623	0.078604426037055	-0.580158065018687	0.561808029975269	0.851506922758059
KLHL21	11.634134990701	0.220172218708955	0.0716805436320362	3.07157573802989	0.00212932136976553	0.0589921763603268
PHF13	4.11691453467841	-0.0235527076285242	0.11266035555862	-0.209059411465013	0.83440185950588	0.953572082236284
THAP3	5.26657119396156	-0.115083073314073	0.0959534007339615	-1.19936419588869	0.230386363233893	0.624416357655039
DNAJC11	26.7060867576583	-0.164381080500219	0.0550742809523652	-2.98471587204915	0.00283841840077349	0.0695693792895888
CAMTA1	110.36868359112	-0.00298162997722187	0.029311437246392	-0.101722407951486	0.918977015430424	0.980210534409929
VAMP3	11.8306063092711	0.0884282832226071	0.0690651671656547	1.28036008383951	0.200418525455966	0.594096649924895
PER3	30.7908805824134	-0.297470710937586	0.118028579816779	-2.52032780026129	0.011724559016754	0.161426291806583
Z98884.1	3.39780160228488	-0.16528742665865	0.209000214695242	-0.790848118982402	0.429032626384479	0.776776965597555
PARK7	30.5081760608438	-0.157541714113338	0.0512173941484407	-3.07594161578668	0.00209838929410887	0.0586127095847289
ERRFI1	8.33548907032612	-0.025413366023619	0.0931317492791632	-0.27287542884481	0.784948974919678	0.937972387726407
SLC45A1	2.67039451548456	-0.233301136729271	0.14096639623498	-1.65501242111897	0.0979219783483716	0.448450843203214
RERE	359.081342128807	-0.0395719772004643	0.0380344259511473	-1.04042525188343	0.298142374872641	0.691487487386126
RERE-AS1	2.91619356929753	-0.197255736592916	0.154384446240595	-1.27769177139457	0.201358127739138	0.595192223301932
ENO1	58.1690835894336	0.0916427632546512	0.0593895673397189	1.54307847926283	0.122811735614285	0.486853234849063
SLC2A5	159.826543117387	-0.225505089635588	0.0835410864185846	-2.69933154215507	0.00694789209627465	0.122743085955356
MIR34AHG	48.7467118286536	0.105859206308881	0.0632113906105297	1.67468561103365	0.0939959320611811	0.441207160787023
LNCTAM34A	3.33769764226534	0.206727513722901	0.13599244136417	1.52013973459974	0.128475859971894	0.495806284228572
H6PD	14.8594272045669	-0.00995352104956937	0.0693028709609437	-0.143623502339157	0.885797780885316	0.970058825766591
SPSB1	2.72970322643153	-0.0567765728397218	0.185184503663079	-0.306594621669964	0.759151947899333	0.929146282465436
SLC25A33	16.7470242984011	-0.0359219121517927	0.0719477683262245	-0.499277642482475	0.617583803343595	0.874283742000512
TMEM201	3.55777836069121	-0.208290714154157	0.126567826867467	-1.64568452591245	0.0998287264938838	0.451003044336201
PIK3CD	64.4625976689416	-0.18817732726166	0.0603394925772123	-3.11864285270318	0.00181686044054224	0.0532645529583966
PIK3CD-AS2	7.12437986696858	-0.16433367127796	0.134534184726864	-1.2215012237343	0.221896302561173	0.612895881013281
CLSTN1	84.3830964203142	-0.0410266099610534	0.0469301811475631	-0.874205233345532	0.382006496540177	0.749662320632543
CTNNBIP1	16.1863130622845	-0.0810425054870444	0.0658066380023286	-1.23152478149965	0.218126653971295	0.609772125559719
LZIC	12.0736428690816	0.0499011708060609	0.0684368196857975	0.729156776062414	0.465905767905212	0.798787776222399
NMNAT1	7.39347210588073	0.0232093443782639	0.0850281872495363	0.272960592587377	0.784883508174053	0.937972387726407
UBE4B	61.8188080574851	0.000525093599347209	0.0378124992600764	0.0138867731470376	0.988920314213411	0.996504085124511
KIF1B	78.5699537510772	0.0264202558428864	0.0394822796492693	0.669167436064582	0.503388676277141	0.818111847478847
PGD	16.9268352091577	0.05528477575502	0.0642274650482665	0.860765339461456	0.389367298312647	0.753281554814415
CENPS	1.83848847146019	-0.284115038903771	0.164716175798883	-1.72487636703437	0.084549755425568	0.421293158627839
DFFA	10.5285960324089	0.125608084086007	0.0704631412279385	1.78260693317209	0.0746503104374254	0.396110494735687
PEX14	35.724426597882	-0.0501015985904009	0.0403516385946125	-1.24162488402863	0.21437499620611	0.607529806956608
TARDBP	32.7870985909319	-0.000281779141955315	0.0415360433449641	-0.00678396686981207	0.994587219091631	0.997943341142401
SRM	15.4332750086267	-0.0315631741141335	0.0821441582669801	-0.384241250747847	0.700799646909189	0.907211419576104
EXOSC10	18.3917526084468	-0.0962543577270321	0.0581387222856516	-1.65559809268095	0.097803236703262	0.448450843203214
MTOR	32.9923709176967	-0.133776671004986	0.0419828468228393	-3.18646021241727	0.00144025296171428	0.0458823443517551
UBIAD1	5.19319976835033	-0.131087676165632	0.109169453773128	-1.200772483831	0.229839468307188	0.624053151174187
DISP3	1.90659847277593	-0.172961547649516	0.168912939674996	-1.02396860762893	0.305850102676068	0.696197949582086
FBXO2	20.4578446296793	-0.0169776127050431	0.0611160863482343	-0.277792864685511	0.781171368850166	0.935843651025778
FBXO44	23.1766903966087	-0.102718452198394	0.0596297204230614	-1.72260496057379	0.0849599873371807	0.421638346496778
FBXO6	2.84172196131607	0.129890078282988	0.14260502335543	0.910838028189568	0.36238072228646	0.737310192775815
MAD2L2	3.90128148412388	0.0510455718259558	0.126054515770441	0.404948378992747	0.685515455852924	0.900043004802932
AGTRAP	5.36313184772091	0.152234120631668	0.107454422525679	1.41673201580221	0.156561292835478	0.538714116409734
MTHFR	27.7634819286236	0.134648646154617	0.0587262988006518	2.29281682831207	0.0218585527607364	0.221072039557099
CLCN6	31.0678203515259	-0.0430636482230067	0.0466004319829567	-0.924104056347728	0.355432141579337	0.731781516690227
KIAA2013	12.4633346848513	0.0680211993934339	0.0655857754863596	1.03713341633935	0.299673683613417	0.69197506281918
PLOD1	9.09908808199144	-0.0318723138718566	0.102793169061756	-0.310062567024356	0.756513377554211	0.928866772245137
MFN2	20.5682047699072	-0.0166904704889893	0.0597459394592235	-0.279357403031222	0.779970557691021	0.935825828965741
MIIP	6.90384807790126	0.175226092516859	0.100309401823757	1.74685612047343	0.0806622988989519	0.411927486603388
TNFRSF1B	111.054078012821	0.0940350252940741	0.101354914166219	0.92777963523169	0.353521889798346	0.730178904786957
VPS13D	126.944132016231	-0.00235572265674514	0.0262031245468427	-0.0899023569702106	0.928364808147634	0.983608262733256
DHRS3	43.062793195194	0.0569340692028514	0.0721593155717394	0.789005116688623	0.430109015993784	0.777614692259895
PDPN	17.1980563311382	0.365784882559	0.127186031999186	2.87598313123991	0.00402771236050883	0.0881250597690866
PRDM2	98.9096431825841	0.0070832104147604	0.0285795610400896	0.247841819712505	0.804256796684059	0.943331111368204
KAZN	57.1615747972176	-0.0954053570535927	0.0596536594926209	-1.59932111231825	0.109749270789204	0.46639154343816
TMEM51-AS1	2.5558445578393	0.256940895885546	0.174207216183224	1.47491534228585	0.140235305020412	0.515016429317675
TMEM51	47.2123596667279	0.195134877325436	0.0734132916579321	2.6580319846529	0.00785984332607897	0.130722170955725
C1orf195	3.06718619425701	-0.0972402314139382	0.176524428793606	-0.550859912582594	0.581729709629603	0.860999122715648
FHAD1	8.14867157240431	-0.109365888779275	0.177273115586447	-0.616934431470192	0.537277974986155	0.838429768697564
EFHD2	33.2290549796321	-0.0630874137982126	0.0533076672415634	-1.18345853537977	0.23662747042125	0.631765158025567
CASP9	7.2791390688537	-0.215949512797202	0.0913872782537502	-2.36301503801861	0.0181269340333054	0.203785688971118
DNAJC16	23.1725890480922	-0.00354192908153292	0.0501661798476174	-0.07060392264852	0.943712988384525	0.98573128140467
AGMAT	2.70262717222449	-0.564107860710953	0.152501963642926	-3.69902030921894	0.000216433283771485	0.0135898258064731
DDI2	38.3706700075983	-0.0456546258205994	0.0507808156242977	-0.899052629606732	0.368624628187748	0.740789011262805
PLEKHM2	47.8579637772777	-0.00168556183174388	0.0396855181928112	-0.0424729702042596	0.966121658952295	0.991388000474765
SLC25A34	2.53792507619707	-0.141036900758645	0.150595259753935	-0.936529482993641	0.349000639954583	0.726466060490006
SPEN	73.7325082874212	-0.0214379454805437	0.0362675301144942	-0.591105747010219	0.554449569434905	0.847673482543101
ZBTB17	8.95433787816152	-0.0736323306649744	0.0765449232621003	-0.961949238786839	0.336075103046924	0.71689346506936
FBXO42	63.3308087205595	0.0495597151757687	0.0390196971059631	1.27012044817218	0.204041728867362	0.596898846834995
SZRD1	15.4876140507235	-0.11529383634096	0.0627397836697775	-1.83765116162647	0.0661138247301772	0.377182567037627
SPATA21	3.06495386140647	-0.00469324591739195	0.144892316984861	-0.0323912683229597	0.974160025704746	0.993589175201444
NECAP2	11.7030065272367	-0.063002766496686	0.0730549895912355	-0.862401963906987	0.388466360208028	0.753035977137812
NBPF1	19.3241436218167	0.089566805828078	0.0783822103668732	1.14269303466762	0.253166062759558	0.648134931844475
CROCC	22.2868338207051	-0.199534905608137	0.0806690177496571	-2.47350111820328	0.0133796385409416	0.173501642585728
BX284668.5	5.80898136906991	0.170098219034041	0.116363368979551	1.46178492875995	0.143800155366155	0.521213299612527
ATP13A2	25.2624120197079	-0.00756833679277226	0.0624557397590413	-0.121179203416234	0.903549095985405	0.975190325995577
SDHB	28.0189371120995	-0.00668337711189261	0.0472625181593396	-0.141409670330312	0.887546315218717	0.970756012375992
PADI2	142.070942306085	0.421448590275238	0.13156211150568	3.20341917176545	0.00135806155839475	0.0438805495934531
RCC2	43.6521489355606	0.015862188369901	0.0432612495423079	0.366660430239962	0.713872325929561	0.914147053060241
ARHGEF10L	45.2996529984807	0.150775833864623	0.0619532767074117	2.43370232984925	0.0149452800873404	0.182988879413223
IGSF21	232.354057027889	-0.161215271661793	0.0644944478718527	-2.49967674709177	0.0124306673797476	0.166924351793392
IGSF21-AS1	1.76471205210503	-0.8058026437585	0.203547255067053	-3.95879887200173	7.53276367956087e-05	0.00687705935121252
ALDH4A1	3.34018413986357	-0.191325044470949	0.125911662991133	-1.5195180488119	0.128632148453297	0.496040037672278
IFFO2	3.88530711210186	0.0921684493342213	0.11496458344882	0.801711679973625	0.422719757883807	0.772617110264348
UBR4	44.1089665816843	0.0228166919831206	0.0413738521456182	0.551476132868064	0.581307323435437	0.860999122715648
EMC1-AS1	12.3864784210024	0.0449050205248442	0.0663456361345733	0.676834576335364	0.498510917584799	0.816042238042183
EMC1	13.3398686696791	-0.0303298128826522	0.0708509164647564	-0.42807933045918	0.668593364701394	0.891654464709123
MRTO4	7.0388321281258	-0.0498208600365551	0.0972091224212713	-0.512512188111815	0.608292592445899	0.871038373172403
AKR7A2	4.32104498539032	-0.167398152727265	0.109975111990487	-1.5221457809631	0.1279725570076	0.494970342045603
SLC66A1	4.30976953765688	0.069399227276683	0.107429343490277	0.645998802766248	0.518280130765289	0.827872782855827
CAPZB	237.35026334313	-0.172822579890149	0.045830174721238	-3.77093434492324	0.00016263746214124	0.0110067532214293
MICOS10	112.795528205948	-0.300164514004044	0.102189472873627	-2.93733303013749	0.0033104838576826	0.076662832739677
NBL1	23.0539385370693	-0.183192613339366	0.0686336615067004	-2.66913653326629	0.00760465303733626	0.128504466170044
TMCO4	19.7111388465615	-0.00877675610259414	0.0627177751352572	-0.139940488699833	0.888707010669496	0.97098687876255
OTUD3	13.4390326811889	-0.0717248444844605	0.0696166414114257	-1.03028303334221	0.302877161300956	0.69459675129365
CAMK2N1	125.672336618932	-0.0169200188521075	0.0483835679474866	-0.349705893341139	0.726559430375607	0.919128422895879
MUL1	5.81181367734269	-0.0671621181110324	0.0952120783851602	-0.705394937807599	0.480564493424105	0.806852481368563
PINK1	30.6372274638642	-0.0806663607013434	0.0586770745018874	-1.37475089523675	0.169208686516888	0.554503917776254
DDOST	11.8852154678626	-0.0471384527712982	0.0747071969556878	-0.63097605976648	0.528056177962188	0.833618357012812
KIF17	4.599793648899	-0.0109665071080482	0.117805887761324	-0.0930896351315349	0.925832351646884	0.9825762715501
SH2D5	4.63786615206861	-0.0641132624073294	0.110108430930705	-0.582273871904307	0.560382221835228	0.850548679302195
HP1BP3	137.563558376992	0.0368057039924914	0.0491109824778201	0.749439374565838	0.453592426339101	0.792475953697765
EIF4G3	416.238252456784	-0.0242024300445302	0.0343748901483684	-0.70407294219903	0.481387349531453	0.807628253901655
ECE1	5.53956360804827	-0.110519283955559	0.100828143650489	-1.09611542922642	0.273028263280188	0.668908647408241
NBPF3	3.54858681177348	-0.0534195760207613	0.150808039066398	-0.354222336895726	0.723172265019437	0.917871109072412
RAP1GAP	23.8744273875985	-0.0631084077935143	0.0615852339432376	-1.02473277688091	0.305489292938436	0.695958943534005
USP48	57.7258452207811	0.00551398247334088	0.0342659325920611	0.160917332645964	0.872158510733702	0.966063325989017
CDC42	72.5767531885815	0.00784514452966451	0.0319323000820419	0.245680533801462	0.805929542201867	0.943870818990271
CDC42-IT1	2.60907271399488	0.0112436270599931	0.135670715009398	0.0828743849342452	0.933951421821479	0.984486024988554
ZBTB40	24.1227448633949	0.0580429093499799	0.0663413679585047	0.874912760108967	0.38162137561357	0.749347404376624
C1QA	87.4947152848846	0.047180282145611	0.0827856548279877	0.569908908054691	0.568739482683334	0.854024715540582
C1QC	83.9453546405752	0.122337554479223	0.0855694203861502	1.42968777779665	0.152806649693492	0.533038211866865
C1QB	154.881200513508	-0.0128401915652622	0.0858182315833148	-0.149620789526484	0.881063805149191	0.969131718422527
EPHB2	36.4003391950679	0.0200682493165551	0.0714311782125453	0.280945237342181	0.778752402971621	0.935386239649911
KDM1A	33.8863691912924	-0.0418645714631604	0.0401159226441166	-1.04358989408163	0.296675170516202	0.690395628929339
LUZP1	68.9856878922414	-0.0892809580238967	0.0366235445401708	-2.43780221562029	0.0147768565391737	0.182459332867825
HNRNPR	59.1019442247382	-0.0195129605412918	0.0373833834213184	-0.521968820247669	0.601692039949066	0.868656489048235
ZNF436	2.41685817284593	-0.00376480038764374	0.151236614319054	-0.0248934453114732	0.980139955499343	0.994394675914197
ZNF436-AS1	3.60779011995859	-0.100330947426899	0.119531517861582	-0.839368136720914	0.401262758452316	0.759373581417204
ASAP3	1.78922358495785	-0.075655908764475	0.173147189797866	-0.436945634825472	0.662150775391019	0.888975376813966
ID3	2.90433571927544	-0.0344681261611085	0.138047493690721	-0.249683099921613	0.802832428651207	0.942867553018253
RPL11	142.929713882795	0.0525112270337944	0.075235656549563	0.697956653029294	0.485204302870587	0.808904016421923
ELOA-AS1	16.6270767638128	-0.0786064659766942	0.0649139443129002	-1.21093344132337	0.225920914746285	0.617853277702797
ELOA	10.6536622102721	0.113782388994241	0.0753754026988414	1.50954270120258	0.131160151530219	0.500117464355855
PITHD1	27.1259848443113	0.000902474301707255	0.0554245974810449	0.0162829202686749	0.987008683387568	0.996504085124511
LYPLA2	7.88849901015046	0.0839302395820253	0.081211607164156	1.03347590957502	0.301381238605579	0.692957571400857
GALE	7.97247011853994	0.0614063669495484	0.0992141408349574	0.618927568517655	0.535964076071087	0.837628839256707
HMGCL	12.5656596988004	-0.118145256586833	0.0714621710179725	-1.65325591013908	0.0982787920046473	0.449071685468329
FUCA1	9.79125798286265	0.142810809923483	0.0830539722718603	1.71949403522833	0.0855244528289238	0.422444765192555
PNRC2	17.5108424540479	0.00249667319117458	0.0573400222045028	0.0435415455939346	0.965269847317409	0.990986093061035
SRSF10	50.0529903937645	-0.0158515183634541	0.0454126238498342	-0.349055329105631	0.727047772027436	0.919404187309585
IFNLR1	14.2056526169129	0.709613336563988	0.13316586364418	5.32879310917158	9.88675404535466e-08	2.8614790484885e-05
STPG1	6.42429356077357	-0.0697743638627181	0.089432484876528	-0.780190374437765	0.435278827182313	0.782282717156956
NIPAL3	22.1707745869877	0.0305719269097443	0.063050410566815	0.484880695223182	0.627760977005992	0.876229599703934
RCAN3AS	2.21855984787681	-0.0619396038189288	0.185978823490308	-0.333046540764663	0.739099152117963	0.924045027658121
RCAN3	9.26857420682911	0.0341521055119101	0.0987484272650536	0.345849614599343	0.729455736229692	0.920387811823599
NCMAP	7.08507567702013	-0.52010871009324	0.167464619021715	-3.10578266102762	0.00189776144832226	0.0547606697106822
SRRM1	58.3298439409568	-0.0761600838606163	0.034932880070929	-2.18018336037504	0.0292438725299293	0.254819578639223
CLIC4	19.5035288363601	0.0116035598222125	0.109493368626311	0.105975000749262	0.915602186984329	0.979156998716092
RUNX3	5.21052138621207	0.391577994205714	0.15276199338919	2.56332079411988	0.0103676206825657	0.150673871949723
SYF2	13.7467756406513	-0.0369287124276418	0.0707846915006069	-0.521704787359639	0.601875890920504	0.868656489048235
RSRP1	140.307051227674	0.00633673502415517	0.0598300768725493	0.105912199271509	0.91565201489231	0.979156998716092
RHD	5.69724685685025	-0.0180656281922864	0.203674090034039	-0.0886987058062573	0.92932136110007	0.983828375172408
TMEM50A	21.1675353906181	0.0401047680976826	0.053567881297034	0.748671911724521	0.454054977200449	0.792673235993033
MACO1	42.853925791294	-0.0441692509038422	0.0415408978788854	-1.0632714543778	0.287658866488105	0.682662868255006
LDLRAP1	5.5379611585864	-0.0469590929515808	0.0993821384653339	-0.47251038945958	0.636562527738238	0.879501792688312
MAN1C1	57.5225531626829	-0.171856346635469	0.0511975435684306	-3.35673031667557	0.000788700010519667	0.0317416752754409
SELENON	13.1465190329026	-0.0335804203784898	0.0649523934852336	-0.517000507242647	0.605155804732925	0.86999940940414
MTFR1L	12.924320709963	-0.0153147482316984	0.0676162951802968	-0.226494932780066	0.820816499898911	0.94894435112737
PAQR7	5.53915567819242	-0.15477775418175	0.107366561712087	-1.44158247888016	0.149420194172678	0.528424985031804
STMN1	81.1254778001782	-0.093430044092459	0.052390561502268	-1.78333733049252	0.0745314080901629	0.396110494735687
PAFAH2	6.78931520784032	-0.180440869667231	0.0888793143017548	-2.03017846261296	0.0423384022384529	0.302234914957715
EXTL1	7.9598434303262	-0.000541497751387666	0.0914600784998851	-0.00592059136914415	0.995276079154003	0.998134388170128
PDIK1L	12.5536115273748	-0.063131554556531	0.0718369070815809	-0.878817826675587	0.379500058960256	0.747794919307176
ZNF593	4.02362710097241	0.0274803477221438	0.115365672194082	0.238202120262544	0.811724332714043	0.946826110264888
CEP85	8.93963153992705	-0.105666606871882	0.0834440357483062	-1.26631707016912	0.205399587906649	0.597918557902507
SH3BGRL3	20.3219744217633	0.0931770042996327	0.0706295623076488	1.31923519352664	0.187090495958878	0.577750741550198
UBXN11	7.58483354986235	-0.14623059452949	0.0983765104093309	-1.48643811333666	0.137163274879361	0.509511749913694
DHDDS	16.8930904559895	-0.141438326771741	0.0665817380000573	-2.12428108697942	0.0336466462553029	0.270175469382113
HMGN2	24.7722616401764	-0.130698728345579	0.0604790759157973	-2.1610569666697	0.0306909392020788	0.259998243853105
RPS6KA1	50.1761527761285	-0.0586838643234691	0.0404677514878545	-1.45013899131712	0.147019763848728	0.525048529176753
ARID1A	129.816806164362	-0.0698551435911119	0.0276569248383246	-2.5257740692238	0.011544369651246	0.16007957223843
PIGV	2.57839527297313	0.0803947888140913	0.146022514830637	0.550564335283067	0.581932363026367	0.860999122715648
ZDHHC18	6.65831822652097	-0.0545695356415483	0.0882158008940575	-0.618591398462544	0.536185569770408	0.83778225425992
GPN2	7.27278971460851	-0.0528615617001008	0.0831330000799389	-0.63586736493655	0.524862875322651	0.832619206182393
GPATCH3	4.09490248694382	0.00235399565391273	0.110092463732532	0.0213819872324024	0.982940942387876	0.995296330436061
NUDC	30.5589394613602	-0.0222384641763585	0.0521260864826447	-0.426628309872501	0.669650074474969	0.892189026746621
TRNP1	5.44367605701835	-0.0479366570753013	0.0990645411693171	-0.483893192351942	0.628461671981698	0.876277585482476
SLC9A1	9.47719390735173	0.00862495911838871	0.0784475268922998	0.109945583501056	0.912452531242463	0.978100050882742
WDTC1	25.5761377331131	0.168604381532125	0.0673977558335981	2.50163198235267	0.0123622354748685	0.166498504123403
TMEM222	13.7474990409616	-0.0463614700493725	0.0620186658255451	-0.747540590114994	0.454737310970337	0.792814711514387
MAP3K6	3.46855090725105	-0.0984470628566729	0.141072435624596	-0.697847615806732	0.485272497394549	0.808904016421923
WASF2	161.602482189156	-0.0442686692733045	0.0483124302898413	-0.916299780568334	0.359509683080178	0.734781481643706
FO393419.2	5.05654708977309	-0.299761365153255	0.138413369196096	-2.16569661510494	0.0303343778742463	0.258869850830221
AHDC1	21.6064320783238	-0.018484278927348	0.0661562660647162	-0.279403298083149	0.779935340326641	0.935825828965741
FGR	11.4577141064021	0.597882303408736	0.180309730246329	3.31586266915237	0.000913607123674454	0.0342363573094865
IFI6	20.6476035889805	0.0259982039430969	0.080647966287538	0.322366516353361	0.747175047449508	0.926271625643939
FAM76A	9.32260402100709	-0.0566234921412907	0.0798749173150145	-0.708902043904174	0.4783852666555	0.805517287753673
STX12	68.6305324676202	-0.0195727912411168	0.0413724883118038	-0.473087117545516	0.636151027250043	0.879501792688312
PPP1R8	11.038140962142	-0.00910226098044243	0.0714766716091044	-0.127345898676164	0.898666634103407	0.974534616048201
THEMIS2	32.8182723469613	0.131962709008532	0.126538736974585	1.04286412337936	0.297011227749034	0.690403918501385
RPA2	18.7431271930641	-0.0232700825945102	0.0657416014448537	-0.353962819327271	0.723366747535917	0.917871109072412
XKR8	2.27470284137458	-0.0574890348940359	0.157971300961984	-0.363920753604926	0.715917186619909	0.915040060816561
EYA3	66.990499163585	-0.0273804205170151	0.0406047898799663	-0.674315040121021	0.500111044079765	0.816988626775352
PTAFR	41.6846059691818	0.0465689050693372	0.0630145326133384	0.739018495226923	0.459895766626707	0.795733256881984
DNAJC8	29.3034064741654	-0.106567438848781	0.0503583083239451	-2.11618385119798	0.0343291741213985	0.272291402666696
ATP5IF1	44.106457507016	-0.0310069175258349	0.0558350025788934	-0.555331173881885	0.578668159800357	0.859128896504867
SESN2	7.25314649294112	-0.0186235053576211	0.104386088138744	-0.178409840714289	0.858401121515043	0.962082521973773
PHACTR4	82.2349073975028	-0.0499834485898251	0.0341043254643411	-1.46560437449751	0.142756098828998	0.51946318533993
RCC1	8.05291264598773	0.121052160478831	0.113521732998439	1.06633467690716	0.286272379236507	0.680409631785656
SNHG3	14.4246018431443	-0.153411409072526	0.105585059844665	-1.45296511929076	0.146233438860719	0.524185446611895
TRNAU1AP	18.2295009446063	0.0238040084459782	0.0648007775957444	0.367341401278824	0.713364375647703	0.914082102669151
SNHG12	17.1505976334997	0.0515836466973221	0.109073041641835	0.472927553141023	0.636264866607276	0.879501792688312
TAF12	11.8158128900795	0.0377220580376204	0.0691863574022676	0.545223935093078	0.585599511642191	0.862878151816842
GMEB1	14.4329992183474	-0.0828105328265897	0.0639003661500442	-1.29593205510189	0.194998894386111	0.588132980559686
YTHDF2	35.3994908084659	0.0321236381406132	0.0440045519226308	0.730007163738271	0.465385805743696	0.798587800239351
OPRD1	3.24874239455746	-0.110841299243604	0.131181731790514	-0.844944625526123	0.398141757034977	0.757856096120701
EPB41	117.333164694857	0.0255789928655389	0.0457628055520825	0.558947218313082	0.576197742807091	0.857838454451727
SRSF4	63.5114695710928	-0.113654459641837	0.0373195817900321	-3.04543765472188	0.00232341943173947	0.062585098079113
MECR	9.60997475751716	-0.0262530098587511	0.0804220351337446	-0.326440506200712	0.744091095005803	0.926147970112904
PTPRU	4.36595131143332	0.00930458384503717	0.114741240368796	0.0810918882794959	0.935368876658495	0.984486024988554
LAPTM5	155.396733697143	0.0546923333737656	0.0558691260878508	0.978936618549665	0.327611297425003	0.70906259369103
SDC3	12.2573553019383	0.0765297971134501	0.0778290553482464	0.983306257168576	0.325456731471734	0.707444537905081
PUM1	160.207661355927	-0.0677163123801603	0.0224152622701585	-3.0209913033367	0.00251948596337683	0.0646652218109717
SNRNP40	18.6909647112688	-0.121338723613487	0.0525349552970564	-2.30967596579046	0.0209061003887702	0.216592295193025
ZCCHC17	26.4270466283308	-0.00201908955046066	0.0479472917461656	-0.0421106068127848	0.966410524658693	0.991509624050197
FABP3	5.08480281425051	-0.21833574132718	0.108134731756551	-2.01910836398734	0.043475957727747	0.306596457821906
PEF1	11.5348755307348	-0.028671999711754	0.0765111183794003	-0.374742917357141	0.707851670849498	0.912431916454807
COL16A1	5.81585873211838	-0.132320288550531	0.10428354152694	-1.26885112082953	0.20449416834249	0.59702159761091
ADGRB2	21.8262954290121	-0.0698920030150303	0.0636506517524522	-1.09805636063008	0.272179879426766	0.668242640782921
PTP4A2	65.6278576310289	0.0715318601405494	0.0447010841750509	1.60022651487441	0.109548342066548	0.466049117101197
KHDRBS1	69.5233996542713	0.0632937921258199	0.0425285299196589	1.48826663525377	0.136680590250791	0.508703489512603
TMEM39B	10.1516938153171	-0.0856758317947438	0.0765159197010039	-1.11971250073885	0.262836296255211	0.658446065922584
KPNA6	44.390970823438	-0.0472514428375035	0.0388509812986713	-1.21622263474512	0.223900123515302	0.615073362485255
TXLNA	15.5850323259514	0.0420375410772565	0.0776399643869009	0.541442044818208	0.588202933856202	0.863514408509164
CCDC28B	2.98837855863548	-0.222489884471657	0.137091575395652	-1.62292893512633	0.104604597262969	0.459031838152829
TMEM234	3.43761745344841	-0.101436083310899	0.122696254925221	-0.826725178961005	0.408392846643463	0.762992640509513
EIF3I	9.66572279883498	0.00815248949595754	0.0779227295178216	0.104622740327557	0.916675169559989	0.979156998716092
HDAC1	13.5660401517593	0.0599170070209348	0.0643605745418152	0.930958237204774	0.351875167627091	0.728923881198755
MARCKSL1	16.2721083226528	-0.112360271618913	0.0661255616124356	-1.69919572520928	0.0892823115738273	0.429834247485352
FAM229A	4.44922417008761	-0.0371033585517502	0.114940616996719	-0.322804588327634	0.746843237905195	0.926271625643939
BSDC1	24.2578321631873	-0.00283864799462114	0.0509350138655562	-0.0557307788727376	0.95555627960378	0.989023169830512
ZBTB8A	6.27356427627303	-0.182546427375878	0.0977046924008674	-1.86834862164979	0.0617134935351818	0.364541714244434
ZBTB8OS	32.9868133455073	-0.0873406271992184	0.0426192158444492	-2.04932506308874	0.040430339460805	0.295843952493454
RBBP4	42.5483506363689	-0.0176737065316117	0.0372562988236124	-0.47438170429346	0.635227737361949	0.879044039810233
SYNC	13.6585905354101	-0.0921703056224489	0.071213192741994	-1.2942869442237	0.195566324434923	0.588485032065173
KIAA1522	4.04419937148496	0.0657870627174074	0.109912383143902	0.598540954491691	0.54947904062324	0.843610694719699
YARS	25.6833885824524	-0.100659184853354	0.0785634373284604	-1.28124720959592	0.200106848757674	0.593686687819115
S100PBP	45.5872194206433	-0.0799834205208012	0.0540207875325155	-1.48060448901562	0.138711998466021	0.512744379112304
FNDC5	3.47217961369429	0.148290267709363	0.124374362686301	1.19228966891982	0.233147683988932	0.628866078010099
HPCA	19.779678581042	-0.0127783054729676	0.0645259142410872	-0.198033698913963	0.843018697898692	0.957241749693252
TMEM54	3.81831150459551	0.0833115636341975	0.122167927997354	0.681943002553029	0.495274992416481	0.814060732063361
RNF19B	20.8599301617581	-0.0387297212936709	0.0791640317640532	-0.489233815290055	0.624676171825202	0.875235574924464
AK2	22.060395770006	-0.0313187564524082	0.0585839528600906	-0.534596163683309	0.592929136984377	0.866179981529635
AZIN2	33.7196673228143	-0.199758720192833	0.141944951838303	-1.40729710782802	0.159339306594187	0.542551336070268
TRIM62	4.23613702925911	-0.0990747216381621	0.115839259524948	-0.855277580713687	0.392397495915487	0.755204178966945
ZNF362	27.2622982652914	-0.169071357145936	0.0558995928513422	-3.02455435758825	0.00248999722173473	0.0644318967522446
PHC2	170.35305076716	0.119854897784519	0.0641650612200995	1.86791527204177	0.0617738818119265	0.364559702510905
ZSCAN20	1.93697952890908	-0.136850974411385	0.16694903486142	-0.819717074285464	0.41237741411107	0.766230018324394
CSMD2	7.61963094434302	0.0644910903706233	0.0891723993669529	0.723218067792886	0.469545920176659	0.800654184479562
SMIM12	18.7749687646219	0.0761967950523328	0.0597038172092632	1.27624662230995	0.201868352484256	0.595806585222652
DLGAP3	5.18287979988106	0.00347229087135781	0.106370765723785	0.0326432817112022	0.973959054392612	0.99350929460207
TMEM35B	4.61473850886691	-0.0204656395688431	0.110225012930998	-0.185671464440244	0.852702407255002	0.961063559506343
ZMYM6	54.6705834560207	-0.0772436253781492	0.0484655557088258	-1.59378396158744	0.110984430996891	0.468540600894572
ZMYM1	17.7016853567112	-0.055604298211724	0.0648369156981252	-0.857602457072642	0.391112017839103	0.754552918822889
SFPQ	130.64988983624	-0.0348855625059515	0.0305109393347914	-1.14337884268846	0.252881332916856	0.648134931844475
ZMYM4	133.441706596575	-0.0519225918235178	0.0291854325429	-1.77905849937965	0.0752301716607334	0.396803421908087
ZMYM4-AS1	7.79860679834383	-0.239461600112354	0.139172448154647	-1.72061067608918	0.0853214948571098	0.42235503565228
KIAA0319L	81.8337781164252	-0.00536212768645313	0.0303754866686723	-0.176528124304371	0.859879055607155	0.962178369697532
NCDN	66.28322578579	-0.0608640945594096	0.0521376437372704	-1.16737332561696	0.243059638465346	0.639594281257791
TFAP2E	3.70076187494276	-0.0159282364610463	0.116352377596807	-0.136896527514393	0.891112583638029	0.971995515344789
PSMB2	19.2239662686268	0.0346631032448739	0.054539937614108	0.635554508516847	0.525066828166535	0.832666169556241
C1orf216	17.9626670546861	0.0623351546723019	0.0622590392713106	1.00122255983841	0.316719222145249	0.703766813611522
CLSPN	3.053272153193	0.0877872744426456	0.253895980310206	0.345760788868688	0.729522495581933	0.920387811823599
AGO4	110.310358896785	-0.0354344077911596	0.0456768673064529	-0.775762653630008	0.437889138669635	0.783738388948168
AGO1	25.3152197670848	0.0176006383437569	0.0480648038522203	0.366185585566348	0.714226597397028	0.914382643567302
AGO3	104.445265732475	-0.0148754408880765	0.0318514598260868	-0.467025403837009	0.640481702864094	0.880999134117598
ADPRHL2	8.92155707237644	0.173697713628185	0.0892997798997173	1.94510797029115	0.0517619848353638	0.336094644255586
COL8A2	9.21514000354093	0.0843826685234581	0.0882505538752568	0.956171545877593	0.338985573017565	0.719603737477831
TRAPPC3	17.2261227024848	-0.00234977541473391	0.0584830889153252	-0.0401787159042853	0.967950646173678	0.992016321848907
MAP7D1	33.0665475670832	-0.00505334249206096	0.0467541901273439	-0.108083200207238	0.91392969437203	0.978604032788312
THRAP3	72.4977811896109	0.0114694271949026	0.0366151084129219	0.313243021584361	0.754096035372279	0.927185423175706
SH3D21	6.70729507159826	-0.0250707972867431	0.111569200138001	-0.224710737871499	0.822204310618598	0.949521925910288
EVA1B	2.33348766890813	0.241249920133241	0.178623342379286	1.35060690792011	0.17682138679319	0.564492214162817
STK40	21.8962108460525	0.0490151158506208	0.0669493302457103	0.732122571961971	0.464093757884376	0.797809602995219
LSM10	8.66932528202692	0.124097337117089	0.092199905884526	1.34595947714428	0.178315585595992	0.566506850981111
OSCP1	9.65845058171151	-0.0208381246372608	0.0988574029420489	-0.210789723552381	0.833051357802366	0.952909318885435
MRPS15	9.64536604411388	-0.071305764759124	0.0780093792255651	-0.914066557983271	0.36068187349115	0.735585535997019
CSF3R	133.822901566422	-0.159413704006055	0.0627352849893462	-2.54105331685553	0.0110519064678993	0.155577974472689
GRIK3	2.97996069162816	-0.00979638069274162	0.131985623163585	-0.0742230892875342	0.940832873926734	0.984723650058604
MEAF6	27.0852489616559	0.00844058313163526	0.0478165251823111	0.176520211359016	0.85988527161781	0.962178369697532
SNIP1	7.26302267275162	0.128851733855499	0.0867258349527438	1.48573644665064	0.137348846231419	0.51006179505487
GNL2	11.2893845882653	-0.0871662255042761	0.0698851586141525	-1.24727806637079	0.212295556939766	0.605801649056353
C1orf109	6.02254170434711	-0.143398115299536	0.106166336605114	-1.3506928833092	0.176793832946287	0.564492214162817
EPHA10	4.68043580431928	0.0755195120782653	0.107091588592742	0.705186215562254	0.48069435844966	0.806953691800896
MANEAL	2.1786551592055	-0.348900973073586	0.153791905223611	-2.26865628959008	0.0232892356611246	0.227691360487105
YRDC	3.10014463071442	-0.0736559931645002	0.138756685413276	-0.530828427798787	0.595537678577597	0.866794533759099
C1orf122	17.7704444154453	0.0406269254104011	0.0622471162347203	0.652671607423641	0.513968010474526	0.825736015883427
MTF1	15.6831606372462	0.0131746164122931	0.0759381386225663	0.173491431990118	0.862265162045481	0.962854532638687
INPP5B	37.0967057782374	-0.126351998210395	0.056176367045421	-2.24920201956517	0.0244996460489094	0.233381432215206
SF3A3	20.6093752303864	0.00405563415578335	0.066469863939416	0.061014630020604	0.95134755769233	0.987424143696686
FHL3	5.09681704057364	-0.000271414877293391	0.123205905714772	-0.00220293723518198	0.998242311813288	0.999412089937832
UTP11	7.51144735950077	0.206950795551896	0.0854082638048808	2.42307695218679	0.0153896663286135	0.186915742025116
RRAGC	12.1483666366373	0.0847056289127318	0.0697392725807497	1.21460442270391	0.224517001233752	0.615995314195791
MYCBP	8.54825573424591	0.0440668620229655	0.0844717069731604	0.521675997822171	0.601895939138128	0.868656489048235
RHBDL2	4.38462617865366	-0.147327692972141	0.131976670761133	-1.11631618014363	0.26428681812596	0.659393947412458
AKIRIN1	28.3651972347634	0.08487880563036	0.0440311827305586	1.92769760807384	0.0538927497975902	0.343213050326133
NDUFS5	50.1219571361673	-0.0174718754137481	0.0542973276347771	-0.321781497816431	0.747618232026377	0.926271625643939
MACF1	269.041576725418	-0.0606569968403161	0.0226700122571745	-2.67564905356942	0.00745846997566164	0.127396939201999
PABPC4	52.2085556284446	-0.0718200113706503	0.0555044354138776	-1.29395084978548	0.195682398557798	0.588497673784837
HPCAL4	23.8669190404402	0.0554686181794666	0.0611299194258118	0.907389028162947	0.364201109438687	0.73792107311895
PPIE	11.6271362450769	-0.0372059818278324	0.0737115743784058	-0.504750877207313	0.613733821800749	0.873155400476494
TRIT1	22.2477262638562	-0.0894133635734359	0.0548597627335479	-1.62985326800835	0.103132512445748	0.457677557818855
MFSD2A	4.20617978201675	0.0578194686536034	0.142661026445592	0.40529267238698	0.68526239208423	0.900043004802932
CAP1	61.8488404752266	0.0440795436970827	0.042546600327778	1.03602974990939	0.300188263594044	0.692531980850982
PPT1	51.305695172775	0.136845193301639	0.0540990818094029	2.52952894438688	0.0114215752943063	0.158700397066853
RLF	89.449223751049	0.047228034840728	0.0559089286778151	0.844731529607512	0.398260751305445	0.757856096120701
ZMPSTE24	20.0066046337109	-0.00814670982085481	0.0571210384579385	-0.14262187874707	0.886588817383559	0.970505114194334
COL9A2	12.774129897591	0.188536787237106	0.100128810368234	1.88294244727109	0.0597081679310501	0.35938504794959
SMAP2	320.063816782727	0.0388389757868856	0.0768139472329325	0.505624006915168	0.613120625220649	0.87295907370942
ZFP69B	1.93859558209592	0.125325733352322	0.17377216564488	0.721207178878331	0.470782055577268	0.801106867903124
ZFP69	2.8659464788605	-0.272139895495362	0.12828816113008	-2.12131729925898	0.033895109540285	0.271123270218691
EXO5	2.31817561049594	-0.0295520976522933	0.148452133131531	-0.199068191402206	0.842209402815155	0.957053970345193
ZNF684	5.26234723894501	-0.166875788414059	0.1035105728353	-1.61216177094858	0.106926741780988	0.462626744745148
RIMS3	27.8794518175051	-0.0355712466525099	0.0530389380826078	-0.670662874077681	0.502435318870299	0.817864486943697
NFYC	49.4462525320966	0.0352956102907924	0.0415636799081135	0.849193583648556	0.39577358300641	0.756777891350617
CITED4	3.30480387102048	-0.00359455595307356	0.13154643689724	-0.0273253767860054	0.978200216674702	0.99428801532927
CTPS1	12.5690887352788	-0.247841485218189	0.105896964017885	-2.34040217787861	0.0192629839483657	0.210300457985248
SLFNL1-AS1	4.32701719209975	-0.31490225500452	0.119738523589151	-2.62991596660251	0.0085405976528775	0.135880409207126
SLFNL1	3.68085208627323	-0.266410261699352	0.155778300762532	-1.71018852045041	0.0872310177917716	0.425097761335948
SCMH1	73.2013186394855	-0.0922190581520661	0.0504631914224744	-1.82745196156966	0.0676318427461209	0.380331348073391
HIVEP3	266.893900639703	-0.138350849942171	0.0714432572058707	-1.93651375025497	0.0528048101233346	0.339142508077299
FOXJ3	92.390655937433	-0.026359885619014	0.0276909040742777	-0.95193300833756	0.341130957959443	0.721119568161974
RIMKLA	5.9955775273344	-0.0815534947553913	0.097850775314951	-0.833447609310157	0.404592333485353	0.760644538361878
PPCS	14.6719624928256	0.0475245565589493	0.0635936567384837	0.747315990247024	0.454872842536853	0.792879968865814
CCDC30	24.5071134609747	0.150732873359598	0.0787975463674868	1.91291328611462	0.0557591544056869	0.348046219097747
PPIH	11.0050909918403	-0.159824617192412	0.0740439880495999	-2.15850903499889	0.0308882767162816	0.260169181530389
YBX1	44.3090701777912	0.230561689505418	0.0823857916384541	2.7985613164613	0.00513308224817644	0.101950457808905
P3H1	9.3062635705886	-0.0499512032588939	0.0746782420990171	-0.668885633283424	0.503568435420457	0.818306227096462
C1orf50	8.07283672684166	0.105888563969425	0.0799294592881474	1.32477518192253	0.18524572864669	0.576370581052792
TMEM269	1.85676997553291	-0.348436087822381	0.183904914811249	-1.89465348536225	0.0581383239105645	0.354408641857664
SVBP	12.8044513245084	0.0272461258006049	0.084011555730048	0.324314025181895	0.745700302480446	0.926271625643939
ERMAP	25.9764589483245	-0.106967131797426	0.0791281781662787	-1.35182098559943	0.176432589119622	0.564214905273163
ZNF691	7.28734127656559	-0.136871713614702	0.0879614283776975	-1.55604241698974	0.119698006283789	0.482696362887493
SLC2A1	3.92809049107006	0.344088161733078	0.155951554760386	2.20637852736869	0.0273575072123045	0.245913405764479
EBNA1BP2	7.92593057687387	-0.0847931997297788	0.0886937619702153	-0.95602213556184	0.339061051255925	0.719651658641651
ELOVL1	10.1340292280047	-0.0324768945134715	0.0740907305529243	-0.438339509829407	0.661140189035441	0.888892866855512
MED8	7.5966194015115	-0.0746048389383588	0.0828312881278945	-0.900684277940556	0.367756210296978	0.740137258273383
SZT2	20.7961282676386	-0.105019173727869	0.0587187514603639	-1.78851169542933	0.0736934904618886	0.394852193960799
HYI	7.51332136826901	0.0498485592394519	0.0855831589804847	0.582457574986438	0.560258510056046	0.850548679302195
PTPRF	11.0749609579788	-0.143105971708036	0.0811079542092726	-1.76438887040349	0.0776665306791576	0.404912358307992
KDM4A	15.9558367257419	-0.111699549035287	0.0609602001756513	-1.83233566677004	0.0669014263561134	0.378718311578115
KDM4A-AS1	6.21905059944671	-0.189629943956389	0.125402122990135	-1.51217490928209	0.13048937221073	0.499123282220293
ST3GAL3	64.6944978364887	-0.0818013760486015	0.0406130571235665	-2.01416445454274	0.0439922702522822	0.30799117459691
IPO13	7.67459888066717	-0.0809214252346949	0.0813738898297182	-0.994439683343514	0.32000885656242	0.705294957196793
DPH2	3.98094475478261	-0.117992165251922	0.115889260110113	-1.01814581558128	0.308608665071398	0.696995462554579
ATP6V0B	55.8231393035349	0.12356626540236	0.0422330581621783	2.92581855966612	0.00343551240672029	0.0786755475902628
B4GALT2	7.48167825976735	0.030238867812728	0.0904884085903297	0.334173937676693	0.73824830935761	0.923842347877043
CCDC24	6.37525785998345	-0.138903941777767	0.0951812027327925	-1.45936317034909	0.144465177163801	0.522024324900363
DMAP1	12.6202467240228	-0.020186453228444	0.0639144391197379	-0.315835568714396	0.752127318983176	0.926715460404179
ERI3	50.2330271492869	-0.10530628760792	0.0363134442794921	-2.89992562527019	0.00373251213224327	0.0840245023323788
RNF220	28.1952691810087	-0.0542832029657533	0.0485760078469658	-1.11748999911165	0.263784873306003	0.659365239173384
TMEM53	2.85283116597621	-0.0452763980813346	0.142258698331842	-0.318268046961317	0.750281619935197	0.926271625643939
ARMH1	12.7315389771638	-0.0458783875119548	0.112566609200679	-0.407566576249664	0.683591906980657	0.899039771613893
RPS8	118.656794168909	0.0633964210394956	0.0674737078418699	0.939572213640166	0.347437034637831	0.725814993144884
PLK3	18.1370926157768	0.024743439678996	0.0896464936503738	0.276011237823721	0.782539434853971	0.936472590157347
BTBD19	8.07774607786761	0.175803214096553	0.126157115890409	1.39352594465833	0.163460805054456	0.547944142719508
PTCH2	6.35272064325278	-0.15104741278637	0.0936945156604745	-1.61212651265233	0.106934412459975	0.462626744745148
EIF2B3	48.4849327307626	-0.121469738164036	0.0614856371489468	-1.97557907499242	0.0482024705161406	0.322527401097423
HECTD3	6.06472558759589	0.0159944139063782	0.0921304045231489	0.173606248546965	0.862174920966567	0.962854532638687
UROD	9.04437102885876	-0.114587731736806	0.0825494725655164	-1.38810979859213	0.165103613293008	0.549927632621154
ZSWIM5	11.8995101648214	-0.213413981732818	0.0806311623210839	-2.64679282289117	0.00812591192782769	0.13253810546072
MUTYH	7.43300945957732	-0.14248266848983	0.0884983983601515	-1.61000279247976	0.10739724667266	0.46349135358128
TOE1	2.53893625275372	0.179645002402605	0.145276492019734	1.23657310212448	0.216245610904695	0.608520696139133
TESK2	16.9731894142458	0.00993534851190208	0.0775239972546626	0.128158362103865	0.898023650503694	0.974378705541981
MMACHC	2.11513756545845	-0.156258442270135	0.156832693240534	-0.996338448581514	0.319085728446382	0.705245917963937
PRDX1	33.9316926336388	0.0552889881366083	0.0541557820077332	1.02092493334716	0.307290005166837	0.696450101312288
AKR1A1	40.029636512144	-0.0932700355981501	0.0525853040561185	-1.77369014541807	0.0761144173779928	0.400225906297965
NASP	48.1818432303123	-0.0730173673864393	0.0681503824389598	-1.07141537249389	0.28398270381511	0.679052073809518
GPBP1L1	89.9399766529131	0.079288466414659	0.0298239417000725	2.65855087875478	0.0078477500226086	0.130722170955725
TMEM69	7.94436651685207	0.0865413526418109	0.083427819496422	1.03732008296732	0.299586709261461	0.69197506281918
IPP	3.09675434152298	-0.218338248892788	0.134538365349185	-1.62286979127557	0.104617242493373	0.459031838152829
MAST2	43.2254631923372	-0.0740789793037778	0.0468923650952883	-1.57976632556802	0.114160390043333	0.473885805846645
PIK3R3	5.87870696399782	0.00545415396297783	0.110210783711276	0.0494883874273712	0.960530091351974	0.990357535874471
POMGNT1	14.0239724261704	9.37346901719467e-05	0.0705888722510554	0.00132789612842335	0.998940492492154	0.999454804307942
LURAP1	5.64647008987446	0.0793964215104878	0.14287822272841	0.55569295302202	0.578420774823807	0.859128896504867
LRRC41	19.8491576859443	-0.0446152762003158	0.0558000611366058	-0.799556045128551	0.423968062793502	0.773606647643194
UQCRH	64.2808939760802	-0.0322398844580688	0.0483895726578379	-0.666256854261488	0.505246938367439	0.819597144291163
NSUN4	13.4115720581186	-0.144509878384723	0.0709755619366727	-2.03605120469015	0.0417452137970868	0.301331708349675
FAAH	7.25202799622302	-0.0657218298783865	0.0921998245268528	-0.712819468102624	0.475957477163136	0.804224485798054
MKNK1-AS1	11.1304684943138	-0.297150780368941	0.13613384186559	-2.18278406233719	0.0290517159061704	0.253652433550472
MKNK1	187.433258943158	-0.273366455394579	0.0583778595158321	-4.6827077536209	2.83110011197746e-06	0.000489958874888015
MOB3C	7.52025233769343	-0.0685109623401728	0.118571782009867	-0.577801574530369	0.563398092133508	0.852134189669157
ATPAF1	24.6068237029006	-0.0793853484628299	0.0475322204174664	-1.67013759857216	0.0948921427265908	0.442775008142894
EFCAB14	36.9446772477286	0.064927393617661	0.0424581066746921	1.52921076097729	0.12621220375143	0.49193828298874
CYP4X1	4.37479735043141	-0.0573388718199194	0.110160606751506	-0.520502505485116	0.602713382065516	0.868783526145726
TAL1	31.7561309133449	-0.0318414604914537	0.0736333577383586	-0.432432547821545	0.665427066604891	0.889756862118366
STIL	3.32475788518796	-0.30993303383508	0.20340757594858	-1.52370447555714	0.1275825509548	0.494868959406371
CMPK1	35.9503370587694	-0.0310989371475166	0.0405161280878083	-0.767569326469639	0.442743091442811	0.786190077806855
SLC5A9	10.9999685978501	-0.273714154823531	0.177338869176822	-1.54345269085152	0.122720977697649	0.486697801638809
SPATA6	181.561190806111	-0.048030874086248	0.118948569743076	-0.403795305735856	0.686363248733805	0.900647295665263
AGBL4	40.2770264385785	-0.128546486346163	0.0667241663860652	-1.9265356662891	0.0540375228514243	0.343900958613678
BEND5	2.80949758409501	-0.166366899185079	0.137171208060353	-1.21284124808378	0.225190521692873	0.616847899031043
ELAVL4	43.8303447660572	-0.0986054053559379	0.0713400836324818	-1.38218796972424	0.166913992998954	0.552440643981696
FAF1	207.710239211686	-0.0182760792790179	0.0265236234992734	-0.689049114255395	0.490792360631757	0.811705015290077
CDKN2C	2.00657454847154	-0.129139695287972	0.181967590551405	-0.709685141714787	0.477899408101583	0.805359966353547
RNF11	41.928162738567	0.00249392313102322	0.0493153786791004	0.0505709009607611	0.959667450814373	0.990357535874471
EPS15	242.85401148903	0.0559093752583798	0.0523660070744751	1.06766542613924	0.285671459426761	0.680265368535472
OSBPL9	80.8932467433536	-0.0469403239968649	0.0347079750983259	-1.35243625892566	0.176235796721425	0.564078951247421
NRDC	104.210781029948	0.0065396495934223	0.0320530780144232	0.204025634932146	0.83833346644955	0.955096326977657
RAB3B	3.53058777690709	-0.0300357014214108	0.139127196349004	-0.21588662899571	0.82907611986327	0.951406212475721
TXNDC12	18.2741531156221	-0.052221115707623	0.0562619162723764	-0.928178760474652	0.353314849964171	0.730083837773449
BTF3L4	38.7438132810188	0.0226502939114509	0.0393668800575857	0.575364211700754	0.565045002805747	0.852904102921331
ZFYVE9	29.5076143958223	-0.162612631571641	0.0549274971670328	-2.96049592569531	0.0030714418426494	0.072355271955179
CC2D1B	8.18630866505252	-0.234348279769824	0.0797239138932874	-2.93949792885866	0.00328744467797088	0.0763124743249793
PRPF38A	11.1998249087992	-0.0396125065725521	0.0686805253290997	-0.576764758026223	0.564098379611988	0.852483487161119
TUT4	127.421115804758	0.0041491548850955	0.0294487254222155	0.140894209362469	0.887953516774107	0.970924900725627
GPX7	2.43515331754688	-0.028155128300508	0.160731764137484	-0.175168414604254	0.860947302072741	0.962480781566033
SHISAL2A	9.32071806411358	0.0612380042624354	0.149279299495887	0.41022435440972	0.681641376948436	0.897720667035106
COA7	4.08277566243061	0.07452237833141	0.117572127578643	0.63384392088646	0.526182686576324	0.832867475622264
ZYG11B	57.5219814364443	0.0401008990178619	0.0325228882068928	1.23300546872596	0.217573723852255	0.609329204572801
ECHDC2	29.8328803264972	-0.224594426083307	0.0580327374264892	-3.87013323932553	0.0001087758873657	0.0087039905637389
SCP2	47.2906757957447	-0.0196127573672051	0.0429433176520887	-0.456712672413915	0.647877581097644	0.883917067052781
CPT2	4.69501973622777	0.0117249629029129	0.107958181856859	0.108606524315674	0.913514585713469	0.978544681428484
CZIB	11.5310237593117	0.0284959953348332	0.0677184087216441	0.420801313450316	0.673900172468404	0.89394971647554
MAGOH	11.633071913563	-0.140882734785466	0.0650227769148613	-2.16666745823441	0.0302602196197511	0.258869850830221
LRP8	24.2963800782999	-0.179847498904502	0.0898697678755676	-2.00120132894431	0.0453706978197425	0.312006157108127
GLIS1	2.14784197145617	-0.103921815707753	0.1494638437438	-0.695297358241956	0.486868969487501	0.809922157077999
NDC1	18.4757712483314	-0.0670430551061911	0.0769099451762886	-0.871708528104121	0.383367406667225	0.751136237030056
YIPF1	18.5863940037663	-0.0371681187037409	0.0625882533071294	-0.593851349730942	0.552611540714657	0.84605231157473
DIO1	2.69348807514411	-0.124384251373503	0.155095713897091	-0.801983808888712	0.422562324147139	0.772617110264348
HSPB11	23.5895120509021	-0.104238435323909	0.0588547023653881	-1.77111481554634	0.0765416107929651	0.401540891483495
LRRC42	4.30221498019664	0.049298679727171	0.11176804065564	0.441080289481509	0.659154872388202	0.887980777180249
TMEM59	44.0013855050339	0.0597316297177503	0.0407622377350006	1.46536679625078	0.142820871364503	0.51946318533993
TCEANC2	11.5378149204749	0.108751681640571	0.079254752758026	1.37217867517173	0.170007822223684	0.556184801757761
CYB5RL	3.45419900297236	-0.141792380779959	0.132716290826771	-1.06838715802444	0.285345907398506	0.680136259986329
MRPL37	7.68868810014442	-0.0672082002014185	0.0840365589331375	-0.799749550132006	0.423855918125297	0.773505775993884
SSBP3	50.0975005096519	0.00602508107771566	0.0491745216396314	0.122524447149067	0.902483685827251	0.974943263842765
ACOT11	11.1061187366507	0.665387914079828	0.119907233229636	5.54918912027212	2.86997592082824e-08	1.02737585397438e-05
MROH7	7.47799996008014	0.36145170752745	0.119614101776371	3.02181517195368	0.00251263916476692	0.0646113999212181
TTC4	11.328702118803	0.0443518803600445	0.0756944344692854	0.58593317554993	0.557920422092692	0.848551385876954
DHCR24	15.3326853964636	-0.14020740405111	0.068513274333154	-2.04642684816573	0.0407143928137434	0.296655464423506
USP24	136.497782134776	-0.0125073514605822	0.04296362169096	-0.291114923936077	0.770963426353763	0.9323804666332
PLPP3	14.2996062018141	0.00751181825242737	0.0724088491009479	0.103741715904846	0.917374320736436	0.979439830859253
PRKAA2	9.46557839648358	-0.111320783001145	0.082868219805973	-1.34334710292788	0.179159606608159	0.56742913357178
DAB1	52.893940462505	-0.102819758203088	0.0962571925635243	-1.06817740539475	0.285440494773785	0.680136259986329
OMA1	9.66990925017414	-0.044475892430179	0.0794319027366339	-0.559924802225174	0.575530730546826	0.857496662390852
MYSM1	55.6398906419366	0.0286039466513323	0.0314718859862681	0.908872975194841	0.363417180479108	0.737595128602369
JUN	22.9329946555722	0.118340112685683	0.116099135192856	1.0193022755002	0.308059484041028	0.696641567295916
FGGY	47.9355332134208	0.185704408574855	0.0799343037129487	2.32321293798638	0.0201677160781099	0.213661559042468
HOOK1	6.9567305558624	-0.00882760532889592	0.0885041946616691	-0.0997422253560049	0.920548976684577	0.980503789861035
NFIA	218.107512482603	0.0223007828392093	0.047594149579427	0.468561431105999	0.639383151228086	0.880745575057176
TM2D1	42.1595100035867	0.0163528634037972	0.0366079304166223	0.44670275586986	0.655089691769981	0.887973708767534
PATJ	16.9377933901346	-0.069943115340236	0.0670927764693792	-1.04248354324937	0.297187551364868	0.690409222038714
USP1	10.4284964894562	-0.0736876978345353	0.0742115903081693	-0.992940557243706	0.320738923507683	0.705732321019028
DOCK7	66.6117968589037	0.045685960408807	0.0367497695257556	1.2431631816572	0.213807707201321	0.607378153569097
ATG4C	90.5875945275156	0.0770842630091371	0.0666469001634489	1.15660687624017	0.247433011623768	0.644054966918889
ALG6	11.3892109662552	-0.08637174171882	0.0748372781102373	-1.1541272464719	0.248448004376149	0.644702553207749
ITGB3BP	27.0911326966182	-0.0489213838009585	0.0876842150273652	-0.557926917469589	0.576894289928498	0.85788578791762
EFCAB7	11.548432219962	-0.16784808484096	0.0858494317795672	-1.95514497139524	0.0505659615057826	0.332077262748689
PGM1	12.5550398449042	0.157815233509285	0.100662706487017	1.56776267017656	0.11693652979733	0.478171203598585
ROR1	2.63888090719904	0.120995839992568	0.184974912973149	0.654120269866711	0.513034323322082	0.82538542852321
CACHD1	4.18512234867086	0.0409635438016944	0.114859998979356	0.356638900972453	0.721362151247692	0.916731067210608
RAVER2	4.19431817042014	-0.17812658335439	0.160156292365771	-1.11220471405256	0.266050141525368	0.660894446839114
JAK1	123.008300741047	0.0710927469755323	0.0517371813214532	1.37411326167576	0.169406522962248	0.555018528866921
AK4	8.64203590033783	0.049412214166977	0.0860425790378723	0.57427630272714	0.565780842442573	0.853344805382673
DNAJC6	43.2843191927022	-0.0189856671198764	0.0488327698656363	-0.388789478297373	0.697431884810181	0.905909047081309
LEPROT	23.5421820552196	-0.0336808385941286	0.0554413493852107	-0.607503947281506	0.543516523863588	0.840733758149636
LEPR	34.7733467262084	0.165887571308082	0.0939579651179395	1.76555091524017	0.0774712210917148	0.404700852730644
PDE4B	205.127413487348	0.128330362738892	0.10251984554338	1.25176117910352	0.210656899806608	0.602531970667108
SGIP1	26.4880462884996	-0.0504364369735254	0.0552432362483627	-0.912988456121091	0.361248612913261	0.736038469246123
TCTEX1D1	3.36916169273263	0.00467847246199571	0.156384778038476	0.0299164184690958	0.97613371166531	0.994065890767215
WDR78	4.16661664295952	-0.165899563884123	0.114514584535901	-1.44871995612151	0.147415805077951	0.526158982970141
MIER1	62.384720140275	0.00935771493612413	0.0323984799271299	0.288831913014788	0.772710009354216	0.932803391871671
SLC35D1	18.3677151958491	0.0112569697042013	0.0658180919377839	0.171031541218822	0.864198964677007	0.963586952260086
IL12RB2	4.48544967056942	-0.112950937618895	0.161316486841316	-0.700182230784649	0.483813507146436	0.808614711600069
SERBP1	47.4243151272405	0.0722891568423664	0.0423946710698861	1.70514725124769	0.0881669649570406	0.427113683871305
GADD45A	3.5852633564117	-0.0161299081328168	0.134301882410186	-0.120101876781985	0.904402445697503	0.975544086021975
GNG12	4.84747787281325	0.307615887719269	0.139939607414682	2.19820459269771	0.0279345295501852	0.248199481039301
GNG12-AS1	16.9823009368541	-0.300130350697491	0.142300981363167	-2.10912354800651	0.0349339187623777	0.275139371229992
WLS	37.4916557406913	-0.161039832051259	0.0892486020344178	-1.80439612924307	0.0711692294359049	0.389426801293891
LRRC7	54.0513426427666	-0.0244054938680366	0.0581505360823866	-0.4196950795683	0.674708220060845	0.894223986477453
LRRC40	20.578161201211	-0.0626034577506001	0.0538508647033832	-1.16253393692798	0.245018647837593	0.641469130358005
SRSF11	142.99347560303	0.00390346041003943	0.0352907043071468	0.110608742066078	0.911926614862073	0.978100050882742
ANKRD13C	51.6169664555385	-0.0360385654275824	0.0365773983867775	-0.985268690968743	0.324492107418552	0.707358248465324
HHLA3	3.91357715292904	-0.149264436219876	0.121222257358257	-1.23132863116667	0.218199977690834	0.609772125559719
CTH	1.9440408399062	-0.126467814365434	0.177401899072232	-0.712888729076913	0.475914614129386	0.804224485798054
ZRANB2	93.7795582148303	-0.0306954524943727	0.0287881487807956	-1.0662530865774	0.286309250337506	0.680409631785656
ZRANB2-AS2	14.5089488412785	-0.111971375207771	0.100451083972604	-1.11468558406307	0.264985180749612	0.660061053605012
NEGR1	91.9553062630975	-0.0511904348618009	0.0548563899468743	-0.933171776549209	0.350731284438545	0.728700117139729
FPGT	24.0540295990863	0.0354985268711744	0.0631402899295451	0.562216722647065	0.573968369176874	0.856576163018432
TNNI3K	14.2699617477399	-0.129062196168235	0.0923892061003543	-1.39694020130496	0.162431554171526	0.547017598373318
ERICH3	9.79175413427099	-0.0962953981000031	0.0821504041141931	-1.17218410716699	0.241123147730915	0.636892850210415
CRYZ	8.78440284429247	0.198557414770294	0.119746366071045	1.65814981518931	0.0972872312288181	0.447756644953588
TYW3	15.7385004506407	0.0396251754843406	0.0641487607732094	0.617707575434402	0.536768117476714	0.838018673480517
SLC44A5	11.8210992147462	0.084113216289318	0.0773720950560288	1.0871260010267	0.276981128318623	0.672824974336072
ACADM	32.7103045327017	0.0290574694720934	0.0459897987565125	0.63182423619496	0.527501734842259	0.833424605441444
RABGGTB	25.7523445107958	-0.125780084341025	0.0654073655163624	-1.92302630365934	0.0544767465416641	0.345290371506722
MSH4	10.3306954117178	0.174715979612579	0.132162490504426	1.32197856551991	0.186175288552919	0.576574239930016
ST6GALNAC3	665.775666759259	-0.196058178697333	0.0881873623264655	-2.22320039430972	0.0262022902669217	0.240830915203335
ST6GALNAC5	17.0521808698448	-0.0284529142033561	0.0732815336747527	-0.388268541562454	0.69781731490735	0.905909047081309
PIGK	27.0858518559491	0.0462615045832101	0.0480767015830933	0.96224372845658	0.335927188051963	0.716690329214376
AK5	35.9092844675218	-0.0831868696497645	0.0517995732626697	-1.60593735450162	0.108287675006142	0.464094909612018
USP33	93.0190169113514	-0.00924231297891892	0.0299835950811974	-0.308245657463362	0.757895413043622	0.929146282465436
MIGA1	48.1744453798238	-0.0367286085447981	0.0361081123925671	-1.01718439738652	0.309065716991337	0.697025018735656
NEXN	3.75203611442394	-0.00819514328694385	0.141073276462617	-0.058091394007677	0.953675829405185	0.988407794849427
FUBP1	79.4559530932258	-0.00964079354316866	0.0327674416231878	-0.294218683717632	0.768590804619617	0.931415653918988
DNAJB4	11.4250032780896	-0.0896882471243878	0.106562691196534	-0.841647729776038	0.399985164309598	0.758390609704531
GIPC2	14.2422064189176	-0.23241118649016	0.0954896166710576	-2.43388961640478	0.0149375496374489	0.182988879413223
IFI44L	85.0586899718952	0.216792181406704	0.158855296851211	1.36471484239999	0.172342692809072	0.559250393674094
IFI44	42.5949640923451	0.0853574300709233	0.105559341492211	0.808620334915802	0.418733564393239	0.770671448578167
ADGRL2	24.8024921391763	-0.00815436890267004	0.0650235518656124	-0.125406389972715	0.900201829586611	0.974682647403695
TTLL7	36.6888252551784	-0.0682208542254597	0.0475205162187774	-1.43560844144414	0.151113791351582	0.531163024226247
PRKACB	119.258272491309	0.0103422957050834	0.0434103958170292	0.238244676429012	0.811691327741907	0.946826110264888
SAMD13	3.07883688258178	0.213908657781315	0.148805567209665	1.4375044011621	0.150574723165517	0.530174901407421
RPF1	12.7070052430244	0.0407702701211822	0.066049488140575	0.617268524994617	0.537057623817636	0.83830549513581
GNG5	16.0273519323705	0.188645745418329	0.0645428531762678	2.92279836007767	0.00346901087551932	0.0793091679658643
SPATA1	26.5724644023615	-0.125562493094731	0.0940199164628699	-1.33548824353953	0.181716600529306	0.571753427424468
CTBS	30.1707289208553	0.0947093566358544	0.0613393903762667	1.54402181134978	0.122583048774961	0.48643442604603
SSX2IP	21.9978300355045	-0.0940883703724942	0.0589620680027168	-1.59574407003769	0.110545945014641	0.467731412141264
C1orf52	23.8428460818055	-0.0666155561944298	0.0503435426574383	-1.32321947717733	0.185762400620587	0.576370581052792
BCL10	6.97427733105211	0.0890660890661099	0.0899453797694574	0.99022417042875	0.322064561000574	0.706164446049454
DDAH1	28.2211077800625	-0.034084544215123	0.0582491663376378	-0.585150764520027	0.558446347371634	0.848965764785017
ZNHIT6	32.7369183163379	-0.0568410041866329	0.0513455498855411	-1.10702883333302	0.268281462388158	0.662925710127209
COL24A1	2.97652819402611	-0.0261615761821448	0.146927675887305	-0.178057510432623	0.858677810494262	0.962082521973773
ODF2L	34.9067865706173	-0.087359768176665	0.0603735044318773	-1.44698852582324	0.147900137232301	0.526533778270344
SH3GLB1	48.4724466127735	0.205863729382535	0.0563459059569879	3.65357031511185	0.000258618922505364	0.0150357926769872
SELENOF	46.4641811788951	-0.0121956598414406	0.0418069530363991	-0.291713673340951	0.770505553908406	0.932324057090913
HS2ST1	71.9852762182089	0.13498407108866	0.0604680143552224	2.23232187344022	0.0255936972240212	0.237667966534794
LMO4	96.2884233462228	-0.021925381378819	0.046305745595859	-0.473491595841613	0.635862495447665	0.879475091568337
PKN2-AS1	7.90697922370781	-0.133861187608709	0.0844497907089029	-1.58509792013726	0.112944088078272	0.471474651737698
PKN2	233.000137814657	-0.0475236155868956	0.0418808409728911	-1.13473403310256	0.256486773155478	0.652216295749147
GTF2B	31.0989232607979	-0.0349486318513486	0.0540525636627689	-0.6465675165639	0.517911887048062	0.827857407345428
KYAT3	33.6861230886923	-0.0246030070570076	0.0474192127623693	-0.51884047886455	0.603871987473021	0.869203229079094
RBMXL1	10.1938165306475	-0.124777112204038	0.0726028301611682	-1.71862600847723	0.0856824927336661	0.422598394520102
GBP3	6.59028281844744	-0.0155615475259512	0.0977643091477351	-0.159174116419476	0.873531695954667	0.966226350631918
GBP1	4.25002271249761	-0.25021170372816	0.158763291883419	-1.57600476004171	0.11502470621876	0.474864273713085
GBP2	15.8575964889044	0.183145984957012	0.134556661755729	1.36110678257974	0.173479946545603	0.560395843757995
GBP4	4.77320141847625	0.0698949860341364	0.159525923062986	0.438141868682619	0.661283445171823	0.888892866855512
LRRC8B	39.9901364969447	-0.0154588981065382	0.0568723484457472	-0.271817474203393	0.78576236845754	0.937972387726407
LRRC8C-DT	12.5530471312144	-0.100578666052624	0.0803626221078433	-1.25156028280973	0.210730134567164	0.602598700970596
LRRC8C	131.943077524609	-0.0471999117043273	0.0517799978998197	-0.911547192327939	0.36200713201579	0.736780442738385
LRRC8D	127.643065633408	0.027871690179963	0.0522732046764419	0.533192681651752	0.593900206982631	0.866348053476133
ZNF326	41.1612899957742	-0.0414205680244827	0.0397676698678707	-1.04156386738534	0.297613928068101	0.690725784177125
ZNF644	144.071527818844	-0.0518221060116874	0.024764675377611	-2.0925816802161	0.0363865133407082	0.281538524783254
CDC7	6.18733006505082	-0.0410872488204959	0.114181273053466	-0.359842272920329	0.718965088568029	0.915604759800366
TGFBR3	2.73775078875493	-0.142981601904002	0.130604424930395	-1.09476843514455	0.27361809833631	0.669655660627978
EPHX4	5.98642403717543	0.0312389056727381	0.0979843199314404	0.318815354279093	0.749866534362864	0.926271625643939
BTBD8	44.091824776154	-0.121431384208651	0.0633006651350315	-1.91832714474037	0.0550695425855161	0.345736713740398
GLMN	27.7941360682117	-0.081791339277494	0.0497198697744055	-1.64504331263551	0.0999608793944824	0.451431220871908
RPAP2	55.0285598034087	-0.10469418119455	0.0354509098136295	-2.95321563663508	0.00314482199817503	0.0737569200709914
EVI5	162.721741762052	0.0146435802937243	0.0302476309701503	0.484123213093125	0.628298427957963	0.876229599703934
RPL5	102.551712503993	0.0470196178959063	0.0531511018694783	0.884640510583791	0.376350550243892	0.745630139086465
DIPK1A	49.7408414542185	0.117464917263103	0.0564798224356545	2.07976782145389	0.0375468339287687	0.285941113810595
MTF2	61.1156029941665	0.0408853217571424	0.0368219106658915	1.11035307559461	0.266846910261675	0.661790067509492
TMED5	30.6663637607116	0.0504537817907429	0.0672698865452393	0.750020319371469	0.453242467000292	0.792260141269065
CCDC18	42.9645615787121	-0.00359357255570104	0.0739400865218506	-0.0486011407984906	0.961237160815519	0.990357535874471
CCDC18-AS1	139.834221793536	-0.0490514216305146	0.0681457913153461	-0.719801189240404	0.471647412604977	0.801452947322225
DR1	29.2817901344854	0.00378048003639461	0.0576159743144832	0.0656151367979954	0.947684237662452	0.98642374440483
FNBP1L	97.2895783151148	-0.0811686166186169	0.039872175842963	-2.03572077275894	0.0417784019662932	0.301331708349675
BCAR3	83.9972633776617	-0.153378222333889	0.0599180508805048	-2.55979992806797	0.0104732438836175	0.151884367322867
DNTTIP2	8.44969974363972	0.0858994842265552	0.0893304030015272	0.96159293298035	0.336254122809509	0.717162877481616
GCLM	9.46156018213025	0.156481490182855	0.0764178590827565	2.04770837682581	0.0405885825573063	0.296523355814735
ARHGAP29	3.52148028055407	-0.0237484514837459	0.127952687187461	-0.185603382045056	0.852755801164564	0.961063559506343
ABCD3	33.8044471953197	-0.0182439004855839	0.0445981621536731	-0.409072921496639	0.68248614750112	0.898363928631338
F3	7.21746493044602	-0.119926865365317	0.0945622051544456	-1.26823253719014	0.204714920780403	0.59702159761091
CNN3	13.8320653840996	-0.0831219695729194	0.0676835759940338	-1.22809660027783	0.219410707116921	0.609913864377823
ALG14	10.3621466808681	-0.195350846945729	0.0866951712620877	-2.25330712312875	0.0242397909453799	0.231885799216609
TLCD4	9.28043414641078	-0.0413908529476495	0.083197122707554	-0.497503418395158	0.618834092915248	0.874781382858039
RWDD3	16.1957032565649	-0.0577640379246961	0.0631203079301198	-0.915141890445884	0.360117145967217	0.735120227101432
PTBP2	108.70319599117	-0.0125196240308614	0.027061894325077	-0.462629255752435	0.643630134750375	0.882548954467657
DPYD	421.136206621312	0.835825380014999	0.129597128200889	6.44941281969909	1.1228432779165e-10	8.98472771146946e-08
DPYD-AS1	25.0367417910103	0.564945398147521	0.171258571374702	3.29878611979928	0.000971038655698801	0.0357001049553265
MIR137HG	6.87838210653943	-0.0462193134914175	0.0975180983454724	-0.473956263253603	0.635531096355263	0.879284937319024
SNX7	20.494060314922	-0.0108307027767164	0.0631166299324122	-0.171598242623447	0.863753389143593	0.963400898042005
PLPPR5	4.33062680628978	-0.0335398882759885	0.109108643576391	-0.307399003200932	0.758539686815484	0.929146282465436
PLPPR4	11.5656725933394	-0.0137643031665724	0.077508045187047	-0.177585476879924	0.859048531015184	0.962082521973773
FRRS1	11.7499073262032	0.181395914904858	0.218348255626085	0.830764204571862	0.406106847867646	0.761548311489329
AGL	24.0621703743918	-0.0630575165718234	0.0559718877953079	-1.12659263526054	0.259914754363885	0.655959258555089
SLC35A3	28.3219373297409	0.00647839615316467	0.0463446899679735	0.139787236847232	0.888828097798373	0.97098687876255
MFSD14A	33.8637603311485	-0.00123671201565237	0.0509375182556833	-0.0242790001948001	0.98063006361045	0.994554083594216
SASS6	7.41835708709254	-0.211827317992457	0.0963025099943472	-2.19960329180299	0.0278350534357452	0.248199481039301
TRMT13	31.9497277834436	-0.0139621836752359	0.0508713283238128	-0.274460764742804	0.783730551499149	0.937403208655845
LRRC39	3.79526436242905	0.0516381489641215	0.146349215542262	0.35284199353436	0.724206899662755	0.917871109072412
DBT	18.3605122206487	-0.0132180062644702	0.0582703180828736	-0.226839439003425	0.820548595072722	0.948901006441745
RTCA-AS1	3.89228405383018	-0.163985525331007	0.134787642398526	-1.21662136389442	0.22374831047392	0.615073362485255
RTCA	24.0181951580107	-0.075805608076785	0.0509886180867599	-1.48671626965449	0.137089763807817	0.509377781228555
CDC14A	54.3616981390645	0.128972340214599	0.0525663114161503	2.45351702906387	0.0141466841056163	0.179178160045343
EXTL2	17.1774984367212	0.11144770505972	0.0589680672579887	1.88996706593977	0.0587623648909592	0.356214104105044
SLC30A7	52.3011182459145	0.0658589721153884	0.0468078973073498	1.40700556752091	0.159425737859579	0.542574008532364
DPH5	14.7826205097274	-0.0721393002403826	0.0735329578068408	-0.981047171118573	0.326569480348818	0.708276257096766
S1PR1	2.6403592598061	0.127139108838761	0.138944782969041	0.915033340021768	0.360174127702275	0.735120227101432
OLFM3	15.4107442886854	-0.0962419610022004	0.0795272270140155	-1.21017624549186	0.226211271124297	0.618330585237303
COL11A1	5.46222094184404	-0.0451837376747419	0.101983035363629	-0.443051508651763	0.657728478351335	0.887980777180249
RNPC3	57.6916545488757	-0.0266799247646321	0.0421310546632799	-0.633260310663087	0.526563666938681	0.833082758940088
AMY2B	17.1330169791762	-0.145632903239913	0.0748389621098331	-1.94595033301214	0.0516607059861158	0.335825780659315
PRMT6	3.15527000256181	0.149699359946688	0.130143177199223	1.15026667681186	0.250034051260994	0.645462339743021
NTNG1	6.75881795874518	0.0421410734029719	0.0973039220035069	0.433087100039535	0.664951494045925	0.889559295396605
VAV3	12.2876176595227	-0.121124454772263	0.164414051649901	-0.736703788738097	0.46130250231551	0.796130162268191
SLC25A24	17.8248434064557	0.276367853606371	0.074016748845568	3.73385561939498	0.000188570620333747	0.0122148864209522
FAM102B	87.1503474080481	-0.0385487011951476	0.0475256348736258	-0.811113860922669	0.417300286612189	0.769416057320467
HENMT1	6.29598050546928	0.19460672393591	0.0935782054125013	2.07961590071177	0.0375607773595193	0.285941113810595
PRPF38B	75.9814299415586	-0.062988369114834	0.0404283031130828	-1.55802653746431	0.119226957478873	0.481952060523636
STXBP3	56.1521008485153	0.10727423167626	0.0457783209186364	2.3433413354527	0.0191118892353066	0.209993027257466
AKNAD1	7.71134213702694	0.101484748766491	0.0914286314945908	1.1099887104019	0.267003891388084	0.661880318462153
GPSM2	12.2538184128439	-0.146319122802462	0.0965892244292579	-1.51485969234204	0.129807939893551	0.498716013708335
CLCC1	9.28211598352109	-0.0975117736481713	0.0757101986777736	-1.28796087384721	0.19775958336819	0.59058696214215
WDR47	21.4933338322128	0.0828385853877398	0.0594424688646539	1.39359261097242	0.16344066109013	0.547944142719508
TAF13	10.755212827255	0.0105956280303524	0.0780474425279646	0.13575881139931	0.892011953263482	0.972512511039765
TMEM167B	13.8827193468119	0.0929704256475171	0.0621317839671475	1.49634244683326	0.134564439130779	0.506291880818
KIAA1324	4.19364128467498	-0.0796413514344861	0.117623409294929	-0.677087596014103	0.498350378447798	0.816042238042183
SARS	31.587019872032	-0.0503070909266749	0.0545721239065947	-0.92184594121314	0.356608940114755	0.732329621434332
CELSR2	12.9559449282417	-0.0188660537801657	0.0744198567937903	-0.253508332224309	0.79987542323579	0.941763068995038
PSRC1	14.3008884285838	0.0189637112773032	0.0822212268894569	0.230642523770646	0.817592528936985	0.948164663438419
SORT1	134.98480315703	0.129272338759429	0.0457763066435692	2.82400106600976	0.00474282271322949	0.0985642033575921
PSMA5	18.4807337693379	-0.0785002059247674	0.0672689835140528	-1.16695989479859	0.243226566016849	0.639594281257791
CYB561D1	8.95557725907927	-0.0361113154543871	0.0835698286216333	-0.432109483171049	0.665661842633029	0.889756862118366
AMIGO1	4.93977113020593	0.0227367031757961	0.107686413651442	0.211138085157055	0.832779522387097	0.95282302467685
GNAI3	62.5894847453142	0.0783467504637719	0.0502426262595248	1.55936813611369	0.118909273451405	0.48129016477879
AMPD2	21.7175631681596	0.0601314934493971	0.0927331138013282	0.648436043873422	0.516702964059963	0.827371058843275
GSTM4	10.2698686223392	-0.309703954722555	0.0837917685825101	-3.69611430766721	0.000218924433853329	0.013598306272634
GSTM2	8.29746891807288	-0.179187224452805	0.104589173512643	-1.71324830701663	0.0866668679578549	0.424517404740264
GSTM5	2.77049093120355	0.0294417124155862	0.145979098914212	0.201684437255557	0.840163429858543	0.956077884436098
GSTM3	11.9265769222663	-0.0808187466978701	0.0904695738574465	-0.893325161730249	0.371683067131291	0.743364414967768
AHCYL1	62.6495562126201	0.016759793059978	0.0417295169155807	0.40162921353447	0.687956926836366	0.900985877690568
STRIP1	15.934580131089	0.00736205173178821	0.0603393484405069	0.12201079265957	0.902890470827558	0.975071373163295
SLC6A17	19.2135438842028	-0.0631141331647767	0.0608657690359214	-1.0369397144646	0.299763953730603	0.69197506281918
KCNC4	8.96172650560945	0.0310543298437009	0.0817647248454098	0.379801068277481	0.704093089293355	0.909697951934864
RBM15-AS1	3.00151084137073	0.185899739561269	0.133374060351532	1.39382230001318	0.163371272335933	0.547914057590161
RBM15	11.5157388974777	0.10430958625834	0.0715160923775883	1.45854705969686	0.144689813680337	0.522211604004675
LAMTOR5-AS1	19.1314115641012	0.129644645545903	0.0758119737405634	1.71008139149048	0.0872508233220588	0.425097761335948
SLC16A4	5.29060779198031	0.162327765712363	0.119009417313907	1.36399092925728	0.172570420524379	0.559842628669748
LAMTOR5	19.6362436579298	0.0587711644222904	0.0592438590353188	0.992021204885613	0.321187181508236	0.705747955910597
KCNA2	19.103993291858	-0.0529541044632902	0.0624419541556466	-0.848053286918176	0.396408295139294	0.756940339173902
CD53	137.563164672875	0.0293759426107661	0.0422920701831111	0.694596941780758	0.487307929345314	0.809976754995639
LRIF1	10.2900086391776	-0.0330995707727992	0.0824718946032208	-0.401343644790071	0.688167134465874	0.900985877690568
DRAM2	58.8516610131713	0.0376599061458839	0.0463608311515617	0.812321634674044	0.416607099584071	0.768792491325224
CEPT1	64.8312608807603	0.0367074777311662	0.0418805291039065	0.876480754101605	0.380768734616495	0.74892959759806
DENND2D	6.548033673818	0.316675480989003	0.136344267620489	2.32261675914722	0.0201997495932668	0.213668113310427
OVGP1	1.9202246540622	0.00517656260969081	0.180432512109588	0.0286897441551263	0.977112035980918	0.994065890767215
WDR77	8.96029021551866	-0.0992327143202112	0.0817260274067257	-1.21421189147443	0.22466682072294	0.616181552909849
ATP5PB	24.0704038134817	-0.00792480144576093	0.0510968065878347	-0.155093869362233	0.876747315246058	0.967501722178318
C1orf162	34.1354521169368	-0.0139921301050769	0.0899321863523499	-0.155585343497114	0.876359878440055	0.967388089460364
TMIGD3	56.7412534254866	-0.0545964719190985	0.0742386912620977	-0.735418027862952	0.462084945825622	0.79657096921378
ADORA3	30.2950053959166	0.096125464959553	0.0764285110773306	1.25771735710372	0.208493992739687	0.601599583201891
RAP1A	285.736591991926	0.0809787264648042	0.0290987257750315	2.78289596221044	0.00538760792025401	0.105754156622244
INKA2	38.7653116219538	-0.0290206120947153	0.0907895860874271	-0.319646925879467	0.749235997407865	0.926271625643939
DDX20	7.77043263024785	0.0284058525374238	0.0887768221124287	0.319969242663925	0.74899164660665	0.926271625643939
KCND3	14.0987165694636	-0.0310575201681113	0.0734930450635409	-0.422591282498357	0.672593488009122	0.893259017947836
CTTNBP2NL	118.794472045431	-0.0119432525608385	0.0547427052233314	-0.218170667892902	0.827296138231455	0.951102233938517
WNT2B	52.3026413598344	0.177618073579391	0.0962762197088935	1.8448800141556	0.0650549945627149	0.373879503692544
ST7L	32.0790335244264	0.0281117925577215	0.0436924058477957	0.643402257491842	0.519963118987814	0.829122536240903
CAPZA1	100.004817790211	-0.0519501287323482	0.0339642979986799	-1.52955108138456	0.126127885933928	0.491825289893229
MOV10	11.5198222541299	-0.183962453956823	0.0805374574723387	-2.2841850206161	0.0223606595324833	0.223327497518628
RHOC	6.42690718576834	0.0394752560940697	0.095818925419303	0.411977653906326	0.680355802111178	0.897051466135345
SLC16A1	9.27942652544108	-0.247848685835713	0.108240994510661	-2.28978574112512	0.022033740137833	0.222183074199365
SLC16A1-AS1	36.6247262261719	-0.128215261073316	0.0548739050445836	-2.3365434074565	0.0194629380377004	0.210791676852578
LRIG2-DT	8.29129952336054	-0.206511705730738	0.109140458515619	-1.89216454227361	0.0584690610452186	0.355198859476895
LRIG2	30.7375319138283	-0.0710875380925924	0.0465468334393812	-1.52722608263291	0.126704802640784	0.493151768332642
MAGI3	58.998936918582	-0.0719607147511732	0.0465805885663347	-1.5448648668038	0.1223789531136	0.486130478577669
PHTF1	23.7463508010325	-0.0513918372704349	0.0617581829279844	-0.832146200453507	0.405326426670543	0.76081901228086
RSBN1	30.2621095852195	0.134806614795452	0.0503965621525899	2.67491687999048	0.00747477799424163	0.127396939201999
PTPN22	6.77609113388196	0.554246573604478	0.187482389149053	2.95625939118921	0.00311395085633627	0.0731590215867742
AP4B1-AS1	1.85251814805366	0.0406225545936961	0.200974729989695	0.202127673443219	0.839816914066016	0.956065736215584
AP4B1	8.42909829660413	0.0239610702948966	0.0792428430009706	0.302375197399254	0.762366059963607	0.929929264353135
HIPK1	38.9274880987419	0.014811347656385	0.04096533939424	0.361558036022707	0.717682328346518	0.915604759800366
OLFML3	9.36855416625617	-0.3049394511009	0.141241420322505	-2.15899451028326	0.0308505928348719	0.260169181530389
SYT6	35.4317075393058	-0.0845330229209841	0.0935728413782986	-0.903392711772339	0.366317506721486	0.739100718471133
TRIM33	84.0434925351246	0.0310439205702691	0.0295302832804701	1.05125712054378	0.293140515072139	0.687278598160342
BCAS2	17.9453039521832	-0.0604650671453201	0.111525484917481	-0.542163678463797	0.587705754392136	0.863343561230694
DENND2C	2.08815057247416	-0.293975193683475	0.190302179842734	-1.54478101052976	0.122399242014888	0.486130478577669
NRAS	7.94427011714067	0.0276815588516905	0.0867682002096823	0.319028846798663	0.749704638260272	0.926271625643939
CSDE1	89.7140299304584	-0.0198298757104443	0.0285463804853702	-0.694654641789244	0.487271759944769	0.809976754995639
SIKE1	11.2227033899821	0.213740104652539	0.0705192239452719	3.03094805493629	0.0024378718469655	0.0641438505498484
SLC22A15	7.25489259937904	0.383323591690478	0.117495697397792	3.26244790388113	0.00110454472422912	0.038624991988917
ATP1A1	69.5933602822797	0.0408542497417538	0.0483835360606783	0.844383297874675	0.398455252477781	0.757856096120701
ATP1A1-AS1	10.0246339646667	-0.139396780936151	0.0881552174768588	-1.58126523790545	0.113817404350266	0.473328691952513
CD58	61.5199028914028	0.0181092926630551	0.0654600007163011	0.276646692100409	0.782051408248949	0.936278566837478
IGSF3	2.34397504403903	-0.022827996195085	0.154582740660863	-0.147674935102665	0.882599313612513	0.969570304675573
PTGFRN	6.93188984609121	0.0705872832112931	0.0985732034903067	0.716089978938692	0.473935791106262	0.803280476280306
TTF2	19.7297359039498	-0.079836229162623	0.066985254283539	-1.19184781809871	0.233320922101689	0.628866078010099
MAN1A2	104.642141654783	0.00227754960783173	0.0328218628477667	0.0693912352993306	0.944678205321781	0.985766924439412
GDAP2	46.8233016448795	0.0636313676889819	0.0420757233758874	1.51230597084511	0.130456042799291	0.499123282220293
WDR3	9.94754793037454	-0.150132477755689	0.0971267865743849	-1.54573710354053	0.122168072534357	0.48594891222216
WARS2	11.2915644631291	0.010836200013485	0.0869269241085349	0.12465873059025	0.900793730684817	0.974682647403695
WARS2-AS1	27.663650929582	0.0296120015086218	0.0744764771180001	0.397602070539732	0.690923534024957	0.902413138102879
ZNF697	3.60697657973152	0.173562472390989	0.120105400982539	1.44508465873421	0.148434107578394	0.527626312572427
PHGDH	2.49250592420042	0.0191799352384063	0.147441346384362	0.130085187830601	0.896499028936519	0.973892053236181
NOTCH2	64.0526570307966	0.133917652426274	0.0518109181194557	2.58473806848032	0.00974530002037009	0.145368522139317
SEC22B	24.0347163903235	0.117736968672927	0.0502912659182569	2.34110171066871	0.0192269283705615	0.210244297929862
NBPF26	11.3749835938047	0.10289663207655	0.10892890408083	0.944621934323293	0.344851924765247	0.724034686306784
FCGR1B	33.4047936022907	-0.0704656880400544	0.116781262162139	-0.6033989249253	0.546243337253132	0.84289423269679
FAM72B	3.18006729600835	-0.0411003660869392	0.140578991468368	-0.292364923504145	0.77000762416034	0.93200867237911
SRGAP2C	313.16115117293	-0.171909406993418	0.0400423754462413	-4.29318703192858	1.76126518625125e-05	0.00221837873412739
SRGAP2-AS1	40.3765832936985	-0.337684163963596	0.111710953122951	-3.02283844621696	0.00250415889586986	0.0645223805085658
HIST2H3PS2	9.11060350697689	-0.161402884734849	0.142741863647869	-1.13073264289876	0.258167637715976	0.654078043677382
NBPF15	18.2313258880727	0.0930737479960183	0.0627410858752922	1.48345771670285	0.137952842600642	0.511180180072971
FP700111.1	14.188119288805	-0.384905831203744	0.129345728510051	-2.97579081765992	0.00292234121584804	0.0706085391814935
SRGAP2B	427.753592105613	-0.173035869203334	0.0444152121100963	-3.89586947765584	9.78470745877446e-05	0.00816572856206804
NBPF20	3.73044790486227	-0.102253170326858	0.120791557994536	-0.846525800515664	0.397259487057282	0.757594392603422
GPR89A	11.7738335422121	-0.000272241586933953	0.074157765255516	-0.0036711136857472	0.997070881648517	0.998686046908532
RNF115	65.5247012001826	-0.00934429564649318	0.0348127441909833	-0.268415945471872	0.788379166997917	0.93876631823446
POLR3C	16.681023153866	-0.0150281490205772	0.0585930096506394	-0.256483650697967	0.797577403177691	0.941413942069593
NUDT17	2.28077259556762	-0.0602277428434404	0.146188745946331	-0.411986178919348	0.680349553566105	0.897051466135345
PIAS3	6.52114792288142	-0.209302246837435	0.0925882620103955	-2.26056999335332	0.0237858976244301	0.229149833842155
ANKRD35	2.9424252246669	-0.111998973628351	0.133243503084572	-0.840558609129806	0.400595254784156	0.75927229355286
ITGA10	2.45750598676037	0.474281345909226	0.171225981364513	2.76991460133352	0.00560709918469769	0.10880651955698
PEX11B	8.72007785897499	-0.0997465691710566	0.0860770321374248	-1.15880585905666	0.246535328735029	0.643057704418073
RBM8A	16.6699033506679	0.125606972802672	0.0680416044715252	1.84603190618818	0.0648875728182226	0.373879503692544
LIX1L-AS1	3.28189501400799	-0.0173544910485631	0.138736767500691	-0.125089342653718	0.900452820356033	0.974682647403695
LIX1L	10.3438604384056	0.0173720478022616	0.0760070557727651	0.228558357189865	0.819212193954685	0.948897385087308
ANKRD34A	3.61723762216042	-0.0830662707839007	0.11943644777749	-0.695485108018727	0.486751340645004	0.809922157077999
POLR3GL	9.0115408021873	0.0558893101298247	0.0798024976460667	0.700345374874108	0.483711641195266	0.808614711600069
TXNIP	103.594309781787	0.184391472825373	0.0894221869146018	2.06203269219379	0.0392046235895759	0.292219449144658
NBPF10	5.70926353216921	0.0987812561407344	0.11615944049912	0.85039369780266	0.395106238793295	0.756777891350617
NOTCH2NLA	3.56061820428211	0.124685211868827	0.131834528979283	0.945770526387821	0.344265641615167	0.723361989943021
NBPF12	26.0702443264306	-0.0203395543835849	0.0535460519121373	-0.379851616641312	0.704055564375079	0.909697951934864
PRKAB2	12.7134251292552	0.0211994506100957	0.0663579873003349	0.319470970602943	0.749369401063623	0.926271625643939
FMO5	13.7910046914911	-0.0668151670956496	0.0970033001537945	-0.688792721378727	0.490953716707419	0.811705015290077
CHD1L	3.91458805984484	-0.157385803247809	0.111881425591824	-1.40671968036945	0.15951052760315	0.542726790141484
BCL9	7.31317468802107	-0.216624729195466	0.0969605751611332	-2.2341526835569	0.0254730285368199	0.237579467494101
ACP6	12.6649187737634	0.0029209649848485	0.0804365956335922	0.0363138812855058	0.971032081575236	0.993093336565919
GPR89B	12.7136720407174	-0.0275636036412719	0.0766334891740197	-0.35968091676839	0.71908576447406	0.915611366486843
NBPF11	21.6929408871578	-0.0465382269788194	0.0628945457679142	-0.739940584840999	0.459336046967188	0.795663854182435
NBPF14	12.5372294144967	0.16312325776655	0.0932916267878637	1.74853053144284	0.0803722035585634	0.41158610093445
PDE4DIP	32.4357377366949	0.0958791888192101	0.0621446130643866	1.54283990343414	0.122869625015664	0.486861494054202
NBPF9	11.0114438185416	0.0279370999569875	0.0790259461703803	0.353518069834368	0.723700084430978	0.917871109072412
NOTCH2NLC	15.2285054211429	0.0560101417435523	0.0821030777823692	0.682192961048531	0.495116944988329	0.814060732063361
NBPF19	7.57783525746769	-0.0659240762823597	0.0954510043517848	-0.690658801654893	0.489779985336271	0.810914939207557
FCGR1A	54.8343073856223	0.0429942585490222	0.113575392445149	0.378552586290082	0.705020136734005	0.910422339091767
HIST2H2BF	46.9198115382946	-0.222608205818458	0.135908395168944	-1.63792829384631	0.101436652914561	0.455243414581582
HIST2H2AA4	6.34901292484408	-0.95989284787677	0.252923103147649	-3.79519638945918	0.000147526631052268	0.0105068312157278
HIST2H2BE	12.5054179574595	-0.471410180602108	0.166915232093298	-2.82424901963778	0.00473915484994443	0.0985642033575921
HIST2H2AC	3.42352020066003	-0.293505569717366	0.191369995288179	-1.53370735718201	0.125101662991747	0.490058274542283
BOLA1	2.8573220150031	-0.0850818876138859	0.146999462117806	-0.578790468945395	0.562730562995043	0.852134189669157
SV2A	28.1815596712116	-0.0886615459064791	0.059282681721586	-1.49557245609886	0.134765105326788	0.506551458347693
SF3B4	6.18052158276496	0.0252814650563628	0.0958801433601003	0.263677797825274	0.792028205017799	0.939726094448942
OTUD7B	6.16077741593352	-0.109599959535457	0.0950621126653048	-1.15292997875334	0.248939126035363	0.644749899218661
VPS45	65.96426229415	-0.0721065864090212	0.0320043060888649	-2.25302764599258	0.0242574058873216	0.231885799216609
PLEKHO1	57.6618846211415	-0.0629463820171482	0.0454945201740722	-1.38360360272625	0.166479864571097	0.552213020668284
ANP32E	13.2254465756447	-0.0174537217023011	0.0766441600266887	-0.227724091388351	0.819860742247316	0.948901006441745
APH1A	11.7011455207062	0.125416957842595	0.0727903994751475	1.72298762950759	0.0848907621110942	0.421473677430127
C1orf54	14.0335319181125	0.164673324422228	0.102410315100495	1.60797595692029	0.107840444633068	0.463611693719752
MRPS21	24.9079459029686	-0.0367717624785733	0.0583238546810533	-0.630475517773326	0.528383515750137	0.83363499939099
PRPF3	17.6382974278866	-0.0461715740131117	0.0563548776943407	-0.819300403126388	0.412615042647222	0.766357512988825
RPRD2	76.7485156392303	-0.0395069700903957	0.0364512780734865	-1.08382948907165	0.278440407623023	0.673988442018302
TARS2	8.68274255014588	-0.175899211109352	0.0818756218636918	-2.14837099377629	0.0316842951641897	0.263770787710203
ECM1	5.07129018847315	-0.111851462938913	0.105846671687503	-1.05673103514429	0.290634356735942	0.685356747118087
ADAMTSL4	6.25566365119172	-0.20745310633818	0.123615777315245	-1.67820897011499	0.0933063112325569	0.439981285251716
ADAMTSL4-AS1	9.96253561385127	-0.0342282987659356	0.130984533882051	-0.261315574835405	0.793849156753753	0.940227231534189
MCL1	30.1411346372424	0.0648924642394467	0.10163337754842	0.638495598638651	0.523151118233569	0.83157421091538
ENSA	58.8829052640626	0.0700036165871435	0.0379560834521306	1.84433192838325	0.0651347811073307	0.373879503692544
GOLPH3L	23.1146163757637	0.0554532411013784	0.0562225914349397	0.986315993021211	0.323978074124465	0.707358248465324
HORMAD1	3.04787452995219	0.243096049841822	0.162023453326202	1.50037568544102	0.133517114204841	0.505773685471584
CTSS	85.0897438272278	0.0572626681673595	0.0492234557992971	1.16332076319146	0.244699384551135	0.641234006559254
CTSK	3.6344825443793	-0.0416020017706654	0.125560698316168	-0.33132980565232	0.740395379904079	0.924421038883913
ARNT	49.5973148271268	-0.00399048476612108	0.0372608179657854	-0.107096005508664	0.914712816085432	0.978860692057692
SETDB1	29.8175967687037	-0.131629370138667	0.0509410538370766	-2.58395459504338	0.00976746520880212	0.145368522139317
CERS2	10.738620471436	0.0693344449667318	0.0768568217808771	0.902124799857169	0.366990576235726	0.74000849036011
MINDY1	3.95640789538561	0.210910322030729	0.121787771855913	1.73178570242878	0.0833117247279814	0.417571625451264
PRUNE1	7.26772954188596	-0.0104991292664134	0.0849017519860138	-0.123662103794312	0.901582818074566	0.974682647403695
C1orf56	17.5002891395027	0.0437099371697922	0.0824414227414265	0.530193872404244	0.595977519087056	0.866882184788411
CDC42SE1	41.9808980324055	0.00334178691077709	0.0475675309721382	0.0702535288773865	0.943991869650712	0.98573128140467
MLLT11	43.5982352444545	-0.0373723677913017	0.0544297522177122	-0.686616533579225	0.492324406821908	0.812654884843881
GABPB2	15.2725848993528	-0.0611784950471774	0.0636807595469575	-0.960706114098168	0.336699956152411	0.717542959652934
SEMA6C	3.8185642539729	-0.0293333380670299	0.115377169469771	-0.254238669589786	0.799311177803087	0.941571253134537
TNFAIP8L2	4.26674261965934	0.100237399906799	0.125629527212593	0.797880897356044	0.424939609816032	0.774118384860244
SCNM1	11.3446032687723	-0.0390106383049392	0.0688665063504961	-0.566467508986075	0.571076014003355	0.85554482582463
LYSMD1	3.28612161975518	-0.0457998904990712	0.14232317917138	-0.321802047746001	0.747602662879549	0.926271625643939
VPS72	8.5379951505713	-0.0635619818479337	0.0786374534061491	-0.808291457756737	0.418922818857634	0.770915463327976
PIP5K1A	62.2003392003959	-0.160159842342748	0.0449606727474806	-3.56222077107871	0.000367730940771839	0.0197717153648985
PSMD4	26.64834648606	-0.0195955477166112	0.0546804422210121	-0.358364836140283	0.720070303215948	0.916059131793934
ZNF687	3.47708099528614	-0.187227614972239	0.122271172933384	-1.53124903017201	0.125707857315059	0.491225314946579
PI4KB	29.9902116571966	0.0492337868471867	0.0469407654655679	1.04884925413713	0.294247504242674	0.688450086035963
RFX5	6.61953569937577	-0.137437577011661	0.0908510121848307	-1.51277981066466	0.130335598789929	0.499123282220293
SELENBP1	3.18937380023196	-0.558290358957354	0.166797625707888	-3.34711214615899	0.00081658168040044	0.0324709629761066
PSMB4	22.0228409226239	0.0209176198748504	0.0562229721134541	0.372047565052947	0.709857435389355	0.912995938973428
POGZ	97.5922450127025	0.00877221448414503	0.0322618928960626	0.27190637921979	0.785694006071492	0.937972387726407
SNX27	77.5127240374337	0.119332421049122	0.0415941224792361	2.86897316102036	0.00411806740747156	0.0894857363320057
CELF3	7.02996035806388	-0.104890669573914	0.0912609715122179	-1.14934859706015	0.250412266753826	0.645462339743021
MRPL9	6.01301969669603	-0.058178976048942	0.0969741063347826	-0.599943410131478	0.54854395041334	0.84353438932598
TDRKH	4.37628674163051	-0.0691257883734183	0.114885888157212	-0.601690855876271	0.547379937899805	0.843262660843833
THEM4	10.7401780892017	-0.142428591988929	0.0784313220227748	-1.81596571772143	0.0693756311276997	0.384612987536208
S100A10	2.1790657335863	0.422098760425005	0.169649087934559	2.48806973007616	0.0128438547578689	0.170123098459991
S100A11	23.455723251641	0.201774546147237	0.112620680518803	1.79162961205469	0.0731923164464272	0.393842990751879
FLG-AS1	19.4289412275312	-0.0274540708219401	0.0914897382946551	-0.300078143556609	0.764117550320129	0.929971462557459
S100A9	15.71309158941	0.236730532469391	0.2255316847964	1.04965531864448	0.293876613604598	0.687827258906197
S100A8	15.2770742975395	-0.041446400976541	0.26411240758474	-0.156927125671833	0.875302281517574	0.967242586690256
S100A6	27.9353232299288	0.124076485780806	0.0672739344096957	1.84434709920763	0.0651325715578037	0.373879503692544
S100A4	4.44346345741906	1.42782525775215	0.230723660990752	6.18846481379896	6.07529647133376e-10	3.30569031598213e-07
S100A16	1.94801464312779	0.00840293542229263	0.168660958317616	0.0498214613868644	0.960264664205211	0.990357535874471
S100A13	14.757561377311	-0.0709231899416956	0.0732323840732824	-0.968467582193199	0.332810901598892	0.713848422335182
S100A1	9.74989637651891	0.0183287719776743	0.0810802579872814	0.22605714920825	0.821156971894212	0.9489591613862
CHTOP	22.5436534430209	-0.026181205778601	0.0491553926962423	-0.532621231212388	0.59429580218995	0.866348053476133
SNAPIN	6.75331095386214	0.089601313954514	0.0933375459431694	0.959970749703123	0.337069936483734	0.717620196683557
ILF2	12.5611196738871	-0.0207231110860966	0.0708910426216746	-0.292323406734049	0.770039364027701	0.93200867237911
INTS3	26.9112540581657	-0.00883114995094026	0.0519156166861864	-0.170105847038701	0.864926895262484	0.964047454347612
SLC27A3	4.29291626504826	-0.0363058512140316	0.112360131745869	-0.323120404452236	0.746604057902777	0.926271625643939
GATAD2B	94.970048817256	0.0345605489863181	0.0382403694420591	0.903771315250587	0.366116674900853	0.73903668777117
DENND4B	42.0534719902295	-0.0930940036298516	0.045192033837516	-2.05996490365012	0.0394018961212517	0.292639850293875
CRTC2	11.0768764311554	0.0530490939577699	0.0724498945630228	0.73221768337597	0.464035712738634	0.797809602995219
SLC39A1	11.3177222061779	0.282509813374347	0.0870330272273018	3.24600697430095	0.00117035972256777	0.0404922265456025
JTB	22.0721710509277	0.0761755180486406	0.0575286230396851	1.32413247569114	0.185459051643911	0.576370581052792
RAB13	4.75114407434646	0.15535000058489	0.12865447112069	1.20749787575712	0.227240462649627	0.620215090975696
RPS27	254.88248484006	0.0602148580968542	0.0815723662367505	0.738177165562299	0.460406796899555	0.795795890498685
NUP210L	6.43501760533512	0.0158678686356781	0.171223082583137	0.0926736535535363	0.926162828333116	0.9825762715501
TPM3	68.9101921536837	-0.0784666401605077	0.0473978080833151	-1.65549090419076	0.0978249599666144	0.448450843203214
C1orf43	28.6472815201262	0.0804949299163754	0.0460812888795885	1.74680291878794	0.0806715301265475	0.411927486603388
UBAP2L	35.1870320771936	0.036574046426737	0.0402086705122203	0.909605962117582	0.363030353195127	0.737500282932097
HAX1	12.7254155636636	-0.0037462027342397	0.0774042084123181	-0.0483979206180155	0.961399116471222	0.990357535874471
ATP8B2	6.51034691954898	-0.132072362996868	0.0940240462334159	-1.40466580930793	0.160120677333498	0.54371517907669
IL6R	56.7589029792647	-0.0227777830208966	0.0578720967419349	-0.393588349191287	0.69388498435341	0.904110866107225
SHE	2.20728613848817	-0.413445738176502	0.197892264832731	-2.08924658336681	0.0366855320831006	0.282418388752925
TDRD10	3.80143662554935	-0.541672651412044	0.170836570459024	-3.17070665816232	0.00152068621889205	0.0475537807714679
UBE2Q1	19.3806233522344	-0.0915116242267624	0.0572731109982529	-1.59781130502155	0.110084977917178	0.466695127365711
CHRNB2	2.85568183677116	0.0135248124917555	0.137702897019612	0.0982173417152529	0.921759712344956	0.980888474304032
ADAR	61.2009924503077	0.0343166537725174	0.0366335631870808	0.936754461947058	0.34888487447554	0.726336233163571
KCNN3	5.17916152183697	-0.132342545323619	0.106978352406858	-1.23709649986285	0.216051259057841	0.608384821760657
PMVK	13.7854528823034	0.0960334706269621	0.0720887245748109	1.33215660553548	0.182808732752754	0.573908883368499
PBXIP1	9.2244674417709	0.102924792823701	0.0839359693341536	1.22622987070003	0.220112183482301	0.610546178746926
PYGO2	6.43218084562086	0.118146968287222	0.0946032535788282	1.24886791751592	0.211713387650246	0.604520825400146
SHC1	6.25322022743793	-0.136352036079952	0.0949520839132175	-1.43600888427654	0.150999813241625	0.530899575995302
CKS1B	2.58717645533306	0.17231305575059	0.169663326433372	1.01561757259462	0.309811533493675	0.697864272313236
FLAD1	9.16837262065017	-0.0949865673963933	0.0758517386924668	-1.25226618445105	0.210472886413776	0.602531970667108
ZBTB7B	9.53343251892835	0.141288445029534	0.0885804198888827	1.59503020201044	0.110705482152242	0.468135296799813
ADAM15	9.2592528002534	-0.0755845377919816	0.0853102361235153	-0.885996115197097	0.375619620594612	0.745630139086465
EFNA3	3.59257904327002	-0.356513002066161	0.126446561947261	-2.81947564707103	0.00481021808495931	0.0986565033214136
SLC50A1	4.97413609943905	0.0527711897312634	0.104588544078105	0.504559941974666	0.613867951116761	0.873155400476494
DPM3	6.75578807229479	0.00736786406715875	0.0922394304894818	0.0798775971193677	0.936334607793805	0.984486024988554
KRTCAP2	12.7775159689867	0.0519173982998936	0.0685206004141476	0.757690358608915	0.448636372195111	0.789189263024712
TRIM46	3.5371047054245	-0.135130954965789	0.124244074113495	-1.08762495056584	0.27676071138553	0.672761965149636
THBS3	3.39515883011635	-0.00407027275257049	0.127894660400143	-0.0318251969224975	0.974611452572786	0.993761220665565
MTX1	3.55315013858159	-0.164913056085213	0.118530922987013	-1.39130829263248	0.164131960245019	0.548748356116195
GBA	11.4750958215869	0.0922457863190201	0.0705565999674199	1.30740124044548	0.191076476287158	0.583408988943903
FAM189B	5.52253469807718	-0.0736987133841919	0.105406602804743	-0.699184979148912	0.484436436542681	0.808860788792205
SCAMP3	15.0034265421904	0.0935776217505535	0.0656169350331978	1.42611997502184	0.153833713846404	0.534644887389342
CLK2	11.3605682742292	-0.012300805646673	0.0691681567362368	-0.177839141985241	0.858849306436134	0.962082521973773
HCN3	2.5054606168076	-0.177134811965302	0.143621679861472	-1.23334312853153	0.217447773459559	0.609329204572801
FDPS	23.3061226573578	-0.124423811861577	0.0584830174341218	-2.12752038661025	0.0333768692701314	0.269611373326365
RUSC1	17.352900779678	-0.0199726029596866	0.0646663380683023	-0.30885625437134	0.757430874839144	0.929146282465436
ASH1L	236.55095285943	0.0044378260136646	0.0273903648676836	0.16202142742905	0.87128898016055	0.966063325989017
ASH1L-AS1	1.85667408232867	0.131819142482378	0.16853379334539	0.782152587120794	0.434124904807029	0.780931113473951
MSTO1	4.29632411200301	-0.0898234371592141	0.123650936143223	-0.726427473668077	0.467576753879883	0.7997702466775
YY1AP1	47.6111958653154	-0.0016679121391638	0.0377942374203771	-0.0441313875608065	0.964799673494058	0.990985479851249
DAP3	57.1622708709142	-0.0947832450456089	0.0388713873334889	-2.43838081292124	0.0147532229179088	0.182443719411194
GON4L	46.5275955119371	-0.0351787576767839	0.0426635676826425	-0.824562022999689	0.409620289658377	0.763392791381179
SYT11	43.5747247230418	-0.0203365880118436	0.050928584560468	-0.399315790677391	0.68966053343393	0.90185810696942
RIT1	10.2350990545569	-0.0160867867990123	0.0778973635732521	-0.206512596333056	0.836390526352183	0.954513272420699
KHDC4	24.8594158740013	-0.0806099241522599	0.051281385081511	-1.57191394156245	0.115970510829054	0.47698541373784
ARHGEF2	35.9609079326503	-0.0466635060491543	0.0428870138096514	-1.08805677765919	0.276570043129747	0.672538844600276
SSR2	14.7568876823176	0.0086056835066658	0.0691587206060337	0.124433815884023	0.900971800199342	0.974682647403695
UBQLN4	13.2350909161024	-0.0149958671611284	0.0631971824301814	-0.237286957811694	0.812434179372666	0.947248227762378
LAMTOR2	15.0162230551632	0.0250486790234912	0.0689696326217755	0.363184173545716	0.716467309330277	0.915127212095752
LMNA	4.77894697927171	-0.0114110403375027	0.103455304600429	-0.110299229039778	0.912172068671705	0.978100050882742
SEMA4A	3.99563020658855	-0.243325798812786	0.127569949772341	-1.90739119398432	0.0564699488635132	0.349952351161249
SLC25A44	9.36635287971858	-0.035424060643926	0.0744419197977045	-0.475861728716705	0.634172889189951	0.878522347963461
PMF1	11.8280505162414	-0.081659645619847	0.0705062603909711	-1.15818999854805	0.246786508886866	0.643096501414945
BGLAP	2.40057405648385	-0.0760079752711963	0.141772725772496	-0.536125512555689	0.591871808916079	0.865537757115182
PAQR6	8.77172616363781	0.0301655098036588	0.088061300464201	0.342551264228965	0.731936071479064	0.920800125044625
SMG5	21.2632105657409	-0.0185269429508799	0.0549758356696351	-0.337001570330161	0.736115716326559	0.922212386184397
TMEM79	3.47058333630022	0.113355449535627	0.139390618516201	0.813221511908646	0.416091067899011	0.76799006738538
GLMP	5.58163976423781	0.0981676635070848	0.0967883457664398	1.01425086594592	0.310463062640582	0.698182935756286
CCT3	30.6084315819261	0.122065871169344	0.073272936395689	1.66590663857339	0.0957320111821575	0.443996777398871
TSACC	1.92502608302351	0.102337229576398	0.212360763530796	0.481902720045349	0.62987505375463	0.877145885711408
C1orf61	43.1190369256031	-0.0978845375723603	0.0544860544923327	-1.79650625255192	0.0724140392050688	0.392645426491583
MEF2D	31.3614720539633	0.138937334010725	0.0617128454230222	2.25135193586284	0.0243632557826919	0.232407691733491
NAXE	4.97651558857703	-0.0673190564908777	0.106550535909704	-0.631804015964099	0.527514949117903	0.833424605441444
GPATCH4	8.89994470034802	0.0685560646605586	0.0990407185653702	0.692200800373932	0.488811236156296	0.810659499590719
HAPLN2	6.77147578147156	-0.0695074060452664	0.0913497445535467	-0.760893272170269	0.446720817345493	0.788325566949414
BCAN	10.6983714147448	0.00702184486352551	0.079563007636059	0.0882551461056523	0.929673888010545	0.983828375172408
ISG20L2	7.03831131641348	-0.0419048408813317	0.0880534713265183	-0.475902201810317	0.634144053489371	0.878522347963461
RRNAD1	11.0940986647023	-0.0830221362121347	0.0710317597063964	-1.16880303339379	0.242482997959998	0.639367362134107
MRPL24	9.73627712137526	-0.0129982420807508	0.0834889418385503	-0.155688188094258	0.876278808168486	0.967377100106794
HDGF	12.5501497943088	0.101970217477394	0.067194948008502	1.51752803595431	0.129133420582918	0.497057702373919
PRCC	18.1115759876992	-0.105621348064205	0.0558924098133644	-1.88972614379832	0.0587945956863915	0.356250728339414
ARHGEF11	69.3756580191791	0.0101664359431761	0.0372595684912094	0.272854366136168	0.784965166398984	0.937972387726407
ETV3	7.83704140783092	-0.0055446209671811	0.0903742735311307	-0.0613517625153709	0.951079067881828	0.987424143696686
MNDA	41.824053077421	-0.26573216785887	0.0723551168940249	-3.67261058050773	0.000240085204780617	0.0145150179583588
IFI16	213.553636180526	-0.0408313358825569	0.0422363939749902	-0.966733474139263	0.333677288622802	0.714579999549115
AIM2	4.2299899059839	-0.232968072905141	0.182964031188043	-1.27329984692842	0.202911661027508	0.596285877070034
CADM3	22.9840381568855	-0.0798287131605989	0.0649347994431344	-1.22936720903416	0.218934158839265	0.609772125559719
ACKR1	2.13203870981841	-0.171693436909536	0.154398315805259	-1.11201625493176	0.266131161433219	0.660894446839114
DUSP23	3.48419200473797	0.238320839835376	0.121056363836323	1.96867667492147	0.0489902314590033	0.325635145461188
SLAMF8	4.15515669958526	0.821851873254225	0.209705126017751	3.91908337607665	8.88863649157122e-05	0.00760199378427026
TAGLN2	4.0152733602123	0.298495727573363	0.148688752296514	2.00752056199991	0.0446942634720182	0.309348546636241
KCNJ10	6.68770832930465	-0.00301627441658614	0.0905686943164769	-0.0333037197825364	0.97343238744931	0.993175124317482
PIGM	9.8114263421655	-0.108853156857745	0.0780010976737928	-1.39553365406444	0.162854973564735	0.547126748678954
KCNJ9	9.12145412506408	0.0257941242725692	0.0889397130534852	0.290018073895263	0.771802410581909	0.932483185997488
IGSF8	22.0876555723692	-0.0597447280538938	0.0637150008591226	-0.937687000679679	0.348405286198177	0.725893262085128
ATP1A2	42.6017149305927	-0.0391023047765825	0.0510537832984174	-0.765904155388905	0.443733333220426	0.786190077806855
PEA15	53.4588595901528	0.00310838150158423	0.0432855370215457	0.0718110878475878	0.94275224877755	0.985537975376301
DCAF8	50.3725952935606	-0.0484300324159084	0.0370345455010162	-1.30769884605657	0.190975474900157	0.583408988943903
PEX19	6.97196957426049	0.0296472958589232	0.0915182964418201	0.323949385113069	0.745976354331857	0.926271625643939
COPA	85.8023317936195	0.00871296991040246	0.0491834829238869	0.177152356694341	0.859388717525789	0.962082521973773
NCSTN	13.8420046348141	0.0241121778247073	0.0646390031332726	0.373028305758257	0.709127377038153	0.912709477296732
CD84	75.8579828594376	0.173155233914269	0.066156522034564	2.61735696782552	0.00886136172611906	0.137573079495805
F11R	7.97878882809674	0.468688962908419	0.113496760241612	4.12953604940506	3.63496006847351e-05	0.00380356629318809
TSTD1	6.20793905283971	-0.0484817626756254	0.113050483536519	-0.428850555601243	0.6680319847972	0.891517618875338
USF1	8.35792151559485	-0.141231020200443	0.0829993214215341	-1.70159246824638	0.0888317903963549	0.42926424325457
ARHGAP30	30.474639056098	-0.0166873582489991	0.0500047016721295	-0.333715784535916	0.738594037431063	0.923976991046714
KLHDC9	4.04306386632573	0.126074291524176	0.120970004840518	1.04219464726307	0.297321444230131	0.690535018928202
PFDN2	27.9870735973331	-0.0371538432189876	0.0563970326865392	-0.658790745702751	0.510030150773492	0.823567431032683
NIT1	8.44245778014144	0.0639848085668487	0.0822290551060644	0.778128953133621	0.436492995566896	0.783170644103395
DEDD	9.70735780806617	0.0243933620767092	0.0768312540489285	0.317492697192926	0.750869779865341	0.926531351189063
UFC1	13.53274267971	-0.0746494682832682	0.0720478413301408	-1.03610971411629	0.300150960826404	0.692531980850982
USP21	5.31627199173423	0.0696844682486431	0.0973944391760908	0.715487134975461	0.474308087541787	0.803428011298851
PPOX	8.93199862987723	0.0724528522791172	0.0843975165121929	0.858471377752567	0.390632228655346	0.754158500015617
B4GALT3	5.68753549643082	-0.046018556249039	0.0942831314702704	-0.488088967044435	0.625486825557288	0.875269207260063
NDUFS2	39.5701937946425	0.054327023860439	0.0469606041341184	1.15686381941089	0.247328002708835	0.643904846095365
FCER1G	25.9759566723284	0.128081893581165	0.102619612328887	1.24812295305378	0.211986033786375	0.605172301699067
TOMM40L	5.47575666962684	0.0413729098170676	0.100785165730552	0.410505946159554	0.681434842505429	0.897720667035106
PCP4L1	3.28107999554239	-0.178115575931877	0.127115689605664	-1.40120843055978	0.16115175399948	0.545445959107968
MPZ	3.50276913554997	0.0557286059573144	0.126344241331639	0.441085445366942	0.659151139917264	0.887980777180249
SDHC	40.0133155261036	-0.0567630270471697	0.0378728515973202	-1.49877879940749	0.133931026295493	0.506291880818
FCGR2A	84.0750561286977	0.124684920376472	0.0962464329763596	1.2954757544843	0.195156160000962	0.588132980559686
HSPA6	11.8717863053729	0.181312855222437	0.163646457745939	1.10795465859655	0.267881398126517	0.662605952694099
FCGR3A	105.334217878826	-0.0546366480733781	0.100198561763185	-0.545283755694115	0.585558374645892	0.862878151816842
FCGR2B	3.49450855586725	0.329782795078527	0.19791868186012	1.66625399875896	0.095662834829299	0.443954416089827
DUSP12	17.1846787542686	-0.0904692199138566	0.0643614502891901	-1.40564296651736	0.15983017058442	0.543406600964726
ATF6	227.146200372308	0.0130679647735147	0.0567295918585967	0.230355346220148	0.817815656676839	0.948164663438419
OLFML2B	25.2489924721661	-0.164490456595001	0.100681620627637	-1.63376846309772	0.102307476630878	0.456440998560131
NOS1AP	20.2871370704363	-0.24255679506221	0.133051180214899	-1.82303377294694	0.0682982759122125	0.381884289244361
UHMK1	44.3393131925795	0.0496869679161005	0.0428189557590808	1.16039653548915	0.245887396672347	0.642063117652779
UAP1	6.48780543156369	0.189271806968746	0.109719123407642	1.72505759333804	0.0845170938392994	0.421284729753019
DDR2	3.2552352396855	-0.333597560333793	0.142312693309235	-2.34411669526139	0.0190722030519003	0.209902247665857
HSD17B7	14.2769706939927	-0.0734164559005727	0.0743651673400938	-0.987242529352723	0.323523757098266	0.707358248465324
RGS4	45.290882303488	-0.00151921066450661	0.0524497440143351	-0.0289650730057212	0.976892446603062	0.994065890767215
RGS5	8.26370564865319	0.0723272213781805	0.0823297669766217	0.878506329293007	0.379669004440092	0.747847881175582
NUF2	4.97320342254947	-0.251854087178398	0.177141577540666	-1.42176721397087	0.155093840388994	0.536147779113466
PBX1	41.2185754907731	-0.107965261775553	0.0604641058760724	-1.78560916780675	0.0741625614673632	0.39531086349551
MGST3	44.7860133969417	0.0304362814868931	0.0526056816350246	0.578574034988434	0.562876628841609	0.852134189669157
ALDH9A1	13.2071574621195	0.0556800138126044	0.064447505689186	0.863959174481245	0.387610318002582	0.752353226739679
TMCO1	21.9953350243585	-0.0846058600627389	0.0550703876849794	-1.53632221633724	0.124459373354262	0.488663008943322
UCK2	24.5060595051869	0.0144001729025138	0.079793221904899	0.180468623258207	0.856784684962622	0.962082521973773
FAM78B	4.70388600392304	0.193069716648007	0.115301939018133	1.67447068359921	0.0940381313396075	0.441207160787023
POGK	16.418547354064	0.0451980939676967	0.0603633196770961	0.748767533155511	0.453997331538013	0.792673235993033
TADA1	7.67930829514125	-0.0776770825859354	0.0820541877163705	-0.946655920285688	0.34381413883058	0.722748219828832
ILDR2	5.5622476624225	-0.0568182514968615	0.0967214227953286	-0.587442263097123	0.55690671648031	0.848331698127845
DUSP27	5.04605389538939	-0.32474618368295	0.165898312436465	-1.95750142911983	0.0502885439269536	0.331138395464692
POU2F1	115.084665980564	-0.046667781572727	0.0376556697986205	-1.23932947740148	0.215223506514951	0.608287005843106
CD247	5.10908434114033	0.412540898551043	0.154233302707629	2.67478483121816	0.00747772257498144	0.127396939201999
CREG1	44.1724175989123	0.0622684409920655	0.0701624729219182	0.887489257417741	0.374815547335803	0.745354628605181
RCSD1	152.162350045565	0.0272195391348546	0.0509494692625697	0.534245783691638	0.59317149693278	0.866179981529635
MPZL1	106.05118661123	-0.0971923886286322	0.0587324750567688	-1.65483216116279	0.0979585482215746	0.448450843203214
ADCY10	3.7088895183792	0.21835256380647	0.153174100798859	1.42551882248814	0.154007283136487	0.53497473761635
MPC2	27.27454995537	-0.162865668155805	0.0701443354953761	-2.32186486628761	0.0202402131362144	0.213911518828264
DCAF6	170.697507803469	0.0141105863905234	0.0617974036629296	0.228336233468461	0.819384858227984	0.948901006441745
GPR161	8.31230179618762	0.133890332264761	0.108121999636266	1.23832645266627	0.215595039167898	0.608383463689903
TIPRL	21.988501054376	-0.00226851696526898	0.051725847561561	-0.0438565450777607	0.9650187539529	0.990985479851249
SFT2D2	47.0795752263378	0.0280395315246981	0.046045375489371	0.608954346157318	0.542554700202845	0.840549552000526
TBX19	12.8443994207932	0.112253903025582	0.101294683196873	1.10819146161313	0.267779137538843	0.662605952694099
ATP1B1	102.352251225247	0.0193121468823627	0.052802484218992	0.36574314955084	0.714556744901354	0.91457615740432
NME7	23.5659595773225	-0.0108927162250734	0.0606181538844658	-0.179693961743443	0.857392834113613	0.962082521973773
BLZF1	19.6657284067157	-0.00120691249910878	0.0601377436539138	-0.0200691350519306	0.983988221845078	0.995798910314361
CCDC181	3.34817859672678	-0.171804030957289	0.123006236900835	-1.39670991720358	0.16250082073474	0.547017598373318
SLC19A2	7.72636972201562	0.0174834833040995	0.119961048976026	0.145743001193609	0.884124273735966	0.969997840274506
Z99572.1	1.78522287792644	-0.175271497746302	0.164920040316616	-1.06276652255125	0.287887844821951	0.682730448697251
C1orf112	26.7216356709796	-0.201128593890613	0.0787020135643432	-2.55557113194035	0.0106013690655074	0.153072784417264
SELL	6.84941547833329	-0.166028693216714	0.176153758925188	-0.942521432581105	0.345925743394039	0.724941214780044
METTL18	1.74517291601275	-0.10799086101458	0.16657292307384	-0.648309815435664	0.516784586823056	0.827371058843275
SCYL3	17.4341249298715	-0.162997412960562	0.0695841803247956	-2.34244927797877	0.0191576377877318	0.209993027257466
KIFAP3	36.9894655757658	-0.0553839711932839	0.0543256619518347	-1.01948083471836	0.307974747292311	0.696641567295916
GORAB	8.52642584900976	-0.127011189483947	0.0787162438921916	-1.61353214030257	0.106628946371478	0.462578194152192
PRRX1	2.40444536612368	0.0825298048041108	0.143153877340092	0.576511138486621	0.564269743321232	0.852483487161119
FMO4	8.88375540723482	-0.0739918391975682	0.0962243863225255	-0.768951011540483	0.441922392890877	0.785942568312739
PRRC2C	147.766274234192	-0.00830896924839858	0.0313273961387181	-0.265230126742943	0.790832187938613	0.939446793961862
MYOCOS	2.1148177233538	0.309046912964196	0.298714668085516	1.03458901079382	0.300860888234079	0.692723538024404
VAMP4	19.7137013552784	-0.0807403094386558	0.0534004561166268	-1.51197789888383	0.130539485069333	0.499123282220293
EEF1AKNMT	6.15336288633229	0.0822973409336639	0.0971399020690449	0.847204281461688	0.396881267510167	0.757404023841302
DNM3	89.703439233663	0.0689994123677046	0.0631029052096628	1.09344272087712	0.274199465097853	0.670277511614426
PIGC	14.0274805379048	0.0500786543326491	0.0863817020797457	0.579736832302952	0.56209210107863	0.851652801400379
SUCO	48.9762554082323	0.0433752007045837	0.0459765531396123	0.943420020480237	0.345466106747615	0.724941214780044
PRDX6	20.1232298316966	0.0915496870928763	0.0611970286731733	1.49598255140463	0.134658202199551	0.506291880818
KLHL20	32.0975443725821	0.0366312928261475	0.0466045139002769	0.786003109152261	0.431865665639421	0.779237120267018
CENPL	2.37528240262964	0.217262707849309	0.170723090574951	1.27260294502416	0.203158973026308	0.596336527423802
DARS2	7.23056792014774	-0.0218077904490191	0.0893513075837781	-0.244067949745128	0.807178194420662	0.944527109437902
GAS5	41.3957276956426	-0.0105766994286107	0.0592900142497666	-0.178389220553313	0.858417314283263	0.962082521973773
ZBTB37	26.7912907956701	0.0915110751864202	0.0534559057394716	1.71189831919448	0.0869154084972212	0.424680424492708
RC3H1	90.337801987439	0.052757031658956	0.0269752271666813	1.95575856814727	0.0504936017101335	0.331978957981124
RABGAP1L	313.681771970425	-0.0406280986923193	0.0289912844613143	-1.40139008833959	0.161097454585873	0.54539787823087
Z99127.1	3.35162525228761	-0.309869047885999	0.162732339162575	-1.9041639140726	0.0568888398353615	0.350511888839862
CACYBP	32.2267540947009	0.0118328451352971	0.0733668010916845	0.161283372850206	0.871870218359	0.966063325989017
MRPS14	9.37262172400602	-0.0744960435388175	0.0740684286750982	-1.00577324065554	0.314524662328369	0.701584878760409
KIAA0040	4.39011179590378	0.298378270995682	0.132890732027435	2.24529029559476	0.0247495026236373	0.23419223684205
TNR	17.0217008833947	0.00952562220698386	0.0696289075590663	0.136805567413265	0.891184482864311	0.971995515344789
COP1	224.211362143291	0.0212425198814344	0.0278862334008015	0.76175651175694	0.446205340125684	0.788325566949414
PAPPA2	1.97899814480382	-0.377913530507895	0.174075270691312	-2.17097769836619	0.0299328582316895	0.258033378026408
ASTN1	22.5343104814941	-0.306463000456529	0.09078686988511	-3.37563130928905	0.000736465389730594	0.0307382366629888
BRINP2	11.9953431884362	-0.376061920288098	0.107973336764396	-3.4829146857681	0.000495986398488326	0.023925187867506
SEC16B	9.03648760070546	0.0314091409954164	0.0872700097204037	0.359907614265717	0.718916222724494	0.915604759800366
RASAL2	246.915719960928	0.129835011468499	0.0557800912545037	2.32762278706413	0.019932142370924	0.212818553175957
RALGPS2	73.539564579397	-0.0671465848896102	0.073046531819104	-0.919230293587316	0.357975129120518	0.733658720679992
ANGPTL1	7.9042756873459	-0.218731902522847	0.130791116396592	-1.67237583521801	0.0944502340980624	0.441817927935331
FAM20B	23.9118101137603	-0.0342766031376625	0.0518398401923814	-0.66120194449789	0.508482814418414	0.822753862796918
TOR3A	8.20483744877454	-0.0889109358766473	0.0830199125089232	-1.07095916135892	0.284187792662237	0.679052073809518
ABL2	84.023722837906	0.116767204449394	0.0647307792505217	1.80388998558909	0.0712485552115711	0.38946454187862
SOAT1	91.634223059879	0.164086155933591	0.0394899986052494	4.15513197591704	3.25099835365196e-05	0.00353786644837821
TOR1AIP2	31.9652414066456	0.109391384125475	0.0505284728265622	2.1649453863559	0.0303918678969167	0.258877981893696
TOR1AIP1	24.9386539804354	0.045239920497749	0.0523798657469053	0.863689126588145	0.387758688408555	0.752353226739679
CEP350	164.292928601273	0.0779354227918715	0.0429104209593218	1.81623533513579	0.0693342799019821	0.384612987536208
QSOX1	22.6976804621945	0.00101078278349368	0.0510013334233263	0.0198187520923007	0.984187958814606	0.995827789627721
LHX4	1.92961010368644	-0.103790981064099	0.188105855616877	-0.551769006465671	0.58110662448553	0.860994709683416
ACBD6	93.2879306211323	0.0317376079746895	0.0408295052919684	0.777320414434035	0.436969753716534	0.783674500105649
XPR1	102.851443812252	0.0867131091331123	0.0408672293099531	2.12182500740253	0.0338524358162964	0.27103866062924
KIAA1614	2.46427491622236	0.104359311165494	0.150746256708114	0.69228459428722	0.488758622850889	0.810659499590719
STX6	62.9896391791037	0.20148104567077	0.0570673678412875	3.53058242025666	0.000414645806079389	0.0212046124063832
MR1	23.9613897560232	0.110623773458128	0.0605727027902441	1.8262974634169	0.0678054671206005	0.380571731040548
IER5	16.973270171445	0.10101161186838	0.105749900153315	0.955193449090116	0.339479878027533	0.720049192597341
CACNA1E	13.7163212312635	-0.117408836655398	0.0710398307868728	-1.65271841662514	0.0983881844770831	0.449147116753535
GLUL	141.149014326778	-0.0345137074623528	0.0821440145849247	-0.420160953135189	0.674367877326499	0.894183778184357
RNASEL	6.1058766899628	0.122731110994251	0.0969630916059692	1.26575080230523	0.205602313825954	0.598247759352823
RGS16	14.1234229057873	0.262474952085545	0.206110844369963	1.27346502746071	0.202853074999207	0.596285877070034
NPL	181.939829298208	0.129061661529596	0.0620624755032577	2.07954420900954	0.0375673588224975	0.285941113810595
DHX9	63.4129989217543	0.00652483678756493	0.0337765261157038	0.193176668471283	0.846820610435242	0.95810536170262
LAMC1	3.65981315499063	0.0594131690445403	0.120503404269805	0.493041415755485	0.621983324007437	0.874994047633198
NMNAT2	22.58613234253	-0.0645355367188906	0.0637815630496168	-1.01182118520186	0.311623558671908	0.699276685683596
SMG7	69.4656700709551	0.00198101071840895	0.0403977327108932	0.0490376708164805	0.960889275067738	0.990357535874471
NCF2	17.0534612437914	0.122187425737797	0.0875405792701636	1.39578041128455	0.162780630951846	0.547126748678954
ARPC5	42.4330291965824	0.118680591964487	0.045197578296356	2.62581749814803	0.00864411504457916	0.136252487776837
RGL1	112.713010079767	-0.0613109576298668	0.0859822003111011	-0.713065697412153	0.475805104639292	0.804224485798054
COLGALT2	7.94518546852728	-0.0490388155436533	0.0860231445807255	-0.570065367671307	0.568633363385356	0.854024715540582
TSEN15	26.9407408309897	-0.0310195104717665	0.0588224397743286	-0.527341446406718	0.597956497272828	0.867425449940841
C1orf21	15.0570074054493	-0.0392910553763375	0.066767198058259	-0.588478422324288	0.55621121298221	0.848031958103229
EDEM3	57.7989871348022	0.056974050917937	0.0473083540848912	1.20431268472586	0.228468745739718	0.622194263923401
NIBAN1	117.121982071375	0.34997263509066	0.129912309981492	2.69391434222453	0.00706183107297211	0.123632030998249
RNF2	30.9648178748679	0.0190595856954304	0.0510894436807562	0.373063089403136	0.709101489171171	0.912709477296732
TRMT1L	21.481024168532	0.0766018658460684	0.0603585938469458	1.26911282990309	0.204400825004387	0.59702159761091
SWT1	19.9449178618549	0.00906641784485778	0.0661688803719236	0.137019363088767	0.891015489929962	0.971995515344789
IVNS1ABP	49.3763161225282	0.262815904214468	0.0527675346665204	4.98063640599108	6.33755129748248e-07	0.000146118153050261
TPR	52.540217989772	-0.00580540233692807	0.0361091533439945	-0.160773704152596	0.872271636826814	0.966063325989017
ODR4	35.5745639019684	-0.0643958965468954	0.0388822566774732	-1.65617693132003	0.097685993469809	0.448450843203214
PTGS2	2.12729584587445	-0.35023926651785	0.224712119879878	-1.5586131567139	0.119087967162202	0.481842241911789
PLA2G4A	133.873302581253	-0.0664919966609103	0.0424554439948168	-1.56615949344513	0.117311283000419	0.478376282968442
ERVMER61-1	12.5407573345887	0.0759192430784177	0.173489338253346	0.437601779122318	0.661674981282798	0.888955604034896
BRINP3	12.5812449679986	-0.138453952789397	0.0737857926736982	-1.87643105498209	0.0605961136048314	0.360937796079733
RGS18	29.9084143774733	-0.125928681685162	0.0759241625867478	-1.65861140109753	0.0971941228918528	0.447724908126608
RGS1	132.141481596587	0.213384998935457	0.203625016311852	1.04793115698838	0.294670326058373	0.688621013213766
RGS2	15.0585206775605	-0.294064275037723	0.155744983705936	-1.88811394139633	0.0590106556409432	0.356569537888928
UCHL5	30.0766238087762	0.0268446139796343	0.0489210478055001	0.548733422194121	0.583188406151874	0.861565320205237
RO60	28.2563798224087	0.0961381226593072	0.0490997565584377	1.9580162794674	0.0502281024796014	0.331138395464692
GLRX2	11.1943448147062	0.00475114724141284	0.0763793488986145	0.0622046051704301	0.950399895198711	0.987269169483624
CDC73	82.0685526764647	-0.00441888160700893	0.0399947184129678	-0.11048662879387	0.912023453621947	0.978100050882742
B3GALT2	5.2558127482913	-0.181208663956793	0.103414233815919	-1.7522603733578	0.0797290465642878	0.410176167254898
KCNT2	9.22625044495877	-0.0181542958686441	0.0815983714122136	-0.222483556404985	0.823937472605978	0.950161531232476
ASPM	3.19360195740766	-0.0774795133702751	0.496716488599591	-0.155983373108301	0.876046127131775	0.967277229494606
ZBTB41	22.1987637233675	0.00140786873464751	0.0478148718867597	0.0294441599254261	0.976510353530378	0.994065890767215
CRB1	5.4057159132307	-0.0212121487436419	0.106875861202764	-0.198474646238392	0.842673719534122	0.957209040875128
DENND1B	42.7399294244455	0.13862323696885	0.0611499221771204	2.2669405296597	0.0233938589016523	0.228283115236138
NEK7	108.382180937009	0.0370396946770183	0.0533601243406293	0.694145584080202	0.487590914112594	0.810174174169228
PTPRC	442.668264285097	0.0262313706332837	0.0405754616473291	0.646483602855334	0.517966212888108	0.827857407345428
MIR181A1HG	87.1909846637275	0.365858526637744	0.136232581681134	2.68554351773259	0.00724119442640631	0.125320569697716
ZNF281	10.9305721885693	0.0732450864959984	0.0816199417447065	0.897392045746574	0.369509755494149	0.741094627456788
DDX59	12.6849903413477	-0.0944011940211075	0.0765963281873156	-1.23245064424303	0.217780792680203	0.609687615317719
CAMSAP2	109.22016481274	-0.0167964774731905	0.0299154980462406	-0.561464076153038	0.574481213311634	0.856871485162078
KIF21B	16.441695673414	0.0122642036682303	0.0745463311340504	0.164517870720916	0.869323479619619	0.965891308769556
TMEM9	14.9143195920112	-0.0600240782482121	0.072621803043266	-0.826529716047555	0.408503668369535	0.762992640509513
TNNT2	8.35017896723919	0.0297169364954889	0.0851164072538145	0.349132881124481	0.726989552302008	0.919404187309585
PHLDA3	6.34519991408413	-0.0879524171606924	0.0952299377792976	-0.923579487834262	0.355705297530372	0.731781516690227
CSRP1	25.7182109422111	-0.0353286141186562	0.0563722003045403	-0.62670277065291	0.53085408736718	0.834515982890863
NAV1	36.3304842895775	0.0968004683674726	0.0819599559810735	1.18107028253927	0.237574804232096	0.632683998345457
IPO9-AS1	14.1520335517872	0.183831590124773	0.121091620978816	1.51811982231977	0.128984194927372	0.496905127045326
IPO9	44.4103892343772	-0.0299955404590583	0.0413737574643849	-0.72498951744663	0.468458461310865	0.799894182117647
SHISA4	10.1501597695317	-0.0232029238267631	0.080349347416739	-0.288775510601463	0.772753173785331	0.932803391871671
TIMM17A	17.246633412237	-0.0721442604083764	0.0706662489847806	-1.02091537961657	0.30729453190388	0.696450101312288
RNPEP	21.8878931773955	-0.0729085684910422	0.0605990646395598	-1.2031302615758	0.228925916561233	0.622691310334422
ELF3-AS1	2.74646302264681	-0.0595126966984477	0.165274265757336	-0.360084471867068	0.718783964670672	0.915604759800366
GPR37L1	6.31536978508983	0.0195616214940318	0.0991783437928602	0.197236823543731	0.84364221554494	0.957241749693252
ARL8A	20.9659881313952	0.0053901583757678	0.0581031534788735	0.0927687750670483	0.926087257893296	0.9825762715501
PTPN7	6.23886297410319	0.205898441203149	0.171923051392729	1.19761974636437	0.231065085171578	0.625757187654584
UBE2T	3.20042388290141	-0.275639216987258	0.125388672788056	-2.19827844779225	0.0279292692886389	0.248199481039301
PPP1R12B	80.9539541867017	0.0122569754210232	0.0362838842016035	0.33780769867195	0.735508107898014	0.921836380328025
SYT2	4.71169229068826	-0.0597156008706954	0.110048054637784	-0.542632044403199	0.587383171274209	0.863343561230694
KDM5B	25.4755051249769	0.0515525027030644	0.0665675840273316	0.774438541766782	0.438671498966161	0.783738388948168
RABIF	6.10965343438731	0.0266577713205909	0.0982731180121388	0.271262089367085	0.786189461967065	0.937972387726407
KLHL12	18.9818675094432	0.0262499866530832	0.055063730949864	0.476720087801243	0.63356145664738	0.878522347963461
ADIPOR1	16.9305477971661	0.0703285828876328	0.0629293612610247	1.11757979865578	0.263746500600176	0.659365239173384
CYB5R1	11.151491503797	0.0891858055740447	0.0721378996463861	1.23632384656645	0.21633821051576	0.608625355910093
TMEM183A	15.5194768516939	0.0329523313679718	0.0630962936056106	0.522254628361271	0.60149305504304	0.868656489048235
PPFIA4	16.9550941814941	-0.0915805492863546	0.0743783876398288	-1.23127903403642	0.218218520592522	0.609772125559719
ADORA1	10.3025571768933	0.15446782700638	0.0908523542561101	1.70020720179622	0.0890919581052367	0.429577128533052
CHI3L1	10.0083527804222	0.869343335840562	0.182441278299947	4.76505834612327	1.88799009034782e-06	0.000347058502689208
CHIT1	2.41709259635476	0.00547481945341234	0.212169422355724	0.0258039984868001	0.979413672580871	0.99428801532927
BTG2	30.8997881775601	0.076119369394306	0.109886443036784	0.692709376067668	0.488491953851814	0.810631807873764
PRELP	2.04304514686453	-0.0942528699787139	0.161840500076176	-0.58238123296919	0.560309919708081	0.850548679302195
ATP2B4	53.7241253411702	0.108745370191273	0.0774611975076877	1.40386895232907	0.160357876569919	0.543977105980203
SNRPE	11.325358644392	0.0356179779416686	0.0760532676412932	0.468329357124555	0.639549077626724	0.880745575057176
PLEKHA6	11.6754276146074	0.0141603347645212	0.0798892911825163	0.177249473051029	0.859312436946271	0.962082521973773
PPP1R15B	11.971267916749	0.114423790309409	0.0749715073513957	1.52623035539486	0.126952506158438	0.493692092988346
PIK3C2B	20.9157270416367	-0.0878711656517389	0.0700256653676913	-1.25484228090293	0.209536020446717	0.601957618373532
MDM4	101.684371173442	-0.110570280011701	0.0321777309660227	-3.43623607669711	0.000589856744212432	0.026746070971739
LRRN2	4.23448347340678	-0.242131496840299	0.112397023961761	-2.15425185032191	0.031220426639761	0.262155224432512
NFASC	18.5944855362018	-0.0875643486761651	0.0668185763747673	-1.31047911265036	0.190033805744177	0.582607586102781
CNTN2	11.0434618181631	-0.157338160294848	0.0771246957346736	-2.0400490244542	0.0413454431320593	0.299160671768831
RBBP5	14.1079746521862	0.048134115966404	0.0685989759607134	0.701673972421547	0.482882508243848	0.808614711600069
DSTYK	24.4483657642049	-0.0903312153865778	0.0544799023054624	-1.6580649297075	0.0973043615779579	0.447756644953588
TMCC2	7.76847577793638	0.0504458443551799	0.085682347228989	0.588754229857425	0.556026153493429	0.848031958103229
NUAK2	4.86051906416728	0.18333779666141	0.143333782153053	1.27909690170347	0.20086293454199	0.594651008008548
CDK18	16.6088236500348	0.0945824543928428	0.0703333667954302	1.34477359327818	0.178698360382674	0.567024445133079
MFSD4A	11.9130862896165	-0.0993246189118228	0.0783487178748635	-1.26772487930768	0.204896216845296	0.597087240305603
ELK4	32.5776154975494	0.130254510124472	0.0473419367509986	2.75135575482606	0.00593491510326609	0.112128680763512
NUCKS1	115.684920530272	0.00744046033897325	0.0292360532069683	0.254496059584398	0.799112347902133	0.941561305198157
RAB29	24.0377076779484	0.0665885622918863	0.0602835710331049	1.10458888136071	0.269337771058216	0.663972761816766
SLC41A1	6.67776289243802	-0.00116056229038718	0.0897813827020157	-0.0129265361643971	0.989686403596212	0.996504085124511
FAM72A	3.71163539923287	-0.132422254163874	0.131863738616156	-1.00423555067966	0.315265090244632	0.702206347854421
SRGAP2	897.539059683076	-0.155680461508287	0.0338532362289207	-4.59868771350402	4.25160529785338e-06	0.000705659945004986
IKBKE	19.6633169059369	-0.133080759846578	0.109465083018269	-1.21573707503028	0.224085096063336	0.615306734305522
C1orf147	4.29422811223118	-0.285540695985089	0.158916931534709	-1.79679215567237	0.0723686221595117	0.392645426491583
RASSF5	17.3918851918307	0.0601127746771048	0.0949194790861314	0.633302829470414	0.526535905932597	0.833082758940088
EIF2D	10.9327105570522	-0.00659388702444393	0.0696687303181326	-0.0946462924519201	0.924595778788988	0.982522957492899
MAPKAPK2	25.2249552756623	0.0316975051309747	0.0580446951049591	0.546087890954682	0.585005523046979	0.862637412466998
IL10	2.1060507679433	0.0777831307877199	0.229970566979958	0.338230808442972	0.735189260764003	0.921836380328025
PFKFB2	19.7452703430046	-0.0561605706927619	0.0619772875895952	-0.906147604662037	0.364857731255123	0.738481228737966
YOD1	7.29843155378492	0.192623577420691	0.0924741235652475	2.08299976246631	0.0372512452109625	0.285320207547704
CD55	27.3856657517875	0.109605530956148	0.128728780708591	0.851445421550808	0.394521969293804	0.756777891350617
CR1	6.4560549677296	-0.197933133083382	0.231721009050263	-0.85418725688549	0.393001242713422	0.755802327336428
CD46	46.6035735340914	0.0387583686502316	0.0391401318903603	0.990246245434274	0.322053773676365	0.706164446049454
MIR29B2CHG	87.9718271754961	0.047283650312262	0.0523079532426366	0.903947629014105	0.366023171965539	0.73903668777117
PLXNA2	25.8570825295287	-0.208726323056872	0.0796544586430608	-2.62039723340779	0.00878273965816755	0.137192776216453
CAMK1G	11.4506755912858	-0.0574014696479761	0.0833295450318887	-0.688848950585409	0.490918327464947	0.811705015290077
LAMB3	1.82100573712894	0.0610900964564993	0.173343658544749	0.352421870920239	0.724521902173104	0.917871109072412
TRAF3IP3	41.8992039914105	0.167372791810894	0.0732546941455806	2.28480636992724	0.0223241839944168	0.223327497518628
UTP25	9.26819903681526	-0.0641243887568413	0.0750200240353645	-0.854763639193357	0.392682011493543	0.755431113328619
SYT14	12.7586079205491	-0.00566503767227704	0.0704619461667078	-0.0803985410631998	0.935920287213136	0.984486024988554
HHAT	11.474887122132	-0.0490807553918929	0.099991195284262	-0.490850771934096	0.623531997106474	0.875235574924464
KCNH1	19.1687117868775	-0.10547617483244	0.0676307131544036	-1.55958986550435	0.118856832964143	0.48129016477879
RCOR3	62.8977960944657	0.0850985167049089	0.0449121962122586	1.89477522548055	0.0581221867293865	0.354408641857664
TRAF5	9.21769716797429	-0.189293547624233	0.0861800141629385	-2.19649009648966	0.0280568832464552	0.248961371690496
SLC30A1	15.6027704533266	0.192752405285576	0.0687657820561416	2.8030278944288	0.00506252905312803	0.101125041250495
LPGAT1	64.4630973603814	-0.0928254214730946	0.0380506391881911	-2.43952331560051	0.0147066536052082	0.182033311184392
INTS7	19.1261580217554	-0.0945169961326357	0.0754531079859547	-1.25265875264183	0.210329923137207	0.602531970667108
DTL	2.21843870621209	-0.148656236771329	0.470767975403404	-0.315773894016357	0.752174134565326	0.926715460404179
PPP2R5A	36.2172829542775	-0.00480333729159985	0.0433277708690915	-0.110860475746893	0.911726988131731	0.978100050882742
PACC1	14.7453406202014	-0.00667741046270816	0.0608842840744512	-0.109673794546764	0.912668083941384	0.978100050882742
NENF	17.6257977380369	-0.0325853054958553	0.0666939830623327	-0.488579389019258	0.625139507935231	0.875269207260063
ATF3	4.36089483904031	-0.0569922796086854	0.238784326042642	-0.23867680326098	0.81135620528251	0.946776781490068
BATF3	13.393998125101	0.0444910012276809	0.10370972374007	0.428995465643989	0.667926524523736	0.891464336057337
NSL1	64.7207209449139	0.041201504506455	0.042103920493767	0.978566936837969	0.327794002551513	0.709072111659226
TATDN3	27.5361234681882	-0.158141202718961	0.0631640648096985	-2.50365778699345	0.0122916858689778	0.165712391353523
FLVCR1-DT	3.88208153108783	-0.19630938775744	0.11792597542558	-1.66468317984213	0.0959759804687797	0.444794343670428
FLVCR1	18.8353999567633	-0.147690249434369	0.0622856386422618	-2.37117660914789	0.0177315561105672	0.201169606148495
ANGEL2	27.9165796629302	-0.0478275402425328	0.0515691996767076	-0.927443911140145	0.353696100677113	0.730276424779144
RPS6KC1	110.462922124403	0.0300035505118811	0.0358139541195356	0.837761460567541	0.402164687609812	0.759725360994934
PROX1	9.18915437947679	0.320180902924419	0.121274925397491	2.64012450945645	0.0082875573412281	0.133414961553522
SMYD2	23.9094855282031	0.0798608341689822	0.05085126636221	1.57047876841727	0.116303770027197	0.477528310184576
PTPN14	38.3548901343605	-0.181368642924548	0.125514440419245	-1.44500220308307	0.148457266821612	0.527626312572427
CENPF	4.30217138032493	-0.201333688532107	0.305126936092957	-0.659835841142424	0.509359180320143	0.823464430960639
KCTD3	22.4788060027349	0.0309709290052918	0.0500527741653468	0.618765483467127	0.536070863940312	0.837699248958077
ESRRG	25.7800424007174	-0.117405531324852	0.170491669504432	-0.688629137518069	0.491056680051551	0.811705015290077
GPATCH2	62.6638025996365	-0.187743811760184	0.049142648697964	-3.82038446714743	0.000133243809231527	0.00985062791835036
RRP15	20.7768022388342	-0.0211048315340611	0.0805991540788366	-0.261849293274441	0.793437633971058	0.940227231534189
TGFB2	4.98340461078266	0.261658659706329	0.156413188648241	1.67286826620981	0.09435323218158	0.441539377497795
LYPLAL1-DT	2.75300039405749	0.149333278784106	0.174947438575509	0.853589398050273	0.393332534881813	0.755842065918802
LYPLAL1	59.6681614573611	0.0970312419696491	0.050543841749793	1.91974409958749	0.0548902309296218	0.345736713740398
SLC30A10	1.77120325613857	-0.159929603299596	0.166975161820936	-0.957804751050965	0.338161223009394	0.718638992153982
EPRS	32.3794148113473	-0.0443289802715759	0.0609431010201693	-0.727383075844879	0.466991319159183	0.7997702466775
BPNT1	5.68044282036768	0.049524269582455	0.0953963461099377	0.519142206195001	0.603661577818144	0.869203229079094
IARS2	21.5520082885091	-0.0357261310641561	0.0504637635094229	-0.707956136832424	0.478972496952777	0.805517287753673
RAB3GAP2	74.0986340899617	-0.0303954556151608	0.0321484728464212	-0.945471212905356	0.344418360777269	0.723459382590054
MARK1	11.1981902469727	0.0230549304078192	0.0744072254366187	0.309848005654474	0.756676543590513	0.928866772245137
C1orf115	14.4091975891104	0.0139991149751935	0.0771157994700243	0.181533681442738	0.855948698346881	0.961952259055901
MARC2	4.55011524446108	-0.00441601206179368	0.111960275899743	-0.0394426686278271	0.96853746171465	0.992069609657418
MARC1	1.93995813307588	-0.210429477556577	0.170480595884996	-1.23433095986203	0.217079603857254	0.608852340468087
HLX-AS1	2.55963587599227	-0.0317710730387944	0.189320194837031	-0.167816608609257	0.866727556021114	0.964337005989875
HLX	3.38922832097528	0.1766305723793	0.183146779582705	0.964420847484999	0.334834974366536	0.716044671640935
DUSP10	20.0531412804627	0.524589489616479	0.11876675878881	4.41697234955531	1.00093028459865e-05	0.00144847390014844
TAF1A	8.92129478819182	-0.0792538252695808	0.0842475994869963	-0.940725026614126	0.346845790381159	0.725244773781303
MIA3	43.7421781584763	0.0567845505892761	0.0463498475464088	1.22512917723018	0.220526553448224	0.610617539462627
AIDA	83.0808684966374	-0.0307094954316911	0.0689131584283198	-0.445626004264972	0.655867423228868	0.887980777180249
BROX	51.1434602718894	-0.049078043950209	0.0741671833750483	-0.661721825163986	0.50814951473834	0.822508073415712
FAM177B	125.586318685825	-0.289504037272343	0.123625447310432	-2.34178353705267	0.0191918422014565	0.210169148862273
DISP1	234.619382148622	-0.00698739608810741	0.0681215249542527	-0.102572514235403	0.918302258213714	0.979774474054439
TLR5	54.2143514783855	0.141527051646526	0.0776045117369934	1.82369618052839	0.0681980166133022	0.381768567897428
SUSD4	8.07367474827974	-0.141718196220004	0.096445564124587	-1.46941124256305	0.141721279778566	0.517743709069397
CAPN2	9.90919977218219	-0.110829198324222	0.0785054902230955	-1.41173818556218	0.158027065361511	0.539975425800711
TP53BP2	21.9941827306166	-0.186476015935444	0.0532526000073693	-3.50172603609286	0.000462254677244032	0.0227827912121397
FBXO28	45.1272973929307	0.141246961012859	0.0401292792801624	3.51979810120047	0.000431875413263827	0.0217249863546987
DEGS1	21.5549799312832	-0.0537919618638216	0.0650041968305496	-0.827515214195237	0.407945102359776	0.762936347702333
NVL	34.0668195973163	-0.132986820042397	0.0471674085988114	-2.81946420193515	0.00481038962615124	0.0986565033214136
CNIH4	14.7951460166854	-0.0295184656877442	0.0877781304582109	-0.336284966809555	0.736655985238691	0.922804251515049
WDR26	79.1379779964465	0.0111785431570168	0.0345437659945692	0.323605224710423	0.746236931906137	0.926271625643939
CNIH3	18.4108504780619	-0.183294351975975	0.0702837174245591	-2.60792056385917	0.00910940912513609	0.139701569706005
DNAH14	6.37743139995885	0.0380267414330956	0.138894737131506	0.273781010126336	0.784252917960074	0.937780629659888
LBR	28.8865444397085	-0.0170891743990678	0.0502232660848668	-0.340264099315856	0.7336576504457	0.921254040340889
ENAH	16.0745749736719	0.139186072901585	0.0655588482701784	2.12307074596516	0.0337479239899934	0.270665309396922
SRP9	36.0132370519912	0.030548786240867	0.0448902181669544	0.680522115692351	0.496173923352033	0.814247375236765
EPHX1	10.1272534711393	-0.0134685611979879	0.0798405540587131	-0.168693233116637	0.866037941689283	0.964337005989875
TMEM63A	26.4590738069284	0.0159130561564513	0.0509246691207949	0.312482269029673	0.754674036173621	0.927523573732361
PYCR2	8.97508373299013	-0.0171231971808063	0.0786901287788271	-0.217602861331364	0.827738554894013	0.9511708262765
SDE2	5.43016677143561	0.0984940289088713	0.100326182008651	0.98173803624241	0.326228921636567	0.707878771896989
H3F3A	74.6702057284775	0.0871692709680158	0.0566108032789834	1.53979922415934	0.123609301120001	0.487633518257391
ACBD3	35.6362984971715	0.00349473668297626	0.0522444747346142	0.0668919862000422	0.946667692836381	0.986067235775894
LIN9	6.26247235961646	0.0834363631152824	0.119898778704906	0.695890016700131	0.486497709857941	0.809916576575398
PARP1	26.6423493095727	-0.0461630466742533	0.0463600900619757	-0.995749719479426	0.319371765936879	0.705245917963937
STUM	2.89634866999916	0.0432854787128485	0.137462514101242	0.314889328162356	0.752845684630034	0.926986361362924
ITPKB	49.5924089577269	0.0316241450156647	0.0593856348674616	0.532521797337761	0.594364649095873	0.866348053476133
ITPKB-AS1	2.6541589605045	-0.05551733250315	0.18071612746093	-0.307207404691386	0.758685509749198	0.929146282465436
PSEN2	3.72794286049205	0.198323429460674	0.123831179726111	1.60156294964907	0.109252289353511	0.465858152336498
COQ8A	16.0162332089224	0.125995241540009	0.062679440773846	2.01015261119851	0.044415039202461	0.309155919927447
CDC42BPA	36.6341690741975	0.0889678740760614	0.0493158923644641	1.80404064106867	0.0712249360370589	0.38946454187862
ZNF678	30.5030033964449	0.0112987647122633	0.0524587713687785	0.215383708338009	0.829468170808557	0.951450841344869
SNAP47	9.73856528099913	0.0122813689440459	0.0756211015798603	0.162406638986553	0.87098564309086	0.966063325989017
JMJD4	4.02416687984637	-0.024992613377003	0.116794990057413	-0.21398703287459	0.830557169246205	0.95202501442572
ARF1	53.650648289361	0.017348868450952	0.0420862774822586	0.412221500422921	0.680177079559709	0.897051466135345
C1orf35	11.4264521300218	-0.137461402684673	0.0724633003401124	-1.89697960263315	0.0578306302137824	0.353877671074261
MRPL55	11.3721817928512	-0.0597505349264949	0.0763494137559037	-0.782593237945782	0.433866013647776	0.780862504149658
GUK1	72.4593255620666	0.00602398309919538	0.0452651049116307	0.133082274103987	0.894128313657897	0.972714927278341
IBA57	2.20899260471648	0.170404843108517	0.150744432446555	1.13042213462134	0.25829839157171	0.654078043677382
OBSCN	4.60297371339521	0.265127998254889	0.115858932383582	2.2883690778119	0.022116036830021	0.222518083578976
TRIM11	7.34264891697258	0.0420326787044131	0.0835245118223349	0.503237645899935	0.614797199947394	0.873182233073644
HIST3H2A	5.08037225181081	-0.0282471704571129	0.122356690048991	-0.230859223519392	0.817424169969392	0.948164663438419
RNF187	43.4503723470693	-0.0360249203290704	0.0540343814254376	-0.666703668640706	0.504961434971815	0.819567506426539
RHOU	10.6157378983439	0.041054768440288	0.117397877750891	0.349706223202799	0.726559182795341	0.919128422895879
RAB4A	28.05720375961	-0.0157233037392266	0.0436321738898853	-0.360360310694297	0.718577703064736	0.915604759800366
CCSAP	22.9636789532819	-0.0648225867988642	0.0666407532762507	-0.972716897874044	0.33069402455683	0.711326821006729
NUP133	27.5727373932308	-0.0702862158664566	0.0481823777270719	-1.45875357718109	0.144632943942477	0.522211604004675
ABCB10	20.2852861194437	-0.0713099868237961	0.0533404977518225	-1.33688266569203	0.181260939895988	0.571026532053061
TAF5L	15.6782976797147	0.0047648022473988	0.0614575875909053	0.0775299264773601	0.938201985029238	0.984486024988554
URB2	6.84866819404921	-0.0377755309608966	0.122393597446706	-0.30863976342672	0.757595569743773	0.929146282465436
GALNT2	209.973303267664	0.0236406008925559	0.0534675369333522	0.442148680273493	0.658381619771854	0.887980777180249
PGBD5	24.0582084201732	0.0346049936369004	0.0823528797678321	0.420203807498392	0.674336573526502	0.894183778184357
COG2	22.1554767084251	0.058399464029682	0.052455540903508	1.11331354178785	0.265573792485242	0.660680376586823
AGT	8.45097567001001	0.0492124567347241	0.0896869025546626	0.548713974202978	0.583201754646021	0.861565320205237
C1orf198	4.40011385058934	-0.0597389329486415	0.110159561079603	-0.542294580363052	0.58761558855456	0.863343561230694
TTC13	52.952314063269	-0.0396142390178961	0.0362480410290473	-1.09286565268869	0.274452790807097	0.670506701391691
ARV1	11.3606300711825	-0.109759849218592	0.0687223430395589	-1.59714940387598	0.110232407867825	0.466695127365711
FAM89A	13.8511161063415	-0.074603047233419	0.104982847358787	-0.710621297767408	0.477318941644325	0.805359966353547
C1orf131	10.2408575861145	-0.141643772618823	0.0857461575425891	-1.65189644268864	0.0985556633919824	0.449258462493805
GNPAT	28.117262625721	0.00210655581000653	0.0478403554871631	0.0440330300340635	0.964878075232293	0.990985479851249
EXOC8	5.87602053034387	0.175155005069463	0.0960355008193458	1.82385684017987	0.0681737180692888	0.381768567897428
SPRTN	6.64013309584733	-0.126177563990163	0.102399284338011	-1.23221138512709	0.217870131483013	0.609727845544543
EGLN1	61.7645958057699	0.117665427661985	0.058296907332688	2.01838198706654	0.0435514939063181	0.306834267550185
TSNAX	52.5535587489996	-0.0597860140928869	0.0426754604257573	-1.40094596511494	0.161230232085562	0.545575832601965
DISC1	587.045940433776	0.0367804231851545	0.0300988086492826	1.22198933564871	0.221711659862259	0.612711298979972
SIPA1L2	175.799823783914	-0.165590463600768	0.069572027362373	-2.380129915408	0.017306535312684	0.19915954382846
NTPCR	15.1647788957095	-0.0842092865909842	0.0647108610847447	-1.30131611879966	0.193150272121064	0.585260166260362
PCNX2	231.172141690831	-0.0814382163575234	0.0450304163567922	-1.80851573106185	0.0705262707142126	0.38793726669043
MAP3K21	9.30540167438929	0.0998051916957816	0.100587001211722	0.992227529337567	0.32108654619657	0.705732321019028
KCNK1	15.2896856642927	-0.0544739990877141	0.0640908309324468	-0.849949958444616	0.395352908429232	0.756777891350617
SLC35F3	16.3680392951266	0.0373883698060053	0.0828346663114774	0.451361386130494	0.651729108690593	0.88603739070938
COA6-AS1	4.1951567461336	-0.183832087340272	0.129289011527114	-1.4218693852549	0.155064172191835	0.536147779113466
COA6	10.3443804036844	-0.0570666129826656	0.0734933328822403	-0.776486937585271	0.437461530489898	0.783738388948168
TARBP1	39.0551872613002	-0.283248472297532	0.0647833873778481	-4.37223930026211	1.22978622907889e-05	0.00167287820741602
IRF2BP2	33.5082042387539	0.241252799614454	0.0635056371877328	3.79891943925029	0.000145328317626147	0.0104597942045951
TOMM20	56.5871676384024	0.0345550211546408	0.0410117472939048	0.84256398311945	0.399472341491001	0.758353913629517
RBM34	1.89477856222612	-0.0368618845231119	0.163490128263525	-0.22546856446094	0.82161477771487	0.949083117100009
ARID4B	152.398974623118	0.0033745186494311	0.0289646575973574	0.116504696735617	0.907252563991176	0.976632122424667
GGPS1	5.26841817288567	0.127840019390156	0.0999063997690249	1.27959790049198	0.200686588634336	0.594499056008902
TBCE	6.29978072090768	0.0227686275864242	0.090563328098525	0.251411118213919	0.801496272617533	0.942371236467165
TBCE.1	4.31049669108643	-0.0546079091200849	0.11156695238665	-0.489463124625237	0.624513855089695	0.875235574924464
B3GALNT2	24.1683731540251	-0.0121522440240907	0.0553641528059941	-0.219496613028188	0.826263217954105	0.950982194249064
GNG4	3.28627419426093	0.0976254670609014	0.128952721313622	0.757064031424895	0.449011501742254	0.78954284619957
LYST	204.502513823236	0.0110010655321777	0.0443494660552419	0.24805406943287	0.804092572402884	0.943331111368204
GPR137B	25.4024461205117	0.0564046489619671	0.0738234849054444	0.764047498356547	0.444838937623062	0.787322190175129
ERO1B	36.593813162389	0.00394508642068691	0.0572423302076826	0.0689190395704302	0.945054063167157	0.985914078971391
LGALS8	34.2303236208073	-0.0148114791315107	0.0503206532705395	-0.29434194846159	0.768496621343796	0.931415653918988
HEATR1	28.3259485992345	-0.103521259071161	0.0651929038275188	-1.5879221969472	0.11230393349539	0.470631672007944
ACTN2	8.2110832614216	0.0660138070127907	0.0895261221958107	0.737369221336381	0.460897847422858	0.79593670413776
MTR	60.6350545754368	-0.0346204557032775	0.0348251285359017	-0.994122840568607	0.320163066777717	0.705406251599819
RYR2	38.91046175346	-0.0316350339046223	0.0745121299596139	-0.424562201104286	0.671155852699151	0.892796114244724
CHRM3	21.865185802527	-0.0733793484005111	0.0812026231578907	-0.90365736409564	0.366177113546842	0.73903668777117
FMN2	27.8914971358216	-0.0205827930029375	0.0598479839593033	-0.343917900675382	0.730908029335551	0.920550014431232
GREM2	1.82740219649917	-0.152137031606956	0.16897297699887	-0.900363089465919	0.36792705676294	0.740262054895175
RGS7	43.7677608888609	-0.0376702638701503	0.0549308143636134	-0.68577654102837	0.492854031611498	0.813163921738974
FH	6.64173746326429	0.00612040262312827	0.0916871014914711	0.0667531476463743	0.946778222926484	0.986067235775894
KMO	5.02639498366426	0.298932270426158	0.177205658746238	1.68692282481924	0.0916181925649807	0.436069351457278
OPN3	9.7697005611646	0.0988916336321846	0.0862060647498947	1.14715401890916	0.251317971439427	0.646366280975195
CHML	8.64390469193483	0.212282716729832	0.0819746280513751	2.58961488177526	0.00960833569339217	0.144262903352333
PLD5	4.56291453474727	0.00729948095051963	0.107438835248411	0.0679408049579316	0.94583275611941	0.985995320379731
CEP170	255.259097576007	0.00708655100849612	0.0283781170119822	0.249718859271175	0.802804772584382	0.942867553018253
SDCCAG8	365.99396040074	0.0531768477290658	0.0334024466176399	1.59200457193405	0.11138367727736	0.469087441100958
AKT3	287.012315809455	0.0429296123008844	0.061268950727103	0.700674840868361	0.483505960573903	0.808614711600069
ZBTB18	26.3975326529861	0.0259791557208178	0.0538007876505958	0.482876865846966	0.629183168830668	0.876694639571575
ADSS	29.3092787582018	0.0722458201232896	0.044929768769462	1.60797222202474	0.107841262658513	0.463611693719752
CATSPERE	10.1608879520691	0.00333286373053824	0.0947918386260374	0.0351598173307588	0.971952303530184	0.993093336565919
DESI2	26.3885064612737	0.0770243982873101	0.0495286340399324	1.5551488503642	0.119910622918191	0.482696362887493
COX20	31.5634536571884	0.0315082710259015	0.0499269277974078	0.631087719912487	0.52798317004634	0.833618357012812
HNRNPU	145.276373974338	0.0961992738390476	0.0363390779664323	2.6472678786157	0.00811450459958823	0.1325109316545
EFCAB2	23.092193034698	0.0214638437485779	0.0790132473347793	0.271648672502164	0.785892170932966	0.937972387726407
KIF26B	40.7448492628622	0.179885588100834	0.151524865240113	1.18716877138138	0.235161056166982	0.630544594647321
SMYD3	282.213008922595	-0.0512789197641301	0.0413823675402755	-1.2391490098826	0.215290319837991	0.608349443447485
TFB2M	6.15357789235789	0.0733750938904267	0.0985194731815332	0.744777570574549	0.456406196302612	0.793868038160324
CNST	42.3811757621766	-0.0360267357444601	0.0411752358206096	-0.874961248586886	0.381594991093754	0.749347404376624
SCCPDH	12.466181282576	0.0123775735281445	0.0701707234053607	0.176392274832938	0.859985773302932	0.962196617391
AHCTF1	48.6930164437544	-0.0153177006535757	0.0404298864807077	-0.378870731207346	0.70478385984468	0.910203631013689
ZNF670	9.00366356573303	-0.176724901533799	0.081670220815887	-2.16388421346623	0.0304732368006726	0.259241676172326
ZNF124	68.5139461630977	0.0321804659712518	0.0612313820003362	0.525555114386853	0.599197350242416	0.867621490165123
ZNF496	13.6879508453837	-0.153136988384428	0.0716589488400473	-2.13702532430739	0.0325959319170828	0.267044228532999
NLRP3	21.5817208879383	-0.0884224765343908	0.082925594501262	-1.06628691740094	0.286293961620362	0.680409631785656
SH3BP5L	8.00242940261218	0.0072270380821517	0.0803084116612498	0.0899910474214854	0.928294329085549	0.983608262733256
ZNF672	5.8271331831316	0.17133496820811	0.095142915980024	1.80081687052858	0.0717317489056253	0.390934844795938
ZNF692	14.1869080715761	-0.028431032692321	0.0672193570045762	-0.42295901001233	0.672325167701829	0.893259017947836
PGBD2	2.73092161743102	-0.220623907121894	0.133036206197853	-1.65837491482416	0.0972418165787724	0.447756644953588
SH3YL1	30.1745430341699	-0.0598336877109708	0.0523415510034416	-1.14313937137699	0.252980729881832	0.648134931844475
ACP1	19.7629920307294	0.0383234343999599	0.0552237556694262	0.693966463080978	0.487703241006473	0.810237809893875
TMEM18	7.43109680878817	-0.0614215567861848	0.0842012224764452	-0.729461580006954	0.465719361088469	0.798736875026001
MYT1L	43.443950510899	0.0321052155400262	0.0575387131378714	0.557975905076245	0.576860837609905	0.85788578791762
EIPR1	31.2685939185476	-0.154679181819382	0.072071121507019	-2.1462019541949	0.031856869748157	0.264122729128996
TRAPPC12	62.168012934646	-0.0246311850679948	0.0376960676456775	-0.65341523947576	0.513488616795574	0.825736015883427
ADI1	10.4360795365068	-0.0768415276235279	0.0770778841566717	-0.996933536309022	0.318796772040393	0.705245917963937
RNASEH1	14.2774934896225	-0.155957099660566	0.0646411239025539	-2.41266070645167	0.0158365541809366	0.189126910176821
RNASEH1-AS1	2.74008185160988	-0.0289089966570813	0.13412724089631	-0.215534118676384	0.829350914228798	0.951406212475721
RPS7	74.3997604171676	0.065321580137172	0.0578874230642656	1.12842439133373	0.259140731548771	0.655310659363989
SILC1	4.0830389993221	0.0206162705360324	0.114219348976378	0.180497181263887	0.856762267081289	0.962082521973773
NRIR	7.30507205088468	0.13221274591443	0.153729723710437	0.860033718420417	0.389770455949242	0.753774170070734
CMPK2	5.67545844651833	-0.06964298571495	0.156297516344952	-0.445579605764474	0.655900944991517	0.887980777180249
RSAD2	7.36992582122048	-0.173163572866424	0.166083833569595	-1.0426275041024	0.297120845755615	0.690409222038714
RNF144A	15.157608203221	-0.141178186010906	0.0643751816377514	-2.19305301234467	0.0283035598538142	0.249846414465564
ID2	60.8087417574198	-0.1408339132682	0.102831191064064	-1.36956415471703	0.170822995465094	0.557377118568402
KIDINS220	104.704626859046	0.0700033021866377	0.0316464268063422	2.21204443127237	0.0269635950768539	0.244035784318326
MBOAT2	12.3587652765992	-0.0646525426652634	0.0715880589586831	-0.903119090050723	0.36646269329221	0.739284000719847
ASAP2	7.34516139065161	-0.0526821084643907	0.0898225953785511	-0.586512872873086	0.557530913458747	0.848522378135974
ITGB1BP1	24.7184163151955	-0.0424669557287498	0.0474224429377902	-0.895503333399733	0.370518084677388	0.741847107702549
CPSF3	14.3635003045916	-0.128507994364239	0.061450397101813	-2.09124758219744	0.0365058759726454	0.281989899069969
IAH1	16.4956080350835	0.0474264972200553	0.0635923912076336	0.74578886435021	0.455794967814196	0.793868038160324
ADAM17	80.5447263853259	0.094521820946304	0.0390773363621958	2.4188399145277	0.0155700907648334	0.188266617488025
YWHAQ	52.4060859282412	-0.0428659376616683	0.0382394368360599	-1.1209876820478	0.262293105720201	0.657933453275289
TAF1B	26.5416580301735	-0.0864884046725562	0.0604743119013092	-1.43016765223721	0.152668907123283	0.533038211866865
KLF11	2.80448368257195	0.143293106493525	0.140099625128752	1.02279436052622	0.30640508500676	0.696302006920748
RRM2	1.96008990920209	-0.469165358084093	0.480514666791211	-0.976380931756138	0.328875727246125	0.709459860242975
HPCAL1	50.5220623747787	0.0938768597186287	0.0480058497195336	1.95552959206199	0.0505205940829152	0.331995961985457
ODC1	6.00781833620195	0.0417516722284415	0.112632969127392	0.370687841685313	0.710870047123174	0.913642115704391
NOL10	45.7529609805494	-0.0603721533753118	0.0570125297548924	-1.05892781174354	0.289632657062623	0.68405009085057
PDIA6	38.0543750005764	-0.106875777619916	0.10371620863866	-1.03046359891792	0.302792431441261	0.69459675129365
KCNF1	5.49915900569776	0.110551247283897	0.0994576551990672	1.11154085688654	0.26633561385947	0.661164606359832
SLC66A3	9.99994511804464	-0.257534899193868	0.089222540633125	-2.88643315205323	0.00389635508033287	0.0862035110507819
ROCK2	100.827369379398	-0.0651609277607148	0.0298485875695786	-2.18304895026678	0.0290322053970244	0.253652433550472
E2F6	7.49770598153739	0.107477255104247	0.0939482205024205	1.14400522468096	0.252621470242718	0.647811101920339
GREB1	3.51128525224337	-0.0287928044185492	0.12628528930996	-0.227998087313867	0.819647727469596	0.948901006441745
NTSR2	1.76593817769776	0.0366969300783371	0.175220450151919	0.209432917484918	0.83411029805723	0.953562501404221
LPIN1	21.9170069854892	-0.0626488269068026	0.0565842683487594	-1.10717746707732	0.268217207670808	0.662925710127209
MIR3681HG	1.74672396196642	-0.0674591322625201	0.191431292103484	-0.352393443732559	0.724543218196644	0.917871109072412
TRIB2	3.19645046435318	0.164131669045902	0.131309856501272	1.249956959966	0.211315270202339	0.603637467568755
LRATD1	9.879877093237	0.043184150614846	0.0849670069024395	0.508246108568126	0.611280758725601	0.872700352353075
NBAS	116.557287972457	-0.0378070322011402	0.0282298334544979	-1.33925806760707	0.180486674572792	0.569378532980912
DDX1	34.7173221999681	-0.00741590508641802	0.0437942782664376	-0.169335022289917	0.865533129931848	0.964337005989875
FAM49A	116.842223883718	0.166469227345185	0.104073278595069	1.5995386096453	0.109700976792005	0.466331996031764
VSNL1	147.066006878747	-0.0445341589511195	0.0525213992167931	-0.84792407695186	0.396480254748032	0.756957320047365
SMC6	30.6637678152678	-0.0411387327662229	0.0532856061037567	-0.77204212871518	0.440089476097633	0.784436782625146
GEN1	7.0117416524198	-0.0718388870370717	0.142717776196489	-0.503363273669334	0.614708887921317	0.873182233073644
RDH14	7.91462735653375	-0.044500185896659	0.0833372809615847	-0.533976935450677	0.593357491642956	0.866179981529635
TTC32	6.87027342499806	0.0290668286588784	0.0860074974702085	0.337956916708879	0.735395654939122	0.921836380328025
WDR35	11.9872549775804	-0.0337295011736838	0.0752292498390885	-0.448356207802543	0.653896141338912	0.887453777375359
LAPTM4A	35.7531276871973	0.124444993523984	0.0492914706353194	2.52467601230008	0.0115804997265012	0.160417044582073
PUM2	187.27228228794	0.00196360455534888	0.0225400259714	0.0871163395215427	0.930579037702951	0.983885174092433
RHOB	34.02121458497	-0.112248138025521	0.0903206071186492	-1.24277439674499	0.213950979815908	0.607467163104946
HS1BP3	13.2994709057211	0.0287850685830042	0.0698525572749098	0.412083246569177	0.680278407822414	0.897051466135345
LDAH	29.1265343703025	-0.087757286745159	0.0582318684711112	-1.50703195774484	0.131802465886045	0.501793714930835
KLHL29	5.63654203427856	-0.0649604619928321	0.101157355318151	-0.642172403465121	0.520761249072952	0.829984214544741
ATAD2B	110.936618978727	-0.0377439256894784	0.0320975493909518	-1.17591300288234	0.239629642297427	0.634794928185198
UBXN2A	19.9772152198581	0.0634871573509939	0.0623719743767748	1.0178795522406	0.308735200148209	0.697025018735656
WDCP	2.43589650393535	-0.123410921303861	0.147814805164123	-0.834902303370996	0.403772717777314	0.760420916506271
FKBP1B	6.6455625591155	-0.00572730216063655	0.098027117942847	-0.0584256915925628	0.95340955079088	0.988357728959635
SF3B6	9.57312737126201	0.0607596278190351	0.0786190669900933	0.772835778204941	0.439619576249238	0.784281324028641
FAM228B	47.8834149154945	-0.120811854880576	0.0537576209845578	-2.24734377503944	0.0246180652923192	0.233691236686265
TP53I3	3.34336876323299	0.23256074113312	0.134853965913479	1.72453764750478	0.0846108286744376	0.42144309866656
FAM228A	1.81255258883026	0.0826737818403731	0.16423091357262	0.503399634343604	0.614683328652652	0.873182233073644
ITSN2	171.494063243132	0.0539761382600784	0.0255004646682129	2.11667273370753	0.0342876324722755	0.272291402666696
NCOA1	244.325089059041	0.0542871965671686	0.0285090940852733	1.90420630009465	0.0568833215520047	0.350511888839862
PTRHD1	3.29962735283904	-0.0774612521987735	0.125321681592931	-0.618099368075689	0.536509838832948	0.837937916816381
CENPO	2.53783348745617	-0.372990795763596	0.164739018609693	-2.2641314663122	0.0235660301661946	0.229079160792429
ADCY3	13.6293753616261	0.103368900591438	0.0894570787518599	1.15551392951436	0.247880031733708	0.644355450348488
DNAJC27	11.2658671260956	-0.177648678084882	0.0736310932089949	-2.41268559711103	0.0158354728362078	0.189126910176821
DNAJC27-AS1	5.01122667952846	-0.0165391154248348	0.106111246128504	-0.155865810913251	0.876138794826649	0.967301032872892
EFR3B	11.5862325117585	0.0220432414959822	0.0750646106272344	0.293656908519082	0.769020085178524	0.931491360710649
DNMT3A	75.4312436120783	0.0653426557098745	0.0511604170513533	1.27721116198653	0.201527707338151	0.595305407800406
DTNB	187.762748817579	-0.0503430573407305	0.0548401742370945	-0.917995940769239	0.358620991008789	0.733906106530643
ASXL2	88.0482310252642	-0.0048479531641946	0.0415623387225633	-0.116642934762542	0.907143012908225	0.976632122424667
KIF3C	45.3010554108601	-0.0322174503911817	0.0563888272487545	-0.571344572375254	0.567766093375155	0.854024715540582
RAB10	178.992948583543	-0.00214508372084504	0.0341014698181368	-0.06290296964573	0.949843770094591	0.986992957344491
GAREM2	2.11498142677337	-0.131616927241308	0.157544493405584	-0.835427023796205	0.403477319590036	0.760326865294132
HADHA	35.9458342641064	-0.0743115074923879	0.0397711617282167	-1.86847716443912	0.0616955901981939	0.364541714244434
HADHB	42.1560212828719	0.0384393010436504	0.0390277967382089	0.98492111408425	0.324662821232972	0.707358248465324
ADGRF3	2.31087567508842	-0.0742334741101223	0.164150312401339	-0.452228649608811	0.651104270900312	0.885799043461433
SELENOI	33.5969780382689	-0.179589383619266	0.0509340535780064	-3.5259197138948	0.000422014883698552	0.0214204047125052
KCNK3	2.13710336197221	0.0872972454440709	0.158934225431474	0.549266498182357	0.582822574909013	0.861531733293213
SLC35F6	6.87369323727386	0.00880003995163834	0.100275233354242	0.0877588578682286	0.93006833821298	0.983828375172408
CENPA	3.1118778016643	-0.0214637187133654	0.148523313891187	-0.1445141382254	0.885094492949818	0.970058825766591
DPYSL5	4.62428648766652	0.0250298016667965	0.114941618398127	0.21776099915437	0.827615333475779	0.951170275538274
MAPRE3	38.7019977525315	-0.018794793766239	0.0497637797556809	-0.377680189457341	0.705668186195299	0.910936999705321
TMEM214	8.89515935173189	0.120937591249666	0.0831800830017988	1.45392486861368	0.145967137222858	0.523764433564373
AGBL5	10.7000323869755	0.00191512959069653	0.0835115133522142	0.0229325216826017	0.981704098660661	0.994942695133435
OST4	17.4919434962886	0.00779788064897609	0.0760157717210098	0.102582404577771	0.918294408270151	0.979774474054439
EMILIN1	3.38266415132009	-0.200367289423306	0.150001012608044	-1.3357729120594	0.181623509339804	0.571753427424468
KHK	1.97520524988111	-0.0204299454103593	0.158441668696434	-0.128943008354084	0.897402744962776	0.974220911405405
CGREF1	3.4074141841938	-0.185972615500809	0.125713097397354	-1.47934160680956	0.139049038078529	0.513014392455176
PREB	7.38877310174567	-0.013153088495207	0.0819441998768837	-0.160512745441028	0.872477182389035	0.966063325989017
SLC5A6	6.32868310139216	0.17237060418486	0.0952337492270116	1.80997393869242	0.0702998287411036	0.387161364520337
ATRAID	7.57866610114064	0.0445315136340144	0.0850677384152017	0.523482985014406	0.600638188635824	0.86809193370305
CAD	9.35568242688496	-0.00823734215527003	0.0788799317296605	-0.104428870241689	0.916829012790171	0.979165035800008
SLC30A3	8.09921059840474	0.0162309398198072	0.0875064858238438	0.185482706418826	0.852850443198153	0.961090595545064
UCN	4.24720069128438	-0.112831859711709	0.115023756400123	-0.980943965342347	0.326620374973757	0.708276257096766
MPV17	12.7783097077159	-0.0103286360435852	0.0632783842556013	-0.163225344090085	0.870341012099487	0.966063325989017
GTF3C2	23.6523325442199	-0.0725266338414766	0.0499169332785308	-1.45294650688547	0.146238606917014	0.524185446611895
EIF2B4	9.90926552370625	-0.149323428751454	0.0822307910218998	-1.81590651015003	0.0693847145051719	0.384612987536208
SNX17	12.5171482686688	0.0260527367235051	0.0724015559169274	0.35983669678864	0.718969258758496	0.915604759800366
ZNF513	5.22188681189807	0.0199044839526983	0.106209484077464	0.187407783076895	0.851340920702178	0.960344186442634
PPM1G	20.3028506556874	-0.0728866884144975	0.0638141632871503	-1.1421710269321	0.253382936552518	0.648498228772136
NRBP1	24.3625245753615	0.0442890093013164	0.047731938428622	0.927869488634866	0.353475273094565	0.730178904786957
IFT172	14.3079297774517	-0.0256080579973847	0.0658275218844897	-0.389017500040792	0.697263200889173	0.905909047081309
FNDC4	6.21875767645841	-0.155293425081239	0.0897036828828605	-1.73118226688674	0.0834192611404721	0.41773045574617
ZNF512	32.4426154706584	-0.0570099325532441	0.0421478613168116	-1.35261744658214	0.176177875868429	0.564026275697396
GPN1	5.66148787773472	0.0309592058314206	0.0961243280359234	0.322074613825655	0.747396169659531	0.926271625643939
SUPT7L	15.09157199537	0.0792009009179139	0.0595341376005838	1.33034430513254	0.183404855813651	0.574190161940874
SLC4A1AP	15.9745260995364	-0.0117523110969558	0.0567963139301352	-0.206920313726912	0.836072091768037	0.954358367401242
MRPL33	30.4737514124669	-0.069553952800391	0.0542175980012115	-1.28286673265822	0.199538769664267	0.593010961810908
RBKS	11.1181449107476	0.147435158277677	0.112629583548309	1.3090269326481	0.190525227816474	0.583062918782339
BABAM2	181.176554591365	-0.0114858842721783	0.035860615598743	-0.320292445637238	0.74874664928193	0.926271625643939
FOSL2	11.5721516528003	0.414272479568309	0.194179308785426	2.13345326110978	0.0328875618820603	0.267875513234864
PLB1	36.1935666336649	-0.246845384344897	0.0751021479191724	-3.28679526730128	0.00101334477252917	0.0364828471735155
PPP1CB	100.590627891678	0.122362127370849	0.0489742800105661	2.49849772869452	0.0124720941768482	0.166986119180774
SPDYA	5.2337817877738	0.27406063273453	0.120465034578782	2.27502223938099	0.0229045957608082	0.225449505162283
TRMT61B	15.9367562212956	-0.0941752201702483	0.0623425464610475	-1.51060913479192	0.130888065219379	0.49957080560584
WDR43	43.9735536216953	-0.0012544361520262	0.0776242226482832	-0.0161603699106924	0.98710645156177	0.996504085124511
CLIP4	15.3481839916815	0.0622557176044913	0.0686193252343183	0.907262165459995	0.364268176578236	0.73792107311895
ALK	2.75385665172942	0.0954732008997648	0.146180764394953	0.653117400876452	0.513680595015828	0.825736015883427
YPEL5	39.6630084971961	0.0564807049472263	0.0536259310097719	1.05323495338354	0.292233322448015	0.686582342844026
LBH	2.43477263391091	-0.0812156478772299	0.152997733831324	-0.530829090362659	0.595537219400474	0.866794533759099
LCLAT1	27.3207227565482	-0.187288557050309	0.073657513348302	-2.54269454040192	0.0110001346972126	0.155384041834043
EHD3	14.9103332223676	-0.0430636925799098	0.0659767369793003	-0.652710251393923	0.513943092318952	0.825736015883427
MEMO1	17.887206800429	0.110767058257822	0.0606535609444612	1.82622514709809	0.0678163549248172	0.380571731040548
DPY30	18.8742630047117	0.0305583194871395	0.0548828277533319	0.556792001033225	0.577669549674867	0.858532189145599
SPAST	38.2473052648409	-0.110615137652484	0.0430375140408227	-2.57020276653436	0.0101639005333053	0.148773482813937
SLC30A6	24.4164256602501	-0.0871505522351418	0.0527095159931827	-1.65341211341067	0.0982470192181167	0.449071685468329
NLRC4	18.6162410096605	-0.119759345531647	0.0820248515225845	-1.46003733391303	0.144279813617171	0.521978272509142
YIPF4	47.9341922754008	0.0396125289073565	0.04320438892737	0.916863538423104	0.359214152446197	0.734353789559004
BIRC6	252.224635369754	-0.0487079352410004	0.0243753621900847	-1.99824457422067	0.0456901512058882	0.312956159325493
TTC27	45.2829073804712	-0.0415704841390745	0.0545187611284477	-0.762498693635633	0.4457624225342	0.788173811431121
LTBP1	2.95590472648997	-0.122435522681806	0.136524337417214	-0.896803639541916	0.369823705547828	0.741336850363558
RASGRP3	28.7821211310474	0.608959023690872	0.105571275289758	5.76822646140709	8.01101098859069e-09	3.30223583266058e-06
FAM98A	10.7625217842195	0.00392821906918528	0.0777164723894403	0.050545514334475	0.95968768054008	0.990357535874471
CRIM1-DT	4.09968480110089	0.140193344333398	0.121016117628743	1.1584683683498	0.246672952915889	0.643057704418073
CRIM1	21.0976867819547	0.0128424685182412	0.0693699688845912	0.185130089067891	0.85312700184122	0.961173040675641
FEZ2	108.90552144192	-0.00448778729177764	0.0503827936204296	-0.089073808125596	0.929023252723986	0.983828375172408
STRN	57.4096889199724	0.0591443342440531	0.0350898577987798	1.68551079868183	0.0918900631495851	0.436903365614752
HEATR5B	116.613484007136	-0.141919014081786	0.0549116587577873	-2.58449694094625	0.00975211696124254	0.145368522139317
GPATCH11	19.5741514208029	-0.155572105563058	0.0640493245305751	-2.42894217391462	0.0151429473339139	0.184743957473749
EIF2AK2	65.7861827044308	0.0449564500997474	0.0617339140941976	0.728229381845933	0.466473182681738	0.79927380073305
CEBPZOS	27.1586264892812	-0.0460835579432131	0.0493637996186835	-0.933549651752721	0.350536247001126	0.72865901099577
CEBPZ	20.5006873399758	0.000840688403422725	0.0594416420303274	0.0141430884933125	0.988715824240252	0.996504085124511
NDUFAF7	13.181142628997	0.0697540379800124	0.0623823008822689	1.11817033026172	0.263494253420287	0.659123267612386
PRKD3	104.27793886989	-0.0797510779840526	0.0753494937079622	-1.05841557865206	0.289866020148187	0.684438026744627
QPCT	3.86725189088799	0.0578196321997825	0.125841579863123	0.45946365472106	0.645901246203335	0.882830972307378
CDC42EP3	13.410508378596	0.273005477106495	0.0999105395120928	2.73249927825133	0.00628558091894495	0.1164887700823
RMDN2	18.2137138308168	0.00177506587937725	0.0663298168797501	0.0267612057876668	0.978650195424235	0.99428801532927
RMDN2-AS1	4.63208895223208	-0.0018115986697062	0.134059755338821	-0.0135133669692861	0.98921822127713	0.996504085124511
CYP1B1	3.96954022519134	0.274515478720153	0.163580138866116	1.67817120478687	0.0933136813902229	0.439981285251716
CYP1B1-AS1	5.82283666900216	0.175532139561351	0.112510844313945	1.56013529746124	0.118727911799499	0.48129016477879
ATL2	51.6709204187631	0.0309243819171844	0.0423102391786718	0.730895937188959	0.464842717800334	0.798290050528713
HNRNPLL	39.5319669237737	0.0824907485246683	0.0406247675275716	2.03055312177929	0.0423003472277317	0.302234914957715
GALM	22.0607731238549	0.0694904541885503	0.0725501638244654	0.957826289085741	0.338150360430065	0.718638992153982
SRSF7	59.6921674211903	-0.0155452897906398	0.0469096258417104	-0.331388057604532	0.7403513844249	0.924421038883913
GEMIN6	3.55311172439501	-0.00996272854591398	0.124010879489809	-0.0803375364073014	0.935968804944383	0.984486024988554
DHX57	22.9333312630303	-0.141174159365863	0.062494585852476	-2.2589822372632	0.0238844898161924	0.22961181269941
MORN2	4.62970586175441	-0.0299923662129867	0.110202438293207	-0.272157011019922	0.78550129482166	0.937972387726407
SOS1	132.833616759996	0.060784897031002	0.0338697843658522	1.79466442344067	0.0727071820594295	0.393028033801503
MAP4K3	115.405196231452	0.0993754192712162	0.0423879302143519	2.34442726428688	0.0190563270399314	0.209897341477074
MAP4K3-DT	32.0473743712932	0.0534542805153989	0.067187162906248	0.795602585422281	0.426263063379559	0.774720283574678
TMEM178A	16.0828575242573	-0.0175566411086888	0.0667800460201403	-0.262902500896657	0.792625728666445	0.940227231534189
THUMPD2	40.0083958817602	-0.115703237998394	0.0476417404607062	-2.42861064435341	0.0151567995915662	0.184747262405085
SLC8A1-AS1	77.5831422488728	-0.13563806186406	0.0988920227509052	-1.37157738400916	0.170195038269903	0.556607870890405
SLC8A1	983.265480223244	0.0168238242724497	0.0374332019754231	0.449435885380457	0.653117249247121	0.887173460596621
PKDCC	8.9548846206032	0.180877307962858	0.109444308631362	1.6526881134779	0.0983943547692078	0.449147116753535
EML4	178.142194889575	-0.0790173160848598	0.0701553993482339	-1.12631838488493	0.260030778600879	0.656130343407115
COX7A2L	35.2197602965309	0.000913539004360376	0.0495913593693111	0.0184213341997176	0.985302733099385	0.996140697016049
MTA3	46.4761711278243	-0.0674269030240784	0.0409298668675127	-1.64737655371162	0.0994806715291287	0.450178168599713
HAAO	12.2500864150366	-0.252494461990556	0.0908438885675469	-2.77943256251975	0.00544539589135063	0.106427759066153
ZFP36L2	178.826078000092	0.0903941415085919	0.105872704688459	0.853800247897563	0.393215677120797	0.755816427281928
THADA	114.826344441221	-0.00836405193909975	0.0338690461395253	-0.246952686669816	0.804944840687669	0.943416155974456
PLEKHH2	6.72343163082414	-0.172354035002833	0.140286723457249	-1.22858407948601	0.219227787592887	0.609772125559719
DYNC2LI1	16.1824963615969	-0.0950511231665506	0.0618066340069335	-1.53787897842629	0.124078208099351	0.488095970149064
LRPPRC	66.9166451982894	0.0119517757484587	0.0439805043145155	0.271751675764984	0.785812964397	0.937972387726407
PPM1B	78.0488715621364	0.0052312369489614	0.0354499418291335	0.147566869761751	0.882684602889238	0.969570304675573
SLC3A1	1.86595417957764	-0.0860712339478117	0.172109582573821	-0.500095535998956	0.617007809233342	0.873923076738979
PREPL	106.391539730711	0.00924231400000878	0.0485550458310444	0.190347137806625	0.849037118175502	0.959735077159827
CAMKMT	133.528248264334	0.0795583559127457	0.0454266708551906	1.75135783483581	0.079884291255	0.410484449259485
SRBD1	78.5257597997467	0.0113036712508878	0.0432820917633621	0.261162776343824	0.793966982369395	0.940227231534189
PRKCE	120.185930533712	0.271309177616198	0.0590836314872911	4.59195162495312	4.39120167384612e-06	0.000711113290111056
EPAS1	5.22565287764136	0.0970724700927024	0.114322891784758	0.849107895866266	0.395821257208246	0.756777891350617
ATP6V1E2	5.10528083760881	-0.0820874850382658	0.109009442155964	-0.753030961490661	0.45143130890283	0.791079297231221
RHOQ	91.7560766740587	0.0658904503339633	0.0416950894286128	1.580292817138	0.114039824050489	0.4736744203233
PIGF	30.1624018727418	0.00731290410022975	0.0449432900788669	0.162714035563418	0.870743595489374	0.966063325989017
CRIPT	14.7615700094141	0.0743862366623944	0.070650202672093	1.05288072573042	0.292395660846415	0.686582342844026
SOCS5	8.71399077765421	0.202709119563638	0.0773125501000616	2.62194325890535	0.00874299858569645	0.1371458789541
MCFD2	20.0626190632799	-0.0379562046243102	0.0564780730398123	-0.672052047483175	0.50155056246396	0.817466000436831
TTC7A	150.973778357962	-0.0119238426466255	0.0887650378934385	-0.134330395498056	0.89314131892128	0.972714927278341
STPG4	17.2307460542798	0.0418270364741538	0.109802450367457	0.380929900327164	0.703255264967107	0.909051173099525
CALM2	296.32756226419	-0.000872046094318904	0.0449029668653503	-0.0194206787478853	0.984505514263381	0.996044392530313
EPCAM-DT	2.02685621793244	-0.27230579571565	0.161184467585117	-1.68940469137854	0.0911419025775622	0.434777023564584
MSH2	20.7623654664417	-0.0741551979250469	0.0585814368120523	-1.26584805632132	0.205567486203236	0.598247759352823
KCNK12	4.5789937918984	0.00382341842069651	0.109800443220927	0.034821520829415	0.972222059896049	0.993093336565919
MSH6	14.9164697208554	-0.0298348924856614	0.062575424608964	-0.476782901148505	0.633516722808355	0.878522347963461
FBXO11	223.285288311589	-0.0110629307732221	0.0251478837262742	-0.439914980267851	0.659998685694298	0.888170564845004
FOXN2	57.2225125593687	0.0897871661056221	0.0558470599395804	1.60773308752082	0.107893648677523	0.463611693719752
PPP1R21	82.4273208891967	0.0072945499938539	0.0411713011026875	0.177175600442167	0.859370460476008	0.962082521973773
NRXN1	146.097755026487	-0.0408615180220546	0.0549626215208598	-0.743441940929738	0.457214159939436	0.794370804339143
ASB3	97.100562490069	0.0165708196349458	0.0327352666224889	0.506206954904156	0.61271137311165	0.872917503182791
CHAC2	2.20243978679054	-0.168801003299275	0.159849826745256	-1.05599741167241	0.290969397389915	0.685503015992467
ERLEC1	23.4160658979234	-0.022496464425686	0.0485015071484212	-0.463830213705396	0.642769394721409	0.882397874728386
PSME4	107.451255955507	0.050838132313718	0.0371052312712698	1.37010687097055	0.170653543309013	0.557225191942511
ACYP2	119.031186969422	-0.0220224570181329	0.0432810126471682	-0.50882490198791	0.610874962923369	0.872645053236535
SPTBN1	68.5344716832387	-0.0277053872632733	0.0408255919633654	-0.678627937303017	0.497373636680684	0.814957068148319
EML6	19.0028373865727	0.0733800688588918	0.070091482893749	1.04691848180938	0.295137177024167	0.688991079296334
RTN4	352.236046243553	0.00198433437704214	0.0254468992391364	0.0779794173896954	0.937844425672596	0.984486024988554
CLHC1	14.3817058086798	0.173937345246507	0.0999967589562415	1.73942982814695	0.08195918532849	0.414823734686032
RPS27A	159.576553347137	-0.00593977039649532	0.0726598063896253	-0.0817476771771776	0.934847364299088	0.984486024988554
MTIF2	17.8992086028099	0.0308235310229708	0.0612580046801431	0.503175563486193	0.614840843822756	0.873182233073644
CCDC88A	196.718754358529	-0.0204644059561273	0.0323586460743726	-0.632424666628272	0.52710941996951	0.833191014213352
CFAP36	19.6037077578603	-0.0242598827904939	0.0631974749469288	-0.383874241983031	0.701071658368819	0.907390843843107
PPP4R3B	64.0720006480711	-0.024402527730736	0.0311195894884201	-0.78415326589756	0.432950183609104	0.780262499686624
PNPT1	32.3826770730847	-0.0935064199004934	0.0600207893798354	-1.55790053524201	0.119256828326293	0.481952060523636
EFEMP1	4.08743302841218	-0.0796211163953837	0.115847637920921	-0.687291668818779	0.49189894777583	0.812445530183902
CCDC85A	13.5339088315254	-0.0559166496734501	0.0710651238752318	-0.786836729808876	0.43137744914571	0.778666061667873
VRK2	81.1490723141688	-0.075681280339829	0.0458972646170627	-1.64892790390157	0.0991624057376795	0.44980189444653
FANCL	28.1948822339761	-0.059098526246186	0.0574092749811125	-1.02942470995548	0.303280142571919	0.694788421255626
BCL11A	9.97591789247656	0.0244468839022673	0.0826564774070037	0.295764889445868	0.767409638140342	0.93088683434201
PAPOLG	44.9889002389481	0.166515138182705	0.109364120520547	1.52257557039853	0.127864925540755	0.494970342045603
REL	94.5260607568163	0.0738829933858616	0.0762134525314109	0.969421944969771	0.332334707502948	0.713164383366872
PUS10	18.4934990507205	0.058556780475128	0.0699884925624403	0.83666297602976	0.402782035865825	0.759922889581528
PEX13	18.7003943215062	0.124976346826024	0.0589199169948181	2.12112224864497	0.0339115160972866	0.271123270218691
KIAA1841	18.0243685409911	-0.00857044879838113	0.0648917103509482	-0.132073091493972	0.894926479317858	0.973108911430041
C2orf74	12.8316625333192	0.0154873740522787	0.0765120789152173	0.202417373463871	0.839590447452313	0.956051164458998
USP34	239.192155896004	-0.0149196135819898	0.0198081585271106	-0.753205481547918	0.451326445896638	0.791079297231221
XPO1	113.518978741604	0.0118386493502722	0.045433826687397	0.26056905643733	0.794424854882987	0.940355142792662
FAM161A	4.16846442109174	-0.0585898169926314	0.115422657928125	-0.507611053534359	0.611726137267114	0.872700352353075
CCT4	37.3280372869753	0.0598732331367453	0.0606053145109983	0.987920508619418	0.323191580507988	0.707222511522986
COMMD1	85.7897358641191	-0.0394011785672007	0.0385729795001549	-1.02147096433249	0.307031358800868	0.696302006920748
B3GNT2	9.20737648300156	-0.0193091860416792	0.0814406913087126	-0.237095065518108	0.812583040390081	0.947249355563523
EHBP1	88.9635229610174	0.00904959511598105	0.0316131676293673	0.286260308428389	0.774678755898802	0.933223088601789
WDPCP	88.8700442756402	-0.0133360653483768	0.0421513410766624	-0.31638531557328	0.751710061437824	0.926574901886251
MDH1	57.3941663517287	-0.0236039638482365	0.0477685619331155	-0.494131765601114	0.621213125231841	0.874994047633198
UGP2	71.3286637120991	0.0175423507427857	0.0380665486517873	0.460833759930637	0.644917878629943	0.882577253823251
VPS54	84.3720714297654	-0.0129358451448027	0.0274623422545541	-0.471039397328083	0.637612600957916	0.879838122421437
PELI1	250.70462416529	0.0756990816316198	0.0674399479118403	1.12246649019623	0.261664147658305	0.656961498818
LGALSL-DT	3.1509897298696	-0.179529458365824	0.150282871608186	-1.19461024696074	0.232239343831922	0.627812359726874
LGALSL	3.88600874393312	0.151447601589763	0.118600551450635	1.27695529015141	0.201618032361993	0.59537638661901
AFTPH	101.406091103877	0.0445258807873622	0.0340069537720962	1.30931694399212	0.190427012408474	0.582978004052074
SERTAD2	52.1460038401235	0.246847380328623	0.0596371254832004	4.13915624417812	3.48585493538161e-05	0.00367582051829426
SLC1A4	27.3917986349102	0.00983129420141022	0.058674456050766	0.167556631337222	0.866932091909886	0.964337005989875
CEP68	26.676082318354	0.0198046002100819	0.0630867373364847	0.313926524753538	0.753576844171464	0.927185423175706
RAB1A	170.136600064884	-0.002721261490541	0.0462287604429435	-0.0588651191264286	0.95305954075852	0.988145497937359
ACTR2	162.333821379854	-0.0267034316906074	0.0253455772834233	-1.05357362320061	0.292078170648036	0.686582342844026
SPRED2	61.4266632019804	0.0330877345113826	0.0456369445900254	0.725020809535404	0.468439264239879	0.799894182117647
MEIS1	5.80196124850548	-0.99744710462803	0.203936873279831	-4.89096007301919	1.00345319919524e-06	0.00021399351914469
ETAA1	10.0604693858271	-0.10563081230061	0.0779770560118264	-1.35463965560061	0.175532392510432	0.563152626254577
C1D	20.6430547804424	0.0196202514936669	0.0533392733863178	0.367838747100362	0.712993475453078	0.91390260657032
WDR92	10.1980892234338	-0.0178905543691618	0.073778915166356	-0.24248871549307	0.808401499717464	0.945144797716384
PNO1	7.9079327448369	-0.0945493074265403	0.109449380798753	-0.863863337887583	0.387662968827677	0.752353226739679
PPP3R1	162.009073036999	-0.0390821334812353	0.0277115761011222	-1.41031796021348	0.158445817610427	0.541270330726929
CNRIP1	26.024383715019	-0.0223911515994938	0.0569137533000136	-0.393422508641483	0.694007447748346	0.904183824511134
PLEK	45.2413334855858	0.0188298747231523	0.0878469812723404	0.214348568959661	0.830275245515548	0.95202501442572
FBXO48	2.05137672825715	0.224844205737091	0.163368442622397	1.37630133536124	0.168728359666413	0.553745412090242
APLF	18.5537557663987	-0.0688372746755706	0.076129829657398	-0.904208967567042	0.36588460599046	0.73903668777117
ARHGAP25	181.955308288497	-0.0312157147739002	0.0586847685629373	-0.531921920087704	0.594780074736302	0.866348053476133
ANTXR1	16.7263714351507	-0.255965949294088	0.103684025357618	-2.46871153402111	0.0135600480230455	0.174658608634803
GFPT1	37.9673523766474	0.0664022166759996	0.052336499653938	1.26875540234956	0.204528315835503	0.59702159761091
NFU1	15.2688566822132	-0.0301838043969476	0.0609548763212829	-0.495182768280159	0.620471113075204	0.874931490674855
AAK1	233.797323887306	0.00981030953975759	0.0281032856301092	0.349080519227512	0.727028861167283	0.919404187309585
ANXA4	67.8309664007619	-0.0455667477312319	0.0600492946177913	-0.758822364546668	0.447958825296203	0.788802601700448
GMCL1	20.3598333614309	0.0337421232397577	0.0559323191915502	0.603267014982908	0.546331072414402	0.84289423269679
SNRNP27	12.965330732128	0.0596177605971878	0.0669955258343816	0.889876747061702	0.373532070961467	0.744581107599189
MXD1	21.6387058549876	0.0448183720502415	0.110010780461054	0.407399819021445	0.683714359872508	0.899039771613893
PCBP1-AS1	45.4070646691999	-0.00607065454343035	0.0505441178626427	-0.120106053882032	0.90439913680546	0.975544086021975
PCBP1	47.8720062661168	0.0974014288352999	0.0539434135624333	1.80562226976179	0.0709773616712126	0.388845275614731
C2orf42	7.84797832417601	0.0148126406428265	0.0812139647509431	0.182390315363277	0.855276425556111	0.961674131040211
TIA1	37.9056346755795	-0.0158341678588888	0.0442659443855855	-0.35770541165829	0.720563782812781	0.916342427438016
PCYOX1	14.1077950653935	0.087784649385962	0.0649255189471297	1.35208236775815	0.17634896721291	0.564175682266514
SNRPG	15.9661847615147	0.0597665273031252	0.0654769989972977	0.912786600155451	0.361354787122582	0.736075047803008
FAM136A	8.39823762943174	-0.192014117677916	0.0810932970278605	-2.36781737474489	0.0178933658489114	0.202185234147993
TGFA	16.2770476479989	0.217250917198462	0.0941829038536444	2.30669164263675	0.0210720164934741	0.217318150387208
ADD2	17.320402021693	-0.0197873903063575	0.0653351034397173	-0.302860013447667	0.761996545653377	0.929719168582194
TEX261	9.53821883215412	0.0238273622947862	0.0747619828159909	0.318709608778457	0.749946727597645	0.926271625643939
NAGK	43.8980847527707	-0.0211211175163867	0.0600716987232186	-0.351598472580284	0.725139410859441	0.918356894695185
MCEE	12.4280823331059	-0.248933669856764	0.0676890085159832	-3.67760845245627	0.000235430985523993	0.0142971772146557
MPHOSPH10	13.2058303099531	-0.0654605107434241	0.0680031364098701	-0.962610170637998	0.335743191580524	0.716410138834489
PAIP2B	5.31123861395797	0.00961253996478737	0.110280313090819	0.0871646053169175	0.930540673106926	0.983885174092433
ZNF638	225.38797419877	0.0340870625489695	0.0275347836192562	1.23796369785637	0.215729521682523	0.608383463689903
DYSF	8.25504205964404	-0.236390113030511	0.143253156169715	-1.65015640388721	0.0989109509312942	0.449685254648523
EXOC6B	159.465183966043	-0.0209076276938253	0.0254408017789972	-0.821814810533436	0.411182303183437	0.76505442076382
SPR	2.41507388802124	0.190715472098454	0.146121425899153	1.30518485516339	0.191829909912018	0.583408988943903
EMX1	4.56524560823094	0.0554139056078651	0.1111218826388	0.498676806871487	0.618007086295305	0.874609903753125
SFXN5	39.3669559961366	-0.0382764017028227	0.0483386792404775	-0.791837971252866	0.428455158727956	0.776171996827325
RAB11FIP5	7.47229485652637	0.0365526887867963	0.0892610684208353	0.409503151076603	0.682170454803129	0.898137972235495
SMYD5	5.67501943868007	0.0123679222679867	0.0988027366752239	0.125177932152239	0.900382687403875	0.974682647403695
PRADC1	3.8992889536627	-0.0781572791010601	0.114620401009638	-0.681879302572745	0.495315273883605	0.814060732063361
CCT7	16.6171545989936	0.00564384981428421	0.0636278940344888	0.0887008740415804	0.929319637890739	0.983828375172408
FBXO41	13.1851208214054	-0.0550213278766036	0.0698499684227567	-0.787707269151434	0.430867952643085	0.778295244387555
ALMS1	38.6767113750423	-0.0544654903176942	0.0472263258271576	-1.15328663332886	0.248792754668016	0.644749899218661
TPRKB	8.34879142275051	-0.0479181065822665	0.0814864590160714	-0.588049930759854	0.556498778960389	0.848157624539773
DUSP11	11.2101596877414	0.0766171152866564	0.0686374434102201	1.11625829110133	0.264311589486421	0.659393947412458
STAMBP	21.9085444800275	-0.133420747970713	0.0503031792421165	-2.6523323173778	0.00799378223445391	0.131169384481636
DGUOK	25.4336079446078	0.0242876300855673	0.0510128804483896	0.476107796150413	0.633997583102452	0.878522347963461
DGUOK-AS1	3.50018111529339	-0.0191771861429827	0.128165873954505	-0.149627865447163	0.881058222226081	0.969131718422527
TET3	94.1540154521136	-0.0114745216712095	0.0400446076182559	-0.286543491213494	0.774461888046366	0.933222238532124
BOLA3	7.36918503751897	0.00589155446817814	0.102667076995502	0.0573850414426065	0.954238478565341	0.988766131617603
BOLA3-AS1	2.75028902425165	0.277431656140729	0.142832733746355	1.94235347083251	0.0520943239871282	0.336974300394248
MOB1A	52.9994225751352	0.0714169520860506	0.0410135960684139	1.74129944535762	0.0816311033875452	0.414491065640285
MTHFD2	28.8548073681077	0.0550224034757023	0.101656685944782	0.541257104383565	0.588330382407472	0.863515126444631
SLC4A5	5.73954357973026	-0.105718515873523	0.119956362862841	-0.881308113637982	0.378151075760704	0.747021359798556
DCTN1	23.9265291897059	0.00627829518977677	0.0560868377292914	0.111938833493868	0.910871905408859	0.978100050882742
WDR54	2.57756755408665	0.0317594742126039	0.143262860528588	0.221686723938242	0.824557765743847	0.950386314812197
RTKN	4.07516416529188	-0.177485108629928	0.118712504509813	-1.4950835159514	0.134892647343215	0.506626604554343
INO80B	5.0936991869453	0.0665182307592311	0.106270278621268	0.625934472198876	0.53135792264973	0.834601528681666
WBP1	11.5263122093211	0.0422732279390492	0.0754009317343564	0.560645962413054	0.575038911889998	0.857250642892452
MOGS	14.0642027563306	-0.100349049856792	0.0705096498285095	-1.42319597531483	0.154679352006796	0.535703289645563
CCDC142	6.89214980764546	-0.159963107207774	0.08489129922267	-1.88432864937301	0.0595205344675151	0.358890882252486
TTC31	6.83610905287227	-0.0736382333828845	0.0894437446922056	-0.823291037694015	0.410342508986934	0.764014392245998
PCGF1	3.23773224365988	0.102242214692251	0.122150812377666	0.837016248210766	0.402583434984672	0.759852686776904
AUP1	28.8853976596089	0.0501407335140767	0.0493310526296414	1.01641320915072	0.309432658050641	0.697235787222605
HTRA2	6.24112956836521	-0.0574390559040044	0.0915710432238444	-0.627262220477223	0.530487363573552	0.834409472395256
LOXL3	39.3137895575423	-0.0714882579171571	0.0716102056940956	-0.998297061490656	0.318135332107406	0.704923095584468
DOK1	13.4196542002309	0.0287756998980386	0.0679384158148936	0.423555650406119	0.671889904970935	0.893259017947836
M1AP	5.2265864233266	-0.117132831376089	0.147870967559738	-0.792128659932986	0.42828566045687	0.775968279061641
SEMA4F	4.70505969897044	-0.163979468432934	0.101057017825428	-1.6226430579636	0.104665730376472	0.459031838152829
HK2	44.881368369458	0.114452316854086	0.107450089580389	1.06516725394126	0.286800249267608	0.681338419627536
POLE4	9.01862546040098	-0.0509062651313639	0.0903737660011939	-0.563285866948285	0.573240240348978	0.856429103730603
TACR1	3.44122990416076	-0.0433994336887932	0.169162677133081	-0.256554426923918	0.797522759649149	0.941413942069593
MRPL19	25.1166227235747	-0.0537514931040314	0.0543951562304351	-0.988166903617725	0.323070914146135	0.707140446652442
GCFC2	24.1847528249018	-0.0550838779779675	0.049170778755214	-1.12025636714421	0.262604529912037	0.658350427643464
LRRTM4	92.6521107789815	-0.0363204374176764	0.0616886175880639	-0.588770486967502	0.556015246344424	0.848031958103229
CTNNA2	82.2017056858351	-0.0616821457411804	0.0562772525378041	-1.0960404596821	0.273061068812612	0.668908647408241
SUCLG1	21.5686267761639	-0.082641243067201	0.0494307718892624	-1.67185823543963	0.0945522800572947	0.441874349707362
DNAH6	4.98651875068271	0.0443634546591734	0.104399016385804	0.424941308788096	0.670879460213048	0.892718057358706
TMSB10	242.150774204359	0.00674636248985132	0.0607492267350663	0.11105264795012	0.911574597856805	0.978100050882742
KCMF1	63.8993773233829	-0.0771859277571716	0.0343785853674946	-2.24517463217529	0.0247569239563969	0.23419223684205
TGOLN2	58.234923119364	0.0473141810867218	0.0385881707269305	1.22613174440273	0.22014910167136	0.610546178746926
RETSAT	6.77324399064302	0.143899603603635	0.0875829311614003	1.64300967888883	0.100380930706903	0.452445924587808
ELMOD3	31.2959751353444	-0.0426373688096351	0.0490818224822138	-0.868699788502882	0.385011357141702	0.75133376303081
CAPG	14.9559570885884	0.362760128592178	0.0854164103287701	4.24696059218485	2.16690054908988e-05	0.00254106449735083
PARTICL	2.16568867272776	0.0710395067948439	0.163644169500179	0.434109611187622	0.664208846448288	0.889559295396605
MAT2A	64.4499664902725	-0.00929780652663411	0.0601521377985133	-0.154571505966724	0.877159134916869	0.967720657929779
GGCX	21.8960326355326	-0.0430579244093279	0.0797093480589489	-0.5401866337871	0.589068329538798	0.864038870683229
VAMP8	12.6923571230539	0.0948042763706449	0.10782465642415	0.879244873247851	0.379268518724188	0.747794919307176
VAMP5	3.98630214891421	0.016822183540498	0.120085087360847	0.140085533601259	0.888592410396742	0.97098687876255
RNF181	6.55719086053791	-0.0328346997639254	0.102332078527644	-0.320864192698435	0.748313310382885	0.926271625643939
TMEM150A	6.03730676761983	-0.0240014074377343	0.103365159504229	-0.232200168343496	0.816382547010145	0.948164663438419
USP39	15.8950521342851	-0.0475646942153264	0.061589656512578	-0.772283803947058	0.439946355783957	0.784436782625146
C2orf68	11.498441239671	0.0230174635511004	0.0755298290161472	0.304746665667409	0.76055910497689	0.92925308530045
GNLY	13.4155125808242	-0.358269999330144	0.220057262291967	-1.62807623615166	0.103508721708478	0.457677557818855
ATOH8	5.77704118898574	0.535641673717283	0.188756387650656	2.83774064753047	0.00454340832368985	0.0958201293444234
ST3GAL5	50.8963221978778	-0.047515001381048	0.0477526501623044	-0.995023338381248	0.319724913601163	0.705245917963937
POLR1A	18.4222578334119	-0.0977521942430004	0.0818614602420335	-1.19411740218149	0.232432046891755	0.628083657899988
PTCD3	36.4490721693091	-0.00251238114963079	0.0383197063803549	-0.0655636847707891	0.947725202231553	0.98642374440483
IMMT	40.9369122048349	-0.040778370889049	0.0466011006587161	-0.875051668579463	0.381545792949924	0.749347404376624
MRPL35	10.845827543915	0.0628247839269344	0.071472698695426	0.879003942395629	0.37939913825555	0.747794919307176
REEP1	12.3839174716571	-0.0169799466270414	0.0737140788869916	-0.230348759469311	0.817820774544069	0.948164663438419
KDM3A	41.0929478555506	0.182415422341634	0.0829695716175759	2.19858218844885	0.0279076446149257	0.248199481039301
CHMP3	50.4780456758084	-0.0648410095940439	0.0384775014964609	-1.68516683964025	0.091956386881054	0.437065943655827
RNF103	15.7175680813525	0.0320828727536545	0.0708777741551479	0.45265068120546	0.65080029816806	0.885706576249489
RMND5A	22.4196875480665	0.0546551616085802	0.0539421545820471	1.01321799309015	0.310956047903448	0.698816309207105
PLGLB1	4.22914691186687	0.175169524796483	0.119609802644802	1.4645080998643	0.143055171571443	0.519528904286485
CYTOR	7.89330069270115	-0.158957945412308	0.136534140943905	-1.16423587765946	0.244328434348365	0.64088372474472
KRCC1	46.9328041932364	-0.0146594778951335	0.0591281178746228	-0.247927355411818	0.804190613984864	0.943331111368204
THNSL2	3.52461413902291	-0.307539770301054	0.161268685094504	-1.9070024048428	0.0565202760788991	0.349952351161249
EIF2AK3	26.7206155448447	-0.0499523626740669	0.0833201690524729	-0.599523059568064	0.548824137544097	0.84353438932598
RPIA	12.5613403004964	0.0475501591568526	0.0775329973390084	0.613289319242262	0.539685054392817	0.838755936860207
MAL	5.86504549751011	-0.0229551568621649	0.0972104885377327	-0.236138684286673	0.813325056867619	0.947401126834395
MRPS5	32.4403101630952	-0.075835500721271	0.0470541327845987	-1.61166503840217	0.107034849485799	0.462808346330363
ZNF514	14.4652970018791	-0.100463046662914	0.0703303345295053	-1.42844545436887	0.153163683921948	0.533679711165538
ZNF2	3.46253442690035	0.0489172992488464	0.132544608400044	0.369062912775788	0.712080831895914	0.913728474321302
KCNIP3	6.61038009899512	0.0432083882216614	0.0935137900081056	0.462053652385559	0.644042845775389	0.882548954467657
FAHD2A	9.6045948679263	-0.163640732860488	0.0780753919705755	-2.09593226150129	0.0360882003532219	0.280679124874144
ANKRD36C	53.9912286687772	0.0192673964612655	0.0530114440805638	0.36345730238897	0.716263302943211	0.915124420957688
STARD7	37.0596263321129	0.0929277469442055	0.0404244546488106	2.29880026215616	0.0215162839298553	0.219243075220695
STARD7-AS1	7.67575783294962	-0.124515798217881	0.0864856797648832	-1.43972734626571	0.149944553388467	0.528829598066715
TMEM127	18.9288599247581	0.16817196615975	0.0535748250416044	3.13901101924557	0.00169519073096267	0.0512437322517449
CIAO1	29.0558900650288	-0.0708991517923997	0.0452869481201119	-1.5655537574393	0.117453122969112	0.478500997828339
SNRNP200	25.561562272968	-0.0883053548546412	0.0481603483391083	-1.83356968751269	0.0667178952713576	0.378211338888403
ITPRIPL1	1.78073784518359	0.0821649945332457	0.169941232331895	0.483490636179322	0.628747406852199	0.876406494047593
ARID5A	29.0925956737906	-0.0160713936206263	0.0637237760594354	-0.252204037714848	0.800883357289582	0.942236894545078
KANSL3	23.9980630685076	-0.0479907317536695	0.0492014125950762	-0.975393372312894	0.329365169981573	0.710089702405447
LMAN2L	7.20050722801742	-0.0555189888733978	0.0901078758645017	-0.616139137014878	0.537802693659136	0.838454371752405
CNNM4	9.65081505236269	-0.244384406629536	0.0839648117932845	-2.91055742768998	0.00360784658331113	0.0817958951213022
CNNM3	6.12381061206482	0.0407645767740808	0.0948952832977082	0.429574319791986	0.667505320885099	0.891164479340465
ANKRD23	9.52605553875724	0.0161224982766167	0.0832758174571837	0.193603602689413	0.846486277030381	0.958003569319189
ANKRD39	3.83575899610541	0.119889918239483	0.122106323171962	0.981848565455876	0.326174458206647	0.707873509091419
SEMA4C	14.6633401496476	-0.0475242160511714	0.0728147792028547	-0.652672665789093	0.513967328017773	0.825736015883427
FAM178B	2.21067855482326	-0.259920753869584	0.157049343683644	-1.65502604323621	0.0979192152322931	0.448450843203214
FAHD2B	4.3672356190191	-0.115793271154293	0.1108402983991	-1.04468566781875	0.296168270994944	0.689808591647926
ANKRD36	71.8656264254748	0.0423859969104636	0.0475769365443691	0.89089378150557	0.372986156694841	0.744122375538215
ANKRD36B	19.4477092908286	-0.0202599436973741	0.0717942266810834	-0.28219460859117	0.777794292122997	0.934823798882234
COX5B	49.6178233502184	-0.110791086560475	0.0553885730326111	-2.00025168540168	0.0454730932594835	0.312019085233175
ACTR1B	18.4340767213683	0.0727067314895328	0.0610138854891265	1.1916423762668	0.233401501530981	0.628866078010099
C2orf92	5.5254657018878	-0.0787535170766011	0.116017868639199	-0.678805066842887	0.497261382931078	0.814871291652989
TMEM131	120.014704150366	-0.00472073749451968	0.0297280977283663	-0.158797160102686	0.873828686330937	0.966397692695914
INPP4A	121.339553448856	0.0318165411866193	0.0577727699394333	0.55071863820922	0.581826565901229	0.860999122715648
COA5	13.6699698445896	-0.138984509975346	0.071421861480665	-1.94596594227625	0.0516588308210292	0.335825780659315
UNC50	15.6801070375648	-0.0984675184079949	0.0614931766487889	-1.60127551989029	0.109315908558059	0.465859744397018
MGAT4A	429.609578852629	-0.019063336894537	0.0410672544039784	-0.464197988670268	0.642505902106018	0.882374990264729
KIAA1211L	29.051356516355	-0.0189745013897685	0.0646462820395984	-0.293512647458145	0.769130333712504	0.931491360710649
TSGA10	24.5507645656011	-0.0113798247906837	0.0733024081207607	-0.155244896892558	0.876628254716216	0.96744881947953
LIPT1	2.88212019795873	-0.0589220828739989	0.132405861236965	-0.445011137147071	0.656311705673182	0.887980777180249
MITD1	25.4904864532087	0.02124572846899	0.0584403871727138	0.363545306539478	0.716197574876705	0.915124420957688
MRPL30	5.06438516787118	-0.153391100552825	0.103125071292156	-1.48742782556012	0.136901852323417	0.509235957658039
LYG2	2.24796973683379	-0.0771765139124535	0.168902589328495	-0.456929134238165	0.647721982410017	0.883917067052781
LYG1	2.2266792860495	0.0530748704914885	0.153797614052477	0.345095538825322	0.730022547184371	0.920438358474051
TXNDC9	10.2173854093561	-0.081481272599967	0.0770633199259988	-1.057328865123	0.290361524008242	0.685180845527074
EIF5B	42.6688814903645	-0.0855704112672558	0.0553541099893159	-1.5458727686846	0.12213529832612	0.48594891222216
REV1	67.6833581671598	0.0101762577407754	0.0331065540335143	0.307378947699414	0.75855495037356	0.929146282465436
AFF3	32.1834935316888	-0.382231782783413	0.099880084902888	-3.82690686691998	0.000129763582838854	0.0096856048238635
LONRF2	33.3806069041227	-0.0209727034759306	0.0568617199993628	-0.368836951751822	0.712249260028056	0.913858393148617
CHST10	7.33717450476389	-0.0422736073215724	0.0923481569965623	-0.457763410732128	0.647122425623632	0.883721349251361
PDCL3	3.4695116661205	-0.0214751956573278	0.123939399746351	-0.173271741684064	0.862437834575894	0.962924593754496
NPAS2	8.18582321916468	-0.0508840227075702	0.0892069637265793	-0.570404154360981	0.568403612531399	0.854024715540582
RPL31	99.2998340085479	0.0359326868142544	0.0628216617950835	0.571979247086178	0.567336034306631	0.854024715540582
TBC1D8	80.7800449385332	0.157155939539698	0.155543809821797	1.01036447364731	0.312320702058256	0.700032708864468
CNOT11	15.8461214675459	-0.10725933243753	0.0600838463417016	-1.78516088712993	0.0742352241803732	0.395513793427261
RNF149	228.75340238132	0.00272027077170919	0.104009184022716	0.0261541401105029	0.979134394246708	0.99428801532927
CREG2	45.3336636979711	-0.0663781043796713	0.0534954314189339	-1.24081818987215	0.214672920026724	0.607565892193523
MAP4K4	350.724032641101	-0.123045583597775	0.0495946115752921	-2.48102726666129	0.0131004351465798	0.171022283396281
IL1R2	4.87416843661016	-0.326581028322929	0.442805504044431	-0.737527030129598	0.460801911748464	0.795872067739253
IL18R1	1.92228975447565	0.185156889562546	0.314556780956987	0.588627875066743	0.556110930454328	0.848031958103229
MFSD9	3.29069391160225	-0.0706057967616	0.120849124116199	-0.584247484439449	0.559053818569989	0.849509505586188
TMEM182	12.9554723066526	0.124520007508928	0.101135929837934	1.23121434398701	0.218242707992528	0.609772125559719
PANTR1	10.4599883455731	-0.0551086896855018	0.0737014186287983	-0.747729022192368	0.454623621890245	0.792750304906166
POU3F3	7.28995969557714	-0.0190594090729625	0.0866049282604939	-0.220073031128607	0.825814277968554	0.950948245425061
MRPS9	20.5274902090916	-0.0268303221346838	0.05302767078981	-0.505968331911717	0.612878881120333	0.872917503182791
TGFBRAP1	22.7423869472114	-0.0465174065796064	0.0499337096885054	-0.931583230442713	0.351551952902058	0.728765805444483
C2orf49	11.8470501158808	-0.0713324255033471	0.0699935602225131	-1.01912840662166	0.30814200977199	0.696641567295916
FHL2	3.77544807784306	0.00159003366196226	0.119811343858106	0.0132711445407486	0.989411469482115	0.996504085124511
NCK2	313.56983974231	0.0176635335105174	0.0993641116285181	0.177765726689674	0.858906964729566	0.962082521973773
UXS1	26.2305758728917	0.0175352515897184	0.051201543467874	0.342475058407579	0.731993410929162	0.920800125044625
ST6GAL2	3.46902527975539	-0.0327112963026063	0.130160256545251	-0.251315548776857	0.801570154671565	0.942371236467165
SULT1C4	2.50402073283712	-0.0564607557293512	0.189817460646904	-0.297447640153499	0.766124776959525	0.930321625704349
GCC2	85.8747347309106	0.0412215452006858	0.0506325324791006	0.814131610298194	0.415569558875807	0.767534436532843
GCC2-AS1	5.07163530240591	0.0377211486421469	0.119022614836144	0.316924213890584	0.751301108362613	0.926574901886251
LIMS1	179.953715641203	0.193112915422253	0.0546909118049237	3.53098730756337	0.000414011613982548	0.0212046124063832
RANBP2	92.9369532880578	0.077664542787185	0.0677693240850658	1.14601324176848	0.251789673078553	0.646366280975195
CCDC138	13.9102295164236	-0.0773084190101187	0.0786568239920688	-0.98285711380762	0.325677767557703	0.70775358500796
SH3RF3	575.135083086257	-0.0752961799292023	0.0825194574665958	-0.912465765539994	0.361523583166528	0.736198398475191
SEPTIN10	21.7042244595718	0.0283998962570123	0.0635309974796651	0.447024246173728	0.654857553651264	0.887961254218316
RGPD5	3.90572907239498	0.2064851483705	0.120493156601682	1.71366701806215	0.0865898975423342	0.424517404740264
NPHP1	3.85623798488275	-0.122692800829845	0.124685901687365	-0.984015026313744	0.325108124760493	0.707438672966194
MTLN	14.6948843305843	0.0321823951985317	0.0726990327743677	0.442679826269692	0.657997336341056	0.887980777180249
MIR4435-2HG	17.3734033482389	-0.0047423475223923	0.0990226092337103	-0.0478915629379099	0.961802663476929	0.990357535874471
BCL2L11	14.4753599451973	0.271539970744465	0.106858633009593	2.5411140222998	0.0110499876891303	0.155577974472689
ANAPC1	32.4241071944783	-0.00178801907709336	0.0526982006064908	-0.0339294142212729	0.97293343752972	0.993093336565919
MERTK	307.812586542904	0.0295772568664964	0.0685207987324235	0.431653708270343	0.665993116966052	0.889756862118366
TMEM87B	35.7443122490633	0.084628016413848	0.0499276757004672	1.69501213959087	0.0900731179079824	0.43188742435752
FBLN7	2.06478964409437	-0.189177171078043	0.160940497181053	-1.17544791020016	0.239815565385851	0.634794928185198
ZC3H8	22.7266551682625	-0.00672126664704458	0.0596173821659131	-0.112740050013258	0.910236648328611	0.978100050882742
ZC3H6	49.7018215230944	0.0257913719409738	0.0776823304152386	0.332010790653552	0.739881110984694	0.924421038883913
RGPD8	8.83105211407647	-0.113405872600381	0.0885602563906461	-1.28055040965711	0.200351627844606	0.594096649924895
TTL	27.693966251707	0.0782708689579807	0.051759866452698	1.51219225091143	0.13048496179485	0.499123282220293
POLR1B	7.42660272093381	-0.0747241733972547	0.11165744335322	-0.669226978096481	0.50335069935444	0.818111847478847
CHCHD5	4.7063080728339	0.039055218332255	0.118058462073963	0.330812528353853	0.740786096965518	0.924518867167632
SLC20A1	37.4111803087941	-0.0426020510610662	0.0856320534149357	-0.497501220187203	0.618835642670213	0.874781382858039
IL1A	5.2869270284743	0.0949496504236225	0.194362525773873	0.488518298707899	0.625182767655065	0.875269207260063
IL1B	22.2926909789386	0.120013737685337	0.2670656250425	0.449379202831658	0.653158131312146	0.887173460596621
PSD4	7.99296794653867	-0.0494982873327005	0.0854589237467096	-0.579205601505206	0.562450451654019	0.852005956998844
PAX8-AS1	19.6647021257369	0.161538722709074	0.20872420727982	0.773933818287366	0.438969929514305	0.783739066961949
PAX8	3.87947814993072	0.0176354936509993	0.230881838532008	0.0763832000088411	0.939114235005863	0.984486024988554
CBWD2	32.1173679067085	0.134545387356699	0.0729958377231531	1.8431925922541	0.0653008960824411	0.374489076479531
RABL2A	12.2551204813569	0.0221977761230976	0.0731078676405373	0.303630468778564	0.761409436082042	0.929419648153627
SLC35F5	54.9767938914198	0.0584343283901949	0.0371909791575602	1.57119628775131	0.116137062106604	0.477284729859861
ACTR3	125.490792634672	-0.00698256217918512	0.0323058014952695	-0.216139574194052	0.828878952944633	0.951406212475721
DPP10	102.166577886936	-0.0744344293445025	0.061741150314995	-1.20558863844856	0.227976142124187	0.62122585362887
DPP10-AS1	3.26102403747862	-0.0077254036127475	0.129740317327958	-0.0595451265408826	0.952517923435171	0.987999577760654
DDX18	27.6690222474965	-0.00397621158743265	0.0560658535688638	-0.0709203790601136	0.943461124068453	0.98555534255131
CCDC93	44.3800352534759	0.0968272617335078	0.041707034276793	2.32160505805577	0.0202542112953616	0.213911518828264
INSIG2	29.967209653001	0.0325492478220598	0.074288087186296	0.438148955705838	0.661278308073752	0.888892866855512
MARCO	3.97803295258443	-0.673913094731778	0.316752903485402	-2.12756722137777	0.0333729823653629	0.269611373326365
STEAP3	17.6528980155789	0.177361818253778	0.114846276005153	1.54434104807909	0.122505733353664	0.486303469214419
STEAP3-AS1	6.16640203074658	0.15258319889957	0.160359646468729	0.951506206577502	0.341347469355622	0.72135305664821
C2orf76	9.97348563492302	-0.0159291272203027	0.078695868810787	-0.202413766580327	0.83959326697252	0.956051164458998
DBI	25.6298845757463	0.167712149632228	0.0764857487883501	2.19272416481556	0.0283272586129483	0.249893449359232
CFAP221	4.46024586342829	-0.0752707962984306	0.11007305414038	-0.683825818101088	0.494085161395279	0.813700349949314
TMEM177	2.27450742529069	0.165900272398606	0.1655817816887	1.0019234646871	0.31638055879757	0.703567883165498
PTPN4	51.8473803765243	-0.0254559392168654	0.0413985129801255	-0.614899845052072	0.538620865168248	0.838480552957036
EPB41L5	29.8126807915951	-0.151691162283802	0.0469785374787714	-3.22894603418312	0.00124247338371761	0.0414926751682377
TMEM185B	4.14283643425526	0.0142597714273387	0.116958009295681	0.121922145505133	0.902960676890247	0.975071373163295
RALB	22.9302659013069	-0.0245433027930823	0.0555478235407941	-0.44184094404811	0.658604307828301	0.887980777180249
TFCP2L1	7.18653994939446	-0.193281359596087	0.138333818238904	-1.39720974998527	0.162350505617101	0.547017598373318
CLASP1	172.47668641733	0.01052555622685	0.0284751301320002	0.369640320450069	0.711650504250227	0.913642115704391
NIFK-AS1	15.7487534216885	-0.178126238677074	0.0762023635212561	-2.33754217646264	0.0194110105720276	0.210791676852578
NIFK	9.80534463233617	-0.0705239145263916	0.0946944603262646	-0.744752272555388	0.456421492394319	0.793868038160324
TSN	18.2236894573607	-0.00533081761339728	0.0605048171411193	-0.0881056726601432	0.929792687785092	0.983828375172408
CNTNAP5	21.766397350992	0.0707122823625028	0.0724136553715806	0.976504804234126	0.328814368302358	0.709459860242975
GYPC	31.9641412026973	0.322690043453854	0.0829266154613698	3.89127232141983	9.97199354282756e-05	0.00817350902203137
BIN1	166.989239344032	-0.205326107463521	0.096210061153936	-2.13414382031209	0.0328310097830708	0.267833364444028
CYP27C1	3.67989771274288	-0.518863217542634	0.19122379628044	-2.7133820561835	0.00666002716940756	0.120043079986588
ERCC3	23.8101396829998	-0.275558635622487	0.0517930799848249	-5.3203755347862	1.03553274395004e-07	2.93465664915675e-05
MAP3K2	138.083530839485	0.136568924686605	0.0319300780293967	4.27712467726735	1.89322780814906e-05	0.00234123435220469
MAP3K2-DT	2.20324052051001	-0.029137790761029	0.158820519483555	-0.183463640943739	0.854434244865652	0.961388322590177
IWS1	54.3290378823202	0.0432841500938807	0.0370546661924995	1.16811604425254	0.242759959400813	0.639594281257791
WDR33	85.1679116895346	-0.0199977574061065	0.0285814039915129	-0.699677224115538	0.484128903295763	0.808784992487668
SFT2D3	2.50620458384755	0.124977686622966	0.147601790759935	0.84672202132178	0.397150081333259	0.75752637409209
POLR2D	6.89993896094554	0.0145313813180932	0.0873874591421481	0.166286804316576	0.867931250103483	0.964974973041085
AMMECR1L	9.4283655251012	-0.0641883070030154	0.0768505005526676	-0.835236030232822	0.403584826916113	0.760326865294132
SAP130	24.38121593966	-0.0469464891165783	0.0525579447878488	-0.893232969935919	0.371732425435852	0.743364414967768
UGGT1	44.1083442105519	-0.0242877904832659	0.0491345609362856	-0.494311743515134	0.621086032725401	0.874994047633198
HS6ST1	35.6341928419931	-0.0275572769572978	0.0560627489734094	-0.491543448402222	0.623042129891326	0.875194379700211
SMPD4	14.3200260456399	-0.109260454753053	0.0630523608156682	-1.73285271700568	0.0831218501510294	0.417080976615438
MZT2B	44.5475738735513	-0.00491980684482334	0.0544836802487244	-0.0902987247257132	0.928049833534313	0.983504353814838
CCDC115	7.7002014156832	-0.0928726133256174	0.0856335605228239	-1.08453523079732	0.278127554977348	0.673796817516805
IMP4	12.1178788875973	-0.00366955162685104	0.0782083321777331	-0.0469202132902126	0.962576817958918	0.990499203362051
PTPN18	59.569716025749	-0.129531926018889	0.0408491509078178	-3.17098209241112	0.00151924508448148	0.0475537807714679
AMER3	2.4156086929113	0.0552895152192256	0.153814487812236	0.359455835439368	0.719254111206514	0.915677461370352
ARHGEF4	20.415055463732	-0.11433692315139	0.0658959656310082	-1.73511264394594	0.0827208551861903	0.415989572309703
FAM168B	48.4615781954335	0.0171930567372147	0.0389824950011692	0.441045570241182	0.659180006712222	0.887980777180249
PLEKHB2	44.8505763924274	0.0836896702400878	0.0471466459371756	1.77509276803289	0.075882570913386	0.399450911768503
MZT2A	21.129397430866	-0.0592616946665445	0.0596709061843848	-0.993142193675158	0.320640664267688	0.705732321019028
C2orf27A	14.1733832865772	-0.0228992915881125	0.111381389638951	-0.205593516675828	0.837108442286712	0.954513272420699
ANKRD30BL	7.94505427478117	0.0568903958434324	0.0963271891431167	0.590595410802533	0.554791540516338	0.847734483588578
NCKAP5	210.444512887319	-0.159016237865476	0.0605144237330941	-2.62774109139394	0.00859539088370919	0.135957095571042
NCKAP5-AS1	2.67659383703861	-0.232169149403539	0.185281216652713	-1.25306360567953	0.210182559653135	0.602471254014145
NCKAP5-AS2	9.54973563402552	0.0153430860880954	0.111890692069478	0.13712566974354	0.890931462600505	0.971995515344789
MGAT5	282.925704293845	-0.0127853137854039	0.0553406258532885	-0.231029439733814	0.81729193102347	0.948164663438419
TMEM163	313.655058162684	-0.289098878624908	0.219680774774519	-1.31599535244556	0.188175602574103	0.579654148961849
CCNT2-AS1	8.02406264712787	-0.00698188919966797	0.101409564513759	-0.0688484289735874	0.945110268766978	0.985914078971391
CCNT2	63.5697227371291	0.00810834980590647	0.0334885591875149	0.242122981777293	0.808684871029993	0.945144797716384
RAB3GAP1	121.820542134532	0.0664155448581458	0.0241724883858786	2.74756755688195	0.00600391386644804	0.112822750794359
ZRANB3	37.9778494539052	-0.0976829380693484	0.059848752051443	-1.63216332372954	0.10264508477543	0.456976111040552
R3HDM1	140.545729894551	-0.0494927354256849	0.0296837862279297	-1.66733229533626	0.0954483483146323	0.443954416089827
UBXN4	59.6498548211508	0.0175653957977335	0.0321960455413505	0.545576188081038	0.585357296181525	0.862878151816842
MCM6	6.05223243099073	-0.166273402468558	0.117011903559514	-1.42099562019336	0.155318032724224	0.536613990081332
DARS	72.3867143315189	0.136099481207028	0.0550767959547319	2.47108566952387	0.0134703544654276	0.174014465140752
CXCR4	11.5367532882479	1.39353934087728	0.231249676341299	6.02612450285364	1.67937834362651e-09	8.1587798601255e-07
HNMT	51.9768838107459	0.175012775507845	0.0813101277311342	2.15241053471905	0.0313650347138328	0.262720792618391
SPOPL	78.0774796491448	0.0255767724037836	0.041230557592994	0.620335350694595	0.53503702575316	0.836949018091104
LRP1B	106.111623137142	-0.0998508104948878	0.058599680491603	-1.7039480361876	0.0883907956501739	0.42774101502288
KYNU	98.3622009461692	0.0418887311014686	0.0747420308898692	0.560444111602891	0.575176550590267	0.857250642892452
ARHGAP15	632.837167652471	0.156010864206557	0.0481960751923746	3.23700350254331	0.00120791929183912	0.0410783153172188
GTDC1	158.364791978064	0.0996110392804449	0.0469644480233894	2.12098818303659	0.0339227968765869	0.271123270218691
ZEB2	602.274883567168	0.00747365756154087	0.0435116868396598	0.17176207369485	0.863624583136378	0.963400898042005
ZEB2-AS1	7.57955129280494	-0.250339983278906	0.119972311594235	-2.08664799362701	0.036919965549419	0.284021951899874
TEX41	12.8141732443571	-0.0206313975498463	0.157245136930846	-0.131205313897369	0.89561289241808	0.973511190637444
ACVR2A	36.4137308442353	0.058698242565696	0.054359767291536	1.07981040924794	0.280226614909638	0.675929427279818
ORC4	49.105179516309	0.00642448313787901	0.0377096809750762	0.170366944820488	0.86472156629562	0.964006512565097
MBD5	244.120092315681	0.00717679500364788	0.0330240750572773	0.217320091212255	0.827958900701594	0.95124365931113
EPC2	85.9644997838824	-0.00632869612251899	0.0375931447649337	-0.168347079290432	0.866310238416792	0.964337005989875
KIF5C	48.8866754865052	-0.110100936671406	0.0508140837050667	-2.16674056961156	0.0302546412894694	0.258869850830221
MMADHC	13.9058107288891	0.01504247453759	0.0629918117382263	0.238800474577579	0.81126030221656	0.946776781490068
RND3	3.54999406240562	-0.474521714669488	0.238144241172426	-1.99258110266842	0.0463073361744368	0.314959346990432
RBM43	3.78542538341996	-0.108707485253255	0.131772450290676	-0.824963678018112	0.409392212195099	0.76334282625921
NMI	14.06611682418	0.0519618795515394	0.0750201798834969	0.692638695778042	0.4885363199992	0.810631807873764
RIF1	67.9053481943659	0.00366450467700924	0.0332410751719122	0.110240257213631	0.912218836182404	0.978100050882742
NEB	19.8409669917953	0.0688603135420674	0.10565844470148	0.651725602592584	0.514578203163961	0.826539909588674
ARL5A	133.232667642637	0.0584751888358891	0.0471305685785464	1.24070620405175	0.214714301591759	0.607565892193523
CACNB4	158.091930516078	-0.191262009345508	0.0777795190376302	-2.45902792550021	0.0139313780873893	0.177110781423138
STAM2	48.8894257707136	-0.0696844064511607	0.0380380362809209	-1.8319664542229	0.0669564186130984	0.378871947751238
FMNL2	516.921005977709	0.0671749977001669	0.0592287099153988	1.13416276998298	0.256726277599422	0.652323958642303
PRPF40A	73.6858582551401	0.0148148017642647	0.0343372599949723	0.431449736130196	0.666141392701552	0.889780181158603
ARL6IP6	25.8040157735615	0.0592964137371201	0.0576198244880315	1.02909743762647	0.303433890142172	0.694788421255626
RPRM	2.05460263138859	0.0328689110993244	0.159628705739648	0.205908523451497	0.836862367364618	0.954513272420699
GALNT13	11.0872595176006	-0.0364925657861954	0.0791767409442629	-0.460900074327189	0.644870298439581	0.882577253823251
KCNJ3	24.3199028356089	-0.00307444268047355	0.0605795762327515	-0.050750481790452	0.9595243497958	0.990357535874471
NR4A2	11.3387017756572	0.211884715822829	0.172488527943733	1.22839888744338	0.219297265327817	0.609791639463267
GPD2	102.056966112895	0.104376046718456	0.0526689122689139	1.9817391744401	0.047508440305297	0.319612914675052
ERMN	9.53377468708238	-0.0188705810463086	0.0862159962575478	-0.218875636371905	0.826746925676098	0.951102233938517
CYTIP	20.8905652317565	0.11290983364589	0.0913427398005223	1.23611174672959	0.216417029077198	0.608625355910093
ACVR1C	4.07437271583254	-0.120786562551138	0.116335635239776	-1.03825936311078	0.299149322136411	0.691888000491876
ACVR1	29.4807191332325	0.107040632194488	0.0543124920177647	1.97082896066483	0.0487434429294015	0.32502796772973
UPP2	5.56961025237532	-0.0905292657747523	0.10809085116741	-0.837529400472027	0.402295058068961	0.759725360994934
CCDC148	2.45394688704724	0.0786529477318026	0.149171318412659	0.527265888434543	0.598008959019717	0.867425449940841
PKP4	45.7490392677809	-0.0825613580190281	0.0451269382203169	-1.82953599945005	0.0673193514762014	0.379730699823005
TANC1	78.5575123815229	0.0200034266767312	0.106399734541496	0.188002599470113	0.850874613434835	0.960136654214356
WDSUB1	33.0164745029688	0.0105780719386048	0.0505698439464012	0.209177468489254	0.83430970089261	0.953562501404221
BAZ2B	302.892637729693	0.0610065920510081	0.0395924072192048	1.54086594718131	0.123349415111247	0.487633518257391
MARCH7	118.110967821085	0.0243396317764231	0.0260850677716531	0.933086775525773	0.350775166552991	0.728700117139729
CD302	73.8084679946518	0.0577030748331673	0.0614702638210657	0.938715262409409	0.34787695520148	0.725814993144884
LY75	26.1906307244112	-0.171607005512021	0.076221978654155	-2.25141105678534	0.0243595144787163	0.232407691733491
PLA2R1	1.92891165956662	0.0258910579377136	0.178479408707766	0.145064677909744	0.884659806185347	0.969997840274506
RBMS1	134.853905057797	0.0488331740905428	0.0765477416036811	0.637944021175335	0.523510120486886	0.831804225890597
TANK	118.912869507944	0.14690284800022	0.0401897937305522	3.65522771739296	0.000256953796597066	0.0150357926769872
PSMD14	51.5608157920371	-0.135054486824807	0.0615733329524956	-2.19339250205934	0.0282791120769666	0.249846414465564
TBR1	16.9494843723205	-0.0747028485581254	0.06663440020394	-1.12108533024221	0.262251542385965	0.657933453275289
SLC4A10	42.9873037645288	-0.00429892977622006	0.0548438667041186	-0.0783848775545438	0.937521902480196	0.984486024988554
IFIH1	14.9955920183528	0.0154063293710873	0.0860479205526587	0.179043598870691	0.857903467823878	0.962082521973773
GCA	56.1442798553962	0.0649507177261021	0.0877168560494553	0.740458797217749	0.459021653273234	0.795463517016869
KCNH7	15.6083610061118	-0.0795033306761221	0.0845443312587429	-0.940374469730051	0.34702551301148	0.725463048024459
FIGN	6.35111994221711	0.0435457859392457	0.0942276915475097	0.462133638467519	0.643985488710636	0.882548954467657
GRB14	2.18497050165224	-0.140965531239588	0.149477688351586	-0.943053995510177	0.345653285148106	0.724941214780044
COBLL1	4.01262657690542	-0.15489847250673	0.122473971000033	-1.26474606189333	0.205962372271019	0.598434917072674
SLC38A11	4.43839515493195	-0.197108926612603	0.110865961504341	-1.77790300952638	0.0754197858678651	0.397581981218505
SCN3A	13.9767629536994	-0.0077818881030774	0.0705777863995244	-0.110259736102036	0.912203388448038	0.978100050882742
SCN2A	38.5573222803024	-0.00127056151558887	0.0541499785515401	-0.0234637491939087	0.981280354471145	0.994735573580072
CSRNP3	34.1069352941835	-0.0188119741388326	0.0561233297719979	-0.33518991505416	0.737481829074379	0.923243633434454
TTC21B	34.0175643640326	0.0731614767803137	0.0461983795514243	1.58363729400674	0.113276282001242	0.47208862256829
TTC21B-AS1	2.0938253537894	-0.323782858138455	0.197563090658488	-1.63888334131274	0.101237557746444	0.454800032372812
SCN1A-AS1	4.92609145638012	-0.106734013865909	0.115471088702585	-0.924335390487406	0.355311722166517	0.731781516690227
SCN1A	28.0263920886493	-0.0199461518102495	0.0576848968535413	-0.345777714761139	0.729509774316881	0.920387811823599
SCN9A	4.87073621287599	-0.0213135129260498	0.194295787097654	-0.109696217527031	0.912650300289802	0.978100050882742
B3GALT1	1.87730545234737	-0.292976263078152	0.158785249157255	-1.84511007560909	0.0650215278345174	0.373879503692544
STK39	14.6788193053653	0.0788139103208423	0.0669779917302833	1.17671354850742	0.239309858311825	0.634794928185198
CERS6	103.746329920751	0.083824566851896	0.0507669336614903	1.65116466184133	0.0987049567451502	0.449659586940482
DHRS9	12.655652300624	0.143143154434344	0.17070299651761	0.838550917995027	0.401721363268464	0.759713013282484
LRP2	1.97996947792227	0.0785689413196871	0.166055547267011	0.473148549463097	0.636107201658199	0.879501792688312
BBS5	7.41676646933998	-0.179354798530826	0.0934407413454283	-1.91944965277827	0.0549274522210015	0.345736713740398
FASTKD1	45.5732428470498	-0.0765966657604013	0.0444564478978294	-1.72295964662847	0.0848958226978275	0.421473677430127
PPIG	79.7129686280091	0.00574268077304583	0.0300031967492066	0.191402296930166	0.848210420643967	0.959114440463456
KLHL23	12.8852288505023	-0.122895656634203	0.074591720059839	-1.64757772760319	0.0994393539583523	0.450140942394498
SSB	25.8929100258298	0.0484474787447444	0.059111924518416	0.819588926252111	0.412450488593844	0.766261130338987
METTL5	12.6794941694648	-0.0327473008958202	0.0668697690314531	-0.489717571484613	0.624333766066666	0.875235574924464
UBR3	135.840658606473	-0.0115931901079857	0.0252025374547591	-0.460000907797344	0.645515568901525	0.882737776146652
GAD1	10.5033629233492	-0.11902446084485	0.0865650248193512	-1.37497171742556	0.16914021316504	0.554503917776254
GORASP2	20.6949988094074	0.0290549169571083	0.0580693162443848	0.500348873315998	0.61682944648511	0.873761424610742
TLK1	97.695549958322	0.0480027406821462	0.027608640286636	1.73868543266804	0.0820901097765456	0.414965352393292
METTL8	35.8671185865779	-0.00182050484870106	0.0457754440138178	-0.0397703373046807	0.968276224915701	0.992051027154348
DCAF17	20.6654862663256	-0.00652727673323666	0.0611783801824783	-0.106692539321368	0.915032901580946	0.978860692057692
CYBRD1	38.2773736846528	0.0424858718233074	0.0816011438963016	0.52065289522532	0.602608594169617	0.868783526145726
DYNC1I2	60.2713237980567	-0.00439088221540405	0.0352086812088011	-0.124710215340484	0.900752969870349	0.974682647403695
SLC25A12	50.362027732879	-0.134038758558618	0.0481076473734538	-2.78622559773276	0.00533257450654676	0.104825160422768
HAT1	22.8245040593615	-0.153458723496774	0.0602432434606701	-2.5473184158313	0.01085543319579	0.153883156253841
METAP1D	13.9590898443363	-0.195365305307495	0.0878370968298718	-2.22417762378793	0.0261364959211078	0.240388609881562
DLX1	2.8088615709356	-0.147594560315244	0.132706289852668	-1.11218963682208	0.266056622708392	0.660894446839114
ITGA6	22.1715684956004	0.0331899118157482	0.0914329603061463	0.362997235401959	0.716606949513778	0.915176824074598
PDK1	30.7103059433356	0.295940304703663	0.0983430354581824	3.00926550949816	0.00261880146238574	0.0662704301885282
RAPGEF4-AS1	2.59018644200071	0.0237519329288037	0.159412177032417	0.148996979847867	0.881556016096654	0.969269842140542
RAPGEF4	45.3683296336301	0.111305920454071	0.0488835475285289	2.27696077886148	0.0227885678525615	0.224960637559604
MAP3K20	30.1613942618228	-0.123674109517832	0.0912925502338713	-1.35470100463845	0.175512837681038	0.563152626254577
MAP3K20-AS1	3.28756752373415	-0.382426403506614	0.186151377825603	-2.05438395339137	0.0399385449150247	0.293825866132548
SP3	94.5766166421161	0.111760156526536	0.0345532862127953	3.23442916075376	0.00121886152974194	0.0411418694518106
OLA1	92.9272581216865	-0.00633954896729765	0.0539027700377124	-0.117610819682593	0.906376031583856	0.976434082334299
CIR1	36.4033165337133	-0.0400789021448854	0.0513295412495706	-0.780815514208801	0.434911007995832	0.781931594206623
SCRN3	12.6495087278477	-0.0838872049040823	0.0700940834977145	-1.19678010922017	0.231392273081476	0.626393848900959
GPR155	71.9854843021751	0.156260805717445	0.0976824836379299	1.59968092433687	0.109669385747183	0.466331996031764
WIPF1	168.969799676533	0.0608179972519768	0.0360011402896815	1.68933530334338	0.0911551915905457	0.434777023564584
CHN1	217.637253312666	-0.0574996056458675	0.0515530518919006	-1.1153482390613	0.264701221203323	0.659716143647636
ATF2	67.5493163945525	-0.0167202632020653	0.0311407556882433	-0.536925415987184	0.591319134067572	0.865101546646717
ATP5MC3	27.9336693591626	0.000234845378085151	0.0593207512535213	0.00395890768613977	0.996841256930724	0.998603109067578
LNPK	32.8491926700436	0.0167497572514497	0.0515350950799425	0.325016519819496	0.745168568872362	0.926271625643939
MTX2	48.3037266105581	-0.104604640851506	0.0373202654733943	-2.80289112428954	0.00506467637054106	0.101125041250495
HNRNPA3	136.180895033017	0.0139317327883672	0.0282587594963687	0.493005816131364	0.622008477772354	0.874994047633198
NFE2L2	95.019122101519	0.153746444276358	0.0484070222977159	3.17611860797337	0.00149259911421813	0.0471086444332
AGPS	65.2053461737753	0.00963421859162429	0.0356669271358335	0.270116305644539	0.787070778131503	0.938181194788191
RBM45	19.1134632914155	-0.0200623068488022	0.062130013269112	-0.322908459103391	0.746764569779335	0.926271625643939
OSBPL6	63.0704844480742	-0.253495235797376	0.0715674198444902	-3.54204799262289	0.000397033230567049	0.0207416299445026
CHROMR	28.7819253213178	0.15035797457159	0.0591873578045171	2.5403731497559	0.0110734254490162	0.155577974472689
PRKRA	25.4550315805845	0.0277102945831156	0.0508613751266831	0.544820003668718	0.585877319381965	0.862878151816842
PJVK	4.36525841891439	-0.17910452934473	0.119514207342144	-1.49860450341265	0.133976263745767	0.506291880818
PLEKHA3	21.5652875743356	0.0711756367568306	0.0487633915776769	1.45961210764949	0.14439670977026	0.522024324900363
TTN-AS1	38.6570139548426	-0.0667283463695134	0.0599112216887592	-1.11378710846808	0.265370528772574	0.660295464220472
TTN	11.6851730450515	-0.30401865957101	0.121413675763503	-2.50399024376131	0.0122801420383234	0.165712391353523
SESTD1	20.2105658063004	0.144698407228182	0.0790487855194728	1.83049500732098	0.0671759526635239	0.379325232080496
ZNF385B	19.0696467965601	0.0531225965597825	0.0693468660594377	0.766041777782008	0.443651444192961	0.786190077806855
CWC22	28.0166629179556	-0.0166533429582213	0.0461255901299422	-0.361043466572602	0.718066953815556	0.915604759800366
UBE2E3	82.5243724979303	-0.0407256644834917	0.0363791922490848	-1.11947687580986	0.262936750643012	0.658455194955244
ITGA4	6.89670531199244	0.55118606396458	0.192499544430758	2.86331100468054	0.00419238837723618	0.090857920620952
ITPRID2	34.475622090812	-0.0256815029834476	0.0418864531407862	-0.613121929830833	0.539795720871388	0.838755936860207
PDE1A	26.2892346462034	-0.117810649328282	0.0655061343902659	-1.7984674324759	0.0721029651187435	0.392169785889751
DNAJC10	53.3852774781047	-0.209581896801298	0.057339417317216	-3.65511033434188	0.000257071395082637	0.0150357926769872
NCKAP1	37.3600736954186	-0.0501400746913495	0.051034924661264	-0.982465929442357	0.325870359908938	0.70775358500796
DUSP19	2.41901027667937	-0.0345475994665363	0.156516383341099	-0.220728327150559	0.825303973535033	0.950720813056
NUP35	11.5888852923182	-0.0448302295850922	0.0754424457205887	-0.594230862439521	0.552357713365142	0.845949332909933
ZNF804A	56.0602226364265	0.750838150562578	0.126122140882921	5.95326201495089	2.62849971926604e-09	1.23294764417848e-06
FSIP2-AS1	6.85145143535057	-0.156005935807426	0.11125256473128	-1.40226821902258	0.160835166985112	0.544645450958047
FSIP2	3.35644618813664	-0.224251161574816	0.175969712921626	-1.27437362857263	0.202531033757001	0.596285877070034
ZC3H15	43.2032634837482	-0.00969539006202609	0.0454140025673664	-0.213489001495609	0.830945566922073	0.95202501442572
ITGAV	121.883365231758	0.178824013473996	0.076814573200032	2.32799592608973	0.0199123199920481	0.212818553175957
FAM171B	24.2442355674291	0.0316477187353637	0.0619133144611645	0.511161759159492	0.609237793453103	0.871619305110893
CALCRL	2.03837139620763	0.120631465930336	0.157590855064494	0.765472500805759	0.443990235307617	0.786406142042906
GULP1	8.60819495137098	-0.0460670226635387	0.0856384003205062	-0.537924838520226	0.590628939610809	0.864698402659829
[truncated: 11,604 more rows]
