# Supplementary material for: Integrative analysis reveals generalizable human neurodegenerative disease-associated glial states
Source: bioRxiv. 2025 Sep 25:2025.09.25.678630. Preprint. [Version 1] doi: 10.1101/2025.09.25.678630 (PMC12485690; doi:10.1101/2025.09.25.678630)
Supplement: Supplement 10 [file media-10.zip › DAM_replication_DESeq_results/Green_2024_PFC_MCI.csv]

	baseMean	log2FoldChange	lfcSE	stat	pvalue	padj
FAM87B	0.151065747753994	0.0983385747833494	1.44044812207242	0.0682694317667382	0.945571157255558	0.999995718296692
FAM41C	0.728183062360612	-0.161247450910178	0.254275117068142	-0.634145616643121	0.525985795031553	0.999995718296692
SAMD11	0.246257842955067	-0.0369888949364271	0.662466922379433	-0.055835082004655	0.95547318712674	0.999995718296692
NOC2L	12.9168464556097	-0.0277394869180835	0.0685156584487539	-0.40486346546361	0.685577874725738	0.999995718296692
KLHL17	3.99176528113573	0.0117871338779694	0.110603135023546	0.106571426528371	0.915128987784456	0.999995718296692
PLEKHN1	0.0301245074917545	0.191705515901552	4.09568030716791	0.0468067577359602	0.962667243044242	0.999995718296692
PERM1	0.0302104541827276	0.247219204878003	4.09569450945601	0.0603607530559789	0.951868316158641	0.999995718296692
HES4	6.2420725616073	0.0428062633121345	0.0950917362440646	0.450157553147068	0.652596840288349	0.999995718296692
ISG15	4.53973515644003	0.0616568501160757	0.142732319534823	0.431975395040317	0.665759296157079	0.999995718296692
AGRN	2.2768128087146	0.213414481808307	0.151104498499553	1.41236352277717	0.157842951219112	0.999995718296692
C1orf159	10.9649936101396	0.0539732779755569	0.0754514910942816	0.715337459774171	0.474400546873524	0.999995718296692
TTLL10	0.026554428586242	0.155813016753414	4.09569204298201	0.0380431475604715	0.969653280132556	0.999995718296692
TNFRSF18	0.384752796280293	0.263419763833834	0.355477018231489	0.741031769492037	0.45867417776508	0.999995718296692
TNFRSF4	0.9609495230833	0.348878753002945	0.230457304386526	1.51385417759552	0.130062828117997	0.999995718296692
SDF4	20.372574142067	0.0501782583873209	0.0531656113217005	0.943810428205117	0.345266530682529	0.999995718296692
B3GALT6	4.12761856734705	0.115505602594312	0.113724466327132	1.01566185645626	0.309790437841817	0.999995718296692
C1QTNF12	0.810816919918924	0.113434803365306	0.234308102255939	0.484126678817956	0.628295968497596	0.999995718296692
UBE2J2	20.7968004476033	-0.0363632196425322	0.0527956422755132	-0.688754186430224	0.490977970422256	0.999995718296692
SCNN1D	7.01442001384056	-0.0367154329903667	0.08805732504459	-0.416949219974317	0.676715550807171	0.999995718296692
ACAP3	30.8041541845422	-0.0202049722248438	0.0520342105720179	-0.388301696186573	0.69779278217652	0.999995718296692
PUSL1	1.89617684981944	0.103115520037728	0.16007619490104	0.644165237070226	0.51946829053499	0.999995718296692
INTS11	16.385014602561	-0.00894168336242454	0.0549959841983291	-0.162587932423913	0.870842889089096	0.999995718296692
CPTP	3.52655183873849	0.112884164630726	0.11882367126554	0.95001411274744	0.342105081722437	0.999995718296692
TAS1R3	0.178525776763511	0.102484327273491	0.841029165097139	0.121855854144671	0.903013178286365	0.999995718296692
DVL1	12.4987235887396	0.0920191705916134	0.0715071361777025	1.28685297035161	0.198145540055886	0.999995718296692
MXRA8	0.529169946324313	-0.0423277633830255	0.28909192624893	-0.14641627641506	0.883592779054192	0.999995718296692
AURKAIP1	16.7042643966263	0.0479964561591641	0.0686983654979027	0.698654994355424	0.484767666338614	0.999995718296692
CCNL2	36.5055902864362	0.0332598940291411	0.043988278798004	0.756108102839666	0.449584384223119	0.999995718296692
MRPL20-AS1	2.74331325707778	0.0448823652930249	0.132043180733129	0.339906726298393	0.733926771071402	0.999995718296692
MRPL20	22.1353603705204	0.0260054243110691	0.0547377254834334	0.475091430661286	0.634721806144998	0.999995718296692
ANKRD65	2.83617459773782	0.0982182635029703	0.133106101851198	0.737894522767785	0.46057854761254	0.999995718296692
TMEM88B	0.0220587869009783	0.160052777063145	4.09571680275192	0.0390780868822779	0.968828131756524	0.999995718296692
VWA1	3.25542381442327	0.0914818843102542	0.121250563307453	0.754486262288818	0.45055729133223	0.999995718296692
ATAD3C	1.15909077494163	-0.247449930277727	0.200439784894998	-1.23453500215716	0.217003612200295	0.999995718296692
ATAD3B	10.8934563265657	0.0108118982021026	0.0715722849781117	0.151062638357978	0.87992630449375	0.999995718296692
ATAD3A	6.56338943713144	0.00603555746255882	0.0896016380093156	0.0673599009644369	0.94629519104604	0.999995718296692
TMEM240	8.34978487502337	0.0689586353531223	0.079035620704017	0.872500712196183	0.382935279803515	0.999995718296692
SSU72	35.4363855828519	0.0263638922248133	0.0453996732096341	0.58070665185358	0.561438177815258	0.999995718296692
FNDC10	4.59587939419156	0.0580504847620564	0.106231676914501	0.546451740649613	0.584755452230416	0.999995718296692
MIB2	16.489831099743	0.014758719037091	0.0613522447048178	0.240557115849619	0.809898390779585	0.999995718296692
MMP23B	0.840344384372393	-0.170620343029531	0.231599677644847	-0.73670371549987	0.461302546863184	0.999995718296692
CDK11B	13.0547531992854	-0.0176523065902843	0.0675737724906841	-0.261230148024041	0.793915030297146	0.999995718296692
FO704657.1	0.342300177849008	-0.146843161003958	0.397382101411698	-0.369526358842782	0.71173542974482	0.999995718296692
SLC35E2B	11.9863653486639	-0.09874485117854	0.0670173450374098	-1.47342230766408	0.140637198822871	0.999995718296692
CDK11A	14.4201526318784	0.0166658172150331	0.0784425318448524	0.212458940616496	0.831749007183436	0.999995718296692
SLC35E2A	16.1859869795408	0.02911420124689	0.0703498923339656	0.413848554432448	0.678985022290188	0.999995718296692
NADK	14.4565153588602	-0.128658469157412	0.0652984413730159	-1.97031455042631	0.0488023318656728	0.999995718296692
GNB1	189.559651396136	0.0184765350357863	0.0294958389952559	0.626411577536684	0.53104501765491	0.999995718296692
CALML6	0.260509050222283	0.438647486597144	0.516313290995451	0.849576205469034	0.395560745629892	0.999995718296692
TMEM52	0.409937109695725	0.121250931036518	0.335023369712317	0.361917830211772	0.717413435315189	0.999995718296692
CFAP74	20.0217598482972	-0.112154175060468	0.100633803749096	-1.11447814633038	0.265074114658035	0.999995718296692
GABRD	18.3440326016353	0.0771170758966664	0.0638406431451642	1.20796207709427	0.227061849698975	0.999995718296692
PRKCZ	26.0472258284747	0.0441597083992073	0.0586657572386534	0.752733970850572	0.451609791886177	0.999995718296692
PRKCZ-AS1	0.15177328501113	0.149946488393907	1.15204294967373	0.13015702968051	0.896442190654964	0.999995718296692
FAAP20	11.9157908719171	0.0536180314887732	0.0630267641950178	0.850718455462317	0.394925768701434	0.999995718296692
SKI	116.827658925755	-0.0155513653114472	0.0463188719875822	-0.335745769361923	0.737062588246562	0.999995718296692
MORN1	5.35072392671843	-0.0462844457332167	0.118583831016094	-0.390309921147134	0.696307387925147	0.999995718296692
RER1	23.1031406996722	-0.014958721358903	0.0487391697249436	-0.306913750138166	0.758909022761388	0.999995718296692
PEX10	4.74953595313022	-0.0240905347564837	0.103831228844281	-0.232016273183215	0.816525374472823	0.999995718296692
PLCH2	2.87287758272982	0.0107075250663031	0.129035992391968	0.0829809177099774	0.933866712737874	0.999995718296692
PANK4	4.36804376108504	0.133487766290497	0.103741896188936	1.28672957786878	0.198188559962311	0.999995718296692
HES5	0.869507069825139	0.129317799593547	0.23477976565286	0.550804705141213	0.581767558392041	0.999995718296692
TNFRSF14-AS1	1.95018085963875	-0.0410425845097317	0.178233170468575	-0.230274669983319	0.817878342180194	0.999995718296692
TNFRSF14	13.3866967417016	0.0122024371732366	0.0770154178767602	0.158441484960361	0.874108926334098	0.999995718296692
PRXL2B	6.57817971550729	0.12873538274594	0.0937537044977009	1.37312315748651	0.169714063026802	0.999995718296692
MMEL1	0.141805472781206	-0.0373922527972688	1.30476318436427	-0.0286582678338581	0.977137140129268	0.999995718296692
TTC34	0.989604331241798	-0.0396523015933203	0.232853925503488	-0.170288310611824	0.864783403780139	0.999995718296692
PRDM16-DT	2.0090302626972	0.0389528159140149	0.148701374839091	0.261953300406036	0.793357446123867	0.999995718296692
PRDM16	2.00201509566118	0.183931464104243	0.147272546512721	1.24891888175748	0.211694744747453	0.999995718296692
ARHGEF16	0.175300080242266	0.22497518046231	0.823586780873947	0.273165118341965	0.784726292137092	0.999995718296692
MEGF6	1.00626909160966	-0.191482161364506	0.223763114754586	-0.855736038419537	0.392143801428167	0.999995718296692
TPRG1L	15.7252973505463	-0.0475690689484621	0.0644719302664352	-0.737826039206198	0.460620167723616	0.999995718296692
WRAP73	6.40302853361076	0.0875733149966453	0.0852955255302159	1.0267046770891	0.304559546286401	0.999995718296692
TP73	0.234943903300421	-0.121010271223481	0.618664663804929	-0.195599131974405	0.844923939740785	0.999995718296692
CCDC27	0.0958150980126709	0.162904942202395	3.0367117673732	0.0536451776400596	0.957217861758749	0.999995718296692
SMIM1	0.648460890732491	-0.237965711347496	0.267529669150092	-0.889492788233481	0.373738297338251	0.999995718296692
LRRC47	11.5750128503901	-0.0121643842527712	0.0654588068316021	-0.185832660898709	0.852575990934417	0.999995718296692
CEP104	15.4820979563487	-0.0859033846245892	0.0633106630449063	-1.35685491974169	0.174827313131206	0.999995718296692
DFFB	7.84360663923726	0.0486948084832817	0.0743656892992921	0.654802086044071	0.512595187389568	0.999995718296692
C1orf174	5.7078932506436	-0.128754361386747	0.0929497040771122	-1.38520464013453	0.165989902276752	0.999995718296692
AJAP1	6.91498094314832	0.0574099643287303	0.0871605755455448	0.658668944868674	0.510108379219856	0.999995718296692
Z98886.1	0.0454930927096571	0.143895339054096	4.09568743789526	0.035133379008053	0.971973385234722	0.999995718296692
NPHP4	21.3763435297523	0.0461974152017031	0.0524474156134922	0.880833014578867	0.378408207691758	0.999995718296692
KCNAB2	32.1730393694196	0.0148381498823714	0.0551575575625629	0.269013903770868	0.787918983280437	0.999995718296692
CHD5	38.0744384331518	0.0331739777079211	0.0536402908273604	0.61845260710257	0.536277029220989	0.999995718296692
RPL22	72.7162970064488	0.0157999417128613	0.0647886637727941	0.243868923864053	0.807332337802268	0.999995718296692
RNF207	2.11486543021123	-0.0821540451258923	0.1590776833462	-0.516439788396343	0.605547282371633	0.999995718296692
ICMT	6.89457968974121	-0.00154812768061644	0.0838622669839358	-0.0184603604969681	0.985271599913447	0.999995718296692
GPR153	1.58944308681941	-0.0317187662185601	0.174466264200466	-0.181804581899653	0.855736088614355	0.999995718296692
ACOT7	18.7749572757651	0.0307882772224373	0.060864729571466	0.505847597437961	0.612963641729055	0.999995718296692
HES2	0.104874100564008	-0.0292236217577496	2.16426720713161	-0.0135027789828599	0.989226668497321	0.999995718296692
ESPN	0.131736605825002	-0.0833682275140289	1.30607579804325	-0.063831079052939	0.949104731205682	0.999995718296692
TNFRSF25	21.738930066976	-0.125087853016477	0.0759129766645399	-1.64777958278782	0.0993979102240488	0.999995718296692
PLEKHG5	14.9141703009942	-0.165693453462699	0.0947274822169095	-1.7491592680917	0.0802634926736499	0.999995718296692
NOL9	17.6009595949447	0.0808181574686491	0.0601183765361938	1.34431703124906	0.178845890475863	0.999995718296692
TAS1R1	0.536559008165638	-0.199658359086468	0.322523152301097	-0.619051245350825	0.535882600218955	0.999995718296692
ZBTB48	9.73103443114564	0.0153101619599104	0.0756305299254035	0.202433620060724	0.839577747425954	0.999995718296692
KLHL21	11.634134990701	0.0754119900748477	0.0684853308429544	1.10114077199652	0.270835394398887	0.999995718296692
PHF13	4.11691453467841	0.0207345825697078	0.107410606087308	0.193040364681062	0.84692735613236	0.999995718296692
THAP3	5.26657119396156	-0.110001677528443	0.0937194706986208	-1.17373344843338	0.240501808208257	0.999995718296692
DNAJC11	26.7060867576583	0.00269412399500081	0.0530858091130603	0.0507503613491689	0.959524445770365	0.999995718296692
CAMTA1-DT	1.36595592581348	-0.219209925478705	0.179252133873238	-1.22291389643218	0.221362219299261	0.999995718296692
CAMTA1	110.36868359112	0.00529090045896971	0.0278210726282403	0.190176005421124	0.849171212887274	0.999995718296692
Z97987.1	0.0539147671375083	0.188085948087442	4.09570369918722	0.0459227429280998	0.963371827062256	0.999995718296692
VAMP3	11.8306063092711	0.0572585307217054	0.0654332424622921	0.875067909934348	0.381536956328691	0.999995718296692
Z98884.2	0.253864802504933	0.108254035362149	0.592942729270709	0.182570811679058	0.855134788274561	0.999995718296692
PER3	30.7908805824134	-0.177099184128677	0.112455084153828	-1.57484372948779	0.115292519828726	0.999995718296692
Z98884.1	3.39780160228488	-0.0966272924303747	0.199671753554134	-0.483930704821389	0.628435048418542	0.999995718296692
UTS2	0.15295600490081	0.16286914318776	1.61432397729097	0.100889998215274	0.919637782863161	0.999995718296692
TNFRSF9	0.103756847325704	0.151433975327473	1.70277244519033	0.088933771365173	0.929134544211371	0.999995718296692
PARK7	30.5081760608438	0.0471688858175822	0.0497952380478228	0.947256960038663	0.343507856761088	0.999995718296692
ERRFI1	8.33548907032612	0.0902519022845954	0.0883223775696084	1.02184638557161	0.306853611279623	0.999995718296692
SLC45A1	2.67039451548456	0.162559836726911	0.137368889520632	1.18338174891117	0.236657887232753	0.999995718296692
RERE	359.081342128807	0.046828352364642	0.0359715737028186	1.30181550441794	0.192979462355863	0.999995718296692
RERE-AS1	2.91619356929753	0.0037683974189834	0.150035788347929	0.0251166569021826	0.979961914086821	0.999995718296692
ENO1	58.1690835894336	-0.00129834208356458	0.0563711337104574	-0.0230320378198058	0.981624717238082	0.999995718296692
ENO1-AS1	0.116787050280038	0.0179411669622207	1.69454604197446	0.0105875948589251	0.991552479350175	0.999995718296692
CA6	0.0467673154104229	0.247540516766304	4.09565451794789	0.0604397943433795	0.951805365269067	0.999995718296692
SLC2A7	0.0704638496610713	0.20652110828033	4.09570097581339	0.0504238735932903	0.959784612205558	0.999995718296692
SLC2A5	159.826543117387	0.0327238931310229	0.0796447661309088	0.410873114715862	0.681165577317806	0.999995718296692
GPR157	1.49228468225152	-0.0881004460047063	0.183691345192542	-0.479611306196059	0.631503805392088	0.999995718296692
MIR34AHG	48.7467118286536	-0.0500584827030133	0.0599966545838999	-0.834354566103533	0.404081211675622	0.999995718296692
LNCTAM34A	3.33769764226534	-0.0272329923237179	0.128644773286565	-0.211691401274847	0.832347796866157	0.999995718296692
H6PD	14.8594272045669	0.0519679560335076	0.0657364817173262	0.79054970202049	0.429206807904163	0.999995718296692
SPSB1	2.72970322643153	0.164438533328029	0.176377101429659	0.932312255928579	0.351175175699592	0.999995718296692
BX323043.1	0.0306931030071586	0.232988399844519	4.09569922939214	0.0568861107213426	0.954635918434844	0.999995718296692
SLC25A33	16.7470242984011	0.151671878856849	0.0676322619783021	2.24259657181818	0.0249228415204579	0.999995718296692
TMEM201	3.55777836069121	0.221314195679289	0.119372672972919	1.85397704656824	0.06374244391881	0.999995718296692
PIK3CD	64.4625976689416	-0.0772836638793979	0.0580976209028025	-1.33023801454269	0.183439862816391	0.999995718296692
PIK3CD-AS2	7.12437986696858	-0.143790667304886	0.12883957708296	-1.11604423547819	0.264403200154531	0.999995718296692
CLSTN1	84.3830964203142	-0.00163154018819298	0.0451535053654008	-0.0361331899924466	0.971176157812606	0.999995718296692
CTNNBIP1	16.1863130622845	-0.00463265153036264	0.0632009797484895	-0.0733003119381762	0.941567143478743	0.999995718296692
LZIC	12.0736428690816	-0.060551627444495	0.0650789198657797	-0.930433811276802	0.352146519199387	0.999995718296692
NMNAT1	7.39347210588073	-0.076148319639441	0.0818274671297686	-0.930596073793643	0.352062546216394	0.999995718296692
RBP7	1.56058128347129	-0.019636640219001	0.208217294903783	-0.0943084013653864	0.924864176337801	0.999995718296692
UBE4B	61.8188080574851	0.0227974189128482	0.0357097633271002	0.638408569220262	0.523207754204906	0.999995718296692
KIF1B	78.5699537510772	0.0146329988343134	0.0375091767003289	0.390117835729119	0.696449414667909	0.999995718296692
PGD	16.9268352091577	-0.0343582280610275	0.0609715266553796	-0.563512674616555	0.57308583185348	0.999995718296692
CENPS	1.83848847146019	0.0300769329804088	0.162053279941447	0.185599038731435	0.852759207449741	0.999995718296692
CORT	1.64562139861172	-0.0620652264830288	0.173312810049424	-0.358111015944692	0.7202602354915	0.999995718296692
DFFA	10.5285960324089	-0.0435586933128638	0.0674985420993477	-0.645327913138508	0.518714707565625	0.999995718296692
PEX14	35.724426597882	0.012848838378289	0.0386623728081897	0.332334449363316	0.739636729879231	0.999995718296692
CASZ1	1.24674273857444	0.021424460232362	0.195146608235031	0.109786485279615	0.912578709434446	0.999995718296692
C1orf127	0.271940433549564	0.0432939820594047	0.54676760535198	0.0791816882266358	0.936888109533814	0.999995718296692
TARDBP	32.7870985909319	0.111794040262542	0.0389909140216132	2.8671818311459	0.00414144993183581	0.997181167134296
MASP2	0.54589105322339	0.23515278713933	0.315988523392604	0.74418141714331	0.456766728711051	0.999995718296692
SRM	15.4332750086267	-0.0512718514538996	0.0781041244417602	-0.656455108105481	0.511531342798925	0.999995718296692
EXOSC10	18.3917526084468	-0.0101921139230464	0.0559111217767001	-0.18229135097221	0.855354085892549	0.999995718296692
EXOSC10-AS1	0.166647845586521	0.0690812632900695	0.950415175209949	0.0726853538242477	0.942056503673496	0.999995718296692
MTOR	32.9923709176967	-0.0360828067840192	0.0406272575412343	-0.888142812676866	0.374463935764477	0.999995718296692
MTOR-AS1	0.310498482312435	0.00619219267997736	0.368543802848697	0.0168017821276987	0.98659474816614	0.999995718296692
ANGPTL7	0.951007925668262	-0.25503320351046	0.232533769662931	-1.09675770482775	0.272747323715141	0.999995718296692
UBIAD1	5.19319976835033	0.0872153588375406	0.104450750300849	0.834990256999924	0.403723194107494	0.999995718296692
DISP3	1.90659847277593	0.140997830251553	0.163176546280915	0.864081471664558	0.38754313655718	0.999995718296692
FBXO2	20.4578446296793	0.0608602063514394	0.0592620007337639	1.02696847217251	0.304435310088621	0.999995718296692
FBXO44	23.1766903966087	0.0221662822744574	0.058685940284835	0.377710268709546	0.705645838628595	0.999995718296692
FBXO6	2.84172196131607	0.241076583705092	0.135066905249226	1.78486790128386	0.0742827462754467	0.999995718296692
MAD2L2	3.90128148412388	0.00968109797092416	0.119691565267178	0.0808837109725633	0.935534434277857	0.999995718296692
DRAXIN	0.385330788971133	0.216909175251861	0.371449026639259	0.583954081706391	0.559251205904499	0.999995718296692
AGTRAP	5.36313184772091	-0.151466037019461	0.102955875827373	-1.47117428512216	0.141243989567711	0.999995718296692
C1orf167	0.200715699967655	-0.0908229610812219	0.779424364144717	-0.116525689033193	0.90723592786942	0.999995718296692
MTHFR	27.7634819286236	0.0444647018101911	0.0558135881633983	0.796664455258054	0.4256459325961	0.999995718296692
CLCN6	31.0678203515259	0.061071103385639	0.0441182695899275	1.38425881054007	0.166279221346334	0.999995718296692
NPPA	1.14698272997329	-0.260115157376863	0.228952161348848	-1.13611138608355	0.255909950356443	0.999995718296692
NPPB	0.0327767018269378	0.262809143485448	4.0957055332184	0.0641670015956769	0.948837252138456	0.999995718296692
KIAA2013	12.4633346848513	-0.0134503056517128	0.0616852423170945	-0.218047382914881	0.827392193279403	0.999995718296692
PLOD1	9.09908808199144	0.0558044451174213	0.0963917830490114	0.578933632642182	0.562633955462173	0.999995718296692
MFN2	20.5682047699072	0.0154975636936854	0.0573953809167528	0.270014127376615	0.787149385076078	0.999995718296692
MIIP	6.90384807790126	-0.0819015609660172	0.0946492539693026	-0.86531649782026	0.386865098178705	0.999995718296692
TNFRSF8	1.44848654445577	-0.294940887273375	0.23812029978531	-1.2386213503817	0.215485757526508	0.999995718296692
TNFRSF1B	111.054078012821	0.00355153593692949	0.0958267708653261	0.0370620433607304	0.970435536232446	0.999995718296692
VPS13D	126.944132016231	0.0219282604599643	0.0248278879622165	0.883210867285009	0.377122351107211	0.999995718296692
DHRS3	43.062793195194	-0.02256462889568	0.0683149709175567	-0.330302839811075	0.741171147384917	0.999995718296692
LRRC38	0.300894170236449	0.182325900643986	0.46180208748876	0.394813937796295	0.692980207968029	0.999995718296692
PDPN	17.1980563311382	-0.0387768032463008	0.120916252067251	-0.3206914089988	0.748444258339771	0.999995718296692
PRDM2	98.9096431825841	0.00742069068296566	0.0271447178406421	0.273375126848993	0.784564870726055	0.999995718296692
KAZN	57.1615747972176	-0.0125986423671842	0.0570971501138052	-0.220652735593157	0.825362835851301	0.999995718296692
KAZN-AS1	0.929637967230246	0.152294120035661	0.225009645706904	0.676833739981254	0.498511448290966	0.999995718296692
TMEM51-AS1	2.5558445578393	-0.125510659591569	0.166145833287122	-0.755424659820812	0.44999422163039	0.999995718296692
TMEM51	47.2123596667279	-0.0202605532449852	0.0696879943836003	-0.290732333799997	0.771256040442692	0.999995718296692
C1orf195	3.06718619425701	-0.465121920596975	0.169777648436528	-2.73959455134557	0.00615150181250945	0.997181167134296
FHAD1	8.14867157240431	-0.292036278030445	0.166967007318109	-1.74906577485725	0.0802796504334383	0.999995718296692
EFHD2	33.2290549796321	-0.0861537134842199	0.0504722935754047	-1.70695063333129	0.0878312284907377	0.999995718296692
CTRC	0.125129029415956	0.0982434113600478	1.22716145915513	0.0800574452751194	0.936191567815535	0.999995718296692
CELA2A	0.089632784437653	0.209029155714	4.0453607523001	0.0516713263693851	0.958790584950328	0.999995718296692
CELA2B	0.690822623506785	0.0308087795014179	0.250300008363739	0.123087408996992	0.902037881625307	0.999995718296692
CASP9	7.2791390688537	-0.103128340132643	0.0871547550888478	-1.18327841122967	0.236698825927402	0.999995718296692
DNAJC16	23.1725890480922	-0.0520472661848276	0.0473187777602127	-1.09992837195788	0.271363331772073	0.999995718296692
AGMAT	2.70262717222449	-0.018768197600631	0.148436586150907	-0.126439162253101	0.899384303893849	0.999995718296692
DDI2	38.3706700075983	0.0119540411914455	0.0483231913501122	0.247376898285459	0.804616551185645	0.999995718296692
PLEKHM2	47.8579637772777	0.0320708936923083	0.0377298204540988	0.850014479430801	0.395317036169079	0.999995718296692
SLC25A34	2.53792507619707	-0.316212602658233	0.145593939939144	-2.17188024989505	0.0298646965426399	0.999995718296692
FBLIM1	0.499382836909686	-0.227786072377314	0.300685346347029	-0.75755627982755	0.448716661758957	0.999995718296692
UQCRHL	0.690948171360273	0.28430935877777	0.266857655571271	1.06539704910897	0.286696291581352	0.999995718296692
SPEN	73.7325082874212	-0.046259084223215	0.0343882012566226	-1.34520220694318	0.178559943725223	0.999995718296692
ZBTB17	8.95433787816152	0.00416279017453891	0.0735146571232179	0.056625308985141	0.954843673232416	0.999995718296692
SRARP	0.287492518743998	-0.0717034459489476	0.448712943241212	-0.159798033528983	0.873040173192714	0.999995718296692
HSPB7	0.250180662836144	-0.0897725639818799	0.523565012590196	-0.171464024186327	0.863858916031515	0.999995718296692
CLCNKB	0.0247406665297088	0.0924346121655879	4.09569564764907	0.0225687209494303	0.981994294536195	0.999995718296692
FAM131C	1.23310994466785	0.0890393022445531	0.197585810597973	0.45063611589863	0.652251832383281	0.999995718296692
EPHA2	1.36157727255606	0.384377341344454	0.219434281083399	1.75167407502006	0.079829867181291	0.999995718296692
ARHGEF19	1.15454753855961	-0.142665168901124	0.210758910739355	-0.67691168264557	0.498461991281475	0.999995718296692
CPLANE2	0.248947171620936	-0.0884175488205844	0.612059400730801	-0.144459097785302	0.88513795284858	0.999995718296692
FBXO42	63.3308087205595	-0.0304688351738299	0.0370749429019342	-0.821817453756358	0.411180798598988	0.999995718296692
SZRD1	15.4876140507235	-0.0222822740887531	0.0605533696973778	-0.367977442050066	0.712890054521087	0.999995718296692
SPATA21	3.06495386140647	0.175370414961035	0.138289194070077	1.26814257715731	0.204747039027034	0.999995718296692
NECAP2	11.7030065272367	0.057358913477561	0.0693747546011638	0.826798073842826	0.408351521972472	0.999995718296692
NBPF1	19.3241436218167	0.0183774786446347	0.0742219721165832	0.247601594522017	0.804442676887767	0.999995718296692
CROCC	22.2868338207051	0.0256080117954571	0.0775141035621663	0.330365838197683	0.741123550973113	0.999995718296692
BX284668.5	5.80898136906991	-0.143776512428091	0.111513509213409	-1.28931923533084	0.197287126450194	0.999995718296692
BX284668.6	0.299755356557257	-0.0286580391700835	0.464842504488589	-0.0616510729835529	0.950840703904672	0.999995718296692
ATP13A2	25.2624120197079	0.00767048889998107	0.0598456301315384	0.128171244635935	0.898013455805202	0.999995718296692
SDHB	28.0189371120995	-0.0190579883463448	0.0450341247001363	-0.423189935926236	0.672156688959972	0.999995718296692
PADI2	142.070942306085	0.249339693083	0.125319794416532	1.98962737087052	0.0466319987293274	0.999995718296692
PADI1	1.23025771533359	0.0307254434856179	0.304147025974702	0.101021679850894	0.919533250181681	0.999995718296692
PADI3	0.0442550930661729	0.0202494241504629	4.09568814744886	0.0049440834901153	0.99605520818698	0.999995718296692
PADI4	0.492236544914285	-0.146428177812445	0.327647132600953	-0.446908161991403	0.654941370570787	0.999995718296692
PADI6	0.0172589724683711	0.273313046648431	4.09567844523091	0.0667320568016472	0.946795013546649	0.999995718296692
RCC2	43.6521489355606	-0.014958095322313	0.0409885496215474	-0.36493351095423	0.715161038727627	0.999995718296692
ARHGEF10L	45.2996529984807	0.0594542604958171	0.0578619079296866	1.02751987660112	0.304175730882666	0.999995718296692
ACTL8	0.0422435436561553	0.27040209789544	4.09570478781864	0.0660208955244198	0.947361189523874	0.999995718296692
IGSF21	232.354057027889	0.0417573636455811	0.0607305578556451	0.687584061796983	0.491714747807961	0.999995718296692
IGSF21-AS1	1.76471205210503	0.0304065755371544	0.200013109738296	0.152022912782764	0.879168863903067	0.999995718296692
PAX7	0.399981306523552	0.428352414887883	0.342397666380417	1.25103777550857	0.210920695686753	0.999995718296692
ALDH4A1	3.34018413986357	0.0136164909298421	0.123141082003434	0.110576346320088	0.911952305339869	0.999995718296692
IFFO2	3.88530711210186	0.0648578040094585	0.109185979129647	0.59401220309108	0.552503951079828	0.999995718296692
UBR4	44.1089665816843	0.0253621503474836	0.0393785579832421	0.644059905857312	0.519536588361193	0.999995718296692
EMC1-AS1	12.3864784210024	-0.0778281150156354	0.063292944433941	-1.22964914512493	0.218828518120946	0.999995718296692
EMC1	13.3398686696791	-0.00256710037162669	0.0680218322863447	-0.0377393593401046	0.969895494120969	0.999995718296692
MRTO4	7.0388321281258	0.0256982770576834	0.0929128850547757	0.276584642082024	0.782099058664049	0.999995718296692
AKR7A3	0.357265968587519	0.0423471168394923	0.384393919436571	0.110165938372706	0.912277775051184	0.999995718296692
AKR7A2	4.32104498539032	-0.112615295384434	0.106065435892683	-1.06175300593096	0.288347829009569	0.999995718296692
SLC66A1	4.30976953765688	0.151809237665577	0.104500303990289	1.45271575171383	0.146302691690342	0.999995718296692
CAPZB	237.35026334313	-0.019079420962643	0.0442820338827142	-0.4308614417571	0.666569121147363	0.999995718296692
MICOS10	112.795528205948	-0.137147878262625	0.0976853841501482	-1.40397542023093	0.16032616906364	0.999995718296692
NBL1	23.0539385370693	0.0182513000584204	0.0666908769611744	0.273670116364579	0.784338144973844	0.999995718296692
HTR6	0.619200979710797	0.199655536619485	0.254381009305432	0.784868088874361	0.432530913625435	0.999995718296692
TMCO4	19.7111388465615	0.0250007004613731	0.05956757321303	0.41970318938399	0.674702294886528	0.999995718296692
OTUD3	13.4390326811889	0.0240516357391529	0.067136900767872	0.358247632286635	0.720158004077718	0.999995718296692
PLA2G5	0.381811639767629	-0.209054092280417	0.336866548007165	-0.620584304132125	0.534873169534442	0.999995718296692
PLA2G2C	0.98899507113968	0.00803683628047129	0.292750380108723	0.0274528636905152	0.978098534988077	0.999995718296692
UBXN10-AS1	0.541384237554098	-0.0357175981918341	0.277659354413691	-0.128638195054713	0.897643942098572	0.999995718296692
UBXN10	0.927393391477875	0.0668276171791606	0.215920623454832	0.309500853183393	0.756940563257904	0.999995718296692
VWA5B1	0.18605730870366	-0.130445585990273	0.764251107383813	-0.170684196241227	0.864472090039937	0.999995718296692
CAMK2N1	125.672336618932	0.0331360262063678	0.0463312975957589	0.715197456705833	0.474487040369287	0.999995718296692
MUL1	5.81181367734269	-0.223827542383204	0.0932216832579639	-2.40102446727793	0.016349243293145	0.999995718296692
FAM43B	1.41965424531044	0.223769214727662	0.184118044516191	1.21535732858593	0.224229835469786	0.999995718296692
CDA	0.322735283532246	-0.312782466974059	0.520667746628914	-0.60073332561731	0.548017618771141	0.999995718296692
PINK1	30.6372274638642	0.129831599713309	0.0556721539606004	2.3320743042418	0.019696782563984	0.999995718296692
PINK1-AS	1.69290561023753	0.23419569305982	0.16600025809277	1.41081523456993	0.158299101207217	0.999995718296692
DDOST	11.8852154678626	-0.0797192493548106	0.0708786272896997	-1.1247290248579	0.260703878384659	0.999995718296692
KIF17	4.599793648899	0.167887213481301	0.114991063831507	1.46000226354372	0.144289451836125	0.999995718296692
SH2D5	4.63786615206861	0.164891692215304	0.106239256012171	1.55207875511114	0.12064338066054	0.999995718296692
HP1BP3	137.563558376992	-0.0550845294262574	0.0464112414789577	-1.18687903341763	0.235275338582915	0.999995718296692
EIF4G3	416.238252456784	-0.00775718973429489	0.0325755091394119	-0.238129500941852	0.811780654317513	0.999995718296692
ECE1	5.53956360804827	-0.085144028641541	0.0966858443930482	-0.88062558874092	0.378520503941237	0.999995718296692
NBPF3	3.54858681177348	0.104298343082984	0.141218401612142	0.738560569248196	0.460173875094487	0.999995718296692
ALPL	0.604951020564345	0.314993610557605	0.279863787591166	1.12552471782365	0.260366748993706	0.999995718296692
RAP1GAP	23.8744273875985	-0.0264854813775412	0.0596889178557699	-0.443725273115853	0.657241220920122	0.999995718296692
USP48	57.7258452207811	0.0119284483413367	0.0327436089887289	0.364298521444071	0.715635103845849	0.999995718296692
LDLRAD2	0.0380473958169269	0.284259058950067	4.09569039446907	0.0694044304066385	0.944667702471032	0.999995718296692
HSPG2	0.878810822344604	0.0368072036224647	0.236241770772902	0.155803114335133	0.876188215722515	0.999995718296692
CELA3B	0.0318708059046182	0.311843139819551	4.09571043149868	0.0761389617345196	0.939308543107404	0.999995718296692
CELA3A	0.0206161712609184	0.098763464439704	4.09570556138307	0.0241139073499104	0.980761750087561	0.999995718296692
CDC42	72.5767531885815	0.0490363003543323	0.0302545209741921	1.62079248903533	0.105062149883255	0.999995718296692
CDC42-AS1	1.56296547835854	-0.286528903136146	0.182733455920674	-1.56801556503441	0.116877499883505	0.999995718296692
CDC42-IT1	2.60907271399488	0.0165197006676434	0.129850079196787	0.127221336866556	0.898765218218339	0.999995718296692
WNT4	0.200144433724447	-0.000194383703126198	0.686386844600408	-0.000283198468407946	0.999774040317435	0.999995718296692
ZBTB40	24.1227448633949	-0.0235258109524119	0.0628957169494364	-0.374044721858007	0.70837104390001	0.999995718296692
EPHA8	0.296705177014441	-0.0401680468224573	0.453028988742414	-0.0886655110834338	0.929347742713363	0.999995718296692
C1QA	87.4947152848846	-0.0533264108300213	0.0778119884391371	-0.685323841476331	0.493139590358104	0.999995718296692
C1QC	83.9453546405752	-0.0491374588892961	0.0808866503988005	-0.607485396502767	0.54352883119984	0.999995718296692
C1QB	154.881200513508	-0.0883439193865956	0.0804850867023389	-1.09764333998075	0.272360260031989	0.999995718296692
EPHB2	36.4003391950679	-0.0044383406294606	0.0676078196971849	-0.0656483325351994	0.947657808280204	0.999995718296692
TEX46	0.0852125420256105	0.055756236189244	2.32069757469028	0.0240256364281697	0.980832159694167	0.999995718296692
KDM1A	33.8863691912924	0.0164406977649183	0.0385455172021721	0.426526843022665	0.669723992490083	0.999995718296692
LUZP1	68.9856878922414	0.0283024958891668	0.0351493474453638	0.805206865736562	0.420700315166774	0.999995718296692
HTR1D	0.113484228403163	0.0111522043839321	2.58361810329699	0.00431650651839781	0.996555936787464	0.999995718296692
HNRNPR	59.1019442247382	0.0427450620481415	0.0353874789589399	1.2079148700516	0.227080009202974	0.999995718296692
ZNF436	2.41685817284593	0.123879545085947	0.14490771961012	0.854885753631691	0.392614398198187	0.999995718296692
ZNF436-AS1	3.60779011995859	0.111893292430909	0.114855848686874	0.974206309127176	0.32995411268684	0.999995718296692
TCEA3	0.929420735254506	0.00387202988365569	0.221867840180523	0.0174519654606328	0.986076053012189	0.999995718296692
ASAP3	1.78922358495785	-0.0246003019996501	0.166311230011295	-0.14791726330194	0.882408063931615	0.999995718296692
E2F2	0.417147626105095	-0.167589015112644	0.648689665107307	-0.258350061866519	0.796136753439944	0.999995718296692
ID3	2.90433571927544	0.192800311171317	0.133234969502675	1.44706987880871	0.147877353212062	0.999995718296692
MDS2	0.133124949843977	0.13765330389341	1.2623607698231	0.109044345470827	0.913167317421381	0.999995718296692
RPL11	142.929713882795	-0.00414162286455227	0.0710335711888229	-0.0583051477665809	0.953505567168156	0.999995718296692
ELOA-AS1	16.6270767638128	-0.105111346960529	0.061899785264168	-1.69808904040537	0.0894909577610722	0.999995718296692
ELOA	10.6536622102721	0.0129080544224262	0.0721393278557046	0.178932280159934	0.857990875898099	0.999995718296692
PITHD1	27.1259848443113	0.0475693037981642	0.053610185996232	0.887318387619614	0.374907508625745	0.999995718296692
LYPLA2	7.88849901015046	0.0215371022498149	0.0774940024339529	0.27791960117392	0.781074076862402	0.999995718296692
GALE	7.97247011853994	-0.0289360362850249	0.0941189250423751	-0.307441210914776	0.758507564271673	0.999995718296692
HMGCL	12.5656596988004	-0.0570755811544116	0.0688150293820907	-0.829405751431179	0.406874848090207	0.999995718296692
FUCA1	9.79125798286265	0.0318825283753477	0.0785892657820174	0.405685535525679	0.68497367154185	0.999995718296692
CNR2	0.100317363300671	-0.142066922331358	2.16920398012337	-0.0654926524352393	0.947781756285077	0.999995718296692
PNRC2	17.5108424540479	-0.0640688273293889	0.0547347339718374	-1.17053327348506	0.241786432092768	0.999995718296692
SRSF10	50.0529903937645	-0.0299534330959725	0.0431604856032114	-0.694001299506783	0.487681393967604	0.999995718296692
MYOM3	0.0444914725786466	0.0545816091768942	4.09568141841657	0.0133266247055895	0.989367206629508	0.999995718296692
IL22RA1	0.025166428250543	0.158058008983953	4.09569824300137	0.0385912241591623	0.969216299188745	0.999995718296692
IFNLR1	14.2056526169129	0.442046204697545	0.125878945198813	3.51167706401876	0.0004452887252677	0.971110293037836
GRHL3	0.533028949714879	0.309260909084191	0.310060864891937	0.997420003946562	0.318560685538743	0.999995718296692
STPG1	6.42429356077357	-0.0718779965206872	0.0863498333284853	-0.83240457740381	0.405180619200765	0.999995718296692
NIPAL3	22.1707745869877	0.0528382182771208	0.0594539084955579	0.888725730808237	0.374150498988944	0.999995718296692
RCAN3AS	2.21855984787681	0.191065750877369	0.176379728631708	1.08326366277797	0.278691409191507	0.999995718296692
RCAN3	9.26857420682911	0.184894393991706	0.0935137469041185	1.977189451956	0.0480202194624646	0.999995718296692
NCMAP-DT	0.215986200389539	0.287730349423026	0.665124276985766	0.432596372405729	0.665308025302228	0.999995718296692
NCMAP	7.08507567702013	0.0436521904579234	0.162390730985969	0.26880961858405	0.788076191139106	0.999995718296692
SRRM1	58.3298439409568	0.00505885566529098	0.0335292030285661	0.150879090713279	0.880071094842137	0.999995718296692
CLIC4	19.5035288363601	0.0801208069363288	0.103451881065098	0.774474143064758	0.438650453199496	0.999995718296692
RUNX3	5.21052138621207	-0.10503002934474	0.145286203498535	-0.722918121718273	0.469730189355665	0.999995718296692
SYF2	13.7467756406513	-0.101239396515702	0.0679374965729452	-1.49018438450996	0.13617576110881	0.999995718296692
RSRP1	140.307051227674	-0.0120598416527859	0.056660823213619	-0.212842683335516	0.831449669957717	0.999995718296692
RHD	5.69724685685025	-0.378480621295682	0.194236302461695	-1.94855758938431	0.0513482810635813	0.999995718296692
TMEM50A	21.1675353906181	0.0333589961413486	0.0511254661670902	0.652492752483145	0.514083346748714	0.999995718296692
RHCE	0.567692896305989	-0.0804405338924887	0.286452345231162	-0.280816461207795	0.778851177239616	0.999995718296692
MACO1	42.853925791294	0.0390043340297116	0.0396084756082457	0.984747164104232	0.324748279426629	0.999995718296692
LDLRAP1	5.5379611585864	-0.0656633475741691	0.0960491683948917	-0.683643061897258	0.494200585740953	0.999995718296692
MAN1C1	57.5225531626829	-0.0823961276230585	0.0488232325371493	-1.68764179144353	0.0914800117846186	0.999995718296692
SELENON	13.1465190329026	-0.00778428789841647	0.0626474508701337	-0.124255461160791	0.901113010778558	0.999995718296692
MTFR1L	12.924320709963	-0.0253840644395357	0.0649771907237866	-0.390661155965352	0.696047714661449	0.999995718296692
AUNIP	0.518947214355575	0.106747049314713	0.313034354328306	0.34100745761201	0.733097967520872	0.999995718296692
PAQR7	5.53915567819242	0.227310481932058	0.104188480326285	2.18172374930698	0.0291299270564348	0.999995718296692
STMN1	81.1254778001782	0.0285066289009856	0.0510699914740934	0.558187461524178	0.576716381905069	0.999995718296692
PAFAH2	6.78931520784032	0.00690903889560329	0.0859068482853975	0.0804247744330028	0.935899423574055	0.999995718296692
EXTL1	7.9598434303262	0.124715349159418	0.0869545710998959	1.43425868912792	0.151498454473978	0.999995718296692
SLC30A2	0.0717146259753671	0.00807577356566719	4.09565023227881	0.00197179278201543	0.998426738001593	0.999995718296692
TRIM63	0.19539481671137	-0.14141048813573	1.0620167295105	-0.133152787716356	0.894072548220107	0.999995718296692
PDIK1L	12.5536115273748	-0.147339503347722	0.0689050531365221	-2.13829750708989	0.0324926047685098	0.999995718296692
FAM110D	0.263747100942689	-0.0766450749858156	0.530615744746418	-0.144445534729552	0.885148662282406	0.999995718296692
ZNF593	4.02362710097241	0.028110176910619	0.112085393587761	0.250792507487687	0.801974534652135	0.999995718296692
CNKSR1	1.21348221021592	0.209383454342526	0.190126800795358	1.10128321450006	0.270773414311957	0.999995718296692
CEP85	8.93963153992705	-0.0593076745017762	0.0797277825676339	-0.743877135319359	0.456950809215871	0.999995718296692
SH3BGRL3	20.3219744217633	-0.0940538509893609	0.0672469885209671	-1.3986329062161	0.161923093330441	0.999995718296692
UBXN11	7.58483354986235	-0.145927079781616	0.095832463687986	-1.52273117235856	0.127825975757318	0.999995718296692
CD52	0.53624777017817	-0.0561287278005783	0.319857256338644	-0.175480551678193	0.860702051180359	0.999995718296692
CRYBG2	0.0481001570322193	0.250549331699072	4.09565163972948	0.0611744732556457	0.951220259038831	0.999995718296692
LIN28A	0.158737574148668	0.238547135489739	1.21129484939468	0.196935647508901	0.843877897224404	0.999995718296692
DHDDS	16.8930904559895	-0.0754167614635302	0.0639298986512979	-1.17967903992601	0.238127893327716	0.999995718296692
HMGN2	24.7722616401764	-0.0695385348482502	0.0571032282943368	-1.21776888847362	0.223311810180422	0.999995718296692
RPS6KA1	50.1761527761285	-0.0248169245503569	0.0388586924163526	-0.638645384267058	0.523053649890534	0.999995718296692
ARID1A	129.816806164362	0.0278368603203865	0.0265035451284916	1.05030705082776	0.293576964505397	0.999995718296692
PIGV	2.57839527297313	-0.136038062352576	0.140477693413761	-0.968396184808441	0.332846544134015	0.999995718296692
ZDHHC18	6.65831822652097	0.0634517118895727	0.0842093007179268	0.753500045109207	0.451149484208067	0.999995718296692
SFN	0.172404607895584	0.124878126637956	0.94609876015364	0.131992696637375	0.894990068445455	0.999995718296692
GPN2	7.27278971460851	-0.126274145337203	0.0795245169075539	-1.58786434985823	0.11231701643754	0.999995718296692
GPATCH3	4.09490248694382	0.0543570606157978	0.106480807706967	0.510486929864276	0.609710369008982	0.999995718296692
NUDC	30.5589394613602	0.0413507239652159	0.0495437359722678	0.834630718772641	0.40392566069571	0.999995718296692
KDF1	0.261992611513063	0.246799416678462	0.497502767985401	0.49607646943927	0.619840460127199	0.999995718296692
TRNP1	5.44367605701835	-0.00470306159554963	0.0956180901376029	-0.0491858976557836	0.960771149704464	0.999995718296692
TENT5B	0.112705173661564	0.317157809848984	2.04491756612128	0.155095645469248	0.876745915059681	0.999995718296692
SLC9A1	9.47719390735173	0.0353600206601288	0.0749359116815932	0.471870160336147	0.637019468118701	0.999995718296692
WDTC1	25.5761377331131	-0.056745663758524	0.0645280550351866	-0.879395229370869	0.379187017877865	0.999995718296692
TMEM222	13.7474990409616	0.0348997140363982	0.0595203722266808	0.586349055471026	0.557640971779528	0.999995718296692
SYTL1	0.599398837017394	0.172418260547349	0.289644592444837	0.595275261630117	0.551659489288876	0.999995718296692
MAP3K6	3.46855090725105	0.251782789541239	0.135318377165712	1.86066959133646	0.0627908506278459	0.999995718296692
FCN3	0.0177855004399492	0.105848496694508	4.0956967253904	0.0258438316583165	0.97938190090394	0.999995718296692
CD164L2	0.0540529344481785	0.157754171271825	4.09566581475259	0.0385173445312833	0.969275202808764	0.999995718296692
GPR3	0.431510136718619	0.0388263139720418	0.312118733371352	0.124395974418642	0.901001760541628	0.999995718296692
WASF2	161.602482189156	0.101582919616987	0.0454214393310638	2.23645311802161	0.0253221050073414	0.999995718296692
FO393419.2	5.05654708977309	-0.28486608849846	0.134170861255379	-2.12315912585706	0.0337405198107049	0.999995718296692
BX293535.1	0.622180739744044	-0.368463175150402	0.286108734466032	-1.2878431545897	0.197800566700897	0.999995718296692
AHDC1	21.6064320783238	0.0958309780586894	0.0627301907237099	1.52766916460958	0.126594699745674	0.999995718296692
FGR	11.4577141064021	0.182453553807731	0.171143602738522	1.06608456809507	0.286385414884701	0.999995718296692
IFI6	20.6476035889805	0.049656924439094	0.0767642526608897	0.646875631792524	0.517712438144761	0.999995718296692
FAM76A	9.32260402100709	0.0514739018678975	0.0766267765276328	0.671748234761451	0.501743988502577	0.999995718296692
STX12	68.6305324676202	-0.0229053335635674	0.0393546182525852	-0.58202403124728	0.560550494099367	0.999995718296692
PPP1R8	11.038140962142	0.0142337661872259	0.0680605700567055	0.209133807950284	0.834343783264681	0.999995718296692
THEMIS2	32.8182723469613	0.0497956346290186	0.119247427303287	0.417582464922881	0.676252419528211	0.999995718296692
RPA2	18.7431271930641	0.0647376148984066	0.0624151613353653	1.03720976623872	0.299638107554611	0.999995718296692
SMPDL3B	0.361223039932565	0.26011237367234	0.450555977634743	0.577314221948261	0.563727208019856	0.999995718296692
XKR8	2.27470284137458	0.242753634570502	0.150165679639734	1.61657201001519	0.10597069781876	0.999995718296692
EYA3	66.990499163585	0.00786577579932657	0.0386137548029615	0.203703986816721	0.838584826494019	0.999995718296692
PTAFR	41.6846059691818	0.0358983689232103	0.0597002077151984	0.601310620131584	0.547633117347243	0.999995718296692
DNAJC8	29.3034064741654	-0.0324966349991477	0.0484515365228459	-0.670703910160309	0.502409171404259	0.999995718296692
ATP5IF1	44.106457507016	-0.0158403616006457	0.0534624738323579	-0.296289349615886	0.767009118784254	0.999995718296692
SESN2	7.25314649294112	0.0111879640315845	0.098593352220284	0.113475845781038	0.909653311650616	0.999995718296692
MED18	1.24747447019953	-0.157421594372869	0.203008854640834	-0.775442010405809	0.43807851916814	0.999995718296692
PHACTR4	82.2349073975028	-0.00267087641570046	0.0326236078622598	-0.0818694372178938	0.934750538395722	0.999995718296692
RCC1	8.05291264598773	0.0303739002400309	0.106726977020348	0.284594402352836	0.77595490026538	0.999995718296692
SNHG3	14.4246018431443	-0.0134905507148073	0.100497862360917	-0.13423719070122	0.893215018108213	0.999995718296692
TRNAU1AP	18.2295009446063	-0.0163722285566731	0.061895531411235	-0.264513902431756	0.791383953604103	0.999995718296692
SNHG12	17.1505976334997	-0.04585662528438	0.103498770561336	-0.443064444492161	0.657719121954653	0.999995718296692
TAF12	11.8158128900795	-0.0534318830977714	0.0656108723370699	-0.814375441059067	0.415429903382741	0.999995718296692
RAB42	0.833709144098666	0.190430277094189	0.287539100516202	0.662276110457052	0.50779428424809	0.999995718296692
GMEB1	14.4329992183474	0.0828983708844772	0.0605879011025303	1.36823308574746	0.171239128344348	0.999995718296692
YTHDF2	35.3994908084659	0.0796550633056343	0.0414375679211541	1.92229098621809	0.0545691535547033	0.999995718296692
OPRD1	3.24874239455746	-0.0655136979436235	0.129415921451686	-0.506225951248827	0.612698038971517	0.999995718296692
EPB41	117.333164694857	0.0771682617627587	0.0430855993116316	1.79104533755263	0.0732860198595467	0.999995718296692
TMEM200B	0.194610297103817	0.0826492953121117	0.666288324257931	0.124044339819644	0.901280168046143	0.999995718296692
SRSF4	63.5114695710928	0.00867737903366279	0.0360626502164619	0.240619560170365	0.809849988710396	0.999995718296692
MECR	9.60997475751716	-0.038900056859406	0.0768032571214911	-0.506489676575461	0.612512935002954	0.999995718296692
PTPRU	4.36595131143332	0.221187691406516	0.109191815768442	2.02568012858746	0.0427975743214344	0.999995718296692
MATN1	0.3511398636909	0.130759426148718	0.354419667171711	0.368939532030448	0.71217279640764	0.999995718296692
MATN1-AS1	0.752882074759811	-0.0887468876989184	0.237454663842563	-0.373742449454517	0.708595940118922	0.999995718296692
LAPTM5	155.396733697143	0.0437690953680663	0.0528701844168344	0.827859706767542	0.407749956376805	0.999995718296692
SDC3	12.2573553019383	-0.0120510109084908	0.074486951963149	-0.161786871269116	0.871473692042376	0.999995718296692
PUM1	160.207661355927	0.0116571347849964	0.0217381231409921	0.536253047670624	0.59178367557451	0.999995718296692
NKAIN1	1.38338764733609	-0.104644597854615	0.180118193722775	-0.580977388745505	0.561255692922565	0.999995718296692
SNRNP40	18.6909647112688	0.00284837739481257	0.0505590699570937	0.0563376145413634	0.955072854333164	0.999995718296692
ZCCHC17	26.4270466283308	-0.0696228964831935	0.0458867590929988	-1.5172763964892	0.12919691495523	0.999995718296692
FABP3	5.08480281425051	-0.178931314822912	0.105010764585916	-1.7039330732281	0.0883935913423419	0.999995718296692
SERINC2	0.339325728910998	0.562204717125088	0.403630260816036	1.39287058405496	0.163658929151266	0.999995718296692
TINAGL1	0.27295627667949	-0.210905504943327	0.484929200210673	-0.434920200416269	0.66362035143713	0.999995718296692
HCRTR1	0.104666984687103	0.0981740134440346	2.16887286425197	0.0452649922741757	0.963896090941071	0.999995718296692
PEF1	11.5348755307348	-0.00247259811200773	0.0733260956582064	-0.0337205750532963	0.973099971781544	0.999995718296692
COL16A1	5.81585873211838	-0.0461891072180325	0.102733264430847	-0.449602253699666	0.652997262767047	0.999995718296692
ADGRB2	21.8262954290121	-0.0128384008933158	0.0616954298041567	-0.208093223988705	0.83515617783059	0.999995718296692
SPOCD1	0.137659262389425	0.202844491050386	1.30199872160856	0.155794692946996	0.876194853961231	0.999995718296692
PTP4A2	65.6278576310289	0.00795167305403389	0.042629533371627	0.186529676145278	0.85202940901256	0.999995718296692
KHDRBS1	69.5233996542713	0.0423391710526673	0.0402881490528029	1.05090881681301	0.29330047060117	0.999995718296692
TMEM39B	10.1516938153171	-0.0653910103929585	0.0738591770725166	-0.88534712929114	0.37596943842426	0.999995718296692
KPNA6	44.390970823438	0.0511658304295766	0.0369698196097568	1.38398918278934	0.166361766985117	0.999995718296692
TXLNA	15.5850323259514	-0.00701490731102243	0.0735914448945583	-0.0953223207000947	0.924058814021939	0.999995718296692
CCDC28B	2.98837855863548	-0.0813576838396937	0.134271362814322	-0.605919848688806	0.544567978372337	0.999995718296692
IQCC	1.0952475570451	-0.163421776546421	0.206805560383547	-0.790219451756203	0.429399617952668	0.999995718296692
DCDC2B	1.39392404075878	-0.185300848616853	0.187393531081517	-0.988832685671769	0.322745009417329	0.999995718296692
TMEM234	3.43761745344841	0.102954996985164	0.117048184029738	0.879594996185558	0.3790787505334	0.999995718296692
EIF3I	9.66572279883498	0.0446200678050639	0.0745148165246887	0.598807993981709	0.549300930926811	0.999995718296692
FAM167B	0.12710698106821	0.107018213371494	1.49637793450888	0.0715181712477052	0.942985363023811	0.999995718296692
LCK	0.0914343006152154	0.223064281025999	3.31377566737436	0.0673142371169445	0.946331543016422	0.999995718296692
HDAC1	13.5660401517593	0.1210561930596	0.0607498493159594	1.99269947864377	0.0462943645170535	0.999995718296692
MARCKSL1	16.2721083226528	0.112079716696152	0.0642398622026363	1.74470667982773	0.0810359399632582	0.999995718296692
TSSK3	1.6472654886299	0.0445368454262328	0.171074591878744	0.260335827413812	0.794604738813489	0.999995718296692
FAM229A	4.44922417008761	0.130138178340064	0.107136754255215	1.21469218705335	0.224483513514885	0.999995718296692
BSDC1	24.2578321631873	-0.0163858635864998	0.048552903206196	-0.337484733238543	0.735751518919308	0.999995718296692
ZBTB8B	0.653302639882117	0.192823207752186	0.253888586931471	0.759479620894625	0.447565700288607	0.999995718296692
ZBTB8A	6.27356427627303	0.00154160560068964	0.0922596633114695	0.0167094214888381	0.986668430949932	0.999995718296692
ZBTB8OS	32.9868133455073	0.0223017056216608	0.0405755281247509	0.549634389307106	0.58257016666665	0.999995718296692
RBBP4	42.5483506363689	-0.00308525028309868	0.0353948374402939	-0.087166674753149	0.930539028196483	0.999995718296692
SYNC	13.6585905354101	-0.0516435980636436	0.0681542086960544	-0.757746279381765	0.448602887916272	0.999995718296692
KIAA1522	4.04419937148496	0.0364080162045191	0.105409784020738	0.345395036549513	0.729797408112478	0.999995718296692
YARS	25.6833885824524	0.0253149915528862	0.0744920959832049	0.339834598808896	0.733981090819952	0.999995718296692
S100PBP	45.5872194206433	0.0137831806744806	0.0516293573755883	0.26696401766561	0.789496865651366	0.999995718296692
FNDC5	3.47217961369429	-0.00401048943196921	0.121436228578814	-0.0330254774782167	0.973654270630201	0.999995718296692
HPCA	19.779678581042	0.0632269515700014	0.0620689772845487	1.0186562488398	0.308366190169391	0.999995718296692
TMEM54	3.81831150459551	0.0993450970594834	0.116316179269178	0.854095257286434	0.39305221154104	0.999995718296692
RNF19B	20.8599301617581	-0.0385660542281344	0.0753158848655128	-0.512057374045324	0.6086108558908	0.999995718296692
AK2	22.060395770006	0.0824246854856611	0.055253862215018	1.49174523158054	0.135765946579867	0.999995718296692
AZIN2	33.7196673228143	0.00977648425738027	0.134394929982011	0.0727444425075325	0.942009482201852	0.999995718296692
TRIM62	4.23613702925911	0.0589320321220242	0.11185896514244	0.526842278998209	0.598303120105575	0.999995718296692
ZNF362	27.2622982652914	-0.0623653772319119	0.0535386439172205	-1.16486658362769	0.244073001731254	0.999995718296692
A3GALT2	0.83339696723805	0.347286126423777	0.256246300275543	1.35528249988522	0.175327568438409	0.999995718296692
PHC2	170.35305076716	0.0530191554455434	0.0605410919842859	0.875754858523283	0.381163315288026	0.999995718296692
ZSCAN20	1.93697952890908	-0.0419503002200022	0.15911489215568	-0.263647856285869	0.792051278786037	0.999995718296692
CSMD2	7.61963094434302	-0.081875140229488	0.086463207251559	-0.946936192076217	0.34367129426661	0.999995718296692
CSMD2-AS1	0.0295312944450174	0.192052957275073	4.09571664310585	0.0468911729033667	0.962599963359604	0.999995718296692
C1orf94	0.0706045322264906	0.224028679979741	3.74366902311006	0.0598420102302817	0.952281466186102	0.999995718296692
SMIM12	18.7749687646219	0.0106302329209813	0.056281241699319	0.188877014792478	0.850189208851735	0.999995718296692
GJB5	0.109666542272781	0.0863908659895943	2.28871127915676	0.0377465112250523	0.969889791805392	0.999995718296692
GJB3	0.0805661656014194	0.243750442343544	3.3561041269138	0.0726289868031273	0.942101359494601	0.999995718296692
GJA4	0.0569691665834291	0.219832273099345	4.09559207087469	0.0536753341873709	0.957193834931856	0.999995718296692
DLGAP3	5.18287979988106	0.0886427999422406	0.101961065841	0.86937890665513	0.384639916500321	0.999995718296692
TMEM35B	4.61473850886691	-0.0610324907183728	0.105351739387409	-0.57932114906939	0.562372497734687	0.999995718296692
ZMYM6	54.6705834560207	-0.0598239435374183	0.0459336101046647	-1.3024002119821	0.192779610164132	0.999995718296692
ZMYM1	17.7016853567112	-0.00188604451045344	0.0621577918264897	-0.0303428493038851	0.975793623488741	0.999995718296692
SFPQ	130.64988983624	0.0638795996987655	0.028876272161713	2.21218304568633	0.0269540198317538	0.999995718296692
ZMYM4	133.441706596575	0.0591292097353242	0.0275718309662826	2.14455143757529	0.0319887286062097	0.999995718296692
ZMYM4-AS1	7.79860679834383	-0.120906407136537	0.133130435988403	-0.908180058443358	0.363783098123304	0.999995718296692
KIAA0319L	81.8337781164252	-0.0269984326768376	0.0289547758620611	-0.932434524979803	0.351112009298461	0.999995718296692
NCDN	66.28322578579	-0.00682949352760573	0.0500606167946701	-0.136424478260381	0.891485723727297	0.999995718296692
TFAP2E	3.70076187494276	0.0423610324901499	0.110109355849718	0.384717830408217	0.70044648335782	0.999995718296692
PSMB2	19.2239662686268	-0.0145752518748148	0.0520499300475173	-0.280024427727545	0.779458763692521	0.999995718296692
C1orf216	17.9626670546861	0.0431671498708903	0.0596976919883316	0.723095792033763	0.469621034366671	0.999995718296692
CLSPN	3.053272153193	-0.601870261994259	0.240579282447943	-2.50175433175337	0.0123579644440129	0.999995718296692
AGO4	110.310358896785	0.00677754543296429	0.0432486044701918	0.156711309324109	0.875472373661955	0.999995718296692
AGO1	25.3152197670848	-0.0450631133224149	0.0458211008375855	-0.983457675583628	0.325382236206696	0.999995718296692
AGO3	104.445265732475	0.0136506864123202	0.0301296965865878	0.453064184469642	0.650502524372512	0.999995718296692
TEKT2	0.097293765470817	0.337717586991713	2.30548213805349	0.146484581865747	0.883538860516217	0.999995718296692
ADPRHL2	8.92155707237644	-0.00301804963893198	0.0847778525736936	-0.0355995056174433	0.971601702533392	0.999995718296692
COL8A2	9.21514000354093	0.183403679769576	0.0835002259326315	2.19644531162762	0.0280600854642845	0.999995718296692
TRAPPC3	17.2261227024848	-0.0651990979713821	0.0556642301638328	-1.17129254782624	0.24148120584517	0.999995718296692
MAP7D1	33.0665475670832	-0.0286070147492257	0.0450067620490552	-0.635615926292262	0.52502678637656	0.999995718296692
THRAP3	72.4977811896109	0.0315030470605566	0.0347756713759129	0.905893281542134	0.36499234071678	0.999995718296692
SH3D21	6.70729507159826	-0.00129523549360154	0.107300382879702	-0.0120711171651054	0.990368875877738	0.999995718296692
EVA1B	2.33348766890813	-0.0506176348826709	0.169671017671091	-0.298328115063197	0.765452747985218	0.999995718296692
STK40	21.8962108460525	-0.0418286469923516	0.063515499315318	-0.658558106970023	0.510179572007789	0.999995718296692
LSM10	8.66932528202692	-0.0368201287657254	0.0880342615111262	-0.418247715533706	0.675766012417862	0.999995718296692
OSCP1	9.65845058171151	0.045951770517984	0.0946227629971538	0.485631248364268	0.627228636993471	0.999995718296692
MRPS15	9.64536604411388	0.0449470880455885	0.0740213121628565	0.60721820151876	0.543706114533993	0.999995718296692
CSF3R	133.822901566422	-0.00575113100259762	0.0599859072854013	-0.0958747022902372	0.92362008665374	0.999995718296692
GRIK3	2.97996069162816	-0.137202199878692	0.129135366596623	-1.06246804027952	0.288023259457297	0.999995718296692
ZC3H12A	1.13679831747061	0.0117554105061813	0.232545268625766	0.0505510629205673	0.959683259061238	0.999995718296692
MEAF6	27.0852489616559	-0.0221523372572119	0.0455562108608347	-0.486263823057694	0.626780125442029	0.999995718296692
SNIP1	7.26302267275162	-0.0516096011659365	0.0825877417932329	-0.624906312308993	0.532032549184437	0.999995718296692
DNALI1	1.05156655008896	0.12510739110618	0.198668231329267	0.629730230490807	0.528871100233961	0.999995718296692
GNL2	11.2893845882653	0.0931282308881614	0.0655980230955394	1.41968044909716	0.15570073245987	0.999995718296692
C1orf109	6.02254170434711	-0.0241334258117774	0.102509698653667	-0.235425780474812	0.81387827838868	0.999995718296692
CDCA8	1.24020323430601	-0.266452786586376	0.287947017869609	-0.925353520094569	0.354782047748393	0.999995718296692
EPHA10	4.68043580431928	-0.112512274517316	0.104056012137482	-1.08126644685039	0.279578608188	0.999995718296692
MANEAL	2.1786551592055	0.276780526878034	0.151500877488511	1.82692358926452	0.0677112589359694	0.999995718296692
YRDC	3.10014463071442	0.152838311712351	0.13041788702293	1.1719121908905	0.241232312068227	0.999995718296692
C1orf122	17.7704444154453	0.000852967556379166	0.0596910274778587	0.0142897114092325	0.988598847900893	0.999995718296692
MTF1	15.6831606372462	0.0011300543695754	0.0719460802287485	0.0157069622970766	0.987468172573237	0.999995718296692
INPP5B	37.0967057782374	-0.0798154105090204	0.0538611602224081	-1.48187321215213	0.13837403400989	0.999995718296692
SF3A3	20.6093752303864	0.0192354704776577	0.0630290425491938	0.305184240465727	0.760225834522695	0.999995718296692
FHL3	5.09681704057364	-0.0541948707962329	0.117593701112879	-0.460865422921004	0.644895160438768	0.999995718296692
UTP11	7.51144735950077	-0.0196761117887671	0.0813522008993686	-0.241863300208758	0.808886088134803	0.999995718296692
POU3F1	1.35352321428384	0.0902388005608415	0.192334961523131	0.46917523390561	0.638944386395012	0.999995718296692
MIR3659HG	1.04884024727839	-0.343505213998981	0.255700907478896	-1.34338676145423	0.179146771332961	0.999995718296692
RRAGC	12.1483666366373	0.0235599750385697	0.0664096113490514	0.354767548852795	0.722763741317141	0.999995718296692
MYCBP	8.54825573424591	-0.119320967883158	0.0806640894669887	-1.47923281191923	0.139078102874855	0.999995718296692
GJA9	1.11236907113096	-0.0749914851047199	0.205707321521858	-0.364554282997416	0.715444146339804	0.999995718296692
RHBDL2	4.38462617865366	0.140546995408006	0.12642154332598	1.11173295081206	0.266252987827117	0.999995718296692
AKIRIN1	28.3651972347634	-0.0340139643528829	0.0422266616620467	-0.805509197603813	0.420525900923439	0.999995718296692
NDUFS5	50.1219571361673	0.0326340170703632	0.0520470977541779	0.627009352653936	0.530653104504604	0.999995718296692
MACF1	269.041576725418	-0.0109790975744904	0.021762431944979	-0.504497732709673	0.613911655041844	0.999995718296692
BMP8A	1.65681509998599	-0.0196851040197622	0.166809394331634	-0.118009564740858	0.906060079274928	0.999995718296692
PABPC4	52.2085556284446	-0.0413049230923559	0.0525754715938042	-0.785631052660372	0.432083666738732	0.999995718296692
PABPC4-AS1	0.66233217218687	0.129538751763455	0.276142287074933	0.469101466260775	0.638997111065148	0.999995718296692
HEYL	0.34243724446036	-0.0908492463397057	0.437208532219128	-0.207793854979418	0.835389930910276	0.999995718296692
NT5C1A	0.0786819120762474	0.344719566836293	3.36250190114929	0.102518772322023	0.918344913194491	0.999995718296692
HPCAL4	23.8669190404402	0.102417594577083	0.0584461960848266	1.75233978321598	0.0797153991048216	0.999995718296692
PPIE	11.6271362450769	-0.0639727433067557	0.070153677306038	-0.911894369096025	0.361824326044558	0.999995718296692
BMP8B	0.732207383644284	0.0764678878549967	0.255867758089907	0.298857067517383	0.765049105956314	0.999995718296692
OXCT2	0.196392116453653	-0.0790590505826975	0.675856546553531	-0.116976081663856	0.906879007404603	0.999995718296692
TRIT1	22.2477262638562	-0.0379765903667537	0.0527906413437999	-0.719381113774135	0.471906130253753	0.999995718296692
MYCL	0.926588661057846	-0.0319470214870762	0.248256909424459	-0.128685326668812	0.897606646485375	0.999995718296692
MFSD2A	4.20617978201675	0.268860588410195	0.132932710701637	2.02253145212425	0.043121477705674	0.999995718296692
CAP1	61.8488404752266	0.0572947260965617	0.0402738389013132	1.42262887421674	0.154843769086462	0.999995718296692
PPT1	51.305695172775	-0.0247979523910665	0.0514572438183051	-0.481913731692039	0.629867230940282	0.999995718296692
RLF	89.449223751049	0.0751045287738847	0.0527999757022917	1.42243491166275	0.154900034232937	0.999995718296692
ZMPSTE24	20.0066046337109	0.0054161299141112	0.0545008133311374	0.099377047480076	0.920838905998286	0.999995718296692
COL9A2	12.774129897591	0.0578935352785558	0.0954080338038619	0.606799374962199	0.543984062992739	0.999995718296692
SMAP2	320.063816782727	0.125743375518879	0.0723711148782452	1.73748014978663	0.0823024548061435	0.999995718296692
ZFP69B	1.93859558209592	0.0206504319567388	0.166406653607531	0.124096191522742	0.901239113576511	0.999995718296692
ZFP69	2.8659464788605	-0.0737738834204323	0.12487091015984	-0.590801198822038	0.554653631659399	0.999995718296692
EXO5	2.31817561049594	-0.0377541127757979	0.142536929122517	-0.264872500117822	0.7911076836436	0.999995718296692
ZNF684	5.26234723894501	-0.0389898726785022	0.0994096624766656	-0.392214113871016	0.694900016554957	0.999995718296692
RIMS3	27.8794518175051	0.0620060813563687	0.0509737722804565	1.21643108960453	0.223820746754005	0.999995718296692
NFYC-AS1	1.4992922854267	-0.287217924962236	0.175088986349105	-1.64041114721836	0.100919709134837	0.999995718296692
NFYC	49.4462525320966	0.0172637035040531	0.0396450528396423	0.435456690495078	0.663230968911985	0.999995718296692
KCNQ4	1.73054861180029	-0.0209529991159114	0.184006398397837	-0.113871035455024	0.909340026546306	0.999995718296692
CITED4	3.30480387102048	0.146405265353905	0.125914842232896	1.16273238926916	0.244938096099398	0.999995718296692
CTPS1	12.5690887352788	-0.0784767395736878	0.101406601482501	-0.77388196060618	0.439000598288285	0.999995718296692
SLFNL1-AS1	4.32701719209975	-0.0380587666072287	0.116472132296554	-0.32676285611674	0.743847255080618	0.999995718296692
SLFNL1	3.68085208627323	-0.308782117836082	0.152043792540056	-2.03087618821882	0.0422675558484803	0.999995718296692
SCMH1	73.2013186394855	-0.0510934891727666	0.0482107067250937	-1.05979548203081	0.289237652667845	0.999995718296692
FOXO6	0.330743570640218	0.244642537590487	0.426172090103868	0.574046361250128	0.565936429099719	0.999995718296692
HIVEP3	266.893900639703	-0.0511829279372202	0.0679516621546597	-0.75322554760657	0.451314389786401	0.999995718296692
FOXJ3	92.390655937433	0.0334385466205024	0.0263561975662642	1.2687166476284	0.204542142731513	0.999995718296692
RIMKLA	5.9955775273344	-0.00997600775561426	0.0956309285823561	-0.104317796590494	0.916917155328343	0.999995718296692
ZMYND12	0.742020963180561	0.101939307725708	0.245243986851079	0.415664861082237	0.677655257474657	0.999995718296692
PPCS	14.6719624928256	0.0393690346587338	0.0604514424234627	0.651250542260902	0.514884768866931	0.999995718296692
CCDC30	24.5071134609747	0.0156529735755316	0.074249517658803	0.21081582842681	0.833030986813001	0.999995718296692
PPIH	11.0050909918403	0.0748059008431245	0.071399954361342	1.04770236216883	0.2947757589112	0.999995718296692
YBX1	44.3090701777912	-0.127534780500858	0.0784956688337946	-1.62473652872362	0.104218710396296	0.999995718296692
P3H1	9.3062635705886	-0.10035577042639	0.0712940652193317	-1.40763147840779	0.15924022133515	0.999995718296692
C1orf50	8.07283672684166	-0.0743099163522385	0.0756566053067601	-0.982199981758879	0.326001336582143	0.999995718296692
TMEM269	1.85676997553291	-0.340881069316984	0.182330480357072	-1.86957807959158	0.0615424316393594	0.999995718296692
SVBP	12.8044513245084	0.0315565666008138	0.0800298662034415	0.394309875773062	0.693352272909076	0.999995718296692
ERMAP	25.9764589483245	0.0229386765218343	0.0752569057273412	0.304804938498828	0.760514720025745	0.999995718296692
ZNF691	7.28734127656559	-0.0608168804781411	0.0839612028875775	-0.724345035403719	0.46885393500352	0.999995718296692
SLC2A1	3.92809049107006	-0.0913192982671151	0.149579394116708	-0.610507207937102	0.541525870122733	0.999995718296692
SLC2A1-AS1	1.39503609287736	0.071308595924713	0.183944725798898	0.387663172265524	0.698265312814684	0.999995718296692
EBNA1BP2	7.92593057687387	0.128172185273703	0.0848599133302069	1.51039731533733	0.13094207326	0.999995718296692
CFAP57	0.636853523665072	-0.014609093540574	0.261225413877557	-0.0559252383744776	0.955401364974458	0.999995718296692
TMEM125	1.34887017112257	0.115730998710511	0.189482056133177	0.610775505988653	0.541348211171649	0.999995718296692
TIE1	0.540270739455641	0.164842471964713	0.266633646071872	0.618235824297579	0.536419898462261	0.999995718296692
MPL	0.145908983543154	0.434758506261003	1.02567818187869	0.423874187773669	0.671657569744741	0.999995718296692
CDC20	0.265278742809166	-0.014337068489378	0.806606101288611	-0.0177745599326282	0.985818699786757	0.999995718296692
ELOVL1	10.1340292280047	-0.0940960199256408	0.0709433741402052	-1.32635388527869	0.184722505945646	0.999995718296692
MED8	7.5966194015115	-0.0494074431784454	0.0787003831039861	-0.627791647636122	0.530140438370498	0.999995718296692
SZT2	20.7961282676386	0.0166185587693534	0.0557022892408418	0.298346064333176	0.765439049906517	0.999995718296692
HYI	7.51332136826901	0.192108874954119	0.080800262642834	2.377577357679	0.0174267872195718	0.999995718296692
HYI-AS1	0.220605421394251	0.0825878868402745	0.614663844487517	0.134362688778503	0.893115784093298	0.999995718296692
PTPRF	11.0749609579788	0.0303755162496553	0.0779754392457991	0.38955235832534	0.696867586852023	0.999995718296692
KDM4A	15.9558367257419	-0.100050188912355	0.0584257842169173	-1.71243210944159	0.0868170659488195	0.999995718296692
KDM4A-AS1	6.21905059944671	-0.212204975359075	0.120257151325678	-1.76459339856126	0.0776321257506039	0.999995718296692
ST3GAL3	64.6944978364887	0.0376256920660711	0.0386642051694689	0.973140192618834	0.330483630464441	0.999995718296692
ARTN	0.138642771214669	-0.124483667008794	1.14949531521994	-0.108294192556127	0.913762329193954	0.999995718296692
IPO13	7.67459888066717	-0.00519247967556596	0.0792176884620164	-0.0655469728589174	0.947738507786958	0.999995718296692
DPH2	3.98094475478261	-0.233732180858375	0.111471260607398	-2.09679319660321	0.0360118861147429	0.999995718296692
ATP6V0B	55.8231393035349	-0.00506009023305755	0.0405336172857965	-0.124836877927267	0.900652691383727	0.999995718296692
B4GALT2	7.48167825976735	0.145855384175282	0.0864721808104403	1.68673188080012	0.091654918959106	0.999995718296692
CCDC24	6.37525785998345	-0.0498612178512523	0.0915789176709373	-0.544461750797431	0.586123762419679	0.999995718296692
SLC6A9	1.66543949901292	0.0425029595504337	0.165545214521096	0.256745322861733	0.797375381383383	0.999995718296692
KLF17	0.0496665685271582	0.0140793936620645	4.09569084235751	0.00343761143210708	0.99725718831433	0.999995718296692
DMAP1	12.6202467240228	0.0783142937708807	0.0610102146633524	1.28362593383764	0.199272871102904	0.999995718296692
ERI3	50.2330271492869	-0.0285831556094909	0.0351779743094302	-0.812529890381681	0.416487642458493	0.999995718296692
ERI3-IT1	0.0277990493154127	0.306672569413558	4.09570352571455	0.074876652445212	0.940312853048256	0.999995718296692
RNF220	28.1952691810087	0.0230801147636922	0.0463328405204676	0.498137271629105	0.618387291818327	0.999995718296692
TMEM53	2.85283116597621	-0.0858892665161115	0.13789972271634	-0.62283857301719	0.533390607549757	0.999995718296692
ARMH1	12.7315389771638	0.140221066655234	0.107064733086548	1.30968492250275	0.190302446265245	0.999995718296692
KIF2C	1.26222249716262	-0.362645414225558	0.298962480787106	-1.21301312884075	0.22512480102677	0.999995718296692
RPS8	118.656794168909	0.0107941974738786	0.063694590755609	0.169468040312796	0.865428508875316	0.999995718296692
BEST4	0.335172616323319	0.274914038502678	0.374585243520136	0.733915826259451	0.463000040842903	0.999995718296692
PLK3	18.1370926157768	0.0368167866670633	0.0851364175100073	0.432444631144312	0.665418286105373	0.999995718296692
BTBD19	8.07774607786761	0.0343646082180297	0.119287231766595	0.288082871143072	0.773283303929638	0.999995718296692
PTCH2	6.35272064325278	-0.0735414400574327	0.0911485989729221	-0.806830174968241	0.419764331747755	0.999995718296692
EIF2B3	48.4849327307626	-0.0654283007297286	0.0585956512267122	-1.11660676790809	0.264162496597318	0.999995718296692
HECTD3	6.06472558759589	-0.0174121334278233	0.0880666371496023	-0.197715434486781	0.84326771312402	0.999995718296692
UROD	9.04437102885876	0.157569802063744	0.0796846597864361	1.97741701459288	0.0479945122872819	0.999995718296692
ZSWIM5	11.8995101648214	0.0471656240556103	0.0775820284466158	0.607945229068933	0.543223800591212	0.999995718296692
HPDL	0.117309950305873	-0.0109085352258636	1.44640914955164	-0.00754180463338814	0.993982567566555	0.999995718296692
MUTYH	7.43300945957732	0.00935034311393551	0.08411918256111	0.111155896066189	0.911492724669604	0.999995718296692
TOE1	2.53893625275372	-0.233133994358555	0.136652828283666	-1.70603124199238	0.0880022629269348	0.999995718296692
TESK2	16.9731894142458	-0.0198185664253461	0.0728003751153986	-0.272231652569523	0.785443905337295	0.999995718296692
CCDC163	1.10865220865174	-0.133056830411353	0.204409541992026	-0.650932579343793	0.515090009538415	0.999995718296692
MMACHC	2.11513756545845	-0.00506774059985892	0.150781020461171	-0.0336099370090412	0.97318819815902	0.999995718296692
PRDX1	33.9316926336388	0.111489174153209	0.0512196708021167	2.17668665977841	0.0295039543112727	0.999995718296692
AKR1A1	40.029636512144	-0.0645799840318702	0.050040064937136	-1.29056555208312	0.1968543674969	0.999995718296692
NASP	48.1818432303123	-0.0279630201269417	0.0643553470989023	-0.434509662172557	0.663918379959388	0.999995718296692
CCDC17	0.908633194959222	0.321859042266978	0.241585412398051	1.33227846446566	0.182768701081055	0.999995718296692
GPBP1L1	89.9399766529131	-0.0302945610568842	0.0284856535045824	-1.06350240664167	0.287554174373075	0.999995718296692
TMEM69	7.94436651685207	0.00190455873262503	0.0795342951555488	0.023946383492809	0.980895376199923	0.999995718296692
IPP	3.09675434152298	0.159927148198069	0.127782246709109	1.25155999614044	0.210730239082778	0.999995718296692
MAST2	43.2254631923372	-0.0501247308826854	0.0446000754387538	-1.12387098877261	0.261067760355398	0.999995718296692
PIK3R3	5.87870696399782	-0.0415261921999835	0.105399780011558	-0.393987465585124	0.693590293376329	0.999995718296692
TSPAN1	0.30180782559157	0.0707957413751059	0.473066559274534	0.149652813091828	0.881038538505114	0.999995718296692
POMGNT1	14.0239724261704	-0.0400889703940972	0.067609495180172	-0.592948820091978	0.553215404303176	0.999995718296692
LURAP1	5.64647008987446	-0.0979749717341198	0.135774892592674	-0.721598595021877	0.47054130321051	0.999995718296692
RAD54L	1.27230050794301	-0.422771508848927	0.253806934348956	-1.66572087533142	0.0957690221347078	0.999995718296692
LRRC41	19.8491576859443	0.0628185288016819	0.0532031334801058	1.18072986857384	0.237710052022087	0.999995718296692
UQCRH	64.2808939760802	0.028363016509888	0.0464443764228165	0.610687852748394	0.541406249326348	0.999995718296692
NSUN4	13.4115720581186	-7.24983629352245e-05	0.0688772079492519	-0.00105257406758765	0.999160167557447	0.999995718296692
FAAH	7.25202799622302	0.00743973449832866	0.0899483731193739	0.0827111624181919	0.934081208961445	0.999995718296692
TMEM275	0.398608820956569	-0.176531673716795	0.362608271659992	-0.486838518351077	0.626372771439786	0.999995718296692
MKNK1-AS1	11.1304684943138	-0.424575711463418	0.129012480575067	-3.29096618847179	0.000998439131460152	0.971110293037836
KNCN	0.163818417424122	-0.0629396438856408	0.995718493110839	-0.0632102791312068	0.949599059586981	0.999995718296692
MKNK1	187.433258943158	-0.0974833572668456	0.0564529167280221	-1.72680816009028	0.0842021225072003	0.999995718296692
MOB3C	7.52025233769343	-0.006896971861284	0.112623466740075	-0.0612392076084959	0.951168705156217	0.999995718296692
ATPAF1	24.6068237029006	-0.0143765843455279	0.0457321075019258	-0.314365226770328	0.753243663390031	0.999995718296692
TEX38	0.108783139816513	0.0594415206898133	1.62514456120188	0.0365761435067986	0.970822965522751	0.999995718296692
EFCAB14-AS1	1.5317408117969	-0.178706199082518	0.215143290867084	-0.830638029019101	0.406178144613598	0.999995718296692
EFCAB14	36.9446772477286	0.0285813786353198	0.0401913600971418	0.711132406722219	0.477002189851665	0.999995718296692
CYP4B1	0.0341396873322286	0.277145867057444	4.09567621969278	0.0676679142078846	0.946049991498248	0.999995718296692
CYP4A11	0.0578037347827298	0.0110381449690723	4.09569848171734	0.00269505800252268	0.99784965743243	0.999995718296692
CYP4X1	4.37479735043141	0.00710254360882431	0.106505799913378	0.0666869185959905	0.946830948576779	0.999995718296692
CYP4Z1	0.517664594803627	0.0455019710255291	0.295475537421055	0.153995729807874	0.877613102543517	0.999995718296692
CYP4A22-AS1	1.12108684747225	-0.0146447493904917	0.230926976909502	-0.0634172307908006	0.949434266681505	0.999995718296692
CYP4A22	0.0403935319834681	0.155827857413053	4.09571153386671	0.0380465899818724	0.96965053546472	0.999995718296692
TAL1	31.7561309133449	-0.0139455004206825	0.069544960224889	-0.200524960767634	0.841070038547289	0.999995718296692
STIL	3.32475788518796	-0.468259210494557	0.194566606062047	-2.40667820635793	0.0160983477283025	0.999995718296692
CMPK1	35.9503370587694	0.0211007542561187	0.0387769865622836	0.544156628113085	0.586333694979881	0.999995718296692
FOXE3	0.0228334965513879	0.181369203269211	4.09569632599513	0.0442828737370181	0.964678923060164	0.999995718296692
TRABD2B	0.108306075695713	0.353719010147897	2.16237956505271	0.163578594555982	0.870062896770271	0.999995718296692
SLC5A9	10.9999685978501	-0.388963218548331	0.166983226226452	-2.32935503366574	0.019840265129284	0.999995718296692
SPATA6	181.561190806111	-0.0393519787670847	0.112020388745767	-0.351293003065676	0.725368543619942	0.999995718296692
AGBL4	40.2770264385785	-0.0669253953172788	0.0640540263562649	-1.04482729852209	0.296102795655015	0.999995718296692
BEND5	2.80949758409501	0.0519475075543436	0.132810764780795	0.391139284831944	0.6956942839568	0.999995718296692
ELAVL4	43.8303447660572	-0.0256896139028654	0.0681724744604472	-0.376832645524261	0.706297978503664	0.999995718296692
DMRTA2	0.0526392887107581	0.138188490914038	4.09566654230435	0.0337401713461489	0.973084345094095	0.999995718296692
FAF1	207.710239211686	-0.0127070964145978	0.0251688929878403	-0.504873075694546	0.613647985865176	0.999995718296692
CDKN2C	2.00657454847154	-0.000565015853475682	0.172736583064558	-0.00327096810329122	0.997390149705405	0.999995718296692
C1orf185	0.0397170592766948	0.251230025587947	4.09567670539124	0.0613402970154473	0.951088198829614	0.999995718296692
RNF11	41.928162738567	0.0409876741154005	0.0472177019448206	0.86805736889312	0.38536292742829	0.999995718296692
TTC39A	1.0939339436161	0.24579813390848	0.216195973943595	1.13692280862089	0.255570556237337	0.999995718296692
TTC39A-AS1	0.0560653854182095	0.237794341418554	4.09563174401588	0.0580604791351164	0.953700454341992	0.999995718296692
EPS15	242.85401148903	0.0127036484771937	0.0495140465463508	0.256566557639388	0.797513394102469	0.999995718296692
OSBPL9	80.8932467433536	-0.0347329119335056	0.0330526447975402	-1.05083608728614	0.293333878409034	0.999995718296692
NRDC	104.210781029948	-0.00544165818938758	0.0302781985256754	-0.179721993194976	0.857370826503285	0.999995718296692
RAB3B	3.53058777690709	-0.111401764511191	0.134804733171909	-0.82639356860806	0.408580870545015	0.999995718296692
TXNDC12	18.2741531156221	-0.0906402765390148	0.0532268170348741	-1.70290619631881	0.0885856242695018	0.999995718296692
KTI12	1.04202189310154	0.055977598192245	0.211562881780123	0.264590828604909	0.791324686119114	0.999995718296692
TXNDC12-AS1	0.147947391932286	0.068312691752298	1.18127517139768	0.0578296178624249	0.953884346007504	0.999995718296692
BTF3L4	38.7438132810188	-0.0321988564740848	0.0373801723068721	-0.861388658397523	0.389024020465988	0.999995718296692
ZFYVE9	29.5076143958223	0.0518337940767599	0.0529447950082445	0.979015861118895	0.327572142545414	0.999995718296692
CC2D1B	8.18630866505252	0.000904999816797512	0.0777557022588143	0.0116390154098946	0.990713618967839	0.999995718296692
ORC1	0.855239341269825	0.0165465191775732	0.297111805567921	0.0556912208383809	0.955587793405742	0.999995718296692
PRPF38A	11.1998249087992	0.100670114149079	0.0649853725490506	1.5491195972308	0.121352972736577	0.999995718296692
TUT4	127.421115804758	-0.00686142146254534	0.0279976316463518	-0.245071495661292	0.806401073194458	0.999995718296692
GPX7	2.43515331754688	-0.0637984429064778	0.150682467342696	-0.423396590403457	0.672005932112237	0.999995718296692
SHISAL2A	9.32071806411358	0.0554524893629325	0.14014137001252	0.395689647946061	0.692333993277125	0.999995718296692
COA7	4.08277566243061	-0.0363418427333784	0.110826393222618	-0.327916858761056	0.742974526463435	0.999995718296692
ZYG11B	57.5219814364443	-0.047262268668468	0.0310267922454639	-1.52327279902349	0.127690469462797	0.999995718296692
ZYG11A	0.119158680850316	0.246047314105549	2.15169112714708	0.114350666320674	0.908959819952499	0.999995718296692
ECHDC2	29.8328803264972	-0.0642400578635767	0.0562965713986135	-1.14110071479697	0.253828013877468	0.999995718296692
SCP2	47.2906757957447	-0.0871153366908164	0.0406345093551325	-2.14387568776718	0.0320428487097158	0.999995718296692
PODN	0.223910583406933	0.385718469835027	0.593704677687801	0.6496806987225	0.515898493987048	0.999995718296692
SLC1A7	0.0508738832286319	0.11962028303142	4.09570220631738	0.0292062940628136	0.976700061440257	0.999995718296692
CPT2	4.69501973622777	-0.20538571972256	0.103424879833992	-1.98584441241049	0.0470506026028384	0.999995718296692
CZIB	11.5310237593117	0.0148506131009038	0.0644244752552933	0.230511976109323	0.817693958448921	0.999995718296692
MAGOH	11.633071913563	-0.00887744810187716	0.0624979445166252	-0.142043841130098	0.887045376531527	0.999995718296692
LRP8	24.2963800782999	-0.0787233322003983	0.085872805428729	-0.916743453382754	0.359277090091778	0.999995718296692
GLIS1	2.14784197145617	-0.149643422136582	0.149941819004358	-0.998009915647566	0.31827455047701	0.999995718296692
NDC1	18.4757712483314	-0.0272644368387935	0.0734055838342872	-0.371421837613101	0.710323362946788	0.999995718296692
YIPF1	18.5863940037663	-0.0838760879236909	0.0590945533598196	-1.41935395319734	0.155795849820135	0.999995718296692
DIO1	2.69348807514411	-0.271017727418295	0.150990790247919	-1.7949288627028	0.0726650346698442	0.999995718296692
HSPB11	23.5895120509021	-0.0645214067179683	0.0560049576917863	-1.1520659844625	0.249293959661098	0.999995718296692
LRRC42	4.30221498019664	-0.0117813054132677	0.106843090390822	-0.110267359079308	0.912197343054194	0.999995718296692
TMEM59	44.0013855050339	-0.0155268319009367	0.0388765466238937	-0.39938814656428	0.689607226603888	0.999995718296692
TCEANC2	11.5378149204749	-0.218889620992034	0.0744138279002867	-2.94151809103735	0.00326607764234735	0.971110293037836
CDCP2	0.218933786886214	-0.00327555202366606	0.660204047550107	-0.00496142372319743	0.996041372852413	0.999995718296692
CYB5RL	3.45419900297236	-0.109527155752385	0.128883694691329	-0.849813904037262	0.395428558158269	0.999995718296692
MRPL37	7.68868810014442	0.0296043421403475	0.0813586801837755	0.363874414794786	0.715951790913387	0.999995718296692
SSBP3	50.0975005096519	-0.068601649275788	0.0466210067310423	-1.47147507284758	0.141162683936312	0.999995718296692
SSBP3-AS1	0.0672373473429224	-0.0627732546280035	4.09568048780617	-0.0153266971910759	0.987771543704663	0.999995718296692
ACOT11	11.1061187366507	0.120346906733523	0.11511265538875	1.0454706854524	0.295805482272542	0.999995718296692
FAM151A	0.490106705016503	0.193420950427262	0.335165524308637	0.577090829452823	0.563878098995693	0.999995718296692
MROH7	7.47799996008014	-0.0138361825202282	0.11403784734827	-0.121329741326778	0.903429863854527	0.999995718296692
TTC4	11.328702118803	0.00283493851950748	0.071520507080804	0.0396381210818956	0.968381635080067	0.999995718296692
PARS2	0.660213607183154	0.0331174792497078	0.249488496894552	0.132741507772622	0.894397814860951	0.999995718296692
TTC22	0.105438531984065	0.146961578423549	1.95159988541711	0.0753031292539451	0.939973531769456	0.999995718296692
LEXM	0.0296845252357382	0.0724700988611255	4.0957099658265	0.0176941481369034	0.985882849028559	0.999995718296692
DHCR24	15.3326853964636	-0.0270127146650882	0.0665697229583636	-0.405780788392096	0.684903675824823	0.999995718296692
DHCR24-DT	0.0336107725867434	0.0764877042886981	4.09570381657826	0.0186751063343734	0.985100287059131	0.999995718296692
TMEM61	0.0854285938870349	0.0533186830108646	4.09564175335437	0.0130183952166217	0.989613116843483	0.999995718296692
PCSK9	0.0543901653057232	0.185288220871505	4.09566527152392	0.0452400791050393	0.963915948431667	0.999995718296692
USP24	136.497782134776	0.0486342729519064	0.0406513350788256	1.19637578587767	0.23154994622345	0.999995718296692
MIR4422HG	0.388035725640656	-0.235222597071513	0.41590154831918	-0.565572785247227	0.571684232520237	0.999995718296692
PLPP3	14.2996062018141	0.15116255034643	0.0687165208662172	2.19979923955587	0.0278211419629437	0.999995718296692
PRKAA2	9.46557839648358	0.0203853855762415	0.0798421721869134	0.255321029198938	0.798475159107453	0.999995718296692
FYB2	0.223524225256107	0.182069897595866	0.658917480850793	0.276316690461418	0.782304837628216	0.999995718296692
DAB1	52.893940462505	-0.169404438216864	0.0912724655454612	-1.85603004372098	0.0634492758583015	0.999995718296692
DAB1-AS1	0.0608338976075492	0.0334475198113479	4.09568284196801	0.00816653073539163	0.993484123637371	0.999995718296692
OMA1	9.66990925017414	-0.155447708174778	0.075524045262343	-2.05825452853868	0.0395657066782155	0.999995718296692
MYSM1	55.6398906419366	0.0485521817923891	0.0299159762085169	1.62295161133891	0.104599749305125	0.999995718296692
JUN	22.9329946555722	0.0942061261082518	0.109433588097117	0.860852026752959	0.389319546351093	0.999995718296692
FGGY	47.9355332134208	-0.0934340946074027	0.075892030313111	-1.23114501248573	0.218268632955198	0.999995718296692
HOOK1	6.9567305558624	0.220496637464036	0.084641441346283	2.60506713918003	0.00918562583342805	0.999995718296692
CYP2J2	0.972729256064754	-0.0110199250733882	0.208943940292021	-0.0527410608701394	0.957938222691391	0.999995718296692
C1orf87	0.0862807604736425	0.317978437207391	2.83396736048009	0.112202575668875	0.910662786979484	0.999995718296692
NFIA	218.107512482603	-0.0215949057314323	0.0450316288583018	-0.479549736017402	0.631547594606893	0.999995718296692
NFIA-AS2	0.411519679803518	-0.117387490497244	0.324381808135398	-0.361880622011474	0.717441241328333	0.999995718296692
NFIA-AS1	0.241998043131629	0.0405411963336557	0.539339129775502	0.0751682829883507	0.940080819446479	0.999995718296692
TM2D1	42.1595100035867	0.02559480121653	0.0349061785076564	0.733245583182815	0.463408658036619	0.999995718296692
PATJ	16.9377933901346	0.11966817111771	0.0641746328298915	1.86472700879982	0.0622196789533737	0.999995718296692
L1TD1	0.112537927193408	0.0876944076198774	2.04715085693026	0.0428372961977882	0.965831233197858	0.999995718296692
KANK4	0.322694823017311	-0.186301584752051	0.393229574117596	-0.473773075613933	0.635661736396552	0.999995718296692
USP1	10.4284964894562	-0.15340878489976	0.0713300946051242	-2.15068808963474	0.0315008270794371	0.999995718296692
DOCK7	66.6117968589037	-0.0274770586322357	0.0349869691541397	-0.785351212080758	0.432247677258238	0.999995718296692
ANGPTL3	0.165009253942225	0.0500397266448165	0.88576366909675	0.0564933157575136	0.954948820275849	0.999995718296692
ATG4C	90.5875945275156	-0.0295282753268473	0.0631197182480987	-0.467813801240103	0.639917750173488	0.999995718296692
ALG6	11.3892109662552	-0.0313498329270403	0.071706932557228	-0.437193891985556	0.661970739036333	0.999995718296692
ITGB3BP	27.0911326966182	-0.149641457637098	0.083049988107503	-1.80182395021414	0.0715731083236026	0.999995718296692
BX004807.1	1.23264204835514	-0.324177937113526	0.229450115789359	-1.4128471280055	0.157700677801222	0.999995718296692
EFCAB7	11.548432219962	-0.137300481644715	0.0815894103352559	-1.68282233050269	0.0924094908098268	0.999995718296692
DLEU2L	1.35355436599892	0.135365705362451	0.188321065027917	0.718802781528366	0.472262443606923	0.999995718296692
PGM1	12.5550398449042	-0.0613170726190473	0.0954831958311246	-0.642176584951085	0.520758534373402	0.999995718296692
ROR1	2.63888090719904	-0.187923276187884	0.177003848681885	-1.06169033943224	0.288376286436723	0.999995718296692
ROR1-AS1	0.753017603882625	0.231338631937105	0.230160308244535	1.00511957818252	0.314839273823359	0.999995718296692
UBE2U	0.125589065333883	0.12581889789023	1.55735355910759	0.0807901951065808	0.935608805751688	0.999995718296692
CACHD1	4.18512234867086	-0.294837979895629	0.110601687328446	-2.66576385060083	0.00768136288041711	0.997181167134296
RAVER2	4.19431817042014	-0.092723463352654	0.156075471571619	-0.594093757455703	0.552449405917563	0.999995718296692
JAK1	123.008300741047	0.0504796950688951	0.049095907572487	1.02818539395295	0.303862627685583	0.999995718296692
AK4	8.64203590033783	0.0751266961547797	0.0828200698796631	0.907107374624752	0.364350018638796	0.999995718296692
DNAJC6	43.2843191927022	0.0633618891538158	0.04696229973869	1.34920754533694	0.177270311897541	0.999995718296692
LEPROT	23.5421820552196	-0.0375001329787236	0.0529587153796303	-0.708101257930956	0.47888237850559	0.999995718296692
LEPR	34.7733467262084	-0.0718648533560333	0.0890679921722534	-0.80685386077919	0.419750683818583	0.999995718296692
PDE4B	205.127413487348	-0.017464047606112	0.0971290636919949	-0.179802491059649	0.857307627908056	0.999995718296692
SGIP1	26.4880462884996	0.0846603392136814	0.0529368994032363	1.59926894412153	0.109760856927452	0.999995718296692
TCTEX1D1	3.36916169273263	0.146594219774914	0.149768062259024	0.978808282378517	0.327674716594162	0.999995718296692
INSL5	0.0716161481991	0.0378919907000186	4.0956760951637	0.00925170590144144	0.992618312005078	0.999995718296692
WDR78	4.16661664295952	0.00765015143289495	0.109487856781088	0.0698721452570833	0.944295423792735	0.999995718296692
MIER1	62.384720140275	-0.0101588545097361	0.030848225221519	-0.329317308752321	0.741915862620034	0.999995718296692
SLC35D1	18.3677151958491	-0.000580422574522828	0.062234150596275	-0.00932643201460469	0.992558691765386	0.999995718296692
C1orf141	0.156883080636723	0.265695932494811	1.02806360122004	0.258443088715037	0.796064965794143	0.999995718296692
IL23R	0.0501777136234424	0.0768945450687625	4.09567505138074	0.0187745717382632	0.985020939060767	0.999995718296692
IL12RB2	4.48544967056942	-0.244801375585816	0.151478312457322	-1.61608200946117	0.106076583357136	0.999995718296692
SERBP1	47.4243151272405	0.0826137687988224	0.039880574976872	2.0715290300286	0.0383093844402251	0.999995718296692
GADD45A	3.5852633564117	-0.0890957245165509	0.128546368625879	-0.693101839195899	0.488245643546321	0.999995718296692
GNG12	4.84747787281325	-0.108693218282172	0.132930541472677	-0.817669266054354	0.413546064304453	0.999995718296692
GNG12-AS1	16.9823009368541	-0.24168791738826	0.136143174303108	-1.77524814318027	0.0758569236705351	0.999995718296692
DIRAS3	0.987100870317486	0.165010626609521	0.218887020390533	0.753862089744348	0.450932036461713	0.999995718296692
WLS	37.4916557406913	-0.046375123568101	0.085156642536993	-0.544586096709427	0.586038219110323	0.999995718296692
RPE65	0.0599421599255217	0.0240667688841054	4.09566971827348	0.00587614982153657	0.995311537761873	0.999995718296692
DEPDC1	0.521553373145562	-0.123842091124291	0.503012488085475	-0.246200828125855	0.80552677453472	0.999995718296692
DEPDC1-AS1	0.0421955039008962	0.116534321652694	4.09564017215759	0.0284532617012845	0.977300644680043	0.999995718296692
LRRC7	54.0513426427666	-0.039850762127922	0.0563916804808692	-0.706678038109564	0.47976658056607	0.999995718296692
LRRC40	20.578161201211	-0.0335083455122982	0.0516744032643181	-0.648451523298696	0.516692955099704	0.999995718296692
SRSF11	142.99347560303	0.030090398570907	0.0334900984482036	0.898486417334526	0.368926283303434	0.999995718296692
ANKRD13C	51.6169664555385	-0.00943416950700825	0.03498101242571	-0.269694009772982	0.78739566935494	0.999995718296692
HHLA3	3.91357715292904	-0.0320615364253241	0.116705154619457	-0.274722539290298	0.78352941334931	0.999995718296692
CTH	1.9440408399062	0.141122825751724	0.172516554413189	0.818024833800738	0.413343007138589	0.999995718296692
PTGER3	0.626438800172429	0.143102234747068	0.260798234853647	0.548708601602972	0.583205442256097	0.999995718296692
ZRANB2-AS1	1.40932700190892	-0.321460448774051	0.200052863746956	-1.60687751603827	0.108081239511389	0.999995718296692
ZRANB2	93.7795582148303	-0.00828355087376244	0.027482017072537	-0.301417135863738	0.763096429028043	0.999995718296692
ZRANB2-AS2	14.5089488412785	-0.0628775800150288	0.0954616746169077	-0.658668311312991	0.510108786147081	0.999995718296692
NEGR1	91.9553062630975	-0.0138858462882082	0.0537080179320749	-0.258543264541428	0.795987663302249	0.999995718296692
LRRIQ3	1.3169578249953	-0.0401636821627525	0.2182490337684	-0.1840268498296	0.853992391507053	0.999995718296692
FPGT	24.0540295990863	-0.0100044585161448	0.0600913202282251	-0.166487580538224	0.867773256071581	0.999995718296692
TNNI3K	14.2699617477399	-0.208018389078123	0.0883900254063481	-2.35341474472733	0.0186018730236537	0.999995718296692
LRRC53	0.227738597226342	-0.349488014296702	0.53335541583395	-0.655262895850125	0.512298505570026	0.999995718296692
ERICH3	9.79175413427099	0.0813685042692792	0.0796734136139683	1.02127548674548	0.307123936912933	0.999995718296692
ERICH3-AS1	0.139266749400196	-0.0560727437519926	1.26198963817089	-0.0444320159658865	0.964560041790422	0.999995718296692
CRYZ	8.78440284429247	-0.0132760077430383	0.113899701761164	-0.116558757729469	0.907209721441912	0.999995718296692
TYW3	15.7385004506407	0.073866579625966	0.0607370027553762	1.21617097115362	0.223919799416999	0.999995718296692
SLC44A5	11.8210992147462	-0.0101845997542508	0.075956717226401	-0.134084253850703	0.893335950808051	0.999995718296692
ACADM	32.7103045327017	-0.0281968558647581	0.0439249912901973	-0.641931962569354	0.520917360097007	0.999995718296692
RABGGTB	25.7523445107958	0.0576524949554825	0.0620785150980151	0.928702867078176	0.35304309451474	0.999995718296692
MSH4	10.3306954117178	-0.0743810043997013	0.125186479249453	-0.594161644657213	0.552404003638147	0.999995718296692
ASB17	0.138463543192847	-0.19792088512182	1.14672009530269	-0.172597380941141	0.862967910708334	0.999995718296692
ST6GALNAC3	665.775666759259	0.129569909351296	0.0838757013719835	1.54478480932948	0.122398322844087	0.999995718296692
ST6GALNAC5	17.0521808698448	-0.017416288967866	0.0718452717457134	-0.242413850552457	0.80845950319888	0.999995718296692
PIGK	27.0858518559491	-0.00246841573305434	0.046009532677698	-0.0536500935653026	0.95721394505822	0.999995718296692
AK5	35.9092844675218	0.0119161698356595	0.0503940791224094	0.236459719934849	0.813075959922801	0.999995718296692
USP33	93.0190169113514	-0.013065226775967	0.0285962011227247	-0.456886798351139	0.647752413394685	0.999995718296692
MIGA1	48.1744453798238	-0.0071145416363698	0.0345260633968387	-0.206062925697496	0.836741758260559	0.999995718296692
NEXN-AS1	0.645047981560023	-0.150871374668445	0.251257083533908	-0.60046615421326	0.54819561084792	0.999995718296692
NEXN	3.75203611442394	-0.142161922377681	0.133532362359679	-1.06462523290615	0.287045556505034	0.999995718296692
FUBP1	79.4559530932258	0.0427744551002307	0.0309789030299563	1.38076080547036	0.167352518382715	0.999995718296692
DNAJB4	11.4250032780896	0.0111496368629994	0.100409148897994	0.111042041341535	0.911583008686704	0.999995718296692
GIPC2	14.2422064189176	-0.175134132386848	0.0900891878238885	-1.94400833903854	0.051894445503451	0.999995718296692
PTGFR	0.255374969031084	0.017700125112135	0.59966295427046	0.0295167893665679	0.97645242879726	0.999995718296692
IFI44L	85.0586899718952	0.0815594612777164	0.150821798088986	0.54076706624062	0.588668145531352	0.999995718296692
IFI44	42.5949640923451	0.0031621368884361	0.100021828492308	0.0316144679226623	0.974779505423688	0.999995718296692
ADGRL4	1.62874983600684	0.0263958258224502	0.198467873301408	0.132997977876064	0.894194979714551	0.999995718296692
ADGRL2	24.8024921391763	0.0182824211717636	0.0629597799559912	0.290382545563897	0.771523595338022	0.999995718296692
TTLL7	36.6888252551784	0.00568700142124013	0.0460781746085283	0.123420718584359	0.901773951442118	0.999995718296692
TTLL7-IT1	0.230933401062819	0.0677276031760663	0.649005520968748	0.104355973852074	0.916886859632644	0.999995718296692
PRKACB	119.258272491309	-0.0386857092003109	0.0412427571734656	-0.938000072051443	0.348244373079004	0.999995718296692
SAMD13	3.07883688258178	-0.254084207941543	0.142458080856163	-1.78357174555852	0.0744932801657415	0.999995718296692
DNASE2B	0.079864038993372	0.167347407933948	3.08396277857931	0.0542637573631937	0.956725024423776	0.999995718296692
RPF1	12.7070052430244	0.0391116625871222	0.0630950441135123	0.619884860001961	0.535333594124778	0.999995718296692
GNG5	16.0273519323705	-0.0742810325998614	0.0615317061371207	-1.20719930037905	0.227355399835152	0.999995718296692
SPATA1	26.5724644023615	-0.196239080944657	0.0889129389014309	-2.20709250385041	0.0273075973844356	0.999995718296692
CTBS	30.1707289208553	0.0152793570093618	0.0581464212922968	0.262773815993831	0.79272491829922	0.999995718296692
SSX2IP	21.9978300355045	-0.00945887908316051	0.0573456406010645	-0.164945041750653	0.868987239722514	0.999995718296692
LPAR3	0.347832114810662	-0.375860773308335	0.359248056804557	-1.04624302397498	0.295448843537032	0.999995718296692
MCOLN2	1.67968414042032	0.11503153776501	0.242485150809161	0.474385905203495	0.635224742225388	0.999995718296692
WDR63	0.472097137955463	-0.374261423984519	0.303404534624734	-1.23353932217073	0.217374615411217	0.999995718296692
MCOLN3	0.156257512580701	0.143218632901294	1.18305285268337	0.121058524626731	0.903644680052191	0.999995718296692
SYDE2	1.38132243346767	0.219685899146725	0.187818232070258	1.16967291580376	0.242132621568873	0.999995718296692
C1orf52	23.8428460818055	0.070487319285188	0.0477972234253354	1.47471577287951	0.140288973736426	0.999995718296692
BCL10	6.97427733105211	-0.115799211753415	0.0860726153063293	-1.34536648318736	0.178506913444212	0.999995718296692
DDAH1	28.2211077800625	-0.0695408885150008	0.0564602790249548	-1.23167808795746	0.21806935821779	0.999995718296692
CCN1	1.46475243280682	0.128650891763151	0.188598824091798	0.682140476658181	0.495150128354448	0.999995718296692
ZNHIT6	32.7369183163379	0.0352086877285981	0.0487120263318857	0.722792508952792	0.46980737030285	0.999995718296692
COL24A1	2.97652819402611	-0.113839074348269	0.145992631623308	-0.779759040456224	0.435532719710824	0.999995718296692
ODF2L	34.9067865706173	0.0956311149829121	0.0566724740592773	1.68743497739106	0.0915197429476785	0.999995718296692
CLCA2	0.0430222549363853	0.113168587507345	4.09567843270539	0.027631218946208	0.977956282047626	0.999995718296692
CLCA1	0.052612439365283	0.299035241296741	4.09563890344886	0.0730130874196279	0.941795703053434	0.999995718296692
CLCA4	0.487489862782039	-0.480088186375414	0.276101053509883	-1.73881330865052	0.0820676068612592	0.999995718296692
CLCA4-AS1	1.44784803962077	-0.0294233772295886	0.220006618390097	-0.133738600433454	0.893609280600237	0.999995718296692
SH3GLB1	48.4724466127735	0.0538136657796183	0.0539996045499277	0.996556664222651	0.318979749703579	0.999995718296692
SELENOF	46.4641811788951	-0.0135654261206747	0.039909676281154	-0.339903186012072	0.733929437256273	0.999995718296692
HS2ST1	71.9852762182089	0.033235029380415	0.0573442666869102	0.579570222109082	0.562204478883944	0.999995718296692
LMO4	96.2884233462228	-0.00335856553375414	0.0443121550519432	-0.0757933241977779	0.939583527367291	0.999995718296692
PKN2-AS1	7.90697922370781	-0.0251814750158326	0.0816703462584423	-0.308330699812964	0.757830708125714	0.999995718296692
PKN2	233.000137814657	-0.00462571176752688	0.0396227875125869	-0.116743723950705	0.907063140451622	0.999995718296692
GTF2B	31.0989232607979	0.0378763111598664	0.0511159295966309	0.740988405351487	0.458700470522486	0.999995718296692
KYAT3	33.6861230886923	0.0500011632510383	0.0450656223401111	1.10951897820646	0.26720636196714	0.999995718296692
RBMXL1	10.1938165306475	-0.0443640242298072	0.0694173501545994	-0.639091295346251	0.522763542309641	0.999995718296692
GBP3	6.59028281844744	-0.0809609498443429	0.0937225383231135	-0.863836503928497	0.387677711682106	0.999995718296692
GBP1	4.25002271249761	0.0682517968028247	0.15090633659279	0.452279197440179	0.651067860229516	0.999995718296692
GBP2	15.8575964889044	-0.0293999104256574	0.127246238250185	-0.231047383639372	0.817277990920282	0.999995718296692
GBP7	0.0527177494037955	0.141424216961127	4.09568575639893	0.0345300458513379	0.972454483503853	0.999995718296692
GBP4	4.77320141847625	-0.0028610909823773	0.150118742058649	-0.019058852633201	0.984794156304356	0.999995718296692
GBP5	1.61183107497376	0.162496587366595	0.198430375358506	0.818909842170137	0.412837854142057	0.999995718296692
GBP6	0.0454469255610951	0.0716155840312142	4.09568492063175	0.0174856185031361	0.986049205865785	0.999995718296692
LRRC8B	39.9901364969447	-0.0378279931404272	0.0539608673356181	-0.701026410586583	0.483286533293425	0.999995718296692
LRRC8C-DT	12.5530471312144	-0.0230353617883263	0.0763959858243555	-0.30152581368984	0.763013568906501	0.999995718296692
LRRC8C	131.943077524609	0.00273113588115347	0.0491174145516571	0.0556042272599898	0.955657096850771	0.999995718296692
LRRC8D	127.643065633408	0.0333042870085503	0.0493772525392354	0.674486434458593	0.500002107329747	0.999995718296692
ZNF326	41.1612899957742	0.0740962947612057	0.0379073579276842	1.95466787483736	0.050622284226021	0.999995718296692
ZNF644	144.071527818844	0.00676616679623338	0.0232300087233442	0.291268370873833	0.770846075618998	0.999995718296692
HFM1	1.48489454522041	0.0340220513833905	0.177989634179206	0.191146251523478	0.848411012147499	0.999995718296692
CDC7	6.18733006505082	-0.154421023044754	0.109292407083344	-1.41291629643582	0.157680336856616	0.999995718296692
TGFBR3	2.73775078875493	0.19872750014554	0.124154684250951	1.60064440052746	0.109455702191097	0.999995718296692
BRDT	0.217461607629681	0.139193133283718	0.628829498562389	0.221352741246931	0.824817786722836	0.999995718296692
EPHX4	5.98642403717543	-0.10008897403806	0.0954764050323426	-1.0483110880029	0.294495302707299	0.999995718296692
BTBD8	44.091824776154	-0.00105302053684279	0.0609598132579744	-0.0172740118541134	0.98621801804623	0.999995718296692
C1orf146	0.17855464400569	-0.000476028645691867	0.882921283044514	-0.000539151852870068	0.999569819081508	0.999995718296692
GLMN	27.7941360682117	-0.0392887810276072	0.0471575699080706	-0.833138372146765	0.404766694604075	0.999995718296692
RPAP2	55.0285598034087	0.0102010070656119	0.0343724725368495	0.29677839016893	0.766635704723329	0.999995718296692
GFI1	0.0797706707145908	0.212362799777766	4.09562723474436	0.0518511054854388	0.958647333998717	0.999995718296692
EVI5	162.721741762052	0.0361361339830399	0.0284669663233046	1.26940586406838	0.204296345783139	0.999995718296692
RPL5	102.551712503993	0.0535025639024254	0.0502554029293205	1.06461317159613	0.287051016808866	0.999995718296692
DIPK1A	49.7408414542185	0.0502694731050891	0.0533263585594499	0.942675901056455	0.345846703512366	0.999995718296692
MTF2	61.1156029941665	0.0557663872615226	0.0350053183891266	1.59308327499301	0.111141510809132	0.999995718296692
TMED5	30.6663637607116	0.0274189656562908	0.0635343082086309	0.431561567747834	0.66606009608416	0.999995718296692
CCDC18	42.9645615787121	-0.206343390370848	0.0692608434349643	-2.97922144948472	0.00288981843329315	0.971110293037836
CCDC18-AS1	139.834221793536	0.0183219799978004	0.0645264249426143	0.283945376085764	0.776452241876	0.999995718296692
DR1	29.2817901344854	0.0227093263299946	0.0547286260502838	0.414944206878676	0.678182747057506	0.999995718296692
FNBP1L	97.2895783151148	0.0291231968110386	0.0379755229968689	0.766893896719733	0.443144602720321	0.999995718296692
BCAR3	83.9972633776617	-0.0103348521577355	0.0573231075982089	-0.180291205253123	0.856923959733159	0.999995718296692
DNTTIP2	8.44969974363972	0.0983532432450466	0.0841469473701917	1.16882722806754	0.24247324786763	0.999995718296692
GCLM	9.46156018213025	0.0622409160182278	0.0728101128167943	0.854838889960782	0.392640345214391	0.999995718296692
ABCA4	0.207839533951662	0.0411432309433016	0.747703992144844	0.0550260950530426	0.956117674437055	0.999995718296692
ARHGAP29	3.52148028055407	0.167928939469475	0.118816889160224	1.41334233421163	0.157555092154333	0.999995718296692
ARHGAP29-AS1	0.0556494051374443	0.130657408285973	4.0956709106626	0.0319013444038732	0.974550726507509	0.999995718296692
ABCD3	33.8044471953197	0.0235493367751137	0.042586879333823	0.552971646279104	0.580282825639725	0.999995718296692
F3	7.21746493044602	0.057331588580627	0.0908189961771055	0.631273092567826	0.527861977272987	0.999995718296692
SLC44A3	0.59676778265628	0.237463924168386	0.24824488099847	0.956571282409844	0.338783689443221	0.999995718296692
CNN3	13.8320653840996	0.0993890203042504	0.0653563762522514	1.52072415888919	0.128329073456387	0.999995718296692
ALG14	10.3621466808681	-0.00791488784213054	0.0832782720111391	-0.0950414514012954	0.924281902461027	0.999995718296692
TLCD4	9.28043414641078	0.0135030176758248	0.0813710928917386	0.165943668641518	0.868201281282385	0.999995718296692
RWDD3	16.1957032565649	-0.0854820166374285	0.0602022889330051	-1.41991306564033	0.155632991664156	0.999995718296692
PTBP2	108.70319599117	0.042294985745904	0.0256992174422452	1.64576940293825	0.0998112439396854	0.999995718296692
DPYD	421.136206621312	0.10111525368617	0.128142921931563	0.78908184831444	0.43006417028999	0.999995718296692
DPYD-AS1	25.0367417910103	-0.100281681514741	0.163327791058588	-0.613990312761703	0.539221728645347	0.999995718296692
DPYD-IT1	0.212669329790966	0.0539571279937413	0.64187679609469	0.0840615026466567	0.933007532704977	0.999995718296692
DPYD-AS2	0.0593985445398561	0.152332525875743	4.09563154033478	0.037193903888945	0.970330399242816	0.999995718296692
MIR137HG	6.87838210653943	0.105917572060402	0.095724421245286	1.10648432952127	0.268516942987107	0.999995718296692
BX005019.1	0.505699389998902	-0.507995294418842	0.297887927095361	-1.70532354020585	0.0881340995966038	0.999995718296692
SNX7	20.494060314922	0.0594233416140883	0.0601159883843311	0.988478160488445	0.322918525147119	0.999995718296692
PLPPR5	4.33062680628978	0.0702581102111892	0.106272164039376	0.661114891620697	0.508538635920553	0.999995718296692
PLPPR4	11.5656725933394	0.148566264049495	0.0742643600504419	2.00050554463252	0.0454457018002552	0.999995718296692
PALMD	0.570209760875901	-0.276264387638373	0.30695394108952	-0.900019027798712	0.368110124747073	0.999995718296692
FRRS1	11.7499073262032	0.101228450640185	0.206056966614658	0.491264393062184	0.623239460364446	0.999995718296692
AGL	24.0621703743918	0.0634497533301476	0.0536941573377255	1.18168822225966	0.237329433294261	0.999995718296692
SLC35A3	28.3219373297409	0.0238577148584543	0.0441736868191618	0.540088830622696	0.589135773105179	0.999995718296692
MFSD14A	33.8637603311485	0.0265445591615542	0.0483185509131147	0.549365795536501	0.582754442469009	0.999995718296692
SASS6	7.41835708709254	0.00427454228312806	0.092419044691117	0.0462517471092072	0.963109598346201	0.999995718296692
TRMT13	31.9497277834436	0.0533353836083325	0.0480593898869266	1.10978070536932	0.267093535622863	0.999995718296692
LRRC39	3.79526436242905	-0.0519701138504574	0.139669972185951	-0.372092247439317	0.709824168252691	0.999995718296692
DBT	18.3605122206487	0.0519542673703306	0.055422227515253	0.937426547066013	0.348539190726885	0.999995718296692
RTCA-AS1	3.89228405383018	0.00764647340105776	0.128015229515054	0.0597309666203313	0.952369907962468	0.999995718296692
RTCA	24.0181951580107	0.050741620215331	0.0486919332536597	1.04209500064402	0.297367636194347	0.999995718296692
CDC14A	54.3616981390645	-0.0878042724712174	0.0502020380776809	-1.74901808439235	0.0802878934494057	0.999995718296692
GPR88	1.14145708742086	-0.0394878151079406	0.202004166008859	-0.195480201661825	0.845017035485734	0.999995718296692
VCAM1	0.177076386782121	-0.00607555755126257	1.00258440260184	-0.00605989633939616	0.995164931863254	0.999995718296692
EXTL2	17.1774984367212	-0.0249052653913546	0.0565405452151875	-0.440485058935455	0.659585831300894	0.999995718296692
SLC30A7	52.3011182459145	0.032215086247829	0.0442693491462096	0.727706344663694	0.466793365645039	0.999995718296692
DPH5	14.7826205097274	0.0619515277382996	0.0692559070816186	0.894530594556926	0.371038067926943	0.999995718296692
S1PR1	2.6403592598061	0.0569452487185205	0.135116175745862	0.421453970290189	0.67342361617031	0.999995718296692
OLFM3	15.4107442886854	-0.0903490896462006	0.0788291413163646	-1.14613819378804	0.251737976391863	0.999995718296692
COL11A1	5.46222094184404	-0.101282562308842	0.101024400293335	-1.0025554421977	0.316075403598855	0.999995718296692
RNPC3	57.6916545488757	-0.00824206699970516	0.0400678558070125	-0.20570272188767	0.837023132271258	0.999995718296692
AMY2B	17.1330169791762	-0.0164133722817377	0.0719796936860607	-0.228027815085246	0.819624616777621	0.999995718296692
AMY2A	0.148543016961886	0.262831554293514	1.43909188610217	0.182637089981379	0.855082780192839	0.999995718296692
PRMT6	3.15527000256181	0.0345664852796133	0.122992694308678	0.281045028519018	0.778675863292662	0.999995718296692
NTNG1	6.75881795874518	0.0472993170246266	0.0949816938168251	0.497983507388747	0.618495666781299	0.999995718296692
VAV3	12.2876176595227	-0.330673564612225	0.154740899007268	-2.1369500030932	0.0326020583479179	0.999995718296692
VAV3-AS1	0.162483695755897	0.248109476738704	1.39295691177198	0.178117122390443	0.858630995324548	0.999995718296692
SLC25A24	17.8248434064557	0.0302217615895518	0.0714939898909349	0.422717512837869	0.672501376619055	0.999995718296692
FAM102B	87.1503474080481	0.00569982948081347	0.0443218318577375	0.128600945446221	0.897673418163772	0.999995718296692
HENMT1	6.29598050546928	-0.0217708795994272	0.0891480527686468	-0.244210377268991	0.807067890447521	0.999995718296692
PRPF38B	75.9814299415586	-0.0459852577554598	0.0378441060007268	-1.21512337362591	0.224319040079014	0.999995718296692
FNDC7	0.207395242245281	-0.086366264670737	0.824094864648337	-0.10480136253196	0.916533428861027	0.999995718296692
STXBP3	56.1521008485153	-0.0144791385444601	0.0437578078338699	-0.330892685470701	0.740725547200294	0.999995718296692
AKNAD1	7.71134213702694	-0.0709409714235899	0.0878519723922276	-0.807505733700137	0.41937517248062	0.999995718296692
GPSM2	12.2538184128439	-0.229288914790864	0.0920521028131369	-2.49086015184589	0.012743426811101	0.999995718296692
CLCC1	9.28211598352109	0.112277548617378	0.0719956722373395	1.55950413584925	0.118877106452165	0.999995718296692
WDR47	21.4933338322128	0.0731614337457196	0.0566496201566833	1.29147262670725	0.196539841023698	0.999995718296692
TAF13	10.755212827255	0.133823341020102	0.0735191481308887	1.82025151844594	0.0687207107819391	0.999995718296692
TMEM167B	13.8827193468119	0.0233925369917535	0.059023389175505	0.396326563393305	0.691864133485688	0.999995718296692
C1orf194	0.630719816900277	-0.0596160727991783	0.258360169371176	-0.230747924280581	0.817510639830021	0.999995718296692
KIAA1324	4.19364128467498	-0.168783527280856	0.113591437965257	-1.48588247762548	0.137310209148017	0.999995718296692
SARS	31.587019872032	0.0681347584628167	0.0518035737619584	1.31525208619586	0.188425195202762	0.999995718296692
CELSR2	12.9559449282417	-0.046116013175756	0.0718547769696107	-0.641794674211566	0.521006508096329	0.999995718296692
PSRC1	14.3008884285838	-0.00293220589653365	0.0780506313417764	-0.0375679971593541	0.970032124467571	0.999995718296692
MYBPHL	1.01895471700449	0.382184797727845	0.208952265028249	1.82905314606748	0.0673916470136814	0.999995718296692
SORT1	134.98480315703	0.0955688813525008	0.0432318898696753	2.21061076998017	0.0270628023071021	0.999995718296692
PSMA5	18.4807337693379	-0.0203148955114276	0.0640026299855555	-0.31740719898561	0.750934645425384	0.999995718296692
SYPL2	0.447025353632765	-0.0121117682227753	0.306708064844623	-0.0394895655218947	0.968500072536482	0.999995718296692
ATXN7L2	1.72586376907976	-0.281528606520622	0.165408878536568	-1.70201629447831	0.0887523137576088	0.999995718296692
CYB561D1	8.95557725907927	0.00269119446608059	0.0800344037941578	0.0336254702790332	0.973175811404138	0.999995718296692
AMIGO1	4.93977113020593	0.00242773218601985	0.104018333348575	0.0233394643796522	0.981379492256131	0.999995718296692
GPR61	0.904684374810303	0.274121989196626	0.229266537225912	1.19564761832869	0.23183410064621	0.999995718296692
GNAI3	62.5894847453142	0.0687245555065044	0.0475905382299879	1.44408023238534	0.148716407859892	0.999995718296692
AMPD2	21.7175631681596	0.0272350621294323	0.0874043104823665	0.31159861543587	0.75534558660977	0.999995718296692
GSTM4	10.2698686223392	0.0271330819347027	0.080839764425982	0.335640289495723	0.737142138093837	0.999995718296692
GSTM2	8.29746891807288	0.0981603728817904	0.100169797009302	0.979939820310059	0.327115825368585	0.999995718296692
GSTM1	0.0863463835760343	0.118268089835108	3.0645677169031	0.0385920954471922	0.969215604518962	0.999995718296692
GSTM5	2.77049093120355	0.143425718068498	0.142613133301035	1.00569782563958	0.314560949456156	0.999995718296692
GSTM3	11.9265769222663	0.0817828100107945	0.0862224371460026	0.948509607450663	0.342870084156187	0.999995718296692
EPS8L3	0.0497993498141734	0.1283579319094	4.0956661731305	0.0313399399471296	0.974998438568264	0.999995718296692
CSF1	1.11171028913235	0.0711323729115388	0.216713222881765	0.328232730636595	0.742735702008852	0.999995718296692
AHCYL1	62.6495562126201	0.0727811203392981	0.0395022746874242	1.84245390715357	0.0654087827877391	0.999995718296692
STRIP1	15.934580131089	-0.0914528092940333	0.0576713770200223	-1.58575733786074	0.112794366788158	0.999995718296692
ALX3	0.353009122817075	0.370650778299418	0.331478255890444	1.11817523989242	0.263492156956144	0.999995718296692
SLC6A17	19.2135438842028	0.0185770274476748	0.0591691916537043	0.313964529993909	0.753547978535953	0.999995718296692
KCNC4	8.96172650560945	0.0798524874132787	0.0787590243267321	1.01388365455126	0.310638271743218	0.999995718296692
RBM15-AS1	3.00151084137073	-0.127411739237431	0.126606609425715	-1.00635930316251	0.314242762884066	0.999995718296692
RBM15	11.5157388974777	-0.100603043617774	0.0680020186621367	-1.47941260564063	0.139030073105568	0.999995718296692
LAMTOR5-AS1	19.1314115641012	-0.107271807068214	0.0720333480328933	-1.48919646243888	0.136435642083684	0.999995718296692
SLC16A4	5.29060779198031	-0.189913644373844	0.114332201079648	-1.66106873287206	0.0966996432600555	0.999995718296692
LAMTOR5	19.6362436579298	0.121609170868599	0.0562624538921151	2.16146226223599	0.0306596490409814	0.999995718296692
PROK1	0.0368127112449562	0.309580102659152	4.09568856630176	0.0755868268906711	0.939747817098607	0.999995718296692
KCNA2	19.103993291858	0.129985477759607	0.0595013185749062	2.18458146597152	0.0289195480933218	0.999995718296692
KCNA3	0.148888769314745	0.0356575827266571	1.0891011683164	0.0327403768942594	0.973881625032745	0.999995718296692
CD53	137.563164672875	0.00810428045479686	0.0399819821271866	0.202698316181933	0.839370839350557	0.999995718296692
LRIF1	10.2900086391776	-0.00518273068271023	0.0786804949101896	-0.0658705907814395	0.947480854871713	0.999995718296692
DRAM2	58.8516610131713	-0.0122120647377191	0.0439526565779987	-0.277845884378967	0.781130666726729	0.999995718296692
CEPT1	64.8312608807603	-0.0142673330182726	0.0396617561760546	-0.359725196104312	0.719052647908961	0.999995718296692
DENND2D	6.548033673818	-0.0529798833365653	0.128617236986028	-0.411918997624871	0.680398795768717	0.999995718296692
CHI3L2	1.30530555407493	0.21721769456446	0.242429610542331	0.896003149444202	0.370251081160494	0.999995718296692
PIFO	0.466603285333927	0.421223364690569	0.302370793459228	1.3930689530944	0.16359894050039	0.999995718296692
OVGP1	1.9202246540622	-0.0781930598149082	0.174073086787043	-0.449196721090882	0.653289752621023	0.999995718296692
WDR77	8.96029021551866	-0.0411063365555673	0.0786812197744212	-0.522441526369558	0.60136294924544	0.999995718296692
ATP5PB	24.0704038134817	0.0259362853015631	0.0487297369543925	0.532247595053459	0.594554522586316	0.999995718296692
C1orf162	34.1354521169368	-0.0952017838839791	0.0849832471102361	-1.12024177848239	0.262610744965293	0.999995718296692
TMIGD3	56.7412534254866	-0.00943957006314645	0.0701315657484697	-0.134598022479662	0.892929705212544	0.999995718296692
ADORA3	30.2950053959166	0.0584404654268396	0.072416093806923	0.807009358757386	0.419661091277903	0.999995718296692
RAP1A	285.736591991926	0.0487210755938958	0.0271690385833553	1.7932572565797	0.0729317986094317	0.999995718296692
INKA2	38.7653116219538	-0.178224927862228	0.0854700971525547	-2.08523137096845	0.0370483035812602	0.999995718296692
INKA2-AS1	0.628439717216999	0.379235086781586	0.28856890618927	1.31419248105979	0.18878143815367	0.999995718296692
DDX20	7.77043263024785	0.0623984739355587	0.0846050395923057	0.737526679690052	0.460802124776531	0.999995718296692
KCND3	14.0987165694636	0.0674402802117702	0.0708115499987819	0.95239096182657	0.340898741477085	0.999995718296692
CTTNBP2NL	118.794472045431	0.0603747909828599	0.051744995126436	1.16677546949879	0.243301055880402	0.999995718296692
WNT2B	52.3026413598344	0.0557357356986697	0.0906034036930356	0.615161610125623	0.538447997793019	0.999995718296692
ST7L	32.0790335244264	-0.0481499134461486	0.0416668839686677	-1.15559189600921	0.247848124378261	0.999995718296692
CAPZA1	100.004817790211	0.00940441048372588	0.032360507051796	0.290613817288871	0.771346691310802	0.999995718296692
MOV10	11.5198222541299	-0.12203902093454	0.0762521582974483	-1.60046644789363	0.109495144427389	0.999995718296692
RHOC	6.42690718576834	-0.142183526369149	0.0921930983382552	-1.5422361210541	0.123016225448767	0.999995718296692
PPM1J	0.975864293235041	0.0264921712680543	0.214080879316066	0.123748423272037	0.901514470066376	0.999995718296692
TAFA3	0.10103368134501	0.430924181511337	2.60486040518891	0.165430815660191	0.868604900427646	0.999995718296692
SLC16A1	9.27942652544108	0.0653503741157585	0.102959904895298	0.634716729606681	0.525613180593379	0.999995718296692
SLC16A1-AS1	36.6247262261719	0.0889749522938458	0.052055333193768	1.70923797495734	0.0874068772332671	0.999995718296692
LRIG2-DT	8.29129952336054	-0.0756270383995989	0.104711782726832	-0.72224000423039	0.470146932031071	0.999995718296692
LRIG2	30.7375319138283	0.029444730607001	0.0446601894856868	0.659305993684549	0.509699294332883	0.999995718296692
MAGI3	58.998936918582	0.0477294938134608	0.0441753996309972	1.08045414896416	0.279939994061105	0.999995718296692
PHTF1	23.7463508010325	-0.00957922632421896	0.0581973166642555	-0.164599106510051	0.869259534526063	0.999995718296692
RSBN1	30.2621095852195	-0.0198396414527815	0.0484963507703814	-0.409095553327662	0.682469539392314	0.999995718296692
PTPN22	6.77609113388196	-0.321157117555631	0.177285324911665	-1.81152680130548	0.0700593442073361	0.999995718296692
AP4B1-AS1	1.85251814805366	-0.225056575052997	0.195891788233275	-1.14888213070469	0.250604586914536	0.999995718296692
BCL2L15	0.943055676701043	0.158743875022122	0.227491555707598	0.697801175645223	0.485301543773838	0.999995718296692
AP4B1	8.42909829660413	-0.0522738973300446	0.0752952654827809	-0.694252115254166	0.487524114967581	0.999995718296692
DCLRE1B	1.54885552695867	-0.181574600147253	0.183615204572406	-0.988886517160141	0.322718667919145	0.999995718296692
HIPK1-AS1	0.396820207273783	-0.300572743802742	0.362533940577714	-0.829088562918456	0.407054295017887	0.999995718296692
HIPK1	38.9274880987419	0.0528728837628126	0.0387675579608554	1.36384354712772	0.172616811375538	0.999995718296692
OLFML3	9.36855416625617	-0.160986609764413	0.134789921991931	-1.19435197665632	0.232340313768346	0.999995718296692
SYT6	35.4317075393058	0.03259721735997	0.0887088446168883	0.367462990874804	0.713273692832876	0.999995718296692
TRIM33	84.0434925351246	-0.00582874227823461	0.0281669890196969	-0.206935227409597	0.836060444423832	0.999995718296692
BCAS2	17.9453039521832	0.192915076606477	0.105297932062414	1.83208798907969	0.0669383125314021	0.999995718296692
DENND2C	2.08815057247416	-0.0131815171653112	0.178662409795023	-0.0737789061528622	0.941186311724296	0.999995718296692
NRAS	7.94427011714067	0.135109574131432	0.0817702238140331	1.65230774516047	0.0984718312172746	0.999995718296692
CSDE1	89.7140299304584	-0.00338685180141287	0.0272325989119032	-0.124367557146097	0.901024259530834	0.999995718296692
SIKE1	11.2227033899821	-0.0735956337945076	0.0673179856378541	-1.09325365423774	0.274282445383749	0.999995718296692
SYCP1	0.0875970094038037	0.193770805838232	4.09560871249365	0.0473118453057136	0.962264687466966	0.999995718296692
TSPAN2	0.33194929644591	-0.0681564898157109	0.447931963987627	-0.152158129571645	0.879062217126793	0.999995718296692
NGF-AS1	0.0407960757766224	0.273375806908631	4.0956987932315	0.0667470487235067	0.946783078334002	0.999995718296692
NGF	0.4004845140333	0.390398938783307	0.316472273055382	1.23359602727342	0.217353474116054	0.999995718296692
VANGL1	0.250875204215055	0.36278833870511	0.60223562928891	0.602402649496963	0.54690614680395	0.999995718296692
CASQ2	0.0759674399797452	0.122832201998833	4.09567180279144	0.0299907336117889	0.97607444335456	0.999995718296692
NHLH2	0.249568395708644	0.0958603967307099	0.503999207113442	0.190199499082016	0.849152803631078	0.999995718296692
SLC22A15	7.25489259937904	-0.100162143281019	0.113602084870101	-0.881692826285274	0.377942941409247	0.999995718296692
MAB21L3	0.0497388115604462	0.0887295614529162	4.09568427951564	0.021664160466834	0.982715852862976	0.999995718296692
ATP1A1	69.5933602822797	0.05865511359698	0.0457092446658059	1.28322211460341	0.199414270342615	0.999995718296692
ATP1A1-AS1	10.0246339646667	-0.0226562977244578	0.0838629783938155	-0.270158515215918	0.787038306444443	0.999995718296692
CD58	61.5199028914028	0.0375309431002183	0.0616326678168659	0.608945619744013	0.542560484535782	0.999995718296692
IGSF3	2.34397504403903	0.164918885478146	0.147452024882162	1.11845792290709	0.263371467732685	0.999995718296692
CD2	0.0126123994111267	0.188391356098266	4.09571768490926	0.0459971537570562	0.963312518483035	0.999995718296692
PTGFRN	6.93188984609121	-0.0967186690397559	0.0943558456277035	-1.02504162191896	0.305343548973426	0.999995718296692
CD101	0.778461482559101	0.211670828903667	0.239026550562598	0.885553627433674	0.375858109524826	0.999995718296692
TTF2	19.7297359039498	-0.137625365813931	0.0630291067152202	-2.18352080469352	0.0289974785605228	0.999995718296692
TRIM45	1.29099674597375	-0.453495556788834	0.197796914660004	-2.29273321865689	0.0218633688343851	0.999995718296692
VTCN1	0.0340054101016981	0.1459059359493	4.09568748297644	0.035624284459142	0.971581944410835	0.999995718296692
MAN1A2	104.642141654783	0.0455600304979594	0.0309557160513251	1.47178086342503	0.141080062869526	0.999995718296692
TENT5C	0.24081527286634	0.0919971152169834	0.615668744910828	0.149426320529407	0.881217244096629	0.999995718296692
GDAP2	46.8233016448795	-0.115963886423483	0.0394523793999152	-2.93933821450912	0.00328913937886175	0.971110293037836
WDR3	9.94754793037454	-0.00215363529893532	0.0918265536208587	-0.0234532955230732	0.981288692999037	0.999995718296692
SPAG17	0.777496267276469	-0.142496114256199	0.250632850448146	-0.568545240583617	0.569664795520851	0.999995718296692
TBX15	0.131280607963176	-0.156957437149924	2.03077739881676	-0.0772893362125146	0.938393374001309	0.999995718296692
WARS2	11.2915644631291	-0.05350415848727	0.0827571105113393	-0.646520379417294	0.517942403333028	0.999995718296692
WARS2-IT1	0.333737091382971	-0.18581309533011	0.426925235195576	-0.435235680657268	0.663391366027238	0.999995718296692
WARS2-AS1	27.663650929582	0.0385536404626401	0.0706199313976728	0.545931434647508	0.585113069422455	0.999995718296692
HSD3B1	0.0351986297223992	0.211456995695322	4.095643476506	0.0516297370384682	0.958823724201791	0.999995718296692
ZNF697	3.60697657973152	0.0568011760591426	0.115480392976131	0.491868572623258	0.622812256526059	0.999995718296692
PHGDH	2.49250592420042	0.216762568856304	0.141000598268054	1.53731666048836	0.124215783557611	0.999995718296692
NOTCH2	64.0526570307966	-0.0768652633855482	0.0492194969973744	-1.56168323682074	0.118362629747426	0.999995718296692
SEC22B	24.0347163903235	0.0622651633545078	0.0477710797348189	1.30340707599968	0.192435822032745	0.999995718296692
NBPF26	11.3749835938047	-0.107040443975153	0.102925355767511	-1.0399812871858	0.298348594607937	0.999995718296692
FCGR1B	33.4047936022907	-0.061559731935043	0.110377658699131	-0.557719131394544	0.577036191611973	0.999995718296692
FAM72B	3.18006729600835	0.0665928259888541	0.137549292156422	0.484137903909562	0.628288002611355	0.999995718296692
SRGAP2C	313.16115117293	-0.0168183340954962	0.038911501051915	-0.432220131345164	0.665581429219151	0.999995718296692
SRGAP2-AS1	40.3765832936985	-0.149918289892301	0.107038905592126	-1.40059625108246	0.161334842653043	0.999995718296692
HIST2H3PS2	9.11060350697689	-0.249014749347412	0.134808411550236	-1.84717516128152	0.0647217580533802	0.999995718296692
FAM72C	0.217855857467323	-0.172393245075449	0.687770831508099	-0.250655068778414	0.802080801727546	0.999995718296692
NBPF15	18.2313258880727	-0.0523160286551346	0.0595072142432381	-0.879154390277634	0.37931757039798	0.999995718296692
FP700111.1	14.188119288805	-0.144696475716432	0.125079913537187	-1.15683223328591	0.24734090981352	0.999995718296692
SRGAP2B	427.753592105613	-0.0491393251894836	0.0429540582198824	-1.14399726651993	0.252624770621248	0.999995718296692
FAM72D	1.45271372142959	-0.147246377315363	0.183323818246463	-0.803203744738739	0.421856981439801	0.999995718296692
NBPF20	3.73044790486227	-0.127103402464802	0.116796596020288	-1.08824577766567	0.276486620543127	0.999995718296692
GPR89A	11.7738335422121	-0.00165555051659269	0.0707625052052427	-0.0233958720340787	0.981334497745816	0.999995718296692
PDZK1	1.633652104947	-0.262623968842795	0.182347318413702	-1.4402403672697	0.149799406145919	0.999995718296692
CD160	0.66599892690175	0.016474673452439	0.256269070680524	0.0642866242449407	0.948742003730098	0.999995718296692
RNF115	65.5247012001826	-0.00224732938781029	0.0330562409603715	-0.0679850255963597	0.945797554545984	0.999995718296692
POLR3C	16.681023153866	0.110982888667241	0.0553304632874314	2.00581889384706	0.044875574080481	0.999995718296692
NUDT17	2.28077259556762	-0.145459724031547	0.142293194234886	-1.02225355761875	0.306660908039079	0.999995718296692
PIAS3	6.52114792288142	0.00872005418852271	0.0895290142876401	0.0973991979907965	0.922409381612572	0.999995718296692
ANKRD35	2.9424252246669	-0.055613481335052	0.131070110470718	-0.424303307102776	0.671344627689967	0.999995718296692
ITGA10	2.45750598676037	0.0183810702276834	0.16126101327837	0.113983348200559	0.909250993616863	0.999995718296692
PEX11B	8.72007785897499	0.0903096058158378	0.081962755120489	1.10183711715252	0.270532490631596	0.999995718296692
RBM8A	16.6699033506679	0.025470750781315	0.0647866038306135	0.393148417656049	0.694209865174608	0.999995718296692
LIX1L-AS1	3.28189501400799	-0.00321671695837925	0.131896924346666	-0.0243881119617674	0.980543030787066	0.999995718296692
LIX1L	10.3438604384056	0.100909233553636	0.0726781462461373	1.38843983736031	0.165003152724903	0.999995718296692
ANKRD34A	3.61723762216042	0.122854051480218	0.116859806099542	1.05129432933998	0.293123430710643	0.999995718296692
POLR3GL	9.0115408021873	-0.0171064494146212	0.0761131390778175	-0.224750281250806	0.822173546315548	0.999995718296692
TXNIP	103.594309781787	-0.0303119766900231	0.0849754979882915	-0.356714316569227	0.721305686661254	0.999995718296692
HJV	0.216016987903004	0.135877545525173	0.667143376598892	0.203670680533289	0.83861085547195	0.999995718296692
NBPF10	5.70926353216921	0.112547201936856	0.110841931617149	1.01538470409914	0.30992248145379	0.999995718296692
NOTCH2NLA	3.56061820428211	0.0167755241838476	0.124939635103079	0.134269034562228	0.89318983832763	0.999995718296692
NBPF12	26.0702443264306	0.049216707231782	0.0507386532564169	0.970004209277225	0.33204439399478	0.999995718296692
PRKAB2	12.7134251292552	0.0672591520457445	0.0623602386414063	1.07855828507182	0.280784685778517	0.999995718296692
FMO5	13.7910046914911	-0.127573164163455	0.0923980642117826	-1.38069087541757	0.16737402804453	0.999995718296692
CHD1L	3.91458805984484	0.120193453387984	0.107309547401129	1.12006299811045	0.262686917125268	0.999995718296692
BCL9	7.31317468802107	-0.011355111916516	0.0932072121674582	-0.121826537372614	0.903036396703046	0.999995718296692
ACP6	12.6649187737634	-0.0404095326496822	0.0762417748926966	-0.530018257137311	0.596099272530617	0.999995718296692
GJA5	0.0690677032601115	0.192063796573781	4.09554919938037	0.0468957366213152	0.962596326040937	0.999995718296692
GPR89B	12.7136720407174	-0.0910866021717347	0.0725253034716298	-1.25592859059688	0.209141861593518	0.999995718296692
NBPF11	21.6929408871578	-0.107144603393433	0.0599370071205768	-1.78762017893031	0.0738373076212934	0.999995718296692
PPIAL4G	0.155366990368529	0.0843698022674503	1.44102504132795	0.0585484636614648	0.9533117602537	0.999995718296692
NBPF14	12.5372294144967	0.149500054905185	0.0880393598691162	1.69810474687048	0.0894879938356804	0.999995718296692
NUDT4B	0.0372826154430123	0.107720494080747	4.09568488508228	0.0263009721458545	0.979017279520418	0.999995718296692
PDE4DIP	32.4357377366949	0.0431983527339714	0.0598027707242739	0.722347011865743	0.470081156040843	0.999995718296692
NBPF9	11.0114438185416	0.0475988798093777	0.0751404395568285	0.633465549178467	0.526429671315275	0.999995718296692
NOTCH2NLC	15.2285054211429	-0.0659536286782479	0.0779799753394671	-0.845776475192954	0.397677451347435	0.999995718296692
NBPF19	7.57783525746769	-0.0879463694855243	0.0920435995991666	-0.955485985647182	0.339331989129996	0.999995718296692
FCGR1A	54.8343073856223	-0.0105701636997119	0.107287154470742	-0.098522173990499	0.92151766531474	0.999995718296692
HIST2H2BF	46.9198115382946	-0.135121230325866	0.128771112382491	-1.04931321804935	0.294033984414128	0.999995718296692
HIST2H2AA4	6.34901292484408	-0.334109144736353	0.242356284056553	-1.37858667885166	0.168022226061028	0.999995718296692
HIST2H4B	0.545438690867758	-0.157472726705799	0.411761496943638	-0.382436745238844	0.702137439233241	0.999995718296692
HIST2H2BE	12.5054179574595	-0.177725284830028	0.159615572935109	-1.11345830210615	0.265511647263055	0.999995718296692
HIST2H2AC	3.42352020066003	-0.0677563000180898	0.181793998898412	-0.372709222684258	0.709364871564198	0.999995718296692
HIST2H2AB	0.456661228447951	0.155223426217141	0.40337286380115	0.384813754585289	0.700375407740233	0.999995718296692
BOLA1	2.8573220150031	-0.169234216883652	0.139169504276883	-1.21602945819908	0.223973700471735	0.999995718296692
SV2A	28.1815596712116	0.0783360694881009	0.0571356017911832	1.3710552970878	0.170357718825198	0.999995718296692
SF3B4	6.18052158276496	0.108244481730756	0.0915972518556173	1.18174377001375	0.237307385217322	0.999995718296692
MTMR11	0.966808684789008	-0.0274872505253078	0.221631680670073	-0.124022208567854	0.90129769092234	0.999995718296692
OTUD7B	6.16077741593352	0.01495790268708	0.0900495601710665	0.16610744859458	0.868072392461331	0.999995718296692
VPS45	65.96426229415	-0.0327037422438397	0.0306424678915351	-1.06726854898244	0.285850585981831	0.999995718296692
PLEKHO1	57.6618846211415	0.00407330170634481	0.0431514763941671	0.0943954192699515	0.924795054452311	0.999995718296692
ANP32E	13.2254465756447	0.0276931546998417	0.0723127158201642	0.382963831267413	0.701746581883324	0.999995718296692
CA14	0.31764116547526	-0.249076092724572	0.432350774399151	-0.576097251290273	0.564549449263233	0.999995718296692
APH1A	11.7011455207062	0.0113452358444372	0.0693524133059792	0.163588191147475	0.870055341564236	0.999995718296692
C1orf54	14.0335319181125	-0.24553134675776	0.0965818105580608	-2.54221105753818	0.0110153635441675	0.999995718296692
CIART	1.23462755982701	0.117358270279037	0.196640508941421	0.596816347307143	0.550630002478047	0.999995718296692
MRPS21	24.9079459029686	0.0804810293168831	0.0554197573269785	1.4522082592683	0.146443706870563	0.999995718296692
PRPF3	17.6382974278866	-0.0421723984459758	0.0536271447333273	-0.786400220554111	0.431633054305392	0.999995718296692
RPRD2	76.7485156392303	0.0306741777298959	0.0347830144604485	0.881872322043141	0.37784585610982	0.999995718296692
TARS2	8.68274255014588	-0.000472397707481102	0.0794026674502474	-0.00594939342279779	0.995253098844808	0.999995718296692
ECM1	5.07129018847315	0.0656121379792743	0.103218648943244	0.635661662412881	0.524996969377173	0.999995718296692
FALEC	1.27471992955537	-0.418789880842699	0.206689132618879	-2.02618239060938	0.0427460974872284	0.999995718296692
ADAMTSL4	6.25566365119172	0.0102159153850966	0.118570869305675	0.0861587289097128	0.931340238219593	0.999995718296692
ADAMTSL4-AS1	9.96253561385127	0.0787091309459374	0.124401976206361	0.632700004824463	0.526929566720052	0.999995718296692
MCL1	30.1411346372424	0.153594367132238	0.0950701232181234	1.61559028150032	0.106182926501599	0.999995718296692
ENSA	58.8829052640626	0.0196235440091279	0.0361312127098285	0.543118886341446	0.587047949856051	0.999995718296692
GOLPH3L	23.1146163757637	-0.0482709768142116	0.0533564819026811	-0.904688148335095	0.365630621561666	0.999995718296692
HORMAD1	3.04787452995219	-0.247260406868222	0.151533340549809	-1.63172280087726	0.102737894544425	0.999995718296692
CTSS	85.0897438272278	-0.0558582195685016	0.0465465072041126	-1.20005179601459	0.230119224941098	0.999995718296692
CTSK	3.6344825443793	-0.0519307653634729	0.120219455499474	-0.43196639967896	0.665765834071763	0.999995718296692
ARNT	49.5973148271268	0.0535177217174216	0.0352656060407005	1.51756137851866	0.129125009312964	0.999995718296692
CTXND2	0.09021426445624	0.111520896715407	3.31870609910353	0.0336037278942934	0.973193149518944	0.999995718296692
SETDB1	29.8175967687037	-0.0363249148821086	0.0491656702120849	-0.738826801819534	0.460012174778522	0.999995718296692
CERS2	10.738620471436	-0.0473683496791535	0.0736077548283591	-0.64352390301278	0.519884209811162	0.999995718296692
ANXA9	0.648877429876269	0.258124397440125	0.268405881039978	0.961694268545774	0.336203202243993	0.999995718296692
MINDY1	3.95640789538561	0.136144368142653	0.115762989155418	1.17606127084254	0.239570392820408	0.999995718296692
PRUNE1	7.26772954188596	-0.0223210660721667	0.080980204194776	-0.275636080374401	0.782827594628559	0.999995718296692
BNIPL	1.03869567736919	0.186793532681118	0.21939641092438	0.851397394761852	0.39454863846866	0.999995718296692
C1orf56	17.5002891395027	-0.21049739911083	0.0777825420290039	-2.70622936226923	0.00680520261983314	0.997181167134296
CDC42SE1	41.9808980324055	0.0112869847820242	0.0450465322310952	0.250562789697559	0.802152153608232	0.999995718296692
MLLT11	43.5982352444545	0.0495748880089682	0.0524847171561037	0.944558543804648	0.344884300123625	0.999995718296692
GABPB2	15.2725848993528	0.056805100747505	0.0604396698914747	0.939864510337399	0.347287063521191	0.999995718296692
SEMA6C	3.8185642539729	0.0994746620906917	0.11294568669253	0.880730065960731	0.378463939474898	0.999995718296692
TNFAIP8L2	4.26674261965934	-0.0666445539498008	0.12025364078698	-0.554199885455914	0.579442056712392	0.999995718296692
SCNM1	11.3446032687723	-0.0875620064308913	0.065491788284296	-1.33699214397368	0.181225201199963	0.999995718296692
LYSMD1	3.28612161975518	0.0484106570374098	0.137318709943471	0.352542323310048	0.724431583755305	0.999995718296692
VPS72	8.5379951505713	-0.0636760535625224	0.0750667698242985	-0.848258872888266	0.396293816463125	0.999995718296692
PIP5K1A	62.2003392003959	-0.0554064573216447	0.0436075909764888	-1.27056909315438	0.203881988047846	0.999995718296692
PSMD4	26.64834648606	-0.0244054890985655	0.0523030018169553	-0.466617368998768	0.640773657985641	0.999995718296692
ZNF687-AS1	0.200219655658296	0.166138410366423	0.657700974755644	0.25260478050553	0.800573635497392	0.999995718296692
ZNF687	3.47708099528614	0.0230073947385567	0.118238868096182	0.194584023925544	0.845718611050333	0.999995718296692
PI4KB	29.9902116571966	0.0244590380351501	0.0445819252668447	0.548631264548372	0.583258525562641	0.999995718296692
RFX5	6.61953569937577	-0.0677084703308075	0.0872318103106751	-0.776190131669451	0.43763673191784	0.999995718296692
SELENBP1	3.18937380023196	-0.0431140282514846	0.159621101804144	-0.270102309557955	0.787081545357487	0.999995718296692
PSMB4	22.0228409226239	-0.0286100711126451	0.0541051602003653	-0.528786367265057	0.596953655853106	0.999995718296692
POGZ	97.5922450127025	0.0192729225739726	0.0305606738626608	0.630644555175216	0.528272959364261	0.999995718296692
CGN	0.769596957364919	0.167251671869397	0.246366512594409	0.678873399262429	0.497218081676317	0.999995718296692
TUFT1	1.52671472402531	0.286141713738206	0.171048392353835	1.6728699393227	0.0943529027382632	0.999995718296692
SNX27	77.5127240374337	-0.00405635641150924	0.0398658583324699	-0.101750133602552	0.918955007749421	0.999995718296692
CELF3	7.02996035806388	-0.037725984576087	0.089359263864188	-0.422183251570028	0.672891265375987	0.999995718296692
RIIAD1	1.07999717958068	-0.0383859544750083	0.199028828439916	-0.1928663037204	0.847063675270133	0.999995718296692
MRPL9	6.01301969669603	-0.0443235584573256	0.0926120781779863	-0.478593714009337	0.632227691102178	0.999995718296692
OAZ3	0.390877055304964	-0.404591758865249	0.32978118206281	-1.22684913776612	0.219879298264443	0.999995718296692
TDRKH	4.37628674163051	-0.183030393236553	0.110273532807843	-1.65978534083507	0.0969576437996193	0.999995718296692
TDRKH-AS1	0.89090545359255	0.145420806030656	0.24119796624112	0.60291058128277	0.546568176409545	0.999995718296692
RORC	0.0211364172247999	0.061621226046958	4.09570204583253	0.0150453390792084	0.987996009113384	0.999995718296692
C2CD4D	0.278688987886982	-0.297857867781391	0.418378966946988	-0.711933178560413	0.476506155472601	0.999995718296692
C2CD4D-AS1	0.24502942355253	0.297703101795651	0.516574202129139	0.576302689078593	0.564410605582919	0.999995718296692
THEM5	0.0281586297336744	0.0514733881865689	4.09569735148901	0.0125676737730281	0.989972711094393	0.999995718296692
THEM4	10.7401780892017	-0.0606083417662485	0.0751697313027024	-0.80628652937688	0.420077655811824	0.999995718296692
S100A10	2.1790657335863	-0.0641864578921262	0.162475562709591	-0.395052996411854	0.692803776732709	0.999995718296692
S100A11	23.455723251641	-0.082604195618046	0.106897072858642	-0.77274515951695	0.439673214720274	0.999995718296692
TCHH	0.684438684757465	-0.104175692537521	0.293886200628765	-0.354476298358475	0.722981963556919	0.999995718296692
FLG-AS1	19.4289412275312	0.0781083332294927	0.0866026654801625	0.901916041456997	0.36710146924218	0.999995718296692
HRNR	0.552716553571898	-0.0940807435724029	0.308480769336067	-0.304980902942151	0.760380697116791	0.999995718296692
FLG	0.489645278364387	0.0828249351012862	0.322898813480912	0.256504303030468	0.797561458224986	0.999995718296692
FLG2	0.0695391175288678	0.155155664438853	4.09563157285284	0.0378832084085089	0.969780801187466	0.999995718296692
LOR	0.220978875056045	0.334989553176405	0.759570435934804	0.441025002196317	0.659194896732921	0.999995718296692
S100A9	15.71309158941	-0.195494045002256	0.210695410560707	-0.927851463313813	0.353484624471614	0.999995718296692
S100A12	0.328919159395597	-0.199567921959106	0.70742507586098	-0.282104676196585	0.777863247711568	0.999995718296692
S100A8	15.2770742975395	-0.00062331628269996	0.246780807057469	-0.00252578914110937	0.997984713983256	0.999995718296692
S100A7	0.109068126506456	0.170542100060882	2.28458261351927	0.0746491280515222	0.940493884604143	0.999995718296692
S100A6	27.9353232299288	-0.00760741219712243	0.064557177849862	-0.117839912624661	0.906194504149446	0.999995718296692
S100A5	0.0645092652654378	0.154509396992749	4.09570939906791	0.0377246972228819	0.969907184473154	0.999995718296692
S100A4	4.44346345741906	-0.207858793667773	0.223816067139959	-0.928703628492374	0.353042699808703	0.999995718296692
S100A2	0.0744916870745189	0.159900148155911	4.09567119135502	0.0390412561666135	0.968857496007467	0.999995718296692
BX470102.2	0.411244146781843	-0.0265241103279761	0.333143261378434	-0.0796177302768436	0.936541293260955	0.999995718296692
S100A16	1.94801464312779	0.166525274395816	0.163163783925119	1.02060193990255	0.307443070015408	0.999995718296692
S100A14	0.0688652111112782	0.252421015786392	4.09569696955406	0.0616307841285132	0.950856861343752	0.999995718296692
S100A13	14.757561377311	0.0452967100978814	0.0700994424857919	0.646177893740914	0.518164154276838	0.999995718296692
S100A1	9.74989637651891	0.0613949021217956	0.077572427754163	0.791452632066176	0.428679907105422	0.999995718296692
CHTOP	22.5436534430209	0.0476213336993533	0.0466136004997861	1.02161886635579	0.306961324741215	0.999995718296692
SNAPIN	6.75331095386214	0.00172470120067844	0.0886211105110267	0.0194615164573439	0.984472936642547	0.999995718296692
ILF2	12.5611196738871	0.0550975261016679	0.0669550958637643	0.822902654247208	0.410563353204039	0.999995718296692
NPR1	0.0243466166837818	0.124896215836166	4.09571444989839	0.0304943660902103	0.97567278650201	0.999995718296692
INTS3	26.9112540581657	-0.0219029134393226	0.0493532501205223	-0.443798805262773	0.657188052269049	0.999995718296692
SLC27A3	4.29291626504826	0.143155496498828	0.106483663044889	1.34438929320529	0.178822534246454	0.999995718296692
GATAD2B	94.970048817256	0.0141877865929599	0.0363369978541986	0.390450159088212	0.696203703603127	0.999995718296692
DENND4B	42.0534719902295	-0.00595880734145348	0.0431579001342079	-0.138069908937261	0.89018516716174	0.999995718296692
CRTC2	11.0768764311554	0.0727257261116992	0.0693644006696863	1.04845894161213	0.294427209617592	0.999995718296692
SLC39A1	11.3177222061779	-0.0511758222189577	0.0831262875691031	-0.615639453120231	0.538132506226956	0.999995718296692
CREB3L4	1.50607452107892	0.0178625552143058	0.180459550772944	0.0989837065303387	0.921151206871302	0.999995718296692
JTB	22.0721710509277	0.0347418915758733	0.0547752978512301	0.634262029395667	0.525909832251081	0.999995718296692
RAB13	4.75114407434646	-0.154452722357681	0.120056032678893	-1.28650530016086	0.198266770272525	0.999995718296692
RPS27	254.88248484006	-0.00578012138686641	0.0772501909781999	-0.0748233928443953	0.940355229188327	0.999995718296692
NUP210L	6.43501760533512	-0.017180477023697	0.162872998282128	-0.105483887476161	0.915991854588887	0.999995718296692
TPM3	68.9101921536837	0.0395580082155761	0.0450079184357126	0.878912191242061	0.379448887986994	0.999995718296692
C1orf189	0.233700007122684	-0.00813114312473005	0.539029145031352	-0.0150847930945499	0.987964532935744	0.999995718296692
C1orf43	28.6472815201262	0.0413502220464462	0.0436896839938899	0.946452761073508	0.343917705551889	0.999995718296692
UBAP2L	35.1870320771936	0.0487451403748367	0.0382566877284265	1.27415997748851	0.202606725943787	0.999995718296692
HAX1	12.7254155636636	0.123521650432037	0.0729797874822891	1.69254604176551	0.0905419092030327	0.999995718296692
AQP10	0.026998768210967	0.105124007373891	4.09570772493025	0.0256668723537105	0.979523047179172	0.999995718296692
ATP8B2	6.51034691954898	0.0851751720770522	0.0907943887340743	0.938110529346916	0.348187611268253	0.999995718296692
IL6R-AS1	1.00705695401097	0.00202533126855655	0.256618300291048	0.00789238829132408	0.993702850609248	0.999995718296692
IL6R	56.7589029792647	-0.00729103989473499	0.0548482323922733	-0.132931173471364	0.89424781281385	0.999995718296692
SHE	2.20728613848817	-0.175515483967428	0.189742347116118	-0.92502009506616	0.354955454737524	0.999995718296692
TDRD10	3.80143662554935	-0.251619073654891	0.163798051177648	-1.53615425730552	0.124500551792667	0.999995718296692
UBE2Q1	19.3806233522344	0.038840353179671	0.0550633891591351	0.70537527334943	0.480576727650013	0.999995718296692
UBE2Q1-AS1	0.0667535039801822	0.172235036393316	4.09563777664497	0.0420532883487577	0.966456217699584	0.999995718296692
CHRNB2	2.85568183677116	0.165221957640571	0.131630963285616	1.25519067487236	0.209409549905426	0.999995718296692
ADAR	61.2009924503077	-0.00717188830027242	0.0347365990453084	-0.206464895740594	0.836427783121858	0.999995718296692
KCNN3	5.17916152183697	0.228795974537492	0.102418916212049	2.23392301929645	0.0254881386550456	0.999995718296692
PMVK	13.7854528823034	0.071999221138014	0.0688614403915894	1.04556658601071	0.295761183106919	0.999995718296692
PBXIP1	9.2244674417709	0.0321147285707614	0.0803906941464283	0.399483160479567	0.689537229239904	0.999995718296692
PYGO2	6.43218084562086	-0.0406009227418257	0.0898078535123206	-0.452086550941291	0.651206632030951	0.999995718296692
SHC1	6.25322022743793	-0.0200114803148243	0.0908790892633664	-0.220198953103847	0.825716211922577	0.999995718296692
CKS1B	2.58717645533306	-0.00114641750074553	0.159694301918256	-0.00717882533675091	0.994272175296898	0.999995718296692
FLAD1	9.16837262065017	-0.0259713784794683	0.0730423168680223	-0.355566192216974	0.722165465808543	0.999995718296692
ZBTB7B	9.53343251892835	-0.054084764783465	0.0844857850964303	-0.640164078746902	0.522065933368908	0.999995718296692
DCST2	0.692773924608902	-0.188104769750976	0.248366499402211	-0.757367721507217	0.448829588766181	0.999995718296692
DCST1	0.438009535638527	0.0845043005645272	0.321106316677663	0.263166110959304	0.792422549923766	0.999995718296692
DCST1-AS1	0.176759242489561	-0.0383054240372477	0.741046440974043	-0.0516909898209598	0.958774916724346	0.999995718296692
ADAM15	9.2592528002534	0.0607935845895868	0.0816485099712999	0.744576779306276	0.456527609854366	0.999995718296692
EFNA4	1.38421087643284	-0.100757651259819	0.183510313762556	-0.549057157573113	0.58296622521625	0.999995718296692
EFNA3	3.59257904327002	0.0417310361331441	0.12462227171777	0.33486017834478	0.737730562623091	0.999995718296692
EFNA1	1.73150661417567	0.0772756456722926	0.174838402313589	0.441983252247362	0.658501325168939	0.999995718296692
SLC50A1	4.97413609943905	0.164678094837962	0.0984275649355601	1.67308918945394	0.0943097393962991	0.999995718296692
DPM3	6.75578807229479	0.0353012125849063	0.0875188102791318	0.403355718300065	0.686686557786349	0.999995718296692
KRTCAP2	12.7775159689867	-0.0358384786438525	0.0649979110270916	-0.551378930146151	0.581373941194868	0.999995718296692
TRIM46	3.5371047054245	0.0346468055615476	0.121826268358682	0.284395196769387	0.776107539527637	0.999995718296692
MUC1	0.527904636219755	0.110791438641283	0.292151430473978	0.379226069376207	0.704519994286964	0.999995718296692
THBS3	3.39515883011635	0.123148322479489	0.121723234474687	1.01170760874825	0.311677876432713	0.999995718296692
MTX1	3.55315013858159	-0.0993140998578413	0.115236728218265	-0.861826792493924	0.388782838974036	0.999995718296692
GBA	11.4750958215869	0.0278810275260999	0.0676997266519096	0.411833679468977	0.680461333799697	0.999995718296692
FAM189B	5.52253469807718	0.0615854041899466	0.101988295875066	0.6038477617607	0.545944861858958	0.999995718296692
SCAMP3	15.0034265421904	0.0213412683692069	0.0624235730224216	0.341878353575522	0.732442440505728	0.999995718296692
CLK2	11.3605682742292	-0.0396737479903729	0.0655126495199629	-0.605589123338442	0.544787626680844	0.999995718296692
HCN3	2.5054606168076	-0.030357860157559	0.137874400867254	-0.220184892674802	0.825727161827869	0.999995718296692
PKLR	0.210092225820562	0.109862350684664	0.588659961723085	0.186631260538058	0.851949754999375	0.999995718296692
FDPS	23.3061226573578	-0.110584042584735	0.05665205396557	-1.9519864655206	0.0509398115180209	0.999995718296692
RUSC1-AS1	1.45524624263945	-0.0884824064190174	0.183193833899445	-0.482998824445069	0.629096570910991	0.999995718296692
RUSC1	17.352900779678	-0.0407910341190039	0.0624136886710345	-0.653559098774026	0.513395902596488	0.999995718296692
ASH1L	236.55095285943	0.016055322199115	0.0257904764676808	0.622529103688124	0.53359401275054	0.999995718296692
ASH1L-IT1	0.152953661524771	-0.0546346521288553	1.08046427315325	-0.0505659034605637	0.959671433147629	0.999995718296692
ASH1L-AS1	1.85667408232867	-0.399592563208241	0.162393662181703	-2.46064136888012	0.0138688921288056	0.999995718296692
MSTO1	4.29632411200301	0.218683070795991	0.11686023579084	1.87132149200346	0.0613005333390676	0.999995718296692
YY1AP1	47.6111958653154	0.0329662567738355	0.0358949482409224	0.918409369267512	0.358404587411626	0.999995718296692
DAP3	57.1622708709142	-0.0259508083777315	0.0372229880323332	-0.697171553105563	0.485695439224745	0.999995718296692
GON4L	46.5275955119371	-0.0284486902395204	0.0406113228833604	-0.700511291425492	0.483608056076186	0.999995718296692
SYT11	43.5747247230418	0.0209093351777118	0.0487747516800819	0.428691781248997	0.668147542536805	0.999995718296692
RIT1	10.2350990545569	0.0506680957380007	0.0738820546437295	0.685797058329387	0.49284109158467	0.999995718296692
KHDC4	24.8594158740013	0.0530135243719327	0.0489075522577758	1.08395374384135	0.278385308589173	0.999995718296692
ARHGEF2	35.9609079326503	0.0380696248655247	0.040985382650856	0.928858593070367	0.352962374236139	0.999995718296692
SSR2	14.7568876823176	0.0259153237618152	0.0656483926465431	0.394759455899335	0.693020419300569	0.999995718296692
UBQLN4	13.2350909161024	0.0358798562354467	0.0605106972950695	0.592950632521801	0.553214191320501	0.999995718296692
LAMTOR2	15.0162230551632	-0.119521626744419	0.0657974763688611	-1.81650776504528	0.0692925178859674	0.999995718296692
RAB25	0.0850835446787818	0.279369447203484	2.83424898552141	0.0985691266471741	0.921480383979193	0.999995718296692
MEX3A	0.59031777182062	-0.133599335018388	0.270541170221373	-0.493822566484314	0.621431494470291	0.999995718296692
LMNA	4.77894697927171	0.201986386226937	0.0993238157646231	2.03361484526131	0.0419904438768798	0.999995718296692
SEMA4A	3.99563020658855	-0.0448500328792911	0.122355661343664	-0.366554619432928	0.713951263774383	0.999995718296692
SLC25A44	9.36635287971858	0.0929626162651206	0.070148442741791	1.32522708461692	0.185095844666268	0.999995718296692
PMF1	11.8280505162414	-0.0332755291321389	0.0682084637490561	-0.487850441179294	0.625655780012558	0.999995718296692
BGLAP	2.40057405648385	0.238781177625284	0.136755909329118	1.74603919345548	0.0808041416073972	0.999995718296692
PAQR6	8.77172616363781	0.142053647031202	0.0847617613361386	1.67591664911094	0.0937545200941398	0.999995718296692
SMG5	21.2632105657409	0.0852603241369214	0.0522022286230916	1.63326981214757	0.102412262888155	0.999995718296692
TMEM79	3.47058333630022	0.0432696868579102	0.130325558196682	0.332012288737789	0.739879979783657	0.999995718296692
GLMP	5.58163976423781	-0.109687352470165	0.0934114409304173	-1.17423895164909	0.240299328180699	0.999995718296692
CCT3	30.6084315819261	-0.0561076915858361	0.0695435310205796	-0.806799579521387	0.41978196144329	0.999995718296692
TSACC	1.92502608302351	-0.312327240945736	0.202383832011808	-1.54324205565745	0.122772056817065	0.999995718296692
RHBG	0.040266865239168	0.114728227478756	4.09568045878365	0.0280120064622493	0.977652575133187	0.999995718296692
C1orf61	43.1190369256031	0.112681667757337	0.0522227683347528	2.15771149922648	0.0309502693440564	0.999995718296692
MEF2D	31.3614720539633	-0.018669534379557	0.0587855859478757	-0.317586940378735	0.750798281727629	0.999995718296692
IQGAP3	1.38731464688319	-0.970036347819531	0.331617852084498	-2.92516323147875	0.00344275584831723	0.971110293037836
TTC24	0.0438947127697044	0.139010375457209	4.09565325092893	0.0339409532351599	0.972924236028428	0.999995718296692
NAXE	4.97651558857703	0.0597059702920997	0.102400794625769	0.583061591565765	0.559851838481257	0.999995718296692
GPATCH4	8.89994470034802	0.0919471667618514	0.0933925540080715	0.984523528009576	0.324858168937933	0.999995718296692
HAPLN2	6.77147578147156	0.0511267264633698	0.090078415529395	0.567580215114749	0.570320044630422	0.999995718296692
BCAN	10.6983714147448	0.0827513147694301	0.076926874688578	1.07571398297969	0.28205519185042	0.999995718296692
NES	1.42827884454525	0.168524293769716	0.182335446771783	0.924254152187133	0.355354007277986	0.999995718296692
CRABP2	1.03498831014257	-0.0150490210102271	0.217902606665886	-0.0690630609724737	0.944939423867112	0.999995718296692
ISG20L2	7.03831131641348	-0.144511362992801	0.0849587212245932	-1.70095972384961	0.0889505504433341	0.999995718296692
RRNAD1	11.0940986647023	0.0377640467568338	0.0687327005034606	0.549433478973119	0.582708003908573	0.999995718296692
MRPL24	9.73627712137526	0.0534440255345598	0.0791675452152182	0.675074936190978	0.499628156610027	0.999995718296692
HDGF	12.5501497943088	0.0616590430696809	0.0639593683781573	0.964034583723908	0.335028587412382	0.999995718296692
PRCC	18.1115759876992	-0.0674508975303779	0.0537980679787231	-1.25377917952471	0.209922278900233	0.999995718296692
SH2D2A	0.0816963186634923	0.342490283048396	4.09393004680725	0.0836580691737749	0.933328296178125	0.999995718296692
NTRK1	0.16709879357085	0.174627759403013	0.848157816824127	0.205890644334207	0.836876333628907	0.999995718296692
INSRR	0.0715385555937308	0.275249110533606	4.09564029768863	0.067205391715904	0.946418192862683	0.999995718296692
PEAR1	0.138264061277048	0.24393414952934	1.114361961759	0.218900283660342	0.826727725497717	0.999995718296692
LRRC71	0.0242046202744811	0.215105730360761	4.09571303299976	0.0525197269993338	0.958114577152856	0.999995718296692
ARHGEF11	69.3756580191791	-0.0212649129075205	0.0352962949558968	-0.602468699167754	0.546862192465916	0.999995718296692
ETV3L	0.0684752877619046	0.0115914437896573	4.09566334847902	0.00283017494442311	0.997741850122063	0.999995718296692
ETV3	7.83704140783092	-0.0104892462341679	0.0866612510387629	-0.121037327622655	0.903661469359292	0.999995718296692
FCRL2	0.0536672066420331	0.073022844534084	4.09568022474699	0.0178292348345127	0.985775082438567	0.999995718296692
FCRL1	0.193718147101758	0.0648957407379655	0.98077629973461	0.0661677293339223	0.947244288711587	0.999995718296692
CD5L	0.600406748393102	0.147413258385548	0.349289584380783	0.422037372362193	0.672997739184407	0.999995718296692
KIRREL1	0.397698068276226	-0.334691689296987	0.328491888627271	-1.0188735274275	0.308263012954453	0.999995718296692
CD1D	1.26826042725087	-0.108418586512628	0.235677848264973	-0.460028752429598	0.645495582701525	0.999995718296692
MNDA	41.824053077421	-0.127589348717084	0.068853367524364	-1.85305894692713	0.0638739101704302	0.999995718296692
PYHIN1	0.0882323090591452	0.240805379898779	3.65472768115468	0.0658887339651797	0.947466410085684	0.999995718296692
IFI16	213.553636180526	-0.0138453731167851	0.0399278995716507	-0.346759365389095	0.728772106854455	0.999995718296692
AIM2	4.2299899059839	-0.0491200559806767	0.173625712814396	-0.282907728264796	0.777247570204209	0.999995718296692
CADM3	22.9840381568855	-0.0150308368235572	0.0626782246983277	-0.239809549423282	0.810477903593616	0.999995718296692
CADM3-AS1	0.283294638786335	-0.382094761557542	0.52546983769727	-0.727148799314476	0.467134807379836	0.999995718296692
ACKR1	2.13203870981841	0.237207497477976	0.147207150782582	1.611385698432	0.107095682413543	0.999995718296692
DUSP23	3.48419200473797	0.110062944301758	0.114799154711393	0.958743507985385	0.337687974528274	0.999995718296692
FCRL6	0.550463344103831	0.0527786542783522	0.306504991992059	0.172195088684623	0.863284158874287	0.999995718296692
SLAMF8	4.15515669958526	0.0377527347984174	0.196666089623182	0.191963621541226	0.847770701231833	0.999995718296692
VSIG8	0.614220297943686	-0.274170061598363	0.266516566080782	-1.02871677220718	0.303612786128889	0.999995718296692
CFAP45	0.0764797126536672	0.157339226893981	4.09565693495193	0.0384161147754499	0.969355912733103	0.999995718296692
TAGLN2	4.0152733602123	-0.0365688281157534	0.141831626689361	-0.257832677868431	0.796536043612096	0.999995718296692
KCNJ10	6.68770832930465	-0.065433428492084	0.0878768559450391	-0.744603659159223	0.456511355214554	0.999995718296692
PIGM	9.8114263421655	0.0386767303050057	0.0751018958839424	0.514990065827022	0.606559961930814	0.999995718296692
KCNJ9	9.12145412506408	-0.0334452502272186	0.0859240665436369	-0.389241938522931	0.697097182373168	0.999995718296692
IGSF8	22.0876555723692	0.0628625299916951	0.0618688249417676	1.01606148251341	0.309600109549673	0.999995718296692
ATP1A2	42.6017149305927	0.0999525739555642	0.0485214063917075	2.05996860743604	0.0394015420182171	0.999995718296692
ATP1A4	0.101131948451084	0.396622618812946	1.86000563996245	0.213237320517454	0.831141860041902	0.999995718296692
CASQ1	1.266302710955	-0.0444574375546102	0.193475083196914	-0.229783788279148	0.818259782760242	0.999995718296692
PEA15	53.4588595901528	0.0985092156562292	0.0411154091044534	2.39591962726109	0.0165787251838182	0.999995718296692
DCAF8	50.3725952935606	0.0293433583797562	0.0352816384859537	0.831689219632992	0.405584387184958	0.999995718296692
PEX19	6.97196957426049	0.0531577989155225	0.0871663968504899	0.60984279305132	0.541965951057449	0.999995718296692
COPA	85.8023317936195	0.00581931245286428	0.0464033491721323	0.125407164712996	0.900201216275045	0.999995718296692
NCSTN	13.8420046348141	0.0206998460464312	0.0611497710894924	0.338510605642939	0.734978436201206	0.999995718296692
NHLH1	0.3241006279707	-0.512735604108287	0.375228060149264	-1.36646391505028	0.171793399480857	0.999995718296692
VANGL2	0.515309398400641	0.146374142835761	0.277080715171412	0.528272574817085	0.597310163726454	0.999995718296692
SLAMF6	0.548583220672254	-0.12884880710475	0.29311280350545	-0.439587781781612	0.660235691582014	0.999995718296692
CD84	75.8579828594376	0.0121287177735854	0.0630102587385296	0.192487985550342	0.847359978087161	0.999995718296692
CD48	1.66309361026667	-0.437820679188677	0.280094477505672	-1.56311785611629	0.118024876419215	0.999995718296692
SLAMF7	0.199695972030971	-0.0612132219149311	1.82122547373727	-0.0336110068729259	0.973187345013165	0.999995718296692
LY9	0.0520164427860217	0.174085647045103	4.09566072641382	0.0425048993737166	0.966096206146416	0.999995718296692
CD244	1.3732618326981	0.0127870071540626	0.225692261595135	0.0566568258197571	0.954818566742443	0.999995718296692
F11R	7.97878882809674	0.138848718105215	0.10864310677792	1.27802602689776	0.201240249449621	0.999995718296692
TSTD1	6.20793905283971	0.00171715274076883	0.10957371345313	0.0156712106093159	0.987496694782372	0.999995718296692
USF1	8.35792151559485	-0.0488602418703192	0.0798798768852522	-0.611671471909091	0.54075514028748	0.999995718296692
ARHGAP30	30.474639056098	-0.0311956142119536	0.0476385759949735	-0.654839351521446	0.512571191539083	0.999995718296692
NECTIN4	0.0473368942092326	0.330447450672153	4.09568176770285	0.0806819155916725	0.935694919189923	0.999995718296692
KLHDC9	4.04306386632573	0.0410262499535946	0.117010613074067	0.350619904261379	0.725873521963959	0.999995718296692
PFDN2	27.9870735973331	0.0208118711306341	0.0539328094881561	0.385885165785856	0.699581717355985	0.999995718296692
NIT1	8.44245778014144	0.112658594984253	0.077936548094198	1.44551686903157	0.148312758204092	0.999995718296692
DEDD	9.70735780806617	0.0278932088050872	0.0727233181307289	0.383552477005323	0.70131016856691	0.999995718296692
UFC1	13.53274267971	-0.0444569909623265	0.0688479793769574	-0.645726880652735	0.518456248887408	0.999995718296692
USP21	5.31627199173423	-0.11265429252386	0.0930418014403509	-1.21079225444794	0.22597503446469	0.999995718296692
PPOX	8.93199862987723	-0.0638469175392126	0.0808742296146305	-0.789459359841152	0.429843573687727	0.999995718296692
B4GALT3	5.68753549643082	-0.0368632537664056	0.091112144157629	-0.404592100287204	0.685777366256655	0.999995718296692
ADAMTS4	1.59279846309883	-0.0314139677157782	0.205550952194285	-0.152828130351281	0.878533813504538	0.999995718296692
NDUFS2	39.5701937946425	-0.0261339745354523	0.0449861466772312	-0.580933831096039	0.56128505016488	0.999995718296692
FCER1G	25.9759566723284	0.00092801121041537	0.096698882534612	0.00959691762811428	0.992342885131181	0.999995718296692
TOMM40L	5.47575666962684	0.0924780188293239	0.0955543736323859	0.967805191053868	0.333141670795527	0.999995718296692
NR1I3	0.326850925936011	-0.334255929613545	0.388838667846576	-0.85962625956077	0.38999509498091	0.999995718296692
PCP4L1	3.28107999554239	-0.109365857365299	0.12518848926979	-0.873609530742143	0.382330934114475	0.999995718296692
MPZ	3.50276913554997	-0.148036504728973	0.121080129411248	-1.22263252813489	0.221468521497249	0.999995718296692
SDHC	40.0133155261036	0.0205774169650455	0.0364467663095448	0.564588276234993	0.572353841325361	0.999995718296692
CFAP126	0.10690467323915	0.148935733605464	2.78330405125877	0.0535104073657014	0.957325238652206	0.999995718296692
FCGR2A	84.0750561286977	-0.038288889165057	0.0910629619288316	-0.420466107779153	0.674144983489749	0.999995718296692
HSPA6	11.8717863053729	0.178764908738639	0.15369841136378	1.163088851423	0.244793454903077	0.999995718296692
FCGR3A	105.334217878826	-0.145739236757554	0.0937378848789138	-1.55475277627411	0.120004959960942	0.999995718296692
FCGR3B	0.690910804115608	-0.335949613139514	0.309392481860391	-1.08583638205891	0.277551386980114	0.999995718296692
FCGR2B	3.49450855586725	-0.021360521521485	0.185104259190951	-0.115397244854586	0.908130262662535	0.999995718296692
FCRLA	0.0106995974012996	0.208805609162681	4.09571608432579	0.0509814657226304	0.959340289550905	0.999995718296692
FCRLB	0.565966751652308	-0.00848526696526134	0.298570298490975	-0.028419661996345	0.977327442528866	0.999995718296692
DUSP12	17.1846787542686	0.0292930069692671	0.0617365862997825	0.474483749830695	0.635154983310255	0.999995718296692
ATF6	227.146200372308	0.0562363415437499	0.0534403825563053	1.05231921729787	0.292653117685465	0.999995718296692
OLFML2B	25.2489924721661	-0.150713246450996	0.0932206203803209	-1.6167372179687	0.10593501648874	0.999995718296692
NOS1AP	20.2871370704363	0.00382516338974172	0.125599353048304	0.0304552794015635	0.975703958689014	0.999995718296692
C1orf226	0.852034667149358	-0.0291419817775328	0.237461695476697	-0.122722874184113	0.902326549804754	0.999995718296692
SH2D1B	0.335863880499585	-0.0488525837878936	0.388893362709461	-0.125619484599924	0.900033138656779	0.999995718296692
UHMK1	44.3393131925795	-0.0396642836760161	0.0409013549266691	-0.969754761110702	0.332168747291746	0.999995718296692
UAP1	6.48780543156369	0.208055959873411	0.104680136295122	1.98754001701759	0.046862585923468	0.999995718296692
DDR2	3.2552352396855	0.0485604162839971	0.137616930491686	0.35286658487802	0.724188462836895	0.999995718296692
HSD17B7	14.2769706939927	-0.0267237524616049	0.0702989498478895	-0.380144404993658	0.703838225145851	0.999995718296692
CCDC190	0.309153119558297	-0.229417529197351	0.424283747648553	-0.540717221597148	0.588702506409425	0.999995718296692
RGS4	45.290882303488	0.0376648560170777	0.0502474062462424	0.749588064953987	0.453502841199724	0.999995718296692
RGS5	8.26370564865319	0.050571377686518	0.0790245095590466	0.63994547981005	0.522208044916868	0.999995718296692
NUF2	4.97320342254947	-0.378570249400162	0.167935691543651	-2.25425724526082	0.0241799893541194	0.999995718296692
PBX1	41.2185754907731	-0.0299888143682051	0.0577037379674303	-0.519703149649191	0.603270491309836	0.999995718296692
RXRG	0.475995692355462	-0.237628930555296	0.275491476562728	-0.862563639064854	0.388377429324414	0.999995718296692
LRRC52-AS1	0.0584030662832629	-0.0410727147314594	4.09566501578371	-0.0100283383951507	0.991998677736485	0.999995718296692
MGST3	44.7860133969417	0.00259022327916483	0.0500646392521523	0.0517375800136915	0.958737792803587	0.999995718296692
ALDH9A1	13.2071574621195	-0.000420323385516745	0.0615949084885524	-0.00682399561637247	0.994555281512034	0.999995718296692
TMCO1	21.9953350243585	0.033236839726324	0.0526669939718546	0.631075313394303	0.527991281675263	0.999995718296692
TMCO1-AS1	1.51920825350839	0.0718768626577599	0.182879615658977	0.393028290215743	0.694298586705805	0.999995718296692
UCK2	24.5060595051869	0.0127671105976451	0.0756710103260045	0.168718648563593	0.866017949634433	0.999995718296692
FAM78B	4.70388600392304	-0.0209334388050518	0.11153069430547	-0.187692176897218	0.851117963214409	0.999995718296692
POGK	16.418547354064	0.0221288484668195	0.0573832733962728	0.385632383046604	0.699768946663819	0.999995718296692
TADA1	7.67930829514125	-0.0265348097595938	0.0783151751735526	-0.338820793042863	0.734744736246772	0.999995718296692
ILDR2	5.5622476624225	-0.0510782644974983	0.0938569726072999	-0.544213850911335	0.586294321509475	0.999995718296692
MAEL	1.09685024890839	-0.052132010668786	0.20625912387476	-0.252750082951193	0.800461343442921	0.999995718296692
GPA33	0.972410351571094	-0.122253100523593	0.258040638396781	-0.47377460109833	0.635660648452397	0.999995718296692
DUSP27	5.04605389538939	-0.181149443195554	0.159561875645876	-1.13529276628453	0.256252672075349	0.999995718296692
POU2F1	115.084665980564	0.030665920104024	0.0357992935120557	0.856606851576469	0.39166219785874	0.999995718296692
CD247	5.10908434114033	-0.076118356947423	0.145692964656472	-0.522457327482504	0.601351950157854	0.999995718296692
CREG1	44.1724175989123	-0.0881888207121918	0.0662289236357421	-1.33157562996537	0.182999677420496	0.999995718296692
RCSD1	152.162350045565	-0.0427100154878867	0.0481309722343576	-0.887370720041236	0.374879342090945	0.999995718296692
MPZL1	106.05118661123	-0.0175123506380886	0.0557826486061907	-0.313939030785732	0.753567345586311	0.999995718296692
ADCY10	3.7088895183792	-0.274373501111449	0.143859105188603	-1.90723764583228	0.0564898206053358	0.999995718296692
MPC2	27.27454995537	0.0221283063930098	0.0668066341100405	0.331229176380315	0.740471383358027	0.999995718296692
DCAF6	170.697507803469	-0.00874718401710412	0.058462718099609	-0.149619865470515	0.88106453423262	0.999995718296692
GPR161	8.31230179618762	-0.0508419828579862	0.103560637922986	-0.490939259140096	0.623469408849918	0.999995718296692
TIPRL	21.988501054376	0.0836960729632388	0.0488758115297494	1.71242318733256	0.0868187089700806	0.999995718296692
SFT2D2	47.0795752263378	-0.0742636617861075	0.043667445989178	-1.70066419282942	0.0890060625870249	0.999995718296692
TBX19	12.8443994207932	-0.0566349651836723	0.0966091696705055	-0.586227636329254	0.557722552272453	0.999995718296692
XCL1	0.0543672021159348	0.0380952679079697	4.09566982233773	0.00930135229656419	0.992578701617267	0.999995718296692
DPT	0.378743156428702	0.253909557635778	0.350554864288486	0.724307614875442	0.468876903045554	0.999995718296692
ATP1B1	102.352251225247	0.00803588941112087	0.0510236633634477	0.157493384077115	0.874856021570745	0.999995718296692
NME7	23.5659595773225	0.0328494192153714	0.0573421058773707	0.572867332176843	0.566734525019512	0.999995718296692
Z99758.1	0.425111260461649	-0.503621012700065	0.327697796693517	-1.53684589210431	0.124331052203404	0.999995718296692
BLZF1	19.6657284067157	0.0455078424970457	0.0573148913824527	0.793996837460259	0.427197272456317	0.999995718296692
CCDC181	3.34817859672678	-0.0451437850257237	0.120168726206929	-0.375669997100466	0.707162245613825	0.999995718296692
SLC19A2	7.72636972201562	0.227563043865566	0.112134772242237	2.02937090177502	0.0424205265829709	0.999995718296692
Z99572.1	1.78522287792644	-0.0561823483940279	0.161035854996578	-0.348880989238215	0.727178657922459	0.999995718296692
F5	0.510524538529398	-0.28523274479724	0.339667779882242	-0.839740363057475	0.401053977614838	0.999995718296692
SELP	0.0605124938088848	0.204740987585211	4.09568001284004	0.0499894979449916	0.960130757285259	0.999995718296692
C1orf112	26.7216356709796	-0.134028736649542	0.0754722257711047	-1.77586834468126	0.0757546195889968	0.999995718296692
SELL	6.84941547833329	0.0322340035185635	0.166124346176927	0.19403539734166	0.846148165513119	0.999995718296692
SELE	0.0648093415457601	0.245601424937703	4.09563336526808	0.0599666530262353	0.952182193904281	0.999995718296692
METTL18	1.74517291601275	0.238903593658311	0.160589026820558	1.4876707231389	0.13683775214826	0.999995718296692
SCYL3	17.4341249298715	-0.0617736406624666	0.0671733813385044	-0.919614874695275	0.357774050814783	0.999995718296692
KIFAP3	36.9894655757658	0.03522351654726	0.0521599556934855	0.675298053438709	0.4994864204002	0.999995718296692
GORAB-AS1	0.256323764130391	0.0726761461228917	0.578271492410824	0.125678244694207	0.899986623519873	0.999995718296692
GORAB	8.52642584900976	0.0111105056646046	0.0757557629895931	0.146662184184336	0.883398668412233	0.999995718296692
PRRX1	2.40444536612368	-0.0994824060485053	0.140621130479867	-0.707449909619015	0.479286930407907	0.999995718296692
Z97200.1	0.0672426527245745	0.218200162411336	4.09564471327689	0.0532761451949175	0.95751188657945	0.999995718296692
BX284613.2	0.688183900606883	-0.0658400232746578	0.255036703950462	-0.258159011055313	0.796284190351064	0.999995718296692
MROH9	0.0659199632212504	0.141613132588742	4.09558144996694	0.0345770519567826	0.972417000441148	0.999995718296692
FMO3	0.0458021085134479	0.112829693732162	4.09569333112811	0.02754837450222	0.978022357197528	0.999995718296692
FMO2	0.122805148041065	0.336968337430312	1.44652899598606	0.232949590616819	0.815800549775997	0.999995718296692
FMO1	0.0315234670447909	0.0604814105507968	4.09569756441536	0.0147670597253755	0.988218019246565	0.999995718296692
FMO4	8.88375540723482	-0.0166483416553294	0.091657474813398	-0.181636486159183	0.855868013296616	0.999995718296692
PRRC2C	147.766274234192	0.0545233017446446	0.0295392011217703	1.84579472951491	0.0649220161695767	0.999995718296692
MYOCOS	2.1148177233538	0.254886162266622	0.280384657973329	0.909058876862183	0.36331904813836	0.999995718296692
MYOC	0.104225687564588	0.240866699382276	2.29460449201611	0.104970900309989	0.916398899311083	0.999995718296692
VAMP4	19.7137013552784	-0.0189738643489411	0.0508005664383424	-0.373497102083892	0.708778501750341	0.999995718296692
EEF1AKNMT	6.15336288633229	0.0184933377520462	0.092170571203266	0.200642542523279	0.84097809032564	0.999995718296692
DNM3	89.703439233663	0.055184707127271	0.0597695827369185	0.923290821188625	0.355855669940531	0.999995718296692
DNM3-IT1	0.0173495711390067	0.253965479691911	4.0957086917094	0.0620077009397647	0.950556699341811	0.999995718296692
DNM3OS	0.259543079816526	0.203020342908124	0.559669696417955	0.362750286834381	0.71679143117261	0.999995718296692
PIGC	14.0274805379048	-0.00890313004547287	0.0821292088872907	-0.108403942593566	0.913675273830333	0.999995718296692
C1orf105	0.375814134554145	-0.252776074921172	0.351388117420229	-0.719364322211482	0.471916473529589	0.999995718296692
SUCO	48.9762554082323	0.00778938503053906	0.0435715730504369	0.178772178399948	0.858116591747826	0.999995718296692
TNFSF18	0.777187389891259	0.308179744883464	0.523819621800191	0.588331807472874	0.556309599860766	0.999995718296692
TNFSF4	0.883256939313023	-0.0817292728436413	0.229287678080674	-0.356448604337496	0.721504635433045	0.999995718296692
PRDX6	20.1232298316966	0.00638597075135547	0.0586223399860039	0.108934081322583	0.913254774501262	0.999995718296692
SLC9C2	1.24960620008097	0.36341480285509	0.213134434702143	1.70509661361368	0.0881764071031878	0.999995718296692
ANKRD45	0.527188885326141	0.21379675602902	0.299007988720883	0.715020213819753	0.474596552941044	0.999995718296692
KLHL20	32.0975443725821	0.0338298160263901	0.0443283157406398	0.763164931064034	0.445365040325937	0.999995718296692
CENPL	2.37528240262964	0.0109605495585371	0.159741840665841	0.0686141433756555	0.945296760614547	0.999995718296692
DARS2	7.23056792014774	0.000266982454326502	0.0852606226800438	0.00313136880700957	0.997501533257815	0.999995718296692
GAS5	41.3957276956426	0.0156868595671062	0.0560495581072668	0.279874812520107	0.779573551981461	0.999995718296692
GAS5-AS1	0.269982538059235	0.228330787686578	0.581698945477748	0.392523984204666	0.694671093523456	0.999995718296692
ZBTB37	26.7912907956701	0.0683843589944341	0.0506075406985193	1.35126817171013	0.176609543804354	0.999995718296692
SERPINC1	0.103237976961932	0.183245567170451	1.7805930377356	0.102912660718637	0.918032289256039	0.999995718296692
RC3H1	90.337801987439	0.0352727691962336	0.0257700138830836	1.36875243281836	0.171076674353121	0.999995718296692
RC3H1-IT1	0.345287356537032	-0.294404149626013	0.347529519338262	-0.847134223839729	0.396920311105475	0.999995718296692
RABGAP1L-DT	0.33207250585777	0.216029091176747	0.409192717987722	0.527939725416201	0.597541171353898	0.999995718296692
RABGAP1L	313.681771970425	0.0133371475434364	0.0275205753702665	0.484624589566029	0.627942667774104	0.999995718296692
GPR52	0.347535681834053	-0.0244911503406272	0.371047079179282	-0.0660055063492189	0.947373441584403	0.999995718296692
RABGAP1L-IT1	0.674280232990771	-0.270465491644779	0.267332646903624	-1.01171890069336	0.311672475798242	0.999995718296692
Z99127.1	3.35162525228761	-0.250152260795558	0.156496106182975	-1.59845677248404	0.109941358441234	0.999995718296692
Z99127.4	0.637729242655643	-0.190252591427485	0.252393863885775	-0.753792459525033	0.450973852481975	0.999995718296692
CACYBP	32.2267540947009	0.0216878554976391	0.0701366373050623	0.309222915882135	0.757151963202183	0.999995718296692
MRPS14	9.37262172400602	0.011049268124564	0.070518679528588	0.156685692336095	0.875492563656517	0.999995718296692
TNN	0.138556848361791	0.325477169973526	1.26287877363945	0.257726376250307	0.796618088294982	0.999995718296692
KIAA0040	4.39011179590378	0.0643732310205475	0.125981987762933	0.510971704476372	0.609370870183308	0.999995718296692
Z94057.1	0.042161719069658	0.224875339643311	4.09571279192749	0.0549050558639103	0.956214103960043	0.999995718296692
TNR	17.0217008833947	0.0378916475970506	0.0675882901728621	0.5606244439701	0.575053584215654	0.999995718296692
COP1	224.211362143291	-0.00126993732012924	0.0264431561386754	-0.0480251795008634	0.961696175416358	0.999995718296692
PAPPA2	1.97899814480382	-0.175356261109829	0.168029960262367	-1.04360115800791	0.296669956929263	0.999995718296692
ASTN1	22.5343104814941	-0.0323863174903265	0.0890927776703549	-0.363512265945468	0.716222251811296	0.999995718296692
BRINP2	11.9953431884362	-0.0627605632120995	0.105314447179655	-0.595934982263513	0.551218662350832	0.999995718296692
SEC16B	9.03648760070546	-0.0538157742666119	0.083174684052226	-0.647021084358079	0.517618297716858	0.999995718296692
RASAL2-AS1	0.652594844322018	-0.281690771979706	0.269769799626097	-1.04418942509551	0.296397758577711	0.999995718296692
RASAL2	246.915719960928	0.0143611913522422	0.0531835539270981	0.270030682265573	0.787136649057837	0.999995718296692
CLEC20A	0.129248306440207	-0.130008605016164	1.4408960408141	-0.0902276093025488	0.928106344752076	0.999995718296692
TEX35	0.0551394703681674	0.153414773753232	4.09567814842576	0.0374577220654409	0.970120049376023	0.999995718296692
C1orf220	0.866393466205256	0.183065773595122	0.231926445940071	0.789326861165394	0.429920991009937	0.999995718296692
RALGPS2	73.539564579397	-0.0867677589240452	0.0674047816604807	-1.28726414931653	0.198002234752769	0.999995718296692
ANGPTL1	7.9042756873459	-0.272648846692553	0.122702697455799	-2.22202814074865	0.026281403889339	0.999995718296692
FAM20B	23.9118101137603	0.0486627282740496	0.0490762886428944	0.991573112387245	0.321405810791713	0.999995718296692
TOR3A	8.20483744877454	0.0222200264064201	0.0790721458747134	0.281009528205125	0.778703091732796	0.999995718296692
ABL2	84.023722837906	0.0510406793804993	0.0612718229446885	0.833020415053994	0.404833215687867	0.999995718296692
SOAT1	91.634223059879	0.128739058341346	0.0376363762156442	3.42060185613283	0.000624827329250854	0.971110293037836
AXDND1	0.617700385520281	0.338081618887615	0.314968882861701	1.07338101407326	0.283100199477848	0.999995718296692
TDRD5	0.523921149311715	-0.0297033819413223	0.26902252654958	-0.110412248083054	0.912082439953761	0.999995718296692
FAM163A	0.393089133281458	-0.246440976164239	0.338279240214462	-0.728513449444905	0.466299338668656	0.999995718296692
TOR1AIP2	31.9652414066456	0.00402914980210948	0.0481218647011657	0.0837280480947754	0.93327265628472	0.999995718296692
TOR1AIP1	24.9386539804354	0.126012225918337	0.0489592456615282	2.57381877959276	0.0100582940957589	0.999995718296692
CEP350	164.292928601273	0.0482745684045651	0.0404395336575757	1.1937469114588	0.23257698402096	0.999995718296692
QSOX1	22.6976804621945	0.0435507412845526	0.0487523684220684	0.893305139711711	0.371693786317752	0.999995718296692
LHX4	1.92961010368644	-0.183606301043651	0.180902658030373	-1.01494529180895	0.310131906686457	0.999995718296692
ACBD6	93.2879306211323	0.0223582497192685	0.0385982457275522	0.579255593041336	0.56241672432973	0.999995718296692
XPR1	102.851443812252	0.0284550462952596	0.0387715203453691	0.733916184915825	0.462999822239958	0.999995718296692
KIAA1614	2.46427491622236	-0.0779751378640874	0.143736016669264	-0.542488512420013	0.5874820190164	0.999995718296692
KIAA1614-AS1	0.493392752273397	-0.620371932361483	0.305792646294317	-2.02873397996756	0.0424853929131006	0.999995718296692
STX6	62.9896391791037	-0.0392581471318376	0.0547826191193026	-0.716616835101355	0.473610553791538	0.999995718296692
MR1	23.9613897560232	0.0712555779463347	0.0567081346742099	1.25653186012378	0.208923202134035	0.999995718296692
IER5	16.973270171445	-0.00404485479494528	0.100120479313664	-0.0403998744579847	0.967774330336978	0.999995718296692
CACNA1E	13.7163212312635	0.0529474647000103	0.068876917510127	0.768725817211919	0.442056095246776	0.999995718296692
GLUL	141.149014326778	0.0121960986146676	0.0777109691154621	0.156941790245169	0.875290724081529	0.999995718296692
RGSL1	0.115281083986208	0.128468283765966	1.50071171239703	0.0856049051291594	0.931780499047476	0.999995718296692
RNASEL	6.1058766899628	-0.0510594760849219	0.0922469492888644	-0.55350856021301	0.579915220584372	0.999995718296692
RGS16	14.1234229057873	0.127127756352914	0.194312530827275	0.65424373719839	0.512954787445281	0.999995718296692
RGS8	0.355034567972337	-0.239563401197685	0.385773422427065	-0.620995090046611	0.534602853733538	0.999995718296692
NPL	181.939829298208	-0.0879643813310638	0.0588809104393899	-1.4939371805674	0.135192039308337	0.999995718296692
DHX9	63.4129989217543	0.0320984226425103	0.0319370024640174	1.00505433090268	0.314870689062911	0.999995718296692
SHCBP1L	0.0832923744424335	0.153476923993714	3.07321689980831	0.0499401535906194	0.960170079269776	0.999995718296692
LAMC1	3.65981315499063	-0.0718832273165423	0.11719542671678	-0.613362051151181	0.539636972548462	0.999995718296692
LAMC2	0.0878352188135202	0.141202128373597	3.32943287440881	0.0424102643603139	0.966171645936214	0.999995718296692
NMNAT2	22.58613234253	0.00872422336965549	0.0616824680487828	0.14143765069121	0.887524212266391	0.999995718296692
SMG7-AS1	0.0864985176273321	0.270929104327327	2.63512835349854	0.102814386239527	0.918110287207708	0.999995718296692
SMG7	69.4656700709551	0.00725551815518355	0.0382296170004449	0.189787885008084	0.84947534971943	0.999995718296692
NCF2	17.0534612437914	-0.061091845829556	0.0825866249078988	-0.739730505970986	0.459463533834919	0.999995718296692
ARPC5	42.4330291965824	-0.0218411451303441	0.0432344003625101	-0.505179786170534	0.613432566422424	0.999995718296692
RGL1	112.713010079767	0.0446362123291633	0.0812736667541117	0.5492087918736	0.582862171544676	0.999995718296692
APOBEC4	0.06200830256594	0.0445503910997126	4.09565416645869	0.0108774787345468	0.99132119880288	0.999995718296692
COLGALT2	7.94518546852728	-0.109001530327723	0.0840709918627988	-1.29654150513188	0.194788990293797	0.999995718296692
TSEN15	26.9407408309897	0.0121798444538062	0.0558650375621158	0.218022666507	0.827411450889669	0.999995718296692
C1orf21	15.0570074054493	0.0119947407314901	0.0645279379024517	0.185884457513935	0.852535370885954	0.999995718296692
EDEM3	57.7989871348022	0.0609199977223652	0.0445195014559646	1.36838903693975	0.171190334012459	0.999995718296692
NIBAN1	117.121982071375	-0.0800257134713387	0.123796194625314	-0.646431125880302	0.51800018804534	0.999995718296692
RNF2	30.9648178748679	-0.00927861520610797	0.048687072667508	-0.19057656781859	0.84885734987347	0.999995718296692
TRMT1L	21.481024168532	-0.0375009270915538	0.0576651278817506	-0.650322447362885	0.515483960269611	0.999995718296692
SWT1	19.9449178618549	-0.0241843137866695	0.0628024285275098	-0.38508564642649	0.700173962042816	0.999995718296692
IVNS1ABP	49.3763161225282	-0.0157729203156195	0.0513611722239527	-0.30709813722405	0.758768675527093	0.999995718296692
HMCN1	0.601381162403081	0.0523513318064946	0.336191775854348	0.155718656928644	0.876254790464916	0.999995718296692
PRG4	0.332183998946689	-0.222267622095739	0.428290369732377	-0.518964790720431	0.603785294567734	0.999995718296692
TPR	52.540217989772	0.0230132774929589	0.0341507713644487	0.673872846014715	0.500392156949709	0.999995718296692
ODR4	35.5745639019684	0.00116782353907729	0.0371793088056335	0.0314105769201481	0.974942106151915	0.999995718296692
PDC	1.36860882599856	-0.0935926419564188	0.22925438448154	-0.408247991278679	0.683091617938244	0.999995718296692
PTGS2	2.12729584587445	0.00316300280595349	0.21661750863699	0.0146017873894676	0.988349873274804	0.999995718296692
PACERR	0.2054991832567	0.14505317527647	0.678689466410183	0.213725396452231	0.830761205408329	0.999995718296692
PLA2G4A	133.873302581253	-0.0402180877364466	0.0401539630833085	-1.00159696946986	0.316538285244054	0.999995718296692
ERVMER61-1	12.5407573345887	-0.239693012285952	0.163705355690297	-1.46417330865711	0.143146601135034	0.999995718296692
BRINP3	12.5812449679986	-0.0837184735971842	0.0729010613303326	-1.14838483925268	0.250809729543038	0.999995718296692
RGS18	29.9084143774733	-0.00292619225322773	0.072043535081881	-0.0406169998446351	0.96760123142373	0.999995718296692
RGS1	132.141481596587	0.0849815552474052	0.193136251994163	0.440008306933353	0.659931090871516	0.999995718296692
RGS13	0.61669145352072	0.529795458947748	0.460627458631486	1.1501603932205	0.250077815804095	0.999995718296692
RGS2	15.0585206775605	0.116588733013399	0.147248811278348	0.791780470084802	0.428488691827197	0.999995718296692
UCHL5	30.0766238087762	0.0265232041293106	0.0463884814249973	0.571762715970651	0.567482739442531	0.999995718296692
RO60	28.2563798224087	0.0723357851413531	0.0464193765228631	1.55831014028647	0.119159746331869	0.999995718296692
GLRX2	11.1943448147062	-0.0598726767023494	0.0734968406647768	-0.814629256996666	0.415284558276539	0.999995718296692
CDC73	82.0685526764647	0.0729403531723515	0.0376247053780742	1.93862921820665	0.0525465031095369	0.999995718296692
B3GALT2	5.2558127482913	-0.00115050135030951	0.102908285950929	-0.0111798708887069	0.991079939445523	0.999995718296692
KCNT2	9.22625044495877	-0.0967889080176106	0.0791688471458668	-1.22256305992784	0.221494772525501	0.999995718296692
CFH	0.739885386029828	-0.0142184849109039	0.240023597411906	-0.0592378627110713	0.952762652496782	0.999995718296692
CFHR1	0.0180960192140893	0.175241777708494	4.09571665259064	0.0427865969677489	0.965871648276124	0.999995718296692
CFHR4	0.0417382414309773	0.0603161467938697	4.0956747097727	0.0147267913269453	0.988250145286515	0.999995718296692
ASPM	3.19360195740766	-0.561276550404478	0.468274276786692	-1.1986064113023	0.230681024055363	0.999995718296692
ZBTB41	22.1987637233675	-0.0999420974880295	0.0456260402586843	-2.19046178281945	0.0284907635350983	0.999995718296692
CRB1	5.4057159132307	-0.00837004009156137	0.102886533208161	-0.0813521442561101	0.93516190625418	0.999995718296692
DENND1B	42.7399294244455	0.0534861298984148	0.0582583587847339	0.918085078504311	0.358574326111538	0.999995718296692
C1orf53	0.773577087188651	0.0923043869787246	0.235771907767683	0.391498664334838	0.695428675750556	0.999995718296692
NEK7	108.382180937009	0.0589892917413517	0.0504461049559203	1.16935275365455	0.242261536933047	0.999995718296692
PTPRC	442.668264285097	0.00222736731262468	0.0382125667813692	0.0582888693494061	0.953518533414003	0.999995718296692
MIR181A1HG	87.1909846637275	0.154700744763355	0.12974823687651	1.19231481280623	0.233137828474765	0.999995718296692
NR5A2	0.100579921875449	0.0154575325588145	2.60594564590001	0.00593164043276733	0.995267263431527	0.999995718296692
ZNF281	10.9305721885693	-0.00531196394792856	0.0771374267415735	-0.0688636395108791	0.945098161249957	0.999995718296692
KIF14	1.54413901317831	-0.977031796240805	0.46393588196469	-2.10596298803886	0.0352075674884862	0.999995718296692
DDX59	12.6849903413477	0.12251331801538	0.0719292387814626	1.70324780424276	0.0885217039896007	0.999995718296692
DDX59-AS1	1.25555410756918	-0.10221440761685	0.194254044638199	-0.526189340393019	0.598756659571439	0.999995718296692
CAMSAP2	109.22016481274	-0.00674314061958217	0.0284441739147329	-0.237065792094933	0.812605749930705	0.999995718296692
INAVA	0.139474861593222	0.183772190216984	1.4385124040291	0.127751550631235	0.898345592782484	0.999995718296692
KIF21B	16.441695673414	-0.0381558410381183	0.0710978172782275	-0.53666684152627	0.591497764188756	0.999995718296692
CACNA1S	0.109151595005454	0.4320718026734	1.77232311159538	0.243788392673199	0.807394710460701	0.999995718296692
ASCL5	0.181359993099527	0.17817011961488	0.825389375855064	0.21586190085171	0.829095395651767	0.999995718296692
TMEM9	14.9143195920112	0.150214404014117	0.0694198997210918	2.163852218422	0.0304756930286786	0.999995718296692
IGFN1	0.0795445075354793	0.086512400406068	4.09567791702647	0.0211228524700198	0.983147655325562	0.999995718296692
PKP1	0.259859266248328	0.0273919057723696	0.495183837495295	0.0553166393938087	0.955886206143181	0.999995718296692
TNNT2	8.35017896723919	0.154082242311886	0.0822343235951408	1.87369744865258	0.0609721377934366	0.999995718296692
PHLDA3	6.34519991408413	0.188205561370667	0.0906121837962328	2.07704475806367	0.0377974284281271	0.999995718296692
CSRP1	25.7182109422111	0.0490155266487264	0.0549791571859518	0.891529247764656	0.372645308003736	0.999995718296692
NAV1	36.3304842895775	0.0787219565154397	0.0771017656794188	1.02101366708977	0.307247963561925	0.999995718296692
IPO9-AS1	14.1520335517872	-0.125082946944512	0.114800166580995	-1.08957112754938	0.275902107194343	0.999995718296692
IPO9	44.4103892343772	0.00473073362096304	0.0393604530583731	0.12019001950885	0.904332623741276	0.999995718296692
SHISA4	10.1501597695317	0.125897399324913	0.0771990438025352	1.63081552728738	0.10292925009306	0.999995718296692
LMOD1	0.437404826775951	-0.309597558531982	0.339551175447954	-0.911784676120014	0.361882078642012	0.999995718296692
TIMM17A	17.246633412237	0.0198386171138386	0.0675462628850254	0.293704140932373	0.768983989797735	0.999995718296692
RNPEP	21.8878931773955	-0.0204726317778356	0.0586157972324359	-0.349268162243928	0.726887998053465	0.999995718296692
ELF3-AS1	2.74646302264681	-0.348318538369363	0.160673417078103	-2.16786662475751	0.0301688358686597	0.999995718296692
ELF3	0.244078436721333	0.171063334807753	0.57995768129571	0.294958305277676	0.768025730964304	0.999995718296692
GPR37L1	6.31536978508983	0.0874039875734344	0.0960176426710682	0.910290912607154	0.362669109739874	0.999995718296692
ARL8A	20.9659881313952	-0.0807927492500444	0.0552790674259541	-1.46154327509714	0.14386640853083	0.999995718296692
PTPN7	6.23886297410319	-0.109886415912915	0.163581531903696	-0.671753190192686	0.501740833250686	0.999995718296692
LGR6	0.133729773269985	0.394981742349188	1.30420806556508	0.302851786289216	0.762002815729449	0.999995718296692
UBE2T	3.20042388290141	0.10828839881946	0.122800662142324	0.881822597128634	0.377872749681359	0.999995718296692
PPP1R12B	80.9539541867017	-0.0145205984882585	0.0343566768299693	-0.422642695046459	0.672555971226973	0.999995718296692
SYT2	4.71169229068826	0.0508598235856138	0.106867843620935	0.475913257555901	0.634136176743808	0.999995718296692
KDM5B	25.4755051249769	-0.0412697850836804	0.0632609803048368	-0.652373467575319	0.514160276215055	0.999995718296692
PCAT6	0.327058790458044	0.169840116451888	0.490368364438672	0.346352107453557	0.729078112923431	0.999995718296692
RABIF	6.10965343438731	0.109480795920366	0.0934669573943208	1.17133154830841	0.24146553508291	0.999995718296692
KLHL12	18.9818675094432	0.00394203336987162	0.0520172229180461	0.0757832338739489	0.939591555192385	0.999995718296692
ADIPOR1	16.9305477971661	0.043449306639454	0.0591247419390888	0.734875201387198	0.46241550248246	0.999995718296692
CYB5R1	11.151491503797	0.108225985545857	0.068425963604958	1.58165087993025	0.11372929193875	0.999995718296692
TMEM183A	15.5194768516939	0.0566541197720929	0.0604552373642241	0.93712509026752	0.348694216655464	0.999995718296692
PPFIA4	16.9550941814941	-0.0456521445830938	0.0725043747136511	-0.629646759431999	0.528925723221836	0.999995718296692
MYOG	0.0492896283137625	-0.00393192121242075	4.09569793238016	-0.000960012500271417	0.999234020965513	0.999995718296692
ADORA1	10.3025571768933	0.167728681694352	0.0869175890732071	1.92974383531372	0.0536385856479998	0.999995718296692
MYBPH	1.0409043325691	0.517544220509663	0.389821938904317	1.3276426205368	0.184296197508664	0.999995718296692
CHI3L1	10.0083527804222	0.250350559962268	0.172125140239642	1.45446829913234	0.145816516235095	0.999995718296692
CHIT1	2.41709259635476	-0.0533031187522506	0.205525555808551	-0.259350320414183	0.795364957112269	0.999995718296692
BTG2	30.8997881775601	-0.113746696062736	0.103888126235496	-1.09489602117659	0.273562192390381	0.999995718296692
FMOD	0.120404467570469	-0.177976690029271	1.56335128412739	-0.113843057434537	0.909362205552025	0.999995718296692
PRELP	2.04304514686453	0.105824722492646	0.153445576930715	0.689656388990794	0.490410297320278	0.999995718296692
ATP2B4	53.7241253411702	0.0872724879588311	0.0731789404816729	1.19259020948367	0.233029902057345	0.999995718296692
LAX1	0.0462894604681413	0.122786522425591	4.09569784962585	0.0299793898216412	0.976083490321583	0.999995718296692
ZC3H11A	0.912729038249696	-0.186142988361612	0.226281356875753	-0.822617430493048	0.410725583284462	0.999995718296692
ZBED6	0.239058326182758	0.180268913281301	0.565885474363406	0.318560771477824	0.750059604540226	0.999995718296692
SNRPE	11.325358644392	-0.01765762965298	0.0731142831428454	-0.241507252672939	0.809161996004756	0.999995718296692
SOX13	1.29480071811178	0.19885543147324	0.186311823943633	1.06732588015135	0.285824705439861	0.999995718296692
ETNK2	0.974570980054014	-0.127273935187854	0.219444683819951	-0.579981856804878	0.561926852904527	0.999995718296692
REN	0.0975432786236203	0.279079541082075	2.17282699880381	0.128440755401012	0.897800180090528	0.999995718296692
KISS1	0.0614794940900702	0.189985743043366	4.09567445028154	0.0463869248763915	0.963001857732611	0.999995718296692
GOLT1A	0.237177097958473	0.137813872921549	0.594220396453199	0.231923834563972	0.816597171885666	0.999995718296692
PLEKHA6	11.6754276146074	0.0119807420307914	0.0772859707634499	0.155018328843419	0.876806867648337	0.999995718296692
PPP1R15B	11.971267916749	0.161841445448932	0.0700628184112717	2.30994768864301	0.0208910504195726	0.999995718296692
PIK3C2B	20.9157270416367	-0.106804699343952	0.0668551277458298	-1.59755433794103	0.110142195511145	0.999995718296692
MDM4	101.684371173442	0.0169437515966411	0.0311930271355898	0.543190358633357	0.586998744128807	0.999995718296692
LRRN2	4.23448347340678	-0.16740441034407	0.110651103883747	-1.51290321079805	0.130304246223662	0.999995718296692
NFASC	18.5944855362018	-0.0317903007986298	0.0646894799505347	-0.491429221921995	0.623122900438537	0.999995718296692
CNTN2	11.0434618181631	0.0427159174605253	0.074715123552663	0.571717149479342	0.567513614170329	0.999995718296692
TMEM81	1.36302137928938	0.149157059802747	0.178624472284119	0.835031493139966	0.40369997670456	0.999995718296692
RBBP5	14.1079746521862	-0.026572797503234	0.0651260722984398	-0.408020882657629	0.683258343679771	0.999995718296692
DSTYK	24.4483657642049	-0.0626567525188688	0.0522170451797873	-1.19992910941507	0.230166873540524	0.999995718296692
TMCC2	7.76847577793638	0.0322403180312024	0.0835307470507154	0.385969468363881	0.699519280786936	0.999995718296692
NUAK2	4.86051906416728	-0.0597616186228617	0.136533052899958	-0.437708066680752	0.661597921157307	0.999995718296692
KLHDC8A	0.982032505684217	0.079832163594499	0.233708162772641	0.341589111169225	0.732660132846473	0.999995718296692
LEMD1-AS1	0.0522450832199126	0.192323436543211	4.09568060445117	0.0469576256347221	0.96254700009324	0.999995718296692
LEMD1	0.178725162313675	-0.183707909721532	0.791881588063447	-0.231989116164187	0.816546467268876	0.999995718296692
BLACAT1	0.114160840469668	0.102467302741996	1.85153233163948	0.0553418922213816	0.955866088119455	0.999995718296692
LEMD1-DT	0.024735310343403	0.195433950247656	4.09568492926905	0.0477170372288708	0.961941755824155	0.999995718296692
CDK18	16.6088236500348	-0.00377634552673618	0.0673182595625057	-0.0560968977997687	0.955264615246141	0.999995718296692
MFSD4A	11.9130862896165	-0.0309061981729708	0.0762755867797571	-0.405191221435127	0.685336957259438	0.999995718296692
ELK4	32.5776154975494	-0.00951091932248794	0.0453920600904695	-0.209528258984765	0.83403587745838	0.999995718296692
SLC45A3	0.557629679011435	0.327610824200168	0.276570008126882	1.18454935305158	0.23619567200558	0.999995718296692
NUCKS1	115.684920530272	0.0178240426959724	0.0278246948132311	0.640583582878929	0.52179326870654	0.999995718296692
RAB29	24.0377076779484	-0.0834374124402338	0.0572636668986649	-1.4570742140542	0.145095895409378	0.999995718296692
SLC41A1	6.67776289243802	-0.0495984259518511	0.0865926878826604	-0.572778454678075	0.56679470890399	0.999995718296692
PM20D1	0.952469040003133	-0.421159459251231	0.241729814625162	-1.74227353752081	0.0814605915778414	0.999995718296692
SLC26A9	0.0925859227317052	0.0946343337473537	2.45912008346763	0.0384830063336756	0.969302580428536	0.999995718296692
RAB7B	1.44693169525862	0.13572805214349	0.308614326648561	0.439798286804917	0.660083208571987	0.999995718296692
RHEX	0.580427129827915	0.536195642245527	0.455085427912925	1.17823074385085	0.238704629191556	0.999995718296692
FAM72A	3.71163539923287	-0.0979033410394388	0.129059858592442	-0.758588627844448	0.448098677602267	0.999995718296692
SRGAP2	897.539059683076	-0.00982288630554412	0.033037471495236	-0.297325608194943	0.766217932652414	0.999995718296692
IKBKE	19.6633169059369	-0.0628960112051686	0.103782967151409	-0.606034043268481	0.544492147276022	0.999995718296692
C1orf147	4.29422811223118	-0.262248192200808	0.152563222615395	-1.71894764481951	0.0856239055412297	0.999995718296692
RASSF5	17.3918851918307	0.170689288641522	0.0893469050431527	1.91041075859407	0.0560803467041866	0.999995718296692
EIF2D	10.9327105570522	0.000207931578003297	0.066821520666453	0.00311174567608556	0.997517190174732	0.999995718296692
DYRK3	0.805146536754776	-0.267560123559375	0.236143051082276	-1.13304254490281	0.25719638730252	0.999995718296692
MAPKAPK2	25.2249552756623	0.0560989911616174	0.0550929370675537	1.01826103576272	0.308553920158004	0.999995718296692
IL10	2.1060507679433	0.237947396998929	0.216036235412132	1.10142354843852	0.270712361218564	0.999995718296692
IL19	0.944749512226226	0.0965350189257467	0.235532775010867	0.409858113892187	0.681910033016765	0.999995718296692
FCMR	0.439176055364868	0.484118958013541	0.441028048286684	1.09770559921134	0.272333064006697	0.999995718296692
PIGR	0.0676770590776218	0.215950721284795	4.09561391822776	0.0527273140477656	0.957949175828371	0.999995718296692
C1orf116	0.0222137708038414	0.275099755651471	4.09571036741926	0.0671677757880164	0.946448138366895	0.999995718296692
PFKFB2	19.7452703430046	0.00650045302591507	0.0590053397626073	0.110167199308875	0.912276775056437	0.999995718296692
YOD1	7.29843155378492	-0.0242833651703638	0.0882797538865289	-0.275072868934101	0.783260255281573	0.999995718296692
C4BPB	0.115347960764126	0.0134547771060251	1.94162974254362	0.00692963071754288	0.994470998888681	0.999995718296692
C4BPA	0.246534416769195	0.0570446898507349	0.60897300889808	0.0936735931104003	0.925368447664366	0.999995718296692
CD55	27.3856657517875	0.0676703875438846	0.121336604214075	0.557707939679054	0.577043835147563	0.999995718296692
CR2	0.0407857501319614	0.124126190662468	4.09570432093479	0.0303064335059563	0.975822665735215	0.999995718296692
CR1	6.4560549677296	-0.556528449374039	0.216019483877691	-2.57628820967438	0.00998673651185919	0.999995718296692
CR1L	1.0481951617268	-0.3475030818837	0.221051096237294	-1.57204867018919	0.11593926429004	0.999995718296692
CD46	46.6035735340914	0.00193395228505888	0.0372429032183183	0.0519280753630304	0.95858600354439	0.999995718296692
MIR29B2CHG	87.9718271754961	0.0125397116974622	0.0495825346631807	0.252905822234499	0.800340990212245	0.999995718296692
CD34	0.291135999049727	0.43736722699149	0.455840960054754	0.95947329291987	0.337320367663784	0.999995718296692
PLXNA2	25.8570825295287	-0.00403809342189839	0.0760800015510577	-0.0530769366400237	0.957670607439778	0.999995718296692
CAMK1G	11.4506755912858	0.101742120580166	0.0797717364495038	1.27541564354149	0.202162164561727	0.999995718296692
LAMB3	1.82100573712894	0.16204270942978	0.163628677679661	0.9903075165529	0.322023833745175	0.999995718296692
HSD11B1-AS1	1.21646518119629	0.114863335281811	0.196329946197023	0.585052548053685	0.558512384065552	0.999995718296692
G0S2	1.16749842347803	0.452826056368848	0.349131270114672	1.29700801712811	0.194628428319884	0.999995718296692
HSD11B1	1.31172391796408	-0.287589386421353	0.195518367706702	-1.47090725947942	0.1413161991581	0.999995718296692
TRAF3IP3	41.8992039914105	0.0205625639694413	0.0697700269271816	0.294719163443957	0.768208422754789	0.999995718296692
C1orf74	0.83231785532358	0.0979939274805332	0.227597380636972	0.430558239318394	0.666789611481504	0.999995718296692
IRF6	0.148093107176129	0.116832042940791	1.08602636421089	0.107577538438197	0.914330815299938	0.999995718296692
UTP25	9.26819903681526	0.0605197112445089	0.0705016851038821	0.858415102494855	0.390663291152597	0.999995718296692
SYT14	12.7586079205491	0.0289538711802247	0.0687148598931592	0.421362587732019	0.673490333905259	0.999995718296692
SERTAD4-AS1	0.930137031235272	0.216440297196025	0.230804280518536	0.937765524581085	0.348364921869941	0.999995718296692
SERTAD4	1.39941668143948	-0.0549019364062849	0.189889009141433	-0.289126456841917	0.772484608144137	0.999995718296692
HHAT	11.474887122132	0.141326234580706	0.094142322349278	1.50119766598036	0.133304443479406	0.999995718296692
KCNH1	19.1687117868775	0.0714365721952176	0.0656998725038404	1.08731675531093	0.276896846209406	0.999995718296692
KCNH1-IT1	0.0515695811801404	0.121311686710428	4.09570370841759	0.0296192535756689	0.976370709916725	0.999995718296692
RCOR3	62.8977960944657	-0.0153559801180739	0.0427447976600879	-0.359247930945577	0.719409622843944	0.999995718296692
TRAF5	9.21769716797429	0.042037177184058	0.0824617187535413	0.509778086359044	0.610206939684126	0.999995718296692
RD3	0.0938124704689041	0.112045741253612	4.09552851327493	0.0273580664596609	0.97817414383625	0.999995718296692
SLC30A1	15.6027704533266	0.0660249964875784	0.0657656547694841	1.00394342182106	0.315405885366975	0.999995718296692
NEK2	0.45397695531696	-0.353464973721483	0.394285855511506	-0.896468815151722	0.370002428449376	0.999995718296692
LPGAT1	64.4630973603814	0.0354655518503102	0.0365803630744036	0.969524325884196	0.332283649112946	0.999995718296692
LPGAT1-AS1	0.0886901855385757	-0.120582635973775	3.65275915154285	-0.0330113842635488	0.973665509260655	0.999995718296692
INTS7	19.1261580217554	-0.0635000250056477	0.0707522006028311	-0.897498939462058	0.369452739064331	0.999995718296692
DTL	2.21843870621209	-0.785534569657507	0.446524760764768	-1.75921838760322	0.0785404222660389	0.999995718296692
PPP2R5A	36.2172829542775	0.00634990175321961	0.041252886006489	0.153926242935362	0.877667891820785	0.999995718296692
PACC1	14.7453406202014	0.00572643232671492	0.0581637804666159	0.0984535785118318	0.921572131787856	0.999995718296692
NENF	17.6257977380369	0.0191801413522594	0.0641153382555961	0.299150591326488	0.764825146338861	0.999995718296692
ATF3	4.36089483904031	0.27675404554883	0.224269764192178	1.23402299255854	0.217194336647881	0.999995718296692
BATF3	13.393998125101	0.0273313441441365	0.0979441368649138	0.279050334394517	0.780206197059944	0.999995718296692
NSL1	64.7207209449139	0.0227232820067538	0.0399576059335487	0.568684771668845	0.569570084104681	0.999995718296692
TATDN3	27.5361234681882	0.0119371350148404	0.0603790619057826	0.197703220918991	0.843277269528979	0.999995718296692
SPATA45	0.940988411370347	-0.0759905647607603	0.233383225091362	-0.325604227686084	0.744723813140736	0.999995718296692
FLVCR1-DT	3.88208153108783	-0.142528846101212	0.115202785598225	-1.23719965069497	0.216012971182547	0.999995718296692
FLVCR1	18.8353999567633	-0.0342470589323912	0.060307763434663	-0.567871480916287	0.570122238268254	0.999995718296692
VASH2	0.807556035965463	-0.0275666882983355	0.248160525073958	-0.111084098851419	0.911549657975116	0.999995718296692
ANGEL2	27.9165796629302	0.0538599812936185	0.0489681034000036	1.09989927226004	0.271376011839035	0.999995718296692
RPS6KC1	110.462922124403	-0.0380527102928421	0.0339060493902781	-1.12229855666266	0.261735519659391	0.999995718296692
PROX1-AS1	1.40437506272106	0.107564694671996	0.191375458351209	0.56206106884716	0.574074411987599	0.999995718296692
PROX1	9.18915437947679	0.0832462178617518	0.114756360236132	0.725417028654947	0.468196229403087	0.999995718296692
SMYD2	23.9094855282031	0.0108475146252428	0.0487690074873899	0.222426397093434	0.823981964537011	0.999995718296692
PTPN14	38.3548901343605	0.012539088423137	0.119094337903015	0.105287024084624	0.916148059025879	0.999995718296692
CENPF	4.30217138032493	-0.420385768427215	0.28829348355839	-1.45818685611071	0.144789045720748	0.999995718296692
KCNK2	1.44952436693163	0.15076676372871	0.180237840322922	0.836487851044985	0.402880508565925	0.999995718296692
KCTD3	22.4788060027349	0.0202808667516394	0.0475728204209979	0.426312053230457	0.669880476168318	0.999995718296692
USH2A	0.949937484629787	-0.147306628268427	0.230864465364601	-0.638065403594213	0.523431106120506	0.999995718296692
ESRRG	25.7800424007174	-0.245921824475826	0.159363774788111	-1.54314758672604	0.122794970964967	0.999995718296692
GPATCH2	62.6638025996365	-0.0286387933518878	0.0472228983527277	-0.606459881771183	0.544209414802996	0.999995718296692
SPATA17	0.861191621632126	-0.16544999620622	0.236092134878033	-0.700785717794844	0.483436752467477	0.999995718296692
RRP15	20.7768022388342	0.0500844698591904	0.0764599895786982	0.655041547025583	0.512441004754732	0.999995718296692
TGFB2-AS1	0.0412137854729951	0.234782298528747	4.09570717355684	0.0573239952417924	0.954287106339125	0.999995718296692
TGFB2	4.98340461078266	0.392366963537845	0.147210195739546	2.66535182272325	0.00769078161184289	0.997181167134296
C1orf143	0.414914056357553	0.363084867932467	0.357536699793781	1.01551775843399	0.309859085779938	0.999995718296692
LYPLAL1-DT	2.75300039405749	0.0391150617228413	0.167887619521325	0.23298359839972	0.815774141925389	0.999995718296692
LYPLAL1	59.6681614573611	0.0511271257815775	0.0480528883148416	1.06397612244645	0.287339516470301	0.999995718296692
LYPLAL1-AS1	0.981137096534304	-0.184323972774503	0.240430292967412	-0.766642050382091	0.443294366794023	0.999995718296692
ZC3H11B	0.579789408717734	-0.143546340354769	0.275618766540572	-0.520814827511532	0.602495772883172	0.999995718296692
SLC30A10	1.77120325613857	0.173334796478007	0.158377860500822	1.09443830046629	0.273762793768979	0.999995718296692
EPRS	32.3794148113473	0.0423932220023334	0.0575068009894976	0.737186233156589	0.461009104216166	0.999995718296692
BPNT1	5.68044282036768	0.00482807083952496	0.0918419757911101	0.0525693268022256	0.958075056829957	0.999995718296692
IARS2	21.5520082885091	-0.0133509050502296	0.0481391959485785	-0.277339593799838	0.781519360004903	0.999995718296692
RAB3GAP2	74.0986340899617	0.0280372328586837	0.0305782726605971	0.916900479300528	0.359194792794992	0.999995718296692
MARK1	11.1981902469727	-0.00426941547345202	0.0730206587622169	-0.0584685970494304	0.953375375611533	0.999995718296692
C1orf115	14.4091975891104	0.156948633421797	0.0736536348234086	2.13090139811967	0.0330972661903792	0.999995718296692
MARC2	4.55011524446108	-0.000481279446286247	0.110446936779346	-0.00435756264791446	0.996523179043685	0.999995718296692
MARC1	1.93995813307588	0.117470137507529	0.16310028396288	0.720232575035028	0.47138181051321	0.999995718296692
RNU6ATAC35P	0.229621837564041	-0.0597743004948266	0.53585609289437	-0.11154916644124	0.911180879659955	0.999995718296692
HLX-AS1	2.55963587599227	0.0164150420291032	0.176732328370904	0.0928808112268701	0.925998250262934	0.999995718296692
HLX	3.38922832097528	-0.0710492381215433	0.171638089114436	-0.413947967424484	0.678912213581599	0.999995718296692
DUSP10	20.0531412804627	0.229463350767699	0.114316728008408	2.00725960902959	0.0447220275042656	0.999995718296692
HHIPL2	0.205320786667181	-0.0158075518958314	0.710531553926183	-0.0222475016183077	0.982250526142003	0.999995718296692
TAF1A	8.92129478819182	-0.0101604752548568	0.0805067902456338	-0.126206438287457	0.899568515102913	0.999995718296692
TAF1A-AS1	0.452766982012368	0.324255814358802	0.302838343391423	1.07072245451989	0.28429424326344	0.999995718296692
MIA3	43.7421781584763	0.000438911982015337	0.0439695468929276	0.00998218114651381	0.992035504049239	0.999995718296692
AIDA	83.0808684966374	-0.0301205570051933	0.0650786689481067	-0.462833021818735	0.643484059603398	0.999995718296692
BROX	51.1434602718894	-0.0759948764784519	0.070341929409688	-1.08036383301117	0.279980194622672	0.999995718296692
FAM177B	125.586318685825	-0.175461844755801	0.116139168550398	-1.51078957207843	0.130842072382925	0.999995718296692
DISP1	234.619382148622	-0.058547121935588	0.0641831183000765	-0.912188804256309	0.361669336520352	0.999995718296692
TLR5	54.2143514783855	-0.00539190299557725	0.0735444981565221	-0.0733148383731147	0.941555584162235	0.999995718296692
SUSD4	8.07367474827974	-0.0591076109930768	0.0936719701308445	-0.63100638227757	0.528036351370251	0.999995718296692
CAPN8	0.209064520352687	0.356552926770797	0.619770777371403	0.575298061459147	0.565089732350147	0.999995718296692
CAPN2	9.90919977218219	0.0118809119002671	0.0756922021634315	0.156963485810788	0.875273625432224	0.999995718296692
TP53BP2	21.9941827306166	-0.0528189589400921	0.0516861678486112	-1.02191671657297	0.306820319837077	0.999995718296692
FBXO28	45.1272973929307	0.0779504993326161	0.0384243516740977	2.0286744196432	0.0424914630304435	0.999995718296692
DEGS1	21.5549799312832	-0.0860401662151269	0.0620121059974435	-1.3874737010008	0.165297365040911	0.999995718296692
NVL	34.0668195973163	0.0484283740533	0.0454758811390207	1.06492436958513	0.286910156073382	0.999995718296692
CNIH4	14.7951460166854	-0.0900993723960624	0.0836500302705102	-1.07709910091719	0.281435994708385	0.999995718296692
WDR26	79.1379779964465	-0.0210222042707879	0.0327236403375084	-0.642416432095175	0.520602833285758	0.999995718296692
CNIH3	18.4108504780619	0.0447989702094517	0.0677878342863041	0.660870356474907	0.508695458024272	0.999995718296692
DNAH14	6.37743139995885	-0.0116143184401095	0.132191371369483	-0.0878598831359939	0.929988041870991	0.999995718296692
LBR	28.8865444397085	0.00883582744547396	0.0479987762454967	0.184084431658879	0.85394721950543	0.999995718296692
ENAH	16.0745749736719	-0.071691380646932	0.0627958972831914	-1.14165707870412	0.253596588298734	0.999995718296692
SRP9	36.0132370519912	-0.0337936860521264	0.0434081981815587	-0.778509301648071	0.436268825209109	0.999995718296692
EPHX1	10.1272534711393	0.110932417612793	0.0747179796779624	1.48468170701237	0.137628159765627	0.999995718296692
TMEM63A	26.4590738069284	-0.016183928649031	0.0484135309909193	-0.334285236333341	0.738164329991507	0.999995718296692
LEFTY1	1.23483843497023	0.136442537693028	0.190211826470854	0.717318897697114	0.473177349360173	0.999995718296692
PYCR2	8.97508373299013	0.0909100840353316	0.0747208668424371	1.21666259877622	0.22373261481243	0.999995718296692
SDE2	5.43016677143561	-0.0518059340615625	0.0953781836157015	-0.543163353480282	0.587017335839157	0.999995718296692
H3F3A	74.6702057284775	0.0408598677337031	0.0536384251964509	0.761764865095381	0.446200353645702	0.999995718296692
ACBD3	35.6362984971715	0.0239595797574875	0.0495308835149706	0.483730110532872	0.628577420954867	0.999995718296692
ACBD3-AS1	0.998614191373307	0.154133405408632	0.222567624136852	0.692523928430214	0.488608364300597	0.999995718296692
MIXL1	0.036559047766994	0.275619976791596	4.09568997762454	0.0672951269010485	0.946346756266183	0.999995718296692
LIN9	6.26247235961646	-0.217308653141816	0.114241759075812	-1.90218230968948	0.0571473247201718	0.999995718296692
PARP1	26.6423493095727	-0.0202293287033396	0.0442835007089835	-0.456814126694274	0.647804651066603	0.999995718296692
STUM	2.89634866999916	0.226692905756842	0.133175181506697	1.70221585728	0.0887149112382452	0.999995718296692
ITPKB	49.5924089577269	0.0330240183142865	0.0562574385958563	0.58701603092038	0.557192940222546	0.999995718296692
ITPKB-IT1	0.0645347009842678	0.268233578896452	4.09565365356914	0.0654922514414032	0.947782075546436	0.999995718296692
ITPKB-AS1	2.6541589605045	-0.133178290951366	0.175237250359734	-0.759988476639367	0.447261472934391	0.999995718296692
PSEN2	3.72794286049205	0.20290028240441	0.11701014664425	1.7340400659551	0.0829109744434334	0.999995718296692
COQ8A	16.0162332089224	-0.0238388912512621	0.0600723149410877	-0.3968365673046	0.691487983273493	0.999995718296692
CDC42BPA	36.6341690741975	-0.00860119284940922	0.0474124626471398	-0.181412066979569	0.856044147945758	0.999995718296692
ZNF678	30.5030033964449	-0.0104440599687745	0.049869499215992	-0.209427809241472	0.834114285434567	0.999995718296692
SNAP47	9.73856528099913	0.0186563347215075	0.0718205282344828	0.259763262400375	0.795046390724995	0.999995718296692
JMJD4	4.02416687984637	0.052653792294634	0.110700573461529	0.47564154952578	0.63432976909141	0.999995718296692
SNAP47-AS1	0.0487885333963041	0.0960764673341687	4.09564417146252	0.0234582066488117	0.981284775565414	0.999995718296692
PRSS38	0.0509506634430652	0.0505439254862731	4.0956094333187	0.0123410023121558	0.99015355472709	0.999995718296692
WNT9A	0.151445113110545	0.319427859246367	1.05559997296844	0.302603133219213	0.762192326397617	0.999995718296692
WNT3A	0.035633160591611	0.165574630599528	4.09570668330332	0.0404263887534999	0.967753192258575	0.999995718296692
ARF1	53.650648289361	0.0525900338427034	0.039763007149472	1.32258693727599	0.185972780640874	0.999995718296692
C1orf35	11.4264521300218	0.0368185609465109	0.0702382603835979	0.524195228432918	0.600142759335508	0.999995718296692
MRPL55	11.3721817928512	-0.0155612751720518	0.0742562457197099	-0.209561835792102	0.834009668804562	0.999995718296692
GUK1	72.4593255620666	0.0242687054442185	0.0434143383546866	0.559002080048945	0.57616030060581	0.999995718296692
GJC2	1.13753958399166	0.155613510768897	0.206594730416531	0.753230784033807	0.45131124366072	0.999995718296692
IBA57-DT	0.136539592076991	0.199273281837828	1.29885882043849	0.153421818216204	0.878065640120762	0.999995718296692
IBA57	2.20899260471648	0.186993882863079	0.142419804652997	1.31297668409731	0.189190804939559	0.999995718296692
OBSCN-AS1	0.223643121994287	0.157674226543444	0.587804666927294	0.268242556439156	0.788512619572294	0.999995718296692
OBSCN	4.60297371339521	-0.122774649406308	0.111838184684758	-1.09778828896747	0.272296946409724	0.999995718296692
TRIM11	7.34264891697258	0.028839236382031	0.0791609164717616	0.364311552561656	0.715625374081032	0.999995718296692
TRIM17	1.51828978702709	0.0258170991299706	0.181252566448956	0.14243715074369	0.886734719477289	0.999995718296692
HIST3H2A	5.08037225181081	-0.0161213084438299	0.116792132285814	-0.138034199122059	0.890213389252995	0.999995718296692
HIST3H2BB	1.6235009433394	0.0707966762600849	0.229920819969409	0.30791763994885	0.758145002775422	0.999995718296692
RNF187	43.4503723470693	0.0434493689203284	0.0528330902935122	0.822389314706882	0.410855358790596	0.999995718296692
RHOU	10.6157378983439	-0.00597232837812222	0.109319922150221	-0.0546316559749779	0.956431918589156	0.999995718296692
RAB4A	28.05720375961	0.0481533044172618	0.0411447624966935	1.17033861651605	0.241864727376938	0.999995718296692
CCSAP	22.9636789532819	-0.0134322482987254	0.0635949002547667	-0.211215808892138	0.832718875307821	0.999995718296692
ACTA1	0.238344546588473	-0.039742317059029	0.586666174834535	-0.0677426426881318	0.945990503301083	0.999995718296692
NUP133	27.5727373932308	-0.00756721105384365	0.0464053976357763	-0.163067475754366	0.870465307579982	0.999995718296692
ABCB10	20.2852861194437	0.0194235220201302	0.0507860013486128	0.38245818738121	0.702121537408438	0.999995718296692
TAF5L	15.6782976797147	0.0927018450550284	0.0577942792315933	1.60399690570677	0.108714734662153	0.999995718296692
URB2	6.84866819404921	0.193139698557834	0.115241603233417	1.67595463043532	0.0937470797054675	0.999995718296692
GALNT2	209.973303267664	0.0854117073962314	0.0502728025992734	1.69896450924075	0.0893258709175394	0.999995718296692
PGBD5	24.0582084201732	-0.196759364864348	0.0775580579658965	-2.53693001120356	0.0111829308768862	0.999995718296692
COG2	22.1554767084251	-0.0110854507178906	0.0500259408686729	-0.221594047516105	0.824629916698097	0.999995718296692
AGT	8.45097567001001	0.030271320760262	0.086707624308203	0.349119480573731	0.726999612229018	0.999995718296692
CAPN9	0.19755966512989	0.220005129965694	0.688816912965765	0.319395656268719	0.749426504272039	0.999995718296692
C1orf198	4.40011385058934	0.0560449435965951	0.106109353014289	0.528180994460006	0.597373719235701	0.999995718296692
TTC13	52.952314063269	-0.0185236816813449	0.0345515752466919	-0.536116849929104	0.591877795456369	0.999995718296692
ARV1	11.3606300711825	-0.0817138908864332	0.0661815646555872	-1.2346926415487	0.216944915524438	0.999995718296692
FAM89A	13.8511161063415	0.0840619811681318	0.0992759083044312	0.846751065831141	0.39713388869486	0.999995718296692
TRIM67	0.392052255705674	-0.307495647355896	0.357793152497094	-0.859422952087921	0.390107211294947	0.999995718296692
C1orf131	10.2408575861145	-0.119090751718511	0.0825956960402865	-1.44185178438867	0.149344190553393	0.999995718296692
GNPAT	28.117262625721	0.0766592366683352	0.0453188794120252	1.6915519020533	0.0907314438070372	0.999995718296692
EXOC8	5.87602053034387	-0.307368693843197	0.0916395605885328	-3.35410484150291	0.00079622188374151	0.971110293037836
SPRTN	6.64013309584733	0.00919043968161749	0.0972753737760912	0.0944785851223978	0.924728992940202	0.999995718296692
EGLN1	61.7645958057699	0.00954870484572927	0.0554243860175027	0.172283457370441	0.863214689004001	0.999995718296692
TSNAX	52.5535587489996	0.0558857782830944	0.0402004317241028	1.39017855993788	0.164474662287361	0.999995718296692
DISC1	587.045940433776	-0.00762278764617294	0.0284973400957586	-0.267491198145453	0.789090990218957	0.999995718296692
SIPA1L2	175.799823783914	0.0340005919306389	0.0659767246261579	0.515342222932337	0.606313898841582	0.999995718296692
MAP10	1.20662401421463	-0.23927106927526	0.190619001388787	-1.25523199435528	0.209394554182378	0.999995718296692
NTPCR	15.1647788957095	0.00841323234755244	0.0616112390207866	0.136553532785048	0.891383707794063	0.999995718296692
PCNX2	231.172141690831	0.0557673021183568	0.0427010532290085	1.3059935973774	0.19155473490862	0.999995718296692
MAP3K21	9.30540167438929	-0.0175338672948377	0.0959351762076788	-0.182767864593074	0.854980164192525	0.999995718296692
KCNK1	15.2896856642927	0.122469840785401	0.0611999787762346	2.00114188328704	0.0453771018487279	0.999995718296692
SLC35F3	16.3680392951266	-0.0728287205495356	0.079926937993717	-0.911191175061162	0.362194653042922	0.999995718296692
COA6-AS1	4.1951567461336	-0.112643895642638	0.126315011286304	-0.891769667718442	0.372516402904245	0.999995718296692
COA6	10.3443804036844	-0.0401450463384111	0.0702228150120266	-0.571680960547305	0.567538135468911	0.999995718296692
TARBP1	39.0551872613002	-0.0300367189888986	0.0633432165815186	-0.474189986077566	0.635364433676488	0.999995718296692
IRF2BP2	33.5082042387539	0.0102016408256773	0.0612604762592154	0.166528917968422	0.867740727639555	0.999995718296692
TOMM20	56.5871676384024	0.0332345887108895	0.0392304283785427	0.847163543313928	0.396903970878575	0.999995718296692
RBM34	1.89477856222612	-0.161411866131189	0.155467376199974	-1.03823625301021	0.2991600785175	0.999995718296692
ARID4B	152.398974623118	0.0273969133909554	0.0274360344609475	0.998574098962889	0.318001052450201	0.999995718296692
GGPS1	5.26841817288567	0.151471108437464	0.0968787191380755	1.56351270728075	0.117932049171267	0.999995718296692
TBCE	6.29978072090768	-0.0376231662018066	0.0859383729235846	-0.437792396130896	0.661536783550806	0.999995718296692
TBCE.1	4.31049669108643	0.0537838548496383	0.106699950871457	0.504066350643706	0.614214751959368	0.999995718296692
B3GALNT2	24.1683731540251	0.00344995251946788	0.052729569704081	0.0654272837580328	0.94783380131716	0.999995718296692
GNG4	3.28627419426093	0.133324550932166	0.12369658413925	1.07783534897032	0.281107241306547	0.999995718296692
LYST	204.502513823236	-0.00930752711393286	0.0419651516001502	-0.221791814375324	0.824475951956394	0.999995718296692
NID1	0.605020950895187	0.374869218329966	0.296988575290456	1.26223447472126	0.206864426958004	0.999995718296692
GPR137B	25.4024461205117	-0.0632285670466546	0.0697736914454586	-0.906194953094602	0.364832673855703	0.999995718296692
ERO1B	36.593813162389	-0.0320140433204756	0.054124349432118	-0.591490588919265	0.55419175901565	0.999995718296692
EDARADD	0.59225684448272	0.0905958918893351	0.251284235455181	0.360531538021985	0.718449676204254	0.999995718296692
LGALS8	34.2303236208073	-0.0330074932041182	0.0479406909507471	-0.688506831034812	0.491133670068614	0.999995718296692
LGALS8-AS1	0.0946816846207182	0.180011423547598	2.61587990844524	0.0688148653026616	0.945136985337964	0.999995718296692
HEATR1	28.3259485992345	0.0407924893258262	0.0619293725506727	0.658693728770599	0.510092460871603	0.999995718296692
ACTN2	8.2110832614216	-0.0310690254652382	0.0869140974211427	-0.357468194310217	0.720741332639925	0.999995718296692
MTR	60.6350545754368	0.0358422504871125	0.032896616088976	1.08954217023931	0.27591486909831	0.999995718296692
RYR2	38.91046175346	0.00124150842543362	0.071625973114518	0.0173332154726702	0.98617078746435	0.999995718296692
CHRM3	21.865185802527	-0.0871802442656886	0.0795489245416888	-1.0959324059749	0.273108356214227	0.999995718296692
CHRM3-AS2	0.938069650297185	0.287126247639166	0.220224317703093	1.30378992944035	0.192305217179407	0.999995718296692
FMN2	27.8914971358216	-0.013187525453223	0.0581226701178089	-0.226891253042801	0.820508303761325	0.999995718296692
GREM2	1.82740219649917	0.126956439953781	0.165643431154902	0.766444156998033	0.443412067251739	0.999995718296692
RGS7	43.7677608888609	0.0158274771739547	0.0540336629172097	0.292918827254141	0.769584197663758	0.999995718296692
FH	6.64173746326429	-0.0888330018166974	0.087552901005962	-1.01462088401443	0.310286580371377	0.999995718296692
KMO	5.02639498366426	-0.0755695108410917	0.168040430144239	-0.449710291602003	0.652919349567686	0.999995718296692
OPN3	9.7697005611646	0.0220217330554329	0.0824546378918582	0.267076948228371	0.789409915775018	0.999995718296692
CHML	8.64390469193483	0.1651141364112	0.0783223925787224	2.10813448076478	0.0350193586403175	0.999995718296692
WDR64	0.73647517508515	-0.226944926963454	0.27009326795325	-0.84024651441048	0.400770183253292	0.999995718296692
EXO1	0.604062431524551	-0.662681144479723	0.470740818276854	-1.40774098771691	0.15920778017658	0.999995718296692
PLD5	4.56291453474727	-0.0265098995467591	0.104101060532107	-0.254655422444834	0.798989249015886	0.999995718296692
CEP170	255.259097576007	0.0598414648845283	0.0264933537493224	2.25873498126144	0.0238998751052024	0.999995718296692
SDCCAG8	365.99396040074	0.0403432836178156	0.0316388217278314	1.27511966042424	0.202266891594152	0.999995718296692
AKT3	287.012315809455	0.0674466549157403	0.0579422087376856	1.16403320455185	0.244410555729197	0.999995718296692
AKT3-IT1	0.670979183452654	0.299943875835858	0.267902015117215	1.1196029104321	0.262883014785826	0.999995718296692
ZBTB18	26.3975326529861	0.0171030814061153	0.0516298039021931	0.331263729734771	0.740445285553935	0.999995718296692
C1orf100	0.165805337417491	0.105275053505112	0.948769744708728	0.110959539015899	0.911648431730096	0.999995718296692
ADSS	29.3092787582018	-0.0399414489766427	0.0430451868254856	-0.927895821165183	0.353461612291994	0.999995718296692
CATSPERE	10.1608879520691	0.00370517625624437	0.0896799812615161	0.0413155333456158	0.967044349824612	0.999995718296692
DESI2	26.3885064612737	0.047152077344006	0.0473438745325155	0.995948848918613	0.319274998957849	0.999995718296692
BX323046.2	0.111359796776266	0.19241838695608	1.4507207414889	0.132636407168618	0.894480938031641	0.999995718296692
COX20	31.5634536571884	-0.0442550709392968	0.0475018647416969	-0.931649129564591	0.351517884190609	0.999995718296692
HNRNPU	145.276373974338	0.0372394608583937	0.0346796081996017	1.07381434773019	0.282905898058778	0.999995718296692
EFCAB2	23.092193034698	-0.0104512942343301	0.07523863190876	-0.138908616081751	0.889522362331485	0.999995718296692
KIF26B	40.7448492628622	-0.0151235442932413	0.143384881101903	-0.105475167095847	0.91599877384685	0.999995718296692
KIF26B-AS1	0.502333320036424	-0.353807112894854	0.380716106075106	-0.929320055677017	0.352723244511693	0.999995718296692
SMYD3	282.213008922595	-0.0274215441441018	0.0392065133602561	-0.699412974883383	0.484293981560263	0.999995718296692
SMYD3-IT1	0.0484981035831435	0.0157377835730604	4.09565889899611	0.00384255231238077	0.996934094380665	0.999995718296692
TFB2M	6.15357789235789	0.0104814586059932	0.0942573277847808	0.111200464222004	0.911457383521199	0.999995718296692
CNST	42.3811757621766	0.111937498897021	0.0386833189351623	2.89368911402461	0.00380744932757781	0.997181167134296
SCCPDH	12.466181282576	0.0276100235250383	0.0657659306286102	0.419822592961637	0.67461505886221	0.999995718296692
AHCTF1	48.6930164437544	0.0504278361156226	0.0383553757027924	1.31475276129159	0.188593008152101	0.999995718296692
ZNF695	0.405446232987317	-0.126948428831877	0.340661289916354	-0.372652932955922	0.709406771115902	0.999995718296692
ZNF670	9.00366356573303	0.0914973901094829	0.0789157234035941	1.15943168437477	0.246280267978648	0.999995718296692
ZNF669	1.30102336076466	-0.196338532451171	0.185507543597694	-1.05838570574233	0.28987963354991	0.999995718296692
C1orf229	0.0556260154494008	0.316501618955376	4.09569692716078	0.0772766209473369	0.938403489063026	0.999995718296692
ZNF124	68.5139461630977	-0.00915777810639213	0.0578533228355423	-0.15829303586286	0.87422589553659	0.999995718296692
ZNF496	13.6879508453837	0.0588512937238465	0.0682594201731102	0.862171017195808	0.388593416044521	0.999995718296692
NLRP3	21.5817208879383	0.0776422834204278	0.0788251365940501	0.984993959735027	0.324627037950927	0.999995718296692
OR2B11	0.107604159959118	0.178115851111294	1.69915260771944	0.104826282408121	0.916513654594875	0.999995718296692
GCSAML	0.679802999131822	0.443554077189293	0.320163573266891	1.3853983220619	0.165930703799708	0.999995718296692
OR13G1	0.0395166896394883	0.262654975269595	4.09569189770225	0.0641295736666492	0.948867053924827	0.999995718296692
OR14A16	0.0247742928738714	0.0152203690834326	4.09569201058625	0.00371618985121247	0.997034916317374	0.999995718296692
TRIM58	1.1028377051619	-0.185655100061269	0.263227360848175	-0.705303200484358	0.48062156917243	0.999995718296692
OR2T8	0.0421053620634373	0.114637425532308	4.09570407259792	0.027989674913108	0.977670386147759	0.999995718296692
OR2AJ1	0.122999013248692	-3.60633394182499e-05	1.62236481436685	-2.22288717672443e-05	0.999982263926414	0.999995718296692
OR2L5	0.325591992090608	0.318047492502933	0.352180729663667	0.903080338344091	0.366483258257161	0.999995718296692
OR2L2	0.422252314850855	0.229191783981654	0.304139204991965	0.75357527151986	0.451104297565678	0.999995718296692
OR2L3	0.58331462423207	-0.11010173917698	0.274324510872164	-0.401355820618916	0.688158171326092	0.999995718296692
OR2L13	0.633923754598179	0.123305252664547	0.270140360945111	0.456448833610618	0.648067256457061	0.999995718296692
OR2M2	0.0547727191790785	0.25276466384291	4.09559795327105	0.0617161808182448	0.950788854103354	0.999995718296692
OR2M3	0.167314912055861	-0.0672959646310021	0.821272881632914	-0.0819410528899961	0.934693588700017	0.999995718296692
OR2M4	0.267580316016118	0.235227556414261	0.515087402702691	0.456675032586721	0.647904639206508	0.999995718296692
OR2T12	0.0184981075894175	0.264537691467629	4.09569097580111	0.0645892702917817	0.948501027938302	0.999995718296692
OR2T6	0.0922069693415973	0.163864678759145	2.45478991721142	0.066753035610188	0.946778312119484	0.999995718296692
OR2G6	0.0336268444200899	0.211566272434295	4.09568948088815	0.0516558380271585	0.958802926378057	0.999995718296692
OR2T10	0.0223227510676792	0.169778906992662	4.09571519407758	0.0414528107906925	0.966934912025168	0.999995718296692
OR2T11	0.0163943124622141	0.238599258435506	4.09570043941181	0.0582560326286392	0.95354468888103	0.999995718296692
OR14I1	0.109868276849728	0.134334001669814	2.28260841093373	0.0588510937865437	0.953070711993781	0.999995718296692
LYPD8	0.439235105837302	0.394934782408228	0.327850440529765	1.20461873337752	0.228350521411221	0.999995718296692
SH3BP5L	8.00242940261218	0.0172781617757711	0.0772566388904775	0.223646304368294	0.823032530447179	0.999995718296692
ZNF672	5.8271331831316	0.0318783491631111	0.090574237679724	0.351958238675272	0.724869581779574	0.999995718296692
ZNF692	14.1869080715761	0.0484433251300166	0.064146542703237	0.75519775639556	0.450130334657657	0.999995718296692
PGBD2	2.73092161743102	-0.120698219013804	0.127077155129942	-0.949802652493951	0.342212537859131	0.999995718296692
FAM110C	0.926521635252218	-0.111894344227139	0.21980199637883	-0.50906882590042	0.610703982078307	0.999995718296692
SH3YL1	30.1745430341699	0.0685335436716593	0.0498370844519196	1.37515154478543	0.169084466996473	0.999995718296692
ACP1	19.7629920307294	0.0151431290930964	0.0524100691563917	0.28893549153521	0.77263074316068	0.999995718296692
ALKAL2	0.377842594323058	-0.136387613610478	0.355433024293921	-0.383722401376227	0.701184207449798	0.999995718296692
TMEM18	7.43109680878817	-0.0553092119126853	0.0799752906544263	-0.691578754639064	0.489201907450099	0.999995718296692
SNTG2-AS1	0.0511850223135867	0.339843396106746	4.0956198705519	0.0829772798374843	0.933869605364373	0.999995718296692
SNTG2	1.03928831287097	0.354020676527248	0.209240478295158	1.69193207457622	0.0906589255509372	0.999995718296692
TPO	0.135534728145145	0.178032676255524	1.43829114909563	0.123780693754159	0.901488918394229	0.999995718296692
PXDN	1.00237452633865	0.205307609135921	0.210591295222608	0.974910235102068	0.329604788660126	0.999995718296692
MYT1L	43.443950510899	0.032450169280464	0.0555403319688569	0.584263149501155	0.559043280816561	0.999995718296692
MYT1L-AS1	0.0546082586395562	0.200427578966756	4.09569200985476	0.048936194050847	0.960970144721802	0.999995718296692
EIPR1	31.2685939185476	0.0611735520978197	0.0683260311969555	0.895318387826184	0.370616913563067	0.999995718296692
EIPR1-IT1	0.063030338733823	0.0909441827030568	4.09566917327321	0.0222049630611096	0.982284458617579	0.999995718296692
TRAPPC12	62.168012934646	-0.00243039578412601	0.0356482430419613	-0.0681771547973685	0.945644612479992	0.999995718296692
TRAPPC12-AS1	0.6730331211544	-0.114951914238331	0.293505910302367	-0.391651105491908	0.695316021672471	0.999995718296692
ADI1	10.4360795365068	-0.0097356173967162	0.0742542520902107	-0.131111917804902	0.895686773504732	0.999995718296692
RNASEH1	14.2774934896225	0.0409462781509032	0.0622142289039882	0.658149733143737	0.510441921275064	0.999995718296692
RNASEH1-AS1	2.74008185160988	0.0513221943739966	0.127010606699116	0.404078019212815	0.686155348115941	0.999995718296692
RPS7	74.3997604171676	-0.0351510031158961	0.0546242265385998	-0.643505736251605	0.519895993857378	0.999995718296692
COLEC11	0.435218534737936	0.279363720538717	0.355986315151483	0.784759718698284	0.432594461600793	0.999995718296692
ALLC	0.125420884319478	0.062538505632539	1.34524385278628	0.0464886016784306	0.962920818808068	0.999995718296692
DCDC2C	0.136949271080555	-0.00650637034182371	1.17877921702414	-0.00551958352154293	0.995596031887847	0.999995718296692
SOX11	0.380236118960769	-0.0906367174681789	0.385760949102485	-0.234955657588087	0.81424314995667	0.999995718296692
SILC1	4.0830389993221	0.0598406299393513	0.110159006185657	0.54322049563972	0.586977996614581	0.999995718296692
NRIR	7.30507205088468	0.0422802612372846	0.145343748869088	0.29089838101924	0.771129039556867	0.999995718296692
CMPK2	5.67545844651833	0.0338026628858792	0.148798243695019	0.227171114701878	0.820290687667818	0.999995718296692
RSAD2	7.36992582122048	-0.0992631970761201	0.15820534161891	-0.627432652149181	0.530375669828236	0.999995718296692
RNF144A-AS1	1.73614114309725	0.025438099052906	0.166579665061396	0.152708309525837	0.878628307575173	0.999995718296692
RNF144A	15.157608203221	0.0165205082432642	0.0622515774292036	0.26538296578994	0.790714457186919	0.999995718296692
ID2-AS1	1.06588166930045	0.0084700963520685	0.213808403890541	0.0396153574786741	0.968399783552952	0.999995718296692
ID2	60.8087417574198	0.0678168209349531	0.0974075125122276	0.696217562546216	0.48629259066496	0.999995718296692
KIDINS220	104.704626859046	-0.0175804840924917	0.0301631489068399	-0.5828464444077	0.559996676093987	0.999995718296692
MBOAT2	12.3587652765992	-0.0185315795719039	0.0678551665727647	-0.273104916071962	0.7847725678534	0.999995718296692
ASAP2	7.34516139065161	-0.0713969745591486	0.0862715641901991	-0.827584097139387	0.407906077532774	0.999995718296692
ITGB1BP1	24.7184163151955	0.0256334317153992	0.0452848168049015	0.566049142383297	0.57136037441395	0.999995718296692
CPSF3	14.3635003045916	0.0553979356728126	0.0584366944581705	0.947999132847374	0.343129895653745	0.999995718296692
IAH1	16.4956080350835	-0.0494782194543608	0.0606270617822533	-0.816107823797656	0.414438469569845	0.999995718296692
ADAM17	80.5447263853259	0.034964828008881	0.0374032733609008	0.934806632336924	0.349887960972757	0.999995718296692
YWHAQ	52.4060859282412	0.0330385147081694	0.0366260990134739	0.902048418970727	0.367031147539344	0.999995718296692
TAF1B	26.5416580301735	0.00140780957193064	0.0575793137684527	0.0244499192469009	0.980493730409331	0.999995718296692
GRHL1	1.62990478820029	-0.27565683052201	0.174379905275315	-1.58078323351992	0.113927609437304	0.999995718296692
KLF11	2.80448368257195	0.0577072686225244	0.133499612660574	0.432265438621509	0.665548503325806	0.999995718296692
CYS1	0.796871116868346	-0.154074026859851	0.255129833333476	-0.603904391919794	0.545907208687775	0.999995718296692
RRM2	1.96008990920209	-0.372500421349437	0.45781592890594	-0.813646703467954	0.415847374489652	0.999995718296692
HPCAL1	50.5220623747787	0.0336645027051842	0.045001630518174	0.74807295463636	0.454416154129999	0.999995718296692
ODC1	6.00781833620195	0.00258312980012118	0.107619702264084	0.0240023875347892	0.980850704279401	0.999995718296692
ODC1-DT	0.512194411382657	-0.361241627111118	0.306301829595156	-1.17936490156973	0.238252904876485	0.999995718296692
NOL10	45.7529609805494	0.0298107886113416	0.0541691525982393	0.550327763707911	0.58209458474362	0.999995718296692
RN7SL832P	0.490851113313129	0.218699940130741	0.303456188857566	0.720696918240783	0.471096008913197	0.999995718296692
ATP6V1C2	1.40148718189675	-0.261651384803643	0.178885566922662	-1.46267465455591	0.143556424642598	0.999995718296692
PDIA6	38.0543750005764	-0.0067422365603843	0.0981823324856941	-0.0686705682141611	0.945251846045431	0.999995718296692
KCNF1	5.49915900569776	-0.00660068776384707	0.0978191642012284	-0.0674784723192736	0.946200799557692	0.999995718296692
C2orf50	0.345664716367433	0.391207613039676	0.3593244848598	1.08873074205427	0.276272640925469	0.999995718296692
SLC66A3	9.99994511804464	-0.047518549649195	0.0861914925180563	-0.551313688404227	0.581418656540637	0.999995718296692
ROCK2	100.827369379398	-0.0183468854859073	0.0286787087195131	-0.639738897080258	0.522342362980146	0.999995718296692
E2F6	7.49770598153739	0.144236494217025	0.08856114725985	1.62866560201413	0.103383828393126	0.999995718296692
GREB1	3.51128525224337	0.21402429452342	0.11870221154797	1.80303544249408	0.0713826486380735	0.999995718296692
NTSR2	1.76593817769776	-0.311920160283067	0.171034567175207	-1.82372584346378	0.0681935297851838	0.999995718296692
LPIN1	21.9170069854892	0.131324106891571	0.0532563776399729	2.46588507726448	0.0136675177344042	0.999995718296692
MIR3681HG	1.74672396196642	0.117230054055499	0.183443726419663	0.639051857174514	0.5227891972608	0.999995718296692
TRIB2	3.19645046435318	0.111796986213067	0.124829744688726	0.895595729141657	0.370468717535431	0.999995718296692
LRATD1	9.879877093237	0.219142587733431	0.0805394114306237	2.72093604659875	0.00650973541976818	0.997181167134296
NBAS	116.557287972457	-0.0258762427076305	0.026933006584717	-0.960763241424145	0.336671224894597	0.999995718296692
DDX1	34.7173221999681	0.0220874334171102	0.0416447234345462	0.530377718844152	0.595850071145809	0.999995718296692
MYCNOS	0.199706864306138	0.149379395871618	0.76185016129827	0.196074508427038	0.844551848300892	0.999995718296692
MYCN	0.395504178732822	0.0401019103105684	0.366798532727152	0.109329527608549	0.91294112731908	0.999995718296692
GACAT3	0.0861224630199097	0.17127105409889	4.0705879027531	0.0420752623922093	0.966438700453969	0.999995718296692
FAM49A	116.842223883718	0.0601754087888284	0.0984959185977914	0.610943170493744	0.541237203526927	0.999995718296692
RAD51AP2	0.504642925407455	-0.201591274185044	0.280861927825457	-0.71775934796803	0.472905682919232	0.999995718296692
VSNL1	147.066006878747	-0.0058596496239851	0.0509629320269865	-0.114978659800857	0.90846203686085	0.999995718296692
SMC6	30.6637678152678	-0.075724898117349	0.050657801752783	-1.49483190144919	0.134958318350476	0.999995718296692
GEN1	7.0117416524198	-0.0793234819657438	0.135366849671637	-0.585988978528797	0.55788292135112	0.999995718296692
KCNS3	0.803014581543381	0.0712950929985835	0.224995971499491	0.316872753425031	0.751340157085707	0.999995718296692
RDH14	7.91462735653375	0.12434216082748	0.0796661372806103	1.56079063290726	0.118573158292132	0.999995718296692
NT5C1B	0.0831174665505315	0.188865979994054	2.64532452419515	0.0713961475299584	0.943082475612887	0.999995718296692
OSR1	0.0617467277699422	0.145656069444249	4.09566326637411	0.0355634875161986	0.971630422634088	0.999995718296692
TTC32	6.87027342499806	0.0614596754277304	0.0831823678868833	0.738854603313375	0.45999529096117	0.999995718296692
WDR35	11.9872549775804	-0.0338081023936322	0.0709972961517851	-0.476188590638069	0.633940027076533	0.999995718296692
MATN3	0.0911955459614892	0.0125702299415452	3.04743599546197	0.00412485445478229	0.996708851647805	0.999995718296692
LAPTM4A	35.7531276871973	0.0369843506337993	0.0472531654233105	0.782685145058125	0.433812027633736	0.999995718296692
[truncated: 17,182 more rows]
