# Supplementary material for: Integrative analysis reveals generalizable human neurodegenerative disease-associated glial states
Source: bioRxiv. 2025 Sep 25:2025.09.25.678630. Preprint. [Version 1] doi: 10.1101/2025.09.25.678630 (PMC12485690; doi:10.1101/2025.09.25.678630)
Supplement: Supplement 10 [file media-10.zip › DAM_replication_DESeq_results/Kamath_2022_SN_PD_DLB.csv]

	baseMean	log2FoldChange	lfcSE	stat	pvalue	padj
RP11-34P13.7	37.8297994901387	0.403965832282452	0.42814859286974	0.94351783238338	0.345416098491284	0.639969149053702
RP5-857K21.4	77.372369389144	0.570328384712852	0.570448008185283	0.99979029907947	0.317412001470796	0.616134237096788
RP11-206L10.9	106.888251888545	-0.279408349968871	0.351204576376269	-0.795571495257291	0.426281140025197	0.703747615628824
LINC00115	43.6545229965092	-0.549466427075878	0.241664498761528	-2.27367457732418	0.022985559807018	0.180157811626645
NOC2L	151.536569212513	-0.130033327244607	0.266349903106808	-0.488204897872491	0.625404715653787	0.833684587940803
KLHL17	17.3949958714512	0.445302176793422	0.314570679897573	1.41558703735013	0.156896448768954	0.442640342682309
HES4	21.2225670901724	-0.763000414804281	0.532600196439121	-1.43259506831875	0.151973591946012	0.436424039662882
ISG15	45.581091529303	0.525663331710944	0.445708066949321	1.179389314869	0.238243187929224	0.536581501672415
AGRN	12.6840239209029	0.217196729589672	0.498934851565954	0.435320821762561	0.663329573341018	0.853495639524929
C1orf159	104.313929712601	-0.0834991553335518	0.157307703015175	-0.530801440317878	0.595556381868429	0.817126864728032
SDF4	159.974681889531	0.164828787378108	0.192960168270804	0.854211461646237	0.39298783366528	0.677241022599101
B3GALT6	38.9598981486834	-0.341461252733635	0.284287781460036	-1.2011112506488	0.229708049400419	0.528331207428809
UBE2J2	262.122347631609	0.314327970667849	0.224535539695157	1.39990297791877	0.16154237418145	0.448848684762907
SCNN1D	18.4817496715587	-0.337946670618342	0.474092379816242	-0.712828733398604	0.475951743094409	0.739296050813436
ACAP3	113.756495008187	-0.241361869505648	0.33323685274807	-0.724295249805759	0.468884492638057	0.733921463099104
PUSL1	12.8723992680752	0.306848420959972	0.358108105623756	0.85685974749301	0.391522400955193	0.676347042610939
CPSF3L	142.568448197698	-0.0635353654754202	0.177885453690741	-0.357170101080205	0.720964467523444	0.882029343004697
DVL1	46.8963797499285	0.115313698550464	0.266956452008551	0.431956964077312	0.665772691984602	0.854639654771954
AURKAIP1	138.059283261932	0.0198381667546556	0.330885226456585	0.0599548277422367	0.952191612169884	0.982351493856022
CCNL2	298.301303993949	0.0814403299366796	0.230231969017751	0.353731631120266	0.723540015070687	0.883466701329453
MRPL20	235.675678004948	-0.0295089896331171	0.168845269096547	-0.174769419309247	0.861260818326495	0.947838122829478
ANKRD65	21.0081492517424	-0.285916577095051	0.625613868258027	-0.457017645550542	0.647658362487088	0.844248153741275
VWA1	64.1281514146605	-0.964945970588165	0.548741769783553	-1.75847005590404	0.0786675622258982	0.325966206160397
ATAD3C	16.5978993387132	0.590791225100777	0.506796005679105	1.16573772973826	0.243720500606288	0.54245368624804
ATAD3B	90.9465293730581	-0.203663315439303	0.193241970608707	-1.05392899274298	0.291915427862619	0.592712303573072
ATAD3A	55.6792506939203	-0.259295887598285	0.207356683968981	-1.25048241819431	0.211123373980221	0.507880739585194
SSU72	264.919997269653	0.3192141388613	0.155770128600754	2.04926414151882	0.040436293035107	0.236977160638595
C1orf233	10.3288179216081	-1.04035583637299	0.54309725088131	-1.91559768473281	0.0554163245011163	0.274922972933876
RP11-345P4.9	18.9360779773581	-0.375798767171409	0.383742478712832	-0.979299368764	0.327432082262884	0.623260337760862
MIB2	81.7082578849481	-0.0101896747247133	0.178797937037869	-0.056989889780189	0.954553248839524	0.982520258621864
CDK11B	102.225070526095	-0.141979695097817	0.219859686586344	-0.645774117585026	0.518425652319457	0.767268125902406
SLC35E2B	166.184219340891	0.158576727701729	0.194042503145247	0.817226768008808	0.413798847974023	0.694203579359324
CDK11A	12.9640205048954	-0.095877285527861	0.471618342987408	-0.203294224988235	0.838905069077625	0.936958908320465
SLC35E2	25.5207310331529	-0.748483300762317	0.35882915258142	-2.0859043792226	0.0369872855372406	0.22704042380549
NADK	124.807607071113	0.298148176150944	0.266111520220472	1.12038808355207	0.262548420762678	0.562801450469216
GNB1	1902.39148249186	0.106424231282724	0.14925234359354	0.713048979468961	0.475815449251749	0.739290832121082
PRKCZ	173.424721066182	-0.224972141026935	0.17767578117253	-1.26619474833477	0.205443367254313	0.501847311752702
SKI	1839.67502453221	0.556588339045729	0.298493575664976	1.86465768251721	0.0622294019509991	0.291339099914244
MORN1	48.4885949896754	-0.0714002021065709	0.374033767606265	-0.190892396062304	0.848609897692456	0.942404869866899
RER1	283.608268837481	-0.083182312774314	0.165452406689387	-0.502756740979156	0.615135311247834	0.827483142258428
PEX10	52.8024929473064	-0.427466629886604	0.248827438612323	-1.71792400496716	0.0858104776725702	0.340223861570618
PLCH2	14.8750378550507	-0.578224135997725	0.640514356892928	-0.902749688239047	0.36665875870904	0.656859736959263
PANK4	25.538044813479	0.12933856940274	0.328369977833418	0.393880616785111	0.693669181554509	0.869575221658684
RP3-395M20.12	9.72936989254741	0.213026786961716	0.401170209853591	0.531013474403948	0.595409441870373	0.817059642059985
RP3-395M20.8	12.2657667613047	0.896317203013753	0.394859167286558	2.2699668065786	0.0232095970946278	0.180863576799052
TNFRSF14	123.901216224594	0.337521942886852	0.217326178758943	1.55306620129381	0.120407319706536	0.397191763510921
FAM213B	12.4373280115722	0.0775649535433127	0.388573801162094	0.199614470433524	0.841782109779561	0.938581802597335
PRDM16	19.1125889364133	0.263632163990946	0.361570015932866	0.729131709969821	0.465921099244055	0.733273051578891
MEGF6	14.5405309793949	-0.29750421944122	0.426866808083335	-0.696948588664077	0.48583496851966	0.747066416108941
TPRG1L	65.5193494104853	0.62295816052818	0.244823491835912	2.54451954694652	0.0109428186946116	0.126784713264513
WRAP73	73.0253295394576	0.31473255553576	0.155885333257274	2.01900043422509	0.0434871743743819	0.246893814981082
TP73-AS1	43.9650230581527	0.23442330907951	0.206654376813215	1.13437379209923	0.256637787619396	0.556584214790662
SMIM1	14.8608730241834	-0.0264048918494589	0.350678499264774	-0.0752965804998564	0.939978742126737	0.97733839127804
LRRC47	68.2045742534457	0.141772436552717	0.193625946279517	0.732197514211527	0.464048021355667	0.732293551581438
CEP104	178.364083954309	0.14881100711112	0.178324925866479	0.834493587411005	0.404002899421752	0.685952021283464
DFFB	100.675190434699	0.357851675169346	0.222340649243475	1.60947481437584	0.107512557804713	0.377912493153872
C1orf174	45.1418855052182	0.162372247219916	0.250479655532645	0.648245251194679	0.516826338410766	0.766396820731065
AJAP1	42.864235591697	-0.554983921931568	0.399950175348936	-1.38763265061048	0.165248933853597	0.453908212393589
NPHP4	203.521131443878	-0.148436141577523	0.221698469892551	-0.66954066777937	0.503150647717068	0.759249843671088
KCNAB2	166.912768570017	0.169837942371161	0.284762619271976	0.596419371353473	0.550895102691067	0.789494264752695
CHD5	24.0682962969966	-0.147610998284791	0.578802528235449	-0.255028254169521	0.798701276904995	0.91779958012831
RPL22	505.632654747795	-0.11715659386707	0.354961452684406	-0.33005441289771	0.741358848028708	0.892862991446688
ICMT	55.6692658747598	0.0773950366371839	0.274013250477127	0.282449978248933	0.77759849719223	0.908203886818655
GPR153	21.5059081239056	0.53140854735814	0.439993136973389	1.20776553701173	0.227137461135822	0.525411567651973
ACOT7	91.9604478703119	0.101452282233647	0.380704920842293	0.266485345157052	0.78986544435825	0.913181004342945
TNFRSF25	29.5829460605567	-0.899573027527559	0.367708506588334	-2.44642974369552	0.0144278913675028	0.144921697516807
PLEKHG5	72.4643620993922	-1.47604253474695	0.489394993086452	-3.01605565156693	0.00256086253851467	0.0625771523920982
NOL9	142.212639032533	-0.257845343731388	0.159116153592857	-1.62048502247708	0.105128129113093	0.373876681308323
TAS1R1	11.072826537002	-0.716045517217387	0.405792534766923	-1.76456059653405	0.0776376427436618	0.324218261915007
ZBTB48	89.7941188142584	-0.475061627880089	0.210558991912614	-2.25619254520961	0.0240585752286396	0.184647491463306
KLHL21	163.85340826627	0.634068363659302	0.249130960648443	2.54512069479015	0.0109239972873461	0.126720084765939
PHF13	43.3280865745513	0.350087104298585	0.200029346793736	1.75017871082479	0.0800874811677817	0.328622610871439
THAP3	75.5833234436943	0.640755090065457	0.218731898513702	2.9294085335492	0.00339607746060962	0.072107002073232
DNAJC11	284.834339301336	-0.140395458400931	0.118016028210524	-1.18963043011823	0.234191680103612	0.53319514067258
RP11-312B8.1	22.5109496101319	-0.141983919241627	0.306390954330979	-0.463407673218214	0.643072179620373	0.842265075383477
CAMTA1	1228.64448070534	0.14886636366002	0.119800559673601	1.24261826543724	0.214008535847271	0.511462313719506
VAMP3	189.383980898037	0.132809653498431	0.179581758124688	0.739549801078447	0.459573210885207	0.729467972218572
PER3	355.042307798899	-0.822474250378914	0.353545775405643	-2.32635858662218	0.0199994289806329	0.169979864041202
RP3-467L1.4	41.367679616076	0.386654299311023	0.503425803087527	0.768046248205115	0.442459709206357	0.716473329534671
PARK7	295.20889636219	0.0856669022634845	0.262848008107866	0.325918019619647	0.744486381768395	0.894331541088812
ERRFI1	88.6080405720595	0.318752620310924	0.355875682344923	0.895685308449879	0.370420859117004	0.660195742122822
RP11-431K24.1	13.1199019553062	-0.252986946871078	0.303844503568475	-0.832619790385856	0.405059193989203	0.686634036170268
SLC45A1	18.378703399345	-0.893312564387366	0.322407890648864	-2.77075279575052	0.00559268684854849	0.0919294456957469
RERE	4135.16131867449	0.0127898746915916	0.171672558319654	0.0745015675002461	0.940611293950315	0.97758417917318
RP5-1115A15.1	28.3819602444785	-0.257389902987803	0.297351573048975	-0.865608008555617	0.386705162292499	0.671991347535471
ENO1	520.491781776098	-0.00371985995052092	0.267389883208138	-0.0139117452982518	0.988900391244054	0.995343516380055
SLC2A5	1315.9928770276	-0.556807933682709	0.346081786931143	-1.60889117748774	0.107640138967789	0.378077490218649
GPR157	21.6904197316697	0.917951312393412	0.344259575921804	2.66645106366458	0.00766567656564497	0.10680469788642
RP3-510D11.2	32.2871412308101	-0.297388597896192	0.349935205193581	-0.849839037291715	0.395414582767508	0.679411816327097
H6PD	168.036616843536	-0.298924823486177	0.214668027007777	-1.39249811745532	0.163771611317872	0.452314464084941
SPSB1	122.499574369774	0.367741447923302	0.38854422479548	0.94645969353134	0.343914171187889	0.638746970065539
SLC25A33	218.516447462813	-0.201817966261348	0.212080860658444	-0.951608578137447	0.341295529477955	0.637074805751868
TMEM201	19.4968530490333	-0.418137358048196	0.293644241714545	-1.423958990671	0.154458343674313	0.439533175142799
PIK3CD	763.507998801801	-0.208915221925408	0.207188069120474	-1.00833615956877	0.313293109449605	0.611915504338236
CLSTN1	465.652237463498	-0.244515345756042	0.149046794203107	-1.64052737305333	0.100895561797878	0.367196391174407
CTNNBIP1	196.533619650339	-0.105707489960312	0.134454049173347	-0.786197891474633	0.431751561185886	0.707669168239857
LZIC	173.466566121297	0.214403837397424	0.144708949562575	1.48162113017559	0.138441133446605	0.420796478488462
NMNAT1	113.605901968451	0.148350012776479	0.133587296682685	1.11050987975945	0.266779373147704	0.566494471375371
RBP7	42.2677291692548	-0.413807206912292	0.484458723392741	-0.854164012187323	0.3930141201633	0.677241022599101
UBE4B	906.179993168342	-0.0175718733099402	0.120197514603432	-0.14619165269694	0.883770094949056	0.956062018024837
KIF1B	883.123190374875	-0.183909349904825	0.148701767491266	-1.23676640168804	0.216173818855183	0.513870596498409
PGD	170.952655617983	0.265179929588166	0.156784995405309	1.69136038115537	0.09076799426226	0.349997691662077
DFFA	183.702245658762	0.407788374058465	0.262964463566661	1.55073567176156	0.120965042189043	0.398063267037869
PEX14	419.277115503087	-0.161037888725093	0.138252398512053	-1.16481081310899	0.244095580938327	0.543071165805448
CASZ1	28.0884382019139	0.569707584364432	0.35274559163156	1.61506648950411	0.106296296911426	0.375812987614353
TARDBP	279.10395363385	0.326522513116128	0.116291130163021	2.80780238921402	0.00498808249278477	0.0864186586808112
MASP2	18.4508230473349	0.289382895120713	0.427681915373123	0.676631124017124	0.498640026537206	0.756147212816485
RP4-635E18.8	16.0536523028988	0.0669583739051823	0.52435295265362	0.127697142862117	0.898388651247821	0.961616491782809
SRM	151.856470365637	-0.372362337520386	0.272009788032242	-1.36892992055216	0.171021181898087	0.461403201615085
EXOSC10	174.854544575348	-0.00728547780338659	0.186863307419786	-0.0389882738563535	0.968899737613507	0.986608943657267
RP4-635E18.7	38.2205110553129	-0.21906684107461	0.197144149810304	-1.1112013279897	0.266481699766821	0.566287365322777
MTOR	380.816171221248	-0.104059976947619	0.137226493839415	-0.758308210289127	0.44826649331094	0.721366449251288
UBIAD1	56.9816318218375	-0.392677030562535	0.221612777197859	-1.77190609461993	0.0764101465663624	0.322104865411058
PTCHD2	11.5958035586308	-0.500977499171787	0.451000753803277	-1.11081299742197	0.266648850691789	0.566361479941668
FBXO2	48.4820465772179	0.196949774107665	0.609948694922148	0.322895639825581	0.74677427851338	0.895112852598393
FBXO44	54.4861432678342	-0.313039349498592	0.353065458833029	-0.886632610658846	0.375276730710951	0.664066709006232
FBXO6	25.40674089356	-0.273189135775943	0.264311063514959	-1.03358948408333	0.301328117579984	0.600968498210635
MAD2L2	35.9220702707437	-0.0968321215247999	0.411312588371867	-0.235422217219508	0.813881043749041	0.924796794518082
AGTRAP	101.88764469561	0.28059346758402	0.286488494123382	0.979423164768275	0.327370935954774	0.623260337760862
C1orf167	9.9670782154793	0.450758341096245	0.517285341748794	0.871392062980867	0.383540118021378	0.669139739524069
MTHFR	452.557836634112	0.0356093048957282	0.215173019245978	0.165491496194609	0.868557142603416	0.950539167401728
CLCN6	369.5717308257	0.34554622338847	0.215308638479627	1.60488787550978	0.108518482270607	0.37972364895193
NPPA-AS1	11.982241078263	0.746529068926032	0.480545569866016	1.55350317584694	0.120302971133434	0.397191763510921
NPPA	11.1961697428421	0.0814187408257561	0.444587243189716	0.183133326637113	0.854693407065876	0.945290341629902
KIAA2013	114.027520562659	-0.0569921778873685	0.163509905358144	-0.348554894962086	0.727423495017706	0.885799108888067
PLOD1	197.252590917862	1.38064382809942	0.454304958275408	3.03902434466157	0.0023734567390656	0.060687550587426
MFN2	165.712417403154	0.141506277158271	0.183955365835059	0.769242454635166	0.441749391691944	0.71577114079944
MIIP	92.506607309548	-0.477132321315334	0.223132803265628	-2.13833337963908	0.0324896952589334	0.213998450730377
TNFRSF8	28.6357934480892	-1.31690616642778	0.484301001537415	-2.71918943435437	0.00654421171989043	0.0996200988454853
TNFRSF1B	1552.47910541721	-0.98497836146161	0.421099277310047	-2.33906447846119	0.0193320967186384	0.167111963758739
VPS13D	1353.21239555011	0.0387614058711561	0.156741625377477	0.247294908278563	0.804679999047487	0.920674880270763
DHRS3	688.743338747417	-0.129432110815178	0.246166993932219	-0.52578986625159	0.599034216246536	0.81933815903076
PDPN	216.823671116516	-0.390432309367788	0.24134971860834	-1.61770360296702	0.105726489164117	0.374857868955572
PRDM2	1010.30864559545	0.187239465579834	0.130368834560829	1.43622872913288	0.150937266625602	0.435776076529458
KAZN	430.147500353215	-0.865091027293487	0.372991051904124	-2.31933453330096	0.0203769043574138	0.171614473649213
TMEM51-AS1	53.478702624889	0.535772160829735	0.335205238733871	1.59834065497736	0.10996718419214	0.381454108966595
TMEM51	715.880509228392	-0.0211419320928312	0.216934484656256	-0.0974576823335933	0.922362938806869	0.970283938906293
C1orf195	23.9840743915011	0.190000142810596	0.443537032213784	0.428374924777457	0.66837817771036	0.856163588324981
FHAD1	109.115404120049	-0.0579578566423813	0.415420485181264	-0.139516125732442	0.889042314066371	0.958508434502222
EFHD2	295.202230503711	0.017090799394705	0.214873359507842	0.0795389406758041	0.936603959528991	0.975972797500574
CASP9	91.7317508402199	0.0294882592608075	0.218634786594809	0.134874507941215	0.892711095074252	0.96009369558852
DNAJC16	231.999142737635	-0.252289396780169	0.191585714570874	-1.31684868751964	0.187889349157368	0.482905336468544
AGMAT	20.8230554988763	-0.761661314835524	0.448489737867332	-1.69828036301877	0.0894548591608987	0.347165589727944
DDI2	415.222475186145	-0.402319957685494	0.266460105820814	-1.50986939094005	0.131076754442802	0.411223123565949
PLEKHM2	533.512878379556	0.0198905791603516	0.147327025668114	0.135009711016358	0.892604196351634	0.96009369558852
RP11-288I21.1	14.3260119050439	0.36125818286745	0.497013077704997	0.726858505485595	0.467312638636337	0.733438660533755
SLC25A34	15.2874391782582	-0.410470647808882	0.395601658511798	-1.03758576077011	0.299462949946385	0.599860710398066
SPEN	918.158759082731	0.5150259524402	0.235856783333078	2.18363849944005	0.0289888222120437	0.20217039690309
ZBTB17	86.9735566586358	-0.0922162009395354	0.192113285099747	-0.480009494875151	0.63122064157389	0.835882624336755
FAM131C	9.55625126773377	-0.190501831720918	0.597413513431281	-0.318877674237329	0.749819274620097	0.89622825497581
EPHA2	11.993323154213	-0.141202563486755	0.415523573837609	-0.339818417960417	0.733993276920095	0.889587368979744
RP11-276H7.3	9.397904720148	-0.983012580713869	0.561864288804717	-1.74955518672504	0.0801950982001179	0.328740790754488
ARHGEF19	12.3390791558217	0.469222725669678	0.318401622599498	1.47368195500653	0.140567243622401	0.423299066987147
FBXO42	780.86201340175	0.191197733298954	0.149286738486594	1.28074157984316	0.200284449857289	0.495973404541892
SZRD1	175.518097006619	0.112609382973025	0.153749611234602	0.732420603010161	0.463911887278709	0.732276286628478
SPATA21	34.7042528123567	-0.0926898717200972	0.318140070514252	-0.291349252454337	0.770784222387112	0.905536864054435
NECAP2	208.506319865344	0.549240943684711	0.308016331267335	1.78315526785497	0.0745610318210366	0.318804780856529
RP4-798A10.2	43.1871168866472	0.985541948225777	0.447842465306979	2.20064425455997	0.0277612180717418	0.197470835878145
NBPF1	679.070386320682	0.0799430882854013	0.263064513873061	0.30389157058248	0.761210499985385	0.901496789203954
CROCC	290.65575834705	0.204477621562037	0.310242477832314	0.659089699743042	0.509838169585723	0.76323842793275
RP11-108M9.4	57.7487538531048	0.28310066865248	0.33856640882111	0.836174709824987	0.403056623692895	0.685344140816578
RP1-37C10.3	44.8067829024522	-0.497255849015657	0.396657545433583	-1.25361500049649	0.209981976267446	0.506922195347427
ATP13A2	189.192638809241	-0.0989028641610729	0.203712066330852	-0.485503220022535	0.627319429117	0.834138097385541
SDHB	309.951442205324	-0.0357770640777712	0.108947064138073	-0.328389428029281	0.74261723540766	0.893535656862323
PADI2	3971.07666236687	-1.025989652379	0.36318925546226	-2.82494494798076	0.00472887401551151	0.084291168883327
PADI1	44.0070432925483	-1.40280508613739	0.528685345439372	-2.65338371535827	0.0079689223095447	0.108533469234648
RCC2	552.735670562944	0.134788763341581	0.127517620848232	1.05702068816044	0.290502145744713	0.590981900075893
ARHGEF10L	709.71343532189	0.0238451301303682	0.224138535024364	0.106385678516977	0.915276355478333	0.966805710964436
IGSF21	2411.00282124105	-0.57298318895307	0.435557720930028	-1.31551608757986	0.188336514230622	0.48315831353743
RP11-174G17	19.2016339462166	-0.666193777021247	0.565722628824534	-1.1775978952892	0.238956949346201	0.537360309591614
ALDH4A1	10.3760156168791	-0.45106686158575	0.484613515344055	-0.930776479202218	0.351969198933516	0.645302650000745
IFFO2	35.1350527207918	-0.483068778931337	0.397703321190467	-1.2146460770942	0.224501106971636	0.522712758404775
UBR4	512.386815084299	0.218751070385714	0.173877041574841	1.25807909085892	0.208363154318229	0.505396172058421
RP1-43E13.2	258.290795582936	0.0973338659588365	0.168834062272588	0.576506095089319	0.564273151259441	0.795957657281851
EMC1	103.090866066845	0.14616784398296	0.201062517688116	0.726977089830798	0.467239990452852	0.733438660533755
MRTO4	66.8114573428732	-0.767330479284405	0.30434092400825	-2.52128589602233	0.0116926807972749	0.13057609532914
AKR7A2	48.864260653802	-0.106628840759238	0.235872764971417	-0.45206084209069	0.651225152168343	0.846780487785569
PQLC2	52.8861207934113	-0.384974794423997	0.236237554017549	-1.62960878944505	0.103184205564232	0.370459497661643
CAPZB	2757.4448444291	-0.225658948478889	0.198244496044568	-1.13828607089378	0.255001048382166	0.554902503092222
MINOS1	130.113224842927	0.0525731988060799	0.292127066133322	0.179966887361565	0.857178563781814	0.946081514148724
NBL1	55.9353334532139	-0.232581500048305	0.305380647150685	-0.761611785875683	0.446291738490928	0.719761369258835
TMCO4	292.554811902906	-0.0470922919296284	0.173733740903563	-0.271060138834911	0.78634477882081	0.911937893799531
OTUD3	120.96772658573	0.0112268604003434	0.197162916101953	0.0569420488513061	0.954591358492627	0.982520258621864
RP3-340N1.2	21.2202879056254	0.0639608678380733	0.497437491299617	0.128580714073174	0.897689427552846	0.961423187141589
PLA2G2C	21.2737632777591	-0.282335891435307	0.552063089521438	-0.511419612711389	0.609057264466044	0.824220969470698
RP4-749H3.2	20.52001497166	-1.07354229395239	0.476159561292884	-2.25458518786743	0.0241593780479578	0.184896818051435
CAMK2N1	260.757683323163	-0.228749627029317	0.341009857960153	-0.670800628455869	0.502347547063944	0.758865141381367
MUL1	42.2821448598286	-0.134598166080469	0.221649672493653	-0.607256327366437	0.543680816351158	0.784384571351667
PINK1	106.325098139201	-0.267622778749986	0.212312554386657	-1.26051320668772	0.207484286721351	0.504837077389385
PINK1-AS	20.919262681503	-0.0235168722822145	0.279096482539732	-0.0842607261410636	0.932849137314072	0.974602262968801
DDOST	137.110328542726	-0.324877716239884	0.234421178249076	-1.38587186817522	0.165786032301354	0.454802724532242
KIF17	17.7200281127215	-0.498326344008333	0.395926551272476	-1.25863330561376	0.208162811347853	0.505308939986552
HP1BP3	1933.28459462279	0.730101329908149	0.250959364117563	2.90924123303934	0.00362307178623307	0.0747185780982851
EIF4G3	3681.57736541126	-0.0849414531777877	0.164124843499076	-0.517541716213524	0.604778055938773	0.822407456620955
ECE1	72.2324311168656	-0.304832131505962	0.395264989069353	-0.771209542802376	0.440582738769711	0.714955354158429
NBPF3	87.1710904283258	-0.37907072173407	0.32078335336129	-1.18170322045089	0.237323480052726	0.536160422490095
RAP1GAP	24.1881190376312	0.0092407000852298	0.577295084177765	0.0160068920357969	0.987228893350614	0.994720681006637
USP48	633.085539560369	0.281838043270411	0.164766676074422	1.71052818437091	0.0871682462088752	0.343403782703394
HSPG2	24.1409699073962	-0.365235465697206	0.306411688457535	-1.19197628372399	0.233270544692705	0.53234598462941
LINC00339	49.942588111411	0.0843445094624892	0.25176643848823	0.335010933025659	0.73761683894621	0.89150965958987
CDC42	728.319158851667	0.176827111080493	0.143419653051055	1.23293500799048	0.21760001300614	0.514736795263637
ZBTB40	341.733002828598	0.735215653094172	0.252453086627342	2.91228625055181	0.00358793668431636	0.0742693990584791
C1QA	1732.91434299224	-0.0685458050730373	0.334843166656098	-0.204710180463195	0.837798565992738	0.936600862705899
C1QC	2636.96353039576	-0.331376504889083	0.37745362264124	-0.877926412708055	0.37998365444361	0.666910087390825
C1QB	3630.95496371223	-0.28499452769026	0.357748933893288	-0.796632779834558	0.42566433396822	0.703146905735226
EPHB2	564.683116090219	-0.634321813575894	0.248906188362743	-2.54843729578738	0.0108206737424194	0.125806355901412
KDM1A	324.940273528572	0.0581116710197523	0.194299381400765	0.299083149934947	0.76487660259973	0.902913728093973
RP1-184J9.2	148.457836930045	0.201590095193594	0.260607778958217	0.773538288072032	0.439203878267245	0.713715277064282
LUZP1	660.26091562597	0.128636476987385	0.127196895736793	1.01131773886661	0.311864378579421	0.61012491700505
HNRNPR	584.600118061261	0.292901638187447	0.149442309423873	1.95996461321185	0.0499999265145114	0.262409177089685
ZNF436	19.8280075582914	1.07603502789966	0.32437042360493	3.31730314971697	0.000908909388679255	0.0394346162102442
TCEA3	14.4589321004196	0.226960406843115	0.441729043169918	0.51380005537877	0.607391789217278	0.823478352941741
ASAP3	28.7423913063405	-0.0616358325362045	0.400856462026799	-0.15376035657393	0.87779869290787	0.954060922252806
ID3	49.0298465638973	0.84978023625906	0.591956392995716	1.4355453312339	0.151131760399472	0.435790233409056
RPL11	2641.67987917256	0.0236640530617629	0.348453179238659	0.0679117151792584	0.945855912920548	0.979739246983699
TCEB3	125.797286630946	0.406000980400912	0.191950170108306	2.11513738264378	0.0344182399172518	0.220689436886791
PITHD1	119.640334683287	0.0478554378290983	0.178371142195079	0.268291368436495	0.788475049747525	0.91230032416254
LYPLA2	40.1319388794751	-0.111398719219755	0.227679540748843	-0.489278566064225	0.624644493535409	0.833486297308259
GALE	69.9353286163787	0.0580024452747038	0.228782903115747	0.253526135409511	0.799861667573549	0.918423413148475
HMGCL	222.030459306431	-0.176571787339106	0.191867323394545	-0.920280661736307	0.357426112030318	0.650730822033373
FUCA1	116.752028485549	-0.175589179751003	0.316773860554812	-0.554304510616717	0.579370463879958	0.806257137323648
CNR2	12.384084152125	-0.455941580105121	0.458315517467182	-0.994820298960899	0.319823671766153	0.617766299735777
IFNLR1	239.562812986539	-0.183846079348436	0.319395853127253	-0.575605717946464	0.564881715296365	0.79612812354689
RP11-10N16.2	14.3461883048721	0.570064667350431	0.529715135973899	1.07617213222036	0.281850280612183	0.582441246873201
RP11-10N16.3	20.9809083152366	0.176320887792292	0.4129510478569	0.426977697979817	0.669395571735313	0.856325388654498
STPG1	86.701750603354	0.277777468414693	0.205457264813939	1.351996332017	0.176376488678043	0.468726558952607
NIPAL3	321.181359312037	-0.116858193074048	0.144498409288753	-0.808716121161778	0.418678453047861	0.697268048577612
RCAN3	142.813585004958	-0.479077362665989	0.30981907092612	-1.54631334098936	0.122028911541352	0.39928633654047
NCMAP	157.373708385483	-0.542349067934427	0.297415462351874	-1.82354025458425	0.0682216060290346	0.305805823478886
SRRM1	686.806196460897	0.192079926410146	0.136088847683656	1.41143032422939	0.158117766785801	0.444526943591327
CLIC4	346.500270528644	0.64269355113569	0.354672893443219	1.81207406322012	0.0699747533847494	0.31005215547811
RUNX3	198.136522132928	0.555060359616835	0.538955326675287	1.02988194409525	0.303065427637593	0.60280681863443
SYF2	216.375167304297	0.381096582928838	0.188962206621688	2.01678732346629	0.04371771239772	0.246893814981082
RHD	60.8370360545435	0.719771636794626	0.5560020380096	1.29454855843927	0.195476007864224	0.491899262130703
TMEM50A	292.655316613725	0.0843753870640318	0.174622866116051	0.483186360072441	0.628963419320154	0.834748682518292
RHCE	11.3903316328393	-0.294150265055762	0.376254858697268	-0.781784628839659	0.434341156020775	0.709611030851019
TMEM57	420.306746684768	-0.212188108571684	0.162743892682265	-1.30381610685663	0.192296289517311	0.488470050899333
LDLRAP1	95.3657145682913	0.119458623282738	0.26640997542269	0.448401465047257	0.653863484652729	0.848088989151559
RP11-70P17.1	12.5974063318639	-0.129117373863546	0.355149976878059	-0.363557320201877	0.716188602340277	0.880618522842238
MAN1C1	545.376435576013	-0.405014835990908	0.232975845866314	-1.73844131560022	0.0821330820560814	0.332843313521848
RP1-187B23.1	54.7195132533659	-0.804742699079742	0.406119449904012	-1.98154188200035	0.0475305374003501	0.257529708930265
SEPN1	95.0982354008604	-0.22899414138986	0.231321303096833	-0.989939699993827	0.322203593380737	0.61945398639307
RP1-317E23.3	14.8919266064487	-0.276860033317001	0.357209774994877	-0.77506286976881	0.438302510573493	0.713078449445211
MTFR1L	75.5841764686253	-0.132113847166711	0.176863772782138	-0.746980826477389	0.455075134608064	0.725929521459209
AUNIP	12.2778095131135	-0.883123804440041	0.545920587713103	-1.61767814644893	0.105731978013164	0.374857868955572
RP1-125I3.2	46.526845029888	0.249875712691295	0.318519671689389	0.784490676403078	0.432752250631858	0.708883394398137
PAQR7	38.0203052071176	-0.498944956943502	0.396218199801629	-1.25926814364738	0.207933495547398	0.505262612500175
STMN1	437.322481547181	-0.32737320829846	0.390408796426543	-0.83853952906529	0.401727756701716	0.684200274888876
PAFAH2	98.4476980701058	0.0844845811798864	0.18637205298686	0.453311426396332	0.650324506069772	0.845929529097828
PDIK1L	125.41407399624	-0.321492578803144	0.280881573776697	-1.14458408389129	0.252381488508812	0.552493814630383
ZNF593	32.6549916744358	-0.133552817780408	0.349292764214505	-0.38235208817092	0.702200223499392	0.874226440479356
CNKSR1	10.6118176560978	0.131863129596572	0.478230956212684	0.275731062332001	0.782754635829541	0.910721334606308
CEP85	102.152696506576	-0.388871942553004	0.252832447042676	-1.53806185519917	0.124033491503635	0.402132680187845
SH3BGRL3	371.667803570783	0.324932434170543	0.253197942971458	1.28331387829312	0.199382132412545	0.495160984991202
UBXN11	41.8573121798358	-0.793108859696129	0.310512954810375	-2.5541892774827	0.0106435380228714	0.124532836641592
DHDDS	163.157886486499	-0.315764011994632	0.151525650084569	-2.08389808470314	0.0371694386135456	0.227709511477639
RP3-476K8.3	58.5660199538145	-0.0478148053903781	0.20349576894494	-0.234967073950886	0.814234289016392	0.924844833559698
HMGN2	123.300402577028	-0.118048545003071	0.215522162102312	-0.547732742895515	0.583875426017812	0.809489532393094
RPS6KA1	722.041836838031	-0.233263662737416	0.159872293336267	-1.45906246710793	0.14454791537118	0.42752125792828
ARID1A	1476.70297051116	0.078529535559322	0.172658261425156	0.454826400492645	0.649234135486585	0.845179643918398
PIGV	30.9793849860567	0.377034232005486	0.227342687074971	1.65844011459736	0.097228665459174	0.361173482022114
ZDHHC18	75.3474282511178	0.228665396208266	0.233610661609574	0.978831165635873	0.327663407919	0.623376113361586
GPN2	85.9500047119127	0.326966339729143	0.169238391772459	1.9319868045588	0.0533611345760617	0.27002643896482
GPATCH3	37.0266785802887	-0.0959431866667926	0.206568069765721	-0.464462812551846	0.642316196715639	0.842017207004397
NUDC	601.773989350525	1.17861703276455	0.48666425549373	2.4218278196101	0.0154426654763852	0.150846270964878
SLC9A1	82.8601694918249	-0.31401829320693	0.147255902040643	-2.13246660307211	0.0329685071537682	0.21506074211456
WDTC1	334.358680183444	0.115627549332347	0.224054154764179	0.516069650455923	0.605805764078148	0.822665095871709
TMEM222	131.090451540236	0.0158597085966532	0.147031523391807	0.107866042810361	0.914101953828456	0.966480581718353
MAP3K6	19.4632278505716	1.24060055643205	0.519893777875711	2.38625774961407	0.017020817057569	0.158115429726326
WASF2	1914.19713503739	0.0173485400841233	0.237639871450173	0.0730034904423049	0.941803339953184	0.97797018259656
RP4-752I6.1	33.6038265455663	-0.285891143328708	0.416961781333649	-0.685653112892714	0.492931880165522	0.752316084752641
AHDC1	236.091999937626	-0.0285425651686724	0.224117636352015	-0.127355283739658	0.898659206383044	0.961623656158838
FGR	143.251864909981	0.466721161286921	0.395100275613252	1.18127267960647	0.237494416863135	0.536250758011171
IFI6	85.1580181486294	-0.325432958534982	0.518905088237841	-0.627153145944524	0.530558852698743	0.775933020549248
FAM76A	80.5540874274261	-0.350005532516156	0.313589471119323	-1.11612654362039	0.264367971655558	0.564318735811326
STX12	742.558141624833	-0.293725711877009	0.132242675743464	-2.22111137895307	0.0263434185215019	0.192515810167647
PPP1R8	118.558290854729	-0.0738933370637069	0.183771752159119	-0.402093010462927	0.687615576521797	0.866937072371318
THEMIS2	385.502971888988	-0.518939349282034	0.421300956757392	-1.23175449986188	0.218040804571773	0.51534109413167
RPA2	229.809299208022	0.0149790034995582	0.172495164682428	0.0868372370155142	0.930800888547075	0.973433164753958
RP11-460I13.2	9.76891033804639	-0.169372106428267	0.559659685201519	-0.302634102306799	0.762168722563398	0.901496789203954
XKR8	25.0378425428228	-0.0376175448408092	0.280277272464967	-0.134215466384315	0.893232196160198	0.960162744715981
EYA3	779.007618527476	0.358416033574447	0.177995146473057	2.01362812793719	0.0440485909929184	0.247860604426931
PTAFR	747.975681683677	-0.249596182992166	0.25350541555915	-0.984579293667703	0.324830764741909	0.621499596210321
DNAJC8	313.496912161346	0.189492906124192	0.168967944630629	1.12147251680448	0.262086783668262	0.562801450469216
ATPIF1	239.185330441156	-0.0920550500847036	0.250226256798859	-0.367887252370564	0.712957305834163	0.879364589217838
RP5-1092A3.4	17.7440113258868	0.323906311091693	0.434937707064278	0.744718854748143	0.456441698443549	0.726808567289479
SESN2	97.9641781656086	0.503605745185599	0.403706471952326	1.24745521851597	0.212230630442525	0.508963035547376
MED18	19.6810365380712	0.311487082258493	0.304336359557382	1.02349611696582	0.306073334914864	0.605726354606378
PHACTR4	998.62965442932	0.0720879961595667	0.121737582518303	0.592158926342477	0.553744170851146	0.790992833550332
RCC1	118.576901046923	0.350450415205406	0.257872374465768	1.35900720630285	0.174144305182725	0.465538148961479
TRNAU1AP	293.058160813285	-0.0254991841561081	0.166823821452122	-0.152850977361325	0.878515795906663	0.954060922252806
SNHG12	164.838181919285	-0.490736990772739	0.381575229726823	-1.2860818851477	0.198414485438564	0.494405267787635
TAF12	184.915846699851	0.382668665932298	0.163822593230739	2.33587235060626	0.0194978953952168	0.167620898793395
RAB42	31.2366381479184	-0.220590487472264	0.518969104334655	-0.425055144188346	0.670796475994792	0.857328665964234
RP11-442N24--B.1	18.655702729564	-0.065193592016259	0.335422947459463	-0.194362349117864	0.845892168768382	0.940940679561675
RNU11	14.432038281171	0.185698738675898	0.652231309379269	0.28471300902839	0.775864023210114	0.907495468538807
GMEB1	181.842183303316	0.0613484459749512	0.168891651995017	0.36324143467293	0.716424537964188	0.880618522842238
YTHDF2	334.620000858672	0.316467546609701	0.162608919891143	1.94618811084631	0.0516321475404233	0.266614283368747
EPB41	1549.81453681442	0.315317652010459	0.179823407202983	1.753485026866	0.0795187874478308	0.327371872359079
SRSF4	805.929354029993	0.0686417657302485	0.152222923772005	0.450929229509861	0.652040556153959	0.847366169270021
MECR	107.641444547086	-0.495913455967295	0.148535544995302	-3.33868540343645	0.000841758361883527	0.0377524099722171
PTPRU	18.5757012651633	0.124299044828804	0.359321663859238	0.345926943268017	0.729397619471536	0.886908380093514
MATN1-AS1	11.6278999104211	0.210844462851721	0.347108494973245	0.607431007610382	0.543564915788331	0.784384571351667
LAPTM5	1785.09745840468	-0.316666488451531	0.22869603099005	-1.38466105896393	0.166156131583834	0.455510901737385
SDC3	91.2051246723466	-0.596581608042862	0.411130871728956	-1.45107470410582	0.146759059460302	0.430472599865626
PUM1	1595.43747103499	0.167313170945376	0.148779015401959	1.12457506519547	0.260769144837959	0.561424492434583
NKAIN1	48.2848595960801	-0.603243606830671	0.479171216566936	-1.2589312253617	0.208055174138304	0.505262612500175
SNRNP40	222.422889914062	0.165408343438438	0.125046231465537	1.32277751596237	0.185909376468263	0.481707103121059
ZCCHC17	236.276123775406	-0.0140146038495743	0.120739454837643	-0.116073108566041	0.907594600987516	0.964171176241689
RP11-266K22.2	35.6831763928747	0.107784469757166	0.416409033539695	0.258842774953611	0.795756552609114	0.916372330461793
FABP3	20.0743000953636	-0.450005354951574	0.331992731034611	-1.35546749336708	0.175268658574283	0.467271060986472
PEF1	69.5288553330081	0.147835340854797	0.193384122844338	0.764464727922854	0.44459034847395	0.718267199955397
COL16A1	45.1024139771199	-0.504599219678125	0.419093437093972	-1.20402558240248	0.228579690861143	0.526967709726627
RP11-84A19.4	50.91214220977	1.34301652043733	0.476070085090436	2.8210479139478	0.00478670528773123	0.0845094084873098
PTP4A2	696.199502262679	0.356837388299494	0.174852588896613	2.04078984790146	0.04127172009597	0.239690054307054
KHDRBS1	945.267774237637	0.640387810333966	0.266888190444413	2.39946102248891	0.0164192277644496	0.155558430449788
RP11-277A4.4	55.7652689099232	0.480659021979143	0.33688225315223	1.42678641418948	0.153641468351918	0.438217674990873
TMEM39B	116.505832892492	-0.445805382393732	0.184015001033142	-2.42265782621406	0.0154074314491731	0.1506785382755
KPNA6	526.543633498918	0.0241978497456204	0.144924263113172	0.166968934157865	0.867394492701011	0.950017049578131
TXLNA	146.399403941769	0.0684342401270342	0.14681282963062	0.466132560071313	0.64112061839703	0.841329018494542
CCDC28B	17.5761282618064	-0.20297046104541	0.375822286206918	-0.540070316462445	0.589148540587984	0.812746341257642
DCDC2B	10.0660280800894	0.145614904957396	0.418062781461971	0.348308702458943	0.727608358949191	0.885830258370425
TMEM234	35.7843346710638	-0.487943411012761	0.253341315364612	-1.92603172644978	0.0541004124717308	0.272198818358974
EIF3I	116.550097281641	-0.0109681749263287	0.275621077909862	-0.0397943981988042	0.968257042285337	0.986473676423156
HDAC1	187.693589551054	-0.152977325615961	0.116440813354867	-1.31377754249916	0.188921077193973	0.483800345649156
MARCKSL1	189.235247666324	-0.942527359183839	0.590385035161956	-1.59646214427722	0.110385651103035	0.381496431198025
TSSK3	20.787361689257	0.00946656978305518	0.303866810690112	0.0311536813170074	0.975146978920971	0.988681472082451
FAM229A	23.5604125620637	0.277176623007551	0.231013916137068	1.19982651972833	0.23020672235564	0.528813018832646
BSDC1	289.0671802597	0.140364511338756	0.199305188213799	0.704269229500357	0.481265125021811	0.743327841683382
RP1-27O5.3	19.7673676067893	-0.276823581704282	0.387294818695006	-0.714761903185386	0.474756179471654	0.738592513291674
ZBTB8A	26.6956979912976	-0.0117058940365112	0.29376873930486	-0.0398473100446652	0.96821485819937	0.986473676423156
ZBTB8OS	391.5053890224	0.155843478602348	0.127710808743916	1.22028417277384	0.222357167558773	0.520885604741969
RBBP4	501.504543916744	0.135343829595024	0.103408456682366	1.3088274783053	0.190592796781873	0.48595525005708
SYNC	120.163104498553	0.625007745969088	0.37384213693314	1.6718493829947	0.0945540261049518	0.357350373403262
KIAA1522	14.7898848536168	0.366861578279884	0.400266885345145	0.916542416351891	0.359382470910744	0.652405629276575
YARS	315.89912316079	0.730691576996993	0.359730892039915	2.03121720476516	0.0422329658589624	0.242947431020238
S100PBP	536.905742714112	0.0975247960337396	0.200727756779367	0.485856054979658	0.627069227592212	0.834138097385541
TMEM54	18.4662894681307	0.228648564258926	0.374916969339447	0.60986453790495	0.541951545342266	0.783542116690173
RNF19B	228.314339982936	-0.51127213282927	0.299642450428388	-1.70627403459798	0.0879570701241613	0.344861027820367
RP1-117O3.2	126.074960900103	-0.0455077391941286	0.387544692179998	-0.117425783689981	0.90652265298047	0.963972192474794
AK2	266.914206014712	-0.240762932355524	0.119523459326258	-2.01435712882375	0.0439720519856675	0.247764172687901
TRIM62	90.2540139861256	-0.0866032717966085	0.197078732207731	-0.439434893996194	0.660346447380287	0.852092276238878
ZNF362	347.721246014549	-0.118263932982838	0.227411565085758	-0.520043617562899	0.603033174650511	0.821727618477479
A3GALT2	13.6285968028301	0.241470501517321	0.465133542814275	0.519142309230833	0.6036615059717	0.821911358297979
RP11-415J8.3	11.5292544829173	0.845505337922491	0.440632400446343	1.91884513500602	0.0550039358255324	0.273964285074107
PHC2	1695.31412920054	-0.211519120137271	0.346933207583033	-0.609682542674003	0.542072120978718	0.783542116690173
RP11-415J8.5	51.5434316987566	0.237804150947307	0.361750945957333	0.657369810928857	0.510943158185442	0.763775373924583
ZSCAN20	26.6379942055676	0.130486796988826	0.277123165597418	0.470862104607981	0.637739211210927	0.839596403500152
CSMD2	94.9177596208197	-0.823449156416463	0.415883559022571	-1.97999930161166	0.0477036071583735	0.257704536718352
SMIM12	208.513813848391	0.713996723876048	0.185860580243285	3.84157158522507	0.00012224907172335	0.0173566049755437
DLGAP3	13.3922504291294	-1.11339908721276	0.366129132072702	-3.04100108316885	0.00235792982536746	0.060615872429015
ZMYM6NB	75.5122033020069	-0.498712094977663	0.301416558167245	-1.65456104339479	0.0980135712350548	0.362228229582119
ZMYM1	200.435586987731	0.26053074906479	0.1763716161541	1.47716936968564	0.139630242235632	0.422460996522898
SFPQ	1120.61968284038	0.589348889737144	0.192780297399188	3.05710125820994	0.00223488765357456	0.0593739898284043
ZMYM4	1315.46635993005	0.292489344129207	0.170979586934477	1.7106682111783	0.0871423791723392	0.343382960347498
ZMYM4-AS1	60.8987896677011	0.617831685663613	0.503884538871357	1.22613741443126	0.220146968307966	0.518363097279146
KIAA0319L	855.239029813916	-0.03453524599558	0.180835210576608	-0.19097633633108	0.848544132800379	0.942404869866899
NCDN	65.0739371152279	0.00820953940969262	0.386283470773045	0.0212526293016457	0.983044131634885	0.992928174478349
RP4-728D4.2	16.3279858619821	-0.0541976034707605	0.331837065167426	-0.163325948665245	0.870261804130368	0.95091020630762
TFAP2E	53.0242165732829	-0.0519309673255304	0.181539595927127	-0.286058625724694	0.774833219845462	0.907288919806132
PSMB2	168.99625657915	0.0388278801074075	0.182748321229748	0.212466411981939	0.831743178936688	0.933710348363592
C1orf216	44.7091546637913	-0.224111597632326	0.302019243231162	-0.742044100351559	0.458060616508819	0.728054589626878
CLSPN	22.5912273003013	-0.540013404425824	0.431843346452613	-1.25048448438948	0.211122619658977	0.507880739585194
AGO4	1054.51970369078	-0.257235255359295	0.257225067647423	-1.00003960621709	0.317291341152391	0.616046932006589
AGO1	283.712396711367	-0.0076188551953634	0.164614604814338	-0.0462829844530282	0.963084701214374	0.985429025966392
AGO3	1330.73239969716	0.185120377983958	0.141814171465232	1.30537291210944	0.191765897500928	0.487961563469598
RP4-665N4.8	79.7637813024619	0.00362126404120436	0.372831254993607	0.00971287678460985	0.992250367422795	0.996491008853423
ADPRHL2	142.605153501174	0.552550580544089	0.319542021653008	1.72919535804936	0.0837741368711821	0.336733286695267
COL8A2	160.78781178096	0.263870319057135	0.209616894699112	1.25882181126621	0.208094700321925	0.505262612500175
TRAPPC3	174.735099891785	0.150576230814082	0.145819608395569	1.03261990942678	0.301781807273406	0.601674021250998
MAP7D1	342.685772614499	-0.124810428312468	0.149813559577227	-0.833105018428788	0.404785503538973	0.686325339537015
THRAP3	747.087217522295	0.0311721330841963	0.105555393043388	0.295315399672505	0.767752953607454	0.90364658045762
SH3D21	29.7785437577403	-0.0712807445706434	0.292119496796155	-0.244012280427774	0.807221308947853	0.922245546457043
EVA1B	56.9277872126847	0.776792797059828	0.314775938178248	2.46776421843259	0.0135959841107606	0.140773177842241
RP11-268J15.5	39.3266476166057	-0.306908407062162	0.363683549994105	-0.843888614338308	0.398731651105176	0.681532513783297
STK40	441.584850938246	0.284766653909793	0.333147983295586	0.854775259609281	0.392675577105193	0.677149510839875
LSM10	90.9546070031175	0.258655070585374	0.270428078239263	0.95646529113936	0.338837211924028	0.634160279905413
OSCP1	68.6266187785119	-0.218093185514087	0.269411222378338	-0.809517820337178	0.418217356733326	0.697051169871608
MRPS15	100.303589356082	0.395811018748483	0.255375712243232	1.54991645553002	0.121161569479181	0.398276843343199
CSF3R	1785.11889958476	-0.532434911224972	0.320757944227802	-1.65992743377492	0.0969290517588296	0.361130846655465
GRIK3	26.2706728207712	-0.921667612800368	0.435277299185603	-2.11742632690654	0.0342236817980224	0.219983900268012
ZC3H12A	40.779890726331	0.921044679141246	0.657039457270907	1.40181030065822	0.16097190168308	0.448570336819445
MEAF6	251.44053732855	0.255753652648948	0.149244790174261	1.71365213050536	0.0865926333312002	0.342186521671659
SNIP1	93.4127853022688	0.124993010669305	0.18685579314498	0.668927671791927	0.503541617330459	0.759495580969146
GNL2	173.379520446947	0.195779069334331	0.167079357001966	1.17177293980145	0.241288229705676	0.53968258409578
C1orf109	54.1968443632685	0.0937373333562058	0.227950529466027	0.411217879492473	0.680912779047409	0.862854990553469
CDCA8	10.7265490996465	-0.36141040717582	0.566330562033851	-0.63816158159979	0.523368503012115	0.770535102336814
MANEAL	13.1671484332647	0.0855779928740011	0.311614231221413	0.274627999300824	0.783602052809957	0.910863000702384
YRDC	30.1885820736241	0.0657269792195667	0.29055676457678	0.22621045947873	0.821037735959217	0.92843931047469
C1orf122	179.496395024455	-0.235158054160827	0.289106756652421	-0.813395220795709	0.4159914985643	0.695849424708921
MTF1	176.299539825191	0.0972151432704627	0.173439907286611	0.560511965160439	0.575130280643663	0.803035701921405
INPP5B	439.229866931227	-0.133814931345041	0.159630979543731	-0.838276703729571	0.401875316609898	0.684267439058659
RP11-109P14.10	69.7644912772766	-0.153781853798285	0.333013244060871	-0.461789002512391	0.644232638149675	0.842877770929202
SF3A3	236.561987011069	0.297181409854861	0.184405485111167	1.61156491454529	0.107056650690291	0.377219252400593
FHL3	116.27452874667	0.101567578499227	0.291553467647264	0.348366902712021	0.727564655425259	0.885830258370425
UTP11L	93.0733680920807	0.368747711085909	0.202617791489134	1.81991772971074	0.0687715344880865	0.307527279924748
RP5-884C9.2	11.2646125949362	-0.535482408266937	0.464813371874845	-1.15203744269888	0.249305687500798	0.549611987510962
RRAGC	124.068263568537	0.223915197807511	0.155889187269581	1.43637414325788	0.150895906658007	0.435776076529458
RP5-864K19.4	464.898537149966	0.306383800173768	0.161094756045353	1.90188562120242	0.0571861093789976	0.279062611251539
MYCBP	16.4933648569148	0.0697114180225384	0.354429516549903	0.196686265582859	0.844073058628483	0.940230694343168
RHBDL2	90.05572705961	-0.550923058555616	0.297659598919316	-1.85084929414606	0.0641912371675624	0.29650238120255
AKIRIN1	318.167135002227	0.215463386314749	0.151193914601174	1.42507975194047	0.154134148922879	0.438910076912325
NDUFS5	261.100255293757	0.237305103251201	0.300627233382221	0.789366620520001	0.429897759265036	0.706405168924739
MACF1	2823.77279177772	0.0711096311919023	0.145365294913727	0.489178873362484	0.624715065202576	0.833486297308259
RP11-420K8.1	14.1689346317125	-0.436511822890726	0.333275842108779	-1.30976136802694	0.190276575859657	0.485750685070382
RP11-69E11.4	91.0506816779305	0.0839847914988572	0.239316586497859	0.350935941080744	0.725636407073874	0.884603706938215
PABPC4	948.273430931435	-0.0984486456233483	0.150250721576547	-0.655229103663188	0.512320258851256	0.764334364542105
RP11-69E11.8	9.19156646790678	0.507952889719147	0.530962160228744	0.956664952358028	0.338736393385293	0.634160279905413
HEYL	9.29852081719314	-0.872767197596993	0.423260835902588	-2.06200792411103	0.0392069815584713	0.23453900334225
PPIE	103.952651146571	0.105510535642504	0.246086620990315	0.428753644622786	0.668102516749818	0.856163588324981
TRIT1	257.854770505253	0.173681946185392	0.222534001449332	0.78047374807547	0.435112073813969	0.710426222281637
MYCL	17.6196471135483	0.587839158183346	0.442015587173624	1.32990594730417	0.183549261667453	0.47796932870701
MFSD2A	83.4405548252757	0.16744540134499	0.446352571096242	0.375141563391791	0.707555187312687	0.877097165103266
CAP1	784.472933213378	0.319729755579486	0.191828829802222	1.66674506594828	0.0955651076922157	0.358299319763143
PPT1	621.930751662296	-0.210113721556829	0.248516774376363	-0.845470983132209	0.397847927034913	0.680986472912108
RLF	1209.99009507708	0.508185145636805	0.1360118500199	3.73632992685896	0.00018672563973399	0.01984286989377
RP1-39G22.7	23.89463983371	-0.43932044381842	0.343735929829977	-1.27807542271104	0.201222833829895	0.49693213543908
ZMPSTE24	195.830622274114	0.0878236389604734	0.147074055479662	0.597138894919629	0.550414651691163	0.789365008144377
COL9A2	295.693390795098	0.526656460675294	0.314238807406487	1.67597524004739	0.0937430425635804	0.35634744181608
SMAP2	3893.71433900713	0.323652900658383	0.332089163213117	0.974596393109883	0.32976050348445	0.625197128987647
ZFP69B	22.56585133178	0.365644814231405	0.3024264024324	1.20903734360011	0.226648498861886	0.52492238905709
ZFP69	26.6185489307657	-0.22757549433156	0.316456174513717	-0.719137475137793	0.472056219157288	0.736605495737018
RP11-656D10.3	164.434423738822	-0.218903926614716	0.151978700583296	-1.44035924622701	0.149765787438135	0.43470640181243
EXO5	19.1323421240565	-0.112075965910654	0.255473288507396	-0.438699351174669	0.660879397278107	0.852479384373422
ZNF684	56.9412534332903	-0.369205534803258	0.1991258455796	-1.85413166095342	0.0637203260891332	0.295390364120894
RIMS3	21.4811418465573	0.0273144036302101	0.2578091967423	0.105948135192062	0.915623502596822	0.966877190178166
NFYC	556.230029823658	0.1427016844819	0.164255863808441	0.868776804512266	0.384969222558901	0.670091445923077
CITED4	35.3985752585889	-0.580656981984271	0.4249545396246	-1.3663978798702	0.171814113890587	0.462420822092361
CTPS1	92.5415927469733	-0.48498431780845	0.181713667654788	-2.66894793367883	0.0076089244372288	0.10658882897626
SLFNL1	34.5559302729216	-0.784506117424074	0.400824712262921	-1.95722991478	0.0503204432064828	0.262851056498735
SCMH1	821.989430258924	-0.26840492884837	0.254442714310382	-1.05487370536755	0.291483089586094	0.592268114741452
RP11-399E6.1	17.0077331714507	-0.369467382204194	0.507474684953506	-0.728050862750018	0.46658245140544	0.733345418676247
HIVEP3	2633.17657366331	-0.716174682300045	0.290128165665135	-2.46847692521743	0.0135689399998332	0.140640418195322
FOXJ3	929.092687928896	0.100931038794295	0.143762475166848	0.702068037414885	0.482636734089201	0.744481441525909
RIMKLA	16.8127653963418	-0.18696117875912	0.371622900479659	-0.503093804277956	0.614898322545179	0.827417969652588
ZMYND12	11.4033035792811	-0.395803136279942	0.344918947858239	-1.147525059837	0.251164682135077	0.551082529818731
PPCS	151.099856482033	0.102840353046573	0.167733411028437	0.613117878042423	0.539798399778736	0.781974168786006
CCDC30	387.04682465528	0.947078106509464	0.308573445135291	3.06921454661864	0.00214622399663537	0.0584137049916225
PPIH	110.169752941287	-0.122505554041134	0.187313044643931	-0.654015070194439	0.51310209650426	0.764744616503108
YBX1	717.971495843064	0.566039922317593	0.271018769389992	2.0885635470622	0.0367470294611024	0.226369436002805
C1orf50	122.366490527861	-0.281714051903298	0.195866340411396	-1.43829741910523	0.150349683875348	0.435265335029726
ERMAP	355.28055287478	-0.500087150811933	0.328607795638063	-1.52183593161844	0.128050195765789	0.407319249982159
RP11-342M1.3	28.5407767442258	0.0169688661192269	0.357332203561365	0.0474876486085106	0.962124574213294	0.98479057645243
ZNF691	92.7755694749698	-0.330476246083606	0.248611436351633	-1.32928818936625	0.183752909292483	0.478171649737128
SLC2A1	43.6429175046316	0.356718800442871	0.32769521304333	1.08856884764961	0.276344060626725	0.576459653350372
SLC2A1-AS1	13.5389641324674	-0.49710406281837	0.328096325397014	-1.51511621538842	0.129742975916912	0.409739154006929
EBNA1BP2	57.4693346474762	-0.245618623339534	0.209263936311458	-1.17372647991275	0.240504600298723	0.538673479847481
TMEM125	50.3024588302282	-1.30922580562111	0.636348758454086	-2.05740293860504	0.0396474827196872	0.234947384798619
TIE1	9.2587178350798	0.260793823084772	0.459952702208551	0.567001393474853	0.570713234880314	0.800200340797844
RP1-92O14.3	33.4935258784516	-0.702081183026623	0.282907256424448	-2.48166551788013	0.0130769961597111	0.138700956089396
ELOVL1	175.854375377171	-0.378161136770182	0.36482748793075	-1.03654781857326	0.29994664287616	0.600253063421597
MED8	80.5937714892814	0.206380220707679	0.222584057783934	0.927201268421546	0.35382204439476	0.646881685726696
SZT2	244.527327931788	-0.167396465775298	0.20483569086143	-0.817223136609238	0.413800922843951	0.694203579359324
HYI	69.8915893260297	0.00271797012923627	0.197106917075218	0.0137893188608854	0.988998064039113	0.995381775980488
PTPRF	56.9670831621414	-0.570562758757309	0.386391977947818	-1.47664235108515	0.139771532875392	0.422600704830575
KDM4A	160.886926838154	-0.135466619899353	0.154290657962465	-0.87799625517385	0.379945750968	0.666910087390825
KDM4A-AS1	42.2139669639844	-0.38212679165983	0.344344902831341	-1.1097210631487	0.267119243536235	0.566614670027948
ST3GAL3	721.81513676162	-0.124386982996404	0.143230309352283	-0.86844037102837	0.385153302231275	0.670341925143605
RP11-184I16.4	28.2956351326785	0.20589450171449	0.393176060359642	0.52366998521262	0.600508095300712	0.820143832841935
RP11-7O11.3	30.8756201086238	-0.854364611501082	0.292991152534839	-2.9160082279259	0.00354541150886076	0.0738142219432668
IPO13	89.2629043800313	0.00479421952584476	0.372844367417986	0.0128585006099075	0.989740683603397	0.995646360617264
DPH2	31.3144057581463	-0.448437806991862	0.351102130372539	-1.27722895476608	0.201521427426951	0.497025983599279
ATP6V0B	579.972571923609	0.0367869491250725	0.250279932118455	0.146983215209047	0.883145268743846	0.956062018024837
B4GALT2	27.8348282672813	-0.586972496229866	0.376020212649752	-1.56101314898358	0.118520648448703	0.394769115336029
CCDC24	41.7692156881426	-0.369763218501435	0.283965528337823	-1.30214121645618	0.192868115684743	0.489177811201618
SLC6A9	48.9235406218715	-0.249993860553506	0.359795295171475	-0.694822483530146	0.487166556154534	0.748079781213276
RP5-1198O20.4	27.7032846931295	-1.2168057684582	0.400861352828134	-3.03547787750916	0.00240154840707955	0.060856811448608
DMAP1	85.1670923988484	0.0467010762958086	0.162529345761931	0.287339348330456	0.773852496738893	0.906986656522072
ERI3	584.998559809896	0.102394760041328	0.153789039091144	0.665813120664883	0.50553055734675	0.760872514097716
RNF220	1394.46080992262	-0.930023816894256	0.337865185188207	-2.75264767625048	0.00591154778831853	0.0949261436961563
TMEM53	52.4125157458623	-0.162402313807934	0.241918542117475	-0.671309906162844	0.502023125265373	0.758865141381367
C1orf228	120.05895172033	-0.338092493470393	0.296399213645764	-1.14066595964205	0.254008957275723	0.553980041214363
KIF2C	20.0107002498728	-0.743085238258951	0.437551200245354	-1.69828179614699	0.0894545888036475	0.347165589727944
RP11-269F19.2	15.1036542477885	-0.488124526745079	0.348273972700017	-1.40155327416764	0.161048688416955	0.448570336819445
RPS8	2710.22875228678	-0.245067617348289	0.267990034664164	-0.914465411579201	0.360472344539706	0.653211751526063
PLK3	257.046788522354	-0.606135850656875	0.305786860256974	-1.98221679684829	0.0474549815308007	0.257529708930265
BTBD19	104.618865639903	-0.00668593143402099	0.318272051064982	-0.0210069700171565	0.983240095633952	0.993001074791577
PTCH2	73.0006901994287	-0.476954917439639	0.343276337736978	-1.38941973275503	0.164705153306003	0.453496855344386
EIF2B3	557.904293040811	-0.253048140619096	0.10297841162972	-2.45729310264545	0.0139988420325486	0.142760807133888
HECTD3	47.4672216330812	0.411803842333442	0.201880190434315	2.03984274755986	0.0413659906151801	0.239948927846221
UROD	62.3538332524515	-0.31238032012039	0.276599320898441	-1.12936040155748	0.258745830179678	0.558870759502955
ZSWIM5	160.786693622987	-0.361639537393238	0.237687698540394	-1.52149034053514	0.128136833507748	0.407320012388311
MUTYH	110.827584105915	-0.0246898729787806	0.163788241104587	-0.150742646799748	0.880178730321565	0.954743442781317
TOE1	37.9848600214979	0.581999547831545	0.330403625455194	1.76148051350747	0.0781571083350704	0.325099275856972
TESK2	294.133943113076	-0.123272193128934	0.190354452474354	-0.647592906425669	0.517248286493477	0.766528042258219
CCDC163P	9.65175387236841	0.926868492155178	0.614903005887415	1.50734096805648	0.131723281606955	0.411467178072114
MMACHC	18.9123226913405	-0.431783696316951	0.295515035497547	-1.46112259767079	0.143981799721296	0.427352918330623
PRDX1	555.254928108297	0.43521231390056	0.321980405306537	1.35167329044829	0.176479853116741	0.468806378051646
AKR1A1	566.693475014347	-0.281561596778648	0.162884481883778	-1.72859681611382	0.0838812798750994	0.336736110066448
NASP	394.681250933868	0.171293567481903	0.159862349964224	1.07150662754699	0.283941692308454	0.585104608976392
GPBP1L1	1046.76993110001	0.331994984329969	0.164853315803538	2.01388114465116	0.0440220136166527	0.247860604426931
TMEM69	107.094660348783	0.170161519165616	0.182213871445062	0.933856011159501	0.350378172396493	0.643959505362109
IPP	42.2166020333121	-0.111071045775819	0.231607883847397	-0.479565047315063	0.631536704965935	0.836168429938231
MAST2	530.678318344748	0.209942345056452	0.221801835342899	0.946531144487097	0.343877744811471	0.638746970065539
PIK3R3	42.0452704999705	-0.505609438973571	0.241559836260003	-2.09310225905832	0.0363400271041314	0.225230983197038
POMGNT1	95.0838252674921	-0.453207149284567	0.229014814931919	-1.97894249513638	0.047822481043805	0.257786762810236
LURAP1	92.8431370094343	-0.452692098301464	0.364263875353777	-1.24275869481102	0.213956767650272	0.511411849781825
RAD54L	11.0738323077491	-0.194823816082049	0.497870076176412	-0.391314572625603	0.695564728561872	0.870476793373843
LRRC41	193.87068135815	-0.00472881659762881	0.193733998421937	-0.0244088112367858	0.980526520070131	0.991661281798886
UQCRH	315.29321099175	0.0571658562788162	0.211655375357835	0.270089319405041	0.78709153875249	0.911937893799531
NSUN4	140.891517371894	-0.276731675062749	0.170222489736163	-1.62570571897797	0.104012272877453	0.371991588571796
FAAH	43.6886637680523	-0.693904531460928	0.516883332317867	-1.34247805660369	0.179441040620453	0.472391955169961
MKNK1-AS1	67.7517828744407	-0.0675113558970269	0.377365312953642	-0.17890185870189	0.858014763300041	0.946241794500734
MKNK1	1182.18523396429	-0.387995647669829	0.223637726176831	-1.73492931761897	0.0827533255412343	0.334461357395822
MOB3C	53.7931406436363	-0.20589401816268	0.259667790297251	-0.792913198541052	0.427828397002793	0.705059324232563
ATPAF1	143.135164685321	0.216167866660521	0.135308446438419	1.5975932940661	0.110133519831974	0.381496431198025
EFCAB14-AS1	21.6790648686199	0.305840997930173	0.564993862642098	0.541317380864916	0.588288842495138	0.812366416834041
EFCAB14	339.326851905469	-0.0665995274309814	0.188948418284272	-0.352474649090645	0.724482327219825	0.884226446815652
TAL1	644.853982300505	0.0124445404961266	0.344901636938535	0.0360814190578757	0.971217438123878	0.987554885927083
RP1-18D14.7	9.79638437302036	-0.097527477355316	0.577486652121802	-0.168882652087248	0.865888944819363	0.949488388238069
STIL	20.5347822092823	-0.345380719683004	0.466760951833661	-0.739952042530943	0.459329094410303	0.729365814327733
CMPK1	316.355909522731	0.316604579771492	0.142120547256296	2.22771855219877	0.0258992890811559	0.190933664956724
SLC5A9	47.7387366257082	-0.549724205448013	0.505536605888685	-1.08740731936049	0.2768568378716	0.577096387187628
SPATA6	999.640435411328	-0.308060016156271	0.371937716172439	-0.828256997774991	0.407524970561684	0.688710845495703
AGBL4	169.864474698158	-0.694190621361051	0.417470449950549	-1.66284972132346	0.0963425209090707	0.360075855476464
ELAVL4	423.972838569656	1.45256189045127	0.529651514519293	2.74248605098318	0.00609760396715059	0.0965203269335298
FAF1	2281.00102261848	0.0819389228357415	0.14142854059856	0.579366247356834	0.562342073686321	0.795143211868985
CDKN2C	42.2569229139099	1.81385877480674	0.568798170680845	3.18893215256929	0.00142799389121548	0.0482280366012935
RNF11	229.80824514622	0.504475527941708	0.164640395193183	3.06410542412616	0.00218321959713413	0.0585884371964556
TTC39A	9.84521844331777	-0.485745293852896	0.513215444030189	-0.946474428046094	0.343906659190586	0.638746970065539
EPS15	1491.95512849599	0.0654041540412344	0.216618672189315	0.301932208245068	0.762703742258313	0.901839067033147
RP11-191G24.1	17.4666586291067	-0.199884390792342	0.354169440785542	-0.564375035714548	0.572498924850019	0.801414884443036
OSBPL9	866.558557217641	0.0429455651033817	0.16502095212446	0.260243105802661	0.794676255794575	0.915836947789531
RP4-657D16.3	9.7537972131026	0.0599879725302523	0.38897832473483	0.154219319472741	0.877436809681754	0.953877352754961
RAB3B	11.3661972394022	-0.177998762547906	0.54259977543798	-0.328047984178077	0.742875382134217	0.893657284269037
TXNDC12	219.874298656088	0.0765292084068219	0.106266655181058	0.720162013911424	0.471425249003079	0.735965084155271
RP11-91A18.4	10.2416037939294	-0.328573250018817	0.446456255932167	-0.735958440839362	0.461755989934878	0.731201115334749
BTF3L4	359.229962783689	-0.110880063372551	0.124264647573172	-0.892289686069084	0.372237681070314	0.661456328786571
ZFYVE9	311.418886054661	0.701515148860511	0.248794514104794	2.81965682155286	0.00480750335540444	0.0846080020902613
CC2D1B	76.0938879465177	-0.0502973013019622	0.238859844451499	-0.210572444344764	0.833220916401292	0.934614614040551
PRPF38A	149.796014610188	0.600989647384082	0.20696368872301	2.90384101236433	0.00368615294589058	0.0752751233160812
ZCCHC11	1655.41631283257	0.431575706743518	0.160246494236518	2.69319905436763	0.00707700031756448	0.103713753138101
GPX7	54.7364994247084	0.0363710435994493	0.339364018299719	0.107174130544762	0.914650838037557	0.966644191919521
FAM159A	362.509129246499	0.319832522202959	0.254058965671137	1.25889090888043	0.2080697379596	0.505262612500175
ZYG11B	503.302124175023	0.0969947948684764	0.138322962893075	0.701219760188727	0.483165879912233	0.745022138674279
ECHDC2	395.490255116709	-0.0241668565980608	0.199680058925304	-0.121027891959412	0.90366894298816	0.962914441223665
SCP2	462.889580771577	-0.0450635679609735	0.235407429549015	-0.19142797679455	0.84819030302558	0.942283061371605
CPT2	58.5178063607345	-0.154737233906763	0.226032272393587	-0.684580269304736	0.493608821181104	0.752774687081893
RP5-1024G6.2	12.2537014270995	0.385059895887336	0.335162757377419	1.14887435256934	0.250607794648245	0.550734256264863
C1orf123	103.568740099523	-0.0102222639590856	0.22748923968236	-0.0449351537389584	0.964158996501544	0.985480148799086
MAGOH	167.480776856501	0.260896970605779	0.17204251492539	1.51646801210109	0.129401052848716	0.409322586548294
LRP8	243.734415051355	0.0135385873734133	0.321608115188107	0.0420965352988516	0.966421742155312	0.986071976623461
RP4-784A16.5	15.1318140747851	-0.930266977189065	0.381083637993893	-2.44110973141275	0.0146422049190299	0.146285741709389
RP11-117D22.2	66.2084708489684	-0.231828391000309	0.408634671199555	-0.567324329870914	0.570493850099926	0.800110910816002
GLIS1	13.6894070371852	0.596864564243442	0.480720465462703	1.24160423182514	0.21438261964307	0.511799199050886
NDC1	199.575730006401	0.0926869339460709	0.188981018880864	0.490456314051845	0.623811035829679	0.833079590313164
YIPF1	211.914312384555	0.315283278201587	0.178836730763845	1.76296713127641	0.0779060334337918	0.324621444008337
DIO1	22.4177325551502	0.00363419047769429	0.3365857467566	0.0107972203597865	0.991385231960562	0.995921917752289
HSPB11	269.247160032574	-0.015206322479391	0.200417891879896	-0.0758730786795406	0.939520075206563	0.977302383860983
LRRC42	48.0500777585279	-0.00451444957855218	0.210229820445441	-0.0214738782965558	0.982867640756922	0.992925444649621
TMEM59	516.447508250488	0.270649416328535	0.100499690077157	2.69303732300814	0.00708043423785047	0.103713753138101
TCEANC2	164.126821625488	0.249250123054457	0.202527154855228	1.23069977076717	0.218435173868868	0.51590776342415
RP11-446E24.4	9.33958809735312	-0.0154482129690205	0.370597542839894	-0.0416846071094821	0.966750125042588	0.986137141490006
CYB5RL	13.7689408344292	-0.232057663731612	0.31800460104266	-0.729730522674049	0.465554920116912	0.733079355435018
MRPL37	56.6652985054963	-0.164572004151345	0.169292608721691	-0.972115707791437	0.330992988530064	0.626388259175169
SSBP3	519.067883906944	0.362885917656332	0.252451143135924	1.43745008696969	0.150590145608684	0.435387568943361
ACOT11	307.190381723154	-0.178487595482746	0.238093255099705	-0.749654144582975	0.453463031791913	0.724796404853294
FAM151A	13.2409118022161	-0.363385112543478	0.467916365140798	-0.776602700002026	0.437393208089826	0.712504226105317
MROH7	10.081109235094	-0.236081509396379	0.471516996898956	-0.500685046242289	0.61659279803206	0.828413129518995
MROH7-TTC4	20.9555171556867	-0.274223225775703	0.362738455017293	-0.75598057493692	0.449660842279786	0.722239540796491
TTC4	14.5162348751391	-0.38371838076349	0.288294173172951	-1.33099596339498	0.183190339144926	0.477256030339467
DHCR24	89.0794903193702	0.408100539986009	0.360829975563329	1.13100509276947	0.25805294791666	0.558411852534572
USP24	1527.16970945213	0.159044985730865	0.261990043277177	0.607065000415305	0.543807776133412	0.784444832873064
PRKAA2	19.8211553798778	-0.336070254907397	0.464754205536708	-0.723113961968985	0.469609872126901	0.734505587940867
DAB1	480.733973154761	-0.698498834771366	0.36000338011356	-1.94025632356849	0.0523485465352858	0.268238068303043
OMA1	95.0091685942866	0.42080367549251	0.284933606671775	1.47684816967642	0.139716341012928	0.422517207442395
MYSM1	510.892993306801	0.430443544456978	0.156222715302222	2.75531982416424	0.0058634788955365	0.0944607633598161
JUN	554.575683928866	0.49516824132031	0.428857811934774	1.15462101316606	0.248245657797814	0.548500934273438
FGGY	590.487926285385	-0.0146111252368385	0.252252053112192	-0.0579227207730201	0.953810184943511	0.982497612530706
CYP2J2	27.1033297087978	-0.47244181319101	0.414241849655982	-1.14049754650179	0.254079074285082	0.553980041214363
RP11-776H12.1	16.5775139696709	-0.702849685826687	0.366114929390716	-1.91975150261248	0.054889295377542	0.273855563420727
RP11-436K8.1	21.5208390583464	-0.346943177138499	0.325430740715778	-1.06610450007091	0.286376405604876	0.587977350616755
NFIA	2673.13605781231	0.0833159185950964	0.229074015793357	0.363707417039627	0.716076504163289	0.880618522842238
TM2D1	469.801658226274	0.398340473383584	0.181423357111368	2.19564051578574	0.0281176838846884	0.199030733106551
RP11-430G17.3	18.8618578583574	-0.949612594068708	0.533221852653075	-1.78089586790912	0.0749294637957751	0.319398868673921
INADL	247.709507984193	-0.0273010808281401	0.147324359934142	-0.185312740135741	0.852983745909995	0.944404915924971
KANK4	52.544311684094	-1.07340356088492	0.435598048778365	-2.46420654062909	0.0137316957981209	0.141588675947106
USP1	92.0254808852077	0.324916712222293	0.210325535483208	1.5448276952003	0.122387946403697	0.39967603219241
DOCK7	644.806680114881	0.326612325956752	0.228748839697031	1.42782068922989	0.153343476246149	0.438015680542605
RP11-230B22.1	16.0266333521868	0.13770147812258	0.309900637042288	0.444340739137591	0.656796251429599	0.849645431928762
ATG4C	1165.91549763852	0.511004197257845	0.237264990313698	2.15372776481783	0.0312615274358219	0.209970742246076
ALG6	122.218478235143	0.29985218064725	0.244344102414773	1.22717175362085	0.219758043521775	0.517859208773629
ITGB3BP	591.495727942102	1.65706661440121	0.434910859031398	3.81012931728518	0.000138894121185693	0.0181039806082977
EFCAB7	188.643677160154	1.54757423307909	0.439509963097865	3.52113572618716	0.000429702613012693	0.0283365944486315
PGM1	146.392917968414	0.843259131747037	0.222201011019037	3.79502832988816	0.000147626598392679	0.0182444605006182
ROR1	35.1862331911988	-0.0363522868339672	0.30301292945988	-0.119969424733014	0.904507368519708	0.963160641842151
CACHD1	51.505959503733	-0.258337352780267	0.334032489805853	-0.773389896684658	0.439291667476211	0.713715277064282
RAVER2	26.2362626562691	-0.388398961835784	0.325276732946939	-1.194057005913	0.232455669727135	0.531655637595218
JAK1	1237.66617659547	0.444519742970595	0.173318240142067	2.56476030801044	0.0103247101240684	0.122257270644011
AK4	22.0534565266273	0.481855959898956	0.46575491358489	1.03456978304348	0.300869871701623	0.60059701870901
DNAJC6	327.374921506799	-0.394751240136665	0.353705381253287	-1.11604533337305	0.264402730226047	0.56432073059887
RP5-1044H5.1	77.0032460472152	-0.98063910793782	0.542230508287138	-1.80852809451017	0.0705243483086546	0.310660622484977
LEPROT	250.903954860162	-0.179342893383207	0.26184567277635	-0.684918301233068	0.493395476686125	0.752585174312619
LEPR	550.017534142956	0.932738524922221	0.353175191610099	2.64100805232082	0.00826597547346203	0.110709231873065
PDE4B	3795.2549727989	-0.474989576595686	0.214640517878463	-2.212953925431	0.026900822327625	0.194678184912666
SGIP1	188.712091734896	-0.218085206136129	0.306723453224788	-0.711015749996466	0.477074475899098	0.74007536549517
TCTEX1D1	33.1089837826599	-0.425003498438865	0.425960589530724	-0.997753099428954	0.31839909778433	0.616736554262334
WDR78	42.3179417287279	-0.122272977579029	0.252587277028479	-0.484082092405796	0.628327609672373	0.834378301308655
MIER1	734.26263829033	0.341884700055518	0.148390694485773	2.30394972703829	0.0212254658131535	0.175483484453247
SLC35D1	207.071099094146	0.435699441373157	0.274600898398711	1.5866642968536	0.112588696661576	0.385397992429572
IL12RB2	73.6919333089361	1.21673927564709	0.515865374095286	2.35863722735991	0.0183421767516524	0.16289577371774
SERBP1	537.560407874062	0.152434401075025	0.146108116977986	1.04329864916398	0.29680999653913	0.597001623448478
GADD45A	13.0889616823097	0.26378981879659	0.381532579722169	0.691395264301364	0.489317179330445	0.749649647569677
GNG12	38.001714205589	0.390002463360696	0.454982145009742	0.857181908429275	0.391344359303859	0.676308929320654
GNG12-AS1	88.0847850635074	-0.274149673948227	0.399850796192907	-0.685629931360607	0.492946501948925	0.752316084752641
WLS	337.686236846081	-0.120815373812577	0.215048650193202	-0.56180484603849	0.574248990005107	0.802327013435996
LRRC7	151.197499532135	-0.519002232619114	0.30742731821993	-1.68821117012063	0.0913706997499149	0.350927429702482
LRRC40	208.237941895397	0.293706604459293	0.205954017996288	1.42607853596033	0.153845673670669	0.438387911105286
SRSF11	1178.02850583637	0.12997164507251	0.150793163341926	0.861920011438428	0.388731536102037	0.673968299732556
ANKRD13C	467.751572065816	-0.155829806965198	0.270344031842847	-0.57641297240023	0.564336078157936	0.795957657281851
HHLA3	52.8139242101069	-0.32551905214491	0.199676886362593	-1.6302290068456	0.103053105493635	0.370139334353589
CTH	18.443778250233	-0.153726765468091	0.264568531041633	-0.581047053717436	0.561208741256862	0.794367238409221
ZRANB2-AS1	78.39773359852	0.254795443419862	0.554148492211048	0.459796330769088	0.645662417167116	0.843372945772759
ZRANB2	805.030303889015	0.366093086488723	0.140924848225729	2.59778946791786	0.0093826000764987	0.117082497888036
NEGR1	232.168276440436	-0.612703899041802	0.30407072095368	-2.01500459209007	0.0439041679238727	0.247548880581917
LRRIQ3	17.2441188312934	0.813205217425545	0.450061560393597	1.80687552323812	0.0707816897300449	0.311096341268722
FPGT	43.8649692349253	0.159510515302221	0.315076435253084	0.50625974352571	0.612674319411644	0.826056355607416
FPGT-TNNI3K	9.36190569219116	-0.31268037069843	0.604289071699971	-0.517435090823015	0.604852469127308	0.822441613277915
CRYZ	176.468425162636	1.82930099328588	0.453115757190864	4.03716040383766	5.41020787558611e-05	0.0112829885245348
TYW3	211.110408534395	0.686594379802622	0.210661715430344	3.25922713768866	0.0011171618704579	0.0438924697020529
SLC44A5	59.5976452298301	-1.22035843425692	0.50140295405073	-2.43388760356894	0.0149376327006382	0.147992555806085
ACADM	354.902168045247	-0.0202758025198302	0.16420940773636	-0.123475279518596	0.901730748565582	0.962415289730564
RABGGTB	189.963653178051	-0.0465330679453239	0.281345329787576	-0.165394847607592	0.868633208841266	0.950539167401728
MSH4	100.325988468432	1.27253039794814	0.444357966962363	2.86375060775252	0.00418657491340914	0.0800773992972373
ST6GALNAC3	7589.26832483884	-0.0909304453737628	0.274091951205192	-0.331751607349061	0.740076828355024	0.892414122887773
ST6GALNAC5	27.4732932685348	-0.539170235208054	0.569531696900415	-0.946690479463042	0.343796523198153	0.638746970065539
PIGK	245.71564857729	0.134821287531484	0.216693718108401	0.622174416076243	0.533827186812843	0.778000503207628
AK5	184.410821852468	-0.815498315572611	0.369172566092762	-2.2089894820833	0.0271753724910686	0.195765938964157
ZZZ3	956.00693928273	0.119010307971257	0.19151826515528	0.621404480010122	0.534333525128428	0.778351355779263
USP33	1012.91890593588	0.359737541393021	0.174994995901355	2.05570187615997	0.0398112609792462	0.234947384798619
FAM73A	464.127021998634	0.214550903493122	0.127896370423227	1.67753707773836	0.0934375053334979	0.355787127051669
NEXN-AS1	10.5958432166606	0.555608509243939	0.405848184569072	1.36900577696037	0.170997469113192	0.461403201615085
NEXN	42.4034429265093	0.64623731854556	0.278362242658425	2.32156959354056	0.0202561227363786	0.171115519865185
FUBP1	780.076179164919	0.650746503634616	0.174920401866484	3.72024358903158	0.000199030720725098	0.0202477350279118
DNAJB4	326.657750622115	2.15894607934219	0.624643636962505	3.45628443417855	0.000547677071014971	0.0307658055650295
GIPC2	129.792948384363	1.47081341638164	0.548738634179547	2.68035331352374	0.00735444896346549	0.105491916394436
RP11-386I14.4	105.222148376252	-1.62141514393957	0.4761794937258	-3.40505033354761	0.000661518596958825	0.0340392169671576
IFI44L	466.063638208931	-0.326702387218551	0.622703026653692	-0.524651998199203	0.599825132237089	0.819747911717202
IFI44	225.652507737708	-0.250266307428823	0.382713638551532	-0.653925761245443	0.513159636005524	0.764744616503108
RP11-475O6.1	20.362258941527	-0.186454049699621	0.399348454383978	-0.466895633757337	0.640574549295254	0.840993530094587
TTLL7	561.297964359916	-0.896383344358345	0.339189130578974	-2.64272426073405	0.00822419814912845	0.110477070789097
PRKACB	943.628235590806	0.935718768072996	0.320445416120336	2.92005664927848	0.00349967762713796	0.0733095017022904
SAMD13	29.7785236440273	-0.279076462371001	0.345904185238095	-0.806802791874015	0.41978011040236	0.698066159340083
RPF1	120.991757654975	0.428440064759305	0.182842986778199	2.34321300646347	0.0191184646121783	0.166218326688368
GNG5	290.89679149987	0.420465866082668	0.24361091667124	1.7259730057586	0.0843522692376001	0.337622442324644
CTBS	440.821799349527	0.432395965302656	0.269110613192311	1.60675924361875	0.108107191976482	0.378920250196561
SSX2IP	64.3426976531621	-0.173230158301835	0.241391653369925	-0.717631102332962	0.47298477500987	0.737364790344297
MCOLN2	28.6920190025075	0.072948086077358	0.477495331499299	0.152772354544926	0.878577799657883	0.954060922252806
WDR63	14.4073835468981	-0.127068797040638	0.377620669973159	-0.336498521253272	0.736494966499806	0.891021616572864
C1orf52	292.235184445232	0.33458376314869	0.214105477897923	1.56270529102579	0.118121929334935	0.394013125656238
BCL10	131.015219904634	1.03322726713381	0.279575056887017	3.69570618580386	0.000219276441730166	0.0216473855255981
RP11-131L23.1	149.256874734887	0.661998434098699	0.557044564680287	1.18841198006958	0.234671138841361	0.533312832736477
DDAH1	51.6522331801465	-0.453160812933165	0.290223688366199	-1.56141910911619	0.118424896046537	0.394694711515761
ZNHIT6	264.930291798052	-0.114634174839304	0.267773606910491	-0.428101096900201	0.66857751822109	0.856163588324981
COL24A1	20.139476578657	-0.230208996391612	0.30249781081327	-0.761026983212513	0.446640950600405	0.720115734423768
ODF2L	242.337835495407	-0.326080876952463	0.250945102717109	-1.29941119958836	0.193802850208746	0.490430267387033
CLCA4	14.4420307387253	-0.798422855105057	0.591642909054241	-1.34950126653484	0.177176013800948	0.4693211295221
RP4-651E10.4	9.63159719472936	-0.900100711291521	0.536530455434011	-1.67763209371481	0.09341894347833	0.355787127051669
SH3GLB1	624.423246360165	0.14606428754982	0.1318948495932	1.10742980488111	0.268108145656624	0.567870547433681
SEP15	439.153552481397	0.162823323146138	0.134999617271312	1.20610210930383	0.227778121657942	0.526131826352083
HS2ST1	456.822377667203	-0.16069817493791	0.228789354701067	-0.702384842808253	0.482439195225552	0.744245541668341
LMO4	419.852394228139	0.0787487231611472	0.122632653003652	0.642151345765977	0.520774920239166	0.769311915111586
PKN2	2701.07204196739	0.317360909743089	0.221205544315067	1.43468786338857	0.15137606420027	0.435893639154578
GTF2B	387.260231452132	-0.0344558474027679	0.157203962040095	-0.219179255761886	0.826510414126327	0.931282113951024
CCBL2	334.485672203092	-0.135566242051733	0.267184867437454	-0.507387425612595	0.611883006808593	0.825588171010517
RBMXL1	76.871266657462	-0.151921923920206	0.161862425615571	-0.938586724759868	0.347942971235839	0.642211425229454
GBP3	111.223983276243	0.725811981244086	0.288599554466069	2.51494491246493	0.0119050984021107	0.131801368109366
GBP1	43.6960764384062	0.080239286815501	0.336527268651716	0.238433239413188	0.811545089366118	0.923514880738319
GBP2	206.776023327464	0.0173559894902744	0.342056419403683	0.0507401367310445	0.959532593338229	0.983827543464541
GBP4	60.8502022123473	-0.287653863035981	0.383767744138681	-0.749551955393187	0.4535245960932	0.724796404853294
GBP5	18.144767103701	0.294107348100901	0.329921418906488	0.891446663498565	0.372689593288035	0.661765982803062
LRRC8B	320.157794732122	0.0344154557749477	0.186498535033378	0.184534724461982	0.853593988703311	0.944636025797458
LRRC8C	207.109231546751	-0.0880472082642937	0.273679080205271	-0.321716983988161	0.747667110004641	0.895547280014175
RP11-302M6.4	75.0589095750615	-0.787784865286015	0.543110305189192	-1.45050620059877	0.146917411345161	0.430488261496793
LRRC8D	73.6835261290254	0.107492562675548	0.246842032185542	0.435471065133469	0.663220537103111	0.853495639524929
ZNF326	405.539198275664	0.208096459565006	0.182374152749435	1.14104140541731	0.253852692923181	0.553980041214363
RP4-665J23.1	124.107424829322	-0.0877016061161768	0.27165049353472	-0.322847218037422	0.746810951321177	0.895112852598393
ZNF644	1561.26816083072	0.27675578805142	0.154223494128351	1.79451120346873	0.0727316120268919	0.315084724610057
HFM1	17.327721454832	-0.583142861746216	0.372723227566022	-1.56454660889875	0.117689256170987	0.393773039719478
CDC7	46.1015821327237	-0.219759666190254	0.289867330460397	-0.758138786600093	0.448367902105961	0.721366449251288
TGFBR3	28.6438400900507	-0.0361589824784938	0.274835817690328	-0.131565757266893	0.895327771769728	0.960530315984913
BTBD8	128.707741365454	0.0364792702815548	0.278358005040552	0.131051629990811	0.895734464730115	0.960542282036354
KIAA1107	59.4646151880485	0.406186820163291	0.275745825733575	1.47304793855972	0.14073810993092	0.423305322892999
GLMN	263.504676769091	0.0223038163249596	0.163408566684554	0.136491108009137	0.891433053547964	0.959619414606579
RPAP2	634.310785607212	0.021681215063268	0.148938962666348	0.14557114320608	0.884259949660828	0.956062018024837
EVI5	1745.82983280555	0.261478349558992	0.186350422398719	1.40315404812729	0.160570906985693	0.447933916252869
RPL5	1739.03438690927	-0.10753501290903	0.284451904486998	-0.378042864936926	0.705398751130448	0.87602703705784
FAM69A	531.414043009558	-0.35939256779442	0.169470374567439	-2.12068078985335	0.0339486741952308	0.218982553099721
MTF2	592.226907573298	0.0646670460347258	0.187665136990798	0.344587423490901	0.73040456195422	0.88748439352087
TMED5	462.291901322326	0.754432584745396	0.250716881875229	3.00910165722644	0.00262021427287723	0.0630793493925639
CCDC18	401.968187292008	0.615928267434537	0.244473461006773	2.51940748455094	0.0117552527695876	0.130938433647089
DR1	268.473597473719	0.259491880088372	0.191584735611501	1.3544496604081	0.175592963242221	0.467524985594446
FNBP1L	982.599839906543	0.273328480362612	0.192441775109603	1.4203178088902	0.155515178779593	0.440494530564467
BCAR3	823.304226324449	-0.433051449759392	0.264260134795284	-1.63873166149282	0.101269157062828	0.367538528700505
RP5-1033H22.2	19.6595047444781	0.0857515954338247	0.441389331172521	0.194276547659255	0.845959348032451	0.940940679561675
RP4-561L24.3	9.16644059982756	0.112561253475003	0.451579086522709	0.249261440209195	0.803158556361399	0.919903814984896
DNTTIP2	149.653738959244	1.37163399945676	0.395362588358365	3.46930650457368	0.000521803785441144	0.0300199115734485
GCLM	92.6124460891539	0.340006041190604	0.239233592147834	1.42123034703462	0.155249805064255	0.440358338607962
ARHGAP29	30.9313746615139	-0.322132581499693	0.266915200059817	-1.20687237529935	0.227481297818502	0.525883050132172
ABCD3	339.44363868918	0.283001484685316	0.189823017990539	1.49087022048833	0.135995571198479	0.417009761050438
F3	14.1364677249558	-0.934072734631004	0.582469038496571	-1.60364358085362	0.108792638628447	0.380033291693734
SLC44A3	12.1595721285954	-0.354685184357146	0.433865800837313	-0.817499751473019	0.413642891256055	0.694147857344198
CNN3	52.8615320652483	0.336822635218639	0.38536895436448	0.874026387969163	0.382103883374977	0.668591629808926
RP4-639F20.1	9.82328104393176	-0.642152271957813	0.367409858135189	-1.74778182386585	0.0805018138479291	0.329189279960502
ALG14	116.401813840027	0.374674591504887	0.26378421005673	1.42038293885865	0.155496227037781	0.440494530564467
TMEM56	15.0150457081004	-0.783640424240362	0.456444865793941	-1.71683478765239	0.0860093627993612	0.340769463059734
RP11-57H12.3	19.4201289450515	-0.372144916444815	0.331062938846563	-1.12409114031725	0.260974363462352	0.561456644746083
RWDD3	16.4402258139835	0.0359324055309705	0.326193172719417	0.110156828947118	0.912284999352594	0.965975546988635
PTBP2	1106.70228921185	0.122350090586676	0.163684167377825	0.747476634708726	0.454775901625306	0.725710405666238
DPYD	4877.65926599497	-0.0177671510095243	0.330422378223179	-0.0537710281763172	0.957117592279985	0.983103485168951
DPYD-AS1	259.848275144737	-0.0772145765541607	0.440154022931582	-0.17542626565102	0.860744703581253	0.947711435726818
MIR137HG	26.8815288793822	-0.272816815893512	0.525026470053317	-0.519624878848121	0.603325054415056	0.821838276278641
SNX7	206.327886480013	0.133086819814941	0.274770305103051	0.484356632952123	0.628132790187905	0.834378301308655
FRRS1	280.184778753196	-0.412143787780784	0.411144753009827	-1.00242988573646	0.316136014115774	0.614447024639746
AGL	269.373210377635	-0.0830063226545877	0.274378737675791	-0.302524617460223	0.762252170061147	0.901496789203954
SLC35A3	243.974800577911	-0.0811023232659436	0.166870173910973	-0.486020487455192	0.626952640257348	0.834138097385541
RP4-714D9.2	37.868568307262	0.350850761176677	0.375751374717493	0.933731144537961	0.350442595322535	0.643959505362109
SASS6	68.344375788433	0.351811937932866	0.217003779877301	1.62122493042189	0.104969407939648	0.373493197284088
TRMT13	359.327232875475	0.119312626782104	0.143628080449184	0.830705433150429	0.40614005631176	0.687834405062038
LRRC39	34.9013161505998	-0.319455111915983	0.366001099115111	-0.872825553497891	0.382758169108046	0.668824601319505
DBT	171.073078452818	0.185816311064927	0.160048571599581	1.16099949663914	0.245642104147533	0.545566142917658
RTCA	190.202415970438	0.0400427494191082	0.158080332070939	0.253306334156351	0.800031501744294	0.918423413148475
CDC14A	691.605977700982	0.559880738764543	0.211977469614239	2.64122757849419	0.00826062102090627	0.110709231873065
RP5-837M10.4	12.157266015829	1.5187062437769	0.647619233648882	2.34506043809114	0.0190239955454859	0.166078996677665
EXTL2	141.74720828102	-0.36236544124221	0.226176119711544	-1.60213837651984	0.109125013342297	0.380171585425534
SLC30A7	485.436576569484	0.229962637712597	0.178424393668497	1.28885200607634	0.197449541944397	0.493446398711852
DPH5	151.61600856386	-0.0665984716984236	0.233125966477548	-0.285675906055011	0.775126360159868	0.907288919806132
RP11-421L21.3	128.606719335921	-0.439317464586096	0.203022221781986	-2.16388856712372	0.030472902587822	0.206562588474738
OLFM3	38.6181949951956	-1.15745048825006	0.545969465305374	-2.11999124823339	0.0340067833579665	0.219230747119132
COL11A1	29.4653079013658	-0.428938517412431	0.301426320662261	-1.42302940390213	0.154727631548677	0.439699506857117
RP11-153F1.1	32.6106166989101	0.112207689417558	0.370309720605302	0.303010380700095	0.76188195062385	0.901496789203954
RNPC3	678.388980862774	0.330343482261906	0.203245337951324	1.62534346712062	0.104089394467159	0.372107875999587
AMY2B	92.5209823942766	-0.0748790187709363	0.311367648128743	-0.240484261036572	0.809954863186446	0.923101984482887
PRMT6	9.89775446600116	-0.0643660652330121	0.38032997253604	-0.169237425080698	0.865609893383209	0.949433423769399
NTNG1	49.4051209476616	0.0963749562806075	0.366192945815866	0.263180810503837	0.792411220592824	0.914476641375851
VAV3	142.128865513461	-0.00304395686387133	0.421466403627669	-0.00722230013512634	0.994237488325732	0.997405944033823
SLC25A24	221.696758707243	0.532712858269048	0.235600818033708	2.2610823795732	0.0237541562871672	0.183309132051387
FAM102B	1149.96984766549	-0.22021674949824	0.209207686707053	-1.05262264959988	0.292513972255784	0.593202976145457
HENMT1	59.7872954422726	0.440565993274243	0.225465925674879	1.95402472438136	0.0506982932944113	0.264149144415232
PRPF38B	811.684770275557	0.5536576553573	0.179298232870927	3.08791473564531	0.00201566294415575	0.0562363220071814
STXBP3	861.403520561731	0.641154382676379	0.22373268479852	2.86571621510627	0.00416067038978742	0.0798810411774607
AKNAD1	92.0131960348613	0.109402339145819	0.166791610584603	0.655922313852382	0.511874110225776	0.764217429311743
GPSM2	186.593230090695	0.149987031745394	0.245011520123291	0.612163181837	0.540429798527564	0.782386109007916
CLCC1	101.287763265018	-0.0668272382251231	0.18085471799267	-0.369507851201491	0.71174922218862	0.879197381751909
WDR47	146.199231469831	0.0756461466409123	0.140026357718575	0.540227910469155	0.589039866839308	0.812675608592565
TAF13	71.9265798947534	0.448476301371965	0.254374486573619	1.76305535752765	0.0778911535699941	0.324621444008337
RP5-1065J22.8	22.2978736565946	0.15529024235708	0.318124767077059	0.488142573066197	0.625448857638799	0.833684587940803
TMEM167B	118.584368145573	0.232965377653771	0.185606965073727	1.25515428562302	0.209422756985473	0.506314757500178
SCARNA2	15.7566112116734	0.701762577516538	0.511540738214861	1.37186058722419	0.170106841805432	0.460141917794068
KIAA1324	28.6610012589367	-0.31619604026069	0.336666516730969	-0.939196577464705	0.347629825923405	0.642003101140812
SARS	306.240996261396	0.226523334532045	0.220610993612501	1.0267998472004	0.304514721355451	0.604464439154592
CELSR2	43.9991077470172	0.283636215710123	0.269851145859247	1.0510839774535	0.293220022245615	0.593699375139059
PSRC1	169.804372435163	0.00240924249236834	0.30911505072842	0.00779399931090719	0.993781351243096	0.9971335858418
MYBPHL	9.89715870836404	0.22011030614947	0.343301038247795	0.641158288576436	0.521419846783825	0.769375465517932
SORT1	1807.28307293096	0.357951557208454	0.194704217185707	1.83843761774838	0.0659979462506977	0.300668656349312
PSMA5	176.750609307702	-0.387406803435098	0.202368886706129	-1.91435951316801	0.0555742349868325	0.275133690362111
SYPL2	9.51172955575434	1.76358901870349	0.604026885768013	2.91971940365057	0.00350346679779267	0.0733095017022904
CYB561D1	118.985254045155	-0.255458909662357	0.297625943999319	-0.858322047566327	0.390714658375898	0.675831386589677
GNAI3	516.435914297816	-0.364590017199173	0.231436642219121	-1.57533402534411	0.115179364080386	0.388998846906609
AMPD2	103.823726918192	-0.78586136522039	0.350175320605101	-2.24419403361272	0.0248199197587806	0.186613583260701
GSTM4	108.446530544712	-0.791961199316957	0.30524245693023	-2.59453159721479	0.00947199067663725	0.11732177240368
GSTM2	214.860062207541	-0.525808125290479	0.400211159298212	-1.31382674639185	0.18890451465677	0.483800345649156
GSTM5	15.7517779322196	0.0133904493523126	0.705835469901606	0.0189710632623482	0.984864189425906	0.993484011619375
GSTM3	96.135407823924	0.0534464588202742	0.432141972951915	0.123678009000577	0.901570224232121	0.962367090280788
CSF1	31.5416880735633	0.533940691326376	0.561155428491193	0.951502318639257	0.341349442064118	0.637077153721063
AHCYL1	510.880383741739	0.0500487047055557	0.111987214322046	0.446914453659226	0.654936827650778	0.848630477828952
STRIP1	166.597220412831	0.110153907104194	0.224495802108613	0.490672458324636	0.623658129111296	0.832990016500235
RP4-773N10.4	10.8389765551252	0.338360059495464	0.392881443778318	0.861226878626475	0.389113099062188	0.67434953201969
SLC6A17	14.6623635033661	-0.379613716893078	0.641679103102488	-0.591594326599796	0.554122273882541	0.79109863215683
KCNC4	43.0469988407262	-0.0831642515856918	0.268333022001022	-0.309929247490736	0.756614760883343	0.899291919254663
RP5-1074L1.1	38.3694981773544	0.0453405292122144	0.258892219071967	0.175132838579481	0.860975255553466	0.947714664092765
RBM15	101.249738256467	0.821266984796695	0.216301692134531	3.79685880721589	0.000146541198180378	0.0182444605006182
SLC16A4	70.3284008717976	0.881822346736308	0.404833918838687	2.17823237061242	0.029388741238597	0.203706588626818
RP5-1074L1.4	35.1196426043127	0.586111926710917	0.269259885277635	2.17675175084686	0.0294990947763371	0.203794160351308
LAMTOR5	139.991857612822	0.240129047741678	0.24477899155462	0.981003501226108	0.326591014975809	0.622796261727786
KCNA2	15.3033741572644	0.523954443416975	0.519314252195383	1.00893522795104	0.313005698975141	0.611548286068149
CD53	1662.86605933592	0.135029534101238	0.174420937277346	0.774158975459053	0.4388367852235	0.713393055117302
LRIF1	216.040891268523	1.75323451097447	0.468354018782994	3.74339589426436	0.000181549841457306	0.0194220688645905
DRAM2	689.672322550683	0.230377118338683	0.223904683924181	1.02890709698907	0.303523333102718	0.603454563776491
CEPT1	697.845781859276	0.302851764785774	0.189534865103664	1.59786836379751	0.110072276107556	0.381480235683106
RP5-1180E21.5	17.6144746275131	0.592264521235193	0.464585471040375	1.27482359684839	0.202371686644083	0.497664858229134
DENND2D	77.6698570022699	0.109164458212052	0.262079053920862	0.4165325560318	0.677020349690797	0.86132434911097
CHI3L2	13.4377321687211	-0.321181460915442	0.451195050236621	-0.711846153336576	0.476560049151948	0.739715825078292
OVGP1	11.3759076527478	0.806010569928549	0.424694642896279	1.89785904628281	0.0577146524853993	0.280078901124608
WDR77	73.4178701109565	-0.565886680296183	0.28703573949252	-1.97148508857006	0.0486684169505177	0.260059717659686
ATP5F1	202.489689084977	0.0438651787826934	0.186030255498843	0.235795939026522	0.813591019507174	0.924593186394502
C1orf162	454.126926154909	-0.157650362344414	0.301915666213264	-0.52216688296345	0.601554141856563	0.82068898556634
ADORA3	1439.55311607666	0.364219165716833	0.281764602664757	1.29263634350189	0.196136863582178	0.492378488113911
RAP1A	2965.01637451525	0.124707350385093	0.17491439357312	0.712962197321751	0.47586914968588	0.739296050813436
FAM212B	326.36466733141	0.231265578660968	0.358559073464014	0.644985989133472	0.518936265343482	0.767683334898977
DDX20	70.3590581356603	0.274638301002848	0.191273899725591	1.43583782939991	0.151048492601885	0.435776076529458
KCND3	50.3311383004568	-0.894220136942067	0.427128433255095	-2.0935626554461	0.0362989571783882	0.225134498722761
RP5-965F6.2	33.0773267057253	-0.428459981093188	0.413305211910278	-1.03666725883486	0.29989095583887	0.600213616508602
CTTNBP2NL	1534.44853235664	-0.198096218878018	0.211908666187323	-0.934818865326181	0.349881655565565	0.643739031920588
WNT2B	718.683425902605	0.0567455558503419	0.345454428811086	0.164263506609647	0.869523708926649	0.950786726572947
ST7L	419.126809262018	0.47700235993699	0.174340941760099	2.73603179563735	0.00621850171714619	0.097402181631203
CAPZA1	1089.63436601846	0.0219959113341271	0.157411186150687	0.139735376322434	0.888869074347699	0.958500244898905
MOV10	111.327568907001	-0.156962989350104	0.215377410648592	-0.728781114404817	0.466135565678253	0.733339989132686
RP11-426L16.3	10.9378285761029	0.430345016910383	0.431999117252622	0.996171056198544	0.319167039952773	0.617389321109805
RHOC	87.3461490242171	-0.345493621780345	0.254994224564752	-1.35490763514376	0.175446986755984	0.467455488622775
RP3-522D1.1	337.948749878142	-0.597109766288306	0.245742442852415	-2.42981944574756	0.0151063461661124	0.148655145202134
SLC16A1	103.807674563008	-0.319356183676165	0.201527651281418	-1.58467675103407	0.113039796773024	0.385991807073503
RP11-31F15.2	87.7075232337208	-0.41488018131239	0.291841827583995	-1.42159259605439	0.155144555404221	0.440256250004775
LRIG2	294.223511472903	-0.0148894848260965	0.154300468884003	-0.0964966920307274	0.923126101044619	0.970407952985056
MAGI3	622.121081199846	0.598751334093339	0.206358395140451	2.90151187542343	0.00371366703275521	0.075539822584333
PHTF1	253.45326149193	1.02680040370971	0.308455937881966	3.32883980370197	0.000872085496858789	0.0382891432357685
RSBN1	298.092072967519	0.56696752342908	0.196288433983299	2.88844081092072	0.00387156884931086	0.0768967317641695
PTPN22	140.658135896736	0.688554493222119	0.431706409642666	1.59496008825084	0.110721161163435	0.381879959139417
AP4B1-AS1	42.4817945031234	1.06783794408563	0.519441044877953	2.05574425551321	0.0398071737337198	0.234947384798619
AP4B1	138.19080419749	1.23034010770426	0.467101028324671	2.63399143460905	0.00843876167330816	0.111828673357803
DCLRE1B	32.4699694218946	1.10596433296649	0.481021410318471	2.2991998053356	0.0214935960707243	0.17604278686498
HIPK1	438.021854438941	0.894275855142065	0.2791765829831	3.203262414012	0.00135880105482894	0.047827503794865
OLFML3	261.710162784193	-0.663269469231824	0.39801855563716	-1.66642851153018	0.0956280959331115	0.358449596168958
SYT6	685.112118484117	0.468459306610938	0.345643644420102	1.35532452042301	0.175314185999223	0.467317763094911
RP4-543J13.1	59.8174460383292	-0.647689688921569	0.711268362460602	-0.910612257068367	0.362499710001443	0.654256291828654
TRIM33	931.765271063289	0.257839318037128	0.147436390272689	1.74881735479447	0.0803225959162155	0.328991514615532
BCAS2	463.495012770819	0.72793348477359	0.412768188177543	1.76354066428319	0.0778093451716922	0.324562978566185
DENND2C	41.0541666110899	-0.346405291292175	0.349843888468594	-0.990171052604432	0.322090518888738	0.619416900843292
NRAS	73.3926205893748	0.367870239683478	0.175374283924403	2.09762931857246	0.0359379030867436	0.224648922854713
CSDE1	815.077866023609	0.381701386711021	0.140127146347551	2.72396460400546	0.00645034191383826	0.0989653412322451
SIKE1	121.722750989925	0.734082799600432	0.194367956320258	3.77676862739089	0.000158876192860551	0.0191967112415067
SLC22A15	171.518576059606	-0.144234085108259	0.311700302954087	-0.462733220793516	0.643555602912953	0.842461163128203
ATP1A1	469.884937662943	-0.144783067862961	0.161923293697027	-0.894146015420505	0.371243771821249	0.660886799942992
RP4-655J12.4	81.5026059876681	0.55940334859314	0.322362229965809	1.73532534705593	0.0826831946216508	0.334360896198507
RP5-1086K13.1	60.3265660400303	0.541438564687515	0.317337301761049	1.70619262747501	0.0879722209544163	0.344861027820367
CD58	758.168984174519	0.0486336931099477	0.154755630901627	0.314261218325959	0.753322650473422	0.897697087133028
PTGFRN	39.3543444934002	-0.556991179046277	0.365399509637578	-1.52433477428234	0.127425104625369	0.406193382958308
CD101	11.4211455568675	-0.192870022223513	0.393113517229787	-0.490621700272836	0.623694035370471	0.832990016500235
TTF2	203.844356060905	-0.393956590919355	0.186975000104929	-2.10700142103634	0.0351174563946154	0.222251279678943
RP11-188D8.1	10.4431546232864	0.111491416479345	0.382997737345896	0.291102023870845	0.7709732921016	0.905536864054435
MAN1A2	724.944925525658	0.137352254344826	0.170995735291899	0.803249590467024	0.421830487814887	0.699791025504325
GDAP2	539.777562960312	0.570055773841926	0.241014531073207	2.36523404337298	0.0180186799050116	0.162499273262278
WDR3	88.9490376775949	0.059786297343353	0.194116407849437	0.30799198277832	0.758088432833111	0.900077153426885
SPAG17	13.4297405497922	-0.118900324172761	0.406455115999395	-0.29253002236276	0.769881408716099	0.904938806750697
WARS2	108.97685628249	-0.0746810506742176	0.187320967479133	-0.398679612214458	0.690129292152333	0.86800732078926
RP11-418J17.1	396.051164795743	0.599482900342512	0.15674723087592	3.82451987823032	0.000131027174724229	0.0173566049755437
ZNF697	40.7507167148025	0.926176772478046	0.301517699169761	3.07171610498589	0.00212832040487181	0.0581160354089711
PHGDH	79.3283430797816	0.572821669130574	0.521664728734473	1.09806478678404	0.272176200281093	0.572110054182006
NOTCH2	1057.45176466307	0.115566330678456	0.195031567936471	0.5925519232666	0.55348106196725	0.790992833550332
SEC22B	218.845206907385	0.366792408355819	0.161507859070753	2.2710499072069	0.0231439569210872	0.180707697929145
LINC00623	37.2161184747709	1.0948534991526	0.490478113301542	2.2322168297844	0.0256006356257781	0.18991596477567
FCGR1B	229.339724636089	-0.982358867656367	0.484222989451949	-2.02873240026917	0.0424855538993065	0.243528998037567
RP11-439A17.10	57.252038191676	-0.621793464378955	0.569511682510706	-1.09180107006368	0.274920548620958	0.57484143522283
FAM72B	17.4183900019231	-0.719528792285826	0.331556470720898	-2.17015457644776	0.0299951378614656	0.205632859029657
RP11-343N15.2	30.6053302521762	-0.0569753656985044	0.332597422502133	-0.171304291145368	0.86398450649322	0.948836065451085
RP11-403I13.5	24.5897574178547	1.30583266850631	0.505213717883295	2.58471340401718	0.00974599711685435	0.118861268930993
RP11-403I13.7	20.4997155953463	0.479353336788088	0.31315000062717	1.53074672146911	0.125832001825064	0.403649513256943
RP5-998N21.4	58.7025972275084	-0.489881132246396	0.933607834151403	-0.524718317827389	0.599779021432558	0.819747911717202
RP11-14N7.2	16.3652830435332	-0.43326306065854	0.529877251958797	-0.817666844645429	0.413547447321936	0.694147857344198
NBPF15	109.811127382984	-0.231979084811059	0.181329184585635	-1.27932569344072	0.200782388415333	0.496379250906483
FAM72D	17.5675089427712	-1.01918349386309	0.392422143124667	-2.59716102090424	0.00939978481404031	0.117209274915881
NBPF20	26.3819692564952	0.415513480216488	0.315148786818896	1.31846764955268	0.187347147656195	0.482604083563389
GPR89A	177.618290232796	0.668077224494221	0.329929101426529	2.02491147827102	0.042876454763855	0.244480783075925
PDZK1	11.9576888461553	-0.148995968565182	0.458297596276934	-0.32510746243397	0.745099741281436	0.894533880754829
RNF115	669.097542549784	-0.0444693817874939	0.144758345784836	-0.307197360859536	0.75869315420532	0.900100503509183
POLR3C	227.229851624925	0.144386105401547	0.1283253450103	1.12515657284971	0.260522691856551	0.561121244914909
NUDT17	30.9179028628061	0.666728818352424	0.338978020288992	1.96687920291708	0.0491971386914289	0.261319663141611
PIAS3	45.6598808921862	-0.364516210841256	0.25810564765931	-1.41227522197579	0.157868939217375	0.444312648769009
ANKRD35	16.7354501528064	-0.317901108232594	0.312349239719151	-1.01777455427276	0.308785107268726	0.607814599713997
ITGA10	43.458471288675	1.60791029564262	0.423546292341229	3.79630355575681	0.000146869643659642	0.0182444605006182
PEX11B	73.3236551165869	-0.244813289369605	0.231267566637186	-1.05857164897518	0.28979490424558	0.590551622789585
RBM8A	152.236566230485	0.256554609863546	0.232132506065609	1.10520759979662	0.269069644556688	0.569184474424215
RP11-315I20.1	64.5797338743455	0.0505491085496429	0.314545808057986	0.160705077780989	0.872325689930118	0.951653893727244
LIX1L	133.037586133721	-0.170119656410188	0.170106419931874	-1.00007781292628	0.317272852427714	0.616046932006589
POLR3GL	125.460584478033	-0.172868342948372	0.155806608810063	-1.10950584361353	0.267212024941073	0.566630198089411
TXNIP	2517.36572354169	0.779790748730866	0.301780977811775	2.58396256246884	0.00976723957702433	0.118946441681076
NBPF10	111.16170128699	0.564437190016121	0.304587696875242	1.85311880882475	0.0638653314938575	0.295554921730714
NOTCH2NL	205.500387465868	0.0388951203437019	0.177672474991319	0.21891472129041	0.826716478666748	0.931325977722891
NBPF12	126.931762123058	0.114809274926413	0.221207626888111	0.519011376513185	0.603752807894531	0.821911358297979
PRKAB2	95.7033735942291	0.183181266603871	0.183185056055331	0.999979313533857	0.317320519004861	0.616046932006589
RP11-337C18.8	49.0546089810014	-0.185242340931086	0.283549134113315	-0.653298912410211	0.513563593440718	0.764753212510259
FMO5	141.59815343226	-0.0265513262483952	0.328823359836651	-0.0807464720924482	0.935643578065432	0.975557038076942
CHD1L	540.143243578966	-0.0848170697449582	0.211667997301984	-0.400708046686675	0.688635085760623	0.867415949408463
BCL9	57.5653213966413	0.00544563601787405	0.215921543779022	0.0252204385100507	0.97987913456698	0.991166695835789
ACP6	174.461952130889	0.43657510071232	0.246379136737544	1.77196456848286	0.0764004389467431	0.322104865411058
GPR89B	105.915847732485	0.917829880696099	0.419106746050103	2.18996685056073	0.0285266410298479	0.200142337654324
NBPF14	30.1640586886993	0.479859001544059	0.336684704164585	1.42524740687206	0.154085697053417	0.438847007449507
PDE4DIP	958.620402747228	0.440442700110316	0.34237209771603	1.28644449430464	0.198287978430561	0.494325928099256
NBPF9	37.5624516656874	0.468767379032197	0.331079335524231	1.41587628321759	0.156811729958289	0.442531614110978
RP11-326G21.1	11.5976687510089	0.856852193612791	0.434895343732107	1.97024917824967	0.0488098198531714	0.260514765530243
RP11-353N4.5	341.004408129309	-0.0329779181945916	0.49181774520524	-0.0670531279444372	0.946539408348121	0.979960501947257
FCGR1A	386.735392309698	-1.15400733426037	0.449791886007237	-2.56564729191626	0.0102983487351073	0.122159152288248
HIST2H2BF	31.7741683087237	-1.07108411521665	0.558369876144651	-1.91823406128589	0.0550813391089422	0.274076069696866
RP11-196G18.3	20.5629418050118	0.27692747464595	0.695847142203726	0.397971706499978	0.690651041803578	0.868328906231292
HIST2H2BE	101.829152244863	-0.728112674283086	0.453108576011263	-1.60692759491047	0.108070252212682	0.3788826089725
RP11-196G18.24	29.8826114495512	0.501111205124292	0.380292694283953	1.31769874272191	0.187604515617091	0.482761921089028
HIST2H2AC	42.1584219513925	-0.830539006856306	0.448890988232845	-1.85020200589435	0.0642844399722727	0.296706175475625
BOLA1	23.4262960994755	-0.429392045310474	0.302559834286409	-1.41919711954893	0.155841555510402	0.44113683612751
SV2A	39.8542246027301	0.0121988267917682	0.592396582266157	0.0205923314835861	0.983570857760033	0.993122473933322
SF3B4	60.4934237508848	0.210271106564785	0.186851308914743	1.1253392217912	0.260445315350862	0.561121244914909
OTUD7B	153.998044711646	-0.269325929521292	0.291838523503085	-0.922859416530883	0.356080472238305	0.64934381886806
VPS45	672.758261431138	0.0949704279052006	0.168763931384144	0.562741263054764	0.573611082028339	0.801786804001409
PLEKHO1	760.385540146996	-0.2295777420781	0.19265262814827	-1.19166680613053	0.233391918493349	0.53246421005648
ANP32E	141.958618970648	0.213358320104124	0.241058037877292	0.885091084217369	0.376107507721313	0.664340880126632
CA14	11.1564778098496	-1.28164462080241	0.784338961442202	-1.6340443147766	0.102249545961809	0.369102051790742
APH1A	99.5061295318694	-0.0525121435686617	0.289972930029964	-0.181093261233852	0.856294373905557	0.945808567991392
C1orf54	247.993311876573	-0.306897115140453	0.25289304368713	-1.21354510454678	0.224921480564054	0.522888076584602
MRPS21	241.083514781061	-0.286014226664723	0.216861506421884	-1.31887964528065	0.187209352040906	0.482604083563389
PRPF3	200.523252625177	0.127579356034045	0.152274938967098	0.837822407938125	0.402130451816008	0.684462905931819
RPRD2	868.230262732179	0.11131800067891	0.148866294102581	0.747771692376533	0.454597879378929	0.725582227069555
TARS2	78.2169025399694	-0.432793074700146	0.162193786225793	-2.66837025493471	0.0076220210805166	0.106682717875284
ECM1	12.4671454782383	0.242203638955718	0.456624058702358	0.530422421551804	0.595819083747871	0.817151302363294
RP11-54A4.2	87.3211872457531	-0.94367958163409	0.400125405697467	-2.35845954342525	0.0183509599422395	0.16289577371774
ADAMTSL4	22.6122933447074	-0.600997273296507	0.317515812952699	-1.8928105271596	0.0583830711093239	0.282215867815205
MCL1	367.778501317357	0.0752773270805994	0.279868553997693	0.268973866500271	0.787949793319405	0.91210301263173
ENSA	665.192886012457	-0.0174456830506745	0.130946803030424	-0.133227254479983	0.894013657015243	0.960366886632817
GOLPH3L	279.840415872198	0.271898721688574	0.197061856431643	1.37976332209624	0.167659529046856	0.457353844182217
HORMAD1	51.195103088239	1.11470752266718	0.389852677073714	2.85930452250405	0.00424570996473106	0.0803122733011032
CTSS	1530.04342635815	0.249444215204546	0.140895279859426	1.77042279523787	0.0766567351502245	0.322130849428568
CTSK	29.247349527222	0.89867769873243	0.253501436018169	3.54505959748496	0.000392524324089527	0.0270614703434284
ARNT	514.19535577531	0.238211212341052	0.177923439234993	1.33884109572789	0.180622409042077	0.473449217982406
SETDB1	338.483034748053	-0.157910644396615	0.137361691038358	-1.14959741106069	0.250309724988087	0.550504824299294
CERS2	118.09938470725	0.365583925748649	0.230843858209416	1.58368487073631	0.113265449389363	0.386130109851272
ANXA9	10.042051782342	-0.385339315950214	0.434685461592811	-0.886478499966897	0.375359734760298	0.664066709006232
FAM63A	60.7452858598673	-0.436735007983956	0.204034913565566	-2.14049154799976	0.0323150631273502	0.213302121034784
PRUNE	84.7744301788712	0.457078335481958	0.291019434721264	1.57061103468826	0.116273025251009	0.391187568721078
BNIPL	50.4838608589543	2.03805467032721	0.679713074978089	2.99840439349046	0.00271397293359214	0.0641358702890245
C1orf56	251.748086954991	0.514052813039397	0.431604532460995	1.19102737431483	0.233642838629008	0.532672467844543
CDC42SE1	789.482391733658	0.460066949385493	0.235809284035431	1.95101287579656	0.0510555141362027	0.264970129764562
MLLT11	69.4688940388657	0.35004670112223	0.432371192718233	0.809597649005141	0.418171459746337	0.697051169871608
GABPB2	197.925254516412	0.165610800982809	0.218419003423458	0.758225238587561	0.448316154515663	0.721366449251288
SEMA6C	15.3483554600535	0.160486932780635	0.326857722938191	0.49099936002119	0.623426900194263	0.832974462197608
TNFAIP8L2	92.3214003491747	-0.151142387455829	0.271463821078959	-0.556768068964399	0.577685902914086	0.805337650977
SCNM1	232.057413835012	0.138567495189031	0.17100386467038	0.810317915657217	0.417757481126786	0.696953803384543
LYSMD1	19.7335734632745	0.310913634189696	0.469082811988033	0.662811823933612	0.507451079965515	0.761564614387394
VPS72	78.4691882211828	0.0414896463904684	0.147545616569321	0.281198773336485	0.778557945455884	0.908720263053979
PIP5K1A	650.54809128491	0.000356739784020487	0.147808248075182	0.00241353096776462	0.998074282773394	0.999103246617919
PSMD4	277.915792917877	0.137170213401561	0.143863803674942	0.9534727283556	0.340350607494372	0.6358801271485
ZNF687	37.7288839330067	-0.0282520936831003	0.234638260907395	-0.12040701961327	0.904160731012344	0.962914441223665
PI4KB	333.529486093872	0.0620562672300625	0.141466766574119	0.438663219163557	0.66090558176728	0.852479384373422
RFX5	61.8488264669618	-0.0883547856547161	0.186297131812393	-0.474268094173839	0.635308740603694	0.838434664470181
SELENBP1	16.5757276803757	-0.225210526478105	0.489208263285327	-0.460357159475764	0.645259879427886	0.843338937512312
PSMB4	131.655459971281	0.400656766314892	0.248339347899675	1.61334387685012	0.106669818969794	0.376525159075412
POGZ	1150.82785489056	0.156611438380285	0.143992441108567	1.08763652574098	0.276755599332621	0.577029545021925
CGN	12.0055838141964	-0.0802929885400056	0.499520843574919	-0.16074001630317	0.872298170761937	0.951653893727244
TUFT1	10.1511019919073	0.0723832014058952	0.402267855848555	0.179937820915887	0.857201382967552	0.946081514148724
RP11-404E16.1	13.4268592545822	1.22485150680289	0.723675940536566	1.69254142385158	0.0905427888800878	0.349477893821977
SNX27	754.5971625238	0.329464476789881	0.197106251202425	1.67150699067138	0.094621579066095	0.357406933470394
MRPL9	49.4464389603884	0.0524134727366761	0.213821295911107	0.245127467371006	0.806357735701491	0.921925188635195
TDRKH	41.029762972421	-0.763279971568093	0.200037596821329	-3.81568257016126	0.000135806999034921	0.0178409761566821
THEM4	125.689143348629	-0.52549640081796	0.212145819987056	-2.47705281607727	0.0132472297083622	0.139033254451766
S100A10	60.5821007185591	0.447615999006904	0.43984092675843	1.01767700951745	0.308831476543823	0.607814599713997
S100A11	963.754705788306	0.210881824522533	0.355108414032802	0.593851951091908	0.552611138464522	0.790717344266046
FLG-AS1	184.048145629807	0.109932921611565	0.351630339939698	0.312637759387935	0.754555887297633	0.898124450572427
S100A9	95.9268667802343	-1.12577541124014	0.860498065136477	-1.30828348935519	0.190777173097626	0.486149948263636
S100A8	116.551849766573	-1.84095389177427	0.878685111270044	-2.09512357517174	0.036160008736446	0.224774063248459
S100A6	234.385740761452	0.643521228753757	0.427401391983788	1.50566011441106	0.132154447932613	0.411856695268588
S100A4	200.831692502025	1.02478021862053	0.429346331241655	2.38683818645171	0.0169939692516922	0.157986205750093
S100A16	10.0219994657768	-0.686282993365302	0.536816607802807	-1.27843100118355	0.201097498977217	0.496832618530413
S100A13	104.726607886784	-0.037913661021839	0.357952488505199	-0.105918137851662	0.915647303093684	0.966877190178166
S100A1	171.412905301083	-0.227239388845258	0.504583771872582	-0.450350172780905	0.652457967015558	0.847590806017875
RP1-178F15.4	10.1115872564996	-0.73768795636041	0.473664500583813	-1.55740604468179	0.119374111915025	0.396391303779266
CHTOP	194.870197822164	0.0990282064053247	0.125479733739935	0.789196816519928	0.429996982346418	0.706456883650187
SNAPIN	71.7362342292897	0.0728246965124268	0.284115083868629	0.256321120022265	0.79770289044682	0.917663588513738
ILF2	103.150832177268	-0.410603186366138	0.228772689548863	-1.79480858128583	0.0726842031241475	0.315084724610057
INTS3	290.229375533088	0.312381740297134	0.221423067636684	1.41079131289834	0.158306156728833	0.444526943591327
SLC27A3	25.1794887116397	-0.73983014636724	0.325516169218022	-2.2727907745551	0.02303879125288	0.180383370234278
GATAD2B	1124.93461810758	0.140449876454676	0.158528197345647	0.885961480710249	0.375638284273832	0.664174346632537
DENND4B	376.133951860151	0.103728655940853	0.128261738817345	0.808726412859334	0.418672531895348	0.697268048577612
CRTC2	74.2581682011823	0.319140229644731	0.321503871425046	0.992648170083182	0.320881441341191	0.618098434306873
SLC39A1	127.487733424832	-0.276872132006304	0.321840219659316	-0.860278222216561	0.389635694612891	0.674740157024705
CREB3L4	17.6886680591195	0.544628442908967	0.267402691185725	2.03673508480397	0.0416765966254538	0.240766045048155
JTB	225.317531065321	0.319240707426687	0.215135787261168	1.48390331283721	0.13783457288573	0.419955353897431
RAB13	65.3463670481567	0.720397141997317	0.310747481927913	2.31827185703289	0.0204345509137381	0.171926398106306
RPS27	2503.07071863776	0.238679812269018	0.388070574769401	0.615042282994133	0.53852679693989	0.781378045325347
NUP210L	152.308712929812	0.908429207624151	0.51827795947896	1.75278379296203	0.0796391261233374	0.327669341613258
TPM3	757.007487412877	-0.324647511903371	0.186474207890213	-1.74097809866825	0.0816874176095246	0.331841459799685
C1orf43	391.322138836117	0.223525237685317	0.158379075078273	1.41133061659091	0.158147150880177	0.444526943591327
UBAP2L	324.685347193909	0.300837328296523	0.121452051844784	2.47700490627359	0.0132490080705322	0.139033254451766
HAX1	100.011155029492	-0.269877384554991	0.277548411040453	-0.972361482969024	0.330870746625007	0.6263044629784
ATP8B2	43.6994759370222	-0.0996198659248361	0.247416820264801	-0.402639827875148	0.687213205655028	0.866626237577361
RP11-350G8.5	17.2989869507586	-0.0339751713878051	0.421627701762414	-0.0805809752200531	0.935775196570469	0.975557038076942
IL6R	784.519184500521	-0.0582332577003528	0.184978610970676	-0.314810763227022	0.752905339086502	0.897573622870794
SHE	27.4869753746417	-0.531726595915946	0.366911543772583	-1.44919560297486	0.147282965129503	0.430721996532977
TDRD10	51.8058590374739	-0.0457241620327701	0.354064803215035	-0.129140659047661	0.897246350089629	0.961219043089415
UBE2Q1	112.262428212173	0.331206064694203	0.214952908651384	1.54083081160517	0.123357968400917	0.401153883337581
ADAR	624.765239385144	0.145961726816336	0.11933887941166	1.22308611858873	0.221297171043549	0.519651231765034
KCNN3	80.4388653202106	-0.846865604799055	0.402348229279886	-2.10480758499859	0.0353080606570453	0.222780106928926
PMVK	216.979061811056	0.694451300607131	0.458538800904836	1.5144875400659	0.129902231642507	0.410005454544758
PBXIP1	117.653080472325	0.135855513659844	0.215299645729132	0.631006675369842	0.528036159731612	0.773803714445517
PYGO2	59.6701673396901	0.337855769502659	0.217852936656245	1.55084331057593	0.120939238539525	0.398056866402336
RP11-307C12.12	27.5767361124146	0.0988468371500934	0.323496289211467	0.305557870203198	0.75994130181809	0.90081340607326
SHC1	51.3939873879735	0.491192462528016	0.24816022761043	1.97933596071287	0.0477781933782604	0.257784450065214
FLAD1	113.69250284258	0.182583317159235	0.19562044242926	0.933354995479378	0.350636708778377	0.644062848096272
ZBTB7B	104.890706374223	-0.0310518442359199	0.170553085017248	-0.182065567637077	0.855531270114821	0.94570663768856
DCST2	10.6499553442116	-0.224636085310604	0.459712994047879	-0.488644193701448	0.625093619379171	0.833684587940803
ADAM15	83.9606087502766	-0.274178357026802	0.234824894955994	-1.16758641403069	0.242973632970108	0.541730868966095
EFNA4	16.6191643409809	-1.12744879525104	0.314842184219762	-3.58099661277941	0.000342286092211134	0.0254365409619939
EFNA1	19.3291006372747	-0.383544139897286	0.5720471349888	-0.670476463280941	0.502554105591857	0.758925841572641
SLC50A1	78.2126578472765	0.00249352570355184	0.209755779638866	0.0118877568372367	0.990515165755023	0.995767355113088
DPM3	88.8016923275596	0.00725302160882688	0.293950777869671	0.0246742725479115	0.980314776363987	0.991547240306563
KRTCAP2	32.1228282931227	-0.349723552980009	0.362060267627273	-0.965926350526914	0.334081035737203	0.6298151004727
TRIM46	17.0063499317226	-1.32438462960171	0.512886550067493	-2.58221750877933	0.00981676929748784	0.11920158585101
RP11-263K19.4	11.5974528312854	-0.930240429794501	0.438639383093098	-2.1207407853687	0.0339436222602171	0.218982553099721
THBS3	20.9771841134261	0.26654706994461	0.280833364296531	0.94912892779778	0.342555043308101	0.638041069249746
GBA	33.162940707856	0.0795616060760905	0.243803345967136	0.326335168865218	0.744170782451674	0.894119640963829
FAM189B	54.6810318786564	0.0183020879633629	0.210898813668833	0.086781369913735	0.930845296403816	0.973433164753958
SCAMP3	207.858372382228	0.0324144165769568	0.193845578623112	0.167217724578486	0.867198738575063	0.949865004883558
CLK2	136.012236383434	-0.0167937999654979	0.175858637973793	-0.0954960197519588	0.923920851591349	0.970759839281445
HCN3	12.5126209111227	0.0608887916651004	0.317338793504674	0.191873142872473	0.847841575428881	0.942146586149957
FDPS	259.082962401418	-0.239919521067431	0.20329881098428	-1.18013243612125	0.237947545705712	0.536402763485217
RUSC1-AS1	12.63098610302	-0.598118782700578	0.382095293837187	-1.56536547910333	0.117497237892308	0.393773039719478
RUSC1	44.5179028389279	0.185111317144837	0.28445706725799	0.65075309581586	0.515205882436509	0.765289342557159
ASH1L	2529.18524915135	0.219828243550376	0.12762170266944	1.72249890851061	0.0849791803481419	0.338536925723114
ASH1L-AS1	26.0067123503695	0.272080985811145	0.400739569936585	0.678947142290441	0.497171354051638	0.755286139512133
MSTO1	174.826371544733	0.141016325601444	0.300587531527984	0.469135645396242	0.638972681650577	0.840037715450118
YY1AP1	495.587955282249	0.127298375231258	0.112619615164302	1.13033928455128	0.258333287179241	0.558659670236002
DAP3	184.87758274058	-0.0993570013039332	0.142096878077503	-0.699220156334059	0.48441445585456	0.745844479649084
GON4L	460.592405008446	0.142095840120592	0.169053020297217	0.840540085416804	0.400605636007638	0.683328254060376
SYT11	263.170840684934	-0.133571121642454	0.211435970028647	-0.631733198586582	0.527561230847607	0.773581621687155
RIT1	118.389927552834	0.316856022325017	0.163200436621218	1.94151455035888	0.052195896280279	0.268061399351074
KIAA0907	296.419499983758	0.177977995100887	0.127982322540755	1.39064514198209	0.164333060334177	0.453104078435864
ARHGEF2	569.951424702568	-0.038498131499692	0.134263267225287	-0.286736143811354	0.77431436033832	0.907273037986132
SSR2	212.291725926525	0.00920869103484807	0.21231237211344	0.0433733133080337	0.965403950570767	0.985842480994933
UBQLN4	60.2447847127286	-0.187568136949012	0.219436234146495	-0.854772857721356	0.392676907059206	0.677149510839875
LAMTOR2	145.141337327562	-0.0618650915183165	0.245522555508837	-0.251973149229012	0.801061818124418	0.918698124304091
MEX3A	10.1012562006851	0.168988588182125	0.480618130329669	0.351606769528671	0.725133187659535	0.884603706938215
LMNA	80.0259280017274	-0.37840739128835	0.353251991146081	-1.07121092243714	0.284074601555562	0.585268047956657
SEMA4A	34.3215639447067	-1.13747585330354	0.401849305293687	-2.83060301043005	0.00464603476988247	0.0837882644634176
SLC25A44	60.9196294445665	-0.327950010185026	0.17208562840206	-1.90573735430599	0.0566842902961373	0.278038771311391
PMF1	38.5450744702966	-0.678925227897467	0.50695376768555	-1.33922513486197	0.180497392224437	0.473240231147726
PAQR6	58.8589471299843	-0.738135827957888	0.499537622105832	-1.47763811031135	0.139504667971289	0.422259775114838
SMG5	253.502444559483	0.319172151742084	0.197125293647771	1.61913342441173	0.105418558576042	0.374191701183619
TMEM79	91.116555007686	1.01376629841411	0.457788911036062	2.21448417376421	0.0267954902163364	0.194287683080989
CCT3	644.448597598733	1.11557351784653	0.42034399078653	2.65395376714941	0.00795547260615017	0.108527477482428
TSACC	11.5457175920795	1.39393504375093	0.524480236046896	2.65774560783696	0.00786652474730547	0.108173345205035
C1orf61	177.004054769903	-0.613113996863733	0.38311784516165	-1.60032743085888	0.109525964615846	0.380813497142405
MEF2D	354.525143461919	-0.253377575148882	0.28196019658497	-0.898628878181129	0.368850371443823	0.658664197492106
APOA1BP	48.8088267823248	-0.242354240332589	0.303824764939853	-0.797677702081221	0.425057546771124	0.702489275820254
GPATCH4	73.0768547805864	-0.261061129468082	0.296998396269262	-0.878998448299368	0.379402117176701	0.666910087390825
HAPLN2	329.49262175801	-0.596506442321235	0.592665982425966	-1.00647997355871	0.31418474036276	0.612581302817843
BCAN	52.6726698589964	-0.565771037504179	0.349444651545905	-1.61905765334015	0.10543485898251	0.374191701183619
NES	15.2688247552592	0.617168203895191	0.562097031758867	1.09797449377023	0.272215627056849	0.572110054182006
ISG20L2	107.3864233804	0.2934035321724	0.258294132922759	1.13592797812462	0.255986707867387	0.555848812555683
RRNAD1	105.472455809966	0.189236338276008	0.170032983185543	1.11293900001454	0.265734628763477	0.56578822693847
MRPL24	96.6800257990631	-0.245402681413732	0.285940230461132	-0.858230690441754	0.390765092386261	0.675831386589677
HDGF	149.972667192535	0.661671653813415	0.278135837637081	2.37895144845297	0.0173619625804598	0.159245180699501
PRCC	175.897306142932	0.0573622584928567	0.132226147111516	0.433819329579943	0.664419643868076	0.854010979281664
ARHGEF11	791.038116680634	0.176232988044257	0.191891544164122	0.91839892587204	0.358410052855418	0.6513848934466
ETV3	114.164687483197	-0.242825608794923	0.313198300589033	-0.775309471150517	0.43815681416824	0.712986745220918
CD5L	9.41758861454765	-1.63877646388217	0.505897006807055	-3.23934801319586	0.00119803297481247	0.0447510823051628
KIRREL	9.40930505711775	-0.447749661822918	0.56725774123309	-0.789323140570302	0.429923165024083	0.706405168924739
CD1D	24.3113433962536	-0.365945876517287	0.518380042806169	-0.705941290749343	0.480224648272397	0.742270523603545
MNDA	405.977562164944	-0.387032348373972	0.314254461646227	-1.23158903248819	0.218102639909922	0.515407748881372
IFI16	2088.28775944361	0.180279594085202	0.132775220896213	1.35778041164867	0.174533372314867	0.466148862096454
AIM2	27.3470716252321	-0.424131870109898	0.447864577772023	-0.947009187955458	0.343634097084811	0.638653367022722
CADM3	24.5485430734516	0.211105186240817	0.556626392757642	0.379258312195651	0.704496053305569	0.875386322585098
DUSP23	59.5107464858463	0.0598258631880268	0.233763099393343	0.25592517956549	0.798008611454235	0.917742067489867
SLAMF8	99.3797464673921	1.54932149331797	0.423377971633712	3.65942868340438	0.000252778177033548	0.0233148335128922
C1orf204	18.2509353356585	-0.147612928272005	0.31103409007751	-0.474587619110239	0.63508093262681	0.838266636071653
TAGLN2	59.2169440505785	0.561444216468333	0.297473629485856	1.88737474793553	0.0591099391042266	0.284420823745434
PIGM	96.1798496023274	-0.218954684438438	0.185395357954127	-1.18101492321407	0.237596795005057	0.536264194786846
KCNJ10	61.1709858854982	-0.142856329048507	0.427488520087043	-0.334175825398585	0.738246884968574	0.891600776601797
IGSF8	66.1528967815303	-0.476125899606911	0.433388006791408	-1.09861346448397	0.271936702192959	0.571984636568864
ATP1A2	156.744970076836	-0.702088191845721	0.399315913662246	-1.75822742801973	0.0787088201185969	0.325966206160397
PEA15	332.55110803806	0.424490586426653	0.233081420580844	1.8212115979421	0.0685746981523068	0.307058578629385
PEX19	44.9330966667665	0.238040589772559	0.233678004672793	1.01866921581205	0.308360032013929	0.607328387925911
COPA	1185.14488952006	0.711567859424081	0.283300816044051	2.51170423495511	0.0120149739631754	0.132228117151463
NCSTN	142.054979572239	0.559165983637489	0.191474733316038	2.92031211613995	0.00349680977618092	0.0733095017022904
NHLH1	10.2886541845632	3.08663766970942	0.838513326020569	3.68108362017099	0.000232244816223868	0.0222688075510288
RP11-528G1.2	52.1529857033284	0.567095693922839	0.556265089187608	1.01947022192431	0.307979783250077	0.606843709489454
CD84	981.286240973488	-0.177395203467586	0.328378705968281	-0.540215307032488	0.589048557582707	0.812675608592565
CD48	14.5846739059044	0.709473183473607	0.756527663284534	0.937802036733679	0.348346154220923	0.642557392274966
CD244	17.0688117657974	-1.69343452928503	0.527041343218756	-3.21309618509785	0.0013131230608571	0.0471101802295665
TSTD1	29.3952951905034	-0.124974834660706	0.379309745945763	-0.329479629765632	0.741793188315992	0.893063757675278
USF1	78.6152827198512	-0.215778448913901	0.30218672149815	-0.714056686025571	0.475192127964452	0.738666306061578
ARHGAP30	318.752304208299	-0.282525365196648	0.220221444758461	-1.28291486556417	0.199521904161069	0.495403985546469
PFDN2	272.816466374795	0.240369094196584	0.218808523099417	1.09853624891646	0.271970398100024	0.571984636568864
NIT1	152.69207574771	-0.0401602846883616	0.214904916813675	-0.186874666637716	0.851758902371059	0.943545948287547
DEDD	103.380300357516	-0.148773440550818	0.218535277451055	-0.68077539830675	0.496013619161841	0.754787597783305
UFC1	180.217899489394	0.350146236353471	0.273010682338935	1.28253676139593	0.199654417807219	0.495403985546469
USP21	49.3870003524875	0.589529542967919	0.280758424951506	2.0997750755645	0.0357486317700618	0.223912445724871
PPOX	58.4787035834352	-0.198825794627808	0.267806953809835	-0.742422076048821	0.457831648208672	0.727897684379502
B4GALT3	38.0977254643371	0.213107754695372	0.195168759905219	1.09191529832369	0.274870332795381	0.574833665857055
ADAMTS4	38.0721062458588	-0.608868371574046	0.537099782765343	-1.13362244989039	0.256952951892163	0.55704301577038
NDUFS2	298.398139281266	0.0265481296881122	0.124932011003642	0.212500619135461	0.831716494811813	0.933710348363592
FCER1G	754.919540661792	-0.694822333350502	0.370045807220059	-1.87766573703484	0.0604269067032376	0.287615999824619
TOMM40L	26.6489350098518	-0.089219228242894	0.235411766649615	-0.378992220791101	0.704693640610483	0.875436239757654
PCP4L1	10.298089870653	0.139070538926633	0.583160610058254	0.238477250568656	0.811510957844993	0.923514880738319
MPZ	42.0524834535529	-0.422252749096668	0.263483178736954	-1.60257953134162	0.109027515774202	0.380171585425534
SDHC	198.764128186159	-0.0563671928988432	0.129604086225779	-0.434918331206376	0.663621708261691	0.853717679130084
FCGR2A	1337.20147839756	0.786887841676381	0.415912472838312	1.8919553825987	0.0584969257591951	0.282396617293522
HSPA6	1150.17428501716	2.44627158324963	0.928129935918363	2.6356994732953	0.00839640588410701	0.111533149498759
FCGR3A	1423.35433836201	0.286742301637999	0.313250732580648	0.915376316204385	0.359994107385737	0.652780599170881
FCGR3B	16.8674718254051	-0.397193037719177	0.746619956070874	-0.531988241794963	0.594734139256616	0.816762992789579
FCGR2B	511.565905361274	0.790242282152139	0.41215314706326	1.91735108122527	0.0551933445196607	0.274397260392021
DUSP12	139.5322755999	0.27842468272059	0.206390833283901	1.34901670917527	0.177331599167305	0.4693211295221
ATF6	2045.51608456766	0.195968114755934	0.233552785937945	0.83907419031175	0.401427678374272	0.684009996206989
OLFML2B	256.842483096194	-0.543474375959096	0.39441861332005	-1.37791259744148	0.168230275038813	0.458046979232107
NOS1AP	563.805126087637	-0.105062381602152	0.431749558087354	-0.243341028691674	0.807741223099986	0.92240619891856
UHMK1	368.979000356773	0.812150038555228	0.170985311712455	4.74982342296757	2.03594342116166e-06	0.00278650907085494
UAP1	56.7934234506969	-0.186936947190912	0.358349265614644	-0.521661309589335	0.60190616772302	0.820754988710922
DDR2	30.5283967123976	0.903156726587646	0.349911587585756	2.58109979386236	0.0098486107784874	0.119399990740559
HSD17B7	179.344737608169	0.637695880378032	0.323732860129469	1.96982129068702	0.0488588556075776	0.260514765530243
RGS5	50.153350929381	-0.286831926638586	0.292989848829979	-0.978982472546458	0.327588639943255	0.623359448245237
NUF2	30.2513348463172	-0.0796057418897799	0.38429036109297	-0.207149983318268	0.835892727530369	0.935766914707836
PBX1	312.408838820649	-0.38982051113833	0.243047823007636	-1.60388398593507	0.108739627341368	0.3800192590204
MGST3	618.108345155055	0.407612133959096	0.219009170007864	1.86116468979111	0.06272092312641	0.292873182603141
ALDH9A1	137.004626663947	0.140902912740764	0.213090865170313	0.66123394181232	0.508462297372711	0.762392162056252
TMCO1	288.612637998094	0.0233650032375889	0.162104222426551	0.144135685596811	0.885393325896591	0.956729135355947
RP11-466F5.8	27.0227959925632	0.016942485939275	0.35864694582846	0.0472400117618136	0.962321938328596	0.98487174696812
UCK2	262.837671028651	-0.220064148245816	0.219562869844169	-1.00228307455629	0.316206894708112	0.614513201084466
FAM78B	25.4502277461108	-0.739237987720266	0.221568885317812	-3.33637995542527	0.000848770754805484	0.037776010520087
RP11-276E17.2	12.3438358617542	0.294316231118929	0.430085799064768	0.684319807254567	0.493773242127924	0.752774687081893
POGK	225.334475938999	0.0354182706668012	0.192992475752636	0.183521510507994	0.854388842442801	0.945204127532372
TADA1	63.7380629710591	-0.0957420179285618	0.14879225113518	-0.643461048529865	0.519924981568669	0.768523883438505
DUSP27	22.2390658644924	-1.31542098284528	0.750246085836474	-1.75331935438046	0.0795472051392775	0.327371872359079
POU2F1	1214.78565933358	0.0844340726365767	0.224830680695189	0.37554515413778	0.707255071427931	0.876985775674738
CD247	107.175690690919	1.02298912169795	0.466219258171688	2.19422321958487	0.0282193660850419	0.199169795843746
CREG1	625.094816676964	-0.129474089551305	0.253015319421448	-0.51172430921323	0.608843970376791	0.824107804783903
RP3-455J7.4	11.6545091192228	-1.41356384474734	0.6625271550814	-2.13359382163538	0.0328760441762993	0.21506074211456
RCSD1	2620.162452801	-0.385417814389536	0.323081806378512	-1.19294187038806	0.232892139637246	0.532071124713211
MPZL1	1109.25887066035	-0.0178520663605682	0.28144087846285	-0.0634309644642638	0.949423330813021	0.981302121873649
ADCY10	63.7188837676453	1.37199784662542	0.438705392791871	3.12737857607397	0.00176372657199842	0.0533532408709
MPC2	190.974696819149	0.0514084453190255	0.291248770883423	0.176510428398005	0.859892956630424	0.947335848416666
DCAF6	1492.14410791725	0.165820089469818	0.251904243314148	0.658266360614756	0.510366989759002	0.763468381344858
GPR161	84.7739251275837	0.185795754283115	0.286203033871254	0.649174649793175	0.516225495190779	0.766118676548919
TIPRL	199.965641221929	-0.0890599604891296	0.129358200272204	-0.688475568628226	0.491153350304731	0.750926347648289
SFT2D2	534.44380906584	-0.0576483889262993	0.158950804584473	-0.362680699081724	0.716843419330878	0.880618522842238
TBX19	163.53684629852	0.331959975827635	0.246228332704188	1.34817944052947	0.177600675544458	0.469621970000818
LINC00970	13.7030887021933	-0.239597320772342	0.334110504073972	-0.717119988299725	0.473300063331796	0.737511745272036
ATP1B1	486.783836891459	-0.342355027290386	0.272880385438742	-1.25459741908507	0.209624940860319	0.506353339121697
NME7	224.071987648755	0.0716896983614128	0.170283082286868	0.42100305795875	0.673752848886048	0.859300030562845
BLZF1	208.975345737492	0.274773288617816	0.169270171235037	1.62328239295206	0.104529051634	0.373034027462952
SLC19A2	118.261768618172	-0.493577820185691	0.390427306820115	-1.26419902389947	0.206158601106775	0.503078850499552
C1orf112	226.529339506414	-0.147112453916067	0.288917356304667	-0.509185241751053	0.610622386736185	0.825008934268427
SELL	81.3685529972563	-0.534593060364298	0.515311013710651	-1.03741827001678	0.299540967322862	0.599872944282154
METTL18	19.8118335879864	0.119304118964371	0.396852653127971	0.30062573104658	0.763699908055092	0.902185744246347
SCYL3	156.607615893845	-0.0327230350068459	0.212461126326806	-0.154018928415693	0.877594810946268	0.953986957637968
KIFAP3	295.140794604143	0.123429226523435	0.169505929799237	0.728170552320056	0.466509189737797	0.733345418676247
GORAB	82.9421874245527	0.0104371286239212	0.209166585262446	0.0498986423229381	0.96020315922693	0.984002133116281
PRRX1	47.9287724885679	0.362788616807142	0.430070350582388	0.84355644679031	0.398917310594989	0.681629513464716
MROH9	30.8850239955412	-0.664957235102261	0.454378880656279	-1.46344221399955	0.143346414755347	0.42628897893836
FMO4	94.5552440858343	0.0347115485361289	0.240143422325746	0.144545073106537	0.885070066937806	0.956600779960014
PRRC2C	1568.0061642858	0.446554932374874	0.169711015811366	2.63126662839153	0.00850672683630649	0.112179272631004
MYOC	9.1297734696119	2.09584480043959	0.728177119117085	2.87820743802112	0.00399942055806886	0.0782254778321464
VAMP4	156.903536867155	0.388349378098757	0.204258639111778	1.90126292717654	0.0572675823725126	0.279062611251539
METTL13	53.6828274164627	0.424376502635805	0.239505949254665	1.7718829279876	0.0764139928852175	0.322104865411058
DNM3	1156.26216854359	-0.151607896438176	0.169745285780014	-0.893149378149189	0.371777182920302	0.661172312920729
PIGC	214.665480493312	0.15118331155613	0.196552094641044	0.76917680186635	0.441788359921855	0.71577114079944
SUCO	559.99003842911	0.153926000684945	0.206201576004667	0.746483143666473	0.455375610421275	0.726116076077056
RP1-15D23.2	17.5974516770955	-0.530316738891595	0.408327749800216	-1.29875262984469	0.194028836011521	0.490704426256817
RP11-296O14.3	216.786943054391	-0.285981228582438	0.28039564041063	-1.01992038165653	0.307766222385139	0.606803551674977
PRDX6	235.132965523235	0.493104223132926	0.193984005859005	2.54198391743356	0.0110225245171935	0.127325234497087
SLC9C2	13.7275729430739	-0.828032813595962	0.362084942452864	-2.28684685970821	0.0222047632564664	0.178365079523777
KLHL20	346.250701800375	0.221616546001938	0.171025504878471	1.29580992121273	0.195040979148383	0.491899262130703
CENPL	22.2725539578753	-0.634810879060262	0.259183363202994	-2.44927325278619	0.0143144806367617	0.144303803591379
DARS2	85.2324039745794	0.0552002070608358	0.205578514995148	0.268511556580408	0.788305580521422	0.912262627829604
ZBTB37	326.81069406455	0.382008112406495	0.225365415671511	1.69506093589491	0.0900638617524939	0.348609757284023
RC3H1	1177.1137998495	0.303209469275255	0.16569777729245	1.82989460830305	0.0672656998456031	0.303642028199146
RABGAP1L	3035.4231683737	-0.0736406169532517	0.240462861762352	-0.306245282175966	0.759417897351381	0.900570630422236
RP1-102G20.5	32.2929538877163	-0.219267623362452	0.388589557046467	-0.564265352442893	0.572573557409801	0.801414884443036
CACYBP	820.16527541884	2.17516297425495	0.604814013239101	3.59641629764132	0.000322631332666669	0.0254365409619939
MRPS14	112.082053911817	0.229049535184296	0.148429372501953	1.5431550462243	0.122793161486238	0.400289391605392
KIAA0040	74.4187084993617	0.22796600336417	0.368956349858003	0.6178671364564	0.536662923665455	0.780277491802567
RP3-518E13.2	10.080660162737	-0.377271539014702	0.5191664492647	-0.726687056817779	0.467417684097282	0.733438660533755
TNR	162.823903085653	-0.691218463346926	0.290408029554364	-2.38016305681221	0.0173049788069681	0.158897229727824
RP11-318C24.2	19.4138590467111	0.457847778260715	0.398627629262063	1.1485600712331	0.25073742949049	0.550909791740799
RFWD2	2493.50128509864	0.372579343325664	0.187039282208397	1.99198445870072	0.046372763102564	0.254836356918043
RP11-195C7.1	59.6568753146745	-0.0318452753913952	0.222457895928367	-0.143151922113161	0.886170199249945	0.95707299354519
PAPPA2	36.8861175181355	-0.486610125172942	0.312994254157201	-1.55469347666856	0.120019088959232	0.396649138758566
ASTN1	93.1614937288421	-0.379930483051787	0.387958441193067	-0.979307169818004	0.327428228885316	0.623260337760862
BRINP2	59.1813427664892	-0.192093694099891	0.42879685804453	-0.447982979576641	0.654165480322576	0.84820340234733
RP1-35C21.2	11.1294050467912	-0.43040818945425	0.523336380082285	-0.822431242763166	0.410831504012948	0.691539542800229
RASAL2	3820.3343902871	0.201751853989095	0.197328787262847	1.02241470587034	0.306584663189432	0.606121403087153
RALGPS2	685.455684589921	0.454244817654159	0.295725995975654	1.53603275949929	0.124530345977118	0.402902717619366
ANGPTL1	73.1775077038922	0.0419734813327679	0.361883967056676	0.115986020807035	0.907663620796598	0.964183105142649
FAM20B	177.213371191192	-0.155814328652041	0.148602544343213	-1.04853069199254	0.294394169215668	0.594849499720747
TOR3A	107.156911082621	-0.0312802441638754	0.221474905747017	-0.141236064909339	0.887683455945061	0.957943992255414
ABL2	753.669040438925	-0.112325307974406	0.182089263305942	-0.616869473438859	0.53732082328857	0.780708701400989
SOAT1	1177.35935226224	0.275431705607755	0.126966297223117	2.16932927581357	0.0300576941310223	0.2057391281579
AXDND1	17.4292914074029	0.270909009407514	0.362942332354074	0.746424391033076	0.455411089670961	0.726116076077056
TOR1AIP2	355.933750669694	0.590953310606577	0.177873706554079	3.32231965058259	0.000892723606402282	0.0389900540555384
RP11-533E19.7	17.8622776458686	0.502608382722537	0.331358220535576	1.51681277715147	0.129313960173668	0.40924496886546
TOR1AIP1	261.096826532942	0.108711883575907	0.158960058277492	0.683894336438477	0.494041890607804	0.752954681912908
CEP350	1722.40348801442	0.406265364929247	0.188391467416592	2.15649557010387	0.0310449893104437	0.209116682335606
QSOX1	227.632452918559	-0.0131122315811085	0.149038507985825	-0.0879788167387959	0.929893512639135	0.973113175993937
LHX4	18.2603919802437	0.667528253057017	0.425438690011334	1.56903513650635	0.116639752067554	0.392183634107596
ACBD6	1021.71296389407	0.486003707632471	0.225748644714833	2.15285326849423	0.031330212160694	0.210059707716408
XPR1	1221.82897859979	0.313569513167847	0.233908531596247	1.34056466871035	0.180061834867625	0.472869969251075
KIAA1614	21.5599101521771	0.59982761280471	0.350002420864251	1.71378132563647	0.0865688943127535	0.34217375804643
RP11-46A10.5	90.5790448129188	0.865670108524997	0.333572104465408	2.5951513838735	0.00945492647361917	0.11732177240368
STX6	1005.09584962589	0.576912675541077	0.160858053612433	3.58647057194335	0.000335183870638706	0.0254365409619939
MR1	369.858025874649	0.150823160171653	0.189076410019926	0.797683646287544	0.425054096411597	0.702489275820254
IER5	664.445190761542	2.02019196094201	0.621315261769205	3.25147648102105	0.00114807273786954	0.0441505485667567
CACNA1E	30.4776150336917	-0.622159750156831	0.440916624252364	-1.41105986015336	0.158226964352182	0.444526943591327
GLUL	1304.84004554082	0.495852490175982	0.331566406748182	1.49548470557987	0.134787988539134	0.415808006167249
RNASEL	87.0464733410453	-0.0404597012352008	0.251880985985684	-0.160630232079131	0.872384642326972	0.951653893727244
RGS16	549.549647969838	-0.756556162572834	0.564934986478998	-1.33919155421428	0.180508321216624	0.473240231147726
NPL	2006.50510461662	-0.449584545167916	0.303403189217387	-1.48180560108019	0.13839202833416	0.420723870394884
DHX9	673.599800337021	0.327944020265897	0.120595543879359	2.71937096277757	0.00654062090739024	0.0996200988454853
LAMC1	30.7034527636496	-0.301001565452999	0.390011760569469	-0.771775612646902	0.440247338144313	0.71473689981919
NMNAT2	2042.59176475918	1.16071506748643	0.429333381617824	2.70352857984767	0.00686075477092155	0.10205636651276
SMG7	641.556423034368	-0.0247241955150456	0.147668485695517	-0.167430412783031	0.867031396974028	0.949744063233844
NCF2	237.919182522572	-0.357140828267262	0.287713602087913	-1.24130672194683	0.21449246244031	0.51194027474474
ARPC5	640.173841405918	0.237651993327977	0.15449759185416	1.53822457991651	0.123993713014491	0.4020818479949
RGL1	574.39293139224	-0.265160668650355	0.256862064368809	-1.03230762900679	0.30192802832028	0.601746184917358
COLGALT2	140.615930776185	-0.29783629050704	0.35997616058813	-0.827377818632307	0.408022948853978	0.688928707811404
TSEN15	246.830545360702	0.629015220202364	0.296065189603499	2.12458351164068	0.0336213808885136	0.217925065557095
C1orf21	60.5546994448563	-0.25137013905263	0.318347634585472	-0.78960894237504	0.429756184211531	0.706405168924739
EDEM3	693.452835091797	0.427824111052801	0.207152452292315	2.06526211164082	0.038898206434341	0.233329575693162
FAM129A	992.977663274143	-0.559492641045097	0.308254931351493	-1.81503224812039	0.0695189538447483	0.309212003717884
RNF2	311.356204298307	0.369982179216886	0.185071291178543	1.99913328999231	0.0455939340680602	0.25263673065145
TRMT1L	267.244828630716	0.561353435907617	0.249383875297107	2.25096123491882	0.0243879927333924	0.185462787080561
SWT1	258.064632805862	0.540500340903714	0.16712185742813	3.23416906215367	0.00121997215604491	0.0453318829653748
IVNS1ABP	464.864110754756	0.497029919975521	0.152397188816521	3.26141134121524	0.00110859093987915	0.0438924697020529
HMCN1	12.9106596351537	-0.292522181414194	0.394033286673544	-0.742379365671581	0.457857517876332	0.727897684379502
TPR	551.124636432722	0.65350811840415	0.1946847684157	3.35675011313032	0.000788643545893307	0.0370336871129736
C1orf27	392.554655016648	0.557370804064758	0.16304812247993	3.41844355879269	0.000629803784652006	0.0335707550898852
PDC	13.842088676029	0.521843101388949	0.500348482549836	1.04295929654783	0.296967144746051	0.597034355092217
PTGS2	18.593341102935	0.540699967656195	0.841976610744652	0.642179320370901	0.520756758491213	0.769311915111586
PLA2G4A	1396.8123069485	-0.308991107571836	0.299494228358692	-1.03170972364038	0.30220812089866	0.601848217698077
LINC01036	109.739092945884	1.10596036955839	0.494663948273323	2.23578122767763	0.025366105193547	0.188908235299213
BRINP3	73.26352400418	-0.112764681625361	0.395798689710959	-0.284904130702682	0.77571759124061	0.907451429831604
RGS18	321.435564777941	-0.115960453740733	0.370514816778871	-0.312971164686081	0.754302569659263	0.898120792605924
RGS1	2380.45070135859	-0.653428473612828	0.581468670005994	-1.12375525513024	0.261116868359868	0.561671295929903
RGS13	10.031051429788	-1.57727598613352	0.913679878604731	-1.7262895058411	0.0842953423596247	0.337505037659702
RGS2	327.687117887962	-0.0186503220666239	0.528456991543696	-0.0352920339120573	0.971846875392743	0.987611444286311
LINC01032	12.7566460538341	0.415552385820747	0.392565480842008	1.05855559416339	0.289802219331515	0.590551622789585
UCHL5	285.501041324332	0.412075041571603	0.194137761434781	2.12259087838528	0.0337881499896037	0.218424599599109
TROVE2	388.742718339324	0.252158158675276	0.146187096871545	1.72490024134516	0.0845454520839765	0.337813435024447
GLRX2	73.353621765517	0.280835482518101	0.195528386416322	1.43629008383541	0.150919814526649	0.435776076529458
CDC73	846.205859036772	0.382920567352604	0.169885648794279	2.25399008138879	0.0241967919625447	0.18493934177106
LINC01031	10.1163584067727	0.88333791138023	0.51141982723753	1.72722656481983	0.0841269817292609	0.337102964902307
KCNT2	28.2507979066253	-0.490627077909263	0.451677305652791	-1.08623362690357	0.277375643495024	0.577889015493379
CFH	10.9011920780398	-0.282120211256533	0.462928439969691	-0.609425100940015	0.542242704345764	0.783542116690173
ZBTB41	178.619216477004	0.432647973851294	0.226222594225609	1.91248789862174	0.0558136433263742	0.275933234210363
CRB1	95.747998193104	-0.793287404469856	0.283365865289872	-2.79951646137178	0.00511792069808108	0.0873636729886499
DENND1B	423.868069708901	0.0312450850572733	0.214298374778103	0.145801782629599	0.88407786860925	0.956062018024837
NEK7	1314.27080326126	0.254074870192391	0.267471815658715	0.949912683572547	0.342156621515441	0.637622585591555
PTPRC	5052.49085135719	0.124624728638236	0.22140950410337	0.562869824142925	0.57352352960021	0.801731593452024
RP11-553K8.5	82.0772244673103	-0.0845569191111218	0.41439852375549	-0.204047346367994	0.838316500093591	0.936729982643912
MIR181A1HG	908.088506998213	-0.159748058035406	0.337843385916883	-0.472846486551338	0.636322705908246	0.838966526188433
LINC00862	63.2967864570616	1.71256975943984	0.408589307130049	4.19142089515022	2.77212843714577e-05	0.00863613390870793
ZNF281	118.611686443823	0.737023868529006	0.254773485450875	2.89285938536613	0.00381752163326684	0.0760950190315698
KIF14	13.0124036809234	-1.31256899736138	0.532768442152442	-2.4636763244806	0.0137520236054116	0.141620105394173
DDX59	141.545752610285	0.0890677382088089	0.333318054659349	0.267215462720242	0.789303271362398	0.91291062595565
RP11-92G12.3	17.5344878961056	0.281894323330936	0.31248715025581	0.902098928228474	0.367004318178754	0.657125997477392
CAMSAP2	1088.07816199798	0.315636355327228	0.144385723639806	2.18606346507384	0.0288109624659768	0.201543856512518
KIF21B	179.50103572667	-0.632680439906947	0.268909030554682	-2.35276754596864	0.0186342790111551	0.164058215837528
RP11-168O16.1	19.6508488380022	0.046349519942157	0.336877548115829	0.137585660431786	0.890567889057489	0.959400443018994
TMEM9	59.5863196432187	-0.269275966910294	0.307203679333273	-0.876538873149914	0.380737153246659	0.66767066058096
PHLDA3	75.2442068348191	-0.231529818610551	0.452302861723559	-0.511891120317649	0.608727213109757	0.824083481298538
CSRP1	235.144415547958	-0.401821133043781	0.503691415898633	-0.797752592878508	0.425014077036711	0.702489275820254
RP11-134G8.7	15.8579413433783	0.200495725902625	0.35092423127154	0.571336225988579	0.567771749971921	0.798421409005493
NAV1	455.088983117975	-0.054797029261748	0.131760180113759	-0.415884595895645	0.677494451942688	0.861504633794637
IPO9-AS1	227.672499872574	0.104555380778297	0.277241997953581	0.377126775705184	0.706079393656709	0.876505104447063
IPO9	517.578923274533	0.0673250588971907	0.137989195953679	0.487900943489741	0.625620006190863	0.833684587940803
SHISA4	39.7810902527762	-0.277413779448069	0.447985872452187	-0.619246714030422	0.535753842038276	0.779376103305195
LMOD1	10.4983315243367	-0.464615134617525	0.429423639342627	-1.08195053101587	0.279274509844329	0.579891526702453
TIMM17A	83.2515265075792	-0.447025777450756	0.180749911702995	-2.47317286763216	0.013391934712803	0.139644399217753
RNPEP	217.868662745026	-0.188113059996636	0.2405588020504	-0.78198369127738	0.434224158147237	0.709558849611019
GPR37L1	36.5868721525638	-0.725146927363592	0.454251056923845	-1.59635716045271	0.110409074913471	0.381496431198025
ARL8A	206.556016586449	0.0241455493402368	0.189531706518557	0.127395831461438	0.898627115371493	0.961623656158838
PTPN7	140.185771458268	-0.323451785479858	0.310345488211118	-1.04223131241342	0.297304449022133	0.597473792759006
LGR6	18.0716649963945	0.0794408962562575	0.383775951150215	0.206998109230569	0.836011335137227	0.935767720455265
UBE2T	11.8022083631973	-0.458659914268757	0.344637737011336	-1.33084646575912	0.183239535207308	0.477309665167639
PPP1R12B	879.968174002859	0.133998210719906	0.163601653727125	0.819051688459124	0.412756923873695	0.693218896507824
SYT2	27.2367966189321	-0.129576709836632	0.618436319486681	-0.209523124295456	0.834039885398714	0.935344588827864
KDM5B	295.437325369567	-0.105159747381588	0.207960220771856	-0.505672416538517	0.613086635191756	0.826056355607416
RABIF	64.6375550683285	-0.175025924987957	0.255360076642815	-0.685408335120352	0.49308628581188	0.752460586525693
KLHL12	173.227165587076	0.168566238613947	0.182086101700581	0.925750164562993	0.354575831395605	0.647645069506525
ADIPOR1	164.328560335651	0.162367710572354	0.206122300270021	0.787725104754078	0.430857517733667	0.70710474383912
CYB5R1	106.730464807925	-0.416383140293738	0.196169542731121	-2.1225677263491	0.0337900917984477	0.218424599599109
TMEM183A	71.2016407598302	0.284398340994702	0.157345131907826	1.80748102941821	0.070687309956181	0.310927255288406
PPFIA4	49.7392776660911	-0.168222638445	0.418452583056058	-0.402011231992954	0.687675760110288	0.866941277563722
ADORA1	92.2471400645713	-0.213389989874581	0.424980916922083	-0.502116639542439	0.615585476156528	0.827662580807219
MYBPH	17.9712788757805	0.900247065641183	0.601692939828607	1.49619017616796	0.134604103839415	0.41541525498646
CHI3L1	210.654118943811	1.09949947195691	0.629912715552473	1.74547908751545	0.0809015095602426	0.329853564394694
CHIT1	25.2598215416152	0.2270718652073	0.53397510182009	0.425248039530888	0.670655867487689	0.857215161243033
BTG2	638.213306143968	-0.711976335659026	0.286221021198985	-2.48750539941666	0.0128642500804225	0.137317433360057
PRELP	11.0127829815055	-0.167403293111348	0.412643287062679	-0.405685245246507	0.684973884855039	0.865037345347245
ATP2B4	495.270515085893	-0.401987201428008	0.202529837419258	-1.98482952709754	0.0471634411741405	0.256850536038944
ZC3H11A	578.700737551395	0.770859029831751	0.207135640862889	3.72151806719739	0.000198028694134066	0.0202477350279118
ZBED6	75.8142582208309	1.08361064156609	0.348646275124075	3.10805168126479	0.0018832513222847	0.0551230965982419
SNRPE	78.0043006254949	-0.0302917039760704	0.328699233215296	-0.0921562964408547	0.926573860611962	0.972016995123867
SOX13	21.5175238587382	-0.209721482824516	0.460864964677372	-0.455060590191166	0.649065649375779	0.845179643918398
PLEKHA6	109.383234052278	-0.0536205528291072	0.335979881210974	-0.1595945347556	0.873200484432019	0.952001364586278
RP11-739N20.2	73.3556138280883	0.32365671104961	0.383798810527062	0.843297848175037	0.399061885982099	0.681643940471876
PPP1R15B	123.076991303267	0.76803312677122	0.28745221762369	2.67186363396461	0.0075431295193697	0.10638171842871
PIK3C2B	292.647363626953	-0.523896804724299	0.158722205800914	-3.30071524699844	0.000964387066219296	0.0405285486468583
MDM4	794.347385407558	0.0867672758057944	0.191462852194758	0.453180733553127	0.650418604607225	0.845929529097828
RP11-430C7.4	17.95406397859	-0.12755423080061	0.337836606286415	-0.377561899531013	0.705756072890821	0.876234136040367
LRRN2	23.7978803834308	-0.309135152322386	0.365032480836833	-0.846870261007178	0.397067440223424	0.680550989771372
NFASC	250.096586254392	-0.125377155825265	0.370039643321451	-0.338820875244306	0.734744674318195	0.890037039593754
CNTN2	323.821035349195	-0.166387172721511	0.455167203257177	-0.365551761047027	0.714699576317794	0.880133431597732
RBBP5	153.428527947374	0.266117260908209	0.130215500612744	2.0436680706672	0.0409863495582599	0.239013022030761
DSTYK	269.738869564447	-0.208582175715468	0.158555752810502	-1.31551313666149	0.188337505306414	0.48315831353743
TMCC2	102.413259888464	-0.0890300410588908	0.282356014572388	-0.315311296604472	0.752525308706686	0.897573622870794
NUAK2	123.000106784761	-0.300857447935045	0.444374217646721	-0.677036236549231	0.498382963428522	0.756047918307291
CDK18	660.824833343964	-0.466451739589955	0.298196227433777	-1.56424426829325	0.117760214750762	0.393773039719478
MFSD4	23.0414494332006	-0.0952275593926109	0.347934129617171	-0.27369421763076	0.784319621809772	0.911059110409631
ELK4	342.26655680792	0.53834616444477	0.208274665417535	2.58478948155087	0.00974384706569134	0.118861268930993
SLC45A3	21.0737048264678	-0.280515517835396	0.403052190031931	-0.695978150653823	0.486442513091041	0.74758521905729
NUCKS1	747.866550206756	-0.212709521271839	0.137354034343192	-1.5486223050454	0.121472540802876	0.398632547355466
SLC41A1	55.9556874483738	0.329453042610025	0.199945502110397	1.64771419778237	0.09941133318438	0.365164835501584
PM20D1	9.29098151375322	-0.349572883059501	0.547828118915779	-0.638106864159053	0.523404118603639	0.770535102336814
C1orf186	16.9314976084702	-0.340700775591018	0.453697770956636	-0.750942141224631	0.452687477286185	0.724265235044371
FAM72A	26.7654226342458	-0.729291196860149	0.332506954662798	-2.19331110713079	0.0282849719359984	0.199169795843746
SRGAP2	6160.49490820259	-0.127667493985658	0.230497189939784	-0.553878743680172	0.579661833308447	0.806594441568492
IKBKE	220.364981037925	-0.77849652482422	0.330663324663727	-2.35434796288921	0.0185552325312221	0.163856742983872
C1orf147	29.6307573715717	-0.307237317073285	0.502880656679026	-0.610954732485139	0.54122954896002	0.783125528380647
RASSF5	298.119962814506	-0.315961911464271	0.300766385053366	-1.05052268859171	0.293477865150723	0.594077250931166
EIF2D	121.682194004154	0.136500063667669	0.174229950198361	0.783447756899795	0.433364221106637	0.709003917166268
MAPKAPK2	352.58415341262	0.394156311730178	0.164514923060955	2.39586965362491	0.0165809855993812	0.156523105826652
IL10	33.3332533554056	-1.33274821554362	0.469012051240301	-2.84160761332075	0.00448867000930789	0.0824768396864458
PFKFB2	142.804234951479	-0.488604225862138	0.314007303352051	-1.55602822178418	0.119701381603201	0.396575446349176
YOD1	61.0485500866986	0.359177721275833	0.244436563598426	1.46941077876512	0.141721405500583	0.424041084896268
RP11-6J21.2	21.4212296445214	-0.942628629472688	0.430561920892676	-2.18929864377777	0.0285751408754836	0.200314138809482
CD55	250.250457031063	0.128626765446111	0.343527272648584	0.374429559709782	0.708084754266023	0.877414972620516
CR1	61.3301488918511	-0.570360144674463	0.614421535574703	-0.928288010186642	0.353258191791891	0.646387329661759
CR1L	14.3081111899578	-0.321950937541776	0.364635200758795	-0.882939817307287	0.377268788918221	0.665294627873544
CD46	554.348057197873	0.119227010353688	0.157399051949387	0.75748239190174	0.448760911092238	0.721559955204827
C1orf132	1579.7107435624	0.363622603708132	0.243294493320199	1.49457802659581	0.135024604344828	0.416020406073705
PLXNA2	150.894326681541	-0.578478474131343	0.366723935913235	-1.57742219004818	0.114698412897011	0.388396249395928
RP1-28O10.1	15.5154917831998	-0.164260850433869	0.414347661407052	-0.396432430380005	0.691786045691684	0.868899247255443
G0S2	68.3360636298153	-0.178575119313408	1.3554555614609	-0.131745462109389	0.895185625330648	0.960515869557874
HSD11B1	26.440543598598	0.0869830089153363	0.342445940829697	0.254005080932158	0.799491632791786	0.918265069633633
TRAF3IP3	717.765719357143	-0.0870560535844071	0.312859659698015	-0.278259119978706	0.780813454849342	0.909776638082717
DIEXF	77.7691899916591	0.232833437983459	0.189230798509244	1.23042041685453	0.218539711703401	0.516081606519397
SYT14	41.1200157168278	-1.02411009755761	0.351507190826501	-2.91348263786472	0.00357421711921826	0.0740773148037732
SERTAD4-AS1	10.6206972465064	0.339063966151158	0.576274247763973	0.588372580358701	0.556282238090519	0.791874443603488
HHAT	104.786398704998	-0.153973298500341	0.240917094148937	-0.639113214627904	0.522749283862807	0.770182713879112
KCNH1	49.1010845966956	-0.572692347064587	0.311435793546183	-1.83887773638216	0.0659331711064949	0.300472282638831
RCOR3	661.758361762617	0.237418214775425	0.238304091804249	0.996282577348477	0.319112866609251	0.617389321109805
TRAF5	122.032329923772	0.330096563560492	0.230068884819899	1.43477273695178	0.151351869205405	0.435893639154578
LINC00467	47.567672965204	-0.388766742104279	0.378974849845727	-1.02583784191098	0.30496802555082	0.604788605525957
SLC30A1	118.186777476081	0.725197997846702	0.194606841782403	3.72647740030421	0.000194174473446151	0.0201307642325006
LPGAT1	700.148295055772	-0.0841992599942138	0.155503896409246	-0.541460773256917	0.588190028183121	0.812366416834041
INTS7	210.957543799242	0.281907438901039	0.186165780004764	1.51428172725312	0.129954401000984	0.410092533818878
DTL	9.11882747031515	-1.84485278763428	0.741930268270686	-2.48655819358108	0.0128985472107857	0.137507579338497
PPP2R5A	413.623519041023	0.220228680394586	0.164388258330945	1.33968619553851	0.180347387383184	0.473099970298906
RP11-384C4.7	120.542751047975	0.19415726813075	0.280480204241506	0.692231627026243	0.48879188007489	0.749315238968043
TMEM206	239.452958302647	-0.159556944263681	0.12847392063473	-1.24194033680443	0.214258576057994	0.511742127455798
NENF	199.074484683693	-0.438902454223861	0.329420576523324	-1.33234680983198	0.182746251904525	0.476545555919834
ATF3	148.264099824862	-0.532411147200676	0.47925136841732	-1.11092253937409	0.266601692739781	0.566342085590776
BATF3	134.511444553798	0.0863886325305089	0.225120496762249	0.383743967221893	0.701168221760341	0.873414131539424
NSL1	721.31549304689	0.182825128771674	0.202790888376634	0.901545085359661	0.367298573607445	0.657511738419164
TATDN3	350.225843053308	-0.358315682334767	0.239210559745772	-1.49790913375888	0.134156860289897	0.414571783122179
FLVCR1-AS1	39.337283223491	-0.283490289167692	0.267526198967267	-1.05967299749352	0.289293391390952	0.590361511548186
FLVCR1	144.959821019137	-0.431542108271175	0.272197528761557	-1.58540053700929	0.112875359255859	0.385825137026174
ANGEL2	289.219933427074	0.0517741655205541	0.228751506485407	0.226333659244588	0.82094192124417	0.92843931047469
RPS6KC1	1008.43984141886	0.139680386518418	0.160247955059683	0.871651600586072	0.383398471438649	0.669113586907463
PROX1	181.781522969623	1.13045095548009	0.348026776750868	3.24817235625898	0.00116148890544982	0.0444597392276499
PROX1-AS1	16.7187497015594	-0.175413031476776	0.378432751079201	-0.463524974983108	0.642988117342143	0.842265075383477
SMYD2	163.540854506084	0.125485589013741	0.19578819161698	0.640925216058115	0.521571271870382	0.769398328902339
PTPN14	442.485322249985	0.251164010109401	0.324387075710154	0.774272555586713	0.438769629632573	0.713393055117302
CENPF	25.214409920763	-0.350329447502416	0.538747874603459	-0.65026604097561	0.515520388708105	0.765480790780174
KCTD3	186.909553313656	0.15507556011323	0.186110077425583	0.833246443493841	0.404705754256137	0.686325339537015
USH2A	25.4078582978728	-0.479857154659878	0.408256344117206	-1.17538199117885	0.239841925064881	0.537855104378227
ESRRG	480.165907850619	-0.162560554515791	0.567807474524226	-0.286295200062314	0.774652034137703	0.907288919806132
GPATCH2	477.001032850548	-0.0290576422882577	0.25868483694774	-0.112328355349749	0.910563059756242	0.965450701151519
SPATA17	16.7482058822448	-0.913957777702963	0.337446442957704	-2.70845284274494	0.00675977178492039	0.101329768607019
RRP15	168.291880320992	-0.0788399708084214	0.198526666713028	-0.397125343984067	0.691275031577877	0.86885886898036
TGFB2	57.8806210438592	-0.497891947837523	0.361940992059992	-1.37561635393594	0.168940440822952	0.458757097499621
LYPLAL1	705.604394203179	0.536762777307665	0.209624291958999	2.56059434854359	0.010449328617917	0.12311906685122
SLC30A10	16.9853074888004	-0.103500174527574	0.361342724907894	-0.286432152616208	0.774547151591866	0.907288919806132
EPRS	331.383183607203	0.307928962771237	0.157402868371427	1.95631099964844	0.0504285292063357	0.263250807659106
BPNT1	49.1925717403967	-0.277379924214634	0.215864638046611	-1.28497157628356	0.198802216789289	0.49456272427906
IARS2	238.644564949674	0.172046237290898	0.155477937966567	1.10656366775262	0.268482622890468	0.568375089494298
RAB3GAP2	707.121949172241	0.14913948472372	0.154671379612547	0.964234528051125	0.334928357177328	0.630764726396493
MARK1	54.1895393533394	0.0403937878745814	0.422569437657803	0.0955908882063835	0.923845502217664	0.97074180369061
MARC2	27.2717362771002	0.138296340865631	0.252262969620585	0.548222916243452	0.583538848701334	0.809251422941553
MARC1	10.521327186294	0.0566869041620469	0.374990452013929	0.151168926722276	0.879842461454089	0.954564418448435
HLX	37.0954580863002	-0.348966530702209	0.306866234040778	-1.13719429507463	0.255457071334084	0.555364579088587
DUSP10	474.793364954823	1.1392792261977	0.339925431238748	3.35155631647202	0.000803586927746601	0.0372236452840697
RP11-400N13.1	36.2486660235183	-0.2487314515909	0.43296799568817	-0.574479994059514	0.565643034735158	0.796790644336489
TAF1A	86.5166357390574	0.461440074936803	0.209504271830649	2.20253301235693	0.0276276798682506	0.196982996120467
MIA3	534.585273586706	0.277414615007565	0.166292338806745	1.66823448992415	0.0952691867111014	0.357971670923504
AIDA	548.987538403584	0.247769115838937	0.364081920160887	0.680531226954223	0.496168156296819	0.754790118450197
BROX	505.104759219367	0.67867403566786	0.254458858734384	2.66712677657763	0.0076502807541375	0.106720137209055
FAM177B	859.624223985524	0.15234350531038	0.503520279386107	0.302556841396968	0.762227609234662	0.901496789203954
RP11-452F19.3	37.815099027011	-0.0129585897901793	0.309501556934174	-0.0418692232715825	0.966602951145522	0.986107596729356
DISP1	2632.65443053975	0.197487260086043	0.264150095273466	0.747632742216469	0.454681709690242	0.725646608424718
TLR5	716.678080498607	0.115951753876794	0.314593913370619	0.368575960782154	0.712443816453716	0.879197381751909
RP11-239E10.3	10.9876795836993	0.325876879377745	0.530473059976558	0.614313721025053	0.539008037272094	0.78157570779138
SUSD4	22.0259451904593	-0.0280154520153615	0.380388103026109	-0.0736496535840358	0.941289160543697	0.977862288574784
CAPN2	90.9794870205188	-0.153406869761167	0.193928577215429	-0.791048291922195	0.42891581146392	0.705876878724843
TP53BP2	187.762124135208	0.284703725101138	0.147376353734332	1.93181414716203	0.053382449301989	0.270050624921759
FBXO28	635.848271830487	0.197499177122305	0.175297453524858	1.1266517177005	0.259889763666797	0.560424042525119
DEGS1	372.615959038701	-0.0289840577705799	0.171851078351427	-0.168657991841686	0.866065662984429	0.949488388238069
NVL	363.298715760543	-0.140418673205538	0.137583007544121	-1.02061058056539	0.307438974594998	0.606694149639319
CNIH4	144.026847113706	0.289043768323112	0.189017816414029	1.52918795596487	0.126217855492565	0.404059601865306
WDR26	946.378494406405	0.683190801759835	0.190362098794632	3.58890139416292	0.000332074404491129	0.0254365409619939
CNIH3	178.082573676381	-0.314874477377694	0.202229266401514	-1.55701735451352	0.119466365123386	0.396391303779266
DNAH14	99.6616862094157	-0.777673180988155	0.338034894279309	-2.3005707225763	0.0214159074975526	0.175838090890338
LBR	396.203087216152	0.11470950585355	0.188281143322681	0.609245853457337	0.542361491256323	0.783578032570184
ENAH	107.9916194398	0.0349534130193783	0.27948553228435	0.125063407517697	0.900473352368461	0.962341788029128
RP11-145A3.1	9.51630178200932	-0.682551989987955	0.436098266307044	-1.56513346353776	0.117551618638412	0.393773039719478
SRP9	189.068835812225	0.0904307297777129	0.172485481957109	0.52428023942444	0.600083638902168	0.819817709349007
EPHX1	138.265267527089	0.0320415856353039	0.215766240811096	0.148501385178956	0.881947092861623	0.955233873484954
RP11-285F7.2	108.839179648107	-0.520439281654531	0.260415717006871	-1.99849412944918	0.0456631157585481	0.252768222732454
TMEM63A	500.046356842419	-0.489131450509693	0.168713442169174	-2.89918482025413	0.00374134284760509	0.07564281743086
RP4-559A3.7	33.3784808973853	0.30475606187849	0.258686277045708	1.17809133657539	0.238760195475726	0.537290949732536
PYCR2	74.4959055029555	0.119829904267107	0.245435775845043	0.488233240873417	0.625384641967123	0.833684587940803
SDE2	57.2282129718186	0.07511375897313	0.15821269861468	0.474764412912685	0.634954900848771	0.838166592749497
RP11-396C23.4	9.71495430988609	-0.0304205055847231	0.499928073692318	-0.0608497645672236	0.951478857325449	0.982027420700142
H3F3A	424.625390186658	-0.0362749195547783	0.201295275063292	-0.180207506328067	0.856989665708257	0.946025846358577
ACBD3	417.108649746347	0.0206314129326852	0.160891390157781	0.128231926596275	0.897965434859521	0.961510515106986
LIN9	72.57886023995	0.176636667734306	0.218103188490732	0.809876595370416	0.418011104592483	0.696953803384543
PARP1	302.166391659501	0.0451069227533401	0.122566510960738	0.368019962384254	0.7128583493581	0.87935886881261
C1orf95	14.0122309860256	-0.912929172822555	0.354150931478562	-2.57779689865878	0.00994324214858473	0.120038387848761
ITPKB	691.84590062469	-0.230653674751835	0.244222658604771	-0.944440110797033	0.344944792456144	0.639379948598857
ITPKB-AS1	43.7748204336313	-1.27747988915973	0.409034468345023	-3.12315950860691	0.00178920752570683	0.0538709382093649
PSEN2	36.2569640403474	-0.283249483174666	0.29458673888854	-0.961514711230217	0.336293432203159	0.632051326222542
ADCK3	147.182397705761	-0.121202617350729	0.201836588206989	-0.600498742212352	0.548173898890182	0.787746195442187
CDC42BPA	353.315710457102	0.271178065834798	0.326896764821195	0.829552614211789	0.406791777604292	0.688026709201727
ZNF678	320.10162080554	0.109338388670285	0.257104687413415	0.425267970686482	0.670641339592941	0.857215161243033
SNAP47	62.5189286446114	-0.00712892919222316	0.197204787232569	-0.0361498789774095	0.971162850623003	0.987554885927083
JMJD4	26.1004147457347	-0.341230033529707	0.31630235237975	-1.07880966095386	0.280672587222595	0.581238979071219
ARF1	511.76809296262	0.042731292803406	0.15227591736696	0.280617536523722	0.779003764084744	0.909001174988801
C1orf35	88.0644692024668	0.0242037059307253	0.22042271856705	0.109805858888192	0.912563344425083	0.9660051290139
MRPL55	76.0881363052308	-0.182572449494653	0.288296814067734	-0.633279455706223	0.526551166832823	0.772672288044685
GUK1	264.926080892521	-0.0310124173509435	0.286374535595499	-0.10829320870466	0.913763109604266	0.966455698554463
GJC2	39.853547958387	0.106765648288042	0.542614365014145	0.19676155880108	0.844014134623318	0.940230694343168
IBA57	30.9349739889162	0.424674862037978	0.229207103822531	1.85279973855781	0.0639110677335053	0.295554921730714
OBSCN	44.9361929213429	0.6991088056199	0.303599213655568	2.30273589052518	0.0212937075366242	0.175591506820768
TRIM11	76.1041906257333	-0.0791116236384432	0.212444036895802	-0.372388064143431	0.709603939388571	0.877850512566792
RNF187	105.246239557897	0.540938395192398	0.236688236317178	2.28544689676721	0.0222866368292869	0.178936597141397
RHOU	129.759322882955	-1.0767427100569	0.439090799623264	-2.45220968187158	0.01419818993552	0.143652274641732
RP5-1061H20.4	21.3746082571033	0.00359552996620808	0.271517140546486	0.0132423682680634	0.98943442760837	0.99561410054337
RAB4A	221.711065334773	-0.180611906282575	0.178628554645177	-1.01110321718349	0.311967030735972	0.610254184640516
RP4-803J11.2	10.0498011430688	0.0280012061798405	0.385761392641282	0.0725868547604468	0.942134887506053	0.978070964043992
CCSAP	166.421965135183	0.287173363207995	0.237368932457598	1.20981865754186	0.22634848530658	0.524718372774069
NUP133	277.498609930154	0.143986843995024	0.165258239260493	0.871283904750194	0.383599156473347	0.669172765223894
ABCB10	223.663441811802	-0.0855217467885948	0.197371875798972	-0.433302599179333	0.664794950115717	0.854106593675672
TAF5L	159.107568433505	-0.230564725906254	0.198997648479498	-1.15863040426836	0.246606870126698	0.546814695635812
URB2	78.856988963002	-0.319828887191558	0.192749684859381	-1.65929655047107	0.0970560500462194	0.361173482022114
RP11-552D4.1	490.723452989637	0.313440435391428	0.366836010706866	0.854442928837471	0.392859618566924	0.677162994478111
GALNT2	3003.4615426001	-0.144005260459284	0.289380437033505	-0.497633018788381	0.618742726551539	0.830272046603185
RP5-956O18.2	36.7882620434838	0.513827979321477	0.559595428601923	0.918213325303979	0.358507193751158	0.651490471685473
PGBD5	146.070603694517	-0.755485900970102	0.370106199291257	-2.04126789126158	0.041224206747395	0.239577395695884
COG2	205.500746928083	0.112616461286174	0.134999389810418	0.834199780045844	0.404168415077	0.68599629128894
AGT	35.4799846993853	-0.221340190077346	0.419091195190113	-0.528143260029453	0.597399907306286	0.818209821989293
C1orf198	60.4616370808793	-0.0567697301887567	0.354429462669188	-0.160172153187343	0.872745464697787	0.95181627225898
TTC13	506.355339324929	-0.0949818914512328	0.205360148480561	-0.462513745505124	0.643712947472435	0.842461163128203
ARV1	107.71475953852	0.259668193111579	0.161594564323817	1.60691168170257	0.108073743472796	0.3788826089725
FAM89A	148.383765331026	0.433641526886635	0.326591862604353	1.3277781124999	0.184251419660122	0.478898689143086
C1orf131	99.8239318291672	0.0978464521637737	0.241178336112188	0.405701663512012	0.684961819845095	0.865037345347245
GNPAT	326.086082477772	0.141373368292481	0.186375282717059	0.758541402226085	0.448126937244393	0.721366449251288
EXOC8	80.9839863370759	1.06357490890847	0.296021905085979	3.59289258880878	0.000327027415553494	0.0254365409619939
SPRTN	72.2523836491103	-0.147681602608385	0.199712328924312	-0.739471636046836	0.459620656921029	0.729467972218572
EGLN1	697.624824989973	0.44428549424092	0.225771229991453	1.96785699514388	0.0490844941349155	0.261137021730526
RP11-295G20.2	20.8776382023803	0.939126927223436	0.378253793367561	2.48279579396275	0.0130355791520197	0.138349619956931
TSNAX-DISC1	47.7945877564189	0.551474560203519	0.252573921074281	2.183418453726	0.0290050081957891	0.20217039690309
TSNAX	149.416698749347	-0.0467924261936149	0.269034362397806	-0.17392732205868	0.861922579978345	0.9479915899639
DISC1	5454.6492132111	0.256234810383612	0.214653440443753	1.19371396914905	0.232589874259303	0.531831280302896
SIPA1L2	1494.95629554279	-0.0783630610493684	0.161113508075528	-0.486384177127054	0.626694806959591	0.834138097385541
NTPCR	133.146744172878	-0.200402108320473	0.253775974743844	-0.789681168687282	0.429713991672491	0.706405168924739
PCNXL2	2724.35073491215	-0.132827711649261	0.287742079331568	-0.461620740205337	0.644353318710995	0.842960649243331
KCNK1	55.9658171736983	0.0641059470498829	0.381677300984423	0.167958500242327	0.866615927213438	0.949560454963219
SLC35F3	89.8000399581981	-0.238073252970329	0.282946695032473	-0.841406728369828	0.400120117418467	0.682926244399969
RP5-827C21.4	36.8560235214235	-0.233843728057933	0.474335185095075	-0.49299258289486	0.622017828144309	0.832362980416199
COA6	92.0121198303517	0.365727936249008	0.253830725119517	1.4408339891745	0.14963158856275	0.434538226410092
TARBP1	244.503259161834	-0.837145903585482	0.307661406994223	-2.72099744899497	0.00650852637876286	0.0994397931348713
IRF2BP2	479.242371484143	0.88419302649281	0.250738046510584	3.52636163038578	0.000421311254909143	0.0281166279076165
RP4-781K5.2	9.95402463846971	1.00783605569759	0.584995491133163	1.72280995490302	0.084922897964617	0.338393510781388
RP4-781K5.6	11.9355705161353	0.0572746476628275	0.627702992235973	0.0912448217887358	0.927298060832252	0.972208122775146
RP11-443B7.1	12.4163796552312	-0.281681387499088	0.377176755578257	-0.746815341436501	0.455175033747992	0.725947831283003
TOMM20	267.15056374356	0.301869938801019	0.193153394903232	1.5628508054557	0.118087690987331	0.394013125656238
RBM34	24.2307596844205	0.243154375970577	0.248429258885617	0.978767062548504	0.327695087657805	0.623376113361586
ARID4B	1858.96511086984	0.322779275163082	0.155115831369882	2.08089188777512	0.0374438028473636	0.228263930072936
GGPS1	243.077617278979	0.14889732620946	0.166109008289945	0.89638321089461	0.37004813098879	0.659849887814782
TBCE	195.000551187951	-0.123546855713294	0.132967796376461	-0.929148704273519	0.352812026768547	0.645925145902166
B3GALNT2	273.871631382943	0.0355859355514304	0.156265363585223	0.227727595770272	0.819858017724552	0.927859935403366
GNG4	18.9509643834052	-0.576011527792781	0.374579447785636	-1.53775529116168	0.124108458946786	0.40229755761962
LYST	2182.0086274099	0.384931051273884	0.200898811541692	1.91604444207476	0.0553594390802724	0.274804189709987
NID1	28.4171603924587	0.405815780083108	0.594226718780417	0.682930886911311	0.494650515616899	0.753059486427422
GPR137B	375.066167292696	0.382343306137761	0.150726591772418	2.53666789411029	0.0111913065004024	0.128503618480877
EDARADD	20.7315447923714	-0.481788700282853	0.347203149307546	-1.38762767919508	0.165250448458323	0.453908212393589
LGALS8	312.543112395106	0.297018980421536	0.180831333520197	1.64251943863679	0.100482401047797	0.366895885594527
RP11-385F5.4	33.9348357804361	0.339068182889574	0.224034799579761	1.5134621207312	0.130162315920692	0.410287851507799
HEATR1	287.139512109982	0.0179651577742941	0.135011707061784	0.133063703624404	0.894143000142233	0.960366886632817
ACTN2	56.851763779356	-0.85374994698743	0.313584529453126	-2.7225512319639	0.00647799883429833	0.0992460354007653
MTR	586.88327558266	0.107057161183099	0.194153327308422	0.55140523557978	0.581355912447633	0.80760549902384
RYR2	131.04268866099	-0.642161687475875	0.426512712526359	-1.50560972420298	0.132167390701751	0.411856695268588
CHRM3	46.0731316724214	-0.591609826708936	0.432703725412421	-1.36723996574112	0.171550102121336	0.462213389043101
FMN2	175.070016352708	-0.438887308591967	0.296731628582578	-1.47907154585588	0.139121194067655	0.421665714519051
RGS7	167.125330717067	-0.834842011774128	0.303965962162966	-2.74649834420125	0.00602351900666211	0.0958460623713815
FH	70.5369424125217	0.192613096414229	0.220117877424524	0.875045219715394	0.381549301692593	0.6681818567691
KMO	63.1519595267647	0.4536310496909	0.465891025160404	0.973684885933825	0.330213024008755	0.625485251199145
OPN3	129.289740970502	0.0416126461369533	0.23080141361028	0.180296322652591	0.856919942464955	0.946025846358577
CHML	45.3003639091307	0.242014873819096	0.31395587022544	0.770856342470407	0.440792086814828	0.715038908742692
WDR64	9.22588224581273	-0.540786079999665	0.408480102513444	-1.3238982184741	0.185536849981189	0.481040684551074
PLD5	104.057799495558	-0.410194759189246	0.302594298723809	-1.35559315201655	0.17522865189111	0.467239064751683
RP11-561I11.4	13.858287148396	-0.444788424899987	0.491734077652003	-0.904530405994682	0.36571421897846	0.656436366803296
CEP170	2577.37603196257	0.115304930820614	0.176953426185478	0.651611745000938	0.514651669044512	0.765082731677525
RP11-261C10.5	26.1883062267201	0.171558580201683	0.554652289531702	0.309308342252641	0.757086985714039	0.8996895341055
SDCCAG8	4289.62363846825	0.24404793885689	0.215596681715902	1.13196519034777	0.25764906934455	0.558044537575551
AKT3	3835.78011952202	0.338787636901087	0.198020345185088	1.71087287311021	0.087104583287425	0.343315111638885
RP11-278H7.1	9.7330896012104	-0.808599292433855	0.388852243279886	-2.07945127335127	0.0375758919899882	0.228968656669453
ZBTB18	80.2293994424015	0.509447731690245	0.262320742379357	1.94207948280927	0.0521274788907942	0.268010742007399
RP11-518L10.5	54.54588576343	0.848372828460534	0.2852818655279	2.97380566721499	0.00294131290125246	0.0665846193276744
ADSS	329.291825915287	0.129239179602133	0.141426173589604	0.913827874443982	0.360807297173031	0.653332039558333
C1orf101	154.517909703756	0.0929433012716754	0.21744362907341	0.427436304607928	0.669061569210437	0.856163588324981
DESI2	352.208757288899	0.407794724140671	0.183719264759156	2.21966229113351	0.0264417004028396	0.192873141925785
COX20	366.388017818523	0.212919643518987	0.185883422432155	1.14544718799064	0.252023960551083	0.55227938549027
HNRNPU-AS1	1028.70146604482	1.19596988427263	0.373732849354963	3.20006626748703	0.0013739599342638	0.0479974025261352
HNRNPU	1204.78233308594	1.09437453427867	0.293807352920326	3.72480308406523	0.000195467741888342	0.0201307642325006
EFCAB2	310.7962180502	0.412595283189476	0.249214301878761	1.65558429062469	0.0978060336689192	0.362058102004049
KIF26B	965.306780488248	-0.565607736507987	0.336702896571475	-1.67984220589537	0.0929880209341887	0.354851816392041
SMYD3	2898.50270104555	-0.160817975233651	0.232625926480232	-0.691315786107431	0.489367113479074	0.749649647569677
TFB2M	46.1815349132915	0.0834786857787739	0.189686644488843	0.440087313493935	0.659873870012281	0.851786123581036
CNST	343.657814871911	0.146142527662593	0.122304089870133	1.19491120712131	0.232121723730586	0.53127742735344
SCCPDH	133.904863185207	-0.205492456946872	0.220260994828113	-0.932949826669193	0.350845874262946	0.644234268787474
AHCTF1	559.235816291769	0.862776407238582	0.266354212893567	3.23920691122442	0.00119862585214968	0.0447510823051628
ZNF670	101.991571223705	0.00857807671602531	0.190146082583293	0.0451130867356559	0.964017170336659	0.985480148799086
ZNF669	25.0091776331119	-0.110159578232911	0.252370805970591	-0.436498896174816	0.6624747999206	0.852963789126318
ZNF124	885.902761626761	0.576066296642222	0.260347157980128	2.21268517433247	0.0269193582230593	0.194678184912666
RP11-488L18.10	132.576339889635	0.622147473275384	0.294958521557562	2.10927105950377	0.0349211913498044	0.221952440563862
RP11-488L18.8	31.4884498378697	1.07528689959954	0.396165572589817	2.71423610226949	0.00664288032531525	0.100271353777731
ZNF496	140.608072773298	-0.0996171593503734	0.186776163916526	-0.533350494310904	0.593790980015858	0.815979631874193
NLRP3	266.48305927277	-0.348767750427631	0.359697140407163	-0.969615021217126	0.332238422672967	0.627853133498906
GCSAML	10.3874211302351	1.00230790159645	0.72051793765847	1.39109361364929	0.164197041229798	0.452953610429555
RP11-634B7.4	39.9845513244573	-0.702006490004506	0.476421896078278	-1.47349753607707	0.1406169277362	0.423299066987147
TRIM58	13.065119827105	-1.63493859681886	0.810500733270414	-2.01719570347801	0.043675094281418	0.246893814981082
OR2L13	49.7396427418528	-0.923534806970832	0.367268415652163	-2.51460448982769	0.0119165984439167	0.131830134461833
SH3BP5L	51.6593441483207	0.137984990310456	0.197297024872076	0.699376943975322	0.484316492673751	0.745808200009347
ZNF672	77.7335782461435	-0.166486930351751	0.187511652478693	-0.887875116831306	0.374607930986319	0.663477571186385
ZNF692	119.404457061112	0.340066994732179	0.164589184639517	2.06615638492282	0.0388137156202035	0.232971016925902
PGBD2	44.830662166133	0.588752732622005	0.353455337242441	1.6657061602614	0.0957719544139695	0.358877153651573
SH3YL1	254.303239747185	0.169138756850675	0.197799616376478	0.855101541394034	0.3924949363664	0.677045649125001
ACP1	199.76373347311	0.169283029219213	0.153722593409824	1.10122413019604	0.270799122103728	0.571157668537464
TMEM18	59.2547574344443	-0.254226174646146	0.345586516054811	-0.735636845871108	0.461951732910658	0.731201115334749
SNTG2	16.5568915240485	-0.481604909575592	0.458254839824882	-1.05095433309473	0.293279564309265	0.593747876584853
PXDN	11.3649351219602	-0.0244735537447484	0.494468788289275	-0.0494946381336225	0.960525110114245	0.984002133116281
MYT1L	90.8316880838142	-0.553217177198234	0.522017554317377	-1.05976738257712	0.289250439174403	0.590361511548186
AC019118.3	11.6442270367434	0.166029400163202	0.428226007916759	0.387714424378156	0.698227380090125	0.87207857534239
TSSC1	291.301271011747	-0.0995556004120314	0.24589433888755	-0.404871461711688	0.685571996692297	0.865145086817509
TRAPPC12	754.707455973946	0.0557506860643552	0.156413406072184	0.356431635013603	0.721517341646281	0.882212922537673
ADI1	131.295431389041	0.243317865644643	0.174082142064718	1.39771870198027	0.162197555899246	0.449817822909412
AC142528.1	50.7422998880613	0.126309748019715	0.354074783272958	0.356731837416228	0.721292568804675	0.882157035573396
RP13-512J5.1	49.3443044527751	-0.0695355139713914	0.238435355362739	-0.291632563742927	0.770567574927497	0.90542639764
RNASEH1	80.2754082809947	-0.230448556371299	0.213021064946711	-1.08181111773593	0.279336465465876	0.579891526702453
RPS7	1173.76400240768	-0.0418540877552421	0.310748312026207	-0.134688061480805	0.892858512732525	0.96009369558852
COLEC11	11.6148574389342	2.46651412019248	0.594342902864395	4.14998498056473	3.3249709128215e-05	0.00942139418967707
CMPK2	38.0961969752269	-0.495663469698542	0.555546250425329	-0.892209189278228	0.372280817653559	0.661462530535887
RSAD2	60.7122092186664	-0.68749240685281	0.58183989117232	-1.18158348590987	0.237371009300999	0.536167073283909
RNF144A	157.305803665629	0.0670652325328206	0.376182048370546	0.178278662746714	0.858504135035165	0.946373615652506
LINC00299	29.8988291998059	-0.548027717768324	0.286243527835684	-1.91455059931666	0.0555498403346206	0.275094549166759
ID2	498.204250706804	-1.20205353309106	0.417109403676434	-2.88186629813683	0.00395327441103167	0.0778559892757438
RP11-434B12.1	10.9961680127304	0.244044432001525	0.478401035437647	0.510125216970466	0.609963739620664	0.824763045517985
KIDINS220	933.131450136271	0.36936077601457	0.157536997222899	2.3445970313371	0.0190476535845873	0.166078996677665
MBOAT2	195.400473094717	0.537269373867831	0.41483674363597	1.29513448871178	0.19527383923141	0.491899262130703
ASAP2	67.7772804450464	-0.286363796046136	0.308798624192034	-0.927348030760828	0.35374586400722	0.646881685726696
ITGB1BP1	245.210480029448	0.328206267996811	0.204431728443299	1.60545660155606	0.108393356604158	0.379444977252157
CPSF3	147.165617229265	0.0553315922461943	0.182035915142137	0.303959755430627	0.761158551860873	0.901496789203954
IAH1	187.770009003091	-0.011933611105075	0.215306959048116	-0.0554260352653449	0.955799054571474	0.982893209622569
ADAM17	1032.76451774065	0.362690084100893	0.132233263316914	2.74280521408339	0.00609168087639194	0.0965181422048652
RP11-400L8.2	35.7436893868806	-0.131088011633372	0.335457192341903	-0.390774187067558	0.695964156618201	0.870674739651737
RP11-214N9.1	13.0546762681718	-0.277213834118916	0.421636704426594	-0.657470830239776	0.510878221053307	0.763775373924583
YWHAQ	406.121234947706	-0.0325755109390487	0.123164221358961	-0.264488425125569	0.79140358276609	0.913952365564214
TAF1B	232.427397672313	-0.263224622064178	0.185327954535761	-1.42031795863471	0.155515135204411	0.440494530564467
GRHL1	11.3874708534124	-0.216715498323569	0.486581179344088	-0.445384054138103	0.656042233793096	0.849337210258711
RP11-254F7.2	21.9196439025035	-0.0831216948619466	0.316528728967983	-0.262603951094608	0.792855854387983	0.914758336107669
KLF11	38.6055058980524	0.200483784655417	0.261708856613371	0.766056553262147	0.443642652897807	0.717639521131183
HPCAL1	493.569626971968	-0.0542515492362053	0.206637989146672	-0.262543927475492	0.792902123483145	0.914758336107669
ODC1	68.0104096681624	-0.226286824431055	0.268234620180142	-0.843615280827976	0.39888442250283	0.681629513464716
NOL10	434.339545442455	0.0387426623665021	0.146420989487118	0.264597736309592	0.791319364162664	0.913952365564214
RN7SL832P	10.7332989564091	-0.0578326998748487	0.433622199243074	-0.133371169593717	0.893899845017513	0.960366886632817
ATP6V1C2	12.6800789041433	-0.2849410956867	0.432447936150106	-0.658902660568588	0.509958277274613	0.76323842793275
PDIA6	409.645631349803	-0.229678907833132	0.312325707676002	-0.735382654031779	0.462106482863198	0.731201115334749
PQLC3	98.2368637298785	-0.629962544043056	0.279831250014351	-2.25122299246688	0.0243714173363008	0.185462787080561
ROCK2	797.335984596015	0.104170070929996	0.182230062857715	0.57164042692194	0.567565601295392	0.798421409005493
E2F6	76.4358357989698	0.00977730539502011	0.197405571603974	0.0495290245132233	0.960497707361302	0.984002133116281
GREB1	24.8541508092253	-0.0198974932843031	0.27807136126657	-0.0715553489351556	0.942955775325572	0.978370917898469
NTSR2	15.450703674392	0.081823141972982	0.520855185264568	0.157093841604783	0.875170891009835	0.953087399393168
LPIN1	249.654013767346	0.0526168840362065	0.195723419042531	0.268832847359838	0.788058314977606	0.91210301263173
LINC00276	26.8009428124052	-0.281298126905957	0.363710374958079	-0.773412435480784	0.439278332744182	0.713715277064282
NBAS	1196.44534679975	0.255508216126067	0.173682519931498	1.47112223053214	0.141258064044851	0.423826617319282
DDX1	285.777499907741	0.187022156888864	0.141752238095806	1.31935946409864	0.187048966744205	0.482604083563389
FAM49A	1401.83413518651	-0.144035978263432	0.383061739453271	-0.376012437235337	0.706907649814563	0.876880834907522
VSNL1	47.3709857876071	-0.596178888105576	0.608755177367228	-0.979340973630742	0.327411531628763	0.623260337760862
SMC6	313.693319191478	0.125896004204864	0.181322910946324	0.69431934192879	0.487481963798369	0.748175216726756
GEN1	52.1638020271782	-0.47998452042861	0.315231822748296	-1.52263980280907	0.127848845971362	0.406989152105745
KCNS3	16.7187957051345	-0.819667017943856	0.432217004832684	-1.89642473289814	0.0579039039689959	0.280426337828368
RDH14	57.0345860638986	-0.129709520986241	0.255492645812142	-0.507683970996229	0.611674991292533	0.825588171010517
LINC00954	29.7866737690787	-0.12362181721169	0.35131559514406	-0.351882520788745	0.724926368305874	0.884436674867656
TTC32	67.0172335607082	0.129162198723568	0.267900633982433	0.482127260408189	0.629715545623261	0.83481717625574
WDR35	156.050846017309	-0.116183118839291	0.20275969686422	-0.573008939331246	0.566638641290767	0.797721634570513
LAPTM4A	415.240591023775	0.182445912142279	0.198243571688351	0.920311869829973	0.357409807980819	0.650730822033373
PUM2	1870.7414363228	0.405136410033944	0.183371052964794	2.20938039828854	0.0271481932672765	0.195731064569612
RHOB	233.029840882831	-0.96519002485853	0.412359706390055	-2.34065067440306	0.0192501690869892	0.166959449764688
HS1BP3	169.390226774404	0.010286966148855	0.218620957171542	0.0470538885290089	0.962470278223044	0.984963143094723
TDRD15	11.4680826757465	0.345527089011529	0.670526959290259	0.515306781068524	0.606338661150394	0.822918103106314
AC067959.1	84.6241814857462	-0.385558069814328	0.576849575848198	-0.668385807942052	0.503887352298458	0.759495580969146
AC068490.2	13.2805958980889	-0.802641940062904	0.455776354071216	-1.76104339967029	0.078231057691207	0.325325764337014
AC016768.1	11.4160943337318	-0.0511217179179355	0.436487808589531	-0.11712060889657	0.906764478590783	0.963972192474794
KLHL29	45.8123251558899	-0.96621811189867	0.459395098540858	-2.1032399234724	0.0354448020272957	0.222806003782896
ATAD2B	1077.50049803161	0.287947084847149	0.187979847819711	1.53179762717605	0.1255723817993	0.403331518625632
UBXN2A	374.906074949523	0.196039004701513	0.185848172206559	1.05483418197746	0.291501168438447	0.592268114741452
MFSD2B	24.9363801323723	-0.065581181350646	0.348390160440034	-0.188240624441901	0.850688027974538	0.942983279208393
C2orf44	35.578754651293	0.0770846306298164	0.241511976451304	0.319175188586803	0.749593670412664	0.89619942017464
FKBP1B	13.2254870282589	0.180649412853732	0.379541609902119	0.475967346242537	0.634097641466854	0.837697763103413
FAM228B	309.475294068896	-0.323359752807789	0.249881209320676	-1.29405389739737	0.19564680449997	0.49196251488734
TP53I3	45.2747983276601	0.180364443159941	0.369311523142727	0.488380220647044	0.625280549261952	0.833684587940803
ITSN2	2237.0308709661	0.53354492505799	0.169422924953111	3.1491896696132	0.00163723895473337	0.0510573733098535
AC009228.1	19.4494882722699	0.0830094975474513	0.372997117015404	0.222547289940643	0.823887864066941	0.929834615713512
NCOA1	2551.41161208571	0.24585891172969	0.143804357852059	1.70967636448556	0.0873257357283977	0.343657213821068
PTRHD1	29.2599903236915	-0.130019406772102	0.386432048663363	-0.336461241301876	0.73652307452074	0.891021616572864
CENPO	18.7635757834917	-0.205747023264988	0.398619555466178	-0.516148845292777	0.605750455093036	0.822656946908605
ADCY3	100.646791798124	-0.569319141750477	0.340266439750904	-1.67315690071361	0.0942964124134078	0.356912098086766
DNAJC27	96.7981276120172	-0.222254959489834	0.21404336225846	-1.038364176047	0.299100541171015	0.599494645470592
DNAJC27-AS1	67.7159059384263	-0.242319069703579	0.191787047484041	-1.26347984852179	0.206416784161258	0.50348795715591
EFR3B	103.986306913855	-0.422569031995223	0.327464233734867	-1.29042804820437	0.196902078868993	0.492622643399621
POMC	25.1646970485621	-0.0772926775573352	0.431005337973772	-0.179331137569435	0.857677698893774	0.946220757861925
DNMT3A	1164.98289485636	-0.299660713799972	0.195977540836921	-1.52905640370969	0.126250461791168	0.404059601865306
AC012074.2	15.4333632155291	-0.563273613408027	0.329785822207872	-1.70799826880667	0.0876366637023277	0.344192584088897
DTNB	1797.29908083499	-0.581260646632392	0.211851438129009	-2.74371820066866	0.00607476609862581	0.0964026057503978
AC104699.1	26.1234325823031	0.187574090639696	0.448134977829844	0.418566056923406	0.675533300602966	0.860482332207961
ASXL2	976.258144271723	0.047691320528604	0.162758746148915	0.293018480770115	0.769508025761332	0.904818655423361
KIF3C	164.357190732512	-0.273057442547172	0.248673010533225	-1.09805821693983	0.272179068895813	0.572110054182006
RAB10	1952.1371952033	0.103834419339885	0.126796939947806	0.818903195791847	0.412841646457595	0.69329139703055
HADHA	540.309300457143	0.0367577963195157	0.132963660613933	0.276449942411287	0.78220250214432	0.910448400844739
HADHB	576.448975427568	0.088230146881227	0.119848260173432	0.736182125243618	0.461619868816673	0.731201115334749
EPT1	332.189999404837	0.122848662231387	0.16514986961033	0.743861696780308	0.456960150135533	0.727177884098516
SLC35F6	87.2641804113312	0.347675180574067	0.26775386480929	1.29848800061841	0.194119697022582	0.490785425840999
CENPA	45.8310865880785	0.53145534657769	0.284347013575087	1.8690379051136	0.061617540961989	0.290373251866493
DPYSL5	190.715660285617	-0.596329715764395	0.335382433366107	-1.77805888573012	0.0753941840681361	0.320233341902439
MAPRE3	104.510805338511	0.00945098454307037	0.214023953703297	0.0441585363672533	0.964778032977106	0.985480148799086
TMEM214	72.2655876156272	0.0971593816673358	0.16706629596194	0.581561835126041	0.560861856166732	0.794201236470618
AGBL5	105.023576853462	0.212128133837025	0.274136502164104	0.773804773032525	0.439046249509124	0.713594508213368
OST4	247.271629314685	0.253268815818702	0.313074905741494	0.808971946246711	0.418531283065702	0.697185793501893
EMILIN1	26.2170525504467	-0.455498465321123	0.356000407461985	-1.27948860668021	0.200725049181057	0.496353449019825
KHK	14.3593214947553	-0.0549523414705853	0.366438171505247	-0.149963474724408	0.880793432271003	0.954913095328443
CGREF1	9.7911453179977	-0.877784408080755	0.519362675486432	-1.69011838838559	0.0910053076014607	0.350345159261338
ABHD1	12.8776841719899	-0.510689276140619	0.343431074633021	-1.48702116337703	0.137009221498562	0.418500126236929
PREB	56.9838984831674	-0.155671299395846	0.239036739044073	-0.651244239769953	0.514888836625018	0.765092839410477
SLC5A6	42.519438073077	0.129810001759885	0.19486984775565	0.666136928082667	0.505323582716227	0.760698245424301
ATRAID	109.802994271948	-0.147326002175558	0.249524776532408	-0.590426346525248	0.55490485149691	0.791350980885223
CAD	83.9417683370706	-0.226206359189742	0.147183141155343	-1.53690400554093	0.124316818491232	0.402660027122444
UCN	23.3955939962356	0.0128565306128664	0.332146030823314	0.03870746424697	0.969123622262335	0.986652214672108
MPV17	187.925914682527	0.0176895490549081	0.13354976677305	0.132456607617812	0.894623142648109	0.960435075523406
GTF3C2	232.880735662734	-0.0101907136548377	0.16881484956241	-0.0603662158942379	0.95186396537814	0.982181854064499
AC074117.10	41.3203055607418	0.099260467040469	0.303906279227973	0.326615387127324	0.743958804048451	0.894083371870548
EIF2B4	100.632198245566	-0.0741158462150135	0.170805208742501	-0.433920292950477	0.66434632302485	0.854010979281664
SNX17	102.991664508523	-0.172908223099633	0.263136977905855	-0.657103476963606	0.511114383389417	0.763827731753362
ZNF513	35.6452966040545	-0.450691884520405	0.309285657000076	-1.4572026678893	0.145060444389931	0.428276260896261
PPM1G	229.442203953295	-0.208957602028406	0.198588023757234	-1.05221653388247	0.29270021544466	0.593222837035801
NRBP1	216.53199715528	0.0312285410706718	0.122362081652092	0.255214202382261	0.79855766228898	0.91779958012831
KRTCAP3	14.6832309796045	0.519207612835698	0.329469762024959	1.57588851142086	0.115051499092035	0.388865305342741
IFT172	211.84279094929	0.122722146102254	0.203564107313341	0.60286731154108	0.546596963432419	0.786654136272522
ZNF512	63.016532998178	0.420299807533386	0.173816476812603	2.41806654490256	0.0156032230390765	0.151792520806969
GPN1	78.1863729835186	0.965296620033134	0.397519788460841	2.42829828364185	0.0151698611281442	0.149054159636018
SUPT7L	109.363513150631	0.20578658884447	0.153292185399632	1.34244670273298	0.17945120047122	0.472391955169961
SLC4A1AP	145.79899985137	0.362879563752321	0.202129615790155	1.79528151940412	0.072608857951787	0.315060126415504
MRPL33	217.066285774458	0.26206698883869	0.243544232748646	1.07605499781701	0.281902660383182	0.582441246873201
RBKS	144.92536113853	0.0649012084424888	0.270464144370054	0.239962338052802	0.810359453529338	0.923101984482887
BRE	1945.6844556964	-0.0503706397804392	0.167280145327592	-0.301115471186352	0.763326443910185	0.902185744246347
FOSL2	142.565365282891	0.206862882406235	0.857847117402818	0.24114189837523	0.809445140521784	0.922962187292608
PLB1	455.954434318671	-0.0290463623559961	0.285680493243924	-0.101674293635426	0.919015207089157	0.969075519599624
AC074011.2	16.3699961499202	-0.327773747981095	0.493900505116229	-0.663643273464481	0.50691865400808	0.76138196106147
AC097724.3	17.1571099459952	-0.374072187225322	0.286880795961685	-1.30392899242821	0.192257794011603	0.488446632448545
PPP1CB	894.566330537665	0.402836221233758	0.239952212601528	1.67881853168289	0.0931874157954438	0.355287670276779
SPDYA	80.8997349375916	0.544715456604103	0.311854769073883	1.74669593228203	0.080690096361094	0.329394070880473
TRMT61B	138.833272382566	0.037529628533253	0.130542750051564	0.287489182803556	0.77373778339685	0.90696218514598
WDR43	436.404974963161	-0.116798854152862	0.153273693232172	-0.762028053802685	0.446043260827117	0.719569306095497
FAM179A	30.2367350698388	-0.506228733624516	0.35918308889506	-1.40938910899677	0.158720142672209	0.445131427188289
CLIP4	175.722328550962	0.114648972339222	0.27078889231644	0.423388756305574	0.672011646937372	0.858092937203667
ALK	71.2981250377618	-0.375704944791984	0.241138723392572	-1.55804484450363	0.119222617989486	0.39623708337382
AC016907.3	16.3578557432291	-0.472839273472335	0.286013523533467	-1.65320600099878	0.0982889455862414	0.362558648720064
YPEL5	273.554619470616	0.362849451666743	0.196641154939783	1.84523657714407	0.0650031318797823	0.298736487433502
LBH	27.7582887097914	-0.325963551524349	0.268398854999146	-1.21447444895168	0.224566601100699	0.522712758404775
LCLAT1	192.864237376552	-0.64676611927056	0.326067609384995	-1.98353378457444	0.0473078371875145	0.257263349294815
GALNT14	21.8750283214524	0.121779934147035	0.512699311296689	0.237527009425927	0.812247968162747	0.923947985329466
EHD3	20.2692560441845	0.103365347156944	0.313434076606105	0.329783373512522	0.741563651235191	0.893045182417203
MEMO1	161.173417931779	0.155337077103491	0.257628530537508	0.602949823839	0.546542069291249	0.786654136272522
DPY30	161.662701833233	0.135874945532855	0.133003621550463	1.02158831427986	0.306975790788465	0.606463480581972
SPAST	467.8919341528	0.047642210375265	0.187425422321537	0.254192893286017	0.799346540672668	0.918258126560872
RP11-563N4.1	12.5225899045885	-0.210116827908873	0.359184590158057	-0.584982857467277	0.558559243437998	0.793782147999962
SLC30A6	270.732164407043	0.239075890906015	0.162843954410157	1.46812874799055	0.142069254007492	0.424401689142523
NLRC4	216.785642991495	0.218321347902397	0.397302195339322	0.549509543273317	0.582655817180336	0.808756188209012
YIPF4	567.212375319116	0.216386118126285	0.140134874733965	1.54412753097383	0.122557440491121	0.39998989380944
AL133245.2	10.2131070329347	-0.54152708066328	0.410504477138558	-1.31917460301048	0.187110746798338	0.482604083563389
BIRC6	2588.0114306754	0.265671924304352	0.14370260425309	1.84876207139886	0.0644921763483479	0.297234107788905
TTC27	478.268301454126	0.0542573741301482	0.173416652511525	0.312872918167661	0.754377213525912	0.898120792605924
LINC00486	43321.8893873278	-0.312615745936641	0.326155828029376	-0.958485849618128	0.337817823516402	0.633386930017452
LTBP1	58.0765990403857	-0.499729178705345	0.318872394612196	-1.56717604643419	0.117073547783608	0.393234834456381
RASGRP3	480.379844439101	-0.0950374812563364	0.237290191767004	-0.400511629025333	0.688779719967258	0.867421561589201
AC020594.5	35.4789105208671	0.177553361029701	0.274934705489041	0.645801921273915	0.518407643596126	0.767268125902406
FAM98A	101.10925187052	0.0147131106350336	0.164570605615184	0.0894030290526928	0.928761616277441	0.972830614382285
AC073218.1	14.7962099191569	-0.0939761449062493	0.402580721836542	-0.233434289842637	0.81542418909438	0.925333762177771
AC012593.1	97.5508931167745	-1.30021289805924	0.415888046533385	-3.12635313492923	0.00176988882326954	0.0533975137928191
CRIM1	205.883965638363	0.765037893224139	0.364616390089279	2.09819940633172	0.0358875340482899	0.224562913182486
FEZ2	973.169394309702	0.0510811896655999	0.285432461591425	0.178960687865695	0.857968569843167	0.946241794500734
STRN	603.797183866843	0.214094081594242	0.174655293056866	1.22580929468044	0.220270448647865	0.518363097279146
HEATR5B	1186.58000408203	-0.334635646404837	0.340571273985696	-0.982571555400446	0.325818349635559	0.622388375252522
GPATCH11	313.097652916792	0.0235273280875674	0.194927601171105	0.120697776744892	0.903930420023048	0.962914441223665
EIF2AK2	599.257933702311	0.233007548613507	0.189043453469554	1.23256079137929	0.217739672847617	0.514921148375569
CEBPZ	335.418804956155	0.72844268498775	0.240676606576619	3.02664515404763	0.00247284061134525	0.0618543819485519
NDUFAF7	172.739572759186	0.165903414210142	0.125834083782289	1.31842986592709	0.187359788471735	0.482604083563389
PRKD3	1023.49835538152	0.17064510142099	0.1953550074149	0.873512809725782	0.382383627229521	0.668658105996735
QPCT	32.8246637128273	0.481092377568881	0.357100429760593	1.34721870228892	0.177909806278432	0.470309307509532
AC006369.2	12.6613520203512	1.25369418863742	0.580707967962579	2.15890646900545	0.0308574239013715	0.208600186535852
CDC42EP3	206.986652433843	0.919917495406211	0.322277268300905	2.85442873540587	0.00431143034635667	0.0804607426159001
RMDN2	230.166003001813	0.264152408354212	0.230608804915792	1.14545673332234	0.2520200085156	0.55227938549027
RMDN2-AS1	44.7349263546943	0.42590735057296	0.41688988866148	1.02163032051565	0.306955901448124	0.606463480581972
CYP1B1	34.5843343139927	1.79120283977387	0.53803123688191	3.3291800122137	0.000871020881134525	0.0382891432357685
CYP1B1-AS1	63.6553976335331	1.03848094487374	0.327149830119494	3.17432824126619	0.00150183746797019	0.049130698658068
ATL2	455.886510431564	0.0986704728209819	0.210088773787611	0.469660853562468	0.638597340265823	0.840037715450118
AC016995.3	14.7026550805012	-0.331352531168865	0.367831114601735	-0.900827901760387	0.367679829951907	0.657706436897675
HNRNPLL	318.167951183515	0.409801170752556	0.180564578613727	2.26955460422403	0.0232346206157511	0.180889598858232
GALM	343.469203480403	0.0366563308065091	0.177992310238378	0.205943339672465	0.836835170837093	0.935962860511233
SRSF7	911.882086604073	0.210740571178579	0.228598478057996	0.92188090213406	0.356590701820642	0.649919081185885
GEMIN6	37.4451421240921	0.0183298056342544	0.213122176843345	0.0860060924008284	0.93146157413888	0.973681385131854
DHX57	199.165446191447	-0.359915145106164	0.271057659843901	-1.3278176507295	0.18423835444869	0.478898689143086
MORN2	15.1404961403366	-0.284285305306844	0.332317041064741	-0.855464120636114	0.392294259229079	0.676839443741257
ARHGEF33	12.4927553301607	-0.236869847744767	0.31503929443357	-0.751873978675107	0.452126847939852	0.723845898657682
SOS1	1828.7961416764	0.703905470548719	0.238851906916937	2.94703726520177	0.00320834536722943	0.0702467639197582
CDKL4	16.313093331146	0.119218789250808	0.288106589767186	0.413800980210645	0.679019866055969	0.862158861893287
MAP4K3	1480.0242309507	0.304347507556475	0.185780559684501	1.63820966022133	0.10137796514724	0.367693471851425
AC007246.3	423.21379742363	-0.0470252687723779	0.207839527388688	-0.226257581333093	0.821001088114335	0.92843931047469
TMEM178A	22.8132597585777	-0.166382626658245	0.456255463827682	-0.364669883101026	0.715357842463488	0.880554097953433
THUMPD2	362.758478859786	0.152165061522454	0.156277458944767	0.973685280973463	0.330212827803087	0.625485251199145
SLC8A1-AS1	538.045350602783	0.00109208397173088	0.40355443666288	0.00270616271936364	0.997840797182621	0.998999515698996
SLC8A1	10709.2618788569	0.00919904426905237	0.280774445350709	0.0327631108221479	0.973863495708737	0.98837854695942
C2orf91	91.1947764537459	2.40110105552858	0.571636703906603	4.20039692888735	2.66447446026173e-05	0.00863613390870793
PKDCC	406.560704665889	2.48710988735689	0.647148371752043	3.84318341190207	0.000121448635872917	0.0173566049755437
AC083949.1	45.701555504821	-0.448324113237616	0.392295858357338	-1.14282142848738	0.253112739967409	0.553349881397603
EML4	1926.62337725337	-0.127015363272403	0.21139691585295	-0.600838298704208	0.547947692539473	0.787556797237126
COX7A2L	195.753017000146	0.383750096632895	0.192709193733963	1.99134296188622	0.0464431953169424	0.25490907741592
MTA3	564.581566182837	0.137569827949035	0.12766119285737	1.0776166575753	0.281204865325552	0.581803863895087
OXER1	14.4939281190382	0.51963571675732	0.363044881345175	1.43132638265532	0.152336696089948	0.436863887094383
HAAO	153.163567911951	0.0578352668241907	0.209911901840334	0.275521617960386	0.782915519551595	0.910755160153951
AC016735.2	16.4892100710873	1.34649965282519	0.486890609685314	2.76550754120203	0.00568342909414377	0.0928588472451669
ZFP36L2	2444.95062808124	-0.612012546645492	0.406268492768866	-1.50642384910138	0.13195840220863	0.41166678804203
THADA	1332.32172164407	0.0949201533666064	0.154190186457417	0.615604375008786	0.538155663080987	0.781154435604941
PLEKHH2	96.1241190623424	0.834746413009903	0.348621387426481	2.3944211202072	0.0166466236282758	0.156645385569179
DYNC2LI1	124.217647655728	-0.192121244412869	0.202658302382066	-0.948005791791686	0.343126505703401	0.638194454611652
LRPPRC	714.973012693289	0.494698824542116	0.190026787130961	2.60331099636591	0.00923281593414793	0.115941583602425
PPM1B	834.117587991429	0.329177452662481	0.150248821861588	2.19088208868437	0.0284603262114688	0.199929297899851
SLC3A1	18.9944908458621	0.965263292125118	0.390628349308878	2.47105284046311	0.013471591146378	0.140220251377577
PREPL	326.190267945202	0.0879831837903997	0.151335876802829	0.581376905788377	0.560986458723452	0.794201236470618
CAMKMT	1548.70096023788	0.270096769032481	0.163105962834072	1.65595888917471	0.0977301445132345	0.361859847640424
SRBD1	787.772758377174	0.164887968312618	0.252525763471403	0.652955033363519	0.513785268189117	0.764773235758611
PRKCE	1518.34246881125	0.159722279638294	0.224137438928449	0.712608658338789	0.476087952486004	0.73936995245988
EPAS1	66.0466545126998	0.230279677720204	0.332450963889864	0.692672612603681	0.488515030074491	0.749116246485552
ATP6V1E2	62.8291621147065	-0.095597694541918	0.217623892601673	-0.439279407233539	0.660459093575839	0.852092276238878
RHOQ	1355.0592808578	0.23822102437037	0.167029390915294	1.4262221939801	0.153804215216191	0.43834464070156
RP11-417F21.1	363.871855800118	0.191925738606135	0.299052456416152	0.641779508873378	0.521016356168855	0.769334002106249
PIGF	395.634586387107	0.227539849772709	0.16839074191295	1.35126104432949	0.176611826128811	0.468829229456338
CRIPT	117.051393804178	0.512438213221141	0.184539826306851	2.7768434785945	0.00548896047368399	0.0909412279473125
SOCS5	316.024320925639	0.398230882585876	0.227435022051985	1.75096552409968	0.0799518487671375	0.328295283753279
AC016722.4	14.4300721052282	-0.0421728272426791	0.485266198788841	-0.0869065831247608	0.930745766744726	0.973433164753958
MCFD2	212.771425025169	-0.167110946585528	0.186840657252557	-0.894403547080441	0.371106015323382	0.660886799942992
TTC7A	2822.46295736408	-0.893436147427582	0.360246125502703	-2.48007149606632	0.0131356041161544	0.13888112742327
AC093732.1	10.2034484959596	-0.533710712175825	0.541440237987303	-0.985724138567517	0.324268500937851	0.620922262096535
C2orf61	121.840171860765	-0.776291102474546	0.422748890012157	-1.83629365047469	0.0663142383411839	0.301007607442999
RP11-761B3.1	21.953668070527	0.427954188196058	0.330008907112482	1.2967958711799	0.194701431703794	0.491634654577378
AC073283.7	23.562283798246	-1.12042843474172	0.432289808892295	-2.59184558991276	0.00954626073763448	0.117683140128472
CALM2	1048.58647047348	-0.120962338237204	0.274762732160792	-0.440242886238359	0.659761201563868	0.851772489893336
AC073283.4	105.779738202007	0.448235236649586	0.340807624650443	1.31521481395649	0.188437717839303	0.483207596650803
EPCAM	12.2757132814912	0.0488736152804942	0.410218334165947	0.119140494731577	0.905164049046189	0.963327143831601
MSH2	159.060946751031	-0.343641639641979	0.16596689972156	-2.07054322409168	0.038401502680979	0.232050224820519
KCNK12	21.2930284499196	-0.167536685207227	0.42240089803477	-0.396629566808913	0.691640646028133	0.868890696782883
MSH6	160.517920269057	-0.0408915886276172	0.157827251531029	-0.259090798521432	0.795565184179699	0.916372330461793
FBXO11	2666.21560820209	0.346283441952403	0.179653465083141	1.92750772601101	0.0539163861477469	0.271682569160075
AC079807.2	23.3430480778054	-0.0521044517803631	0.340584881866071	-0.152985216181299	0.878409933825404	0.954060922252806
AC079807.4	19.5053924317326	-0.938579527193115	0.407583328908615	-2.30279174986462	0.0212905629426582	0.175591506820768
FOXN2	685.37002700871	0.0806094722102047	0.222288019784942	0.362635252624916	0.716877372530787	0.880618522842238
PPP1R21	911.597214189762	-0.0769750168482124	0.190288028980625	-0.404518441126163	0.685831519869205	0.865341683241157
STON1	9.9385182942913	-0.643581855233777	0.397325737267401	-1.61978395776724	0.105278693526868	0.373876681308323
NRXN1	448.07579787573	-0.464029596016532	0.336593428090803	-1.37860563305874	0.168016378814433	0.457737632942522
AC007682.1	138.657338390897	-0.601352142341855	0.275643007649652	-2.18163394554955	0.0291365595057728	0.202716579980948
GPR75-ASB3	65.9081501081239	0.647306241859041	0.212326077829759	3.04864220389379	0.00229878087107964	0.0600850201502684
CHAC2	23.1681537472314	0.295244386352556	0.267660099738773	1.1030571483785	0.270002348282911	0.570362013009888
ERLEC1	234.187636973614	0.0252004937476013	0.156583690501927	0.160939454593396	0.872141087059189	0.951653893727244
PSME4	1086.48464682907	0.285109837383452	0.171508729588215	1.66236341478355	0.0964399298040113	0.360144196816688
ACYP2	1296.27198760216	-0.0928639856595705	0.172405741314293	-0.5386362713425	0.590137854894855	0.813304144314039
SPTBN1	267.341582971595	-0.175995699096898	0.240544486284189	-0.73165551127607	0.464378857046245	0.732395897819181
AC092839.3	17.9282408520669	-1.11991602647088	0.45100217575889	-2.48317211460549	0.0130218153022597	0.138291512732591
EML6	152.139361915695	-0.237510834466839	0.193779039023697	-1.22567866815458	0.220319620767932	0.518363097279146
RTN4	3103.99430123218	0.230926360726134	0.136273766744587	1.69457677910196	0.0901557351938351	0.348609757284023
CLHC1	131.622808455547	0.600698414820444	0.268139227496691	2.24024817416116	0.025074815751135	0.187516013443271
RPS27A	1976.54085702558	-1.56062864483675e-05	0.332889765277496	-4.68812444124202e-05	0.999962594178906	0.999962594178906
MTIF2	194.905409131131	0.384604286107007	0.181705815394126	2.11663168442236	0.0342911188865603	0.220297661726366
AC012358.8	64.0924991154323	0.519310946482544	0.299988800734014	1.73110111181448	0.0834337321118707	0.336223291460435
CCDC88A	2194.0856665889	0.275299031418757	0.194257453151805	1.41718645515043	0.156428420819908	0.442000301688971
RP11-554J4.1	19.3749535149981	-0.145990484290705	0.398279186059487	-0.36655313508876	0.713952371158754	0.879732744491333
PNPT1	367.879399744975	0.123774319986797	0.135559413974134	0.9130632566058	0.361209273578408	0.653554206892307
EFEMP1	55.8908692226894	-0.0523343892519667	0.399543886286978	-0.13098533364712	0.895786909492656	0.960542282036354
VRK2	847.218977335873	-0.0621507912743695	0.257557276721485	-0.241308621000748	0.809315929701029	0.922942676824076
FANCL	288.705302143467	0.604130757810553	0.242909187690307	2.48706425456735	0.0128802133281359	0.137399922740806
BCL11A	15.1720143590947	-0.44416592992025	0.513647592275532	-0.864728924266016	0.387187590051512	0.672339482974545
PAPOLG	460.312502659772	-0.196510157171188	0.188116692044324	-1.04461839635627	0.296199373732061	0.596741787915915
REL	1321.92822968189	0.0625797594572045	0.166963738540924	0.374810482827478	0.70780141751422	0.877337210238279
PUS10	247.079305572541	0.376225127830652	0.233510173629494	1.6111723184601	0.107142169432479	0.377440868836883
PEX13	211.420571698614	0.503970792456347	0.215823256331433	2.33510883406566	0.0195377359513068	0.167678799697327
KIAA1841	206.802032601453	-0.214322342869355	0.171537974111796	-1.24941631133917	0.211512845524577	0.508044963249647
AHSA2	642.569655967952	0.898148899447304	0.228069508226889	3.93804900282331	8.2146820667326e-05	0.0142764328751424
USP34	2604.06509817604	0.344628705508889	0.152431479376366	2.26087621086437	0.0237669236198745	0.183322863464626
RP11-355B11.2	68.7510917375208	0.835096462082897	0.257495966864963	3.2431438528932	0.00118218506395854	0.0447190907832866
XPO1	1701.06949960142	1.12597636179298	0.321432888961856	3.5029905167128	0.000460065842351909	0.0292714353883015
FAM161A	29.8705393344687	0.096571105756272	0.31592083432825	0.305681345649816	0.759847277890575	0.90081340607326
CCT4	856.070981873025	1.25048987429398	0.447536029160283	2.79416581641547	0.0052033790369689	0.0884667716698762
AC107081.5	60.1651266424689	1.57477824068652	0.603028669602018	2.61144837728169	0.00901595985969598	0.114964285644169
COMMD1	1040.02204106411	0.0750411781918676	0.184581279391361	0.406548152875029	0.684339883631151	0.864732439911085
AC018462.2	86.6186525634244	0.141651464049142	0.32351446170383	0.437852030796758	0.661493550660775	0.852767195800685
B3GNT2	148.83380396579	0.577090277488778	0.246558586194352	2.34058073740689	0.0192537749548826	0.166959449764688
EHBP1	834.819519060507	0.0874034510737202	0.190461905204817	0.458902534760057	0.646304158453475	0.843599549259804
AC007098.1	21.2401117410488	0.0432745065757105	0.471093070669534	0.0918597815803304	0.926809445955581	0.972080769241398
WDPCP	930.240335005376	-0.0782367243515987	0.167808757891626	-0.466225513701289	0.641054088730178	0.841329018494542
MDH1	205.795238202172	0.280399989098745	0.16121341129525	1.73930932200929	0.0819803684789449	0.332707484238073
UGP2	552.419488745404	0.176941266397258	0.17364467849461	1.01898467566774	0.308210241774979	0.607105038225945
VPS54	852.579212992537	0.186345138094422	0.177582536075543	1.04934382745357	0.294019901380806	0.594525273862244
PELI1	3003.93502164772	-0.159260877255429	0.300239961531917	-0.530445302626708	0.595803223136685	0.817151302363294
AC074289.1	612.820022259603	-0.183091005328781	0.320528748394427	-0.571215550074397	0.567853538675329	0.798421409005493
AC008074.3	26.2855015012451	-0.374185272150246	0.408338070662681	-0.916361463781691	0.35947734034042	0.652405629276575
LGALSL	11.1896908828883	0.126049072562081	0.452937447641037	0.278292451239266	0.780787870376111	0.909776638082717
AFTPH	1052.57574171702	0.249145726372337	0.175080786337619	1.42303294144392	0.154726606098345	0.439699506857117
SERTAD2	716.505921208228	0.11520601181104	0.264476089608929	0.435600858971377	0.663126347463837	0.853475274325901
AC007880.1	31.21324797002	-0.434647516881327	0.411125314215694	-1.05721419200495	0.290413844218928	0.590976939771651
SLC1A4	304.192720511037	0.158299498690038	0.120410920204654	1.31466065055385	0.18862397673732	0.483469440080131
AC007386.4	72.462657200956	0.0045940409932407	0.373773589143957	0.0122909727350247	0.990193469526938	0.995646360617264
CEP68	226.948015487069	-0.334390587467712	0.232929415468583	-1.43558762981919	0.151119716759372	0.435790233409056
RAB1A	1693.66182617286	0.0918139508681318	0.129007456176718	0.711694917403552	0.476653715697456	0.73974829251058
ACTR2	1672.78224137654	0.0466092747164793	0.143431516298055	0.32495839073209	0.745212563450693	0.894533880754829
SPRED2	746.957675852381	0.309386525090862	0.232203736411797	1.33239253541634	0.182731233714282	0.476545555919834
AC074391.1	95.4915158145993	-0.0609724308119454	0.402015831133842	-0.151666740685259	0.8794497907349	0.954200449282764
MEIS1	133.737076598862	-0.506972028249113	0.363812148003643	-1.39349945028234	0.163468811142936	0.451918986680046
ETAA1	77.1034995419136	0.0610734110362516	0.239386027869235	0.255125211692025	0.798626392208731	0.91779958012831
C1D	220.153314682368	0.408507128102776	0.150855962816904	2.70792828122138	0.00677046514911519	0.101347965838922
WDR92	53.5809245441522	0.102037544456909	0.197104743827569	0.5176818298507	0.604680277757142	0.822407456620955
RP11-474G23.1	45.7449336775122	-0.130450166591595	0.343466625613237	-0.379804490053975	0.704090549091799	0.875273580288173
PNO1	86.6981652066905	0.0377834515683685	0.267964337127439	0.141001791407785	0.887868527144351	0.957977010080602
PPP3R1	108.486105846151	0.78738446009085	0.19196203707554	4.10177174657196	4.09998619628045e-05	0.00976986033965355
RP11-474G23.3	29.3170449389117	-0.0501280973905534	0.317798855770391	-0.157735298539812	0.874665384454031	0.952975724824075
CNRIP1	121.356668793776	0.243878867320492	0.240866247401886	1.01250743909162	0.311295491620872	0.609798518516218
PLEK	636.928683459495	0.423194907316069	0.238943444687911	1.7711090918138	0.0765425624134292	0.322130849428568
FBXO48	24.7313562825387	1.09174633803462	0.312578317312818	3.49271295405318	0.000478140180092721	0.0296254300876758
APLF	199.360229557768	0.314586903779572	0.231462472367066	1.35912703498942	0.174106337321694	0.465538148961479
ARHGAP25	1775.63540641622	-0.501858472223557	0.391587181522994	-1.28160086924114	0.199982695113718	0.495789725205537
ANTXR1	130.587802465476	-0.302791245609798	0.332905592095784	-0.909540881255844	0.363064688607974	0.654539229640793
GFPT1	374.017017335907	0.0364451790400359	0.146442680976897	0.248869925058156	0.803461399809449	0.920164057826801
NFU1	168.1058781752	-0.206964365491954	0.176102833501509	-1.17524721991586	0.239895823714803	0.537887639142289
AAK1	2145.9856406885	-0.189042616223136	0.119759574706536	-1.57851776516721	0.114446710147969	0.38801644220864
ANXA4	676.090173935807	-0.326682122374159	0.248087989231704	-1.31679942824258	0.187905864562083	0.482905336468544
AC092431.3	20.299190590349	-0.763902184077634	0.489251264347433	-1.56136987217914	0.118436506157633	0.394694711515761
GMCL1	178.895914200945	0.365357689117937	0.163471922987705	2.23498740603556	0.0254181755615247	0.18906680386468
SNRNP27	97.2703546636046	0.451716732291497	0.194848364528656	2.31829881346048	0.0204330868631507	0.171926398106306
MXD1	254.479878583788	0.650120460633835	0.425975153169158	1.52619338427861	0.126961710582802	0.405486980726425
PCBP1	432.110209860376	0.746623468030008	0.268434957812049	2.78139432403128	0.00541259491283109	0.0902447522253866
AC016700.2	15.2679503390406	1.21867814624737	0.66722926370186	1.82647586451172	0.0677786135476114	0.304814257356363
C2orf42	97.7170149126437	0.455343129968593	0.212852661910017	2.139240946684	0.0324161595629855	0.213767275157648
TIA1	331.724746706308	0.258385308492711	0.162366516288619	1.59137064955814	0.11152618560811	0.383484013098672
PCYOX1	125.11469323407	0.29004622475685	0.164885261741836	1.75907914202168	0.0785640671225715	0.325950482784737
SNRPG	171.223620887944	0.22430882893667	0.2469549783004	0.908298469949519	0.363720550686052	0.654898309709953
FAM136A	89.3672206749876	-0.0497426340866501	0.233798309866681	-0.212758741134677	0.831515146703427	0.933687056474569
TGFA	368.217937586576	1.13327237044432	0.423208882737202	2.67780856373954	0.00741055596357273	0.105806051761069
ADD2	37.4158148650859	-1.74095779203188	0.527365334124622	-3.30123669376508	0.000962596387406838	0.0405285486468583
AC007040.11	19.982317567252	-0.241486338906675	0.298462643932642	-0.809100716005097	0.418457216461473	0.697177970785223
TEX261	55.9270773017426	0.216728869746219	0.212670750712087	1.01908169797936	0.308164182216976	0.607085986079589
AC007040.6	9.45299057380138	-0.342031993999937	0.591868340212894	-0.577885267316223	0.563341582568225	0.795698523837475
AC007040.8	92.0030824874259	0.18754504878228	0.499791270068634	0.375246748020479	0.707476966129609	0.877065366540823
NAGK	512.740393851213	-0.290696958749447	0.176627888083941	-1.64581574236621	0.0998017002017485	0.366034637539233
MCEE	164.515056622478	-0.0663721499062151	0.196319852190181	-0.338081702720102	0.735301618676543	0.890467658491468
MPHOSPH10	148.80439132007	0.196034011225374	0.132720471682822	1.47704426257511	0.139663772774434	0.422460996522898
PAIP2B	42.7124057630541	-0.143432870758247	0.224847331094814	-0.637912267225284	0.523530791856189	0.770653584906357
ZNF638	2748.64315518169	0.514859820112053	0.176910151101698	2.91028986695106	0.00361093689627364	0.0745604841304819
DYSF	126.778962209982	-1.36995463301277	0.302401130571733	-4.53025632021505	5.89121686841215e-06	0.00479970528882475
EXOC6B	1701.42226867402	0.220614637002874	0.173543395696272	1.27123614308541	0.203644652054972	0.499427807568008
SPR	43.982361935399	2.07352697341083	0.474569915604845	4.3692760649779	1.24659097007145e-05	0.006486163602187
SFXN5	512.760729571045	0.123658919097296	0.188066957127871	0.657526026824679	0.510842741461972	0.763775373924583
RAB11FIP5	41.5702605931313	0.187496832143134	0.214985167783751	0.87213845529908	0.383132849524283	0.668848850210646
SMYD5	38.6634309233958	-0.146342667320878	0.300494083690699	-0.487006817317273	0.626253499778081	0.834091542726876
PRADC1	32.5210078391984	0.0218264186897197	0.268426879112934	0.0813123438377299	0.93519355753464	0.975557038076942
CCT7	166.683513982569	0.520849539490633	0.224557785346162	2.31944547675214	0.0203708942400615	0.171614473649213
FBXO41	86.0601535448965	0.0399821103792528	0.237454270036	0.168378148656544	0.866285797516177	0.949488388238069
ALMS1	407.569841038002	0.327536092692865	0.181442003044994	1.80518340404147	0.0710459870523524	0.311429556710459
TPRKB	101.37980967154	0.564553377151557	0.260842705887035	2.1643441216104	0.030437948891189	0.206562588474738
DUSP11	135.662155737502	0.667036689140888	0.212643495315583	3.13687793812334	0.00170757200655684	0.052387014658824
STAMBP	301.180026547977	0.309213598265653	0.16478212445233	1.87649964638674	0.0605867032113124	0.28764461110179
DGUOK	288.700758295932	0.0295882409983654	0.136170517698276	0.217288158248222	0.827983784997986	0.932321273598298
DGUOK-AS1	41.3690325981219	-0.107969864408518	0.289186047795882	-0.373357792436539	0.708882168741308	0.877838386014685
TET3	1042.27574036085	-0.226915817958142	0.211780809398718	-1.07146543920762	0.283960202522287	0.585104608976392
BOLA3	44.1003843576599	-0.195431073496765	0.400575954370168	-0.487875199109353	0.625638242372601	0.833684587940803
BOLA3-AS1	10.5761028941537	0.400630718734705	0.378392460127378	1.05877035340461	0.289704378440912	0.590551622789585
MOB1A	679.584323259614	0.439821375825638	0.132122472161212	3.32889150975755	0.000871923615202574	0.0382891432357685
MTHFD2	360.738618181368	-0.0974645901303619	0.244941895879381	-0.397909021567945	0.690697249736003	0.868328906231292
RP11-287D1.3	290.90309126208	0.112286599792406	0.343525883169916	0.326865034902965	0.743769967826421	0.893959955566314
DCTN1	131.444677158528	0.336834213716317	0.131217549755161	2.56699057667833	0.0102585400208538	0.121991077482484
WDR54	14.9819366127216	0.0134843339932824	0.351190727702321	0.0383960421777198	0.96937191654155	0.986652214672108
RTKN	95.8279430119823	-0.432069664949556	0.353508962169366	-1.22223114881753	0.221620227697846	0.520263385241433
INO80B	59.0493391186716	0.163199131586565	0.225799697156551	0.722760630956103	0.469826958391805	0.734667963062096
MOGS	171.949210092532	-0.209617468830352	0.219272554746726	-0.955967649815881	0.339088578732535	0.634160279905413
CCDC142	107.788589161607	0.009438528628944	0.230289404080633	0.0409855098050417	0.967307447656428	0.986464392218817
TTC31	80.6010725346151	-0.304417400868707	0.205333199631628	-1.48255324231463	0.138193147865154	0.420272416876089
PCGF1	18.5069779158742	0.76355515296103	0.339610120524119	2.24832861807133	0.0245552431687323	0.1855079587579
AUP1	312.959731048042	0.250987241702943	0.163615894053232	1.53400281283972	0.125028960787165	0.403286701031312
HTRA2	49.9502518523041	0.525281219763714	0.238170486024116	2.205484098943	0.0274201423972972	0.196173951868141
LOXL3	447.002620631405	-0.395216237706741	0.259641702068351	-1.52216009430835	0.127968971406249	0.407138504756265
DOK1	165.056693742604	0.0541157204593989	0.223309410934164	0.24233515387022	0.808520476552625	0.922727657897531
M1AP	60.3985003771421	-0.527454702769032	0.384052728182743	-1.37339137067151	0.169630710991797	0.459555817947571
SEMA4F	14.7026222001959	-0.217920028849095	0.378686096766544	-0.575463505816114	0.564977865195273	0.79612812354689
HK2	581.384616510458	-0.0800696305135065	0.390582264362058	-0.205000681851965	0.837571592298341	0.936472620687946
POLE4	72.7938775242856	0.064298881421765	0.265936186274387	0.241783122193919	0.80894821750098	0.922868422915898
TACR1	23.9126377393168	-0.337213489229122	0.498654342917111	-0.676246971512239	0.498883854613901	0.756149106974015
RP11-355F16.1	19.741850245348	-0.411205010109982	0.321117450158122	-1.28054395644802	0.200353895815706	0.495973404541892
EVA1A	25.3335044197953	-0.119797854843082	0.579688073400107	-0.206659167818339	0.836276048308457	0.93577663245998
AC007099.1	25.3895035690485	-0.410356379476854	0.330513837647783	-1.24157095024311	0.214394905428353	0.511799199050886
MRPL19	217.326140536606	0.0681539640864784	0.134635970292465	0.506209179749141	0.612709811415374	0.826056355607416
GCFC2	292.306338727098	0.269173716352596	0.147198036763239	1.82865017952344	0.0674520303393777	0.304166401434683
LRRTM4	266.23407140436	-0.857384933131123	0.386589692718277	-2.21781632899337	0.0265673582917768	0.193309160017706
CTNNA2	360.54240784569	-0.561240793287913	0.314305002947185	-1.78565656933632	0.0741548814579372	0.318209887408494
AC010105.1	10.1537578942786	-0.174636774089839	0.690444061671919	-0.252933993909592	0.800319220025545	0.918423413148475
SUCLG1	237.373625797688	0.282748893615217	0.151557990831491	1.8656152147701	0.0620952194043918	0.291337637947939
DNAH6	21.3342598659994	-0.104670647779961	0.418549349697797	-0.2500795852521	0.802525803087375	0.919597561724571
TRABD2A	26.856256678713	-0.891618159943671	0.396151238810733	-2.25070143064642	0.0244044541023988	0.18549608758288
TMSB10	1790.88323991328	0.0543277846550806	0.334686079025168	0.16232460224614	0.871050241807894	0.951433244885715
KCMF1	692.559858532518	0.330934413741806	0.16205265348077	2.04214128330257	0.0411375188341144	0.239568129293457
TCF7L1	45.1489152651609	-0.554842746452459	0.294008268334834	-1.88716715211754	0.0591378468936053	0.284420823745434
TGOLN2	581.591171643576	0.053921321611538	0.162669294343729	0.331478179880706	0.740283320178214	0.892416178714729
RETSAT	56.1436452211429	-0.183959606588122	0.193600463971382	-0.950202302280201	0.342009469041964	0.637551506312417
ELMOD3	407.00968245728	-0.0739293428228939	0.127279179650748	-0.580843960699266	0.561345623894173	0.794426192980778
CAPG	468.776421508312	0.0030994042545489	0.195126950994377	0.0158840397943707	0.987326902796617	0.994720681006637
MAT2A	621.930287237489	0.318229146261325	0.226427742936719	1.40543354861892	0.159892396497504	0.446791107660854
GGCX	146.848338444212	0.0444781429649637	0.263039522959443	0.169093003456449	0.865723488120587	0.949433423769399
VAMP8	235.270186372499	-0.259638474118906	0.30037578251917	-0.86437885218771	0.387379806294636	0.672533266203924
VAMP5	60.353102462063	-0.360826857458038	0.340798052927251	-1.05877030211514	0.289704401804922	0.590551622789585
RNF181	102.446456714437	0.0250032675769993	0.316471757739311	0.0790063156207301	0.937027599629846	0.976071159558936
TMEM150A	69.8568448441995	0.0514234193162884	0.242658303416312	0.211916998480224	0.832171788897966	0.933959464468747
USP39	697.787969914443	0.00344694101519228	0.194814190089081	0.0176934802008833	0.985883381880981	0.993941119445996
C2orf68	147.013799177945	-0.212097497030908	0.161867079524733	-1.31031892126342	0.190087969129091	0.485527678654473
GNLY	239.152102358995	-0.267649608020233	0.677095186947874	-0.395290962304297	0.692628168501816	0.869369842412542
ATOH8	121.401408943554	0.405539865358986	0.499209825770114	0.812363548200145	0.416583056028576	0.696140996272111
ST3GAL5	531.087298751075	-0.390697874941725	0.169149223995228	-2.3097822485591	0.0209002125585501	0.17391478619793
POLR1A	201.679575917841	-0.104141381172657	0.164923862030442	-0.631451264180526	0.527745505756605	0.773581621687155
PTCD3	392.342853859009	0.332480163020998	0.146086914509549	2.27590653233534	0.0228516044421158	0.180110831546976
IMMT	387.429015946739	-0.355412643719461	0.172011573037677	-2.06621355437295	0.0388083195650982	0.232971016925902
MRPL35	83.0719462213853	0.078617503976607	0.184376142927047	0.42639737836209	0.669818311393829	0.856669122828259
REEP1	40.5666529281398	-0.813247034266544	0.420053861512307	-1.9360541796679	0.0528610656012883	0.269260100417048
KDM3A	620.359166093351	0.703117879505782	0.279477446906318	2.5158304803803	0.0118752285302819	0.13155797662631
CHMP3	140.894825808285	0.0229055809440354	0.179053284350182	0.127926058587331	0.898207488702951	0.961510515106986
AC015971.2	53.8995849857622	0.17005481216765	0.334750173020866	0.508005150925044	0.611449730887853	0.825558574907579
RNF103	47.3391127999786	0.315187886624616	0.259568772496915	1.21427505933273	0.224642706287566	0.522712758404775
RMND5A	225.482124891002	0.34934961076837	0.153012467146963	2.28314474815201	0.0224218434352274	0.179503855985285
RGPD1	19.3797586720696	-0.112873923658367	0.448002167963546	-0.251949503216582	0.801080095443294	0.918698124304091
PLGLB1	14.918755728248	0.445724429868184	0.444777193402321	1.00212968758271	0.316280961242273	0.614585552919414
LINC00152	57.0482386727884	-0.581023707693864	0.400709545241503	-1.44998719045659	0.147062091336259	0.430507069621489
RGPD2	31.3270328343464	-0.368230717782424	0.799664804600021	-0.460481336260143	0.645170764938938	0.843338937512312
KRCC1	636.240788624664	0.384597035528563	0.239400860678306	1.60649813220748	0.108164505004376	0.37896190707539
THNSL2	34.6248733404213	-0.52607926313922	0.478489322011858	-1.09945873175866	0.271568025031529	0.571627110688343
EIF2AK3	268.711452795869	-0.238521680003911	0.23031643287807	-1.03562597346315	0.300376669807599	0.600418824416803
RPIA	119.90341681215	-0.105542975658469	0.178886690215827	-0.589999040907581	0.555191292507988	0.791382581908096
MAL	142.968984827155	-0.539257531821	0.466342828517447	-1.15635429311813	0.247536269072058	0.547488261343844
MRPS5	359.147098801468	0.529966109498438	0.197147056291152	2.68817663052381	0.0071843383038464	0.104331477328474
ZNF514	118.926937809477	0.0432650130455983	0.230264658959165	0.187892546086592	0.850960886035184	0.942983279208393
ZNF2	55.1134032637415	0.101935409151391	0.247101376918409	0.412524650500226	0.67995491666894	0.862361674625966
AC092835.2	28.5099002666239	0.317345663356379	0.331033317425947	0.958651732774209	0.337734221700178	0.633386930017452
KCNIP3	24.9801142013552	-0.159180972275143	0.37234214565134	-0.427512636252035	0.669005983341076	0.856163588324981
FAHD2A	43.9180698811092	-0.538388152718341	0.213166042510213	-2.52567503894315	0.0115476239995978	0.129912716661692
LINC00342	34.4889087052501	-0.362780625401871	0.313763076759204	-1.15622471945698	0.247589251243429	0.547488261343844
ANKRD36C	379.404558083249	-0.0136280046194582	0.247667478907838	-0.0550254101973939	0.956118220046171	0.982928836233261
ASTL	34.4992312275577	-0.00103826595478659	0.770579511595455	-0.00134738328642674	0.99892494400356	0.999608394063577
DUSP2	72.8771854926374	1.16002874417809	0.914727113581111	1.26816919161457	0.204737536540089	0.501321053115719
STARD7	256.122951329337	0.115860836971538	0.114415259530273	1.01263448116274	0.311234783530543	0.609798518516218
TMEM127	170.961393615255	0.201810428160517	0.17728535521644	1.13833671097161	0.254979910314898	0.554902503092222
CIAO1	241.758268414379	-0.083639556189201	0.181845856016581	-0.459947551301771	0.645553867611964	0.843349833782633
SNRNP200	258.592474692683	0.175030211447115	0.177630035226055	0.985363827825447	0.324445390749797	0.621057566755636
AC021188.4	21.9336360370895	-0.364655373895499	0.388669612042027	-0.938214263728105	0.348134309585012	0.642365939075021
NCAPH	9.90783900200732	-0.992702806236426	0.515651250203776	-1.92514379795284	0.0542113709253613	0.272428467626123
ARID5A	320.079521609826	0.284058019376725	0.151838481053417	1.87079070737537	0.0613740961458044	0.289770651435478
KANSL3	253.837609088823	-0.0606110032024242	0.171993509547614	-0.352402851490421	0.724536163799904	0.884226446815652
LMAN2L	99.8179584577514	0.364707162604714	0.18276357418579	1.99551340703136	0.045986913381635	0.253551111321612
CNNM4	111.105022489455	-0.424450297576798	0.220902250133011	-1.92143944808722	0.0546763293091877	0.273373842692606
CNNM3	36.7207126078405	-0.0366564568403315	0.208074499686237	-0.176169866541104	0.860160493528315	0.947449247375509
ANKRD23	166.171185066797	-0.195318526000267	0.184452639745241	-1.05890881404589	0.28964130977158	0.590551622789585
ANKRD39	36.8420117682363	-0.0705035690488274	0.274937630043893	-0.256434774088842	0.797615139456127	0.917625912749002
SEMA4C	114.96591502282	-0.670459310577968	0.327161804001682	-2.04932025186694	0.0404308096115198	0.236977160638595
FAM178B	45.5653720456833	-0.917922436497127	0.362681426815999	-2.53093312374891	0.0113759536219112	0.1293772394192
FAHD2B	25.0643288467672	-0.71755330642544	0.469787603627893	-1.52739940535723	0.126661724234587	0.405065019576357
ANKRD36	487.39284891996	0.00999630955281676	0.208697883745635	0.0478984710980608	0.961797157880957	0.984646854981158
COX5B	423.68744117917	0.0604206739584352	0.314308551770047	0.19223363035518	0.847559203916251	0.942120479568638
ACTR1B	125.009101035113	-0.319302918027117	0.251955221675212	-1.26730026035627	0.205047947475109	0.501610220688894
TMEM131	1463.11226989961	0.535102479757836	0.223407600620962	2.3951847576829	0.0166119922079281	0.156523105826652
VWA3B	9.26742104950664	-0.540113967927317	0.400533435872047	-1.3484865920154	0.177501929755974	0.469548469327519
INPP4A	1266.43125014392	-0.23477504928263	0.231776311686524	-1.01293806763204	0.311089743887455	0.60968181452112
COA5	92.1164191538189	0.39623902917148	0.172985040118961	2.29059708804291	0.021986727515112	0.17789842961306
UNC50	165.464744422916	0.44844127177167	0.144235827147999	3.1090837875636	0.00187668489891815	0.0550274355949918
MGAT4A	4457.40043054753	0.0352235016536549	0.225933267779141	0.155902236088965	0.876110082718831	0.953180346924094
AC109826.1	99.0614459820168	-0.0384245362932227	0.267076443940268	-0.143870929709609	0.885602391561598	0.956729135355947
KIAA1211L	266.052649322548	0.100073406649112	0.262445719326493	0.381310874134002	0.702972585708889	0.874669696895844
TSGA10	251.184197269304	0.567848963430152	0.242846197453059	2.33830700000939	0.0193713281541314	0.167123536426941
C2orf15	424.771800048237	0.408212909544618	0.146840935957562	2.77996668219681	0.00543644759054424	0.090340330279522
LIPT1	49.8270920010243	-0.0489026709464484	0.20958126836671	-0.233335122587778	0.815501187314331	0.925333762177771
MITD1	434.491606214743	0.815133067361068	0.273670409998247	2.97852101499131	0.00289643166698639	0.0658836409698064
LYG2	14.6130171873822	0.498347397071947	0.431013663345789	1.15622180792013	0.247590441850833	0.547488261343844
LYG1	32.6508571063097	0.529357562211754	0.277607805237262	1.90685403012833	0.0565394924382345	0.277933085397615
TXNDC9	117.471141895698	0.113338077572463	0.190602708475256	0.594629942455286	0.552090860662964	0.790311790587806
EIF5B	416.448401966348	0.0632567449936436	0.177162049619925	0.35705584310721	0.721050000553888	0.882029343004697
REV1	667.389805867703	0.240065269280184	0.163110375461236	1.47179643601051	0.141075856332459	0.423557600692954
AFF3	209.763894836853	-0.572156618604546	0.263897253789114	-2.16810372366272	0.0301507956042049	0.205844826953634
LONRF2	36.3163595473439	-0.0851710868617714	0.418343407187709	-0.203591320906261	0.838672876011801	0.936950466277011
CHST10	37.5569214228618	-0.432274544614075	0.253564285822349	-1.70479270458827	0.0882330926293414	0.345353071699765
PDCL3	28.0696029328469	-0.316227219949168	0.354590986073004	-0.891808400014044	0.372495638533549	0.661703282931616
NPAS2	59.2287858743616	0.509646163744412	0.390916286736908	1.30372200145094	0.192328385063275	0.48847720754996
RPL31	900.715370420947	0.258712370479513	0.264168365764472	0.979346522929913	0.327408790627706	0.623260337760862
TBC1D8	791.363260026066	-0.136762966896054	0.300587061456504	-0.454986206769396	0.649119162053466	0.845179643918398
CNOT11	190.822154715062	0.341480478371434	0.110217062695648	3.09825420873713	0.00194664371007071	0.0560050787187733
[truncated: 14,685 more rows]
