# Supplementary material for: Integrative analysis reveals generalizable human neurodegenerative disease-associated glial states
Source: bioRxiv. 2025 Sep 25:2025.09.25.678630. Preprint. [Version 1] doi: 10.1101/2025.09.25.678630 (PMC12485690; doi:10.1101/2025.09.25.678630)
Supplement: Supplement 10 [file media-10.zip › DAM_replication_DESeq_results/Macnair_2025_CTX_GM_GML.csv]

	baseMean	log2FoldChange	lfcSE	stat	pvalue	padj
AL669831.5	16.0198185479459	-0.267355426894128	0.389970174890231	-0.685579165046105	0.492978523683681	0.898279926969466
SDF4	12.5705453838887	0.484282159448638	0.393302069231806	1.23132370087585	0.218201820930219	0.75718882552086
UBE2J2	15.5301382118206	-0.0322241731727827	0.351649122564907	-0.0916372915642203	0.926986221705113	0.991648159693079
CCNL2	21.9288353926924	-0.0136537346503344	0.353541629303852	-0.0386198781660299	0.969193453629786	0.997952924260956
MRPL20	10.3294897757852	0.343910012297455	0.82013950874727	0.419331112121112	0.674974161852602	0.945199924811641
SSU72	12.2757229509844	1.46130990527712	0.935092417083831	1.56274382999955	0.118112860673642	0.671593932246472
CDK11B	8.96501332237557	-0.830984578231393	0.425157198436741	-1.95453489035782	0.0506379928175415	0.53709913011193
CDK11A	9.79264776764949	-0.129160758128379	0.472652532265392	-0.273267885626931	0.784647299702659	0.972903415382656
NADK	10.355314375272	0.532424905672713	0.455039652432055	1.17006265899479	0.241975754089673	0.77352169782613
GNB1	107.689568567078	0.03969064814552	0.217959676847037	0.182100876270682	0.855503561066626	0.983764235214408
CFAP74	17.945057937444	-0.777343330165811	0.502595533760012	-1.54665785497606	0.121945770829866	0.674537418232286
SKI	107.095993581955	-0.171662645758527	0.247986938838687	-0.692224544415186	0.488796327215895	0.895333157524395
RER1	13.8198247403002	0.471358552929757	0.433333729344724	1.08774951269668	0.276705703226246	0.795757469828801
CEP104	11.9496916229059	0.329370526152611	0.373283261695919	0.882360823403114	0.377581714310743	0.847260363231971
NPHP4	12.9298133260874	-0.193672368532441	0.378136478560276	-0.5121758399767	0.608527950311816	0.935615578951289
TNFRSF25	9.05604521575678	-0.303129998695887	0.704754141707344	-0.430121627893554	0.667107168066584	0.944207039763945
PLEKHG5	10.1597996231442	-0.676735251124822	0.638189967429674	-1.06039782143613	0.288963652895269	0.807995894864436
NOL9	11.2268773579843	-0.257491262454028	0.41377331753799	-0.622300306810836	0.533744419490572	0.909497850861905
DNAJC11	16.8763935563225	0.124439599009283	0.323768262679222	0.384347736802645	0.700720731101898	0.953354294329001
CAMTA1	36.4377973755793	0.133871261233852	0.629294580638228	0.212732264590743	0.831535799227215	0.979516608108851
PER3	25.1607135812326	-0.00943220952501297	0.860880487439757	-0.0109564680145838	0.991258178231404	0.999998278621771
RERE	242.869488715131	-0.193622050566923	0.186844018796541	-1.03627641823398	0.300073204407733	0.815893137743066
ENO1	18.2200412843142	0.412124811063909	1.16992314925681	0.352266566676376	0.724638359100051	0.959746198082537
SLC2A5	144.907825589312	0.740527493493992	0.367690425894469	2.01399721434828	0.0440098259563701	0.522270666494123
MIR34AHG	35.707957268468	-0.260984908175131	0.341846401286686	-0.763456649515108	0.445191106295299	0.873253941769667
H6PD	12.5870405525507	0.231713756991839	0.425580901183621	0.544464651368046	0.586121766916896	0.927839654927898
SLC25A33	9.87658639890336	-0.77361858306999	0.44276047006022	-1.74726208725176	0.0805918862982254	0.629182994766677
PIK3CD	64.1776602052008	-0.169647962631772	0.294842107876342	-0.575385801755708	0.565030404386706	0.919538482675468
CLSTN1	10.344869483622	-0.336640252061969	1.49732540603484	-0.224827716610678	0.822113303271016	0.97631349187672
CTNNBIP1	10.4564849867912	0.0980725587002068	0.417579111727545	0.234859828822558	0.814317529483688	0.97631349187672
NMNAT1	9.25559701773348	0.0658457617168153	0.494296969737769	0.133210935425615	0.894026562706392	0.987092563541813
UBE4B	38.6424062503901	0.000990055418821793	0.242821717331124	0.00407729353742979	0.996746799450335	0.999998278621771
KIF1B	16.0564469522912	0.717335406839883	0.89060850565854	0.805444145527742	0.420563425662829	0.862950596949873
PGD	8.30404998251345	1.07443847327446	0.537329402832871	1.99958994912595	0.0455445601423678	0.523331148454063
PEX14	24.0605685786221	0.0115254593696394	0.330556060116006	0.0348668826872957	0.972185888334945	0.998525371911746
EXOSC10	9.27693754997596	-0.191626742382221	0.459186233014851	-0.417318135006071	0.676445725499359	0.945199924811641
MTOR	22.7229183882392	0.477896643704542	0.275992770576787	1.7315549342318	0.0833528359586525	0.630344013129801
MTHFR	19.6166774020792	-0.114356845328291	0.33393882269383	-0.342448489234626	0.732013402690314	0.961428252638395
CLCN6	18.925429106048	-0.0781135070376391	0.33278371721837	-0.234727551247292	0.814420202276817	0.97631349187672
KIAA2013	8.22588036802689	0.285058484843615	0.485194722681605	0.587513572423327	0.556858837785704	0.915930437226706
MFN2	8.79381418237601	0.596179339292779	0.593299249924366	1.00485436205891	0.314966982830826	0.821026415306905
TNFRSF1B	80.1958866960701	0.0742056566660828	0.355748934420557	0.208589961870016	0.834768347476211	0.979635950826746
VPS13D	78.114211255197	-0.0333034338854414	0.159751496592616	-0.208470246575335	0.834861812063979	0.979635950826746
DHRS3	40.421260052428	-0.296461854748573	0.317840735656436	-0.932737127405307	0.350955710382446	0.836454437861936
PDPN	14.4059769488179	0.948239259175888	0.779541147959131	1.216406935873	0.223829943133954	0.760602079635745
PRDM2	59.7211811715355	-0.279707451523415	0.191554404383671	-1.46019848733512	0.144235530950208	0.698354932664267
TMEM51	37.6233739128299	0.234116116800714	0.426770000217988	0.548576790030064	0.583295917626897	0.926679225324545
EFHD2	21.0001385098294	0.396622853881603	0.435219842443576	0.91131611016339	0.36212884043255	0.843757153619014
DNAJC16	14.4711446234536	0.229377044331516	0.407106881811511	0.563431999259881	0.573140752605234	0.923428527801279
DDI2	23.639377436	-0.234872702898391	0.267373963174582	-0.878442687948006	0.379703527008051	0.848181626788603
PLEKHM2	31.8322338819814	-0.428056059379274	0.247693126646002	-1.72817092333387	0.0839575850596965	0.630344013129801
SPEN	51.8640939410591	-0.30567658090516	0.201753660761173	-1.51509806440145	0.129747571790074	0.687261054767831
FBXO42	39.8690114130323	-0.0888559380335377	0.255354846681044	-0.347970438738235	0.727862384255424	0.960052849532401
SZRD1	10.6979989289143	-0.0058925383717696	0.390033654101187	-0.0151077690599512	0.987946202856491	0.999562919399334
NECAP2	10.6827469572902	0.10815784199875	0.402501623432715	0.268714051576566	0.788149737784453	0.973870561942623
NBPF1	18.9173196031618	-0.596727207336314	0.348173607010734	-1.71387835068704	0.0865510698559941	0.630344013129801
CROCC	24.1059675655692	-0.451067437715854	0.377638378821818	-1.19444278709999	0.232304808169714	0.76806172815567
SDHB	15.7455804573871	-0.512982192868913	0.371419736616332	-1.3811387556898	0.167236301282344	0.70947450037351
PADI2	81.8863814942214	0.282108614998585	0.498689160702801	0.565700314402283	0.571597521472616	0.923004847316045
RCC2	35.7349888088328	0.118313350765859	0.233126954894834	0.507506096063545	0.611799760159986	0.935722911077896
ARHGEF10L	36.0444223396791	-0.0518897152550175	0.2872287758925	-0.18065639521591	0.856637287101097	0.984245020938223
IGSF21	167.652619782557	-0.894815942941218	0.448930669909995	-1.99321633142288	0.0462377635455839	0.524499441654097
UBR4	29.9336642543505	0.120790636169356	0.232366492634318	0.519828116351731	0.603183380776323	0.934264378649465
EMC1-AS1	9.08008914486118	-0.719211387963535	0.41521272891503	-1.73215158851914	0.0832465759842627	0.630344013129801
CAPZB	235.617153131428	-0.673097063803808	0.295126288488881	-2.28070859851296	0.0225656960219067	0.423609575659803
MICOS10	91.591109305591	-1.61988263404543	0.87324532839838	-1.85501437152428	0.0635941743378135	0.582931241626769
TMCO4	15.2295295048824	-0.355176537310049	0.390959649711743	-0.908473643180115	0.363628032853834	0.844373364199969
LINC01141	78.0653023838932	-0.0684957996870016	0.444577654716387	-0.15406937114439	0.877555038178358	0.984954390624009
DDOST	9.06915253076103	0.552182523100641	0.470376028362064	1.1739172275072	0.240428181338576	0.772653653973251
HP1BP3	77.7628579882318	-0.136291163080693	0.24700662189571	-0.551771292747922	0.581105057881051	0.926074175509413
EIF4G3	244.819736138638	0.208449826834574	0.173900419819635	1.19867351125876	0.230654921762382	0.765631785443485
USP48	30.7778363321688	-0.24112012892237	0.242591180344935	-0.993936088606053	0.320253983385834	0.823259583766298
CDC42	49.1352325905038	0.391433058441775	0.231836237032417	1.68840326021614	0.0913338450728154	0.637149085826876
ZBTB40	15.9459200041361	0.602167317844154	0.414915727881157	1.45130029396387	0.14669625948789	0.698994752617454
C1QA	83.0621868587931	1.29479113650012	0.526672018296467	2.45843920223472	0.0139542401661016	0.369429310827246
C1QC	97.3145185328362	0.788004766608882	0.544393006218352	1.44749245050518	0.147759049352117	0.69952182487978
C1QB	170.730807040062	0.969603562336365	0.559307010561318	1.73358020555343	0.0829925951380573	0.630344013129801
EPHB2	34.4504867084452	-0.0554751524395948	0.337477128815269	-0.164381961629054	0.869430462944403	0.984954390624009
KDM1A	17.5554738133168	0.397468753401063	0.315691825645017	1.25904037137788	0.208015750223333	0.749982092025231
AL031428.1	8.76403166802097	0.320300342495621	0.543219308794729	0.589633573972709	0.555436337740278	0.915917208644748
LUZP1	46.8671290655894	-0.413399315994341	0.263680637245839	-1.56780308297311	0.116927095199482	0.668611391682617
HNRNPR	33.9800085383613	-0.163750432058957	0.284935548406688	-0.574692883968402	0.565499020949238	0.91980765686301
RPL11	58.715824960344	1.30581375906135	0.557768172283513	2.34114068164793	0.0192249214496423	0.402630401572532
HMGCL	9.90481893826216	-0.0509212073179887	0.46961469099631	-0.108431887447892	0.913653107721239	0.989505314487588
PNRC2	8.07528256658145	-0.0783790686734404	0.565839390696672	-0.138518226129395	0.889830866097861	0.987092563541813
SRSF10	27.1637495416787	-0.0533919922732721	0.275833451941227	-0.193566051896593	0.846515682055917	0.982130625898697
NIPAL3	10.8087766896982	0.328452220418668	0.587810462676501	0.558772327602189	0.576317110405403	0.924617292522009
SRRM1	34.4639936947677	-0.213879830239605	0.23697030061704	-0.902559644321208	0.366759652775125	0.844373364199969
RSRP1	90.0782948048746	-0.013568555982953	0.255471319846998	-0.0531118561217721	0.957642784968053	0.996341105652122
TMEM50A	12.9678438100092	0.84574233771476	0.420751755362036	2.01007441308722	0.0444233136816157	0.522270666494123
MACO1	25.6877226309649	0.253383234917704	0.250882101157543	1.00996935910781	0.312509970388384	0.821026415306905
MAN1C1	45.778130000577	0.0886900123260847	0.292313262978488	0.303407417858462	0.761579393318924	0.968658737791596
PDIK1L	9.06837704387767	-0.371671877477855	0.396468664034511	-0.937455872793776	0.348524112137023	0.836430296018718
SH3BGRL3	8.71838170729504	1.27452784246801	0.707760713426415	1.80078919088028	0.0717361132164682	0.607462597242635
DHDDS	10.2632810382367	0.16850770532749	0.462945536158939	0.363990344794334	0.715865219313568	0.95808358226132
HMGN2	9.71497662108123	-0.0767115076927702	0.711709362730968	-0.107784879207452	0.914166337650348	0.989505314487588
RPS6KA1	49.1336590970435	0.363051487240252	0.219288931562369	1.65558509795099	0.097805870063716	0.647941474041389
ARID1A	95.1302508718186	0.127035689358388	0.153964756894615	0.825095898052441	0.409317148348972	0.858688498974141
WDTC1	14.6027079316744	0.0372415508217008	0.404958177674396	0.0919639431300599	0.926726687366171	0.991648159693079
TMEM222	8.11896099008966	-0.0940409002392338	0.544227657285295	-0.172796988503537	0.862811004263046	0.984954390624009
WASF2	132.742574212283	-0.208620931004679	0.209471834050276	-0.995937864155078	0.319280336505158	0.823259583766298
AHDC1	15.4971528150306	0.0365895211407356	0.375507288861208	0.0974402421100793	0.922376788176697	0.990706376284847
STX12	35.8043371472001	-0.246576078746068	0.212304099279947	-1.16142872220724	0.245467594133577	0.775838164485398
THEMIS2	19.1551504888419	0.258477412147418	0.514664288741483	0.50222527150558	0.615509068225748	0.935722911077896
RPA2	11.6865975903264	0.633388834543353	0.457451157898401	1.38460428748992	0.166173499746686	0.70947450037351
EYA3	40.4499144421689	-0.170649327347422	0.238392524079606	-0.715833384483306	0.474094235693542	0.888304424939073
PTAFR	52.32153792685	-0.716824535920134	0.266344747990695	-2.69134098317259	0.00711654158437525	0.304307616970998
DNAJC8	11.2921249283876	-0.225372341148802	0.608309783307567	-0.37048942386457	0.711017855353375	0.956819835934779
PHACTR4	54.5275210973582	0.0110699552033542	0.215775565697137	0.051303098975034	0.959083998733482	0.996341105652122
RCC1	11.8551814022408	-0.391374825542078	0.557879749665971	-0.7015397597357	0.48296623078911	0.893190909354323
TRNAU1AP	10.8964862478943	0.158896387627449	0.424640614156543	0.37419027368134	0.708262759738937	0.955749357326289
TAF12	8.27894469701831	0.872646385840912	0.462884528177073	1.88523558840379	0.0593980380059864	0.573727510137066
GMEB1	9.81736554194993	-0.14200177700888	0.404621397389552	-0.350949746911598	0.725626049487481	0.959746198082537
YTHDF2	22.7405111586338	-0.380055363205482	0.291542793968168	-1.30360060707581	0.192369793588952	0.729016101652361
EPB41	80.3944497457471	-0.396543183533862	0.26740308948374	-1.48294166794948	0.138089909516197	0.692003563560182
SRSF4	41.7948258382278	-0.175704252879172	0.197468953766519	-0.889781656953116	0.373583137813391	0.84719756224029
LAPTM5	180.115506194648	0.514460948966602	0.242608192306098	2.12054236123036	0.0339603330593385	0.500794139784158
PUM1	96.9164026141256	-0.0180851608772934	0.138522095794966	-0.130557950148705	0.896125008834006	0.987092563541813
SNRNP40	10.4952970578492	-0.356284263216043	0.418614589375407	-0.851103311395899	0.394711966125756	0.853101892531053
ZCCHC17	11.868547313515	-0.265561475984024	0.388425258178294	-0.683687454388267	0.494172547203866	0.899967072227897
PTP4A2	12.9899522367074	-0.398994661090044	0.353198157602516	-1.12966235101109	0.258618527149968	0.783472377593642
KHDRBS1	35.278122806125	-0.407920012709193	0.236486566537141	-1.72491832699988	0.0845421922649022	0.630344013129801
TMEM39B	9.60322533184778	-0.306882904937703	0.493234517698879	-0.622184567230665	0.533820512659056	0.909497850861905
KPNA6	28.8574435900141	0.00680070612325233	0.240720498779368	0.0282514624127856	0.977461592513967	0.998887902314139
TXLNA	10.9561850470528	-0.385259135232414	0.478379074372224	-0.80534278331047	0.420621899518453	0.862950596949873
HDAC1	10.7796343016972	0.696136915233198	0.395168530168082	1.76162032674288	0.0781334672472652	0.621278828032973
BSDC1	17.357688449078	-0.042595675336805	0.345861318146686	-0.123158251882737	0.901981783994522	0.987110929977173
ZBTB8OS	18.7012874665302	-0.216252227757197	0.309491951146396	-0.698732962056598	0.484718930402637	0.893726953809955
RBBP4	21.5733460624999	-0.187112257687048	0.289021195575434	-0.6473997774264	0.517373239940695	0.905104800092329
YARS	11.2108882976538	-0.887667529118375	0.681580182310111	-1.30236698800391	0.192790961994268	0.729016101652361
S100PBP	30.5857481959626	-0.247771323693462	0.320034726533719	-0.774201369885891	0.438811718327566	0.873253941769667
RNF19B	15.3735765490768	-0.681007264488576	0.395822478852668	-1.72048658394173	0.0853440302990836	0.630344013129801
AK2	14.2456554727424	-0.22006823828675	0.327189204565271	-0.672602381790529	0.501200286040602	0.901099530086562
AZIN2	29.5216013728518	-0.610978056976567	0.753642621968525	-0.8106999779029	0.417537986048251	0.861201190777848
ZNF362	27.3855412818441	-0.184972479870507	0.292437366051277	-0.632519990068825	0.527047150343034	0.909441143666435
AL513327.1	15.8497133306002	1.68074796750166	0.685770972258091	2.45088817621915	0.0142504216541785	0.369429310827246
PHC2	115.855433738377	0.271490450699303	0.363317415232245	0.747254162109893	0.454910155832283	0.880082881197213
SMIM12	10.8631099164379	-0.0645742502042441	0.623022545880382	-0.103646730975033	0.917449701389126	0.990210046151706
ZMYM1	10.8912909040343	-0.00639252830098386	0.417128473067534	-0.0153250825913984	0.987772831817531	0.999562919399334
SFPQ	66.9643569057724	-0.165623101203994	0.195775189727993	-0.845986161137721	0.397560464448355	0.853196008966734
ZMYM4	89.1540607423918	0.414463358592609	0.179618180268044	2.3074688652012	0.0210286959981027	0.417081494913112
KIAA0319L	54.9170875029486	0.137076529947024	0.179813856324472	0.762324621411107	0.445866282465364	0.874013161782671
AGO4	67.2824164786942	0.622118755981967	0.231432024076522	2.68812736035297	0.00718539849255238	0.304851836743463
AGO1	14.7431904589935	0.0973392547907175	0.347746522719108	0.279914387150733	0.779543188930934	0.972903415382656
AGO3	62.2721454837695	-0.364297880018688	0.157161505809134	-2.31798415358219	0.0204501822901465	0.413765326490548
COL8A2	9.91549805396911	-0.280237663707155	0.493529525481961	-0.567823502420623	0.570154819492006	0.922680496258193
TRAPPC3	8.33737084090818	0.736791009073856	0.531382835507667	1.38655402440681	0.165577795852131	0.70947450037351
MAP7D1	11.337980637566	0.0317864323765719	0.748824713634776	0.0424484285812114	0.966141222690631	0.997762028456873
THRAP3	43.9303211614478	0.331510017993972	0.227014799821209	1.46030134711508	0.144207271994073	0.698354932664267
STK40	17.3805481095508	-0.388786646210278	0.382998119020412	-1.01511372224144	0.310051621189148	0.821026415306905
CSF3R	98.643061623519	-0.522014886150789	0.298292143668605	-1.75001218513732	0.0801162111480978	0.627557101221927
MEAF6	9.64962645213393	0.865964775995899	0.751201305457662	1.15277325758682	0.24900346358509	0.779250503755601
GNL2	8.10839192790465	0.460045106236374	0.450731037580217	1.02066436051566	0.30741348529005	0.818375434512826
MTF1	10.2113258910185	-0.50898673539925	0.412988186265689	-1.23244865670758	0.217781534712861	0.75718882552086
INPP5B	25.036079269545	0.0685986616395008	0.305021736290472	0.224897617047771	0.82205892313502	0.97631349187672
SF3A3	11.4754716010403	0.0364177487414569	0.471693912026065	0.0772063149702991	0.938459418024595	0.992882455217719
AL139260.1	14.8946677915777	-0.425729620967659	0.461404692413111	-0.922681602436953	0.356173156115134	0.837294565244024
AKIRIN1	15.655290734969	0.359827970433046	0.33552065694805	1.07244654831717	0.283519509956229	0.80379105930114
MACF1	174.173990570807	0.118821184220987	0.156669092532997	0.758421347184106	0.448198782312596	0.876273830127332
PABPC4	16.5844748573503	0.663874448213215	0.356359480885098	1.86293471570992	0.062471451823413	0.582141183540146
TRIT1	14.4407483406581	-0.00925989621003675	0.344111381818749	-0.0269095900318524	0.978531844549031	0.998887902314139
CAP1	47.1259977635905	0.51932698295007	0.254145378139984	2.0434248568708	0.0410103989200039	0.512080561684078
PPT1	33.1654782474814	1.25000402876486	0.348789232556577	3.58383777963128	0.000338582414678345	0.0998795285313537
RLF	49.3777030990156	0.478775026345099	0.319320495163561	1.49935576825366	0.133781361877234	0.688274805223378
ZMPSTE24	10.9575012560699	0.497830817333259	0.376939135889321	1.3207193680187	0.186594953666195	0.722906503124395
COL9A2	9.36623367111492	0.0759776041848416	0.590651350118247	0.128633590983295	0.897647585348256	0.987092563541813
SMAP2	207.324919433004	0.165844813326159	0.330089048881724	0.502424463604619	0.615368974286708	0.935722911077896
AL603839.3	8.2807097312513	0.567515231962291	0.490452137878068	1.15712663506298	0.247220626083824	0.777944316986828
NFYC	31.1385121384517	-0.32659144168257	0.236887303197389	-1.37867854154443	0.167993888456543	0.70947450037351
SCMH1	40.3478638095221	-0.332045013638464	0.215792014817279	-1.53872706513085	0.123870942000087	0.68014959550779
HIVEP3	213.161441604793	-0.0668746706612545	0.334026841212276	-0.200207475598511	0.841318320855534	0.980303553176577
FOXJ3	52.6385371613667	-0.0874579721439872	0.17750942324753	-0.49269481328904	0.622228243032944	0.935722911077896
CCDC30	14.2670349369019	0.361958742748737	0.568680516565495	0.636488735247623	0.524457920869104	0.908850672925693
YBX1	33.2386083937061	0.195128433696092	0.549890160601181	0.354849836706958	0.722702090433689	0.959648409424643
ERMAP	22.8821202544815	0.165079111820802	0.346816851020959	0.475983538097537	0.634086105834915	0.935722911077896
SZT2	13.470154607084	-0.672344015336181	0.324685686858654	-2.07075347805176	0.0383818398030245	0.507343736882591
ATP6V0B	27.3489169811227	0.387982112072216	0.58096091741099	0.667828248759366	0.504243232369323	0.902467918890097
ERI3	31.6962561456203	-0.397150340508	0.248193037570863	-1.60016712956586	0.109561512054194	0.655514543250561
RNF220	8.54776781107505	0.363892192250148	0.729432412971167	0.498870335042997	0.617870733692302	0.935722911077896
RPS8	34.1967805643525	0.88156778551388	0.5187610084058	1.69937171689719	0.0892491675364138	0.635533684792749
PLK3	11.6195281266031	0.160182081544835	0.562470073382202	0.284783296259018	0.775810170214381	0.972686805018602
EIF2B3	29.6468645628688	-0.410675455976663	0.291702144259273	-1.40785888639764	0.159172859331391	0.708480053804001
TESK2	10.9790916550392	0.480507148469692	0.53711394087157	0.894609340599086	0.37099595692851	0.845998331099623
PRDX1	11.52486567696	2.61400699749525	0.997916087339426	2.61946573530499	0.00880676195710366	0.335715826623417
AKR1A1	28.6504591596398	-0.0157416182537855	0.313242354814483	-0.0502537987339176	0.959920140486816	0.996341105652122
NASP	26.1883101752451	0.291994794429347	0.267214028084293	1.09273752026685	0.274509061017272	0.795700858835141
GPBP1L1	59.7930349203357	-0.347918923966381	0.169266291274906	-2.05545310496184	0.039835260715403	0.509963537411958
MAST2	25.9069935404177	-0.411734155335938	0.279634845535434	-1.47239931614233	0.140913077735397	0.694305234881662
LRRC41	12.1876673836386	-0.145214530484616	0.403994299715503	-0.359446978798657	0.719260735697462	0.958460218947967
NSUN4	8.83576591266355	-0.362870651064389	0.491319961560257	-0.738562809278175	0.460172514446276	0.881827746413632
MKNK1	153.483460525062	-0.41019231884877	0.309966535601573	-1.323343883083	0.185721044472364	0.722906503124395
ATPAF1	9.0593243641002	0.438939936140577	0.774765105286985	0.566545825496344	0.571022790388556	0.922854360492107
EFCAB14	22.3775519236232	0.285461000420048	0.311738158650944	0.915707597861578	0.359820278908385	0.84150301372272
TAL1	46.7565329842491	-0.621898836582855	0.415718645378633	-1.49596089445648	0.134663846065504	0.688274805223378
CMPK1	15.9098072844331	0.348073215643165	0.503525435823965	0.691272358611996	0.489394399040478	0.895333157524395
SPATA6	81.3279667077747	1.40345176158707	0.615044687480072	2.28186957818824	0.0224970414033723	0.423609575659803
FAF1	120.259247698457	-0.11465116756495	0.157334427893366	-0.72870997848389	0.466179087655638	0.885000711702143
EPS15	99.6536785729447	0.407861377369813	0.23812493217374	1.7128041723587	0.0867485722890955	0.630344013129801
OSBPL9	43.6160555376733	0.217960585127092	0.25441737527962	0.856704794189234	0.391608053122001	0.852182947737151
NRDC	66.9167647104751	0.147477454766619	0.16454186814738	0.896291359926239	0.370097172432824	0.845998331099623
BTF3L4	19.6450671793944	0.117285735922613	0.295655717642107	0.396696998989168	0.691590913454524	0.948503713623676
ZFYVE9	11.7536098135817	-0.86651042978935	0.671273942460534	-1.29084472817935	0.196757524457038	0.732384699895413
TUT4	76.7088657130833	-0.272750434570926	0.165388662819825	-1.64914831476727	0.0991172535521907	0.648903260327298
ZYG11B	23.0240602106218	0.216949164199538	0.320836379902303	0.676198766067614	0.498914455896921	0.901099530086562
ECHDC2	23.7040330316996	-0.0762605475130675	0.313656172798286	-0.24313421550964	0.807901426179725	0.97631349187672
SCP2	26.7304780585643	-0.228118614983357	0.268080582251168	-0.850933003307302	0.39480657031678	0.853101892531053
LRP8	9.60592848427198	0.0228623489791593	0.772855368503445	0.0295816654847464	0.976400687738171	0.998887902314139
NDC1	9.89347498263956	0.218199553098791	0.476838841308131	0.457596013991217	0.647242707742714	0.941115621868323
YIPF1	13.8830415147098	0.0551960267583427	0.350388610650579	0.157528027682915	0.874828720743387	0.984954390624009
HSPB11	14.2592156716952	-0.0596792713811614	0.378826501635644	-0.157537213271739	0.874821482082652	0.984954390624009
TMEM59	23.378458317926	0.86377581149649	0.349241661416045	2.47328972149027	0.0133875562565432	0.367172102284242
SSBP3	17.9687717579825	-0.478309508228527	0.960152102341376	-0.498160142608808	0.618371172774407	0.935722911077896
USP24	82.6094741829419	0.0204120956025451	0.178024143090793	0.114659142564359	0.908715299784707	0.988490870902138
MYSM1	25.4702941625591	-0.277515901928749	0.248575926787538	-1.116423080526	0.26424107847916	0.787197711139758
JUN	15.9019418311888	0.301811099621679	0.845174367131746	0.357099210954457	0.721017535157784	0.959364853932699
FGGY	30.7693065759288	-0.263625632650385	0.418444214759974	-0.630013806742684	0.528685550988968	0.909497850861905
NFIA	105.605222857933	-0.226662677234525	0.227679452341145	-0.995534181516316	0.319476528266543	0.823259583766298
TM2D1	22.5567041442865	0.196906679070261	0.283507118943237	0.694538746696112	0.487344410553985	0.895333157524395
PATJ	8.11615198802907	0.460691982942798	0.836153778525107	0.550965617539172	0.581657244317447	0.926347322380966
DOCK7	33.9281298585306	0.61229345796754	0.322178599572346	1.9004783644236	0.0573703716114885	0.567708963809346
ATG4C	51.7053156712716	0.414324286238469	0.302377556214774	1.37022169047553	0.170617709388569	0.709510376359886
ITGB3BP	12.8702340455924	-0.128237221188301	0.590842425165053	-0.21704132223152	0.828176141916881	0.978108750829223
JAK1	57.6338995308179	-0.374733103577031	0.22814839778413	-1.64249719575764	0.100487006835831	0.648903260327298
LEPR	24.2376531149573	0.133196206309986	0.471383730212977	0.282564284197518	0.777510862046861	0.972810558886019
PDE4B	120.004466168897	-0.163517202757721	0.603711913447841	-0.27085303290416	0.78650406943803	0.973423131228178
MIER1	33.5503419711821	-0.0978615904733049	0.236335803217446	-0.414078565926235	0.678816569587931	0.945199924811641
SLC35D1	11.9840016502564	0.619445967144112	0.442846472480473	1.3987826608948	0.16187816738864	0.708480053804001
SERBP1	22.1615143775043	-0.0507757278130648	0.374875846371434	-0.135446784060756	0.892258636579232	0.987092563541813
WLS	24.4902337443769	-1.01076400048095	0.7066137773607	-1.43043347421882	0.152592646582742	0.708324090908564
LRRC40	10.8198424988742	-0.0892539203232541	0.348956823354311	-0.25577353514773	0.798125710207415	0.974196680931888
SRSF11	68.3219369129309	0.105190763078052	0.193374669834132	0.543973847082866	0.586459469909301	0.927839654927898
ANKRD13C	27.1280598604806	-0.0383332671919019	0.2376319410511	-0.161313613912108	0.871846401332792	0.984954390624009
ZRANB2	44.8831431169705	0.174957619925109	0.244035130343663	0.716936203729046	0.473413461842897	0.887577093016333
TYW3	8.14541164472118	0.0641841938172327	0.449231885221859	0.142875418973287	0.88638857219668	0.987092563541813
ACADM	15.7166048933592	-0.515714991869296	0.344252529840806	-1.49807175595131	0.134114608334476	0.688274805223378
RABGGTB	9.44474821221569	-0.050332894976386	0.462223260338331	-0.108893037835318	0.913287328810077	0.989505314487588
ST6GALNAC3	515.99100949353	-0.754479652894112	0.457579425036819	-1.64884960208471	0.0991784501780384	0.648903260327298
PIGK	12.1320181806603	0.316434397847119	0.376256267908712	0.84100764515076	0.400343651489183	0.853196008966734
AC118549.1	52.4282880668749	0.278988559482178	0.186120913712336	1.49896405469713	0.133882957381496	0.688274805223378
USP33	49.460366838762	0.21423737730797	0.1882906042705	1.13780174076129	0.255203277934636	0.781584193452516
MIGA1	22.9652709195982	-0.434839807655727	0.277755340316407	-1.56554976462514	0.117454058378286	0.669102133503344
FUBP1	40.1347964904367	0.436396469313291	0.202118545756276	2.15911146441514	0.0308415204463639	0.478556277616598
IFI44L	34.0680476272428	-0.731116609342182	0.796353093419407	-0.918080956027797	0.358576484203569	0.839955030757936
IFI44	17.0051592852064	0.256205422026185	0.562487837058925	0.455486154804349	0.648759525908512	0.941115621868323
PRKACB	11.8666086723516	0.423076214615419	1.2580966297707	0.336282766048366	0.736657644659322	0.96233086235946
GNG5	8.12419630084538	-0.47429869840188	0.471731637518534	-1.00544178231685	0.314684169285625	0.821026415306905
SPATA1	10.7555460032477	0.27697766211658	0.591792170828322	0.468031981107318	0.639761719512718	0.936415607656904
CTBS	20.1048061304963	0.0670359483805024	0.333445315453517	0.201040306382254	0.840667057482305	0.980303553176577
C1orf52	10.9530246557931	-0.232474222983817	0.355595545662051	-0.653760222308169	0.513266297450804	0.904026071820446
ZNHIT6	18.5917913725826	0.0858599007114535	0.332848661211385	0.257954772595362	0.796441812419937	0.974196680931888
ODF2L	13.1477966632624	-0.167983164083701	0.45805463284902	-0.366731721582805	0.713819142304868	0.95808358226132
SH3GLB1	26.2192529621957	-0.130009732089573	0.345043447288605	-0.376792352126104	0.706327924704183	0.955666834180043
SELENOF	25.8178262041307	0.666213091094869	0.324816299114927	2.05104575389287	0.0402624912510842	0.509963537411958
HS2ST1	25.2942725316709	0.435196792616684	0.480804256672332	0.90514338543652	0.365389430173893	0.844373364199969
PKN2	149.024435680128	0.122328164842569	0.206369390611848	0.592763124802025	0.553339689220307	0.914744385422235
GTF2B	19.2816492091572	-0.106711318664965	0.324644925289201	-0.32870163785836	0.742381216232835	0.96259350893953
KYAT3	21.670827648098	-0.0381801755607163	0.300641818123013	-0.12699555836605	0.898943913996921	0.987092563541813
LRRC8B	15.3453393869468	1.4406505293082	1.15825334324749	1.24381296864547	0.213568406252649	0.755352699354403
LRRC8C-DT	9.21568121734531	-0.479830737813275	0.467425091650086	-1.02654039413972	0.304636933531451	0.818042710598479
ZNF326	22.1394943520663	0.0211047901191621	0.293854657938326	0.0718205056446357	0.942744753815297	0.994545717509547
ZNF644	84.8113477336838	0.203751142390057	0.165544718708431	1.23079216286518	0.218400607462863	0.75718882552086
GLMN	14.2498609202409	0.343849119625366	0.366079636783069	0.939274095240439	0.347590035175795	0.836430296018718
RPAP2	30.7224257963852	-0.489826289074755	0.207632813295431	-2.35909864775469	0.018319385215147	0.38861437098006
EVI5	99.670940832396	-0.0177518932558857	0.161191206177067	-0.110129415102121	0.912306740161111	0.989373214960807
RPL5	33.3608319838926	0.505078414267938	0.379423760224868	1.33117233872913	0.183132310866867	0.718205384634311
DIPK1A	28.4077851455912	-0.541389120307166	0.315954360566769	-1.7135041888202	0.0866198233995227	0.630344013129801
MTF2	34.1479149476396	0.408536810955176	0.257482375962157	1.58665931766616	0.112589824978998	0.657442221508739
TMED5	15.7520002308703	-0.171823531534558	0.396565087748985	-0.43327952167922	0.664811713486534	0.944207039763945
CCDC18	20.6693144732957	0.483430678708207	0.396917543037969	1.217962489156	0.22323822762863	0.760143911316134
DR1	16.1229398872295	-0.479712048839314	0.360662255781123	-1.33008664241938	0.183489726050311	0.718779538272353
FNBP1L	62.8404539700291	-0.00861442530682357	0.212035996692415	-0.040627183314161	0.9675931128918	0.997762028456873
BCAR3	71.6454696304978	-0.214834593891764	0.281293098287784	-0.763739299682254	0.44502261607859	0.873253941769667
ABCD3	18.6700537224306	-0.0681791707051663	0.321316441875282	-0.212186996430235	0.831961151115811	0.979516608108851
PTBP2	57.6814519023444	0.38857605570453	0.244631689610531	1.58841259005801	0.112193072384551	0.656123326030724
DPYD	193.208992647065	2.96580962232666	0.985070421525465	3.01075898485902	0.00260595608933929	0.202696610179763
SNX7	11.8434212099987	-0.00720091340434342	0.443678591248138	-0.0162300222421959	0.987050884329537	0.999457136774382
AGL	12.1670235778673	-0.26765634046654	0.38165517986824	-0.701304094861084	0.483113258791216	0.893190909354323
TRMT13	18.6410134493264	0.127037035868095	0.288996697495308	0.439579541804824	0.660241660640912	0.944207039763945
DBT	9.33141955991601	-0.430832885413967	0.458260682751751	-0.940148045926423	0.347141626900473	0.836421068469091
RTCA	12.994169790976	-0.244790886387861	0.338700877855214	-0.722734726694457	0.46984287612911	0.885940867035145
CDC14A	33.4827100199177	0.0345522745023441	0.25167388204291	0.137289869818327	0.890801677330876	0.987092563541813
SLC30A7	25.8099518001301	0.13738684115168	0.330439845692083	0.415769596018096	0.67757860890243	0.945199924811641
RNPC3	27.8764081894241	-0.131273306877234	0.241345725084725	-0.543922237823563	0.586494985437364	0.927839654927898
SLC25A24	9.98195588026407	-0.598999165272724	0.413874543693988	-1.44729646797415	0.147813907943939	0.69952182487978
FAM102B	55.7433967457524	-0.42590209585842	0.213800437763529	-1.99205436767854	0.0463650929841353	0.524499441654097
PRPF38B	67.5868249092391	-0.648656498616211	0.266338237582818	-2.43546140615468	0.0148728110810925	0.370706939428492
STXBP3	29.7253295750617	0.245308027735029	0.243835965356778	1.00603710111467	0.314397723355743	0.821026415306905
SORT1	80.4653470792752	-0.015852529109509	0.297251620514956	-0.0533303370459215	0.957468709120472	0.996341105652122
PSMA5	9.64438566655578	0.333392858944722	0.49590882477241	0.672286602477235	0.501401257205899	0.901099530086562
GNAI3	34.9633442787914	0.177187797547152	0.262966801242757	0.673802916222802	0.500436620584896	0.901099530086562
AHCYL1	22.7018510263243	0.374027462212327	0.51466710503655	0.726736678043111	0.467387280155909	0.885000711702143
STRIP1	9.14796343909225	0.419565249008339	0.473071727857321	0.88689563189217	0.37513509361736	0.84719756224029
CD53	112.047861732041	0.447157213950246	0.187135806343847	2.38947971896212	0.0168722553835311	0.383949033768498
DRAM2	42.2872165241132	0.27552457996243	0.231165327195552	1.19189405827005	0.233302788268859	0.768963002801223
CEPT1	32.8363948106809	0.312665364371263	0.358760244398741	0.871516198499837	0.38347236518258	0.849577615536809
ATP5PB	9.18923213929709	1.63871612866722	0.922003320740256	1.77734297892932	0.0755118263350097	0.616700406184399
C1orf162	15.9907425588381	0.588148931108286	0.664076255151257	0.88566475091678	0.375798208184995	0.847260363231971
TMIGD3	58.4868096677596	-0.171934475823291	0.31071703632165	-0.553347437458519	0.580025523890126	0.925065710527678
RAP1A	165.241917114719	-0.0413562997528365	0.119896450474139	-0.344933478758462	0.730144381029384	0.961428252638395
INKA2	10.8891943390855	0.132515765424108	0.708258376536394	0.187100879868378	0.851581538306049	0.983315323373204
CTTNBP2NL	85.4767608830425	-0.208734754145469	0.290654706676888	-0.718153703863854	0.47266252000488	0.886781886933986
WNT2B	38.835952258214	0.3549485942135	0.505352629030678	0.70237805014358	0.48244343022037	0.893190909354323
ST7L	18.8656237962707	-0.22498347075608	0.283686380613359	-0.793071102918806	0.427736397790301	0.865389168596115
CAPZA1	54.7822119072382	0.102289100611453	0.263554871050766	0.388113109818978	0.697932330680233	0.952373339131571
MOV10	8.40133286494213	-0.210769292662144	0.434324595132134	-0.485280582827739	0.627477327157936	0.935722911077896
LINC01357	21.2188125818086	-0.869774463902658	0.44232532537623	-1.96636822267152	0.0492560913777698	0.533636975694517
SLC16A1-AS1	23.9244933791684	-0.800404662727076	0.32177919740239	-2.48743445564058	0.0128668160669234	0.367172102284242
LRIG2	18.3042217557361	0.371565291083304	0.354217861600434	1.04897389816677	0.294190131873625	0.809060023812505
MAGI3	31.7580663814683	-0.217870499050276	0.375544909309909	-0.58014499371228	0.561816843965218	0.918844625665727
RSBN1	16.5452021150513	0.267218321871171	0.316059939575085	0.845467230774083	0.397850021261089	0.853196008966734
HIPK1	20.7983445443641	0.415860851602283	0.298228036923407	1.39443915432099	0.163185031382082	0.708480053804001
OLFML3	15.4343245735563	-0.188270576310222	0.530429812914165	-0.354939657851939	0.72263479758833	0.959648409424643
SYT6	34.4275479526435	-1.19612627061627	0.51199922401106	-2.33618766303137	0.0194814630026631	0.40477409601766
AL121999.1	11.4246673473591	-2.08938682674176	1.04944974771804	-1.9909355653141	0.0464879715718289	0.524499441654097
TRIM33	48.1818019994039	-0.280294010267361	0.17380843890376	-1.61266053613521	0.106818278768403	0.653361411803066
CSDE1	38.3508164566597	0.705906980999712	0.285124514604629	2.47578494602109	0.0132943628974453	0.367172102284242
CD58	34.7016344453817	-0.246771677221349	0.298061730125277	-0.827921374265758	0.40771502923271	0.857700097903901
TTF2	12.6941963270562	-0.0921400216533312	0.340647933150414	-0.270484605032512	0.786787459084919	0.973575262954967
MAN1A2	47.7080524733909	0.0308098295093899	0.22512813335555	0.136854639400982	0.891145693900601	0.987092563541813
GDAP2	27.8103136551546	-0.0248131000959666	0.285537140517744	-0.0868997288793143	0.930751215029297	0.991648159693079
WARS2-AS1	15.5852037453923	-0.485338255612679	0.4142141617725	-1.17170850348483	0.241314107827252	0.772995085632491
NOTCH2	32.9742152110025	0.0977755133457128	0.31225816181843	0.313123963762288	0.754186483451125	0.966891214072354
SEC22B	13.9173199686431	0.376260108022248	0.405931513635683	0.926905390153905	0.35397565837303	0.836933094056577
LINC00623	44.5365081460735	0.329544913636048	0.331750370284541	0.993352059723096	0.320538415557533	0.823259583766298
FCGR1B	22.6257986631518	0.22607753170414	0.552477605339294	0.409206689138646	0.682387985887737	0.947274953027608
AC244453.3	23.8594624953127	-0.707816679002759	0.567186445638842	-1.24794357207447	0.212051722495518	0.755352699354403
SRGAP2C	144.916145872154	0.11393416553652	0.223382781330745	0.510040052585017	0.610023401891139	0.935722911077896
SRGAP2-AS1	23.2462822411447	-0.0539529735889857	0.447414671942778	-0.12058829755115	0.90401713839773	0.987159238692625
AC244021.1	268.933314993287	-0.439718912880192	0.269861515323171	-1.62942430807005	0.103223226373244	0.648903260327298
NBPF15	8.83826445655518	0.101356511776824	0.47290352051548	0.214328097338633	0.830291208583064	0.979081975213498
FP700111.1	16.6313735698451	1.74957742093407	1.41264157850706	1.23851474255989	0.215525259085096	0.755352699354403
SRGAP2B	248.707219378521	0.0472528362547304	0.196451919214023	0.240531303760139	0.809918398552735	0.97631349187672
RNF115	41.9060897336107	0.129990949018845	0.2251146276979	0.57744336895464	0.56363998425295	0.919034223604392
POLR3C	12.906545741147	-0.55851526620811	0.379628064883261	-1.47121700915305	0.141232438684788	0.694406844996336
TXNIP	57.4914253645879	0.819017798668284	0.371312513457457	2.205737132428	0.0274024103888124	0.454236130680123
NBPF12	14.2930210899251	-0.667320919268078	0.37167419113155	-1.79544594483798	0.0725826778313097	0.607462597242635
AC242426.2	18.3226113626084	-0.0892346822078889	0.355847563445364	-0.250766596078126	0.801994568973095	0.97438577632787
FMO5	8.08684800643126	-0.348144234533243	0.538129217265185	-0.646952856978364	0.517662455028547	0.905140288427422
NBPF11	11.9280405863719	-0.469190857852086	0.35524784232413	-1.32074231551277	0.18658729948233	0.722906503124395
PDE4DIP	25.5706889953751	-1.52544555871882	1.3008992106469	-1.1726085666239	0.240952812480203	0.772653653973251
NBPF9	9.21843828517876	-0.236370194394947	0.429099130655934	-0.550852186611575	0.581735006281836	0.926347322380966
AC245297.3	79.056088587764	-0.283878645877026	0.194180569271456	-1.46193126810837	0.143760045500622	0.697196000041786
FCGR1A	48.0560469300253	0.623921933183279	0.470326233097825	1.32657268354731	0.184650076973734	0.720432165273084
HIST2H2BF	20.1422965892279	0.7021435424279	0.547424953433755	1.28262977057159	0.199621815049357	0.736073317250359
VPS45	38.5157774485224	0.121685614733487	0.233054151294129	0.522134508472718	0.601576681118476	0.933921628542936
PLEKHO1	61.4593864116964	-0.124998550259127	0.291615861924254	-0.428641122037438	0.668184414529783	0.944298822024736
APH1A	9.2968240425993	0.977191312999172	0.524454099697692	1.86325421721834	0.062426508143098	0.582141183540146
C1orf54	12.6998139967574	-0.0826323098409004	0.514802058254815	-0.160512780622954	0.872477154677218	0.984954390624009
PRPF3	9.39487874739902	-1.08007634558939	0.353829625217966	-3.05253226019174	0.00226919338325452	0.195475152023555
RPRD2	45.7502387986017	0.228170491848432	0.276053284748072	0.826545107248631	0.408494941361505	0.857853516524836
AL356356.1	10.5021886813061	0.292313922429752	0.499755642519787	0.58491370093571	0.558605745604887	0.916705723176859
MCL1	15.6648899556235	0.318171629824358	0.395768870904778	0.803932934636767	0.421435708140335	0.8635090987124
ENSA	21.1730319666341	-0.965961226741641	0.614479020028188	-1.57200033728951	0.115950472993923	0.666441948496319
GOLPH3L	14.5618299693406	-0.4351483862843	0.32255721406551	-1.34905798819283	0.177318341022248	0.713808688430235
CTSS	61.7979827471459	0.582417404532057	0.261485342958763	2.22734245040995	0.025924395471906	0.441554644973819
ARNT	28.7883913208926	0.360357980869451	0.236884541113492	1.52123890894511	0.128199894629009	0.687261054767831
SETDB1	20.574928009074	-0.395068238452006	0.297042017717036	-1.33000792779542	0.183515659268811	0.718779538272353
CDC42SE1	35.0331752806099	-0.26997478166004	0.257672324823391	-1.04774457965201	0.294756302418285	0.809179405779067
GABPB2	10.2863690511202	-0.905899144456611	0.376208830555438	-2.40796884836312	0.0160415497489974	0.377890802249095
SCNM1	11.3839116192302	-0.187677513850441	0.44946717154777	-0.417555554066744	0.676272098615	0.945199924811641
PIP5K1A	44.7357535522732	0.138780699364353	0.220860719506638	0.628362977691838	0.529766184203514	0.909497850861905
PSMD4	11.2295445612767	0.153362101580275	0.822424669896315	0.186475560855451	0.852071842328261	0.983315323373204
PI4KB	19.8413555992282	-0.418195232950276	0.281819243976153	-1.48391297574293	0.137832009032333	0.692003563560182
POGZ	64.373915736822	-0.123673234398519	0.188831824923038	-0.654938511815604	0.51250734345571	0.904026071820446
SNX27	38.6707126755769	0.0954481540201598	0.246157317364605	0.387752657698911	0.698199083327469	0.952373339131571
S100A11	20.0566238867927	0.996185830840716	0.596820590678636	1.66915459419382	0.0950867460504247	0.643183028499936
FLG-AS1	9.59969553168286	-0.568530104856593	0.596715674329958	-0.952765495049189	0.340708900545918	0.836332166165937
CHTOP	14.2250774950261	0.140010647142281	0.319745850997143	0.437881044290804	0.661472517376916	0.944207039763945
INTS3	14.0406064923847	-0.123440278839542	0.348338742928107	-0.354368502917343	0.72306273604354	0.959746198082537
GATAD2B	61.5825098236521	0.122065968422917	0.256231626729723	0.476389156096151	0.633797158699181	0.935722911077896
DENND4B	32.5412107863465	-0.0737238990979585	0.281398772681992	-0.261990833845155	0.793328508974617	0.974196680931888
RPS27	19.0472224743718	1.1431792033319	0.715995609480811	1.59662878961067	0.110348477543723	0.655514543250561
TPM3	35.4817680489819	-0.133173246336657	0.304700267471273	-0.437063109402135	0.662065580269109	0.944207039763945
C1orf43	17.4163283807111	-0.231105954601643	0.302362606701779	-0.764333781622618	0.444668358928781	0.873253941769667
UBAP2L	20.5310038926903	0.0351949451651606	0.298172422860595	0.118035547444357	0.906039491961109	0.988184305343637
IL6R	66.0809605437354	-0.100605569081402	0.319503363335811	-0.314881095557237	0.752851935588477	0.966891214072354
ADAR	34.3234588169063	-0.358474058848987	0.273972830015375	-1.30842922938333	0.190727763985078	0.729016101652361
FDPS	14.2428779791523	-0.704946512788651	0.402859044981985	-1.74985896821598	0.0801426524192821	0.627557101221927
ASH1L	139.652327395446	-0.181675830148487	0.146685408788381	-1.23854057229772	0.215515687874223	0.755352699354403
YY1AP1	28.4356301960788	0.470420889102003	0.253148465500978	1.85828062663167	0.0631291735277045	0.582141183540146
DAP3	37.222814911924	-0.120579316575615	0.253142583881648	-0.47632964287032	0.633839550208031	0.935722911077896
GON4L	41.5390848105745	-0.0692914704320459	0.265929534902635	-0.260563274618653	0.794429314128425	0.974196680931888
KHDC4	14.9429516816159	-0.704460714175037	0.315933566626726	-2.22977482796994	0.0257623953158152	0.441554644973819
ARHGEF2	31.455088672738	0.115688667573509	0.250524752351243	0.461785378441608	0.644235237295501	0.938884262472208
SSR2	9.19800880862487	-0.446054875950606	0.610743971688272	-0.730346751876374	0.465178257673787	0.885000711702143
SMG5	13.0229702850443	-0.189972973129311	0.339424965441961	-0.559690631129476	0.575690473875658	0.924511192520507
CCT3	12.8458576602619	0.466049258987897	0.824853632423954	0.565008433821578	0.572068027711528	0.923196901548648
MEF2D	17.032711328799	-1.01674349511302	0.582672150201091	-1.74496669312601	0.0809906668242467	0.629235709384669
PRCC	10.4374054522932	-0.000291744646312005	0.417171679270897	-0.000699339530482738	0.999442007831352	0.999998278621771
ARHGEF11	43.6955161073634	-0.111634538436484	0.277650034687124	-0.402069240013896	0.68763306980873	0.947466691336934
MNDA	32.3596410718256	-0.250036048263626	0.434172264779531	-0.575891342093425	0.564688628031698	0.919538482675468
IFI16	140.922381363668	0.0786845308585766	0.226663032913999	0.34714320128431	0.728483739226959	0.960180500953717
PEA15	9.84276874415654	-0.115751883763491	0.924736567069042	-0.125172819898717	0.900386734560308	0.987106309826056
COPA	42.7412266736638	-0.156933131978701	0.252437700941851	-0.621670738535407	0.53415839629711	0.909497850861905
NCSTN	9.21248369210707	0.52880019903736	0.438919398776297	1.20477746144657	0.228289223094961	0.762153787358041
CD84	67.7042947746106	0.32899176638304	0.350735836167109	0.938004425148878	0.348242135997349	0.836430296018718
ARHGAP30	22.3713943319339	-0.585259991383105	0.239417600067688	-2.44451532058479	0.014504692014437	0.369747758199955
NIT1	9.64330995951396	0.144209756254547	0.44029151645708	0.327532443538699	0.743265208553211	0.96259350893953
NDUFS2	13.1022423891614	1.09586228707251	0.573953615482839	1.9093220384205	0.0562205610201959	0.56100352583804
FCER1G	16.5795769524229	1.29153484112876	0.540630859052291	2.38894028985467	0.0168970482967181	0.383949033768498
SDHC	17.4097902647509	-0.254103332139153	0.295373980329945	-0.860276629157748	0.389636572555523	0.852055559917813
AL592295.4	9.0357082703396	-0.789945336678724	0.394483045905683	-2.00248234969163	0.045232879543833	0.522270666494123
FCGR2A	48.1616987910875	0.375931822331547	0.508884170626335	0.738737504585474	0.460066407238734	0.881827746413632
FCGR3A	83.7979618468574	1.0410671537701	0.634721985441199	1.6401939394717	0.10096484904076	0.648903260327298
DUSP12	8.3923761035023	0.633202921854947	0.473527250131778	1.33720482121933	0.181155788613608	0.715076232608172
ATF6	115.789805771953	0.0399966191593748	0.249102369042023	0.160562981850355	0.872437612735737	0.984954390624009
OLFML2B	18.5900166553002	-0.26646280519839	0.55237341309502	-0.482396145218801	0.629524558970534	0.935722911077896
NOS1AP	10.8653214349079	-0.179026788878645	1.40478507125234	-0.127440697187254	0.898591607120258	0.987092563541813
UHMK1	20.5178766425188	0.634412985733681	0.37194541387607	1.70566153544526	0.0880711151341058	0.632764082533987
MGST3	14.9989778257093	-0.840826842342101	1.1219120812128	-0.749458764570177	0.453580743402275	0.879474071659188
TMCO1	11.4978722110278	-0.616217660084028	0.38746989037975	-1.59036269755074	0.111753073530465	0.655514543250561
UCK2	15.1256260980465	0.0762010251607718	0.390597571535906	0.195088322902609	0.845323803918987	0.981772501430682
POGK	10.3233484050581	0.263673721078307	0.461533425119762	0.571299296491663	0.567796778524124	0.92204830136123
POU2F1	64.3972434922661	-0.22470237392587	0.278101839530472	-0.807985931719264	0.419098680853852	0.861694772046648
CREG1	36.6276421512741	-0.617792001967256	0.359290359044379	-1.71947837289713	0.0855273023495736	0.630344013129801
RCSD1	148.209781258138	-0.511660747532564	0.317245205525694	-1.61282420859509	0.106782705057607	0.653361411803066
MPZL1	76.2055996688214	0.0163795718185028	0.306692926324506	0.0534070740228676	0.957407569003581	0.996341105652122
DCAF6	85.4921048856301	0.678324756052759	0.423614799723746	1.6012772842099	0.109315517957288	0.655514543250561
TIPRL	9.53070093567001	0.467754814979258	0.561254134972853	0.833410011316678	0.404613530440378	0.855625754333138
SFT2D2	31.5058685830789	0.490487335945832	0.291484242783153	1.68272333098542	0.0924286630119174	0.637232611924208
NME7	11.5027145909245	-0.673326471844794	0.502639690154299	-1.33958078725955	0.180381673512631	0.714344395039905
BLZF1	9.53522420914926	-0.225440775533512	0.452601992098107	-0.498099388578576	0.618413991496407	0.935722911077896
C1orf112	19.2305657192217	-0.359520834178784	0.407239860122317	-0.882823292569642	0.377331753496452	0.847260363231971
SCYL3	9.68558825017451	-0.25079353761268	0.444291975545955	-0.564479107020783	0.572428115150606	0.923403715665707
PRRC2C	92.8628178237394	0.00383169474618969	0.139673178641068	0.027433289508191	0.978114147045941	0.998887902314139
DNM3	24.2593380437518	1.69056624205763	0.980282681481019	1.72457014083275	0.0846049683770237	0.630344013129801
PIGC	9.66259628895325	1.09600826248317	0.530902951575794	2.06442299714112	0.0389776278876589	0.508553265364358
SUCO	25.568149092986	0.249560304422293	0.313434252494264	0.796212610575676	0.425908469057671	0.865268352518645
AL645568.1	14.0359371177338	0.045996254042246	0.409502350882711	0.112322319867268	0.91056784509087	0.988801944380551
KLHL20	20.3560863578545	-0.295556656257177	0.294082055829589	-1.00501424822888	0.314889989077505	0.821026415306905
ZBTB37	15.9535648540819	-0.488201556880867	0.348114459231656	-1.4024167739496	0.1607908272523	0.708480053804001
RC3H1	58.8923445931404	0.180531077878574	0.174071039956242	1.0371115030045	0.299683894888379	0.815893137743066
RABGAP1L	184.323989347697	-0.0736411218880701	0.116120571361568	-0.634178087694483	0.52596460614161	0.909317172923762
COP1	123.306866284856	0.129910251434284	0.158814560217473	0.817999629608214	0.413357398771536	0.859201612225038
ASTN1	14.9844424287552	-4.18083541956616	2.12531672594083	-1.96715876205011	0.04916491052979	0.533601989596129
RASAL2	160.105198380017	0.138854708949323	0.27569196836697	0.503658883397341	0.614501106422847	0.935722911077896
RALGPS2	35.1454378907393	0.38719675595523	0.433691163699166	0.892793739795474	0.371967639434748	0.846802126998355
FAM20B	11.7578138195952	0.211302965445136	0.396355247907761	0.533115094503076	0.593953910790908	0.932105115563486
ABL2	47.8405684867061	0.402044670846094	0.32597861580539	1.23334676372181	0.217446417783555	0.75718882552086
SOAT1	58.9613651303823	0.367194846678284	0.222855054409686	1.64768462465855	0.0994174047587617	0.648903260327298
TOR1AIP2	19.1325648080137	-0.225905431857699	0.322700879622703	-0.700045912864646	0.483898631961755	0.893430614763229
TOR1AIP1	15.4447160164769	-0.0151566909627851	0.310385416827757	-0.0488318398386482	0.961053307911808	0.99667696370029
CEP350	97.8091964410696	0.134440944572591	0.271452871096974	0.495264404569747	0.620413493674122	0.935722911077896
QSOX1	15.1634172194626	-0.129901974222474	0.345738577499942	-0.375723111843068	0.707122753965099	0.955666834180043
ACBD6	50.3138932225229	-0.182992090826699	0.243720312801311	-0.750828228978519	0.452756038209917	0.879290922187289
XPR1	51.8659441918965	0.432242073997524	0.214635400468308	2.01384335041854	0.0440259827373614	0.522270666494123
STX6	24.5885702046089	0.600636002711788	0.337617056324871	1.77904519768642	0.0752323522327723	0.616700406184399
MR1	15.9462715000514	0.0601079514767789	0.371549375414256	0.161776483703578	0.871481872363943	0.984954390624009
IER5	8.12140004681329	1.84241575539914	0.995081695106651	1.85152210563141	0.064094477560491	0.582944768928479
GLUL	48.4739425547092	1.29873243232216	0.526031433442625	2.46892552375164	0.013551942025556	0.367172102284242
RGS16	9.89944256977584	1.33257278971038	1.40829443940176	0.94623166322836	0.34403043967998	0.836421068469091
NPL	137.906473067114	-0.0160213147341941	0.389402946327957	-0.0411432807205851	0.967181670771431	0.997762028456873
DHX9	39.0760958478159	-0.0286370491339425	0.242753964006752	-0.117967380063652	0.906093504306354	0.988184305343637
SMG7	35.4570330377291	-0.170634313003862	0.227516210532632	-0.749987495855327	0.453262235721086	0.879290922187289
NCF2	13.0852908515464	-0.670155459307427	0.312551843199579	-2.14414176044228	0.0320215298643692	0.488076796453966
ARPC5	29.3885955393349	0.49024952620555	0.328890889172557	1.49061449357551	0.13606273687772	0.688274805223378
RGL1	54.3632774581807	0.0454790584364033	0.434819762764333	0.104592896484911	0.916698851572437	0.990139208205443
TSEN15	15.3048814507399	0.00641470619787737	0.395283398748882	0.01622811941554	0.987052402365622	0.999457136774382
EDEM3	30.2036626166368	0.296924291553516	0.282234873109404	1.05204678742311	0.292778084141945	0.808437949945441
FAM129A	71.3760622345354	1.91436457690386	0.716822417370535	2.67062598840893	0.00757099533598111	0.311284471173261
RNF2	18.5800250585738	0.0091186260031703	0.352198750910921	0.0258905688324733	0.979344622508067	0.998887902314139
TRMT1L	11.4042630020456	0.025651032345131	0.412743735502701	0.0621475994393696	0.950445291358761	0.995952401655196
SWT1	12.6609632588673	-0.209196165540066	0.467363642035648	-0.4476089852195	0.654435417358417	0.943410693636463
IVNS1ABP	26.5246204476103	0.440603756293433	0.376911078876714	1.16898595182327	0.242409291400833	0.773593239486528
TPR	31.0779894471972	-0.0500798123206324	0.237964513598398	-0.210450758238474	0.833315880214886	0.979635950826746
ODR4	21.4630568492979	0.170893396814941	0.260191111372121	0.656799519067861	0.511309833508355	0.903787766710847
PLA2G4A	76.2258365932187	0.0536596948781194	0.2446298340088	0.219350575515614	0.826376967471346	0.976788652158576
RGS18	17.9747699836613	-0.239031867308115	0.415311690739429	-0.575548130808785	0.564920649124395	0.919538482675468
RGS1	48.385636309836	4.37385076342095	1.05214779627709	4.15706878719637	3.22356953008768e-05	0.0348451939778069
AL136454.1	8.87480392708027	3.0863082032692	1.17085150294284	2.63595186538345	0.00839016323912894	0.328407228205131
UCHL5	10.5587512298077	0.865598169929773	0.509670406555336	1.69834889135513	0.0894419321409495	0.635684669346259
RO60	17.5808427192092	0.166332713726227	0.333472996416347	0.498789153885666	0.617927929251435	0.935722911077896
CDC73	44.2276593761337	0.252698829015685	0.255479630543283	0.989115368917337	0.322606698962497	0.825150288126085
ZBTB41	10.1219693133397	-0.0888003110270442	0.424975089270961	-0.20895415582918	0.834484026915544	0.979635950826746
DENND1B	17.8178107194909	0.425541209778839	0.677965461285282	0.627673877327174	0.530217601413871	0.909497850861905
NEK7	59.1829344201237	0.315513320148543	0.259132526583353	1.21757513156904	0.22338546947913	0.760143911316134
PTPRC	240.892131916503	0.554861323532897	0.215081390803354	2.57977373802738	0.00988650680965686	0.349927971400461
MIR181A1HG	20.2592903735204	1.64044486406867	0.842831078548204	1.94635070516665	0.0516126266613892	0.5397298384843
DDX59	8.74079310037732	-0.407430125940328	0.440795317143208	-0.924306838332312	0.355326583403886	0.837294565244024
CAMSAP2	52.0401863289393	-0.141904956592406	0.197612298555901	-0.718097798717034	0.472696987365174	0.886781886933986
KIF21B	11.8309063412095	-0.612045910792006	0.523243963361223	-1.16971423207701	0.242115988820145	0.77352169782613
NAV1	19.7385184580172	0.164515684003172	0.594002810513519	0.276961120539055	0.781809960050128	0.972903415382656
IPO9	27.957019279492	-0.154893121446253	0.271360018283575	-0.570803032908067	0.568133166817642	0.92204830136123
RNPEP	17.4536873741065	0.0560705279375261	0.416952527338691	0.13447700699984	0.893025391685989	0.987092563541813
PPP1R12B	44.048449677476	0.0151610063203699	0.290792922615012	0.0521367789285638	0.95841970745721	0.996341105652122
KDM5B	13.8070625277868	0.750676312046449	0.839851662348346	0.893820118123539	0.371418143320497	0.846332777420254
KLHL12	8.81912941414219	0.30099952969451	0.456880246109924	0.658814935111224	0.510014615503427	0.902467918890097
BTG2	28.3242395552582	-0.219120433784311	0.483480953967216	-0.453214200034794	0.650394508288807	0.941852694584167
ATP2B4	24.4066873527034	0.795005653874376	0.702990482106363	1.13089106340716	0.258100945124979	0.783472377593642
PIK3C2B	18.2635839925605	-0.81171577063598	0.389862784590353	-2.08205502735761	0.037337443745441	0.507343736882591
MDM4	57.9879320372627	0.0303015849507588	0.199864646359002	0.151610529939999	0.879494127730549	0.985582800431637
DSTYK	12.3853855116118	-0.0447738035613588	0.461968065391317	-0.0969196940559786	0.922790168839363	0.990706376284847
CDK18	10.0366781354818	-0.79101041656996	0.447436789318193	-1.76787075952182	0.0770825121374661	0.617570461053696
ELK4	21.3548426551538	0.105442812957943	0.312419176040096	0.337504292452299	0.735736776870972	0.96233086235946
NUCKS1	45.1223886152892	0.830762294335432	0.331129777469943	2.50887220316766	0.0121117294098591	0.366965297422383
RAB29	17.3450241849055	0.198175953299594	0.394868314305479	0.501878591216313	0.615752925611887	0.935722911077896
SRGAP2	537.020172314804	-0.0744193086272166	0.153181577585252	-0.485824142826829	0.627091855301957	0.935722911077896
IKBKE	14.7056379916509	-1.5616002105718	0.618930119781243	-2.52306384947583	0.0116337275597246	0.365989146678204
RASSF5	12.0476923055154	0.409605572296233	0.436373898052706	0.938657362697619	0.347906691101107	0.836430296018718
MAPKAPK2	19.5434989580911	-0.235571313221657	0.30748570643036	-0.766121183180948	0.443604199771033	0.873253941769667
PFKFB2	11.6879848235675	-0.0960620266666521	0.462447843472511	-0.207725104620068	0.835443614566933	0.979635950826746
CD55	9.17552660401988	-0.39827335535256	0.544817359182931	-0.731021779390171	0.46476585000738	0.885000711702143
CD46	26.4019749122862	0.79417416696293	0.370039500144224	2.14618754660894	0.0318580187430623	0.486885664757019
MIR29B2CHG	65.5535314120607	-0.582197282356278	0.245434137822469	-2.37211207667208	0.017686724799567	0.38699816962739
PLXNA2	8.35742869530954	-2.23735156927301	1.30379129016535	-1.7160350633952	0.0861556250521233	0.630344013129801
TRAF3IP3	36.5329576582841	-0.197202802044537	0.364205644374603	-0.54146003800453	0.588190534839381	0.928584953127901
RCOR3	31.9777131373578	0.207152538323085	0.249628324879917	0.829843882591189	0.406627056434783	0.856645736497592
SLC30A1	9.05201113318735	0.616909436834008	0.598123302926803	1.03140846346444	0.302349313627627	0.816662495370921
LPGAT1	33.5860833168878	0.211711145548005	0.260457133688163	0.81284448826608	0.416307224946152	0.8605573879892
INTS7	10.8900362730419	0.126910476896814	0.477647012629163	0.265699299987761	0.790470802540387	0.974196680931888
PPP2R5A	19.1686936284084	0.255372677217238	0.312401798626499	0.817449446001929	0.413671628389304	0.859207726613456
TMEM206	10.6953890741343	-0.0760201607022367	0.424045881137919	-0.179273432625352	0.857723006587086	0.984245020938223
BATF3	10.1858085130448	-0.247956734923033	0.498718388918589	-0.497187872820766	0.61905657251736	0.935722911077896
NSL1	39.8244408442892	0.0564258684207426	0.232128440890687	0.243080374831425	0.807943133945909	0.97631349187672
TATDN3	19.3050932986226	0.372966587282607	0.364580052295532	1.0230032744092	0.306306297635439	0.818042710598479
FLVCR1	10.1330257232582	0.419051376224917	0.395345923974508	1.05996129165085	0.289162209637005	0.808082508460484
ANGEL2	17.0835033332876	0.0066940851553351	0.311796875454443	0.0214693785676284	0.982871230193646	0.999457136774382
RPS6KC1	60.6254685204577	-0.120762769431432	0.245273595437711	-0.492359437288475	0.622465268940892	0.935722911077896
SMYD2	9.0982596407816	0.1591403759611	0.726006084017273	0.219199782845502	0.826494424633777	0.976788652158576
PTPN14	34.8763863642778	-1.09430206867912	0.624852710135094	-1.75129602693494	0.0798949317482442	0.627557101221927
KCTD3	9.90693714025012	-0.277546469840353	0.449395135988692	-0.617600075331782	0.536838994926421	0.909497850861905
ESRRG	17.7821867081313	-3.28800314441388	3.66412650778267	-0.897349787849874	0.369532297096756	0.845349035655478
GPATCH2	39.7985533549122	-0.627307523384512	0.257412060582831	-2.43697797983578	0.014810581228099	0.370706939428492
RRP15	10.9084188265923	0.560082274194947	0.469933360930029	1.19183339758324	0.23332657754505	0.768963002801223
LYPLAL1	30.4613768988395	0.146378704005752	0.287295310035406	0.509506068817178	0.610397545533083	0.935722911077896
SLC30A10	10.785292124472	6.1128633491242	2.24972849779783	2.71715602798642	0.00658455585078533	0.302974924008486
EPRS	18.9486693300239	0.494437950004049	0.435918214899146	1.13424475762831	0.256691894397537	0.783472377593642
IARS2	11.1873674638391	-0.0921030626384614	0.386229404856958	-0.23846724635731	0.811518716277208	0.97631349187672
RAB3GAP2	40.8461200170463	0.0620808286031315	0.222456084471701	0.279070040950167	0.780191073970054	0.972903415382656
DUSP10	8.18198195295009	0.664691124925236	0.737663846985463	0.901075913699123	0.367547958399379	0.844373364199969
MIA3	25.1969468217146	0.0458908777832353	0.251062183258371	0.182786898399622	0.854965228981937	0.983659745584981
AIDA	38.00291126097	0.421248017914971	0.3872816714908	1.08770450275486	0.276725579306677	0.795757469828801
BROX	24.3749716147207	0.533113435710842	0.415712728696364	1.2824082567369	0.199699469291922	0.736073317250359
FAM177B	51.8220067351768	0.705437397524385	0.658914042659622	1.07060610618796	0.28434657673719	0.804090334910024
AC093152.1	57.9044283241915	-0.193850447586813	0.333915838917577	-0.5805368448984	0.561552647505426	0.918807959119584
TLR5	45.2705168443166	0.284087724375771	0.415876183895185	0.683106499908085	0.49453954848251	0.900201452338251
TP53BP2	17.3909484108385	0.230389830815164	0.357710237611264	0.644068317288522	0.519531134133691	0.906246746719984
FBXO28	29.967408659471	-0.31757041789887	0.241556160726672	-1.31468564885087	0.188615571679841	0.727314275960087
DEGS1	17.4791481302818	0.507954776675822	0.386855550211497	1.31303473970612	0.189171242371026	0.727314275960087
NVL	21.2864790768117	-0.248807972930444	0.304284811017608	-0.817681211554283	0.413539241525352	0.859207726613456
WDR26	42.8114012975659	0.287289623772981	0.242868709356313	1.1829009366188	0.236848410415642	0.771820999694723
CNIH3	11.3757134030839	-0.934914481924766	0.641879916521635	-1.45652552426176	0.145247398946615	0.698823131965989
LBR	18.0313672027364	0.603806355290565	0.324496562373894	1.86074807965097	0.062779760673144	0.582141183540146
TMEM63A	14.7851593562188	0.371429887460826	0.316162224295894	1.17480792744299	0.240071567851307	0.772653653973251
H3F3A	14.3125911514903	0.228278369778716	0.470881051924983	0.484789882382192	0.62782540039269	0.935722911077896
ACBD3	21.7530239963568	-0.074895054843237	0.289480765797318	-0.258722041987672	0.795849711421151	0.974196680931888
PARP1	19.8274179004592	0.412942449375907	0.326257287646418	1.26569571013976	0.205622044776277	0.747783420320176
ITPKB	43.4897475924514	-0.034006898186632	0.302258571257808	-0.112509293103309	0.910419601697469	0.988801944380551
COQ8A	8.87796416137055	0.80940005518022	0.594378533222914	1.3617585594678	0.173274093712569	0.713469506126034
ZNF678	21.1103988352322	-0.110151704263725	0.302411509003097	-0.36424441856344	0.715675500591405	0.95808358226132
ARF1	28.4516341473441	-0.0814964713305725	0.718841393140575	-0.113371979004324	0.909735653974568	0.988602223296382
RAB4A	13.7148144956056	-0.171546146240188	0.38127450952195	-0.449928180237584	0.652762227334213	0.942624767021004
NUP133	14.3960822554548	0.304912927775226	0.326982109574337	0.932506454778702	0.351074852428902	0.836454437861936
ABCB10	12.329434270656	-0.403540419917109	0.351550731964924	-1.14788672935368	0.251015327273407	0.779821354670485
TAF5L	9.8130061668296	-0.460819060290735	0.356601206783131	-1.2922532272051	0.196269464033305	0.732310272430622
LINC01736	20.1091252877339	0.731276788112968	0.531234292878446	1.37656171281905	0.168647795084816	0.709510376359886
GALNT2	152.465927130383	0.365421187735375	0.318136954283167	1.14862854759752	0.250709180355296	0.779821354670485
COG2	11.8698300161571	0.406974009177405	0.35481753717553	1.14699519199941	0.251383608045763	0.779821354670485
TTC13	30.8188256761456	0.313350607066569	0.24606808200829	1.2734305258494	0.202865310970193	0.741436049190459
FAM89A	12.8740290113946	0.457791607547665	0.610192890963116	0.750240807992856	0.453109685250006	0.879290922187289
GNPAT	15.6415884817809	0.150136801108756	0.312201860944475	0.480896560496344	0.630590017434221	0.935722911077896
EGLN1	36.5243071953364	0.259491600852341	0.337866748143045	0.768029414787152	0.44246970969211	0.873253941769667
DISC1	311.652654644359	0.285798956827381	0.164756077053453	1.73467930251007	0.0827976243154731	0.630344013129801
SIPA1L2	125.758473627116	0.143959654934382	0.291581607949426	0.493719943266626	0.621503978613338	0.935722911077896
PCNX2	169.939966046519	-0.179829323455826	0.227900175484037	-0.789070579142321	0.430070756373595	0.865389168596115
TARBP1	15.9615537929065	-0.923300050665227	0.899700161933502	-1.02623083748369	0.304782788981546	0.818042710598479
IRF2BP2	21.4677693067675	0.215756378200235	0.353156246163751	0.610937454862947	0.5412409875558	0.910841387532143
ARID4B	81.2021326252305	0.139694730585619	0.15735132704362	0.887788703217569	0.37465442070232	0.84719756224029
B3GALNT2	15.5944310081272	-0.478983527842002	0.364011466866902	-1.31584736042708	0.188225279595646	0.727314275960087
LYST	148.52132056722	-0.260546456043367	0.193332844453444	-1.34765749078972	0.177768570389461	0.713808688430235
GPR137B	18.279305630171	-0.450967698659706	0.345921685445562	-1.30366992771453	0.19234614700007	0.729016101652361
ERO1B	19.2522839650528	0.056746380773112	0.33626608118597	0.168754400006609	0.86598982732272	0.984954390624009
LGALS8	18.1795045399974	-0.480953395888596	0.330742023780984	-1.45416476077162	0.145900632366769	0.698994752617454
HEATR1	16.9478513143948	-0.264404600626971	0.316169252996815	-0.836275501557499	0.402999931938951	0.855375640247689
MTR	34.5283774671741	-0.126023219596375	0.245108741119595	-0.514152286127099	0.60714552392288	0.935319064105827
CEP170	152.887286742108	0.126621816283615	0.152316047058191	0.831309758421188	0.405798663275947	0.856366850883407
SDCCAG8	230.650619671131	-0.0783090048478991	0.193756496477572	-0.404161957258366	0.686093626689519	0.947274953027608
AKT3	183.869653847595	0.386134093510111	0.346128775883169	1.11557928844508	0.264602261729201	0.787197711139758
ADSS	9.90970835377724	-0.0986299429592666	0.391388652517045	-0.252000006451314	0.801041058814818	0.974196680931888
DESI2	15.4269910886876	-0.396377379649419	0.368597361699013	-1.07536683882477	0.28221052236303	0.80314003579923
COX20	11.2873174898836	0.0208246736477464	0.528938067077975	0.0393707221013391	0.96859482218285	0.997871418947759
HNRNPU	72.7768310476695	0.125361549425616	0.193454876111256	0.648014420445627	0.516975623414837	0.905092261798465
EFCAB2	13.173892815293	-0.222362150878064	0.555596974404982	-0.400222033455461	0.688992987459009	0.947658230540424
KIF26B	40.3385368691023	-0.55194202309177	0.979689777176189	-0.563384487569791	0.573173097946842	0.923428527801279
SMYD3	174.996876680095	0.0198646913988651	0.181884041747112	0.10921624133735	0.913030978643527	0.989505314487588
CNST	17.7923416714265	-0.297433514434694	0.477027632113346	-0.623514225196961	0.532946657240456	0.909497850861905
AHCTF1	25.0638436654474	0.0557605800069061	0.277631960647795	0.200843519156803	0.840820932837192	0.980303553176577
ZNF124	48.2442316646474	-0.103041423336068	0.271629683520835	-0.379345224720861	0.704431520359394	0.955249448819947
AL390728.6	13.8182630391169	-0.020166249395409	0.473921797793819	-0.0425518503037549	0.966058778586451	0.997762028456873
ZNF496	8.55084882626756	-0.379882002080077	0.474523267190538	-0.800555058826105	0.423389276867243	0.864324629831712
NLRP3	25.7614928953024	-0.80322504104895	0.409037667833528	-1.96369455483951	0.0495655244576903	0.534541279915989
SH3YL1	18.8678916412989	0.341958995601952	0.350207112053313	0.976447889927188	0.328842559290817	0.829120044410311
ACP1	9.21636459793774	-0.590392014275036	0.5131108511386	-1.15061299710374	0.24989148358793	0.779250503755601
EIPR1	19.5502498766588	-0.241284976760363	0.430724172244306	-0.56018443428224	0.575353643124638	0.924511192520507
TRAPPC12	44.8366655841685	-0.193570115180905	0.195073135970639	-0.992295090852692	0.321053597361309	0.823259583766298
RPS7	25.3564280272169	0.965978778580857	0.66065996547148	1.46214214432002	0.143702261942657	0.697196000041786
ID2	24.3145197124706	2.30738080119784	0.804351705518426	2.8686217550949	0.00412264489967773	0.24283579229461
KIDINS220	54.0126638853597	0.359821871515579	0.26868734498584	1.33918429070242	0.18051068522807	0.714388993658642
ITGB1BP1	9.59919458055463	2.11409607462662	0.781175305737078	2.70630172139385	0.00680371984737143	0.302974924008486
CPSF3	8.10924733116413	-0.0926776833179821	0.490119074916447	-0.189092177923867	0.850020572008244	0.983315323373204
IAH1	9.92718242083627	-0.620018619870969	0.478633735705672	-1.29539264288767	0.195184814716147	0.730949681177605
ADAM17	51.2199017604582	0.18285298754928	0.207907293921974	0.879492893683198	0.379134084508926	0.847675083486533
YWHAQ	14.0205090966539	-0.268353291877821	0.865026465313474	-0.310225527932921	0.75638945902483	0.966891214072354
TAF1B	14.2070600049067	-0.363235069043347	0.35120399564469	-1.03425665296482	0.301016195503325	0.815893137743066
HPCAL1	24.490603775369	0.197328345968247	0.472831778362554	0.417333087576321	0.676434790030582	0.945199924811641
NOL10	26.4418219267863	0.385136681835168	0.348158909591339	1.10620946707132	0.268635866163593	0.790787869973079
PDIA6	25.5078919455501	-0.0847012821908612	0.642871729899349	-0.131754560437931	0.895178428646862	0.987092563541813
ROCK2	55.6315229799597	-0.421993882338318	0.241768092401218	-1.74544902988279	0.0809067374247826	0.629235709384669
NBAS	61.4637920713721	-0.0141572963099565	0.190344559944857	-0.0743772047599254	0.940710246521455	0.993551309305698
DDX1	13.7132890937773	0.0552480151209889	0.609119045953311	0.0907015065249226	0.927729773533956	0.991648159693079
FAM49A	50.6373524633793	-0.28093743403719	0.923943210200561	-0.304063530026058	0.761079490971837	0.968225890485664
SMC6	17.1770712289898	-0.339875552692144	0.303461698586177	-1.11999489317966	0.26271593830339	0.785958810188286
LINC01376	14.2225704979719	-0.0784053711610966	0.545464921847359	-0.143740446031903	0.885705431509075	0.987063712888604
LAPTM4A	22.7561153528648	1.21376645165001	0.38834985306196	3.12544588875216	0.00177535729344246	0.178070560397
PUM2	107.763664215472	0.183238574671943	0.142786745375195	1.28330241151203	0.199386148158027	0.736073317250359
RHOB	11.1897058146127	0.807385772735057	0.854271811707482	0.945115783606728	0.344599768135179	0.836421068469091
HS1BP3	9.65996305279039	-0.48974568026738	0.440900104062462	-1.11078603918406	0.266660457127966	0.788415688789167
LDAH	16.9933048318994	-0.270669319442537	0.399313019103534	-0.677837452057523	0.497874761810959	0.901099530086562
ATAD2B	64.9349348029008	0.249284036570534	0.210919937219817	1.1818893929915	0.23724959125171	0.771820999694723
UBXN2A	15.1924615140378	-0.224681191388374	0.343085822191534	-0.654883346543365	0.512542863178505	0.904026071820446
FAM228B	23.3867825546957	-0.516659953905295	0.372294782053234	-1.38777113946071	0.165206745669166	0.70947450037351
ITSN2	106.438083182524	-0.192826590678349	0.153952311398031	-1.2525085783208	0.210384604475576	0.752152855246504
NCOA1	131.333581924961	0.121924712846516	0.168892048304275	0.721909137053377	0.470350343286666	0.885940867035145
DNMT3A	69.0018438445473	-0.49613012681391	0.236926138839037	-2.0940286675206	0.0362574265957577	0.507343736882591
DTNB	114.086433936424	0.0691313345501942	0.302291775285305	0.228690755760548	0.819109280241533	0.97631349187672
ASXL2	54.8678131428114	-0.0891119771884108	0.200006483500159	-0.445545442472318	0.655925627563448	0.943860713055239
KIF3C	11.5371688625088	-1.68795141434726	1.64877107129886	-1.02376336153056	0.305947059678785	0.818042710598479
RAB10	112.819134245534	-0.130152640630978	0.152396100602113	-0.854041803673119	0.393081827292299	0.852743609983623
HADHA	21.5209735772565	0.0957887272597776	0.263155059466906	0.364001085344224	0.715857198911972	0.95808358226132
HADHB	25.0888171161113	0.040186234353664	0.263173201138151	0.152698808920778	0.878635800093347	0.985156791566501
SELENOI	13.5624334924588	0.64662691205264	0.463793014151894	1.39421442825111	0.163252862241304	0.708480053804001
GTF3C2	16.074448269472	0.217015487678949	0.415131625437718	0.522763081348299	0.601139134071202	0.933914056965774
PPM1G	16.6448521495117	0.743349891510109	0.483979200195824	1.53591288883766	0.124559746596208	0.682043305594943
NRBP1	10.873208435544	0.549298656665501	0.443398900351491	1.23883630796121	0.215406124827796	0.755352699354403
ZNF512	17.8025349993772	0.255089273632347	0.287544192537101	0.8871306750507	0.375008550685833	0.84719756224029
BABAM2	107.267898341313	0.135083927850039	0.217239706083376	0.621819695328597	0.534060434127995	0.909497850861905
PLB1	26.0412092823585	-0.831040080127035	0.483211146610009	-1.71982804195896	0.0854637036991756	0.630344013129801
PPP1CB	24.0947557406619	-0.449658938035387	0.265271964661647	-1.69508654489337	0.0900590042959941	0.636088231699199
WDR43	24.3307543006937	0.121955800747447	0.390093622146042	0.312632131939316	0.754560163197204	0.966891214072354
YPEL5	10.751812996498	0.483921410860976	1.01200660272397	0.478180092460292	0.632522030362956	0.935722911077896
LCLAT1	17.8117554127811	-0.146946961980386	0.411422459260714	-0.357168060889129	0.720965994771164	0.959364853932699
MEMO1	9.77989575335855	0.415245204449901	0.460866464128265	0.901009808199742	0.367583104773904	0.844373364199969
DPY30	8.80671057760193	-0.764718763293367	0.557358804908823	-1.3720403383929	0.170050880632443	0.709510376359886
SPAST	24.1507536336995	-0.204882603638234	0.247305127190701	-0.828460800492204	0.407409585849637	0.857418319115763
SLC30A6	12.1046226272977	0.0504830231285369	0.363695974115949	0.138805559372078	0.889603800773128	0.987092563541813
NLRC4	12.6812976281916	0.638130559184763	0.422337026675184	1.51095101513688	0.130800931735224	0.687261054767831
YIPF4	27.1205195675665	-0.000357705087046428	0.266936337105998	-0.00134003894308472	0.998930803936431	0.999998278621771
BIRC6	138.713995687346	0.117462858314855	0.140581774098618	0.835548271232194	0.403409080182185	0.855375640247689
TTC27	26.3374502469926	-0.458095790016775	0.280437453226873	-1.63350431529621	0.102362973884034	0.648903260327298
LINC00486	59.5659763338265	0.107193384014054	0.635552309363666	0.16866178036766	0.866062682867353	0.984954390624009
RASGRP3	16.3531161062947	0.667480486892427	0.466292661064297	1.43146256123552	0.152297689496481	0.708324090908564
FEZ2	74.2740355977025	0.123406081834467	0.266181999877868	0.463615428132214	0.642923298780437	0.938884262472208
STRN	29.2418310007706	-0.0852916853199953	0.247453849716432	-0.344677140475828	0.73033710544746	0.961428252638395
HEATR5B	73.6558239352436	0.623279340394425	0.257149883151762	2.42379787521266	0.0153591513802088	0.372425502337157
GPATCH11	12.7379975972686	0.508267360111377	0.429472710136064	1.18346835110978	0.236623582393635	0.771820999694723
EIF2AK2	34.0855578437514	-0.478483551938757	0.32805532380593	-1.45854530384581	0.144690297271143	0.698553521450561
CEBPZOS	15.0024685880155	-0.226843910850615	0.337371825876826	-0.672385461533577	0.501338335830364	0.901099530086562
CEBPZ	13.5248887980018	-0.918209676487824	0.471909091182809	-1.94573423916541	0.0516866715278355	0.5397298384843
NDUFAF7	8.3082685375709	0.00922410805366677	0.488212994533777	0.0188936143792637	0.984925973620201	0.999457136774382
PRKD3	59.9315845737693	0.285276586484081	0.457118693731335	0.62407551998245	0.532577989852591	0.909497850861905
CDC42EP3	9.08385372058445	0.26323248325709	0.778213999767427	0.338252053208703	0.735173252332361	0.96233086235946
RMDN2	11.9325188892735	-0.455973416690389	0.459645214486023	-0.992011669696725	0.321191832820514	0.823266096207038
ATL2	24.0841873294543	0.272275974908855	0.331212009736609	0.822059487291472	0.411043041289052	0.859041726317837
HNRNPLL	16.5322393382531	-0.414371429937719	0.392108926799964	-1.05677632314939	0.290613682533019	0.808437949945441
GALM	14.5530960445581	-0.140708236376998	0.416335153543391	-0.337968665819936	0.735386800872966	0.96233086235946
SRSF7	42.343909232162	-0.0497680625951585	0.334843431685559	-0.148630846197677	0.881844931603855	0.986533345554334
DHX57	13.7082895733169	0.103427997578814	0.351443028105201	0.294295203795745	0.768532337283691	0.971595267826662
SOS1	72.5665996138596	-0.0441507251708601	0.186962510467106	-0.236147477162957	0.813318234075767	0.97631349187672
MAP4K3	63.2452724306391	0.00371837385432393	0.195430209579426	0.019026607310743	0.984819879684902	0.999457136774382
MAP4K3-DT	12.6331533482034	-0.253775876166386	1.06784553961711	-0.237652232229562	0.812150835392064	0.97631349187672
THUMPD2	25.137851996972	-0.162384980068366	0.303925055573941	-0.534292836639326	0.593138947487917	0.931969609204149
SLC8A1-AS1	23.8261206380482	0.239345982448669	0.753251889259591	0.317750258394884	0.750674384638308	0.966380227503138
SLC8A1	575.305075483609	-0.17260415485619	0.22842275887242	-0.755634664900417	0.449868266236159	0.878169488820714
EML4	124.097112774519	0.175485814688535	0.302884926419121	0.579381142413485	0.562332025410118	0.918896350712161
MTA3	27.6075634368488	-0.133263921421021	0.242060024236189	-0.55054080838639	0.581948494929724	0.926347322380966
HAAO	9.52943094809729	-0.232093863875495	0.459726865687823	-0.504851643873905	0.6136630398452	0.935722911077896
ZFP36L2	199.783597750452	0.453623165133124	0.504661808793261	0.89886565067767	0.368724226060948	0.845275284365033
THADA	73.9536298075278	-0.266033602701413	0.184042959701643	-1.44549730743674	0.148318248770784	0.699642322597749
LRPPRC	32.8218174298734	0.440158211970022	0.284584056652092	1.54667206992597	0.121942341322535	0.674537418232286
CAMKMT	78.2283852649341	0.349070190990616	0.259187450054059	1.34678662457542	0.178048963729068	0.713808688430235
SRBD1	39.6751039524932	-0.148902350455347	0.263594723561644	-0.564891240778288	0.572147741853126	0.923196901548648
PRKCE	43.2333270283684	0.529469366156649	0.849483002259203	0.623284238470368	0.533097753473942	0.909497850861905
RHOQ	58.3285906650037	0.0986316704787437	0.224321840818788	0.439688218136639	0.660162936984138	0.944207039763945
AC018682.1	12.0006872654976	0.844108105851408	0.671211780143487	1.25758833623415	0.208540673751251	0.749982092025231
PIGF	19.2470663941735	0.0499088343664663	0.271025780892305	0.184147922024798	0.853897412908661	0.983315323373204
SOCS5	20.0235862881621	-0.305490823495733	0.361960873926873	-0.843988523349215	0.398675818815274	0.853196008966734
MCFD2	9.46059145339366	0.186166081905204	0.599208263611442	0.310686773215003	0.756038753435245	0.966891214072354
TTC7A	102.597436303772	0.0345971806572441	0.363062094126251	0.0952927370192859	0.924082311421782	0.990706376284847
MSH2	10.7382936241085	0.163622177680001	0.520563813933627	0.314317233162241	0.753280110832118	0.966891214072354
MSH6	10.1746244329462	0.101624274488568	0.414430527099703	0.245214258707634	0.806290536519193	0.976010511784107
FBXO11	138.047891505246	0.00132089275237765	0.142124677050021	0.00929390152220197	0.992584646218148	0.999998278621771
FOXN2	34.5961672904631	0.631092738935695	0.290775398856257	2.17037872329658	0.0299781672790075	0.473639429379527
PPP1R21	46.560449157768	0.256573937656435	0.202934952541311	1.26431614881229	0.206116575630115	0.747783420320176
GPR75-ASB3	16.6558630253931	-0.737454358997256	0.376694619303964	-1.95769814912643	0.0502654425640446	0.53709913011193
ERLEC1	8.15749268047895	-0.553844738451304	0.78813103767893	-0.702731794553344	0.482222909517444	0.893190909354323
PSME4	58.0900682200318	-0.132382051181476	0.165254347079101	-0.801080598007567	0.423084987597569	0.864261488132811
ACYP2	63.401246219562	-0.0782641162388528	0.282471561172585	-0.277069011527977	0.781727115883791	0.972903415382656
RTN4	127.689835876926	0.606199275189847	0.50688238559203	1.19593675460199	0.231721240739816	0.767386881860515
RPS27A	36.071194033442	2.16565636674735	0.826952162016906	2.6188411690773	0.0088229016835296	0.335715826623417
MTIF2	10.3682382270606	0.134634762292514	0.384202749691789	0.350426337137147	0.726018763738504	0.959746198082537
AC012358.3	8.28881719094888	-0.32059110835462	0.494325712662294	-0.648542246827522	0.516634295497661	0.905092261798465
CCDC88A	125.12704633869	0.0580690496102877	0.21414839551637	0.271162664890706	0.786265926644002	0.973423131228178
PPP4R3B	34.3112178900481	-0.00647186657892663	0.233313064050184	-0.0277389806922024	0.977870333558849	0.998887902314139
PNPT1	15.5763134567688	-0.269081220153646	0.359908723595059	-0.747637393908784	0.454678903127133	0.880082881197213
AC132153.1	16.9069762406	-0.388509963301975	0.491893974098201	-0.789824603999751	0.429630208013726	0.865389168596115
VRK2	39.8813784372178	-0.153328688140868	0.250588738271795	-0.611873818425806	0.540621245085578	0.910591086600279
FANCL	11.2801731301486	-0.603846921153843	0.544378256922614	-1.10924143915557	0.267326040358337	0.789613966335943
PAPOLG	19.8175554344039	0.335799928204739	0.394135232140415	0.851991653679685	0.394218724481664	0.853101892531053
REL	68.7257535933178	0.222107195252655	0.250493985472889	0.886676759257733	0.37525295435657	0.84719756224029
PUS10	10.8549598704557	-0.403796977842453	0.432453983166148	-0.933733977627198	0.350441133552405	0.836454437861936
PEX13	13.2013426018262	-0.820648849510846	0.347442658815154	-2.36196917301236	0.0181781537198524	0.388334009219523
USP34	138.352721732396	0.262388670937447	0.115275139827546	2.27619477477958	0.022834354525332	0.424995243704895
XPO1	69.7738625492006	0.232911972862408	0.217171200629979	1.07248093755879	0.283504071474916	0.80379105930114
CCT4	17.6800326545195	-0.168657137465636	0.478841222998634	-0.352219335690147	0.72467377713896	0.959746198082537
COMMD1	53.0089094773035	-0.222104642481844	0.214882235926161	-1.03361099871543	0.301318055466963	0.815893137743066
EHBP1	46.9329000113107	-0.37671126193473	0.249618766311386	-1.50914639753008	0.131261374827282	0.687261054767831
WDPCP	52.4523050666555	-0.53979147140548	0.235042530553412	-2.29656934910687	0.0216433488351936	0.417130129967942
UGP2	31.0239585037844	0.2386171986789	0.418552781249477	0.570100616621332	0.568609456964435	0.922147440631709
VPS54	50.5189085191223	-0.170495454456633	0.192707539415939	-0.884736813999974	0.37629859537555	0.847260363231971
PELI1	129.158668636886	-0.149527382357901	0.182600040412482	-0.818879240224308	0.412855315286742	0.859201612225038
AC012368.1	30.5222452362008	-0.149594821550481	0.524585100649422	-0.285167880988778	0.775515526397397	0.972686805018602
AFTPH	58.8358845012503	0.135188822843455	0.215794124793045	0.626471285875396	0.531005865091333	0.909497850861905
SERTAD2	35.2977754137245	0.239590861628025	0.298344461192972	0.803067905701978	0.42193548670552	0.863518262095948
SLC1A4	14.806303057161	-0.509200501168197	0.574207190094002	-0.886788793231302	0.375192622316941	0.84719756224029
CEP68	16.9304397693092	-0.0632361722575241	0.374966063590343	-0.168645054573821	0.866075839667269	0.984954390624009
RAB1A	104.570413705017	0.350469798636967	0.199738189431307	1.7546459174123	0.0793198921339151	0.625791658747026
ACTR2	102.081152045369	0.0560629002258649	0.141347994325946	0.396630320035423	0.69164009050126	0.948503713623676
SPRED2	40.4728035437894	-0.358403388822431	0.244918195132653	-1.46335958677269	0.143369010843467	0.696412961398969
MEIS1	11.312360252763	-1.2973492902234	0.633511726445392	-2.04786941751303	0.0405727962014146	0.511757078074807
C1D	9.92553683345106	0.0281787959811328	0.526883538822198	0.0534820200382878	0.957347856075526	0.996341105652122
PLEK	34.394379688371	0.370210672983008	0.317669357459979	1.16539623444684	0.243858640838574	0.774377201647165
APLF	11.6735377377898	-0.175334494788772	0.501039092770241	-0.349941745701616	0.726382416820701	0.959746198082537
ARHGAP25	133.908094723126	0.0621870180825042	0.335390990180809	0.185416483755211	0.852902380415273	0.983315323373204
ANTXR1	13.5763877842511	-1.82176513401877	0.788669551357568	-2.30992198301924	0.0208924737777117	0.416956047399265
GFPT1	20.0569238759155	-0.0129158404826684	0.381368058002837	-0.0338671270748435	0.972983106936608	0.998525371911746
NFU1	9.54402323321096	-0.19126555369749	0.512265340188869	-0.373372037286324	0.70887156821777	0.956141352685018
AAK1	134.886748920679	-0.463718295284023	0.157659324078888	-2.94126781269207	0.00326871792532077	0.217926501680452
ANXA4	50.382288955232	-0.188318769488187	0.278286340437463	-0.676708634682363	0.49859083689253	0.901099530086562
GMCL1	8.91909708709106	0.628868116687299	0.773581462483729	0.812930695971177	0.416257794078095	0.8605573879892
PCBP1	23.8685065437998	1.3531595850534	0.66299820297288	2.0409702152824	0.0412537877023621	0.512080561684078
TGFA	10.3163862632509	-0.13946281896365	0.483354470796483	-0.288531145132142	0.772940193343961	0.972686805018602
NAGK	32.1399655394689	-0.0395595026077981	0.366213088901951	-0.108023180510595	0.913977304413153	0.989505314487588
MCEE	8.98393573877357	-0.905771264867346	0.445536360106107	-2.03299067364925	0.0420534652542597	0.512080561684078
MPHOSPH10	11.0117613646544	-0.542915356639367	0.502384567915576	-1.08067681874058	0.279840898205909	0.800406650167479
ZNF638	130.986140574418	0.154353443952853	0.14846245789549	1.03967997122552	0.298488608856806	0.814184117678738
EXOC6B	86.487536213972	-0.0469554353510899	0.184926887221517	-0.25391351174826	0.799562375946571	0.974196680931888
SFXN5	19.9985537712972	-1.09236796209987	0.597740888597861	-1.8274941248578	0.0676255087604943	0.595332506681884
ALMS1	25.6583571742647	-0.683674450474315	0.2709988658955	-2.52279450770081	0.0116426413893017	0.365989146678204
STAMBP	13.7596173221134	0.122707482934958	0.325903329509601	0.376514971846409	0.706534087075716	0.955666834180043
DGUOK	13.8068826980515	0.543577339898647	0.364483443374309	1.49136359903299	0.135866059584683	0.688274805223378
TET3	68.2158646372006	-0.108610855207929	0.219042296695915	-0.495844212949923	0.620004328358003	0.935722911077896
MOB1A	37.815925005913	0.45177935638506	0.323195241514734	1.39785274766944	0.162157290726816	0.708480053804001
MTHFD2	17.9076100898107	1.0018462593649	0.60555388870112	1.65442956945385	0.0980402625960104	0.647941474041389
AC006030.1	10.5598589918637	0.472348578168197	0.495170851755908	0.9539103048841	0.340129046813779	0.836242176059188
MOGS	9.42930505485267	0.0922462145319601	0.437082913731587	0.211049692481479	0.832848495547057	0.979635950826746
CCDC142	8.26123509408177	-0.718779083965007	0.44722817543514	-1.60718649549675	0.10801346355428	0.654474091270058
AUP1	11.0742197631255	0.878175745143358	0.534757016387642	1.6421958351768	0.100549425548073	0.648903260327298
LOXL3	33.0592711199405	-0.42898385502161	0.372734369108121	-1.15091038169644	0.249769106318974	0.779250503755601
DOK1	12.47717055656	0.525808266446448	0.376136955534641	1.3979170584264	0.162137975486133	0.708480053804001
HK2	41.0212167876807	0.320405877616085	0.44182278439848	0.725190933854399	0.4683349039913	0.885000711702143
MRPL19	9.56812206444304	-1.03455540478903	0.728032018410403	-1.42103009019836	0.155308011959568	0.708480053804001
GCFC2	14.1441591986544	-0.0982891759586418	0.351842006543818	-0.279356001076014	0.779971633482234	0.972903415382656
SUCLG1	8.52528367721037	1.97233359922635	0.632729026482337	3.11718526679827	0.00182586789253379	0.178670008129073
TMSB10	50.9623356295061	3.71446750910899	0.896826337297872	4.14179128626021	3.44603863304502e-05	0.0348451939778069
KCMF1	37.8213590851357	0.311406125020518	0.220913292652062	1.40963054455479	0.158648803022422	0.708480053804001
TGOLN2	44.6834935384835	0.526299812610436	0.251033794979764	2.09652972283218	0.0360352260964053	0.507343736882591
ELMOD3	20.4639556691218	0.177664371875067	0.266690573756229	0.66618167028829	0.505294987432634	0.902467918890097
CAPG	8.53648249434646	0.264575224448616	0.561422877025696	0.471258360276093	0.637456247290334	0.935748137505555
MAT2A	28.0718837603881	0.0918364059765281	0.333982957136347	0.274973330267977	0.783336728146208	0.972903415382656
GGCX	9.76800549839945	-0.38559823064549	0.429820084549767	-0.897115431563421	0.36965732513499	0.845349035655478
VAMP8	10.0845812314473	1.54166320310287	0.671991632249496	2.29417023831405	0.0217807221122633	0.417130129967942
USP39	17.3992570440805	0.484208271878659	0.373722687031084	1.29563520942571	0.195101192724872	0.730949681177605
C2orf68	9.89379868670072	-0.190663962557188	0.40110293011698	-0.475349213982511	0.634538086512396	0.935722911077896
GNLY	11.1749160542884	0.152652024594513	1.05949619465628	0.144079823376842	0.885437437083698	0.987042841067058
ST3GAL5	25.1512550036258	-0.38369978962758	0.314764998205864	-1.21900399286655	0.22284267700094	0.760143911316134
POLR1A	12.3814894701429	-0.0975104166407483	0.436563016091212	-0.22335931594438	0.823255865644785	0.97631349187672
PTCD3	23.7107574957464	0.0895419609876836	0.28341270168568	0.315941947750071	0.75204657169993	0.966871406206386
IMMT	22.89384427295	0.356724533519331	0.343861218769922	1.03740844866258	0.299545542541206	0.815893137743066
KDM3A	24.5110798325033	0.463240591257531	0.418692020850037	1.10639937755931	0.268553694809122	0.790787869973079
RMND5A	18.647916256072	0.228130093909789	0.37534032070667	0.607795329529954	0.543323227306012	0.911473518925394
KRCC1	37.6934230700792	-0.570627545262981	0.23055258820739	-2.47504289455073	0.0133220174491894	0.367172102284242
EIF2AK3	15.3785338789552	-0.283377867763134	0.370409667285301	-0.765039071037171	0.44424827933215	0.873253941769667
MRPS5	17.6415256041177	-0.202876946600931	0.436814340733581	-0.464446625676761	0.642327791441044	0.938884262472208
ANKRD36C	17.3394915147575	-0.0966223847804773	0.472771533629559	-0.204374370932802	0.83806095653074	0.980242319030407
STARD7	17.6042590404117	0.556252324044097	0.403252745737615	1.37941360579361	0.167767266658465	0.70947450037351
TMEM127	9.9279662753718	0.500621503149221	0.429553843812688	1.1654452878497	0.243838794581459	0.774377201647165
CIAO1	11.6417482857431	-0.038029182851712	0.491472746940415	-0.0773780094388886	0.938322834250119	0.992882455217719
SNRNP200	15.3260849931999	0.448939258050706	0.307714824933056	1.45894582150331	0.144580020070609	0.698553521450561
ARID5A	21.4315060931388	0.998683822235982	0.378151496949163	2.64096223416574	0.00826709341356284	0.327963187890844
KANSL3	13.6415288859449	0.106556585412148	0.325236985175525	0.327627515531915	0.743193314844997	0.96259350893953
ANKRD23	9.17771607273948	-0.464788528683112	0.437643403958301	-1.06202566856782	0.288224032466784	0.807995894864436
SEMA4C	11.3328832196243	0.0290390487805317	0.450447368734616	0.064467129338789	0.948598279635346	0.995858998284579
ANKRD36	24.1208967389001	-0.202129464681928	0.390314457655662	-0.517863124763491	0.60455377178281	0.934954813511678
TMEM131	69.5273537812343	-0.226214802526677	0.192082004811128	-1.17769909132879	0.238916589302343	0.772653653973251
INPP4A	71.3123172666204	-0.128981234453328	0.251281023067358	-0.513294768060355	0.607745143215522	0.935319064105827
UNC50	8.51063688260763	0.403204441457986	0.4979324155107	0.809757366457943	0.418079640112783	0.861201190777848
MGAT4A	280.626223634066	0.305711603654551	0.210080739816653	1.45521004886673	0.145611119775044	0.698994752617454
KIAA1211L	8.43479134584645	-2.92081615403995	2.10893655500632	-1.38497108749258	0.166061308280592	0.70947450037351
TSGA10	13.793175485313	-0.50560524642879	0.418131626063948	-1.20920115799005	0.226585572953003	0.761413858974933
AC079447.1	9.12618217871061	-0.119221438434369	0.559603684901591	-0.213046199749979	0.831290927577101	0.979499331444994
MITD1	16.1477733746147	-0.089977131881987	0.382019580516073	-0.235530157277374	0.813797274985927	0.97631349187672
EIF5B	23.2910844336085	-0.202704567793961	0.350180072904546	-0.578858088961605	0.562684931693823	0.918896350712161
REV1	44.2612269681107	-0.126534988650095	0.200406939355405	-0.631390255532497	0.527785385885788	0.909497850861905
AFF3	11.6652833571623	-3.1597698214703	2.07304105841829	-1.52421960416027	0.127453862410879	0.687261054767831
RPL31	23.9617407259758	0.314336942694386	0.489019782024923	0.642789830286182	0.520360482879582	0.90667060586744
TBC1D8	38.9270721710472	2.51986643061933	0.867491449998903	2.90477379416536	0.0036751860696837	0.231155450130041
CNOT11	9.87307615793689	-0.0651289123828231	0.412432228251941	-0.15791421698267	0.874524395098549	0.984954390624009
RNF149	107.866656760773	0.463619051985147	0.425394873700613	1.08985575672789	0.27577668844165	0.795757469828801
MAP4K4	277.656166699136	-0.0387567150698137	0.324827710225187	-0.11931468236791	0.905026051745451	0.987730357247644
TMEM182	8.66863809321717	0.451375266191748	0.693320195820351	0.651034354563509	0.515024310416311	0.904385670418454
MRPS9	11.2169128297515	-0.238881432568823	0.505019234067042	-0.473014523912393	0.636202817262846	0.935748137505555
TGFBRAP1	14.4831390691014	-0.320887485006457	0.324956648838266	-0.987477825591947	0.323408448280627	0.825460267445756
NCK2	222.363468144664	0.816869914564726	0.480367783499858	1.7005093651643	0.08903515634397	0.63478807742615
AC009505.1	9.74017902539974	1.50157150227485	0.878944665332715	1.70838001696779	0.0875658526770967	0.632764082533987
UXS1	16.5127360773106	-0.369141837874294	0.329357322555812	-1.12079438528876	0.262375394676693	0.785958810188286
GCC2	51.7211215808369	-0.199845406007344	0.371488952665482	-0.537957870815341	0.590606134060988	0.930219993600211
LIMS1	115.287800076507	0.0498983239822658	0.277362845495128	0.179902697108515	0.857228957763652	0.984245020938223
RANBP2	41.9899523898007	0.376792497989849	0.269663521781027	1.3972690688799	0.162332673564483	0.708480053804001
SH3RF3	407.573786852529	0.36538810541524	0.295408039321534	1.23689289653196	0.216126847572647	0.755352699354403
SEPT10	13.8532959492781	0.418495167592635	0.446776661808225	0.936698810315814	0.34891350838445	0.836454437861936
MIR4435-2HG	11.1401327948745	-0.723289608534851	1.15000321191903	-0.628945729053995	0.529384586811133	0.909497850861905
BCL2L11	10.8268133670079	-0.264014153558631	0.484084556934594	-0.545388506566845	0.585486343558916	0.927286627748186
ANAPC1	30.1456016206813	0.0838030060185303	0.297814849487859	0.281392973394857	0.778409006903891	0.972903415382656
MERTK	240.794352830683	0.023560744351585	0.364249644481291	0.0646829577147195	0.948426432176992	0.995858998284579
TMEM87B	22.292423018877	0.38785379166003	0.295991992610665	1.31035231135525	0.190076678443094	0.728487181373499
ZC3H8	12.3758388169532	-0.892071480701409	0.483462391883138	-1.84517243880479	0.0650124583919157	0.583477196839871
ZC3H6	29.7175422609548	0.789767695397377	0.375970034526272	2.10061340764164	0.0356749161206212	0.507343736882591
TTL	16.1780267540898	-0.0323848962482032	0.336942023549765	-0.0961141501645313	0.923429913131685	0.990706376284847
SLC20A1	13.5655228757243	0.565383879308501	0.562296934998736	1.00548988286726	0.314661018667122	0.821026415306905
IL1B	12.2222485914227	0.271523355256482	1.0764425112572	0.252241389964582	0.800854487559557	0.974196680931888
CBWD2	16.0350904612909	0.180661270825819	0.439442952696822	0.411114274827067	0.680988743252004	0.94630295586576
SLC35F5	28.2503576706691	0.226073391149557	0.256064919128248	0.882875295527422	0.377303652703168	0.847260363231971
ACTR3	76.0045099682583	0.532937803777297	0.191774933178569	2.77897530685649	0.00545306702282	0.278014769978563
DDX18	15.7598560380456	-0.466582174115707	0.433407712438483	-1.07654331181735	0.281684341370105	0.803091587919373
CCDC93	25.6919557572084	-0.0149526157772096	0.286115160955468	-0.052260829965375	0.958320863802423	0.996341105652122
INSIG2	15.1121249711455	-0.035484580759244	0.467183598014691	-0.075954252054303	0.93945549457782	0.993148019795022
STEAP3	14.3012973971817	0.497412136139261	0.679547451093339	0.731975574831403	0.464183476097261	0.885000711702143
DBI	9.67093943043648	5.95175735027147	1.16016503802689	5.13009542193559	2.89595340164044e-07	0.000878487464387629
PTPN4	21.4256453926427	-0.614181975627994	0.465562843002949	-1.31922464358717	0.187094021891521	0.724377428727413
EPB41L5	15.7561654992892	0.223403050503621	0.36277348967764	0.615819669464097	0.538013544093082	0.909497850861905
RALB	13.1300469195758	-0.551887346153916	0.35779617995232	-1.54246293581855	0.122961138033881	0.676644055130811
CLASP1	95.6844418652255	0.186380075865531	0.193400147602227	0.963701828443616	0.335195437380393	0.835281652698734
NIFK-AS1	9.33345744957491	-0.182699656401433	0.403129095903361	-0.453203845264571	0.650401963824057	0.941852694584167
TSN	8.32552788879466	0.413370325464778	0.49483346097614	0.835372621425676	0.403507940096927	0.855375640247689
GYPC	27.3245623954295	0.414968905627155	0.405760719855839	1.02269363524046	0.306452721678191	0.818042710598479
BIN1	171.403424220142	0.700506346088238	0.447090088154875	1.56681251641968	0.117158520904423	0.66867426747614
ERCC3	18.8285626778346	-0.347237807838679	0.293729483326456	-1.18216872173078	0.237138760789344	0.771820999694723
AC068282.1	17.0826053263474	0.759309055993558	0.613180908061002	1.23831164018893	0.215600529350446	0.755352699354403
MAP3K2	78.63828958036	0.0233453699881449	0.171973614770268	0.135749719626065	0.892019140911521	0.987092563541813
IWS1	36.1595371099122	-0.272077328299393	0.222344233483702	-1.22367611714713	0.221074432625817	0.759625846376939
WDR33	47.9204009890255	-0.0575450791330651	0.21716371969767	-0.264984773760451	0.791021191448075	0.974196680931888
SAP130	14.563443438672	-0.517313023511879	0.398429303413214	-1.29838096515549	0.194156456747093	0.729830993237058
UGGT1	26.8098598213836	0.769699303851771	0.285178168817192	2.69901201429333	0.00695456656096014	0.302974924008486
HS6ST1	24.8440713693213	0.0362838841285338	0.420095462732331	0.0863705689476883	0.931171842058921	0.991648159693079
SMPD4	10.064257012782	0.627883260321309	0.397061990115123	1.58132300737037	0.113804201622674	0.661350662111844
PTPN18	43.4942355734534	0.119675763158049	0.221817107145716	0.53952449699667	0.589524998514	0.929482371617578
FAM168B	20.2757618607803	0.0441203642248333	0.453485188552906	0.0972917425718437	0.922494713365112	0.990706376284847
PLEKHB2	15.0296563110624	-0.464452441047033	0.972742163572854	-0.47746716287193	0.63302949832651	0.935722911077896
NCKAP5	150.129813697689	-0.615041586746069	0.270381311345988	-2.27471929803256	0.0229227740753215	0.424995243704895
MGAT5	169.75092007783	0.139864733659022	0.251222706896042	0.556736034680572	0.577707792892439	0.924617292522009
TMEM163	130.183782847365	2.41793772559477	1.51085756521615	1.60037437099429	0.10951555718329	0.655514543250561
CCNT2	33.8093192918461	-0.303145937314197	0.239849198607703	-1.26390223137673	0.206265120809802	0.747783420320176
RAB3GAP1	66.1470723263539	0.181706946862787	0.170824440049337	1.06370579532008	0.287461998296281	0.806675274589981
ZRANB3	18.891466783696	-0.636816993361676	0.339181696113118	-1.87750990297925	0.0604482413494467	0.577797749197182
R3HDM1	39.830625311263	-1.20289064319357	0.931183484321832	-1.29178691788077	0.196430947040664	0.732310272430622
UBXN4	32.2726198470056	-0.0492122332186	0.213624030460433	-0.230368433329016	0.81780548809213	0.97631349187672
DARS	35.5871999610277	0.315202784341215	0.374012076433324	0.842760980733751	0.399362134510772	0.853196008966734
HNMT	37.4791550416136	-0.276812692636868	0.335979975421702	-0.823896401234714	0.409998425436739	0.858796370044246
AC114763.1	19.6575075223989	-0.334020834657009	0.358723946884981	-0.931136149558777	0.351783141249876	0.836454437861936
SPOPL	41.7505178491278	0.0548579978506033	0.232408077916309	0.2360417001958	0.81340031216596	0.97631349187672
KYNU	45.1586501621847	0.0960361454948758	0.351277430855105	0.273391163392131	0.784552544742241	0.972903415382656
ARHGAP15	303.400417305281	0.0655922691629407	0.320492028938281	0.204661156098744	0.837836870897286	0.980242319030407
AC079793.1	22.4507946050222	1.20019085137551	0.846972160591388	1.41703695495433	0.156472123243508	0.708480053804001
GTDC1	75.4673885142488	0.217169362413965	0.326085560857549	0.665988895193171	0.505418198397009	0.902467918890097
ZEB2	381.162403949228	0.0807528876883006	0.239068953394184	0.337780738744243	0.735528425910045	0.96233086235946
ACVR2A	16.4633414634372	0.116978861260915	0.308727085166078	0.378907024623339	0.704756907599483	0.955263663629594
ORC4	23.2148825912103	0.156214840919592	0.326369598068996	0.478643972489641	0.632191930387208	0.935722911077896
MBD5	138.739984238042	0.0874533548983126	0.229964738037455	0.380290281217239	0.703729949038847	0.954938403224936
EPC2	51.8398497113459	-0.38477420495742	0.218704396890545	-1.75933456495613	0.0785206989850023	0.622415627863332
AC105402.3	127.593630781834	-0.145160832487869	1.1810257451008	-0.12291081129267	0.902177724370728	0.987110929977173
NMI	8.12196365111874	0.766637201447958	0.545760595425967	1.40471336309943	0.160106530458471	0.708480053804001
RIF1	35.6158190884311	0.475831666240783	0.252213302732267	1.88662398488114	0.0592109183994722	0.573727510137066
NEB	11.7883216943441	0.765208368286892	0.412331525385937	1.85580854524928	0.0634808521358514	0.582931241626769
ARL5A	43.2620765459948	0.537345472354694	0.3000051166061	1.79112102631308	0.0732738756941507	0.608861153806231
CACNB4	17.1663908639638	-1.38819623525028	1.3490468436873	-1.02902003866372	0.30347025857191	0.817563969252122
STAM2	27.2285314608516	-0.123931824596012	0.257082281258082	-0.482070658427051	0.629755752696484	0.935722911077896
FMNL2	277.799477537448	0.554506908107922	0.310022289424303	1.78860335860888	0.0736787165871389	0.608861153806231
PRPF40A	39.5993239625505	0.170798381324358	0.204170765812031	0.836546704642343	0.40284741360514	0.855375640247689
ARL6IP6	14.3558774626112	0.786165406243194	0.38266178400263	2.05446542902699	0.0399306660625492	0.509963537411958
GPD2	46.9360480133071	0.552581965018084	0.298816970287384	1.84923220554256	0.0644242902330122	0.582944768928479
CYTIP	12.2902769635246	-0.00707261570024908	0.43891324837239	-0.0161139262177122	0.987143503442734	0.999457136774382
ACVR1	17.6600913014637	-0.288802796527011	0.303234867099915	-0.952406295783431	0.340890967772393	0.836332166165937
PKP4	12.8391404341844	0.199578730723316	0.717851477086199	0.278022316724092	0.780995227577918	0.972903415382656
TANC1	77.5255573245732	-0.346243242189463	0.393737330690112	-0.879376211502715	0.379197325957219	0.847675083486533
WDSUB1	18.9954930594268	-0.0407756601795325	0.303685652788016	-0.134269300525683	0.893189628023767	0.987092563541813
BAZ2B	179.655753984168	-0.0212506565532275	0.205356224738192	-0.103481920649447	0.917580497686648	0.990210046151706
AC009961.1	10.0440978747749	-0.499957810980314	0.439957285885344	-1.13637806900783	0.255798370223822	0.781877660537331
MARCH7	71.7436854181555	0.424026565099243	0.178453103681098	2.37612322987105	0.0174956187514848	0.38699816962739
CD302	13.037650989199	1.08323457946717	0.521170840182244	2.07846352088383	0.0376666874223731	0.507343736882591
RBMS1	73.4145325682167	0.438932902565986	0.363137733578127	1.20872292240474	0.226769312180742	0.761413858974933
TANK	66.8405107467753	-0.117643403391697	0.23529872005179	-0.499974684799828	0.617092902773226	0.935722911077896
PSMD14	20.9823552892117	-0.0411538129980377	0.429781811237965	-0.09575512951443	0.923715054995011	0.990706376284847
IFIH1	9.55319184758266	-0.480532078159135	0.542876286535889	-0.885159455435833	0.376070636282735	0.847260363231971
GCA	29.0922905650231	0.665979607012589	0.529027918898361	1.2588742166943	0.20807576801807	0.749982092025231
TTC21B	16.5578119940938	0.502943478207773	0.385474720364242	1.30473790274115	0.191982110407964	0.729016101652361
CERS6	33.5342083023856	0.724072874942306	0.839776331205162	0.862221103449283	0.38856585883437	0.852055559917813
DHRS9	16.5798885521694	1.30595992970238	0.767516928112633	1.70153892620168	0.0888418347732395	0.63478807742615
FASTKD1	24.3017255613601	0.304766227185845	0.302081785046864	1.00888647469613	0.313029082461383	0.821026415306905
PPIG	43.0184769315971	-0.284328104387887	0.198405223147159	-1.43306763742302	0.151838508892168	0.708324090908564
SSB	13.0039551582064	-0.0727506343016619	0.655689665054128	-0.110952845803443	0.91165373936831	0.989303015338498
UBR3	73.187791340765	0.115139212475819	0.158765000870939	0.725217849300529	0.46831839428828	0.885000711702143
GORASP2	12.2702396790047	0.323063189126702	0.388806090841416	0.83091082350989	0.406024008771763	0.856366850883407
TLK1	49.5960998213929	0.375768238832658	0.263340705013939	1.4269280505373	0.153600634529885	0.708480053804001
METTL8	21.0417058442244	-0.271466747831196	0.283750767544055	-0.956708417675199	0.338714448211242	0.835281652698734
DCAF17	11.787618846717	-0.587690034546096	0.393363740537897	-1.49401170972818	0.135172558704511	0.688274805223378
CYBRD1	22.9241472662899	0.213615093004437	0.360550447592339	0.592469360198836	0.553536332321535	0.914820192916033
DYNC1I2	26.0431410344797	-0.156599902757468	0.299223288810515	-0.523354660594736	0.600727469448479	0.933914056965774
SLC25A12	12.3596229053951	0.438368817157459	1.28064963122781	0.342301911832964	0.732123696950369	0.961428252638395
HAT1	11.9605870722111	0.336648027518658	0.379864590847696	0.886231661570253	0.375492705598177	0.84719756224029
METAP1D	8.18755823426686	-0.200305718414102	0.573156941951856	-0.349477959268838	0.726730514915308	0.959746198082537
ITGA6	15.9571256685339	-0.363197254235377	0.588760261505656	-0.616884796719399	0.537310715429739	0.909497850861905
AC078883.1	12.0741782718666	-0.0778008928248057	0.684767344430675	-0.113616534809338	0.909541779347881	0.988568608975922
PDK1	17.6669547444928	0.235805295408584	0.483252008018357	0.487955127958055	0.62558162505566	0.935722911077896
MAP3K20	20.1187537033178	-0.594563020865913	0.53452307444809	-1.11232433039456	0.265998726423766	0.78791179927412
SP3	55.0171743777495	0.0394027785345187	0.185720674822185	0.2121615085248	0.831981034884071	0.979516608108851
OLA1	43.646117781877	0.377994683763607	0.346201456034542	1.09183447144686	0.274905864408461	0.795757469828801
CIR1	19.1699996925767	0.491998202487079	0.32388294604515	1.51906177368936	0.128746947560628	0.687261054767831
SCRN3	8.10889203934126	-0.343158977259043	0.437781276429386	-0.783859419612238	0.433122603454618	0.868679284350139
GPR155	25.7722798827707	1.17945270501333	1.34552905043361	0.876571713284998	0.380719308923019	0.848404921068684
AC010894.3	27.8276129790954	0.710187201112858	0.526333723116581	1.34930970584143	0.177237509409145	0.713808688430235
WIPF1	112.287180784572	-0.00706988777413014	0.175210239070315	-0.0403508825262939	0.967813388394236	0.997762028456873
ATF2	31.962629293734	0.269048324886786	0.255645511181557	1.05242733832205	0.292603531360793	0.808437949945441
LNPK	16.7017861478443	0.122114521931366	0.365502577656963	0.334100302969614	0.738303871457809	0.962580690782465
MTX2	23.3273523286018	-0.00292794162523044	0.322069463587782	-0.00909102524844741	0.992746511225399	0.999998278621771
HNRNPA3	62.1639561842169	0.392345307070511	0.203978512039058	1.92346391366648	0.0544218142748412	0.553442437397207
NFE2L2	86.8569746429201	-0.123013094356515	0.161808630342931	-0.76023815352621	0.447112242724017	0.87517494439869
AGPS	33.5164560525765	0.372488988790853	0.246383307740978	1.51182721023638	0.130577825299928	0.687261054767831
RBM45	11.713696119954	-0.405015140609721	0.383396046688028	-1.05638841117025	0.290790798368237	0.808437949945441
OSBPL6	38.8989814203797	-0.772489941843178	0.674560628781175	-1.14517496112832	0.252136688309109	0.779821354670485
PRKRA-AS1	16.3269140944045	0.0209377840815959	0.35461145524636	0.059044296995566	0.952916825733198	0.996341105652122
PRKRA	12.2219856013701	0.039915751978129	0.371445792219865	0.107460503831747	0.914423657209502	0.989505314487588
PLEKHA3	10.8617368840536	-0.211904501265306	0.356842909151173	-0.593831335388915	0.552624928382797	0.914580457542552
TTN-AS1	29.5757698592492	0.213853043408471	0.380972689073489	0.561334314878459	0.57456965297339	0.923910438534205
CWC22	14.6042069632036	-0.249161045119185	0.320963242193637	-0.776291526145746	0.437576875279017	0.873253941769667
UBE2E3	41.1386466140907	-0.00185368762044007	0.286103222475025	-0.00647908682888704	0.994830472819378	0.999998278621771
ITPRID2	16.198628776861	0.643889038860931	0.395634089882436	1.62748624379731	0.10363386787255	0.648903260327298
DNAJC10	30.9718109020988	-0.587496909691571	0.295501621194016	-1.98813430301231	0.0467968384608139	0.524499441654097
ZC3H15	18.0530721257882	-0.260713263156347	0.552016986595399	-0.47229210239401	0.636718306715208	0.935748137505555
ITGAV	61.7634539419432	0.485605630495242	0.494131666914757	0.982745415867092	0.325732752410996	0.828018443195053
AC007319.1	9.22908576605339	1.46383680684238	1.24564831445186	1.17516058895527	0.239930474271898	0.772653653973251
WDR75	13.1955544032668	0.515181931113969	0.395956335232672	1.30110793860954	0.193221510826055	0.729016101652361
SLC40A1	16.9081453577868	-0.387408398843132	0.577985564939009	-0.670273484916553	0.50268346656493	0.902092971563784
ANKAR	29.4991095242566	-0.309257992137192	0.293621080180798	-1.0532554132243	0.292223947791651	0.808437949945441
ORMDL1	22.7665617803061	0.419356308710018	0.320565203220573	1.30817788236819	0.190812982103334	0.729016101652361
PMS1	46.6909867725211	0.131465736843896	0.268169968028677	0.49023288405597	0.62396911371874	0.935722911077896
HIBCH	35.4725759059227	-0.324817309561001	0.215410606953886	-1.50789839996382	0.131580532232761	0.687596114604788
NAB1	15.223469644389	0.549409171845045	0.368464502531342	1.49107761553859	0.135941118496718	0.688274805223378
GLS	92.399598084002	0.0798135991048014	0.182462161708392	0.437425482398691	0.661802807039773	0.944207039763945
STAT1	16.7656101527248	-0.420164876247361	0.378437343602108	-1.11026272473027	0.266885830618071	0.788697678694513
NABP1	35.6553644463339	-0.0569677130159559	0.352707699500213	-0.161515365546823	0.871687510284456	0.984954390624009
SLC39A10	54.4060890478241	0.177501687831211	0.319344388620128	0.555831554135607	0.578326012402893	0.924617292522009
STK17B	14.6082430713386	-0.287054968368958	0.391509334537199	-0.733200828297706	0.463435950241224	0.885000711702143
GTF3C3	11.672845767407	0.340210754611452	0.461444188476593	0.737273895971298	0.460955803361448	0.882636559435934
ANKRD44	522.630448306448	-0.0734410207020978	0.291073188884843	-0.252311183257601	0.80080054472312	0.974196680931888
SF3B1	65.9623311844492	0.350165897212433	0.225232799264405	1.55468430155844	0.120021275179773	0.672699981096645
HSPD1	18.802475543276	-0.919627801448468	0.717442215798018	-1.28181445306443	0.199907742900393	0.736393610307641
PLCL1	44.6024808604303	0.224416093027322	0.683247975046997	0.328454823465647	0.742567796853097	0.96259350893953
FTCDNL1	28.04779592882	-0.28142209141743	0.266915700157967	-1.05434821275361	0.291723522870198	0.808437949945441
TYW5	8.27483790431719	-0.50226498646222	0.480251731029547	-1.0458369101252	0.295636336699918	0.810791215871276
SPATS2L	18.9847544214999	-0.323763616298846	0.837624274082486	-0.386526067016729	0.699107101096494	0.952928057145008
CLK1	43.5238814531229	0.796940676726456	0.264033066095069	3.01833663681921	0.00254166394782772	0.200263313915205
ORC2	20.6353753656886	-0.442672662502518	0.256591743311626	-1.72520228745202	0.0844910236119446	0.630344013129801
AC005037.1	8.17754033501672	-0.575792194292609	0.498070892314863	-1.15604465785287	0.247662890920866	0.777944316986828
FAM126B	26.1172837215792	-0.287557122725182	0.297180687253571	-0.967617126747615	0.33323562055471	0.834051365472536
CFLAR	77.6834147631276	-0.335582182117838	0.217539014019942	-1.54262987551775	0.122920605027818	0.676644055130811
CASP10	17.8043616524378	-0.340324009201751	0.370830473427523	-0.917734742930358	0.358757753855178	0.840055303990493
CASP8	17.3017691026127	-0.074150433748418	0.322717361021235	-0.229768964129385	0.818271302564314	0.97631349187672
TRAK2	15.9107792588843	-0.0149180744543943	0.367992847652038	-0.0405390337056233	0.967663388208309	0.997762028456873
ALS2	10.1448143644711	-0.11885261319145	0.454980794885176	-0.26122556056777	0.793918567776167	0.974196680931888
NOP58	18.809063935689	0.317054738996276	0.371092894853444	0.854381054968704	0.392893889469047	0.852743609983623
BMPR2	72.6361663117893	-0.0605800056557751	0.219576696041183	-0.275894513160963	0.782629088287962	0.972903415382656
FAM117B	16.5756025001217	0.818435980628547	0.51301387319874	1.59534863165676	0.110634296194513	0.655514543250561
WDR12	9.64727205616216	-0.220707191708571	0.47071203591101	-0.468879431309668	0.639155819286749	0.936204335010311
CARF	15.9044562529941	-0.424781337742327	0.375348777996235	-1.1316976706571	0.257761561178094	0.783472377593642
NBEAL1	45.7769695437326	-0.00705972036750787	0.289130744565708	-0.0244170518016408	0.980519947009696	0.998961296139013
CYP20A1	25.3957496399044	-0.399072903287793	0.280184776708142	-1.42432043587968	0.154353734405988	0.708480053804001
ABI2	26.375730030764	0.179478934461594	0.648659788322852	0.276691938813792	0.782016662204827	0.972903415382656
RAPH1	66.4210278712386	0.220498170701987	0.193165258917601	1.14150014312898	0.253661852466746	0.780448242384156
PARD3B	37.4313378581921	-0.364656240734853	0.461186716257618	-0.790691118976541	0.42912425981751	0.865389168596115
NRP2	34.5085924621063	-0.170554819957828	0.338279544488887	-0.504183072066987	0.614132734849474	0.935722911077896
INO80D	94.6418335464132	1.56081909794461	0.7601570823356	2.05328495151155	0.0400449494816251	0.509963537411958
NDUFS1	23.2329674747565	0.473596417480268	0.493735478753985	0.95921082818569	0.337452546626114	0.835281652698734
EEF1B2	16.7303076564268	0.271204299103804	0.640611763157484	0.423352043626357	0.67203842838989	0.945199924811641
FASTKD2	10.4040407443987	0.00315975589758084	0.389118151012789	0.00812029942411242	0.99352100966379	0.999998278621771
KLF7	33.5551607926073	0.25125230634694	0.370503188341784	0.67813804105557	0.497684172896212	0.901099530086562
AC009226.1	12.7284972650392	0.070823545452214	0.848343102556966	0.0834845538777258	0.933466258734983	0.991824977870941
CREB1	51.5979650249969	-0.246743682390632	0.229361476053935	-1.07578520436714	0.282023330833828	0.80314003579923
METTL21A	24.8798951026133	-0.818337271296984	0.261558402899725	-3.12869807364099	0.00175582624843666	0.178070560397
CCNYL1	10.672695792669	0.126759248231089	0.378897971121392	0.334547181279252	0.737966694200788	0.962580690782465
PLEKHM3	21.4665109499253	-0.384252465883273	0.401196436255606	-0.95776639859897	0.338180566394514	0.835281652698734
IDH1	21.925127963176	0.296545206318639	0.349313388853215	0.848937417750256	0.395916116613222	0.853196008966734
PIKFYVE	44.4100145619071	0.35508326320399	0.216859567723905	1.63738804301254	0.101549414989583	0.648903260327298
RPE	14.4767159662856	0.313376930295422	0.357736585639581	0.875999109051567	0.381030518127502	0.848404921068684
KANSL1L	49.6115783482365	-0.222376023869948	0.245259939551391	-0.906695256782252	0.364567972410047	0.844373364199969
AC007038.1	12.7868868037244	0.0438397528419819	0.340544629196206	0.128734236524175	0.897567943975188	0.987092563541813
IKZF2	32.9767325786773	1.11442841127493	0.670655697466774	1.66169975962986	0.0965729893642042	0.646742121140367
SPAG16	9.16427183389728	0.12142405097912	1.4183343858318	0.0856103131899388	0.931776199821962	0.991733920930798
BARD1	12.1014759806244	0.0362028380850784	0.400680303840246	0.0903534257563924	0.928006366109663	0.991648159693079
PECR	8.13270095597712	-0.571043022306699	0.453591672622066	-1.25893630058437	0.208053340830394	0.749982092025231
XRCC5	71.9072568288362	0.125622522699755	0.151077995775506	0.831507739131139	0.405686858084525	0.856366850883407
SMARCAL1	15.8442647866702	-0.396286672669772	0.359317881483772	-1.10288603237151	0.270076660637153	0.792808418143361
RPL37A	45.7773473151284	1.98884402741755	0.699584192103842	2.84289446483425	0.00447058709596867	0.24909515989972
DIRC3	16.2861142362226	3.98580396406244	1.7325004174219	2.30060779436558	0.0214138100745218	0.417130129967942
ARPC2	64.046951239146	0.213839551350648	0.261225824456363	0.818600350082805	0.413014467198575	0.859201612225038
PNKD	14.4640152014094	0.877390556559117	0.979815279698043	0.895465272627213	0.370538421776041	0.845998331099623
TMBIM1	15.7226985222189	0.236903229185159	0.400428222550653	0.591624705361999	0.554101926516103	0.915014218550926
SLC11A1	107.89424331168	1.74671857680113	0.838048800441606	2.08426833363487	0.0371357660683417	0.507343736882591
CTDSP1	11.1470860010512	0.142445812201685	0.406313469632077	0.350581073107597	0.72590265786577	0.959746198082537
USP37	24.2763933424311	-0.119106993245362	0.257253051872482	-0.46299545283685	0.64336762645688	0.938884262472208
CNOT9	11.4122826630371	-0.106947628536378	0.350687566124785	-0.304965555859836	0.760392385900104	0.967960680918156
TTLL4	15.886272412252	0.223542612956975	0.608594502468412	0.367309615927031	0.713388082169247	0.95808358226132
CYP27A1	21.020926586691	1.80213323921738	1.01413454316861	1.77701593083173	0.0755656187513528	0.616700406184399
FARSB	14.7864302182941	0.0865762580882338	0.484561224252838	0.178669389449659	0.858197306063026	0.984245020938223
ACSL3	29.444609825215	-0.476870452076146	0.496988482559207	-0.959520127348899	0.337296785037313	0.835281652698734
CUL3	62.4051640364359	0.270102799802393	0.178838606537355	1.51031594929126	0.130962823921605	0.687261054767831
DOCK10	301.13293247646	-0.0875236161615546	0.241428636438514	-0.36252375630612	0.716960674173835	0.95808358226132
RHBDD1	41.772781461355	-0.314556867314344	0.230824794585987	-1.36275163973845	0.172960797001061	0.713469506126034
MFF	31.8428478660539	0.182706019726743	0.385079863656047	0.474462668580188	0.635170013040834	0.935722911077896
AGFG1	47.794828756872	0.362345289928351	0.363587531305345	0.996583377398741	0.318966777749163	0.823259583766298
PID1	32.642627846938	-1.61934224747853	0.989864252673076	-1.63592355528102	0.101855587433033	0.648903260327298
TRIP12	88.4836461944395	0.021067018758999	0.158174242138352	0.133188681508409	0.894044161944296	0.987092563541813
AC009950.1	23.3418627033727	-0.297602327062513	0.385264609665889	-0.772462145746014	0.439840758719882	0.873253941769667
SP110	56.2697701743746	-0.269570686701856	0.243914829904186	-1.10518366926582	0.269080011632896	0.79132740212156
SP140	37.6405314045783	-0.539911681009721	0.335426262862111	-1.60962852581305	0.107478976905823	0.654474091270058
SP140L	25.9172099651033	0.0396009924953603	0.272776423167816	0.145177475514433	0.884570749446014	0.987013629077625
SP100	155.032765773961	-0.178350985102131	0.243759915634538	-0.731666585286839	0.464372096216043	0.885000711702143
CAB39	119.408653188428	0.184722353574911	0.183909250182422	1.0044212207471	0.315175625721078	0.821026415306905
PSMD1	39.2675996000805	-0.00602097774190826	0.274463820644916	-0.021937236491719	0.982498021490031	0.999457136774382
ARMC9	12.3893818742241	0.571140131006254	1.32232811850425	0.431920128607942	0.665799464730231	0.944207039763945
NCL	20.0347698535197	-0.540675624849606	0.538609862057843	-1.00383536013223	0.315457977500514	0.821409248710565
PTMA	56.8024243191256	0.823004436859086	0.404849238865858	2.0328664545959	0.0420660169520968	0.512080561684078
PDE6D	12.3623716075429	-0.489781986626504	0.33670546053619	-1.4546303640177	0.145771620241938	0.698994752617454
COPS7B	10.8465128700617	-0.264588213251774	0.403079121628984	-0.6564175593677	0.511555495448335	0.903787766710847
DIS3L2	45.2788497807048	-0.182826085084518	0.21727922298405	-0.841433813015518	0.40010494951473	0.853196008966734
EIF4E2	10.5367693225842	-0.00579431956243988	0.387779865469521	-0.014942290919164	0.988078220407602	0.999562919399334
GIGYF2	66.996372028375	0.196152140660967	0.176352864040712	1.11227079712006	0.26602173596868	0.78791179927412
INPP5D	339.375719924704	-0.433326037632236	0.24152344724695	-1.79413652202957	0.0727913809453429	0.607462597242635
ATG16L1	9.91820758668687	-0.253472938147796	0.475361310317286	-0.533221641404959	0.593880162363316	0.932105115563486
DGKD	20.0827518841758	-0.308843022741672	0.345067863701428	-0.895021111003546	0.370775802901298	0.845998331099623
USP40	28.7996700496314	0.453946007999289	0.284106141834954	1.59780427507618	0.110086542927963	0.655514543250561
AGAP1	29.7128116494439	-1.32117556723396	0.817105981693506	-1.61689621277247	0.10590068606246	0.652283718112634
LRRFIP1	80.8924681024641	-0.18309678863434	0.278061643530796	-0.658475531933843	0.510232614527779	0.902467918890097
ILKAP	22.6768310864729	-0.19719767361798	0.266929595184237	-0.738762869219777	0.46005100229343	0.881827746413632
TRAF3IP1	8.57739017377287	-0.549619253187922	0.499815523579058	-1.09964422323707	0.271487165710744	0.792808418143361
HDAC4	81.1941089420651	0.530423651463666	0.387957809157491	1.36721993717709	0.171556377973217	0.710951192051576
NDUFA10	28.9737348700391	0.077676435008002	0.274485711647326	0.28298899254838	0.77718527494271	0.972686805018602
ANKMY1	39.7269414938215	-0.445116759019516	0.231730936640139	-1.92083441888793	0.0547525857475876	0.553442437397207
RNPEPL1	11.3508422324985	1.23003136315423	0.460247328200303	2.67254427736496	0.00752784393320904	0.311284471173261
MTERF4	18.2670128227607	-0.517858624280099	0.347783452452815	-1.48902606098074	0.136480506261079	0.689448152777658
PPP1R7	11.1283684732425	0.955729413924451	0.760580969480039	1.25657813207951	0.208906437366928	0.749982092025231
HDLBP	41.999146719058	-0.134293669934623	0.240756218598446	-0.55779938194913	0.57698138479269	0.924617292522009
SEPT2	57.0322821580934	-0.132184432913618	0.196467853539194	-0.672804382663284	0.501071749176398	0.901099530086562
FARP2	26.0058592598792	-0.271327852469233	0.285388410518926	-0.950731853391921	0.341740513928333	0.836332166165937
STK25	11.907514693712	0.280533554423928	0.3882228810119	0.722609532165438	0.469919810282367	0.885940867035145
ATG4B	21.3491084725382	0.00360717145350544	0.286748410552387	0.0125795691301537	0.989963220722822	0.999998278621771
ING5	11.0097904278748	0.368818826870229	0.452614685940449	0.814862704032442	0.415150903742855	0.859338291712009
D2HGDH	16.5908845749504	0.325803433974849	0.344102906537022	0.946819767533104	0.343730627113169	0.836421068469091
LINC01266	17.6856798711575	0.00383910531197713	0.759881665596747	0.00505224100776563	0.99596891205147	0.999998278621771
TRNT1	14.2832310297456	0.342220048963977	0.348652764285602	0.981549794005487	0.326321691875477	0.828018443195053
CRBN	16.0390489991117	-0.146231216613362	0.378552453454506	-0.386290500243544	0.699281535258573	0.952951723812614
AC034195.1	16.5857252209947	0.890896581686073	0.473552067641696	1.88130649734625	0.0599302376928045	0.57531131658583
SUMF1	120.2094747621	-0.0320272442634451	0.241433063335164	-0.132654756647742	0.894466425501693	0.987092563541813
ITPR1	59.2365812628727	0.245469334796321	0.798334815688673	0.307476675164881	0.758480574221223	0.967418734354602
AC018816.1	8.1464619495529	-1.4026873180547	0.430406541042221	-3.25898234413009	0.00111812626195693	0.147471131115058
ARL8B	32.0381485232047	0.401473481088325	0.289272626289424	1.38787235501032	0.165175917266054	0.70947450037351
EDEM1	13.1091402716236	0.0179106563888696	0.505553959923859	0.0354277837949624	0.971738630348924	0.998525371911746
LMCD1-AS1	13.1314270638969	-0.661976554371271	0.977925051466488	-0.676919517890024	0.498457019723047	0.901099530086562
SRGAP3	69.2880488946885	0.654576333641811	0.897150731421135	0.72961689793746	0.465624390326357	0.885000711702143
THUMPD3-AS1	27.46707039621	0.0465339826689273	0.291381919778908	0.159700995532722	0.873116616647096	0.984954390624009
SETD5	78.4827046767223	-0.0983425598951108	0.173684759715866	-0.566212948424438	0.571249028742647	0.922974129795377
MTMR14	29.1716112470138	-0.123066540923712	0.226799929480641	-0.542621601362606	0.587390362937633	0.928284588388741
OGG1	8.86552441011632	-0.734663919614602	0.444218911890835	-1.65383305381456	0.0981614379780653	0.64803639196183
TADA3	8.16213036211817	-0.131560437259755	0.661052547090981	-0.19901661046266	0.842249751222549	0.980649043589518
CRELD1	10.0182448895484	-0.0860184564931536	0.584805334876893	-0.147089042050653	0.883061738979802	0.986661485827613
EMC3	11.6973022661025	-0.194062853679296	0.432075885817718	-0.449140671926242	0.65333018219854	0.942624767021004
BRK1	10.8951260897842	1.2716842367108	1.02008066443017	1.24665066308376	0.212525616475828	0.755352699354403
VHL	13.7849585505132	-0.153746020685466	0.325126161577015	-0.472881111565202	0.636298001420284	0.935748137505555
IRAK2	16.7726478202768	-0.735521786109482	0.537091845332276	-1.36945252939829	0.170857863830854	0.709510376359886
SEC13	13.9442500557177	0.0199485213892722	0.336845402579788	0.0592215931596305	0.952775610970537	0.996341105652122
HRH1	9.65253913603607	-1.92212720684645	0.827531921113207	-2.32272273468409	0.0201940521384259	0.413765326490548
ATG7	173.904195436122	0.349142338206173	0.339419988520836	1.02864401041231	0.303646988945419	0.817677000413607
VGLL4	46.1335553015288	-0.0869348624265275	0.240911732257598	-0.360857736615215	0.718205799030967	0.958460218947967
TAMM41	17.8560890400073	-0.864918476975817	0.282906895193293	-3.05725484840117	0.00223374274156069	0.195475152023555
PPARG	38.7908065039958	0.657013857917566	0.555911640076541	1.18186742379977	0.237258309614415	0.771820999694723
TSEN2	14.2095926080059	-0.101003628890262	0.353138185735331	-0.286017295693879	0.774864874625458	0.972686805018602
RAF1	45.566769829157	-0.167383566337333	0.207944521023098	-0.804943383522668	0.420852351805255	0.862950596949873
RPL32	39.0150666178247	2.63766547720698	0.731392541888975	3.60636091584234	0.000310521172035377	0.0998795285313537
NUP210	13.4953865074835	-0.82078456165179	0.462145713116599	-1.77602980695551	0.0757280043855905	0.616700406184399
XPC	18.9623235002167	-0.460004778638723	0.309870194430604	-1.48450798723638	0.13767420578129	0.692003563560182
SLC6A6	19.6948526174771	0.479670392131249	0.527274142885413	0.909717266821276	0.362971635681554	0.844373364199969
CCDC174	9.37876186702972	-0.418068179371875	0.379522012684894	-1.10156503548843	0.270650816010036	0.792808418143361
FGD5-AS1	14.4704101436248	0.728345709399483	0.372410786081785	1.95575890017195	0.0504935625788658	0.53709913011193
NR2C2	39.3541150312604	-0.0787356493084753	0.239387714570205	-0.328904302586441	0.742228022097254	0.96259350893953
MRPS25	13.6679773568348	-0.637125708655364	0.41208209997767	-1.5461135261393	0.122077152665082	0.674537418232286
RBSN	9.68337445593335	-0.540656553583611	0.394589359677259	-1.37017519688271	0.170632218854717	0.709510376359886
CAPN7	29.1132272655852	-0.134497303246159	0.230626734378059	-0.58318175301256	0.559770953397108	0.917669684589686
METTL6	8.96540423012377	-0.761328764910427	0.543034023611013	-1.40199090997617	0.160917961148456	0.708480053804001
HACL1	11.3819380833525	-0.302326982797778	0.395873507286266	-0.763695921129569	0.445048472047872	0.873253941769667
ANKRD28	8.17627406960853	-0.570046146784072	0.779187299453803	-0.73159065501153	0.464418453754342	0.885000711702143
OXNAD1	14.1230860867777	0.299228366169037	0.37587038892518	0.79609454478363	0.425977084692129	0.865268352518645
RFTN1	12.3616164369972	-0.693237322803638	0.556257004447831	-1.24625365120891	0.212671287868911	0.755352699354403
PLCL2	140.187700604517	-0.329799684708659	0.196631421049983	-1.67724813739115	0.0934939694838362	0.641475322633358
TBC1D5	282.854537454954	0.177992724048637	0.218164333704289	0.815865366379718	0.414577142436727	0.859338291712009
RAB5A	24.5091041328188	0.262941357289099	0.260723200226527	1.00850770879095	0.31321078884106	0.821026415306905
KAT2B	37.3468284324096	0.762691460241692	0.307285147693063	2.48203164379268	0.0130635673848182	0.367172102284242
UBE2E2	409.753796948887	0.124478711889943	0.130949782163085	0.950583573594012	0.341815810501035	0.836332166165937
UBE2E1	101.1334232379	-0.10724789632553	0.196560487514292	-0.545622864909367	0.585325203850722	0.927286627748186
RPL15	46.5513121472102	1.96902543434742	0.952520005212164	2.06717488721808	0.0387176776292467	0.507343736882591
NR1D2	19.3211382336134	0.032374204633983	0.950803366371691	0.0340493163770806	0.972837824696458	0.998525371911746
THRB	8.73662415461959	1.63939072986515	3.3106018061205	0.495194174918383	0.620463062058981	0.935722911077896
TOP2B	29.6008160845927	0.456807189838357	0.280401956254386	1.62911555946469	0.103288557968452	0.648903260327298
NGLY1	29.525885390409	-0.216098803062549	0.257145575402949	-0.840375350514666	0.400697965312537	0.853326247268647
NEK10	28.1142788436818	-0.404992107464478	1.18073947401661	-0.342998702403661	0.731599436341336	0.961428252638395
SLC4A7	193.46430942489	0.0168718534569562	0.328127818114399	0.0514185403539116	0.958992011248147	0.996341105652122
CMC1	31.6420421468935	0.144481700354119	0.277374766004308	0.520889850347365	0.602443506279569	0.93407225980019
TGFBR2	159.844041153166	0.00154569215377756	0.18890036738066	0.00818257886530614	0.993471319510097	0.999998278621771
STT3B	39.51234001028	0.44246488548535	0.292380144210647	1.51332056655179	0.130198251019699	0.687261054767831
GPD1L	11.7872429863709	-0.231576357615271	0.398531158132374	-0.581074661013962	0.561190135465571	0.918710348588672
CMTM7	65.6134747932263	-0.264000658512889	0.173965840073221	-1.51754309007891	0.129129622852733	0.687261054767831
CMTM6	35.1195312921111	0.130890234711338	0.28824747139429	0.454089793323094	0.649764199238402	0.941852694584167
DYNC1LI1	21.1962101014446	-0.12799114986278	0.32047093647048	-0.399384578434525	0.689609855319836	0.94801979312883
CNOT10	19.5469880333235	0.188660055606881	0.298255557686309	0.632544979447809	0.527030826760081	0.909441143666435
GLB1	38.7100108504998	0.222184495045522	0.23375760917631	0.950490962961302	0.341862843622112	0.836332166165937
CRTAP	11.736970914387	0.971177107391959	0.40958086274769	2.37114864419391	0.0177328978335939	0.38699816962739
UBP1	20.0495023395101	0.242139505919293	0.29897062845442	0.809910683103137	0.417991511396363	0.861201190777848
CLASP2	75.101392034155	-0.0109911878389453	0.259450144802817	-0.0423633906517904	0.96620901216258	0.997762028456873
PDCD6IP	49.6778251312359	0.296443963315944	0.216461469302666	1.369499912714	0.170843062068306	0.709510376359886
TRANK1	45.2207262334278	-0.737138059551093	0.294184162839485	-2.50570272864517	0.0122208317922213	0.366965297422383
EPM2AIP1	14.1756564192289	-0.323746017812312	0.685408100884599	-0.472340518582259	0.636683753468245	0.935748137505555
MLH1	12.162401269178	0.0518186050613562	0.372975127124248	0.138933138681106	0.889502984024239	0.987092563541813
LRRFIP2	29.7101907266712	0.0877725238549723	0.271230677576907	0.323608393560438	0.746234532510915	0.964098149221406
GOLGA4	121.739904198938	0.0278906567141449	0.353972646959146	0.0787932540939073	0.937197069819613	0.992663167352582
ITGA9	76.251741048406	-0.454502837225797	0.264641903123213	-1.71742581904797	0.0859013975321849	0.630344013129801
ACAA1	14.226548645474	0.432563327585902	0.397053813206917	1.0894324980591	0.275963206859394	0.795757469828801
OXSR1	29.6567588697861	-0.0154610836218398	0.327142601690864	-0.0472609912066721	0.962305217829048	0.997081469456201
XYLB	11.8009601005943	-0.608505863467568	0.398064078554986	-1.52866308780362	0.126347987470012	0.684956827052713
EXOG	12.691990032532	0.286734408476361	0.417946176798879	0.686055823437621	0.492677907023577	0.898264222425521
WDR48	15.1539985986271	0.687190609679129	0.453955326359972	1.51378466068313	0.130080464326632	0.687261054767831
CX3CR1	197.051175675483	0.132286949848382	0.656616186119326	0.20146769550445	0.840332886780703	0.980303553176577
RPSA	26.738025405934	2.31310306037317	0.611443191615136	3.78302202411164	0.000154935699116127	0.0783329072114621
RPL14	37.1651197673643	2.24043467364538	0.674255534257842	3.3228272662403	0.0008911007527006	0.131861177234989
ZNF621	12.9492117948916	-0.642324645511504	0.357487368296494	-1.79677578139984	0.072371222659391	0.607462597242635
CTNNB1	55.2684234342038	0.431795958499772	0.220205703903323	1.96087544893634	0.0498935539221492	0.536709559655459
ULK4	38.3894930947519	-0.622652304323815	0.266267347002868	-2.33844784699458	0.0193640281256234	0.403716696351055
TRAK1	94.7802509905416	-0.108472744914496	0.160427802920467	-0.676146795878469	0.498947448193624	0.901099530086562
NKTR	80.9810308441707	-0.067444598027862	0.18207074356774	-0.370430727673549	0.711061582239199	0.956819835934779
AC006059.1	18.3479185654519	0.262897359862487	0.410440893737582	0.640524284674647	0.521831806253041	0.90767017446594
SNRK	25.155129142803	-0.136699188459646	0.366361710523565	-0.373126297134845	0.709054447423632	0.956148875169388
ANO10	39.3622653946357	0.0649085655797217	0.23690064666828	0.273990664409666	0.784091795962974	0.972903415382656
TCAIM	25.8440369636506	-0.407453282845188	0.311742337317003	-1.307019400547	0.191206122674576	0.729016101652361
ZNF445	11.598993106426	-0.0583068613176914	0.394058739964952	-0.147964898133911	0.882370470489502	0.986533345554334
ZKSCAN7-AS1	11.7849796763711	-0.331130561679592	0.445349113426706	-0.743530303971489	0.457160681603156	0.880785600281469
ZNF197	13.1057170316536	-0.0730904928011572	0.4585021597785	-0.159411447127025	0.873344720732014	0.984954390624009
ZDHHC3	19.6994405343797	-0.252184011470579	0.276738666677075	-0.911271325032619	0.362152431230281	0.843757153619014
CDCP1	8.57589239614949	1.97282001303839	0.755495916531811	2.61129143105741	0.00902009898915963	0.335715826623417
LARS2	17.4222580171799	0.221023671758876	0.322208257519932	0.685965261908918	0.492735014378133	0.898264222425521
LIMD1	24.4364792809037	-0.132634704207679	0.354604400963217	-0.374035696814256	0.708377758330134	0.955749357326289
SACM1L	29.0918177182011	0.679595164119795	0.269894621509759	2.51800187909717	0.0118022691409091	0.366965297422383
FYCO1	9.22384911224973	-0.322450493796517	0.382424103525965	-0.843175131545086	0.399130504513425	0.853196008966734
CCR1	24.0157875972148	0.548911527416547	0.420691341348674	1.30478446658022	0.191966249903434	0.729016101652361
CCDC12	21.5902603402581	-0.034808071921784	0.314789262217	-0.110575791806358	0.911952745081205	0.989303015338498
SETD2	92.3868965362538	-0.185052704349652	0.163475457375269	-1.13199074234643	0.257638326529883	0.783472377593642
KIF9-AS1	22.747655303867	0.113348582216451	0.3900048100869	0.29063380575023	0.771331402324458	0.972686805018602
KLHL18	36.8139201858522	-0.384175016177238	0.249712001483962	-1.53847237575368	0.123933157786914	0.68014959550779
SCAP	16.214001874575	0.184989335615711	0.326381770204272	0.566788198678903	0.570858089421388	0.922854360492107
SMARCC1	46.0944499445908	0.217468797277246	0.212105598545478	1.02528551235115	0.305228489684219	0.818042710598479
DHX30	12.0849543052077	-0.343500005321813	0.477552763224948	-0.719292257890277	0.471960865167799	0.886781886933986
MAP4	52.4271944151906	-0.0194673857669318	0.24418670118352	-0.079723366066119	0.936457275167307	0.992572726841379
SHISA5	8.2587144850631	1.06471427072711	0.695743667056603	1.53032549362824	0.125936180988888	0.684956827052713
IP6K2	16.9271004121999	-0.289161119169254	0.345462543986216	-0.837025964762163	0.402577973409495	0.855375640247689
PRKAR2A	31.3212349771058	0.157062282680788	0.233633948166012	0.672257965564083	0.501419484683078	0.901099530086562
ARIH2	37.9959445815221	0.341162272298823	0.214393869699405	1.59128744108755	0.111544901888145	0.655514543250561
WDR6	14.631236945483	0.392309489272165	0.3937924571504	0.996234138436866	0.319136395915983	0.823259583766298
QRICH1	16.9985334485404	0.442175756097405	0.386045114985711	1.14539917468914	0.252043840062063	0.779821354670485
USP4	43.5344704539849	-0.797528386957463	0.286883119063279	-2.77997670117895	0.00543627986581299	0.278014769978563
RHOA	43.442782981664	0.300526617895714	0.263457546271656	1.14070225791079	0.25399384664411	0.780448242384156
IP6K1	24.9717871591035	-0.0667716195037674	0.340264039086178	-0.196234723137629	0.844426451240446	0.981443540167775
UBA7	13.3547622620792	0.71757180636519	0.533509261207459	1.3450034676833	0.178624114734573	0.713808688430235
RBM6	120.170193438094	0.178776755901236	0.152453320814717	1.17266554080847	0.240929955236448	0.772653653973251
RBM5	36.3313967334108	-0.039714212186174	0.195383826970001	-0.203262536117034	0.838929836103097	0.980303553176577
GNAI2	58.6005958015134	0.0543751125049264	0.192081880428967	0.283082987231764	0.777113222647182	0.972686805018602
RASSF1	17.7943071938417	-0.137725480675226	0.283998871757675	-0.484950802173402	0.627711244491125	0.935722911077896
MAPKAPK3	13.5532035328438	-0.174115173585871	0.336119919017046	-0.518015040867129	0.604447775225157	0.934954813511678
MANF	8.12480645047247	0.419799749769442	0.908512819675922	0.462073556561579	0.644028572530186	0.938884262472208
DCAF1	16.2466504422575	-0.0933567886684182	0.378772766391613	-0.246471755500755	0.805317065996001	0.975805600039492
RAD54L2	15.0856432625306	-0.00571012942570612	0.333749731012191	-0.0171090158137013	0.986349646386626	0.999457136774382
RPL29	38.1646747479905	2.04165202758602	0.791771181210261	2.57858845590371	0.00992048971169924	0.349927971400461
WDR82	18.8431189239697	-0.0276363244499363	0.426010862498968	-0.0648723468876413	0.948275638188944	0.995858998284579
DNAH1	12.9432327786486	0.0696191222096686	0.373948813266408	0.186172865750133	0.852309201938345	0.983315323373204
NISCH	15.254112837861	-0.597901163574082	0.448526877092673	-1.33303307808363	0.182520948939453	0.717795139065388
STAB1	56.1230544118287	0.11600457071659	0.502940282658525	0.230652772737539	0.817584566091667	0.97631349187672
SMIM4	11.7308176224332	0.720314474317432	0.43021053978753	1.67433014233723	0.0940657337030935	0.641475322633358
PBRM1	87.7542302482339	-0.0687604833148146	0.156431013902334	-0.439557870268259	0.660257359657052	0.944207039763945
GNL3	12.1206901239427	0.0183061283733111	0.577776862871274	0.0316837338939785	0.974724266846817	0.998547871187717
NEK4	11.1743017643936	-0.119371173301764	0.361109303270091	-0.330567980998486	0.740970835148488	0.96259350893953
SFMBT1	16.2714470578419	0.0989166680668037	0.331864902420606	0.298063059230761	0.765655035258652	0.970299752394302
PRKCD	44.7320692505969	0.18870218723661	0.307967295757057	0.612734500826575	0.540051906107675	0.910591086600279
TKT	14.9411416098694	0.991829232792714	0.659586176097814	1.50371440265848	0.132654919156564	0.688274805223378
DCP1A	25.5383110395909	-0.214401655903594	0.245190956955773	-0.874427256883978	0.381885619044064	0.848497858513102
CACNA1D	93.8055744173496	-0.81729472629786	0.832891908569249	-0.981273461645002	0.32645790606932	0.828018443195053
WNT5A	24.1909747396403	1.33155633509618	0.662912891345806	2.00864450288927	0.0445748481499871	0.522270666494123
ERC2	55.2205004096636	10.079218845888	3.02939331826283	3.32714104343102	0.000877419509207206	0.131861177234989
CCDC66	27.5972534100242	0.348200437736956	0.272666671545672	1.27701869745614	0.201595646271011	0.738258269312906
TASOR	35.9181553507302	0.19919998573808	0.243466029406215	0.818183901154116	0.413252186279248	0.859201612225038
APPL1	31.0755460286823	0.265932328056506	0.235573381048006	1.12887256986948	0.258951593602439	0.783472377593642
ARF4	14.6543018464904	0.292789903115508	0.353437048523801	0.828407503792831	0.407439758366696	0.857418319115763
DENND6A	34.2085063248705	0.0730435218645823	0.261551539813499	0.279270089240026	0.780037558787713	0.972903415382656
SLMAP	46.4669626378132	0.133023016535204	0.199406231305858	0.667095585048031	0.504711080035036	0.902467918890097
ABHD6	8.98364074355849	0.307911034154293	0.513969996574292	0.599083674546332	0.549117087691948	0.91404045709823
PXK	13.6702256277805	0.570382817908196	0.431383627548135	1.32221712064061	0.186095861605926	0.722906503124395
FHIT	351.326373180599	0.130966642319782	0.274531524470029	0.477055021541177	0.633322942054422	0.935722911077896
PTPRG	28.1865869112699	5.06559240625942	1.49615120879307	3.38574896473585	0.000709842869861251	0.131861177234989
ATXN7	10.0593514476218	-0.453641873839303	0.384919493637812	-1.17853702225368	0.238582581868616	0.772653653973251
MAGI1	46.4098207375443	0.260901511991108	0.6014426076644	0.433792865131845	0.664438863207492	0.944207039763945
SLC25A26	28.3950384146364	-0.0590887403358969	0.254373271264254	-0.23229146695414	0.816311639584854	0.97631349187672
LRIG1	21.763611415852	-0.351018317837769	0.35905335853435	-0.977621597164892	0.328261511623328	0.829120044410311
SUCLG2	90.2090226473245	0.218745991970053	0.167415844032869	1.30660268885367	0.191347682963854	0.729016101652361
SUCLG2-AS1	18.0962277487471	0.928993086569589	0.525082614305014	1.76923223367275	0.0768551270638488	0.617570461053696
TMF1	24.8324753897268	-0.16022872900225	0.287781289249479	-0.556772573436303	0.577682824905848	0.924617292522009
UBA3	30.0548752313083	-0.0374259187503744	0.231812839196299	-0.161448860555485	0.871739886229052	0.984954390624009
ARL6IP5	36.0484245565627	0.509607618791566	0.359584747294375	1.41721144354984	0.15642111702612	0.708480053804001
FRMD4B	131.915969522015	0.384179492061925	0.399602964213158	0.961403008654847	0.336349572105961	0.835281652698734
MITF	58.321800099284	1.46139883005624	0.523399359171429	2.79212957457517	0.00523623830873632	0.271523571103447
RYBP	28.6035359594176	-0.44866473479506	0.297779016169649	-1.50670366423486	0.131886631917162	0.688002858634202
SHQ1	11.0671965325842	-0.225986912635913	0.469438757922354	-0.481398071254465	0.630233607229282	0.935722911077896
PPP4R2	31.0550563073734	0.261122648920149	0.269395103689293	0.969292482840798	0.332399278822424	0.832896158740075
ZNF717	19.3739141002328	-0.2087370619447	0.385830123638547	-0.541007684874934	0.588502285819948	0.928593853854259
GBE1	45.2113768153555	-0.0209336435660297	0.358790969612459	-0.058344956643253	0.953473858259841	0.996341105652122
CGGBP1	29.8635233436528	-0.169961171203203	0.326865601395773	-0.519972644651009	0.603082641498152	0.934264378649465
ZNF654	29.7776814267192	0.183686240891852	0.323154475975706	0.568416205089671	0.569752389388734	0.922680496258193
C3orf38	10.1815154223764	-0.00262518130488168	0.368287485932108	-0.00712807631309423	0.994312666123337	0.999998278621771
PROS1	18.6851485444585	0.741141805021862	0.559299976380647	1.32512396982019	0.185130037170915	0.721840575524382
ARL13B	13.4246473751051	-0.0439778508417236	0.36501264655503	-0.120483088070466	0.904100475815154	0.987159238692625
NSUN3	21.1973997393209	-0.028283505389375	0.271806156892509	-0.104057633251333	0.917123612040878	0.990210046151706
MTRNR2L12	69.1397701244093	-0.500544642789674	1.00853563890079	-0.49630833406663	0.619676887205614	0.935722911077896
CRYBG3	21.0794444575535	0.146773642610779	0.336370332920927	0.436345385564315	0.662586157470248	0.944207039763945
CLDND1	8.73601025157654	-0.0304121390357675	0.712010025577242	-0.0427130769838694	0.965930255158222	0.997762028456873
ST3GAL6	79.1609035349161	-0.0738586402586154	0.212919950684311	-0.34688454520696	0.72867805773822	0.960228013965634
DCBLD2	10.4292824991413	-0.512762743810809	0.453537109289504	-1.13058608283253	0.258229347883252	0.783472377593642
CMSS1	63.6569483994273	-0.397268652370452	0.282044459735813	-1.40853201918083	0.15897359264505	0.708480053804001
FILIP1L	18.8887136999412	-0.101043102519137	0.56947304245172	-0.177432635062271	0.859168574905551	0.984479762717672
TBC1D23	20.0914363545052	0.280299361893701	0.326851829140612	0.857573178129947	0.391128190929802	0.852055559917813
TOMM70	10.6404759665377	0.125256737106942	0.601393694562359	0.208277436626755	0.835012348295815	0.979635950826746
TFG	24.2530528620337	-0.497915881335166	0.335885084626329	-1.48239949948684	0.138234027082905	0.692003563560182
SENP7	48.0331327703416	0.169622408118186	0.241161899509648	0.703354918264774	0.481834593793018	0.893190909354323
PCNP	22.4908282037771	0.193518549884589	0.302944369440008	0.638792363899377	0.522958016525262	0.908297941704781
ZBTB11	14.508317402476	0.272417953379407	0.386666862900608	0.704528832224838	0.481103501106116	0.893190909354323
RPL24	18.0015840587543	1.27310677600808	0.822868600007849	1.54715683159613	0.121825432554478	0.674537418232286
NFKBIZ	19.0018179574009	0.654068298703947	0.517460020506185	1.26399774433613	0.206230836568872	0.747783420320176
ALCAM	78.406441648926	0.413863500545123	0.578132253601766	0.715863019173818	0.474075935072881	0.888304424939073
CBLB	28.1922278269453	0.364472192537559	0.261312470004375	1.39477535278534	0.163083593601709	0.708480053804001
BBX	78.1844148847734	-0.175300451409537	0.243136560249188	-0.720995852001333	0.470912066837451	0.88623139863545
CD47	13.3245839760188	0.303004740548579	0.851545421912643	0.355829216799739	0.721968467387293	0.959453653448312
MORC1	16.9904151509779	0.140757005110333	0.694523233871924	0.202667093403947	0.839395245042953	0.980303553176577
NECTIN3	20.2746447459163	0.356138464534833	0.534888825356612	0.665817731932227	0.505527609555128	0.902467918890097
ATG3	10.6969978126813	0.314114996448866	0.441291234409274	0.711808828175229	0.476583165200647	0.891316295706636
NEPRO	10.9686664295827	0.080774937638162	0.406822319186534	0.198550900057982	0.842614064860645	0.980827829796267
USF3	17.1200743516029	0.276388615782714	0.33789854558338	0.817963318858123	0.413378132787699	0.859201612225038
NAA50	20.4735772728425	-0.444245377757236	0.289422108260712	-1.53493933282062	0.124798730785252	0.68273570755106
ATP6V1A	21.3410698120585	-1.15822340272685	0.763993291483799	-1.51601253000192	0.129516184100273	0.687261054767831
QTRT2	10.9115611592796	-0.358192510807231	0.364084530778862	-0.983816890107837	0.325205553189181	0.82795723508131
ZBTB20	256.504011868239	-0.0157336386122605	0.334484174302455	-0.0470385142886715	0.962482531524145	0.997081469456201
B4GALT4	11.8013365093819	0.211574124766307	0.508785924173973	0.415841151875031	0.677526243822624	0.945199924811641
ARHGAP31	83.4045695491488	-0.115224353611813	0.23426018316243	-0.491864866049042	0.622814876987096	0.935722911077896
TMEM39A	13.9109386183354	0.0602026502223897	0.49293607667611	0.122130744879415	0.902795473239159	0.987110929977173
POGLUT1	11.2586454388331	0.34755641997269	0.424581189924061	0.818586475851304	0.413022385639474	0.859201612225038
TIMMDC1	12.2039973767683	-0.000378413066175774	0.371482852762054	-0.00101865554052413	0.999187230612002	0.999998278621771
GSK3B	101.022560103624	-0.0590709575867634	0.155028937150677	-0.381031816849462	0.703179639771034	0.954618678561393
LRRC58	10.6706582559293	-0.0747887401841302	0.43091569955059	-0.173557705746458	0.862213073386559	0.984954390624009
HCLS1	93.2863601441787	0.636108522135823	0.289829454336762	2.19476838056877	0.0281802167310804	0.46386603277851
GOLGB1	52.5298905731073	-0.127186860744758	0.231686905458782	-0.548960073910545	0.583032849992522	0.926679225324545
IQCB1	38.722197391133	-0.203279517898575	0.2495998120099	-0.814421758821324	0.415403377747602	0.859567630557538
EAF2	18.6062566358873	0.368966560848269	0.432124107007105	0.853843964882529	0.393191450810348	0.852743609983623
SLC15A2	60.0590035560947	0.0481287570982442	0.363451145948344	0.132421530747036	0.894650885564843	0.987092563541813
CD86	99.9348889140146	-0.0225261095800397	0.344872709024528	-0.0653171706272575	0.947921471353638	0.995858998284579
FAM162A	8.72397232949444	1.93955624525727	0.996263479041894	1.94683061866579	0.0515550448381503	0.5397298384843
AC083798.2	8.56981708901548	0.61597636686827	0.448068606535406	1.37473672085883	0.169213082469874	0.709510376359886
KPNA1	41.0041849820349	0.260319406405827	0.226622466851132	1.14869196343552	0.25068302086357	0.779821354670485
PARP9	35.3015177729296	-0.0594325917593662	0.364683419065278	-0.162970370058771	0.870541764014328	0.984954390624009
DTX3L	13.0513932201078	0.477790001249169	0.474560272635133	1.00680572900909	0.314028141005369	0.821026415306905
PARP14	90.2562306952324	0.012287581262954	0.262021701717182	0.0468952807436419	0.96259668937895	0.997081469456201
HSPBAP1	48.0436135677447	0.0396691958615557	0.285052515969993	0.139164517550624	0.88932014651118	0.987092563541813
SLC49A4	31.5181480243003	-0.172760488856164	0.356165490144521	-0.485056788590224	0.627636062986698	0.935722911077896
PDIA5	8.79124549570447	-0.564565620017958	0.594018577958548	-0.950417446468071	0.341900182565043	0.836332166165937
SEC22A	33.5654017179707	-0.24907832127132	0.285875597771759	-0.871282205311494	0.383600084160787	0.849577615536809
HACD2	17.5297075241359	-0.228456726828636	0.38891931497283	-0.587414196295692	0.556925561715728	0.915930437226706
CCDC14	18.637331394746	-0.243315408410482	0.315850960767209	-0.770348799381403	0.441093016337561	0.873253941769667
ITGB5	76.7559543415988	-0.419642811348721	0.250622585547405	-1.67440141291394	0.0940517353198189	0.641475322633358
HEG1	15.3481264224785	0.267004752053881	0.754170103514347	0.354037836835045	0.723310527564656	0.959746198082537
ZNF148	106.519575559615	0.151154896452702	0.134178360468028	1.12652215994783	0.259944566195136	0.783475134968962
SNX4	19.105509639723	0.140418745326388	0.285642458238034	0.491589192280977	0.623009785264611	0.935722911077896
OSBPL11	52.8972455859516	-0.081014618480244	0.294394450597962	-0.275190712038527	0.783169722318976	0.972903415382656
ZXDC	40.8191294208371	-0.0791237179609516	0.232055578491712	-0.34096882512039	0.733127050871446	0.961428252638395
CHCHD6	15.0377199280885	0.350870475705798	0.426005344502865	0.823629281259964	0.410150233038047	0.858796370044246
MGLL	35.2739737931816	0.140754219998345	0.492536192920665	0.285774369521343	0.775050939985861	0.972686805018602
KBTBD12	93.8261401508222	-0.537889804805524	0.380884436785625	-1.41221261058841	0.157887368472907	0.708480053804001
SEC61A1	22.0207776716997	-0.0280248269687459	0.383518381209047	-0.0730729694894863	0.94174805136179	0.993839872606015
RUVBL1	11.4877439866964	0.00336981232921537	0.507028048831133	0.00664620495253448	0.9946971347202	0.999998278621771
EEFSEC	32.8818830464132	-0.400215221411284	0.291164457735803	-1.37453322607951	0.169276202511995	0.709510376359886
RPN1	18.4355750724497	0.391999177752681	0.474246461317896	0.826572699484873	0.408479296488269	0.857853516524836
RAB7A	77.0986015860577	-0.0114673755963312	0.219257023022429	-0.052301064012705	0.958288805519605	0.996341105652122
ACAD9	9.9406197020414	0.0606861127809965	0.396243510233948	0.153153581607347	0.878277162233471	0.984978142083445
CNBP	26.5108322606757	0.0525866819731112	0.311397805681471	0.168873001073431	0.865896536186934	0.984954390624009
COPG1	8.74546955791976	-0.191860443259176	0.453292664575371	-0.423259536835665	0.672105912813218	0.945199924811641
H1FX	11.290763446901	0.986443768123805	1.14749490304789	0.859649803675545	0.389982112565766	0.852055559917813
MBD4	27.4987963197661	-0.235451034937506	0.272012145220248	-0.86559015497952	0.386714956406489	0.851164173236538
IFT122	11.29207914027	-0.588088242790234	0.366327110380879	-1.60536369306324	0.108413789636791	0.654474091270058
PLXND1	23.5275146315384	-0.148440792773093	0.41947735623334	-0.353870812255528	0.723435701943854	0.959746198082537
TMCC1	88.2098200228669	-0.0389945852975504	0.169129189195727	-0.230560942691113	0.817655913315411	0.97631349187672
PIK3R4	11.1021183904927	-0.0604721582103497	0.379324720658231	-0.159420556892296	0.873337543966032	0.984954390624009
ATP2C1	134.985260536599	-0.111132529403027	0.22836420124573	-0.486646018932902	0.62650920568239	0.935722911077896
NEK11	9.49581167360538	2.230362642451	0.748420810406503	2.98009169632735	0.00288162109790911	0.210636086759211
NUDT16	8.19193742368652	0.897498948908634	0.619024057785547	1.44986117683258	0.147097235501449	0.698994752617454
MRPL3	22.4861694708145	-0.228560273469341	0.355168071811062	-0.643527083681462	0.519882146653676	0.906246746719984
ACPP	15.4682371294883	0.678152602326494	0.547968591676361	1.23757567975177	0.215873436812304	0.755352699354403
DNAJC13	68.9167172238732	0.23609632027525	0.224254893466433	1.05280342660879	0.292431094180613	0.808437949945441
UBA5	8.26949973578427	-0.141711497634251	0.525083787822591	-0.269883589858864	0.787249812280542	0.973817149122944
CDV3	22.2968732872519	0.116275285798023	0.30406655296756	0.382400775959165	0.702164114900866	0.954093994424088
TOPBP1	15.5622548643162	0.292102032197211	0.331764499332686	0.880449935977923	0.378615614917434	0.847675083486533
RYK	33.6493849632543	0.510158865091465	0.238350299916732	2.14037433672075	0.0323245267965155	0.489059611158254
CEP63	29.8908534677787	-0.188008608756376	0.241806386551515	-0.7775171344216	0.436853729375453	0.873253941769667
MSL2	27.306658396591	0.00523716282359095	0.26020859608642	0.0201267863643198	0.983942232042242	0.999457136774382
PCCB	9.50755343940298	0.11253104302681	0.383477540145836	0.293448849661482	0.769179091348794	0.971603070417059
STAG1	192.114006053936	0.0123107703169486	0.150828389284379	0.0816210421350939	0.934948067918792	0.992301965813787
SLC35G2	15.9844860101998	0.502548867230852	0.664215898906039	0.75660469443527	0.449286728034454	0.877798578573691
NCK1-DT	20.7903654338577	0.0630354254394542	0.54465091777769	0.115735461709409	0.907862200708996	0.988490870902138
NCK1	41.7804607726605	0.247625188401036	0.205707306786759	1.20377439318541	0.22867678952029	0.762297847263515
ARMC8	40.2986723352948	0.256323567643156	0.196636152782233	1.30354242603101	0.192389641899829	0.729016101652361
PIK3CB	32.383449127468	-0.00269087692548391	0.232015958500846	-0.0115978096630543	0.990746494178111	0.999998278621771
COPB2	16.8889106358715	0.339134986281173	0.339234572973066	0.999706437079745	0.317452595980766	0.823259583766298
AC097103.2	16.642222458428	0.125059621119923	0.398762601784593	0.313619232496328	0.753810250586995	0.966891214072354
SLC25A36	25.8386086448584	0.496199433581953	0.28407232937393	1.74673624381344	0.0806831003673108	0.629182994766677
ZBTB38	35.4843185712829	-0.490016351996183	0.244591445689718	-2.00340756241248	0.0451335604153419	0.522270666494123
RASA2	47.6976072553577	0.176492307257038	0.272236345146569	0.648305453711616	0.51678740735262	0.905092261798465
ATP1B3	25.0611629255304	0.75059501898963	0.383783805184459	1.95577564464678	0.0504915891665612	0.53709913011193
TFDP2	22.4112950829748	0.166604971939601	0.65288002581982	0.255184666938456	0.79858047313895	0.974196680931888
GK5	10.0025071710253	-0.242473063622604	0.409775941734373	-0.591721082004813	0.554037376903335	0.915014218550926
XRN1	50.9310452520211	0.365070023513439	0.18315613796718	1.99321752230251	0.0462376331986941	0.524499441654097
ATR	53.960061325549	0.401015129335479	0.234091764628456	1.71306807811868	0.0867000159071034	0.630344013129801
TRPC1	8.89660300078548	0.0970111535077891	0.950502191896348	0.102063050811321	0.918706628995825	0.99054436078153
U2SURP	39.7391857336425	-0.176123650392015	0.21358437515215	-0.824609245252845	0.409593470857685	0.858796370044246
SLC9A9	486.92201704963	-0.313243554030854	0.219806167152169	-1.42508992395104	0.154131208906546	0.708480053804001
DIPK2A	16.7694762161107	-0.332316574628213	0.446782369219884	-0.743799660690424	0.456997685476636	0.880785600281469
PLSCR1	46.7110534482977	0.377476637780044	0.516236211700987	0.731209142683475	0.464651416582121	0.885000711702143
HLTF	15.1134422155633	-0.150992220752597	0.315608965855959	-0.478415498568279	0.632354504725878	0.935722911077896
HPS3	47.3097365790744	0.29655157785682	0.37163241535766	0.79797015976504	0.424887806895944	0.865268352518645
ANKUB1	29.6614934624308	1.22418675729715	0.693297992218796	1.76574398171748	0.0774388104192343	0.617570461053696
RNF13	98.7051312853751	0.450730816578973	0.227710950720413	1.97939894920726	0.0477711067265912	0.526958735473143
TSC22D2	54.484790230499	-0.385068817833751	0.228580220460254	-1.68461128026914	0.0920635935632777	0.637149085826876
SERP1	25.4415081887294	0.796691657015273	0.417095367838971	1.91009471321402	0.0561210195915339	0.56100352583804
EIF2A	16.6188494697184	-0.0961077887736481	0.373751322188343	-0.257143675668971	0.797067862508747	0.974196680931888
SELENOT	20.419449941587	1.15183774134249	0.505246575323999	2.27975368384012	0.02262230138681	0.423609575659803
MED12L	43.9630732081741	0.214076063539587	1.42263748875727	0.150478294879317	0.880387273922157	0.985845254870013
P2RY13	53.4667701476493	0.138988989314516	0.620437989269758	0.224017535544693	0.82274365856856	0.97631349187672
P2RY12	285.029334712025	-0.19496612919647	0.525246652253672	-0.371189665578886	0.71049626984491	0.956819835934779
MBNL1	391.198871876516	0.0824520245464525	0.187310705366193	0.440188532658924	0.659800564480946	0.944207039763945
DHX36	34.3458278332694	-0.230059763554852	0.210000593916172	-1.09551958527645	0.273289069961854	0.794082752614258
GMPS	19.3855763163795	0.0553761159860174	0.359568613668293	0.154007090388325	0.877604144964977	0.984954390624009
SSR3	16.3092116392336	0.470392566653396	0.415398921488983	1.13238754921965	0.257471537083776	0.783472377593642
LINC00886	10.1667213168376	0.802643873590652	0.610815620948304	1.31405263071781	0.188828493404787	0.727314275960087
CCNL1	41.5301889505384	0.574169217301658	0.274966873032307	2.08813960376309	0.0367852434725055	0.507343736882591
RSRC1	76.2274472912105	0.22675557687827	0.191448547841007	1.1844204588409	0.236246665516977	0.771820999694723
GFM1	14.7059731753468	0.0346026712333381	0.3611483757985	0.0958128945113807	0.923669176138803	0.990706376284847
MFSD1	38.2881141070813	0.558705707339735	0.320892706953324	1.74109817778128	0.0816663707249072	0.629567815994933
SMC4	8.15406168624942	0.608154919932243	0.585475913940453	1.03873601877002	0.298927524756309	0.814731937419824
KPNA4	37.1133883125707	0.12375437580935	0.203117296923026	0.609275417131256	0.542341898581523	0.911464902685347
PPM1L	33.6236748556171	-0.00317054045471832	0.714518159099092	-0.00443731263417564	0.99645954837617	0.999998278621771
NMD3	14.486891590944	-0.384707435945445	0.46890230117318	-0.820442627350982	0.411963823189845	0.859201612225038
PDCD10	17.0601875228441	-0.577115430613092	0.311635487425888	-1.85189252796615	0.0640412571239737	0.582944768928479
GOLIM4	18.9716893560009	-0.135318389711725	0.376804160123999	-0.35912127314941	0.719504368006604	0.958460218947967
MECOM	14.3300622166906	1.19186578368991	0.782906927883315	1.52235948008823	0.127919031881913	0.687261054767831
SEC62	26.2801054018002	0.13337188316098	0.507766885760111	0.262663609820334	0.792809867292883	0.974196680931888
GPR160	13.5726003946758	0.369559701023882	0.418980090560087	0.882045971515878	0.377751947561207	0.847260363231971
PHC3	73.5775251437579	0.254437774262388	0.154735666992331	1.64433823957988	0.100106354682533	0.648903260327298
PRKCI	12.2514064953918	-0.88889346055506	0.628062479047157	-1.41529464059629	0.156982125724499	0.708480053804001
SKIL	69.9193489911333	0.199041499375319	0.195579143542846	1.01770309333477	0.308819076782519	0.81924151239158
TNIK	9.06533758504819	-1.27440604226094	1.5767240079994	-0.808261963282939	0.418939794099876	0.861694772046648
PLD1	72.0638255003726	-0.0262371474761589	0.309927204411993	-0.0846558388636361	0.932535005358614	0.991733920930798
FNDC3B	92.6164658440153	0.162162000187152	0.335512212604473	0.483326669179464	0.628863806774869	0.935722911077896
TNFSF10	14.6142535319921	0.380626327537225	0.402899680150367	0.944717373305361	0.34480318499268	0.836421068469091
NCEH1	13.8917171932519	-1.02520030678056	1.09731403359151	-0.934281596148984	0.350158655095429	0.836454437861936
NAALADL2	88.2695594000554	0.0928757507651224	0.433312619518651	0.21433890124939	0.830282784055505	0.979081975213498
TBL1XR1	143.705984917648	0.64678047638246	0.183996253894923	3.51518285123254	0.000439451300151686	0.111548273519539
LINC00578	33.3606161314867	0.712364864853895	0.756225778356321	0.942000240195779	0.346192516935568	0.836421068469091
KCNMB2-AS1	34.7326544320345	-0.294282724843703	0.561873992541477	-0.523752173530223	0.600450922105684	0.933914056965774
ZMAT3	67.2074942349621	-0.20445823726698	0.228360165645328	-0.895332321594692	0.370609467241321	0.845998331099623
PIK3CA	41.752105676975	0.358187329200643	0.301788116225948	1.18688347864722	0.235273584937689	0.771729526100668
MFN1	14.2244541266114	-0.247501987289434	0.343171090314433	-0.721220389114533	0.470773929112548	0.88623139863545
GNB4	108.44230620477	0.371250076651097	0.269860905687413	1.37570899981017	0.168911744495006	0.709510376359886
USP13	9.76849057918195	-0.657796475516539	0.446168857362732	-1.47432180588471	0.140394966726556	0.694194183480046
TTC14	56.9016810386874	-0.18511047785928	0.206909495661282	-0.894644671901925	0.37097706378188	0.845998331099623
FXR1	34.6151092442725	0.109896473051738	0.29558052293683	0.371798763869242	0.710042684107306	0.956445151971365
ATP11B	38.5391532633575	0.335780222646381	0.239916915062922	1.39956877387456	0.161642490240943	0.708480053804001
DCUN1D1	24.747804664729	-0.146202952319268	0.263752521472248	-0.554318690502647	0.579360761196924	0.924751838511375
MCCC1	37.7831014050431	-0.353038247704617	0.235830968371689	-1.49699698110979	0.134394043579307	0.688274805223378
MCF2L2	42.625682324728	0.579279236605741	0.877806984866844	0.659916412824641	0.5093074710203	0.902467918890097
B3GNT5	77.5742397658927	-0.249957647494118	0.316707849194953	-0.789237299073865	0.429973325608412	0.865389168596115
KLHL6	29.0853004224977	-0.156528235193155	0.393575611533502	-0.397708167391949	0.690845316304417	0.948503713623676
KLHL24	32.9061550244886	0.303497080089429	0.436739863237515	0.694914995484111	0.487108574582714	0.895333157524395
YEATS2	30.9554560663045	0.0945491048677671	0.375245749213945	0.251965825238064	0.801067479232951	0.974196680931888
ABCC5	30.0355333872766	-0.216877441127388	0.281619961027703	-0.770106779135777	0.441236555026036	0.873253941769667
EIF4G1	13.2218274943852	0.892470675915245	0.526197382243382	1.69607585676367	0.0898715152278535	0.636088231699199
MAGEF1	8.16638875359467	0.196002970904593	0.942102492936347	0.208048457969462	0.835191131073882	0.979635950826746
VPS8	74.7007917313823	0.410995698781617	0.242199253335939	1.69693214624222	0.0897094896378041	0.636088231699199
C3orf70	14.2678545735956	-0.233504820904357	0.478436687421246	-0.488057933355692	0.625508806462883	0.935722911077896
MAP3K13	16.7164460658818	-1.27205846838338	0.903823100905064	-1.40741973413777	0.159302962875645	0.708480053804001
SENP2	15.4118316472606	-0.32549792643018	0.399291753057354	-0.815188202455625	0.414964589818106	0.859338291712009
TRA2B	53.2470057631079	-0.155242714434093	0.24343771020151	-0.637710214681153	0.523662334993713	0.908485523789596
ETV5	66.593042127023	-0.212527928149081	0.258113609398595	-0.823389082986641	0.410286769224428	0.858796370044246
EIF4A2	20.783491188072	1.10193531762765	0.975078867905282	1.13009865550147	0.25843465621966	0.783472377593642
ST6GAL1	734.30169138437	0.0298497447574	0.181387983623869	0.164562966967521	0.869287981813619	0.984954390624009
BCL6	29.0407547427655	2.27411334860521	1.11561250403455	2.03844376105593	0.0415055736459401	0.512080561684078
LPP	298.077062119359	0.297313825703209	0.231800633251995	1.28262732302372	0.199622672945104	0.736073317250359
TPRG1	24.3304826112763	1.25986133016659	1.12959514733901	1.11532112468299	0.264712836083772	0.787197711139758
P3H2	65.5019715379016	-0.613083283870315	0.502793893205187	-1.21935308315314	0.222710209003748	0.760143911316134
IL1RAP	54.3799070170185	-0.180746424624791	0.411452090956237	-0.439289114328539	0.660452060807779	0.944207039763945
CCDC50	55.3002319962595	-0.372884806945415	0.268947866387179	-1.38645757616314	0.16560722589474	0.70947450037351
MB21D2	16.1052246587753	-0.213102377195896	0.447307644769683	-0.476411212031983	0.633781448473084	0.935722911077896
OPA1	38.2859809395379	0.322547630038988	0.237799297738876	1.35638596541682	0.174976396327992	0.713469506126034
ATP13A3	47.5768247113455	-0.00401841718898623	0.283455791132429	-0.0141765217529419	0.988689151032702	0.999562919399334
LSG1	9.32881558656524	-0.815915371922853	0.396040224436705	-2.06018308641084	0.039381041213907	0.509963537411958
XXYLT1	16.8393260846854	-0.420281290809942	0.356921903224364	-1.17751610930347	0.238989571587561	0.772653653973251
ACAP2	138.754324904248	-0.101016719151666	0.129858133287753	-0.777900595011811	0.436627617487123	0.873111323432556
PPP1R2	17.7364755177666	-0.30828682130643	0.306773912745082	-1.00493167280037	0.314929752023848	0.821026415306905
MUC20-OT1	62.3187796674389	0.194755641349694	0.271050218314794	0.718522355600935	0.47243526874466	0.886781886933986
TNK2	28.1742591479921	0.0379822410254764	0.284279973588862	0.133608570966058	0.893712106311361	0.987092563541813
TFRC	12.1579438429468	0.820845509185626	0.703252477481329	1.16721310691354	0.243124319090476	0.774377201647165
PCYT1A	10.4490923413211	0.844014390570499	0.415338969411323	2.03210980122274	0.0421425413778031	0.512080561684078
UBXN7	25.2765177858782	0.169277337096747	0.261317783418623	0.647783456916783	0.517125016642728	0.905092261798465
RNF168	17.9032783299384	-0.0054891359406102	0.300615369219848	-0.0182596650159821	0.98543170475173	0.999457136774382
PIGX	21.0951358387867	-0.598027704378409	0.52285198948153	-1.14378010681651	0.252714841871587	0.7802651122824
PAK2	58.7325120221551	0.0213690289455548	0.176797549855704	0.120867223346678	0.903796203775953	0.987159238692625
SENP5	37.4988212175482	-0.225734340788573	0.223546389919122	-1.00978745785268	0.31259713038167	0.821026415306905
DLG1	68.521262198772	-0.0539075051509493	0.17139932144024	-0.314514110662594	0.753130601061165	0.966891214072354
RUBCN	30.0468607553575	-0.0713729258571283	0.278862000653128	-0.2559435336832	0.797994438841842	0.974196680931888
FYTTD1	15.4563096463491	-0.0931090687678962	0.38217803989621	-0.24362746952489	0.807519351607108	0.97631349187672
LRCH3	50.9460406561117	-0.201932063469573	0.189014835341329	-1.06833975811961	0.285367280402475	0.804227174156908
IQCG	21.0220856328015	-0.208536931855022	0.336527437260593	-0.61967289666649	0.535473163114782	0.909497850861905
RPL35A	15.955511002359	2.32863641424914	0.967590619019527	2.40663393017264	0.0161002993465259	0.377890802249095
ZNF595	15.2788263524172	0.308606240039278	0.323602676943112	0.953657871296068	0.340256851703277	0.836242176059188
ZNF718	30.8947227576653	0.35449640298873	0.289674537105243	1.22377481476716	0.221037187634575	0.759625846376939
ZNF141	20.2309975636175	-0.127443465960543	0.295209227509926	-0.431705563662497	0.665955423230394	0.944207039763945
ZNF721	38.3852094059162	-0.389618935963164	0.348030872400832	-1.11949532889265	0.262928882551543	0.786194938610257
PIGG	15.6957325705895	0.165305644602931	0.311468739117083	0.530729488524339	0.595606248347688	0.932335969320906
PCGF3	24.5656628802033	0.246923769171544	0.278100299358029	0.887894654344302	0.374597420481424	0.84719756224029
AC139887.2	42.7154669571485	-1.06385699010778	0.364878430189685	-2.91564779412892	0.00354950947378546	0.226862681900029
GAK	85.2305629019726	-0.042331416170558	0.394559113782182	-0.107287893478814	0.914560588708838	0.989505314487588
TMEM175	8.33663845677857	-0.0869301250827724	0.561919278888541	-0.154702158030095	0.877056128616322	0.984954390624009
AC092535.3	11.3695032236082	-1.29419296353861	0.651798057699047	-1.98557351966854	0.0470806991834338	0.524499441654097
CTBP1	16.3054422521914	-0.0512433554489193	0.368383505237258	-0.139103284268702	0.88936853298896	0.987092563541813
MAEA	17.858651882151	-0.0850023917308542	0.340118878693759	-0.249919651791484	0.802649485439107	0.974796079204596
UVSSA	18.8943429397389	0.830881044658742	0.365974069292425	2.27032763896407	0.0231877112949999	0.424995243704895
NSD2	27.7972400268341	0.330633711477056	0.332413833926597	0.994644860508621	0.319909020915016	0.823259583766298
NELFA	9.13766029104598	0.0567077080250345	0.569318016458237	0.0996063823481587	0.920656826647392	0.990706376284847
POLN	14.0308443523275	-0.74085492713142	0.419351205085228	-1.76666936483669	0.0772836167910629	0.617570461053696
MXD4	37.3985146767902	0.00508552389404357	0.346526321853049	0.0146757217946641	0.988290888474757	0.999562919399334
RNF4	17.7289000224685	0.244501325872155	0.307792522849764	0.794370583172022	0.426979724261046	0.865268352518645
FAM193A	45.9547739521038	-0.1288589156849	0.217807505528118	-0.591618343786893	0.55410618740005	0.915014218550926
SH3BP2	30.1721837776996	0.79646461645313	0.309821626989844	2.57071988224773	0.0101487378150866	0.349987375506375
ADD1	52.2038268921804	0.0400667809576859	0.175548254363266	0.228237991331859	0.819461227953679	0.97631349187672
HTT	47.7194917075022	-0.0284079102757189	0.220812054134684	-0.128651990431607	0.897633025686017	0.987092563541813
RGS12	73.7491991442481	-0.0700006859908856	0.280189962315732	-0.249832954087075	0.802716533988159	0.974796079204596
LRPAP1	12.1165448624697	1.01612674483527	0.994146854649446	1.02210929912721	0.306729172410461	0.818042710598479
STX18	32.7823260608497	0.533204857943448	0.277853863868204	1.91901185220287	0.0549828338995819	0.553442437397207
STX18-AS1	9.87979755707165	-0.911448945119894	0.494843191771855	-1.84189448349552	0.0654905857018101	0.585867164702579
CYTL1	9.70171495683795	0.531196499658533	0.678368131264344	0.783050493053804	0.433597461512938	0.868883271112262
STK32B	39.3123490903488	0.24651672672043	0.409544675670056	0.60192877936236	0.547221546330715	0.913353187461864
MAN2B2	13.2342543127746	0.264211830557918	0.355732057824589	0.742727074342569	0.457646934643645	0.881194758428498
KIAA0232	53.6030083307755	0.31088179833701	0.205497510134105	1.51282513415434	0.130324082662693	0.687261054767831
TBC1D14	128.729999660231	0.640182976148615	0.486996291361295	1.31455410955825	0.188659801602563	0.727314275960087
SH3TC1	70.1721335215065	0.507097852763055	0.412015812108304	1.23077279526776	0.218407853084144	0.75718882552086
ACOX3	10.4549284968738	-0.287134162119666	0.459106267073747	-0.625419826982111	0.531695552594131	0.909497850861905
SLC2A9	36.3348278401954	-0.818519003510132	0.346505881227248	-2.36220811205604	0.0181664408789537	0.388334009219523
WDR1	17.1582619107706	0.555718888042712	0.325535850412762	1.70708967180754	0.08780538650688	0.632764082533987
HS3ST1	9.42076766944752	-0.835786899295786	0.622198584867152	-1.34327997463099	0.179181333889664	0.713808688430235
AC005699.1	18.727476391502	-0.451885301250106	0.795759737093846	-0.56786650566214	0.570125616821232	0.922680496258193
RAB28	35.9170342814989	-0.335965730290881	0.247085419178155	-1.35971491724747	0.173920155701335	0.713469506126034
BOD1L1	73.4568933684641	-0.393187748408188	0.253734578052473	-1.54960254698465	0.121236941270452	0.674537418232286
CPEB2	19.8637488326101	-8.23032595989728e-07	0.381487920762015	-2.15742766991347e-06	0.999998278621771	0.999998278621771
FBXL5	34.9955108274571	0.211393576881258	0.384961921117708	0.549128537875882	0.582917241930675	0.926679225324545
TAPT1	35.3599420332058	-0.0818184462428009	0.317280880061407	-0.257873863142858	0.796504256997758	0.974196680931888
TAPT1-AS1	43.1640232741361	0.0245411952600061	0.373123970193578	0.0657722291260839	0.947559166293519	0.995858998284579
LAP3	35.2010751937072	0.918449205018773	0.635900512641827	1.44432845509608	0.148646605213202	0.699642322597749
AC006160.1	11.2902136971256	0.570221505451839	0.86558525259153	0.658769894409149	0.51004354239006	0.902467918890097
MED28	15.0007557309203	-0.038066067783316	0.334169994413295	-0.11391228542272	0.909307326603731	0.988490870902138
DCAF16	8.99723813786144	-0.852658312339863	0.461807699476505	-1.84634927764612	0.0648415069778264	0.582944768928479
LCORL	72.9708965618475	-0.00452890093262572	0.254904446266026	-0.0177670534938383	0.985824688112738	0.999457136774382
PACRGL	15.4607094834223	-0.705062121555945	0.372183160829501	-1.89439554434581	0.0581725274122126	0.570165951227616
DHX15	32.6535451194826	0.0872559331562859	0.275170056473914	0.317098212917501	0.751169080854155	0.966380227503138
CCDC149	14.3953163982639	0.00335448119077197	0.42536753864559	0.00788607706514925	0.993707886082466	0.999998278621771
SEPSECS	9.04880480633312	-0.115709615041898	0.490453695714914	-0.2359236275572	0.813491933555475	0.97631349187672
ANAPC4	18.0851648152765	-0.0629366930198474	0.314411092406088	-0.200173258959195	0.841345080169843	0.980303553176577
RBPJ	77.7523177894261	0.813193621040398	0.41758348133451	1.9473797633029	0.0514892223705841	0.5397298384843
TBC1D19	13.166269754952	0.0803098373310063	0.427128901692709	0.18802248457723	0.850859025372992	0.983315323373204
STIM2	36.1589206409705	-0.329877890731635	0.264891832188986	-1.24533054872105	0.21301027086764	0.755352699354403
ARAP2	41.2006147738289	0.440530149591469	0.442462034937131	0.995633782803679	0.319428114219275	0.823259583766298
C4orf19	27.6198113725128	-0.804779560109264	0.592066637358906	-1.35927192874645	0.174060435821705	0.713469506126034
RELL1	16.6921971572638	0.483981925700315	0.341718257813855	1.41631860350861	0.156682243419135	0.708480053804001
PGM2	10.6188369333701	0.979337849602805	0.408197134806411	2.39917864702127	0.0164318957559701	0.380505005921644
TBC1D1	118.249848787235	0.112092901577199	0.217885231245985	0.514458464835783	0.606931492555323	0.935319064105827
KLF3	39.6522939233544	-0.175507636438003	0.216787804652263	-0.80958260876125	0.418180106812517	0.861201190777848
TLR10	27.8530400177879	0.526830329611392	0.419186769352573	1.25679140690693	0.208829178480247	0.749982092025231
TLR1	66.7416366680877	0.48780427793962	0.255014148132579	1.91285182218995	0.0557670247296574	0.55958976910779
FAM114A1	24.3029255397913	0.414719256667095	0.422051577881676	0.98262695462156	0.325791073189892	0.828018443195053
TMEM156	96.441893298313	0.00453574936736547	0.284202034808774	0.015959594977627	0.987266626123104	0.999457136774382
KLHL5	110.310719687959	0.130729181222157	0.16119842235513	0.810983006608789	0.417375429649602	0.861201190777848
RFC1	21.2018967927349	0.177280950430056	0.319557430453522	0.554770233877695	0.579051829471795	0.924617292522009
UGDH-AS1	10.5650501708486	0.0488397760631326	0.386040909870127	0.12651450873319	0.899324665016734	0.987092563541813
SMIM14	24.8764543306137	0.325193721313704	0.451065368558265	0.720945884968107	0.470942810153402	0.88623139863545
UBE2K	97.0142818987274	0.288768875044292	0.192319950277468	1.50150244229823	0.133225655472929	0.688274805223378
PDS5A	85.8872391511674	0.0778359365974729	0.161933048968789	0.480667393673759	0.630752908751323	0.935722911077896
N4BP2	20.4192374325482	-0.290078295592729	0.309892017420016	-0.936062496890869	0.349241010832342	0.836454437861936
RHOH	17.2082029282589	-0.0393327128970026	0.483149691744656	-0.0814089578634977	0.935116725413696	0.992301965813787
RBM47	183.243181184201	0.283553052517136	0.290293003606482	0.976782247571898	0.328676966556927	0.829120044410311
TMEM33	13.1604064667459	-0.126749023082515	0.550204737225354	-0.230367015234551	0.817806589939333	0.97631349187672
SLC30A9	28.9678807998084	-0.271281817005144	0.253708762211239	-1.06926467434843	0.28495042361242	0.804090334910024
ATP10D	48.8916519558088	0.364669756287968	0.260825410303529	1.39813738187393	0.162071816198864	0.708480053804001
NFXL1	10.4545772467207	0.99288066162722	0.460982298533887	2.15383684966861	0.0312529687593316	0.481248125540266
TEC	9.4085301565003	0.435502358239147	0.530272589494391	0.821280162066068	0.411486704809535	0.859172964135364
SLAIN2	26.3563713809739	-0.265271776542279	0.294193759903651	-0.90169069741369	0.367221196021053	0.844373364199969
FRYL	83.6155218682937	0.0570751615521505	0.162487750242789	0.351258242340538	0.725394619207323	0.959746198082537
OCIAD1	26.5289149775214	-0.0906359757569187	0.578660633674873	-0.156630623343636	0.875535966483007	0.984954390624009
DCUN1D4	18.7104591489513	-0.11284444283908	0.281929931052384	-0.400257051168197	0.688967197974973	0.947658230540424
USP46	11.8695776772962	-0.211416989891491	0.630965039658263	-0.33506926153309	0.737572839648797	0.962580690782465
SCFD2	88.4620101268113	-0.408314832162672	0.404675466219931	-1.00899329523664	0.312977849708281	0.821026415306905
AC058822.1	9.89360404592095	1.11300419977681	0.676797722559878	1.64451528525696	0.100069809596834	0.648903260327298
CHIC2	28.7300924788813	-0.272459814759719	0.288320010747215	-0.944990998209271	0.344663471738816	0.836421068469091
TMEM165	68.9879833920076	0.152833599943101	0.280010787727153	0.545813256637899	0.585194309799825	0.927286627748186
CLOCK	38.6070038257467	-0.0481507043734324	0.216074293763088	-0.222843280127652	0.823657482170635	0.97631349187672
EXOC1	31.9215435220578	-0.29751173008785	0.247694348847375	-1.20112441592751	0.229702943230551	0.765103904004682
CEP135	13.2144411788084	0.110631870909528	0.38915502875171	0.284287398943297	0.776190142127239	0.972686805018602
AASDH	14.9774123165408	0.374343257445866	0.33033775678072	1.1332136571187	0.25712454032281	0.783472377593642
SRP72	14.4583178359083	1.13597287725478	0.435145571353373	2.61055828678601	0.00903945662529359	0.335715826623417
REST	12.9688227260836	-0.572483263644049	0.34784800253071	-1.645785686504	0.0998078902097265	0.648903260327298
POLR2B	25.2464561238441	0.506755220515232	0.312743907321692	1.62035201534391	0.105156681293937	0.651434356966353
LINC02232	173.239412973938	-0.0515651375446792	0.375529804182202	-0.137313036063738	0.890783366749997	0.987092563541813
CENPC	20.1401392672624	0.00659705495588465	0.317336439773506	0.0207888352204152	0.983414104019278	0.999457136774382
UBA6	32.6584814891515	0.676290628171248	0.309687734328167	2.18378241436777	0.0289782404144585	0.465051066198168
UBA6-AS1	17.6221200537189	1.26280625595345	1.23815080083931	1.01991312778494	0.307769662926713	0.818605236727912
YTHDC1	34.9327811139719	0.330606676146195	0.257693311897334	1.28294628103468	0.199510896916179	0.736073317250359
RUFY3	54.0761574512286	-0.0821911082510958	0.2345077995743	-0.350483473898509	0.725975890533319	0.959746198082537
GRSF1	13.514445276539	0.444402376417661	0.462778183633287	0.9602924081871	0.336908069858274	0.835281652698734
MOB1B	77.2699062591576	0.300071832216638	0.167243500921447	1.79422118386281	0.0727778722353946	0.607462597242635
DCK	8.77206278195895	0.817057674699536	0.434053132542011	1.88239091816819	0.0597829580942449	0.574806983768278
ANKRD17	143.898947377865	-0.0555112391855456	0.152367566500681	-0.364324511183273	0.715615698491586	0.95808358226132
AC053527.1	13.4699641778074	-0.593489407185204	0.590346111072958	-1.0053244970252	0.314740622959787	0.821026415306905
MTHFD2L	14.3974912170325	0.00926238061243967	0.374786107257774	0.024713777893771	0.980283265267576	0.998887902314139
RCHY1	16.6445759948998	-0.000862542757855539	0.3370731858202	-0.00255891834218943	0.99795828079063	0.999998278621771
G3BP2	12.3639661250342	-0.392700478822445	1.11023697847154	-0.35370870042815	0.723557201600899	0.959746198082537
USO1	36.2822891180696	-0.253710745258347	0.246286485272605	-1.03014481276763	0.302942031546954	0.817229571096207
NAAA	12.8062766240488	-0.388508239206096	0.36776679413888	-1.05639836276079	0.290786253687208	0.808437949945441
SDAD1	14.6169445966503	-0.133966989286779	0.345629385284018	-0.387603007703448	0.698309842784885	0.952373339131571
NUP54	14.9352246720354	0.272636488536131	0.330905883071016	0.823909463337105	0.409991002938305	0.858796370044246
SCARB2	38.5469117687219	0.367517149182477	0.271400561609812	1.35415028989826	0.175688434611912	0.713723015612985
CCNI	41.6384745800675	0.785432666457527	0.63898448152717	1.22918895397952	0.219000969440102	0.757945739642383
CCNG2	12.2523094220012	-0.0644929722216869	0.761330299013201	-0.0847108965783702	0.932491232891952	0.991733920930798
CNOT6L	38.4092841833882	0.36804671893603	0.27458822069284	1.3403587306381	0.180128746000773	0.713808688430235
MRPL1	18.9124651440428	-0.544185245418629	0.317210823132452	-1.71553177172458	0.0862477754649445	0.630344013129801
LINC01094	65.7449979654671	0.217370904345913	0.398612283664519	0.545319131531975	0.585534048278111	0.927286627748186
BMP2K	374.069060536406	0.797460848547226	0.285045861933599	2.79765804399922	0.00514745773174984	0.26922091429764
PAQR3	14.2899104622678	0.468225347718155	0.747077872048389	0.626742358777596	0.53082813280885	0.909497850861905
RASGEF1B	179.877094690158	2.11580992991449	1.06535993945003	1.9860047778845	0.0470327933913167	0.524499441654097
HNRNPD	51.3773044167826	-0.089135163128911	0.211129328269252	-0.422182762857264	0.672891622065013	0.945199924811641
HNRNPDL	75.8511726388374	0.168236570901796	0.283187367163664	0.59408218871771	0.552457143156108	0.914580457542552
SEC31A	47.2809488014063	0.132213683329897	0.248375686317209	0.53231330848158	0.594509016289972	0.932335969320906
LIN54	11.2819670489253	-0.188319655045747	0.361932774218596	-0.520316667790931	0.602842880560358	0.934264378649465
COPS4	10.2018791490359	0.517831113575873	0.623198160604186	0.830925292003172	0.406015834679715	0.856366850883407
COQ2	11.7841697984824	0.302554022010995	0.42088530565726	0.718851473178716	0.472232438728203	0.886781886933986
HPSE	9.28582972226964	0.19757260562	0.674861680039438	0.292760148432866	0.769705491176193	0.971661093417803
HELQ	14.8972341487097	-0.108134134202712	0.391482556663383	-0.276216991950655	0.782381407042285	0.972903415382656
GPAT3	8.38008818936013	-1.04669173157362	0.779253997530143	-1.34319712813939	0.179208151348949	0.713808688430235
WDFY3	194.073416021766	0.414267152374875	0.237756619779247	1.74240007600846	0.0814384626349071	0.62950098396097
ARHGAP24	793.695697160074	0.396258319156972	0.304361170110844	1.30193453722319	0.192938764781516	0.729016101652361
AFF1	160.116968706852	0.0179224985061662	0.18350368309647	0.097668331249483	0.922195663296242	0.990706376284847
KLHL8	33.0596031213705	0.0759186617341725	0.297027734984906	0.25559452129287	0.798263949292851	0.974196680931888
HSD17B11	29.2922251406358	0.666121254347382	0.280293699369171	2.37651169414994	0.0174772073971855	0.38699816962739
NUDT9	9.7091264617234	-0.108957163095121	0.489695312471537	-0.222499910291573	0.823924743095692	0.97631349187672
SPP1	801.579226047417	2.13633355360694	0.869724699158755	2.45633308525481	0.0140362990828385	0.369429310827246
PKD2	75.8498955732742	-0.0616161301929454	0.261766478275953	-0.235385869874407	0.81390925221882	0.97631349187672
PPM1K	22.6696823405078	0.000898062280835116	0.515361208011886	0.00174258804674023	0.998609616605342	0.999998278621771
HERC3	28.0864318028761	0.378899567030021	0.347288777922984	1.09102162556501	0.275263366990445	0.795757469828801
FAM13A-AS1	12.7059895641667	0.407740894827935	0.451503395400267	0.903073817344085	0.366486718927405	0.844373364199969
FAM13A	110.441080797323	0.308765918730542	0.298177441711297	1.03551065754162	0.300430491860316	0.815893137743066
GPRIN3	74.7198439717799	-0.172555051226284	0.352869775275231	-0.489004905823104	0.624838223676834	0.935722911077896
SNCA	86.2268117929918	-0.434457352328118	0.701437360820779	-0.619381539386129	0.535665039615546	0.909497850861905
MMRN1	20.3320440089157	-1.26732700936558	0.58484638103859	-2.16693998706981	0.0302394304139735	0.474597964237734
GRID2	545.911162243037	0.175631098588023	0.747228912765483	0.235043231849816	0.814175178802185	0.97631349187672
SMARCAD1	26.4054819422511	0.00821786322013195	0.255203110205959	0.0322012659387255	0.97431154663094	0.998547871187717
HPGDS	38.1736984009573	-0.643483827757395	0.50896667909926	-1.26429460745091	0.206124304398144	0.747783420320176
PDLIM5	22.9649494201757	0.0572473744541311	0.273020852337649	0.209681326404082	0.833916400918235	0.979635950826746
UNC5C	22.5294237862003	-6.51313105859197	1.95382392084321	-3.33353020664273	0.000857513598471804	0.131861177234989
STPG2	32.4361420668362	1.20146764059317	0.548518545851629	2.19038654149383	0.0284962152502504	0.46386603277851
RAP1GDS1	64.7076252455683	0.0130097147217126	0.201788247013836	0.0644721132882459	0.948594311274511	0.995858998284579
TSPAN5	8.48726979228163	0.239057361287982	1.36350302329782	0.175325875486355	0.86082358096205	0.984857460676994
EIF4E	29.7492598176055	0.544626125304006	0.325319277626478	1.67412804208095	0.0941054376664868	0.641475322633358
METAP1	12.6836276575967	0.397625676892316	0.380283591591959	1.0456030333251	0.295744348231932	0.810791215871276
DAPP1	15.3053747968325	0.342785145144114	0.334877005499473	1.02361505721435	0.306017130411693	0.818042710598479
DNAJB14	42.5949980015797	0.212332010677101	0.202103979997674	1.05060776477309	0.293438773374965	0.808437949945441
PPP3CA	101.68772793482	-0.317742337134642	0.547992432186759	-0.579829790471181	0.562029405941242	0.918844625665727
NFKB1	46.7160650949766	0.0296712288170338	0.288331545638592	0.102906633928377	0.918037072543308	0.990251830571704
MANBA	120.194223833154	0.0299959769596288	0.25923976945896	0.115707466575175	0.907884388532251	0.988490870902138
UBE2D3	77.0960701041744	0.00958014108242551	0.196892278094618	0.0486567638666952	0.961192832472457	0.99667696370029
TET2	93.5829718605485	-0.234124861075827	0.218214994494752	-1.07290913540526	0.283311886816054	0.80379105930114
PPA2	46.6388496577435	-0.410733721526172	0.221032440651106	-1.85825085365865	0.0631333994346661	0.582141183540146
INTS12	9.61564450598869	0.153231894068759	0.407912224297339	0.375649183676005	0.707177720938033	0.955666834180043
GSTCD	14.9949552758248	-0.0234532279717766	0.458992444777722	-0.0510971983060296	0.959248068506271	0.996341105652122
TBCK	71.6648764126592	-0.104977919355996	0.231500790357451	-0.453466785983337	0.650212654787512	0.941852694584167
AIMP1	12.9801867215282	-0.488779769561425	0.4024343310604	-1.21455783425213	0.224534779161665	0.76076884983826
PAPSS1	15.3600450786318	0.158367051315004	0.429120775058501	0.369050068231758	0.71209040565984	0.957290602955517
HADH	11.0562869392071	-0.41776281979827	0.446941617009091	-0.934714521762183	0.349935441028026	0.836454437861936
RPL34	22.6656270766832	1.39858867165459	0.719144302574986	1.94479559477392	0.0517995845321229	0.539979517794483
OSTC	9.53065757656528	0.040337990301584	0.530291908379082	0.0760675199153673	0.939365380600393	0.993148019795022
SEC24B	47.3109955073115	0.160414678316604	0.190300326595575	0.842955349506661	0.399253416122017	0.853196008966734
MCUB	14.7789516639035	1.07428674708578	0.513060349079381	2.09387988959475	0.0362706811492571	0.507343736882591
ELOVL6	13.1188090788206	-0.165735862914717	0.647044885369224	-0.256142760204562	0.797840605153208	0.974196680931888
AP1AR	8.74273990193903	0.360736156800942	0.606415209493514	0.594866604850221	0.551932641603835	0.914580457542552
ALPK1	100.122319919468	0.358746456643545	0.354410552619748	1.01223412788289	0.31142612208473	0.821026415306905
LARP7	22.0543747921554	-0.436717153911402	0.285566288677721	-1.52930220136826	0.126189544159426	0.684956827052713
CAMK2D	128.701710429995	0.0689360480128496	0.250134403754938	0.275596027487638	0.782858361154923	0.972903415382656
SNHG8	9.25296646985679	0.745775869782977	0.736350513588905	1.01280009454755	0.311155655549124	0.821026415306905
METTL14	10.2230115756349	-0.379750679622574	0.425187338130622	-0.893137319874541	0.371783639548582	0.846700953881849
SEC24D	33.8855307642647	-0.594807989680324	0.394297903065026	-1.50852435444535	0.131420378282101	0.687351237101297
USP53	205.454077409853	-0.522166338821853	0.494348446299145	-1.0562718316017	0.290844041350981	0.808437949945441
AC108866.1	11.1721004829968	-0.30823577163407	0.512641206205387	-0.601269987474587	0.547660175970267	0.913570054333683
ANXA5	24.6323934409821	0.446562315718219	0.325081222207858	1.37369458834102	0.169536517657183	0.709510376359886
KIAA1109	79.7866562151235	-0.165340492329664	0.18894604511612	-0.875067230055286	0.381537326235813	0.848404921068684
SPATA5	61.1769884477453	-0.0444981712418024	0.246281671821565	-0.180679995034474	0.856618761989912	0.984245020938223
LINC01091	31.8090901827018	-0.352984186328724	0.70610210047106	-0.49990530561124	0.617141756252232	0.935722911077896
MFSD8	13.4500552083376	0.289137506131429	0.363379162441248	0.795690936676031	0.426211696060594	0.865268352518645
ABHD18	30.1155215214408	-0.21227395804033	0.245451943971523	-0.864828995059652	0.387132654253496	0.851164173236538
LARP1B	18.747380080768	0.091222754742271	0.547981370707672	0.166470540092384	0.86778666526696	0.984954390624009
LINC02615	11.2219727608423	-0.538473797909998	0.480786830241729	-1.11998450048905	0.262720367077937	0.785958810188286
JADE1	8.2333081502932	-0.303197952851846	0.546328441900986	-0.554973765958163	0.578912604543555	0.924617292522009
SCLT1	71.7863013051275	0.0540166113380679	0.244377609196108	0.221037481771583	0.82506324844955	0.976329492541757
AC096711.2	12.2272817790795	0.0913561766991548	0.723601000384496	0.126252142618116	0.899532337696687	0.987092563541813
ELF2	89.820191861909	-0.0931262412642942	0.187865075189297	-0.495708109506028	0.620100364716992	0.935722911077896
NAA15	41.109376446944	-0.290433833012827	0.28705902651636	-1.01175648972765	0.311654498415886	0.821026415306905
AC097376.2	46.6130890528653	-0.263749254804908	0.304302317806725	-0.866734294716828	0.386087610266105	0.851164173236538
SETD7	12.8660607592205	-0.121651098460926	0.419815472913186	-0.289772784258675	0.771990069991299	0.972686805018602
MGST2	44.8131854082247	-0.316093134036492	0.212495537884947	-1.48752833674858	0.136875324816907	0.690867384080012
MAML3	443.931521357478	0.08847913001793	0.17572191481692	0.503517902761953	0.614600196623714	0.935722911077896
ELMOD2	12.241598563888	0.755140473664358	0.42621212540459	1.77174798334873	0.0764364006660337	0.617570461053696
TBC1D9	71.4116988583398	-0.303058002454902	0.368610144571925	-0.822164031342247	0.410983546823286	0.859041726317837
RNF150	76.2782351206542	0.0976021116977392	1.4926877211322	0.0653868256005403	0.947866013279912	0.995858998284579
ZNF330	12.7184119872603	0.334351998879337	0.388012144078143	0.861704985223351	0.388849881589561	0.852055559917813
GAB1	63.9701220085493	0.0716646400690398	0.566467537732797	0.126511468522745	0.899327071418569	0.987092563541813
SMARCA5	20.1957555983928	0.0261751340383255	0.325061307968903	0.0805236839840367	0.935820760298918	0.992301965813787
ABCE1	13.5535530093476	0.0211858672053254	0.388865848100673	0.0544811721286479	0.956551808773141	0.996341105652122
OTUD4	20.8932837958425	0.349499123246056	0.293012001123582	1.19278091650126	0.232955185812748	0.768963002801223
SLC10A7	35.5976963411418	-0.170599454960651	0.297186982886544	-0.574047535001828	0.56593563484503	0.920024516775133
TMEM184C	10.4287252455857	0.0747415226687392	0.401505674639646	0.186153091698692	0.852324708307689	0.983315323373204
PRMT9	11.6078136644598	0.524228806920093	0.463950290587786	1.12992451466285	0.258508033176413	0.783472377593642
NR3C2	38.4419364177172	-0.308245136886288	0.551808314153423	-0.558609083951903	0.576428539098886	0.924617292522009
LRBA	100.879349301616	0.00954693097415193	0.189391544882718	0.0504084328583091	0.959796916482231	0.996341105652122
RPS3A	12.7781981612869	1.89933373656187	0.9093754489145	2.08861338716485	0.0367425391243954	0.507343736882591
GATB	8.52632005565101	-0.781433242835538	0.571118129399837	-1.36825150981761	0.171233363240744	0.710097617759121
FBXW7	85.3844559469776	0.134756148370387	0.218612876270974	0.616414507091317	0.537620981115084	0.909497850861905
TMEM154	9.16334481681871	-0.260953668599678	0.584404146493451	-0.446529461102314	0.655214836345787	0.943776925952016
ARFIP1	53.8627076783603	0.417581442203519	0.265450657083302	1.57310381820783	0.115694780983207	0.665958478391954
TMEM131L	52.6474036251578	0.0195313315078707	0.304455542992783	0.0641516699478641	0.948849459871581	0.995858998284579
TLR2	184.675488305852	0.659408121820839	0.521858345383189	1.26357684543044	0.206381948701932	0.747783420320176
GUCY1A1	23.3042870989621	0.773802578130384	0.833542607433149	0.92832996325559	0.353236435968856	0.836704412900752
PDGFC	50.501622033766	0.0413118826900283	0.477581004889553	0.0865023572275078	0.93106708230091	0.991648159693079
GASK1B	35.5925925533633	0.370484318417714	0.372378397782417	0.994913562720119	0.319778305892447	0.823259583766298
FAM198B-AS1	21.0722951144866	0.73180791855104	0.693744851496164	1.05486608941715	0.29148657322769	0.808437949945441
TMEM144	13.9494708399255	0.514398575632093	0.582756158673807	0.882699509864851	0.37739864703971	0.847260363231971
FNIP2	79.9713202032099	0.453932251626445	0.312791774869374	1.45122822304395	0.146716320441247	0.698994752617454
RAPGEF2	107.653179643977	0.454731168909015	0.306995347034254	1.48123146914757	0.138544903135804	0.692382147714106
NAF1	13.8043507350539	0.0467730511239172	0.381566575265698	0.122581625739486	0.902438405232951	0.987110929977173
TMA16	8.36015105737162	0.300459016792383	0.540816536836146	0.555565513122271	0.57850791269612	0.924617292522009
MARCH1	219.091722366541	0.642845272112806	0.422567469566538	1.52128433542749	0.128188499506278	0.687261054767831
TMEM192	16.2506056351414	-1.01891825173824	0.310777055878653	-3.27861478981284	0.00104317927589098	0.140643748151791
KLHL2	48.2382996537672	0.937586576569981	0.509180876746249	1.84136250866552	0.0655684530794547	0.585867164702579
DDX60	14.6501622499478	-0.275267871054804	0.434944496498961	-0.632880455484651	0.526811711809245	0.909441143666435
DDX60L	39.5482304446254	0.184526816976288	0.348189708572579	0.529960571588301	0.59613926819066	0.932374492507346
CBR4	44.8837735092038	-0.0687862460383951	0.227410097667912	-0.302476656682344	0.762288725825271	0.968864815881829
SH3RF1	45.4789207453896	0.209409497775044	0.366899753255037	0.570753989113424	0.568166415936297	0.92204830136123
NEK1	31.5949687431386	-0.330588981248912	0.251763107921572	-1.31309540932381	0.189150800572684	0.727314275960087
CLCN3	28.1913740803561	-0.357879886733087	0.303420242181421	-1.17948586475356	0.238204762020184	0.772653653973251
GALNT7	35.6832372983374	0.0169961004866021	0.26082486700833	0.0651628837447436	0.948044312774058	0.995858998284579
CEP44	9.00849674747031	0.0375246408389221	0.457628481481786	0.0819980450461005	0.934648268049501	0.992301965813787
SPCS3	26.6471816120482	0.365938082573368	0.394435448665253	0.927751508673173	0.353536482892914	0.836704412900752
AC078881.1	13.1536209222997	-0.321754318745683	0.44753856432276	-0.718942107776969	0.472176590468276	0.886781886933986
DCTD	9.58867952620897	-0.33163485178171	0.411456909882695	-0.806001415497575	0.420242032927025	0.862950596949873
WWC2	57.8402694644841	0.0417253870456568	0.18787431475295	0.222092025195273	0.824242245820432	0.97631349187672
TRAPPC11	20.4995262633084	-0.118054383369242	0.271595393845716	-0.434670049803219	0.663801940898702	0.944207039763945
IRF2	41.2320206991532	-0.216002622459273	0.211413281778399	-1.02170791088558	0.306919165783286	0.818042710598479
PRIMPOL	17.0852922117231	-0.0449467313438645	0.353326337156307	-0.12721024904515	0.898773993721023	0.987092563541813
ACSL1	78.8052076339943	2.68598916619411	0.875247097779325	3.0688352729292	0.00214895047235383	0.195475152023555
CFAP97	15.2929700507948	0.142020984915048	0.415114946046377	0.342124479659621	0.732257215728006	0.961428252638395
SNX25	21.6413954532235	-0.013145515124015	0.273020788438411	-0.0481484036406275	0.961597970385134	0.996926672304615
TLR3	9.75587156537502	0.233087749416472	0.472917004080216	0.49287242244505	0.622102734194407	0.935722911077896
FAM149A	146.038808469942	0.124871972761772	0.328201854375466	0.380473087208452	0.70359427042353	0.954938403224936
FRG1-DT	14.1048023357972	1.00295466198704	0.700956576891877	1.43083708042837	0.152476913135324	0.708324090908564
EXOC3	18.0767272612111	0.313610819608155	0.345578064637878	0.907496313276653	0.36414439819731	0.844373364199969
BRD9	13.1878332542691	-0.204536343772388	0.383425945343032	-0.533444192435645	0.593726133028136	0.932105115563486
SLC12A7	12.9175490451796	-0.20803692809703	0.32072785958003	-0.648640028868833	0.516571075899625	0.905092261798465
CLPTM1L	8.68144755733267	-0.264555210495737	0.580280302109643	-0.455909341630125	0.648455171703072	0.941115621868323
LPCAT1	13.6850222729144	-0.282218333843951	0.407410616289033	-0.692712272484658	0.488490135811888	0.895333157524395
ICE1	27.3031223475607	-0.329074934874306	0.270125646207108	-1.21822914445525	0.22313690733232	0.760143911316134
NSUN2	17.0360337034032	-1.01792742170213	0.354109138441937	-2.87461494549664	0.00404520495816519	0.24283579229461
TENT4A	25.3482664758368	-0.118651538590479	0.312367444226803	-0.37984604600577	0.704059699738561	0.955172226814367
ATPSCKMT	8.33836904803786	-0.635258776011887	0.476678607951128	-1.33267733314564	0.18263771484925	0.717795139065388
CCT5	14.8482178050106	-0.701215732811331	0.502272641514697	-1.39608586025447	0.1626886412423	0.708480053804001
MARCH6	47.7584498974541	0.347837566526549	0.210658671791317	1.65119035247277	0.0986997124468043	0.648411769457651
DAP	34.7639463874687	0.0155380199316442	0.21805961005436	0.071255836547496	0.943194143169236	0.994846812692586
TRIO	195.050175902327	0.00668732865659674	0.13292904419721	0.0503075057598065	0.959877342613858	0.996341105652122
OTULINL	80.9896392201392	-0.344939138868129	0.374867527549826	-0.920162760222758	0.357487711563581	0.838697596258496
OTULIN	22.0641915892966	-0.16021273084077	0.268472019814577	-0.596757647040544	0.55066919851156	0.914580457542552
ANKH	44.7656353027246	-0.267830255074565	0.310755639189632	-0.861867722732225	0.388760312586256	0.852055559917813
MYO10	9.10544764700188	-0.0361929991915128	0.690687646999408	-0.0524013993137824	0.958208859159655	0.996341105652122
BASP1	11.6000952572393	-1.69170245509942	2.62741490109034	-0.643865745907655	0.519662495782834	0.906246746719984
C5orf17	15.2619804133334	-3.6898560980937	1.76831665687851	-2.08664895155552	0.0369198788947518	0.507343736882591
DROSHA	21.8025311173456	-0.126373126122367	0.297829279090061	-0.424313977821346	0.671336846625551	0.945199924811641
GOLPH3	39.1645134553309	0.535461306930658	0.317610374930102	1.68590622094288	0.0918138635446157	0.637149085826876
MTMR12	11.0858863209138	0.339317343165406	0.393843637663008	0.861553445877277	0.388933298537036	0.852055559917813
ZFR	58.4869804401984	-0.291152245371469	0.160116094138272	-1.81838213665167	0.0690057466964308	0.599796368491756
SUB1	12.1845616616261	-0.572546793674946	0.895439919909584	-0.639402801846	0.522560926736688	0.908157302352188
TARS	10.5641475626811	-0.393560559402568	0.365561560226678	-1.07659174875643	0.281662692082466	0.803091587919373
C1QTNF3-AMACR	15.1249629880174	-0.107441074888116	0.431282842234415	-0.249119752437817	0.803268150787175	0.975270736607123
DNAJC21	11.2076190172507	-0.442020100007279	0.510394198087414	-0.866036686278269	0.38647004373565	0.851164173236538
LMBRD2	11.8323852224642	0.916966044860909	0.855517824725465	1.07182576254932	0.283798299374878	0.804090334910024
SKP2	15.5481453527139	-0.0775860974726714	0.483421078341667	-0.160493824015336	0.872492086288826	0.984954390624009
SLC1A3	678.327051263365	1.09469309500343	0.439943577685382	2.48825792789794	0.0128370595156868	0.367172102284242
AC008957.2	21.0792896865472	1.92973114398929	0.61791638419011	3.12296484340442	0.00179039132754525	0.178070560397
AC008957.1	17.8915326175708	0.275315189216592	0.432325769689008	0.636823452404049	0.52423984805434	0.908814484585837
NIPBL	171.998499960125	0.123051705550899	0.143220233674677	0.859178220798117	0.390242197249153	0.852055559917813
CPLANE1	25.6386813162173	0.148292067791401	0.34237125179842	0.433132358550687	0.664918615926525	0.944207039763945
NUP155	8.06920254135126	-0.0920716416153353	0.479856544750797	-0.191873264254738	0.847841480346301	0.98233608972621
WDR70	122.047938106204	0.142447349070182	0.163503418035925	0.871219395785863	0.383634371508424	0.849577615536809
RICTOR	82.5546083790995	0.0744338590534593	0.239663740845119	0.310576221463395	0.756122806341336	0.966891214072354
FYB1	368.480281215288	0.165200531429925	0.26937422848156	0.613275191027542	0.539694394567242	0.910591086600279
TTC33	9.44907464658274	0.273894690349737	0.574258187488605	0.47695391431432	0.633394938994669	0.935722911077896
PRKAA1	14.1173793846318	0.279691067006268	0.337157817052819	0.829555338360884	0.406790236830322	0.856645736497592
RPL37	31.7477472819705	0.759913962110328	0.467643027107965	1.62498726177924	0.104165273074488	0.650175629365143
PLCXD3	31.8360489180712	0.444869324548048	1.40547561148162	0.31652582294123	0.751603428066849	0.966711468747418
OXCT1	8.66446180921812	-1.67157356702254	1.20528147450608	-1.38687402269046	0.165480180342405	0.70947450037351
SELENOP	14.5596149090699	0.0144490360475164	0.851156060729343	0.0169757776677702	0.986455939608899	0.999457136774382
ZNF131	37.9690586428739	-0.526674451930975	0.216462030053773	-2.43310317195186	0.0149700346398517	0.370706939428492
TMEM267	12.4622720820957	-0.263403334483105	0.349569634248387	-0.75350748084699	0.4511450176304	0.878682767885597
PAIP1	10.8578095815893	0.506613997182503	0.505992088177236	1.00122908839841	0.316716066577379	0.822919218811547
NNT-AS1	8.28731061788475	0.0650325457669315	0.722366583247546	0.0900270683543588	0.928265704726502	0.991648159693079
NNT	30.0228664843356	-0.14352225266723	0.279374944439994	-0.513726286209809	0.607443371240722	0.935319064105827
EMB	44.7044736224076	-0.272528713212522	0.300052633645348	-0.908269692225537	0.363735751063755	0.844373364199969
PARP8	97.0366874955184	0.0906394526519186	0.259101703734106	0.349821909102281	0.726472355594069	0.959746198082537
NDUFS4	26.8338854292974	0.329399547115006	0.271697499363429	1.21237607223758	0.225368455972802	0.76076884983826
ARL15	193.569861604139	-0.316061849070431	0.196872769478623	-1.60541170781239	0.108403229544153	0.654474091270058
SNX18	39.0388799985911	0.231406961753215	0.317828782096887	0.728086865596311	0.466560413487536	0.885000711702143
DHX29	16.8089422203792	-0.139577019753074	0.29603600537537	-0.471486634121049	0.637293262218509	0.935748137505555
MTREX	32.2789462798175	0.902129135960588	0.262593763094753	3.43545530300759	0.000591559037708682	0.131861177234989
PLPP1	40.9079257573923	0.0616427400344158	0.293399467261439	0.210098336611797	0.833590923699662	0.979635950826746
SLC38A9	40.4943103489803	0.0368142732622958	0.242839559101762	0.151599160361137	0.879503095687635	0.985582800431637
IL6ST	181.692951267454	0.136937700170061	0.337941348408456	0.405211439248179	0.685322097176235	0.947274953027608
AC008892.1	14.7954439667305	0.389067402913769	0.824763660322319	0.471731990182158	0.637118100186995	0.935748137505555
MAP3K1	53.2554042519304	0.0819495303184211	0.234225217611177	0.349874924460357	0.726432566480897	0.959746198082537
GPBP1	68.9171875708691	0.00150221119207764	0.195573548615513	0.00768105504405869	0.993871465032232	0.999998278621771
PDE4D	12.2909368514164	2.74479336845459	2.00031241651272	1.37218233801687	0.170006682245438	0.709510376359886
ERCC8	18.0088229617267	0.20296406546811	0.30457500756089	0.666384504406633	0.50516536439027	0.902467918890097
NDUFAF2	24.9876788947951	-0.66638483717539	0.415819034827056	-1.60258377169421	0.109026578968053	0.655514543250561
LINC02057	20.2233464841117	-0.51554122274697	0.649138094662341	-0.794193449723724	0.427082821239096	0.865268352518645
ZSWIM6	393.979957603277	-0.288238259456343	0.179466117151734	-1.60608734412326	0.108254720206378	0.654474091270058
KIF2A	39.2627133378665	0.326356303121075	0.198973285310157	1.64020161104721	0.100963254467292	0.648903260327298
DIMT1	8.24036359066447	-0.0793954682507962	0.511578359118776	-0.155197081415953	0.876665949104631	0.984954390624009
IPO11	17.110015624225	0.277748903230419	0.301327255267204	0.921751678201574	0.356658117850476	0.837401238776639
SREK1IP1	10.5755981873417	0.0952592035217462	0.424028830042925	0.224652657490537	0.822249496995451	0.97631349187672
CWC27	36.7063096277327	-0.36176199312896	0.250309603731516	-1.44525814325921	0.148385390148867	0.699642322597749
PPWD1	14.3517638474517	0.204365824881664	0.396982153230143	0.514798519829648	0.606693819799393	0.935319064105827
TRAPPC13	15.2326207776924	-0.367473447011647	0.309009497010503	-1.18919790675287	0.234361798044668	0.770409590141983
NLN	13.9062853475119	-0.624626531400778	0.569603417288018	-1.09659898877492	0.272816729743233	0.793470325672193
ERBIN	104.70635036482	0.233292900243252	0.184657006788805	1.2633850418147	0.206450837157787	0.747783420320176
SREK1	26.9773603976955	0.207286417477619	0.270435967588911	0.766489825024735	0.443384903831021	0.873253941769667
PIK3R1	146.051459428025	0.0515972579108632	0.208163416682291	0.247868999909881	0.804235766028417	0.975545012867613
SLC30A5	15.4844295344887	0.028694550731446	0.332184245410343	0.0863814317744059	0.931163207049451	0.991648159693079
CCDC125	18.863073435194	-0.638862339764445	0.364258716496156	-1.7538697382721	0.0794528299911968	0.626026389034534
RAD17	8.20894135750865	-0.261496607564464	0.426919050058633	-0.61252035374985	0.540193535752747	0.910591086600279
GTF2H2C	9.96867477633074	-0.189968343778338	0.480667414844394	-0.395217853159105	0.692682118037643	0.949503481729413
NAIP	201.568001309835	-0.10635910660335	0.311617666146473	-0.341312827089069	0.732868092455753	0.961428252638395
BDP1	41.2517062676524	-0.39231282732373	0.249328177312843	-1.57347970675403	0.115607783616465	0.665958478391954
MCCC2	13.4022718422271	0.172203793494846	0.339564658881538	0.507131083847339	0.612062846211081	0.935722911077896
MRPS27	22.4838894891808	-0.502789976701795	0.323220690859273	-1.55556247146537	0.119812168529526	0.672699981096645
TNPO1	49.9638173015241	0.105267611739671	0.20079621586065	0.52425097399607	0.600103991088333	0.933914056965774
FCHO2	43.9324697450506	0.573558824929064	0.318977271043749	1.79811816388133	0.0721582843938377	0.607462597242635
BTF3	8.93171997434666	2.96558114697947	1.19074349043765	2.49052896009491	0.0127553100213606	0.367172102284242
ANKRA2	8.45307392015386	0.04576007353894	0.489304465971943	0.0935206537468307	0.925489942281932	0.991164603675989
HEXB	16.2885231193306	0.121243442189681	0.40758229809972	0.297469842912603	0.76610782837433	0.97030855643648
GFM2	8.62386072451569	0.151916307751628	0.414985168580304	0.366076475145716	0.714308011057989	0.95808358226132
NSA2	8.7226105062686	-0.0901554994588749	0.639142585035408	-0.141056943426607	0.887824957644666	0.987092563541813
COL4A3BP	54.9363443963114	-0.0141089552925762	0.243343561586583	-0.0579795709431835	0.953764901173384	0.996341105652122
POLK	53.2043912967809	-0.0327770256838159	0.230300568676495	-0.142322816969931	0.886825024639626	0.987092563541813
POC5	10.8097584181836	0.0154584512545196	0.47241452453555	0.032722218415527	0.973896105643682	0.998547871187717
IQGAP2	19.5089806640533	-0.633273778979401	0.719446709065793	-0.880223331345433	0.378738336611819	0.847675083486533
S100Z	62.5261286166904	-0.149569281239593	0.318149296817584	-0.470122935161949	0.638267188996286	0.935900014302346
WDR41	24.2041402947403	0.220073950872974	0.296636266313878	0.741898330934724	0.458148937167557	0.881387583550872
TBCA	40.0651199940595	0.319917660973437	0.254025206658525	1.25939336958591	0.207888283151965	0.749982092025231
AP3B1	102.601940622591	-0.122072224081894	0.182975852058725	-0.667149368118348	0.504676728689563	0.902467918890097
SCAMP1	16.9465822049992	0.578665883581647	0.49083016749987	1.17895337715117	0.238416741358715	0.772653653973251
LHFPL2	319.291827207882	0.128377605870928	0.27066258331711	0.474308655070064	0.635279820459841	0.935722911077896
ARSB	52.5522133776723	-0.226913447050717	0.243910931423637	-0.930312740500351	0.352209183175256	0.836627490570465
JMY	9.95618711764948	0.108283969580878	0.733438365976502	0.147638812753828	0.882627822592538	0.986533345554334
TENT2	110.8686891705	0.23137945853096	0.183735302654109	1.25930866408696	0.20791886500142	0.749982092025231
SERINC5	20.5371810086449	0.159482814465331	0.33090554257767	0.481958728231026	0.629835265256109	0.935722911077896
ZFYVE16	45.0123146285434	-0.267389016303623	0.279059537254528	-0.95817910018155	0.337972454159844	0.835281652698734
DHFR	49.0553106075164	0.416374483188362	0.957223920474378	0.434981276880353	0.663576017779102	0.944207039763945
MSH3	39.6609112480105	0.033612297925282	0.279204239276727	0.12038605865138	0.904177334665389	0.987159238692625
CKMT2-AS1	15.3735080914682	-0.488050641078174	0.349189735234807	-1.39766605896932	0.162213371077635	0.708480053804001
SSBP2	189.816288667859	-0.166549794276279	0.283803693334437	-0.586848579451062	0.557305406953721	0.916058494713688
ATG10	51.1474681810234	-0.019535453783693	0.265060155562126	-0.0737019630214253	0.941247536774172	0.993583973763596
RPS23	40.4353240602937	1.24683572129711	0.776342948586216	1.60603728489799	0.108265718029754	0.654474091270058
TMEM167A	11.9414682091326	0.905758502376583	0.581408279502925	1.5578699758988	0.119264073792228	0.672699981096645
XRCC4	31.5383188512262	0.443247189595024	0.403799754706199	1.09769058655701	0.272339621651818	0.793066880817532
COX7C	8.09570961254467	2.31158042425156	1.67159868570002	1.38285609101418	0.166708996108422	0.70947450037351
RASA1	104.40350371837	0.371629387895942	0.165495283661188	2.24555878375824	0.0247322829971708	0.438488833292158
CCNH	112.902627973101	0.226006104056873	0.224502184083595	1.00669891021068	0.314079486000044	0.821026415306905
TMEM161B	13.53444420264	-0.366856140274499	0.38188726419461	-0.960639892111063	0.33673326339529	0.835281652698734
TMEM161B-AS1	23.1955612928654	-0.549309240232534	0.982812141342453	-0.558915806109412	0.576219181618549	0.924617292522009
MEF2C	696.642885411763	-0.337235556630191	0.227517429565056	-1.48224053548285	0.138276304375258	0.692003563560182
MEF2C-AS1	108.124775162401	-0.312852095696973	0.322942807542638	-0.968753873410441	0.332668005924971	0.83297432602014
ARRDC3	10.283891628823	-0.834064211080094	0.596700082678598	-1.39779469668575	0.162174727383949	0.708480053804001
FAM172A	133.883384958486	0.10363802649993	0.195904864484376	0.529022220927013	0.59679003525758	0.932374492507346
KIAA0825	19.7906432062194	-0.627888900253081	0.581147578446445	-1.08042934968702	0.27995103208429	0.800406650167479
TTC37	43.4633411833678	-0.227569177499698	0.202731624372431	-1.12251444837061	0.261643767832415	0.785867028591758
RHOBTB3	12.270348281794	0.49309841566277	0.695952950046803	0.708522631637108	0.478620763012777	0.892172268605705
GLRX	24.7615918151675	0.251509333390365	0.429004161184975	0.586263155806363	0.557698686435692	0.916456644259303
ELL2	130.516127858638	0.887647309591529	0.383238246988855	2.31617620779208	0.0205486496890368	0.41418158692155
AC104123.1	28.9578075575012	0.540612691309897	0.42932477205997	1.2592161610334	0.207952265786035	0.749982092025231
CAST	48.1056131315965	0.132476506950468	0.202738046544883	0.653436832445457	0.513474700038766	0.904026071820446
ERAP1	18.7789481414081	-0.364095768976779	0.388869255270272	-0.936293533217803	0.349122076802685	0.836454437861936
ERAP2	11.7725266310111	-0.215056177130433	0.432763241801866	-0.496937254270993	0.619233299330294	0.935722911077896
LNPEP	50.1001434751145	0.528998167932896	0.216885264856041	2.43906919303173	0.014725148462674	0.370706939428492
LIX1-AS1	10.60563379346	0.809409006765863	1.07401746320736	0.753627417145253	0.451072976482742	0.878682767885597
CHD1	62.1339834963005	0.118694575995982	0.209116738936903	0.567599593410815	0.570306883297878	0.922680496258193
LINC02062	11.1601753953128	0.0526907523165122	0.543460767333403	0.0969541050314446	0.92276284154944	0.990706376284847
ST8SIA4	116.927118536786	0.142560924546225	0.312559653805534	0.456107891119315	0.648312395969597	0.941115621868323
PPIP5K2	35.4320036650021	0.0660329395516803	0.255966387618173	0.257975041825344	0.796426169167461	0.974196680931888
FBXL17	104.253240746831	-0.0729732323686245	0.276899225214752	-0.263537148982737	0.792136594439894	0.974196680931888
FER	159.189126096528	0.0399393538829214	0.25270458833942	0.158047600739551	0.874419290080059	0.984954390624009
PJA2	41.2246684230136	0.176925575294201	0.656831835093973	0.269362058659791	0.787651080267785	0.9738494200091
MAN2A1	81.2185508244372	0.447957628759777	0.265829298441818	1.68513264484208	0.0919629825773013	0.637149085826876
SLC25A46	20.3039219267196	0.216991742473101	0.307187680391534	0.706381656310333	0.479950825294272	0.892534569682388
WDR36	10.6589674554239	0.253700274170385	0.421892083856351	0.601339261574689	0.547614044465281	0.913570054333683
APC	35.8422073089526	0.0747209010532447	0.238915644541617	0.312750139056838	0.754470499523254	0.966891214072354
SRP19	13.4051067171493	0.304565854940429	0.408956456756394	0.744739078962266	0.4564294698293	0.880785600281469
REEP5	18.8235347639815	-1.20244170805049	0.625507320568206	-1.92234633954115	0.0545621927796834	0.553442437397207
DCP2	48.3952937430326	0.317806109893716	0.195257026205834	1.6276295714895	0.10360345488194	0.648903260327298
YTHDC2	58.9054904082133	0.0670328750728809	0.174985798594204	0.383076087381993	0.70166334924984	0.953840811090921
TRIM36	19.9691468676058	-0.136402947385923	0.33414055189202	-0.408220273216053	0.683111965587205	0.947274953027608
PGGT1B	25.257384380665	-0.252671195935342	0.264346847532959	-0.955832075522818	0.339157080267408	0.835281652698734
CCDC112	17.2914112731464	-0.0126033441168813	0.379527769937784	-0.0332079629349581	0.973508748122297	0.998525371911746
ATG12	16.1981507711279	-0.0834166344393531	0.367568378376877	-0.226941813677519	0.820468987571291	0.97631349187672
AP3S1	13.1649841786733	0.377484999171518	0.515101767870081	0.732835767060942	0.463658603539167	0.885000711702143
COMMD10	136.850705945675	-0.245240292187097	0.183930589087397	-1.33333065154578	0.182423319133663	0.717795139065388
SEMA6A-AS1	22.8130751235419	-0.487288011946785	0.292049353459526	-1.66851255164418	0.0952140223752846	0.643183028499936
DTWD2	16.700459269973	0.180311678700366	0.365120868181502	0.493841065832297	0.621418428525601	0.935722911077896
DMXL1	51.4845217510795	-0.144029360900955	0.206174272440378	-0.69858066768542	0.484814128815953	0.893726953809955
TNFAIP8	33.2408834282308	0.594634719626179	0.426285570428817	1.39492105967371	0.163039645700062	0.708480053804001
HSD17B4	28.8110685604761	0.402764783350694	0.358462851669618	1.12358862703549	0.261187583074821	0.785623847403165
SRFBP1	22.4813151853969	-0.13677240537819	0.280979456828001	-0.48677012519785	0.62642124372249	0.935722911077896
SNX2	56.0466971413613	0.222238943251456	0.244918159166935	0.907400839559545	0.364194865627624	0.844373364199969
SNX24	43.1718675245402	-0.2545173127678	0.368031355698238	-0.691564207307618	0.489211045807571	0.895333157524395
CEP120	13.2399758237021	-0.314120000881983	0.353591421054755	-0.888369972170054	0.374341772141087	0.84719756224029
CSNK1G3	25.696855359814	0.290803754057634	0.281503132599211	1.03303914017776	0.301585582320338	0.815893137743066
ZNF608	16.6103915798048	0.266656759188997	0.420617759239671	0.633964575511549	0.526103940891907	0.909317172923762
MARCH3	108.643623873656	-0.397505316237822	0.307351411967249	-1.29332516708978	0.195898619848367	0.732296319544081
PRRC1	8.64377022134818	-0.394800169130073	0.423213416899105	-0.932863074197374	0.350890669881598	0.836454437861936
LINC01184	23.2044023602261	-0.305310641344042	0.33952577520268	-0.899226696888584	0.368531922995539	0.845275284365033
SLC27A6	21.9573272536889	4.44880799664651	1.93582117484547	2.29815029118154	0.0215532367560502	0.417130129967942
AC008591.1	17.0041909085138	0.462234548751449	0.734987598431745	0.628901153893924	0.52941377059052	0.909497850861905
CHSY3	84.4059975942472	-0.538768217503506	0.482157841262117	-1.11741046478307	0.263818862745434	0.787197711139758
CDC42SE2	82.0891425920486	-0.00182329747477615	0.151251282364489	-0.0120547571317929	0.990381928346036	0.999998278621771
AC116366.3	25.4563746729236	0.0601185139391916	0.31955052031472	0.188134614457776	0.850771127138101	0.983315323373204
AFF4	47.6893619996626	-0.0739580512680885	0.202810331355608	-0.364666093555216	0.715360671577094	0.95808358226132
ZCCHC10	10.2760006941835	-0.220503703790002	0.452176286461951	-0.48764986221487	0.625797870849176	0.935722911077896
HSPA4	19.4997651719577	0.665152441259963	0.380399424005806	1.74856321877556	0.0803665488521915	0.628329706038977
C5orf15	15.2794318650364	1.02396698899347	0.568016726597674	1.80270569693759	0.0714344470156621	0.606992703142888
VDAC1	18.4535472115205	0.201860199594028	1.15932446114716	0.174118813463391	0.86177208803421	0.984954390624009
CDKL3	8.63241093841249	0.438396896514681	0.467140988649631	0.938468058180804	0.348003924628596	0.836430296018718
UBE2B	30.5180410224153	0.0467002028686213	0.266388575870342	0.175308579641762	0.860837170590093	0.984857460676994
JADE2	14.5900722964956	0.377841174487853	0.577983446022121	0.653723176828479	0.513290168487757	0.904026071820446
SAR1B	11.5084218689615	-0.0568665917123609	0.446353290314722	-0.127402649305586	0.898621719486209	0.987092563541813
SEC24A	13.5863912186627	0.416872813760939	0.387494959688085	1.0758148031048	0.282010090503002	0.80314003579923
DDX46	38.9472348274532	-0.155963795710177	0.258077733228103	-0.604328756918861	0.545625091045081	0.91273458398444
C5orf24	8.6410771359088	0.281554222956356	0.606013111141169	0.464600877077013	0.642217304069546	0.938884262472208
TXNDC15	9.94957938106374	0.458484377821711	0.540546285700262	0.848187083975163	0.396333789197747	0.853196008966734
PCBD2	21.3695192768814	-0.163126756472561	0.309919741796553	-0.526351614540403	0.598643927324421	0.933596532432658
H2AFY	73.1420904825344	0.377268727962743	0.253777448700117	1.48661250199798	0.137117183939533	0.691017967401263
SMAD5	24.3107527114143	0.0835238315132704	0.27203162533522	0.307037210877027	0.75881504906894	0.967418734354602
FAM13B	67.3544619598462	-0.21419029207006	0.18790191537939	-1.1399047829693	0.254325972177071	0.780448242384156
FAM53C	9.09723299602862	-0.000180144482548007	0.477824734575724	-0.000377009538252479	0.999699189917279	0.999998278621771
KDM3B	41.729989082948	-0.241224723274949	0.261464703839647	-0.922590008259353	0.356220904628798	0.837294565244024
ETF1	12.9675643855953	-0.421699065390091	0.43424918890457	-0.97109925859358	0.331498852980331	0.831184303647222
HSPA9	22.7032284545757	0.217321571682974	0.497484034924147	0.436841298266205	0.662226446203463	0.944207039763945
CTNNA1	63.1513366791294	0.345082057956312	0.181956951712107	1.89650384175649	0.0578934524731712	0.569269977560339
SIL1	47.5885608484728	0.138533942430706	0.235727297066581	0.587687315616984	0.55674219107313	0.915930437226706
PAIP2	19.3005525555151	0.359528487354238	0.532899899615683	0.674664205441815	0.499889130943424	0.901099530086562
TMEM173	15.0713641402709	0.19553890599089	0.439360564241095	0.445053384180356	0.656281175486421	0.943860713055239
UBE2D2	52.7632162423122	0.559669494061868	0.246188890822092	2.27333366746557	0.0230060801404309	0.424995243704895
PURA	32.0659253152703	-0.154168822436446	0.264944822291398	-0.581890301169521	0.56064057381419	0.918058397120294
CYSTM1	12.8744310734012	-0.194015916694371	0.520232172674335	-0.372941019193414	0.709192341892574	0.956148875169388
PFDN1	14.1181887905968	-0.191360586363899	0.483259454233849	-0.395978981243686	0.692120534113203	0.948948085980747
SRA1	10.5228990278803	-0.124630551816068	0.425321348396733	-0.293026795588485	0.769501670285464	0.97160595913047
CD14	102.124845183921	0.940238884210687	0.629772194083832	1.49298253089517	0.135441759725709	0.688274805223378
HARS	9.31506486725187	-1.17428181466444	0.463727169075084	-2.53226874113626	0.0113327097153286	0.36386358422265
TAF7	14.3323073981619	-0.21508765922163	0.614748222567451	-0.349879269798182	0.726429305248493	0.959746198082537
DIAPH1	14.6691079413974	-0.546693543517759	0.326767081187606	-1.67303738654105	0.0943199363054086	0.641475322633358
HDAC3	13.305287279059	0.549676108675079	0.362643392283553	1.51574830914135	0.129583007096378	0.687261054767831
DELE1	28.6965573078878	-0.226231171473654	0.220871215979212	-1.02426733366174	0.305709022731316	0.818042710598479
RNF14	11.9294525500011	-0.424232076331318	0.3834564986932	-1.10633690595173	0.268580723409799	0.790787869973079
NDFIP1	28.4512379852667	1.07067999265694	0.877908014025888	1.2195810672089	0.222623727170612	0.760143911316134
ARHGAP26	505.483025715904	0.264151387072375	0.301816544494354	0.875205126726629	0.381462304218988	0.848404921068684
NR3C1	94.3671702665855	0.145842176317262	0.220223506758103	0.662246181001273	0.507813462115467	0.902467918890097
PRELID2	29.3939281225302	-0.0343415736791723	0.434462929184386	-0.0790437373877709	0.936997834465994	0.992663167352582
LARS	27.1731530541267	-0.0865547856644507	0.368014599643629	-0.235193891080047	0.814058247241696	0.97631349187672
TCERG1	36.8368935340842	0.123799650083215	0.217993319650824	0.567905705924908	0.570098997301191	0.922680496258193
AC091948.1	11.4312287757583	-0.0272465609334585	0.490356389853341	-0.055564812649036	0.955688496615866	0.996341105652122
FBXO38	22.6711258376024	0.413679629324884	0.333763912863471	1.23943785826271	0.215183388550466	0.755352699354403
ADRB2	11.4157744515639	0.0563322354604926	0.631393091991816	0.0892189606997202	0.928907897008542	0.991648159693079
CSNK1A1	97.933153149551	-0.14392956710452	0.170570877116784	-0.843810910381707	0.398775077768473	0.853196008966734
ARHGEF37	8.59430604197658	-0.360041874114768	0.458040728574761	-0.786047728190185	0.431839526042315	0.866392329530002
PPARGC1B	21.2837938685329	-0.233709860797059	0.348108275837366	-0.671371171038307	0.501984105579977	0.90131327864863
HMGXB3	12.8747015454911	-0.247334199746727	0.372554599620103	-0.663887118824828	0.506762561195391	0.902467918890097
CSF1R	358.288008077995	0.0544423842244241	0.236154925996479	0.230536729203082	0.817674726202135	0.97631349187672
TCOF1	8.61129866766148	-0.0248687987620695	0.444449702845073	-0.0559541351988219	0.955378344690745	0.996341105652122
CD74	244.857416194334	0.564345106737966	0.418216418729499	1.34940925670109	0.177205549195398	0.713808688430235
RPS14	31.2564485787636	1.47793473924186	0.688639914136714	2.1461647936783	0.0318598333457288	0.486885664757019
DCTN4	48.1844088858087	0.0804345784976805	0.284039867049471	0.283180594798938	0.777038402898916	0.972686805018602
TNIP1	14.6712425587103	-0.522261531099604	0.320120503141438	-1.63145292467835	0.1027947852799	0.648903260327298
GM2A	11.4986240934456	0.666845769679871	0.387699093796329	1.72000858487997	0.0854308810865674	0.630344013129801
SLC36A1	8.92009888290142	0.00766127304349878	0.927652571921014	0.00825877410939913	0.993410526555457	0.999998278621771
G3BP1	25.5917993255798	0.253569791046906	0.343708580575692	0.737746467144321	0.460668529386919	0.882499516195276
GALNT10	73.9621839105081	0.130782349376211	0.359231257419338	0.364061719783884	0.715811921319664	0.95808358226132
SAP30L-AS1	12.3564446483019	-0.1853642817892	0.415714169485147	-0.44589358601553	0.655674115595208	0.943860713055239
LARP1	39.3032034486133	-0.024032136970737	0.274615838931235	-0.0875118385897428	0.930264675700152	0.991648159693079
CNOT8	10.3458714977308	0.396541704635582	0.390142288263158	1.01640277551278	0.309437624479525	0.820216339518193
HAVCR2	71.4608173320501	0.440463464118835	0.251617799919721	1.75052585413021	0.0800276169009567	0.627557101221927
CLINT1	25.4926944356586	0.0613453102327187	0.253255869691664	0.242226607846862	0.808604578766903	0.97631349187672
RNF145	63.0931582628717	0.842794107646307	0.2355232940041	3.5783896077457	0.000345717834046222	0.0998795285313537
UBLCP1	8.60354770907333	0.227126435238502	0.743836916351723	0.305344397737722	0.760103864929623	0.967960680918156
AC008691.1	255.457696229975	-1.82036704021566	1.15578602569468	-1.57500350388951	0.115255635776052	0.665958040241246
TTC1	20.3904800875697	-0.035319534437958	0.440117708146041	-0.0802502007627428	0.936038264439147	0.992301965813787
PWWP2A	20.3529720584294	-0.0952016755656597	0.282733907671357	-0.33671828168668	0.736329280562642	0.96233086235946
RARS	17.431731484678	0.0889308287135399	0.339439562245417	0.261993116315777	0.793326749267804	0.974196680931888
PANK3	16.7053638274262	0.203474230565863	0.36523704606227	0.557101840461093	0.577457850157785	0.924617292522009
DOCK2	303.42617359993	-0.0947718352953482	0.137319704410356	-0.690154670098468	0.490096926188362	0.895607846742407
INSYN2B	15.3034047190295	1.84734484939165	0.874788105777281	2.11176265108247	0.0347068122770248	0.502188766456471
LCP2	68.3540065127875	0.111640587876196	0.377707216790391	0.295574410319386	0.767555118485307	0.971169323013631
KCNIP1	110.730650274492	0.630378093103778	0.849039999403357	0.742459829391738	0.457808781698801	0.881194758428498
KCNMB1	18.5851533142177	0.792114834992725	0.53554892140719	1.47907091832319	0.139121361767972	0.693501614556391
NPM1	11.6637378982917	1.4299054903523	0.544111149393463	2.62796579696311	0.00858971519019214	0.332927664427865
FBXW11	55.6210293321401	-0.159368698306235	0.184718476770423	-0.862765333996911	0.388266502587315	0.851939555586704
STK10	57.8936158967674	-0.0521101070085754	0.278353841645207	-0.187208147373067	0.851497437092283	0.983315323373204
UBTD2	10.4070482683663	0.670639264750298	0.478666611859434	1.40105712020549	0.161196992801714	0.708480053804001
SH3PXD2B	14.4785794624523	1.74192571350062	1.24141438356021	1.40317829128499	0.160563679397348	0.708480053804001
DUSP1	18.9769149513299	2.4668330147868	1.15514100210874	2.13552545557947	0.0327181131647752	0.491805098488968
ERGIC1	32.8316777706084	-0.0880984266321094	0.277602171393843	-0.317354962282055	0.750974277099626	0.966380227503138
ATP6V0E1	37.2424631475363	0.190696074184974	0.269313770998091	0.70808140808487	0.478894704473297	0.892172268605705
CREBRF	38.3599169926628	0.0891656069374668	0.313788889519166	0.284157947956984	0.776289340311281	0.972686805018602
CPEB4	88.3168399983407	1.03109060197546	0.638655603612908	1.61447045346901	0.106425420654046	0.653361411803066
SFXN1	10.265674479208	-0.290652937466335	0.925617950452701	-0.314009616304635	0.753513735152059	0.966891214072354
HRH2	32.8880598185564	-0.369657293257924	0.599023020293814	-0.617100312900515	0.537168562317356	0.909497850861905
THOC3	11.5853302719729	-0.483024637701432	0.362438960967961	-1.33270616495375	0.182628249343432	0.717795139065388
SIMC1	29.9486304926312	-0.0857287385619904	0.260474346749738	-0.329125457580504	0.742060862832989	0.96259350893953
ARL10	9.32770623265164	0.288515119145528	0.547711126217533	0.526765123684814	0.598356705043767	0.933461077269359
FAF2	21.5174311919271	0.0228244619188664	0.252761204452605	0.0903004951582523	0.928048426680988	0.991648159693079
RNF44	9.63472660869546	0.808175033686118	0.500275746325349	1.61545915352157	0.106211299058606	0.653361411803066
UIMC1	30.1889288691333	-0.336337698524373	0.243224166297958	-1.38283010131628	0.166716966880474	0.70947450037351
ZNF346	10.7610869208505	-0.653640508470542	0.427700873017914	-1.52826554656849	0.126446620454762	0.684956827052713
NSD1	91.4810612349786	-0.106843676196082	0.197144863637081	-0.541955160408175	0.58784939581487	0.928287944926813
LMAN2	11.9674522163848	0.640477681701781	0.488636508414739	1.31074463465625	0.189944053356583	0.728487181373499
DOK3	14.3715086360003	0.474141403005283	0.386127966300062	1.22793851879878	0.21947004842598	0.758271516970627
FAM193B	26.0195738863996	-0.41942477831152	0.248780213993231	-1.68592498406217	0.0918102490713343	0.637149085826876
TMED9	17.0875510461877	0.817448557682361	0.45064556055598	1.81395009566685	0.0696854091775573	0.603111808103053
FAM153C	18.3744527483895	3.8315857443384	1.05374200777229	3.6361706338715	0.000276721066578427	0.0998795285313537
RMND5B	8.96011818713587	0.503851618176604	0.506814689979921	0.994153540017882	0.32014812295539	0.823259583766298
PHYKPL	50.565650366019	0.0354286698375647	0.231398530413771	0.153106719278699	0.878314117137208	0.984978142083445
CLK4	15.9306705117335	-0.0432076840896963	0.328707307621873	-0.131447287869243	0.895421482841444	0.987092563541813
RUFY1	22.8068380306476	-0.188234271656157	0.243251008146307	-0.773827303288875	0.439032924106977	0.873253941769667
HNRNPH1	73.2608139407834	0.604276740157423	0.238280804897399	2.53598581059694	0.011213127742546	0.36386358422265
CANX	49.288084138001	0.106832316806922	0.365498159548152	0.292292352276121	0.770063105634492	0.97191031035666
MAML1	13.8769355907143	-0.431698863045773	0.336112289613183	-1.28438880810516	0.199005946981252	0.735752029454759
LTC4S	32.9472024661211	0.125208362280677	0.634579493003371	0.197309184524832	0.84358559241561	0.980964131425439
SQSTM1	24.8625944531013	0.0416278476340835	0.439855751150941	0.0946397711639752	0.924600958772585	0.990811609684205
MRNIP	8.78158188655496	0.192944081722129	0.4610236599659	0.418512320466156	0.675572580497486	0.945199924811641
TBC1D9B	23.5603357658375	0.173105409503708	0.330840647705606	0.523228964470362	0.600814927456437	0.933914056965774
RNF130	185.283162882914	-0.233494522743884	0.223932441208839	-1.04270074261427	0.297086913847587	0.813002393465633
RASGEF1C	250.222114318742	-0.097232440581764	0.606733441220022	-0.160255614700005	0.87267972125069	0.984954390624009
MAPK9	20.6888328689846	0.433155369329514	0.458794592096623	0.944116118174058	0.345110313578644	0.836421068469091
CNOT6	16.3321363962537	-0.00885920581125505	0.330438006212311	-0.0268104928752139	0.978610884123139	0.998887902314139
MGAT1	41.4987776903161	0.41263117923246	0.398607281243253	1.03518224239524	0.300583810138495	0.815893137743066
RACK1	30.3477590214546	1.33535453777915	0.416898247990596	3.20307063945558	0.00135970624634233	0.16202836108578
[truncated: 4,068 more rows]
