# Supplementary material for: Integrative analysis reveals generalizable human neurodegenerative disease-associated glial states
Source: bioRxiv. 2025 Sep 25:2025.09.25.678630. Preprint. [Version 1] doi: 10.1101/2025.09.25.678630 (PMC12485690; doi:10.1101/2025.09.25.678630)
Supplement: Supplement 10 [file media-10.zip › DAM_replication_DESeq_results/Macnair_2025_CTX_GM_NAGM.csv]

	baseMean	log2FoldChange	lfcSE	stat	pvalue	padj
AL669831.5	16.0198185479459	-0.164464292704315	0.391339930376804	-0.420259421383245	0.674295950127122	0.924303891676195
SDF4	12.5705453838887	0.593535289207668	0.393159412129918	1.50965555165582	0.131131338509123	0.654254795012213
UBE2J2	15.5301382118206	0.0232391727318406	0.352511248410671	0.0659246274739219	0.947437833340941	0.991348060076519
CCNL2	21.9288353926924	-0.202032947994535	0.356363369865474	-0.566929614765966	0.570762002745918	0.896365510935665
MRPL20	10.3294897757852	0.450550393565086	0.826682379333983	0.545010278225685	0.585746448597714	0.898850215903285
SSU72	12.2757229509844	1.62119034670798	0.941756685639996	1.72145350431599	0.0851685624330912	0.586512676823569
CDK11B	8.96501332237557	-0.652015426521314	0.424893109432308	-1.53453989261549	0.124896886966539	0.649870851823322
CDK11A	9.79264776764949	-0.464361431896603	0.477671214259075	-0.97213610122369	0.330982844278863	0.809054357872627
NADK	10.355314375272	0.430064724903406	0.45637501972117	0.942349397576932	0.346013785428094	0.819095493138366
GNB1	107.689568567078	-0.00150230950479255	0.21974159422977	-0.00683670977294211	0.994545137319439	0.998526832826011
CFAP74	17.945057937444	-0.699769756637959	0.506471607789138	-1.38165643616749	0.167077216511202	0.68866828923502
SKI	107.095993581955	-0.149358654176286	0.250202005345935	-0.596952266508735	0.550539250178499	0.891392939629535
RER1	13.8198247403002	0.449056003213696	0.434850839943819	1.03266674906667	0.301759879316905	0.793802851440731
CEP104	11.9496916229059	-0.101412467353794	0.377635601519073	-0.268545833459169	0.788279200001513	0.955696061033285
NPHP4	12.9298133260874	-0.328972914764368	0.381118807392483	-0.863176805718711	0.38804026416486	0.832181082604527
TNFRSF25	9.05604521575678	-0.869276713810464	0.71680463569104	-1.21271078691118	0.225240414231642	0.748572546434935
PLEKHG5	10.1597996231442	-1.40343921009043	0.650904918084229	-2.15613551395661	0.0310730851158822	0.458791498096284
NOL9	11.2268773579843	-0.215172787636906	0.415911796514587	-0.517351970874813	0.60491048086348	0.904821174372109
DNAJC11	16.8763935563225	-0.0880022798907978	0.326460343009115	-0.269564992426479	0.787494935589354	0.955696061033285
CAMTA1	36.4377973755793	-0.0988944683585292	0.635794766474852	-0.155544640461335	0.876391964160742	0.971637880702084
PER3	25.1607135812326	-0.474634564285096	0.871839185971449	-0.544406092227012	0.586162054403379	0.898949743191431
RERE	242.869488715131	-0.216698449066995	0.188625293821872	-1.14883027973774	0.250625970999258	0.758960575278575
ENO1	18.2200412843142	0.310231394327791	1.17917892020446	0.263091028012948	0.79248041903624	0.956811682048332
SLC2A5	144.907825589312	0.586555184537899	0.371330346904206	1.57960476278879	0.114197407856463	0.637741031119876
MIR34AHG	35.707957268468	-0.496912216909964	0.344625128030676	-1.44189200523339	0.149332841926551	0.671380012498572
H6PD	12.5870405525507	0.0704006564034676	0.428347677327056	0.164354005238867	0.86945246962417	0.971637880702084
SLC25A33	9.87658639890336	-0.79781735674067	0.445785082405339	-1.78969056666467	0.0735036697460831	0.572460544736183
PIK3CD	64.1776602052008	-0.157435457835985	0.297211209628588	-0.529709017478598	0.596313694839892	0.902531198160266
CLSTN1	10.344869483622	-1.01312906082458	1.514359605305	-0.6690148477782	0.503486006594234	0.877632912369596
CTNNBIP1	10.4564849867912	-0.244818538267283	0.422283982259155	-0.579748578095578	0.562084179005366	0.89296326488855
NMNAT1	9.25559701773348	0.101554709166386	0.495962471732386	0.204762890247839	0.837757381935221	0.965519697074125
UBE4B	38.6424062503901	0.0117194399346414	0.244207273549894	0.0479897251391529	0.961724431324496	0.992953601542076
KIF1B	16.0564469522912	0.573161913902033	0.899696695069897	0.637061264138027	0.524084938691656	0.880427429907457
PGD	8.30404998251345	1.13116118333891	0.537850644373231	2.10311393166979	0.0354558114212202	0.460785860044066
PEX14	24.0605685786221	0.222913739051349	0.331549657188656	0.672338921842131	0.501367956686633	0.87736023951738
EXOSC10	9.27693754997596	-0.174488921197221	0.461253546048018	-0.378292855832173	0.705213052020016	0.935943553817686
MTOR	22.7229183882392	0.256800676160972	0.277573104312985	0.925164117743232	0.354880545163128	0.820831104618767
MTHFR	19.6166774020792	-0.180349883395268	0.335705154946477	-0.537227030142035	0.591110802314136	0.900846329474971
CLCN6	18.925429106048	-0.142867854191401	0.334782908643367	-0.426747753552717	0.669563064542915	0.923088194388561
KIAA2013	8.22588036802689	0.407376868504798	0.485061647835191	0.839845554318514	0.400994987919854	0.840150271401373
MFN2	8.79381418237601	0.70889637108491	0.595740449979068	1.18994164507348	0.234069328721124	0.749788076742903
TNFRSF1B	80.1958866960701	-0.213507658135961	0.359289855873676	-0.594249057259855	0.552345545663449	0.891392939629535
VPS13D	78.114211255197	-0.0828390231080482	0.160477885308801	-0.516202110643747	0.605713256306922	0.905020940934856
DHRS3	40.421260052428	-0.284829303181149	0.320155630885598	-0.889658889938214	0.373649074562526	0.827909968954543
PDPN	14.4059769488179	1.37739911281963	0.7828310341021	1.75951010220167	0.0784909058969579	0.579528391737694
PRDM2	59.7211811715355	-0.210335436582105	0.19228054518621	-1.09389869047027	0.273999413170736	0.775825523198092
TMEM51	37.6233739128299	0.364217933596473	0.429357202576974	0.848286534872272	0.396278414662762	0.837167255658047
EFHD2	21.0001385098294	0.44313981930349	0.437311937652492	1.01332660087507	0.310904185643203	0.79584213206924
DNAJC16	14.4711446234536	0.207217592966658	0.409428245178893	0.506114552199781	0.612776235345359	0.906759370692755
DDI2	23.639377436	-0.579022222692942	0.270911303823437	-2.13731289363368	0.0325725508469667	0.458952119695743
PLEKHM2	31.8322338819814	-0.339952525605014	0.247855516877636	-1.37157538346361	0.170195661410988	0.692539958269931
SPEN	51.8640939410591	-0.28832159168929	0.202791019456109	-1.42176706080267	0.155093884868762	0.682345612399403
FBXO42	39.8690114130323	0.0153787305109616	0.256045943734121	0.0600623867993431	0.952105946839665	0.992698261477794
SZRD1	10.6979989289143	0.290887972442052	0.387010336207789	0.751628432698687	0.452274539776029	0.856956955673515
NECAP2	10.6827469572902	0.0821299901636343	0.402098739349397	0.204253289369975	0.838155570106018	0.965519697074125
NBPF1	18.9173196031618	-0.424023789458425	0.349249011136866	-1.2141016178633	0.224708922291016	0.748572546434935
CROCC	24.1059675655692	-0.53474545346332	0.381158336827788	-1.40294833352924	0.160632246368012	0.686924249109998
SDHB	15.7455804573871	-0.436199216756541	0.373172358207557	-1.16889476715724	0.242446032081743	0.754930952407478
PADI2	81.8863814942214	0.0279707654342832	0.502988638268985	0.0556091396627636	0.955653183375556	0.992698261477794
RCC2	35.7349888088328	0.192773608095695	0.233648829625955	0.825057024271439	0.409339216889241	0.842476692826542
ARHGEF10L	36.0444223396791	-0.183411134323638	0.290075082875058	-0.63228848374625	0.527198387362434	0.882164419288203
IGSF21	167.652619782557	-1.16870134074667	0.453719416927614	-2.57582395009806	0.0100001548201144	0.342773668325617
UBR4	29.9336642543505	0.044664016696762	0.232850726187677	0.191813946333854	0.847887946219353	0.966329453300129
EMC1-AS1	9.08008914486118	-0.648713155482714	0.416635425023672	-1.55702831905342	0.119463761992232	0.645838730373299
CAPZB	235.617153131428	-0.689857623640094	0.29822942257417	-2.31317761234147	0.0207128759235347	0.406395191184218
MICOS10	91.591109305591	-1.8610595936594	0.883492062746475	-2.10648139596637	0.0351625574671215	0.460785860044066
TMCO4	15.2295295048824	-0.447006970309155	0.394160631463226	-1.13407310275953	0.256763885050624	0.762571264187646
LINC01141	78.0653023838932	-0.135260802658809	0.449429750081534	-0.300960945808038	0.7634442753337	0.945461608175047
DDOST	9.06915253076103	0.316090595885754	0.474317010326182	0.666412102042013	0.505147729216938	0.877632912369596
HP1BP3	77.7628579882318	-0.169392991275628	0.248944199609967	-0.680445624123899	0.496222340789016	0.876681617655454
EIF4G3	244.819736138638	0.20936441727238	0.17533427232473	1.19408723974183	0.232443844135241	0.749788076742903
USP48	30.7778363321688	-0.199055837883533	0.243342417566233	-0.818007151709809	0.413353103608818	0.843245890919536
CDC42	49.1352325905038	0.383343473756032	0.232961662601525	1.64552171149178	0.0998622690466901	0.616969843489072
ZBTB40	15.9459200041361	0.57493775517235	0.416806611397515	1.37938732124386	0.167775366278347	0.690097048956429
C1QA	83.0621868587931	0.905392755690999	0.532052464390519	1.70169826527944	0.0888119457821169	0.594070645049728
C1QC	97.3145185328362	0.599805279506705	0.549449781812505	1.09164713384377	0.274988230349192	0.776317064729617
C1QB	170.730807040062	0.673351625503307	0.565163248255212	1.19142854313704	0.233485393191915	0.749788076742903
EPHB2	34.4504867084452	0.171941539448836	0.338972291482623	0.507243641351287	0.611983877368747	0.906692596824466
KDM1A	17.5554738133168	0.247806329091801	0.316994150134624	0.78173786168155	0.434368645807168	0.851703289331149
AL031428.1	8.76403166802097	0.189730927600929	0.546880588935792	0.346933007752456	0.728641648336166	0.939375070368727
LUZP1	46.8671290655894	-0.460458882929879	0.265735106111064	-1.73277400065248	0.0831358456881969	0.579528391737694
HNRNPR	33.9800085383613	-0.385743065558701	0.287926733925258	-1.33972646547935	0.180334290065828	0.706842391449269
RPL11	58.715824960344	1.17670115350893	0.563230936203228	2.08919836939559	0.0366898701646373	0.469415005032628
HMGCL	9.90481893826216	-0.189658808806384	0.472703917675817	-0.401221148618559	0.688257311487225	0.930612237306216
PNRC2	8.07528256658145	-0.165696846135627	0.57025289500396	-0.290567303712638	0.771382269452155	0.948580849222419
SRSF10	27.1637495416787	-0.125135036399053	0.277301841912392	-0.451259304792453	0.651802671387395	0.921010199059203
NIPAL3	10.8087766896982	0.193289058678387	0.592340224607609	0.326314254289298	0.744186604604996	0.942039456840767
SRRM1	34.4639936947677	-0.277930558173392	0.238317227575972	-1.16622101138195	0.243525099519489	0.754930952407478
RSRP1	90.0782948048746	-0.222943068585689	0.258188549682564	-0.863489371855535	0.387868460434992	0.832181082604527
TMEM50A	12.9678438100092	0.86307744152801	0.421702126300396	2.04665186087586	0.0406922789688236	0.485779284979484
MACO1	25.6877226309649	0.0692192982132361	0.251852824040138	0.274840270213546	0.78343895785576	0.954688004454098
MAN1C1	45.778130000577	-0.00415980217986542	0.29451235168592	-0.0141243725638428	0.988730755899951	0.997463055908759
PDIK1L	9.06837704387767	-0.310994959021205	0.396342657335898	-0.784661840619488	0.432651861684037	0.850582905002285
SH3BGRL3	8.71838170729504	1.85635226491133	0.707895784897679	2.62235247689694	0.00873250643978717	0.323049491281639
DHDDS	10.2632810382367	-0.0514759625984407	0.46679191828967	-0.110276036455492	0.912190461476624	0.980591845095623
HMGN2	9.71497662108123	0.00846821720742678	0.716680938497642	0.0118158817299906	0.990572509765816	0.997463055908759
RPS6KA1	49.1336590970435	0.306979404512164	0.220188993203319	1.39416325968984	0.163268309826402	0.68866828923502
ARID1A	95.1302508718186	0.202388061098214	0.154547440119164	1.30955298219215	0.190347103100266	0.717117746655959
WDTC1	14.6027079316744	-0.0899575984227013	0.408134659024573	-0.22041156376598	0.825550640268228	0.96430799663214
TMEM222	8.11896099008966	0.057079306041508	0.54508645465896	0.10471606027565	0.91660111777125	0.981991697248485
WASF2	132.742574212283	-0.284252036246085	0.211460421327505	-1.34423280943833	0.178873115186476	0.70471526958231
AHDC1	15.4971528150306	-0.288196909792408	0.380054414376962	-0.75830433456446	0.448268812985969	0.855681956166871
STX12	35.8043371472001	-0.132961207748612	0.211890802432797	-0.627498722087203	0.530332373583658	0.883082375902398
THEMIS2	19.1551504888419	-0.293041748942492	0.520878330156182	-0.562591553491244	0.573713044934002	0.897535012840005
RPA2	11.6865975903264	0.317854013109201	0.461937003653488	0.688089524318843	0.491396406911584	0.876039048779972
EYA3	40.4499144421689	-0.156045997204835	0.239795555093098	-0.650745995455389	0.515210466641582	0.877638956117434
PTAFR	52.32153792685	-0.762300604214881	0.268840376534635	-2.83551382437776	0.00457520349138374	0.252834102519896
DNAJC8	11.2921249283876	-0.227143430494809	0.613838316500235	-0.370037881945615	0.711354264886378	0.936976735234049
PHACTR4	54.5275210973582	0.0729398279968055	0.216871164731279	0.336327921174693	0.736623596981931	0.94165515442254
RCC1	11.8551814022408	-0.307049040329608	0.562469010267244	-0.54589503550377	0.585138091117939	0.898850215903285
TRNAU1AP	10.8964862478943	0.244727939886437	0.425345693203455	0.575362449407419	0.565046194413155	0.893385655187089
TAF12	8.27894469701831	0.920101591279433	0.461089729638184	1.99549357128695	0.0459890746108551	0.49558741681005
GMEB1	9.81736554194993	-0.111695799343311	0.404939212189921	-0.275833497919991	0.782675953790789	0.954663251236171
YTHDF2	22.7405111586338	-0.19269693584463	0.292022158280502	-0.659870939175563	0.509336654764026	0.877632912369596
EPB41	80.3944497457471	-0.231253082247448	0.269327078892279	-0.858632868252882	0.390543098377765	0.833819218574495
SRSF4	41.7948258382278	-0.150816545411648	0.198068498906817	-0.761436302309743	0.446396511334188	0.854498033774741
LAPTM5	180.115506194648	0.560484725403723	0.244778793240311	2.28976014622912	0.0220352246282166	0.406983657177939
PUM1	96.9164026141256	0.0131029902361649	0.138838029761972	0.0943760888758581	0.924810409326996	0.985392475129415
SNRNP40	10.4952970578492	-0.269220845348201	0.419761897643563	-0.641365609550411	0.521285171255182	0.87948752336073
ZCCHC17	11.868547313515	-0.325315484728349	0.391172754380049	-0.831641470643644	0.405611346609081	0.841561098042031
PTP4A2	12.9899522367074	-0.116663064035611	0.351253452786703	-0.332133572239799	0.739788400670065	0.942039456840767
KHDRBS1	35.278122806125	-0.314991515813431	0.237245308532642	-1.32770387647135	0.184275952439709	0.711249311655027
TMEM39B	9.60322533184778	-0.278516381372155	0.495612319440024	-0.561964201549391	0.574140409795221	0.897535012840005
KPNA6	28.8574435900141	0.0205159103649204	0.241512016635502	0.0849477829332347	0.932302903757482	0.988560827012209
TXLNA	10.9561850470528	-0.360124020265982	0.481086209062747	-0.748564422512914	0.454119782316553	0.857104027081077
HDAC1	10.7796343016972	0.921079096961902	0.39307788668232	2.34324831838303	0.0191166550874125	0.395620216621328
BSDC1	17.357688449078	-0.0350405657380104	0.34681709554094	-0.101034713076519	0.919522904106758	0.983045929804732
ZBTB8OS	18.7012874665302	-0.0957886206009918	0.309893175904471	-0.309102064998424	0.757243888415124	0.943853519052272
RBBP4	21.5733460624999	-0.185740771396968	0.290001811224942	-0.640481418417407	0.521859665687474	0.880194375829705
YARS	11.2108882976538	-0.840773469864913	0.687946930361088	-1.22214873380365	0.22165138666733	0.748355410657577
S100PBP	30.5857481959626	-0.234308970549784	0.322097686401825	-0.727446921979681	0.466952219318124	0.862977179068584
RNF19B	15.3735765490768	-0.727538447749041	0.398967111352408	-1.82355494236819	0.0682193836864694	0.565854891677565
AK2	14.2456554727424	-0.249401742776312	0.327842042235196	-0.760737521874604	0.446813858569958	0.854698097211711
AZIN2	29.5216013728518	-0.423319738979236	0.761476066745099	-0.555919952663385	0.578265577606642	0.898421833377591
ZNF362	27.3855412818441	-0.353405081260938	0.294711706935728	-1.19915521828256	0.230467596417123	0.749788076742903
AL513327.1	15.8497133306002	1.58500612028848	0.689770998652799	2.29787295114492	0.0215690211902618	0.406395191184218
PHC2	115.855433738377	0.298709245428173	0.366375811814395	0.81530831402019	0.414895850950242	0.843700518114575
SMIM12	10.8631099164379	0.0661841529539482	0.626228513075968	0.105686904336021	0.915830770980519	0.981525239383187
ZMYM1	10.8912909040343	0.157018846930753	0.417061174200757	0.376488766262309	0.706553565440283	0.936099001147437
SFPQ	66.9643569057724	-0.147191919642078	0.19694388057423	-0.747380011061578	0.454834207776901	0.857104027081077
ZMYM4	89.1540607423918	0.416639420566343	0.180473678161318	2.30858829282532	0.0209664382063469	0.406395191184218
KIAA0319L	54.9170875029486	0.175397937843637	0.180036263697784	0.974236713432727	0.329939019565506	0.808130816190524
AGO4	67.2824164786942	0.504508649841286	0.232808510433117	2.16705415494777	0.0302307250405027	0.457142758260329
AGO1	14.7431904589935	0.131622911453023	0.34791552835208	0.378318588067805	0.705193938507465	0.935943553817686
AGO3	62.2721454837695	-0.240518070318849	0.157192793952738	-1.53008330897893	0.125996109138886	0.651877034580391
COL8A2	9.91549805396911	-0.439611625067744	0.498674774152275	-0.881559781753677	0.378014912179899	0.830387369631797
TRAPPC3	8.33737084090818	0.576096178509851	0.535085534248245	1.07664315634924	0.281639716271635	0.781901219468519
MAP7D1	11.337980637566	-0.0169670045521058	0.755260710996543	-0.0224650962310993	0.982076954141704	0.996863189389593
THRAP3	43.9303211614478	0.266367473712138	0.228058022445142	1.1679811604795	0.242814364253083	0.754930952407478
STK40	17.3805481095508	-0.450536759763638	0.386111836532868	-1.16685560279447	0.243268687862166	0.754930952407478
CSF3R	98.643061623519	-0.566233156542426	0.301341043333178	-1.87904425590101	0.0602384506166124	0.544607343279278
MEAF6	9.64962645213393	0.485768069523134	0.759748978701551	0.639379694005428	0.522575955561963	0.880194375829705
GNL2	8.10839192790465	0.423765357069333	0.451118690252811	0.939365551074488	0.347543093591094	0.819095493138366
MTF1	10.2113258910185	-0.288430851604361	0.413413591025126	-0.697681106441494	0.485376646403332	0.871752549949382
INPP5B	25.036079269545	-0.0432459130707116	0.306990854238623	-0.140870362988393	0.887972355542847	0.973871305004724
SF3A3	11.4754716010403	0.0958707982059496	0.473549313231837	0.202451562122768	0.839563722096562	0.965519697074125
AL139260.1	14.8946677915777	-0.178433560931395	0.462590073213024	-0.385727172422971	0.699698736608362	0.935596543531435
AKIRIN1	15.655290734969	0.488361113376531	0.334892020785368	1.45826440484087	0.144767677513646	0.6666234888449
MACF1	174.173990570807	0.123253147328965	0.15776727677182	0.781233915238502	0.434664929834171	0.851703289331149
PABPC4	16.5844748573503	0.536833605384359	0.357663649294247	1.50094538945642	0.133369686990088	0.656248086754957
TRIT1	14.4407483406581	0.000446121932326955	0.344247427068928	0.00129593396274717	0.99896599458873	0.99918909071316
CAP1	47.1259977635905	0.558422294783615	0.255233693146587	2.18788627747082	0.0286778871188304	0.452216017633704
PPT1	33.1654782474814	1.30075064300054	0.350242686667657	3.71385525669751	0.000204125573486794	0.0984989246591409
RLF	49.3777030990156	0.556770288375425	0.321185510677517	1.73348507285076	0.0830094883812284	0.579528391737694
ZMPSTE24	10.9575012560699	0.46217329952122	0.377056693851537	1.22573954277337	0.220296704579918	0.746465094687637
COL9A2	9.36623367111492	-0.203070169520443	0.596026686718289	-0.340706505338785	0.733324540839381	0.941421044483142
SMAP2	207.324919433004	0.1174264467634	0.333362336979605	0.352248690800917	0.724651763968968	0.938654181054578
AL603839.3	8.2807097312513	0.491138393071788	0.49183861510032	0.998576317501242	0.31799997727782	0.801051970909559
NFYC	31.1385121384517	-0.17100632616469	0.236956183898916	-0.721679102654859	0.470491792979626	0.863163465282729
SCMH1	40.3478638095221	-0.249253878600935	0.216004915827482	-1.1539268800716	0.2485301478261	0.757704727065804
HIVEP3	213.161441604793	0.0323819096732261	0.337255801106884	0.0960158715341519	0.923507967141099	0.984613843122935
FOXJ3	52.6385371613667	-0.0122044121875928	0.177732723284064	-0.0686672209938902	0.945254510451503	0.990627053032899
CCDC30	14.2670349369019	0.766562881335753	0.570086857577108	1.34464226134536	0.178740788738144	0.70471526958231
YBX1	33.2386083937061	0.177957405274133	0.554455199749414	0.320959033939191	0.748241435932018	0.942039456840767
ERMAP	22.8821202544815	-0.137173529365007	0.350882154857824	-0.390939030286646	0.69584230317505	0.933379450223973
SZT2	13.470154607084	-0.762744139209078	0.326622117508427	-2.33524950798655	0.0195303901979995	0.395620216621328
ATP6V0B	27.3489169811227	0.539241747506371	0.585324211801403	0.921270189467804	0.356909380870263	0.822116462481968
ERI3	31.6962561456203	-0.429242511591902	0.249933347351723	-1.71742793084687	0.0859010119607284	0.587431710247271
RNF220	8.54776781107505	0.544501734141162	0.734382963867429	0.741441129398878	0.458426014304536	0.85931372195864
RPS8	34.1967805643525	0.835545482971346	0.523035857443269	1.59749178011562	0.110156128509668	0.634077069893887
PLK3	11.6195281266031	0.174003860930754	0.565647260308918	0.307619028925774	0.758372238922088	0.943853519052272
EIF2B3	29.6468645628688	-0.332642538923744	0.293630385831358	-1.13286143047468	0.257272449209608	0.762571264187646
TESK2	10.9790916550392	0.276193901823479	0.540850254066371	0.510666121993881	0.609584866841159	0.905812042118982
PRDX1	11.52486567696	2.29128288248551	1.00529452251124	2.27921552458264	0.0226542566916122	0.412742868912946
AKR1A1	28.6504591596398	-0.222395198969583	0.315887897718216	-0.704032033439815	0.481412824794287	0.869509152303165
NASP	26.1883101752451	0.066778774437358	0.268854813650052	0.248382290540942	0.803838634438633	0.960963348795899
GPBP1L1	59.7930349203357	-0.259099390450998	0.169696714833298	-1.52683798684922	0.126801303065785	0.651877034580391
MAST2	25.9069935404177	-0.252428745106586	0.280185397425666	-0.900934693334817	0.367623043707331	0.826334561128407
LRRC41	12.1876673836386	0.0643658298169432	0.403719339388666	0.159432119141009	0.873328435123592	0.971637880702084
NSUN4	8.83576591266355	-0.265192224694173	0.493169924695436	-0.537729921097574	0.590763519163807	0.900543284112265
MKNK1	153.483460525062	-0.417472435295295	0.313156149280161	-1.33311268597127	0.182494826879347	0.70874070558968
ATPAF1	9.0593243641002	0.618796518649408	0.779085945696543	0.7942596347264	0.427044297885715	0.848077824966493
EFCAB14	22.3775519236232	0.355935133491415	0.312269881278669	1.13983177639146	0.254356392422186	0.762064312506371
TAL1	46.7565329842491	-0.608551578021893	0.419808356239621	-1.44959377053119	0.147171834195906	0.669478321433849
CMPK1	15.9098072844331	0.337139005602866	0.50724959297279	0.664641254075783	0.506279976273476	0.877632912369596
SPATA6	81.3279667077747	1.59326471265106	0.620145241371186	2.5691799377969	0.0101939510365811	0.345512295748254
FAF1	120.259247698457	-0.0885669185157695	0.158331702841818	-0.559375772041387	0.575905292731497	0.897785047056913
EPS15	99.6536785729447	0.446306427072166	0.239736469061058	1.86165429406778	0.0626518349581454	0.549011625047225
OSBPL9	43.6160555376733	0.0237281913695985	0.256712390940244	0.0924310325757585	0.926355584525847	0.986172895476104
NRDC	66.9167647104751	0.118403231714388	0.165057981439123	0.717343267390299	0.473162316071546	0.86451117933706
BTF3L4	19.6450671793944	0.035945752509979	0.296753620383217	0.121129954416596	0.903588103662945	0.978861344644498
ZFYVE9	11.7536098135817	-1.02042484625654	0.678443916844929	-1.50406661615005	0.132564215032658	0.656147303122216
TUT4	76.7088657130833	-0.219663665968743	0.165960630269517	-1.32358900789912	0.185639577762615	0.71258082281112
ZYG11B	23.0240602106218	0.37868506788563	0.321604785602993	1.17748579883727	0.239001662419457	0.751610572306165
ECHDC2	23.7040330316996	-0.105057856048391	0.315123255833586	-0.333386553050441	0.738842512262599	0.942039456840767
SCP2	26.7304780585643	-0.247615117092527	0.26928749127417	-0.919519565951255	0.357823876382984	0.822116462481968
LRP8	9.60592848427198	-0.0792841892270042	0.779599480920774	-0.101698617260959	0.918995899722756	0.982995085264097
NDC1	9.89347498263956	0.213448478899864	0.479588439399573	0.445065938551591	0.656272103071279	0.921010199059203
YIPF1	13.8830415147098	0.130432529694172	0.349754382522598	0.372926076732562	0.709203463344104	0.936176063026208
HSPB11	14.2592156716952	0.0703945516498838	0.379826018619926	0.18533367436401	0.852967327195083	0.966492419824024
TMEM59	23.378458317926	1.03271553984663	0.34977798843113	2.95248864709497	0.00315223661294301	0.219193257439883
SSBP3	17.9687717579825	-0.361208573937343	0.96907671356452	-0.37273475761142	0.709345864798332	0.936176063026208
USP24	82.6094741829419	-0.0139669407644895	0.179137737158128	-0.0779676074179756	0.937853820064907	0.988986227054616
MYSM1	25.4702941625591	-0.279004895231816	0.249152612114742	-1.11981525244185	0.262792498239837	0.764762695915351
JUN	15.9019418311888	-0.0442926926469985	0.855203744999478	-0.0517919769481664	0.95869444844095	0.992953601542076
FGGY	30.7693065759288	-0.215947318233549	0.421400845714617	-0.5124510793692	0.608335349956979	0.905812042118982
NFIA	105.605222857933	-0.28394966708388	0.229612930562978	-1.23664493279048	0.216218930771739	0.744072747017663
TM2D1	22.5567041442865	0.284124171192712	0.284076724548604	1.00016702052653	0.317229686457268	0.801051970909559
PATJ	8.11615198802907	-0.384018228132752	0.849814276804941	-0.451884886632584	0.651351912708407	0.921010199059203
DOCK7	33.9281298585306	0.585509122118827	0.323990924898012	1.8071775383929	0.0707346019551048	0.569029977830961
ATG4C	51.7053156712716	0.286589298637922	0.304780718289139	0.940313088855052	0.347056987701777	0.819095493138366
ITGB3BP	12.8702340455924	-0.142832531444854	0.595460192651496	-0.239869151972766	0.810431695935711	0.961391748829315
JAK1	57.6338995308179	-0.330774125395633	0.229561158709927	-1.4408976120111	0.149613610828757	0.671380012498572
LEPR	24.2376531149573	0.243232738165918	0.473913657311269	0.513242727685649	0.607781540934144	0.905812042118982
PDE4B	120.004466168897	-0.114293964075552	0.610114432471105	-0.187332011820528	0.851400325436466	0.966329453300129
MIER1	33.5503419711821	0.132599143027062	0.236297815543742	0.561152640035794	0.574693485496968	0.897699633498997
SLC35D1	11.9840016502564	0.808473303798669	0.443071511065506	1.82470161950706	0.0680460687508523	0.565854891677565
SERBP1	22.1615143775043	-0.188499358580346	0.378505609123164	-0.498009419244851	0.618477403199029	0.909649067929335
WLS	24.4902337443769	-1.19246167836563	0.715306484315623	-1.66706398517627	0.0955016824976493	0.610916871073564
LRRC40	10.8198424988742	0.0569945975389948	0.348464805681469	0.163559121637935	0.870078227448653	0.971637880702084
SRSF11	68.3219369129309	0.0690699955142307	0.194381257713859	0.355332588782329	0.722340444020787	0.938624860542754
ANKRD13C	27.1280598604806	0.178810648460944	0.236886720736986	0.754836100160617	0.450347330348925	0.856366177615195
ZRANB2	44.8831431169705	0.144272728922449	0.245568441092235	0.587505170781537	0.556864478733805	0.891392939629535
TYW3	8.14541164472118	0.0680861943875752	0.449819296613042	0.151363436162558	0.879689030813047	0.971637880702084
ACADM	15.7166048933592	-0.455659317966605	0.345290060316404	-1.31964215114986	0.186954522663681	0.712649153161255
RABGGTB	9.44474821221569	0.315379930388042	0.461344549135505	0.683610396999422	0.494221217610287	0.87631532631083
ST6GALNAC3	515.99100949353	-0.385026809380562	0.46257757556916	-0.832350787663715	0.405210971281967	0.841561098042031
PIGK	12.1320181806603	0.159877803372614	0.378516434723836	0.422380083679221	0.672747612634405	0.924056999287511
AC118549.1	52.4282880668749	0.209585182311167	0.18701148833534	1.12070752538662	0.262412377878193	0.764762695915351
USP33	49.460366838762	0.278989947779346	0.188299043675297	1.48163231386579	0.138438156029265	0.660874701941222
MIGA1	22.9652709195982	-0.342703506006355	0.278741137387166	-1.22946870784396	0.218896123281166	0.744723633884468
FUBP1	40.1347964904367	0.476379014945181	0.202012403187134	2.35816715919116	0.0183654209591436	0.388244862473935
IFI44L	34.0680476272428	0.381418347026794	0.802215011326381	0.475456506848653	0.634461626578065	0.916117898820689
IFI44	17.0051592852064	0.542250716590777	0.565369585818661	0.959108395980644	0.337504141185679	0.815466995051182
PRKACB	11.8666086723516	-0.375473768410998	1.27235964674742	-0.295100343185856	0.76791722756782	0.946364781566923
GNG5	8.12419630084538	-0.303198275565001	0.472102336244564	-0.642229983390581	0.520723867740351	0.87948752336073
SPATA1	10.7555460032477	-0.0920314394893694	0.597974764135477	-0.153905223111587	0.877684465727974	0.971637880702084
CTBS	20.1048061304963	-0.114151925489828	0.33623289802314	-0.339502547671501	0.734231178170449	0.941421044483142
C1orf52	10.9530246557931	-0.192306647176446	0.35468918118268	-0.542183571924061	0.58769205127171	0.899939017568307
ZNHIT6	18.5917913725826	0.133028467282033	0.334573608260476	0.397605979663723	0.690920652045203	0.931698258881479
ODF2L	13.1477966632624	-0.0444723709190806	0.459410657872325	-0.0968030892558003	0.922882770587809	0.984613843122935
SH3GLB1	26.2192529621957	-0.29852620823846	0.347713196778663	-0.858541496279439	0.390593527128708	0.833819218574495
SELENOF	25.8178262041307	0.506684318344974	0.327101179875175	1.54901403455142	0.121378346343641	0.645838730373299
HS2ST1	25.2942725316709	0.618150211240064	0.483273772172572	1.27908909366455	0.200865683777929	0.729612973032191
PKN2	149.024435680128	0.0245326251835829	0.208249292531964	0.117804122574954	0.906222862953966	0.978861344644498
GTF2B	19.2816492091572	0.0403258476421495	0.325191760578492	0.12400636341589	0.901310236678572	0.978861344644498
KYAT3	21.670827648098	-0.138909183564125	0.303033912197971	-0.458394846162883	0.646668793722184	0.919460879192052
LRRC8B	15.3453393869468	1.61972615810505	1.16647637582828	1.38856319053605	0.164965617042579	0.68866828923502
LRRC8C-DT	9.21568121734531	-0.0719367397577561	0.465922085117914	-0.154396501165105	0.877297112247904	0.971637880702084
ZNF326	22.1394943520663	-0.177665188684267	0.295975911802405	-0.600269081366586	0.548326920914712	0.891392939629535
ZNF644	84.8113477336838	0.230635230571067	0.166223258165132	1.38750276656198	0.165288508105125	0.68866828923502
GLMN	14.2498609202409	0.530783143649925	0.36587431860634	1.45072533560634	0.146856357657112	0.669471078460096
RPAP2	30.7224257963852	-0.30693082908753	0.207140574507467	-1.48175136530997	0.138406464196759	0.660874701941222
EVI5	99.670940832396	-0.0090965074183558	0.162129021581248	-0.056106595411712	0.955256889838363	0.992698261477794
RPL5	33.3608319838926	0.318196801904839	0.38322950864843	0.830303498879961	0.406367210352336	0.841778353019463
DIPK1A	28.4077851455912	-0.447082115739298	0.31773298239367	-1.40710011397358	0.159397704335692	0.684890844337567
MTF2	34.1479149476396	0.350508418863595	0.25878070507814	1.35446117884932	0.175589290703249	0.701470500754229
TMED5	15.7520002308703	-0.0486385371124178	0.398229398238627	-0.122136982672667	0.902790533182595	0.978861344644498
CCDC18	20.6693144732957	0.616907716745797	0.398156086661781	1.54941174431885	0.121282772337587	0.645838730373299
DR1	16.1229398872295	-0.481202401099213	0.363424697589723	-1.3240773241076	0.185477365669889	0.71258082281112
FNBP1L	62.8404539700291	0.0752684029491017	0.21305127741845	0.353287733643898	0.72387274053521	0.938654181054578
BCAR3	71.6454696304978	-0.291903789677149	0.284204590785687	-1.0270903396394	0.304377927090214	0.794428539909273
ABCD3	18.6700537224306	0.0534587874082991	0.322006142395079	0.166017911989731	0.868142854053858	0.971637880702084
PTBP2	57.6814519023444	0.542518906485336	0.24559228502971	2.20902259376635	0.0271730694257283	0.446563981748794
DPYD	193.208992647065	2.56789983402538	0.993603127427456	2.5844321169499	0.00975395033168831	0.336234185581551
SNX7	11.8434212099987	0.124069424053781	0.445367307082451	0.278577753869149	0.780568886945599	0.953243042894313
AGL	12.1670235778673	-0.20157178883416	0.382457956443867	-0.52704300025131	0.598163727908947	0.902975699732168
TRMT13	18.6410134493264	0.0912486925483894	0.290028820984049	0.314619396233755	0.75305065046392	0.942984168496306
DBT	9.33141955991601	-0.245996528264005	0.459065045269925	-0.535864210962439	0.592052400613787	0.901170622060925
RTCA	12.994169790976	0.0891181975038591	0.336532942850749	0.264812700798159	0.791153752268468	0.956351826063517
CDC14A	33.4827100199177	0.221742493001864	0.251616889891468	0.881270303823843	0.378171535152117	0.830387369631797
SLC30A7	25.8099518001301	0.158000997565649	0.332261889874462	0.475531508068369	0.634408180901438	0.916117898820689
RNPC3	27.8764081894241	-0.298435160760014	0.242192248434324	-1.23222424618987	0.21786532852187	0.744723633884468
SLC25A24	9.98195588026407	-0.408791543579531	0.413577537919558	-0.988427818483318	0.32294316903249	0.803799290815063
FAM102B	55.7433967457524	-0.462605592894623	0.215082734593272	-2.1508262565539	0.0314899158448467	0.458952119695743
PRPF38B	67.5868249092391	-0.560561877144967	0.268402451147215	-2.08851251077997	0.0367516280518375	0.469415005032628
STXBP3	29.7253295750617	0.359188257588504	0.243592431053734	1.47454605233309	0.14033462785047	0.662576021143036
SORT1	80.4653470792752	0.136707027785299	0.299341282778777	0.456692864132374	0.647891820601275	0.919991462093785
PSMA5	9.64438566655578	0.299732433736155	0.497955536294906	0.601926099599871	0.547223330188819	0.891392939629535
GNAI3	34.9633442787914	0.0959804582575622	0.264431229992142	0.362969450546422	0.716627705221942	0.937620653946033
AHCYL1	22.7018510263243	0.243488167858943	0.51952010868428	0.468679005468323	0.639299095736348	0.917137713401016
STRIP1	9.14796343909225	0.604190811493791	0.472131349714245	1.27970915691041	0.200647442969502	0.729612973032191
CD53	112.047861732041	0.433136692415721	0.188408238002118	2.29892650665759	0.0215091129469262	0.406395191184218
DRAM2	42.2872165241132	0.385916738013678	0.231622661834707	1.66614412837151	0.0956847110528327	0.611023695985919
CEPT1	32.8363948106809	0.356732988736393	0.360641040763039	0.989163595972391	0.322583106427195	0.803799290815063
ATP5PB	9.18923213929709	1.214182177626	0.930901358135841	1.30430809560472	0.192128556166827	0.720422713389454
C1orf162	15.9907425588381	0.459512356235141	0.669213404202431	0.686645475642837	0.492306163964942	0.876039048779972
TMIGD3	58.4868096677596	0.124703341907814	0.312366642534767	0.399221059252298	0.689730327346462	0.931257439981163
RAP1A	165.241917114719	0.144249557607999	0.120152517358402	1.20055376932069	0.229924343338089	0.749788076742903
INKA2	10.8891943390855	-0.29904282737379	0.716906579818346	-0.417129422148089	0.676583745332781	0.924303891676195
CTTNBP2NL	85.4767608830425	-0.299763742182286	0.293557459426199	-1.02114162851872	0.307187342781347	0.79584213206924
WNT2B	38.835952258214	0.488265942144965	0.509599193164878	0.958137196239612	0.337993581227191	0.815915296481939
ST7L	18.8656237962707	-0.065375909906649	0.283466719651854	-0.230629930691482	0.817602313045633	0.962248929824997
CAPZA1	54.7822119072382	0.152593944025303	0.265221568887257	0.57534515260397	0.56505789003256	0.893385655187089
MOV10	8.40133286494213	-0.137852885369718	0.432653988144918	-0.318621552434514	0.750013508133095	0.942039456840767
LINC01357	21.2188125818086	-1.07280773707747	0.447674777123353	-2.3963997792573	0.0165570206592621	0.379656104595844
SLC16A1-AS1	23.9244933791684	-0.729375833841588	0.324172161025231	-2.24996443721402	0.0244512029013001	0.425058590264149
LRIG2	18.3042217557361	0.45440387246819	0.355532092560819	1.27809523240285	0.201215849780451	0.72969310258099
MAGI3	31.7580663814683	-0.256850979111265	0.378298798068897	-0.678963243928908	0.497161151482089	0.876681617655454
RSBN1	16.5452021150513	0.386207281318	0.315708141385452	1.22330478911051	0.221214598995711	0.748109794931425
HIPK1	20.7983445443641	0.471268129819588	0.298345824099514	1.57960357327608	0.114197680436695	0.637741031119876
OLFML3	15.4343245735563	-0.354681043403936	0.537318247217381	-0.660094916263738	0.509192920863736	0.877632912369596
SYT6	34.4275479526435	-1.09154036638193	0.517020995718171	-2.11121090907675	0.0347541875789314	0.460785860044066
AL121999.1	11.4246673473591	-1.71868295988047	1.05933695649475	-1.62241385929501	0.104714763620975	0.626668092074088
TRIM33	48.1818019994039	-0.226416426673836	0.174063809362006	-1.30076681363988	0.193338284600639	0.723098942436527
CSDE1	38.3508164566597	0.723623915311384	0.286898806694971	2.52222699580879	0.0116614429555451	0.358937710451144
CD58	34.7016344453817	-0.202746838978712	0.300077044511439	-0.67564927970018	0.499263345644461	0.876681617655454
TTF2	12.6941963270562	-0.12389713024475	0.342301093773771	-0.361953649866611	0.717386667327938	0.937620653946033
MAN1A2	47.7080524733909	0.143848855502408	0.225849904056214	0.636922367107156	0.524175412666069	0.880427429907457
GDAP2	27.8103136551546	0.0970918656984706	0.286371564116816	0.339041573481315	0.734578411831744	0.941421044483142
WARS2-AS1	15.5852037453923	-0.407418562409441	0.417018680834804	-0.976979164563694	0.328579467474316	0.807727524390225
NOTCH2	32.9742152110025	-0.0544442858012835	0.31475261013356	-0.172974850877904	0.862671195718323	0.969765822572367
SEC22B	13.9173199686431	0.428277169868051	0.407655402278804	1.0505862732935	0.293448648195702	0.786546059149844
LINC00623	44.5365081460735	0.485515692504391	0.333502756825188	1.45580713372899	0.145445943161688	0.66715798261243
FCGR1B	22.6257986631518	0.27974714472537	0.556668981329435	0.502537691353448	0.615289346246314	0.907600404492193
AC244453.3	23.8594624953127	-0.208669102952038	0.569722705908076	-0.366264326115355	0.71416784649269	0.937523984869792
SRGAP2C	144.916145872154	0.258393002704371	0.225091910589723	1.14794441980346	0.250991509187387	0.75910542683942
SRGAP2-AS1	23.2462822411447	-0.198494294965929	0.451789553059947	-0.439351228069657	0.660407060254746	0.922078837470837
AC244021.1	268.933314993287	-0.193314804490095	0.272392167217821	-0.70969296387847	0.477894556346203	0.866871949734861
NBPF15	8.83826445655518	0.0279490903714725	0.474840888830352	0.0588599066106499	0.953063692545603	0.992698261477794
FP700111.1	16.6313735698451	1.16384575692363	1.42893694609612	0.81448363421722	0.415367944000675	0.843700518114575
SRGAP2B	248.707219378521	0.125281187574098	0.198204504853265	0.632080424543563	0.527334325882032	0.882164419288203
RNF115	41.9060897336107	0.0331279104456494	0.226543860605378	0.146231773207731	0.883738423759863	0.971663830545685
POLR3C	12.906545741147	-0.651690289758134	0.382737226035975	-1.70270944508773	0.0886224564361709	0.593655912254915
TXNIP	57.4914253645879	0.548139383298397	0.374435365089076	1.46390922013469	0.143218753827195	0.666339705037918
NBPF12	14.2930210899251	-0.37189144300635	0.371829828754018	-1.00016570551249	0.317230322741196	0.801051970909559
AC242426.2	18.3226113626084	-0.238076200776529	0.358578763178219	-0.663943951020326	0.506726184813467	0.877632912369596
FMO5	8.08684800643126	-0.19944432943034	0.539173079613851	-0.369907803210761	0.711451187088282	0.936976735234049
NBPF11	11.9280405863719	-0.431714063802951	0.354828678994567	-1.21668311881171	0.223724804351543	0.748572546434935
PDE4DIP	25.5706889953751	-1.2555969428504	1.31262411478574	-0.956554834477765	0.338791994810491	0.815915296481939
NBPF9	9.21843828517876	-0.178915613243754	0.430589298124839	-0.415513376720947	0.677766124762668	0.924462023141886
AC245297.3	79.056088587764	-0.154137281392466	0.195214064588808	-0.789580821018894	0.429772612551684	0.848496726440309
FCGR1A	48.0560469300253	0.827110231473257	0.47348723149705	1.74684801712211	0.0806637048869988	0.579528391737694
HIST2H2BF	20.1422965892279	0.960217538600341	0.549822804670824	1.7464127177759	0.0807392616188941	0.579528391737694
VPS45	38.5157774485224	0.213052378232956	0.233581358738913	0.912112076850689	0.361709721518701	0.823449486099047
PLEKHO1	61.4593864116964	-0.173493557258315	0.294319031835959	-0.589474476645508	0.555543028847171	0.891392939629535
APH1A	9.2968240425993	0.9477888993264	0.525792468567222	1.80259124271809	0.0714524333597664	0.569423906168209
C1orf54	12.6998139967574	0.205864298008072	0.516248242613561	0.398769973464437	0.690062703549006	0.931392752487613
PRPF3	9.39487874739902	-1.13733925671306	0.354846635364096	-3.20515722389779	0.00134988722895732	0.181832468680089
RPRD2	45.7502387986017	0.177233365748806	0.278086287985873	0.637332272052946	0.523908434114012	0.880427429907457
AL356356.1	10.5021886813061	0.0382441612955038	0.504798516444539	0.0757612394839628	0.939609053870672	0.989523996484053
MCL1	15.6648899556235	0.236103827323901	0.396760217340465	0.595079388015603	0.551790405858822	0.891392939629535
ENSA	21.1730319666341	-0.726527594157912	0.619092247018892	-1.17353689640979	0.240580569845111	0.752348359778475
GOLPH3L	14.5618299693406	-0.162103257930606	0.321757616857876	-0.50380550276828	0.614398060421774	0.907331986169035
CTSS	61.7979827471459	0.385513759267092	0.263640612040969	1.46227000568176	0.143667234497175	0.666339705037918
ARNT	28.7883913208926	0.218036954955014	0.237781589731746	0.916963147571655	0.359161951656592	0.822891456574604
SETDB1	20.574928009074	-0.558795240042687	0.300299028512811	-1.86079602991072	0.0627729863697178	0.549011625047225
CDC42SE1	35.0331752806099	-0.000125430367240453	0.257810399033483	-0.000486521752848932	0.999611811820221	0.999611811820221
GABPB2	10.2863690511202	-0.688162638692784	0.375426992260552	-1.83301321662878	0.0668006056219925	0.565854891677565
SCNM1	11.3839116192302	-0.254298810189325	0.452522392184609	-0.561958512067581	0.574144286275269	0.897535012840005
PIP5K1A	44.7357535522732	0.0734801339985344	0.222059024822832	0.330903614735586	0.740717291483561	0.942039456840767
PSMD4	11.2295445612767	0.210993970127753	0.829071552711589	0.254494282716214	0.79911372046146	0.959284317775956
PI4KB	19.8413555992282	-0.143699358344215	0.281038083020438	-0.511316319837565	0.609129579239015	0.905812042118982
POGZ	64.373915736822	-0.224098159698037	0.190157630815186	-1.17848628391799	0.238602797285839	0.751610572306165
SNX27	38.6707126755769	0.280448998791628	0.24656356793932	1.13743080997533	0.255358233552337	0.762571264187646
S100A11	20.0566238867927	1.22243113608338	0.599855507879674	2.03787598850986	0.0415623364778406	0.485779284979484
FLG-AS1	9.59969553168286	-0.29963070069695	0.59891493032042	-0.500289248986743	0.616871423103804	0.90833519755818
CHTOP	14.2250774950261	0.162878407285417	0.319097681231956	0.510434317969923	0.609747219385845	0.905812042118982
INTS3	14.0406064923847	-0.150357792663348	0.349696667905043	-0.42996632928792	0.667220134360057	0.922942215039322
GATAD2B	61.5825098236521	0.215468176849789	0.257737412432246	0.835998836243578	0.403155557751197	0.841561098042031
DENND4B	32.5412107863465	-0.0224398523348916	0.282770456856941	-0.0793571315204414	0.9367485651513	0.988986227054616
RPS27	19.0472224743718	1.29807714741401	0.721503775871986	1.79912730996479	0.0719985445273605	0.570254790662528
TPM3	35.4817680489819	-0.21472997748118	0.307143492405567	-0.699119410928752	0.484477408705527	0.871074131434093
C1orf43	17.4163283807111	-0.159352708483313	0.302960717820128	-0.525984720494103	0.59889882323735	0.903085511667736
UBAP2L	20.5310038926903	0.0923236126996791	0.298449914165769	0.309343740164052	0.757060061657929	0.943853519052272
IL6R	66.0809605437354	-0.0630130644329346	0.322362669336471	-0.195472585466041	0.845022997331594	0.966329453300129
ADAR	34.3234588169063	-0.210218604093065	0.275030853137675	-0.764345533218534	0.444661357668694	0.85357253303647
FDPS	14.2428779791523	-0.491475724048864	0.404080424496501	-1.21628194352959	0.223877537492316	0.748572546434935
ASH1L	139.652327395446	-0.145470112663582	0.147535264117805	-0.986002319739813	0.324131974525321	0.80528611361389
YY1AP1	28.4356301960788	0.505927182877493	0.253153753253397	1.99849765755232	0.0456627336398144	0.49558741681005
DAP3	37.222814911924	-0.0206139116937128	0.254251404911409	-0.0810768841214287	0.935380808954519	0.988774886583752
GON4L	41.5390848105745	-0.0669307778099828	0.267790635060052	-0.249936962115847	0.802636098498161	0.960661513037747
KHDC4	14.9429516816159	-0.670234502459206	0.316583731643037	-2.1170844723472	0.0342526792751966	0.460785860044066
ARHGEF2	31.455088672738	0.0293595620104231	0.251768669239738	0.116613246990103	0.907166539770648	0.978971788827556
SSR2	9.19800880862487	-0.3693338042126	0.614848762373972	-0.600690489782524	0.548046154480499	0.891392939629535
SMG5	13.0229702850443	-0.191604804706835	0.340556782455846	-0.562622195702936	0.573692174700174	0.897535012840005
CCT3	12.8458576602619	0.450167743641687	0.830596904409942	0.541981003362259	0.587831592548561	0.899939017568307
MEF2D	17.032711328799	-1.1199025995605	0.588277272228065	-1.90369856601622	0.0569494533099654	0.534163898253174
PRCC	10.4374054522932	0.217007097054726	0.416685782026347	0.52079314057566	0.602510882029812	0.904362573299076
ARHGEF11	43.6955161073634	-0.250800565206746	0.280072227449437	-0.895485309238754	0.370527715481684	0.827102739621852
MNDA	32.3596410718256	-0.285753753333744	0.438021201766109	-0.652374250793294	0.514159771080994	0.877638956117434
IFI16	140.922381363668	0.261221128169804	0.228176091239922	1.14482252172133	0.252282683882563	0.760925725664725
PEA15	9.84276874415654	0.188636073706456	0.932228696993518	0.202349567562999	0.839643452032968	0.965519697074125
COPA	42.7412266736638	-0.115938536326182	0.253932898260311	-0.456571547524858	0.647979033817399	0.919991462093785
NCSTN	9.21248369210707	0.862461503992062	0.435630904427902	1.97979871314387	0.0477261510466159	0.499764669007987
CD84	67.7042947746106	0.333923762575528	0.353838860216333	0.943717042190818	0.34531426283599	0.819095493138366
ARHGAP30	22.3713943319339	-0.475210481379165	0.239214870165226	-1.98654239617686	0.0469731301494786	0.496149839208722
NIT1	9.64330995951396	0.12832806287163	0.442063025283499	0.290293590578702	0.771591641818467	0.948580849222419
NDUFS2	13.1022423891614	1.05699501092621	0.577463117058613	1.83041129329637	0.0671884602552963	0.565854891677565
FCER1G	16.5795769524229	1.35312134895334	0.543041465864921	2.49174590525638	0.0127116939738025	0.364909698075189
SDHC	17.4097902647509	-0.315457827750145	0.296529973325279	-1.06383116759702	0.287405189312232	0.784737751375926
AL592295.4	9.0357082703396	-0.841519470897745	0.396278999205309	-2.12355303355795	0.0337075363986665	0.460785860044066
FCGR2A	48.1616987910875	0.0916194017197306	0.513276176993981	0.178499228731602	0.858330926852555	0.968652535293434
FCGR3A	83.7979618468574	1.0363194024657	0.64085921244528	1.61707810754798	0.105861421858038	0.628417835378279
DUSP12	8.3923761035023	0.750982041447407	0.472536547413931	1.58925705441692	0.112002370159937	0.635807040717771
ATF6	115.789805771953	0.0882802029150167	0.250978933497242	0.351743477768769	0.725030651042825	0.938667474581431
OLFML2B	18.5900166553002	-0.527389459139557	0.557910875648462	-0.945293383152945	0.344509115584863	0.819095493138366
NOS1AP	10.8653214349079	0.796834772315954	1.41416954034936	0.563464810675461	0.573118415525061	0.897535012840005
UHMK1	20.5178766425188	0.891212882075385	0.371893881425348	2.39641716787503	0.0165562351022947	0.379656104595844
MGST3	14.9989778257093	-0.66308266177301	1.13071819538072	-0.586426100227164	0.557589209072264	0.891392939629535
TMCO1	11.4978722110278	-0.434871428298121	0.388481879174487	-1.11941238860924	0.262964248202893	0.764762695915351
UCK2	15.1256260980465	0.0910014516713202	0.392019112524426	0.23213524229804	0.816432972993522	0.96207679468018
POGK	10.3233484050581	0.0552099231208142	0.465121916427839	0.118699896029044	0.9055131189231	0.978861344644498
POU2F1	64.3972434922661	-0.244902010771107	0.280301993922468	-0.873707701268967	0.382277455866317	0.830984351394104
CREG1	36.6276421512741	-0.768930378465455	0.363151686360156	-2.11738071815772	0.034227549302136	0.460785860044066
RCSD1	148.209781258138	-0.551087901436943	0.320339800550037	-1.72032292113156	0.0853737592297734	0.586946366490674
MPZL1	76.2055996688214	0.145700203637048	0.308685219979764	0.472002526219428	0.636924985430707	0.916996650832487
DCAF6	85.4921048856301	0.785207227715491	0.426893697632488	1.83935071440543	0.0658636182472954	0.561228331329131
TIPRL	9.53070093567001	0.295808515150572	0.56629812814436	0.522354746465213	0.601423357986787	0.903940184453702
SFT2D2	31.5058685830789	0.317241075134961	0.293333728069829	1.0815022098633	0.279473778215005	0.781010870436298
NME7	11.5027145909245	-0.670074812613899	0.506902184379897	-1.32190160796725	0.186200916920758	0.71258082281112
BLZF1	9.53522420914926	0.117993630686831	0.451814413004236	0.261155083349951	0.793972914697193	0.958041701167039
C1orf112	19.2305657192217	-0.458599021020417	0.411059056734901	-1.11565239472676	0.264570955296619	0.765157222703163
SCYL3	9.68558825017451	-0.215398542286697	0.446499679637884	-0.482415894366123	0.629510532291237	0.914788119619386
PRRC2C	92.8628178237394	-0.0208266123267851	0.140219017948829	-0.148529155541408	0.881925178337746	0.971637880702084
DNM3	24.2593380437518	1.55962727134297	0.990079369607644	1.57525479190727	0.11519764450516	0.637741031119876
PIGC	9.66259628895325	0.803077723792464	0.535224609957497	1.50044992112048	0.133497896456453	0.656346627067502
SUCO	25.568149092986	0.102158459038111	0.316146256341581	0.323136703310298	0.74659171479708	0.942039456840767
AL645568.1	14.0359371177338	0.180759622135995	0.410715083172601	0.440109529797891	0.659857780111914	0.921941502076391
KLHL20	20.3560863578545	-0.28881141212891	0.295695312793676	-0.976719615202121	0.328707981517584	0.807727524390225
ZBTB37	15.9535648540819	-0.441606233267783	0.349615260742054	-1.26312058670002	0.206545846606888	0.737559535823419
RC3H1	58.8923445931404	0.254067430268797	0.174259853300394	1.45798028322007	0.144845977752603	0.6666234888449
RABGAP1L	184.323989347697	0.0361334717132618	0.116597340477946	0.309899621767928	0.756637290442035	0.943853519052272
COP1	123.306866284856	0.230045962086712	0.159520997616923	1.4421045851227	0.149272871774347	0.671380012498572
ASTN1	14.9844424287552	-3.72733204263631	2.14788489779342	-1.73534999313301	0.0826788317609079	0.579528391737694
RASAL2	160.105198380017	0.315822823575317	0.278184947179013	1.13529803383676	0.256250465753941	0.762571264187646
RALGPS2	35.1454378907393	0.425741448778743	0.436431024107037	0.975506839024184	0.329308910944103	0.80781354004904
FAM20B	11.7578138195952	0.306852560441863	0.397232777193573	0.772475430174115	0.439832893526192	0.851752823694373
ABL2	47.8405684867061	0.45620592477335	0.328057589759414	1.39062755752097	0.164338395337673	0.68866828923502
SOAT1	58.9613651303823	0.339434240013547	0.224149830528733	1.51431852173556	0.129945073155038	0.653170471277228
TOR1AIP2	19.1325648080137	-0.279805479899784	0.32440463070596	-0.862519993290108	0.388401435855793	0.832367188744999
TOR1AIP1	15.4447160164769	0.0076669308593619	0.311863630107334	0.02458424169796	0.980386588805107	0.996863189389593
CEP350	97.8091964410696	0.286615151005882	0.273322805200097	1.04863240663747	0.294347334800074	0.787045077228756
QSOX1	15.1634172194626	-0.264859120712821	0.3479008868148	-0.761306253449751	0.44647416632041	0.854498033774741
ACBD6	50.3138932225229	0.054712733599193	0.244735239382847	0.223558870137227	0.823100570493909	0.963815665837039
XPR1	51.8659441918965	0.43579669465166	0.215524760978704	2.02202611278952	0.0431736542523652	0.489194740339204
STX6	24.5885702046089	0.594933803505933	0.339145617115839	1.75421345133505	0.079393939190732	0.579528391737694
MR1	15.9462715000514	0.196458005078491	0.372153092987263	0.527895666542841	0.597571752597624	0.902531198160266
IER5	8.12140004681329	1.3445139619452	1.00394760069185	1.33922722761492	0.18049671114364	0.706842391449269
GLUL	48.4739425547092	1.06837959560707	0.530803824877733	2.01275790703499	0.0441401041514333	0.489194740339204
RGS16	9.89944256977584	1.72141089349905	1.41939570356961	1.21277730316494	0.225214975295399	0.748572546434935
NPL	137.906473067114	-0.0809608560627048	0.393292939117494	-0.205853825508213	0.836905094799927	0.965519697074125
DHX9	39.0760958478159	0.049308644784681	0.243824478599566	0.202230083984557	0.839736855363463	0.965519697074125
SMG7	35.4570330377291	-0.0361604398056026	0.2278412747171	-0.158708907551984	0.873898219923546	0.971637880702084
NCF2	13.0852908515464	-0.450000948711771	0.311566657844472	-1.44431676940349	0.148649890782637	0.670778190343504
ARPC5	29.3885955393349	0.664146236872219	0.329645486679585	2.01472874257116	0.0439330788707812	0.489194740339204
RGL1	54.3632774581807	-0.157859046445996	0.438742322356091	-0.359798994540297	0.718997455147964	0.937620653946033
TSEN15	15.3048814507399	-0.0518589105857493	0.398226052323486	-0.130224806446424	0.896388568985889	0.976897691402441
EDEM3	30.2036626166368	0.417702807678836	0.282824148577904	1.47689937291115	0.139702613071341	0.662576021143036
FAM129A	71.3760622345354	2.0110329035376	0.723525301751098	2.77949215966662	0.00544439678011399	0.258055900507434
RNF2	18.5800250585738	0.293625589866245	0.352276134635594	0.833509741356681	0.404557306204911	0.841561098042031
TRMT1L	11.4042630020456	0.148771490086968	0.412865992664031	0.360338445719433	0.718594052099265	0.937620653946033
SWT1	12.6609632588673	-0.207299921774596	0.469872705984631	-0.441183152658747	0.659080408835652	0.92177059483769
IVNS1ABP	26.5246204476103	0.670854065555298	0.377903207304027	1.77520077255018	0.0758647422284526	0.577335633324515
TPR	31.0779894471972	-0.215009889386246	0.239814735776279	-0.896566629612062	0.369950211400083	0.826776867528471
ODR4	21.4630568492979	0.200324283042706	0.259577362058554	0.771732486431225	0.44027288559554	0.851752823694373
PLA2G4A	76.2258365932187	0.251586322966661	0.245915945428948	1.02305819383864	0.306280331845559	0.79584213206924
RGS18	17.9747699836613	-0.417475242609798	0.419966032155942	-0.994069069030757	0.320189242688567	0.80318346066235
RGS1	48.385636309836	3.10182398110329	1.06223337485158	2.92009651978473	0.00349922990305526	0.221908661069288
AL136454.1	8.87480392708027	3.0923089597876	1.17724900789191	2.62672462585038	0.00862110703861797	0.323049491281639
UCHL5	10.5587512298077	0.39556500508421	0.516576088183271	0.765743932274061	0.443828681160264	0.853202981178492
RO60	17.5808427192092	0.0893149666377901	0.33488377509689	0.266704371126816	0.789696788121292	0.955923865429346
CDC73	44.2276593761337	0.289464993908626	0.256792580330362	1.12723270094577	0.259644107908781	0.762962823625976
ZBTB41	10.1219693133397	-0.0203605356151632	0.424987105096973	-0.0479085962161543	0.961789088469503	0.992953601542076
DENND1B	17.8178107194909	0.230497964020017	0.683369198471886	0.337296390494983	0.73589348041411	0.941515340715395
NEK7	59.1829344201237	0.307773273112313	0.260818825317084	1.18002706567728	0.237989450352277	0.751610572306165
PTPRC	240.892131916503	0.639659237964612	0.216803688854059	2.95040753847688	0.00317355016541874	0.219193257439883
MIR181A1HG	20.2592903735204	1.52124008764093	0.848447876753854	1.79296822977644	0.072978004229116	0.572460544736183
DDX59	8.74079310037732	-0.721874687948629	0.445775783916381	-1.61936721103728	0.105368277353501	0.627418812239471
CAMSAP2	52.0401863289393	-0.129206431165618	0.198450372633756	-0.651076787868123	0.514996919662371	0.877638956117434
KIF21B	11.8309063412095	-0.674116117258183	0.528162046831371	-1.27634335201183	0.201834171662798	0.730189576313771
NAV1	19.7385184580172	0.212972932066617	0.599051041908456	0.355517171605492	0.72220218298084	0.938624860542754
IPO9	27.957019279492	-0.277336887467067	0.273646452762165	-1.01348614121488	0.310828012479723	0.79584213206924
RNPEP	17.4536873741065	-0.0354133201729468	0.420039009599784	-0.0843095983077592	0.932810281228817	0.988560827012209
PPP1R12B	44.048449677476	0.101843033726975	0.292244994124349	0.348485126433478	0.727475882023356	0.939375070368727
KDM5B	13.8070625277868	0.734151274584854	0.847293529976769	0.866466281885786	0.386234509295096	0.831832409461701
KLHL12	8.81912941414219	0.295072533710008	0.45775366983921	0.644609870224863	0.519180036962304	0.87948752336073
BTG2	28.3242395552582	-0.586867218084009	0.488998975318457	-1.20013997514374	0.230084982567054	0.749788076742903
ATP2B4	24.4066873527034	0.761703391856934	0.708146572663772	1.07562956774853	0.28209295831818	0.781984130853756
PIK3C2B	18.2635839925605	-0.628394643957856	0.392083429643514	-1.60270645594281	0.108999477526018	0.63040975228823
MDM4	57.9879320372627	0.158086890797551	0.200432368415133	0.788729345701907	0.430270212419192	0.848645529007541
DSTYK	12.3853855116118	-0.134990482848408	0.465967142255739	-0.289699574512746	0.772046081863595	0.948755029099945
CDK18	10.0366781354818	-0.804484770493713	0.448815688707178	-1.79246133933296	0.0730590967238996	0.572460544736183
ELK4	21.3548426551538	0.306013979866089	0.312926376302379	0.977910470450049	0.328118606123554	0.807727524390225
NUCKS1	45.1223886152892	0.767722225248323	0.334037282356749	2.29831299019013	0.0215439816423089	0.406395191184218
RAB29	17.3450241849055	0.16710353348425	0.397080858055974	0.420829989897661	0.673879230779077	0.924303891676195
SRGAP2	537.020172314804	-0.05147740888638	0.154675278724204	-0.332809543392952	0.739278053936563	0.942039456840767
IKBKE	14.7056379916509	-1.53866946120558	0.624448029367091	-2.4640472686976	0.0137377992894344	0.365279244233355
RASSF5	12.0476923055154	0.248466817081888	0.438916123010397	0.566091797625768	0.571331378905307	0.896365510935665
MAPKAPK2	19.5434989580911	-0.257487392370818	0.308747670871551	-0.833973554015703	0.404295886600619	0.841561098042031
PFKFB2	11.6879848235675	-0.20237405222682	0.465424829659705	-0.434815762568546	0.663696162611594	0.922942215039322
CD55	9.17552660401988	-0.355872084297144	0.547263409545273	-0.650275677288277	0.515514165278836	0.877638956117434
CD46	26.4019749122862	0.86659128789425	0.371715789437526	2.33132762319718	0.0197360907255405	0.395620216621328
MIR29B2CHG	65.5535314120607	-0.744054241943302	0.247810944455361	-3.00250759133575	0.00267765295039561	0.2141465857417
PLXNA2	8.35742869530954	-1.92488142625693	1.31592268629133	-1.46276179163825	0.143532571430549	0.666339705037918
TRAF3IP3	36.5329576582841	-0.109563972356559	0.366752986500272	-0.29874050488878	0.765138049070831	0.945579884341453
RCOR3	31.9777131373578	0.169601277478358	0.25048065967587	0.677103284931568	0.498340424849749	0.876681617655454
SLC30A1	9.05201113318735	0.750394992690853	0.600125784806029	1.25039618641514	0.211154856995431	0.740157613432196
LPGAT1	33.5860833168878	0.226214818335942	0.261540667649657	0.864931715472121	0.387076268840615	0.831976004770775
INTS7	10.8900362730419	0.330764648658182	0.47994916911893	0.689165999110667	0.490718810786586	0.876039048779972
PPP2R5A	19.1686936284084	0.15574938931537	0.313788207592819	0.496351951879196	0.619646118366711	0.91026464894209
TMEM206	10.6953890741343	-0.0673883333615239	0.425084034976157	-0.158529438456337	0.874039625423488	0.971637880702084
BATF3	10.1858085130448	-0.122881053858857	0.50050485528592	-0.245514209424921	0.806058307270289	0.961391748829315
NSL1	39.8244408442892	-0.0266817079720615	0.233457991723269	-0.114289118034087	0.909008608526339	0.979085988396134
TATDN3	19.3050932986226	0.218747725115561	0.36736488157027	0.595450834006078	0.551542154484552	0.891392939629535
FLVCR1	10.1330257232582	0.217218950915578	0.397844628814482	0.545989401849808	0.585073222322398	0.898850215903285
ANGEL2	17.0835033332876	0.176226119844946	0.310573270703216	0.567422043261889	0.570427477050463	0.896365510935665
RPS6KC1	60.6254685204577	-0.0856747056219474	0.246925899539089	-0.346965246585584	0.728617427978084	0.939375070368727
SMYD2	9.0982596407816	-0.015649024589689	0.734416772096632	-0.0213080980503942	0.982999883996649	0.996863189389593
PTPN14	34.8763863642778	-0.704563650278344	0.63053481624787	-1.11740641773122	0.263820592356412	0.764762695915351
KCTD3	9.90693714025012	-0.273192155485715	0.451270491336702	-0.60538448830655	0.544923555256729	0.891392939629535
ESRRG	17.7821867081313	-2.8868524152406	3.70186093279251	-0.779838159145244	0.435486142339151	0.851752823694373
GPATCH2	39.7985533549122	-0.706606596241269	0.259825727673026	-2.71954052652741	0.00653726836881397	0.279961599874589
RRP15	10.9084188265923	0.542956942836002	0.472673405970989	1.14869365607873	0.250682322662114	0.758960575278575
LYPLAL1	30.4613768988395	0.28488015914556	0.288330356712808	0.988033873343818	0.323136059056855	0.803799290815063
SLC30A10	10.785292124472	7.39755044009411	2.26581610505477	3.26485032196171	0.00109521934861628	0.181832468680089
EPRS	18.9486693300239	0.562029274646001	0.438714916212966	1.2810808428797	0.20016527192446	0.729612973032191
IARS2	11.1873674638391	-0.41018871733585	0.389921472618904	-1.05197775998542	0.292809753443567	0.78605166997439
RAB3GAP2	40.8461200170463	0.0151484517429071	0.223716087195302	0.0677128405597523	0.946014227484777	0.990759247048186
DUSP10	8.18198195295009	0.148332417696641	0.744034956095317	0.1993621623305	0.841979456428639	0.966015386186186
MIA3	25.1969468217146	-0.104764106287823	0.252404625930142	-0.415064129279541	0.678094957786835	0.924610681103038
AIDA	38.00291126097	0.342790793263758	0.390226533716914	0.878440504797741	0.379704711303143	0.830387369631797
BROX	24.3749716147207	0.308962724828819	0.419145153793076	0.737125842999364	0.461045824719274	0.859820602107009
FAM177B	51.8220067351768	0.483782614558013	0.665930189694094	0.726476471625722	0.467546726157645	0.862977179068584
AC093152.1	57.9044283241915	0.0813045108086585	0.335756641384235	0.242153097771832	0.808661536140521	0.961391748829315
TLR5	45.2705168443166	0.142289472463486	0.419109936008707	0.339503934978362	0.734230133248931	0.941421044483142
TP53BP2	17.3909484108385	-0.0318227869971068	0.360507075012142	-0.088272295338545	0.929660258097739	0.988193636543986
FBXO28	29.967408659471	-0.156732572562644	0.241490721734049	-0.649021094629265	0.516324741476897	0.87794757569522
DEGS1	17.4791481302818	0.620089548886075	0.387693295296314	1.59943325409365	0.109724368272181	0.633726767207133
NVL	21.2864790768117	-0.235747506158682	0.305612299296606	-0.771394039772862	0.440473406841995	0.851752823694373
WDR26	42.8114012975659	0.459871676252803	0.24308032926176	1.89185063904366	0.058510884071253	0.536231923958145
CNIH3	11.3757134030839	-1.07495499310443	0.649169115348546	-1.65589361491308	0.0977433649064025	0.613246116739549
LBR	18.0313672027364	0.574130020304704	0.324829216534671	1.76748269884591	0.0771474239656695	0.578557999010775
TMEM63A	14.7851593562188	0.19110250576112	0.316506667152216	0.603786667372837	0.545985484722244	0.891392939629535
H3F3A	14.3125911514903	-0.149057817670555	0.475766297660046	-0.313300497331703	0.75405237232593	0.943707019694046
ACBD3	21.7530239963568	0.0665607952240526	0.289641266772438	0.229804253950965	0.818243879010118	0.962817225359656
PARP1	19.8274179004592	0.269085797786875	0.328130877445584	0.820056313753952	0.412184004978126	0.842655881204788
ITPKB	43.4897475924514	0.159080176677258	0.303941941312058	0.523390013206273	0.600702872519128	0.903839746937754
COQ8A	8.87796416137055	0.692823990053715	0.597293615930455	1.15993871619479	0.246073758248188	0.755871632613731
ZNF678	21.1103988352322	-0.191737196841276	0.304614043134705	-0.629443064634045	0.529059031994081	0.882887061496165
ARF1	28.4516341473441	-0.233495213844609	0.725590955437743	-0.321800061170475	0.747604167954958	0.942039456840767
RAB4A	13.7148144956056	-0.449873874850064	0.384901330306104	-1.16880311765171	0.242482964004836	0.754930952407478
NUP133	14.3960822554548	0.11594910304624	0.328462753687295	0.353005330877262	0.72408444403509	0.938654181054578
ABCB10	12.329434270656	-0.301389370627356	0.351969867864051	-0.856293103885155	0.391835674766864	0.834319115349749
TAF5L	9.8130061668296	-0.432494076461897	0.35826508920867	-1.20719012119541	0.227358934036637	0.748852688816655
LINC01736	20.1091252877339	0.616118777466265	0.535480971566352	1.15058948904204	0.249901159218872	0.758960575278575
GALNT2	152.465927130383	0.383625515330822	0.32114729404269	1.19454693359436	0.232264093104787	0.749788076742903
COG2	11.8698300161571	0.270414443927729	0.355504383765957	0.760650096809366	0.446866088888466	0.854698097211711
TTC13	30.8188256761456	0.471683639886644	0.245861079694406	1.91849657730668	0.0550480756981572	0.532474328955266
FAM89A	12.8740290113946	0.537139727423784	0.612772089769009	0.876573421655456	0.380718380660888	0.830387369631797
GNPAT	15.6415884817809	0.308067183343182	0.311264581603685	0.989727715745782	0.322307224248097	0.803799290815063
EGLN1	36.5243071953364	0.544761349147755	0.339071198575225	1.60662819914177	0.108135952768629	0.630221734339358
DISC1	311.652654644359	0.361748263634103	0.166052156556404	2.17852192429205	0.0293672017944912	0.455902062195233
SIPA1L2	125.758473627116	0.378566238872458	0.293820135953109	1.28842850625076	0.19759684099817	0.727338150285934
PCNX2	169.939966046519	-0.0422924534207075	0.229830077444661	-0.184016182263571	0.854000760090378	0.966492419824024
TARBP1	15.9615537929065	-1.15174425301055	0.910625334802346	-1.26478388969986	0.205948808017969	0.737331445757934
IRF2BP2	21.4677693067675	0.256505410668098	0.354644270847119	0.723275213371973	0.469510817835545	0.863163465282729
ARID4B	81.2021326252305	0.198768932673547	0.157568783597318	1.26147405682537	0.207138101257888	0.738350681051088
B3GALNT2	15.5944310081272	-0.663616243994872	0.367936628202871	-1.80361560423109	0.0712915881373329	0.569423906168209
LYST	148.52132056722	-0.18521389881327	0.194863032537812	-0.950482481982979	0.341867150968184	0.816953192378246
GPR137B	18.279305630171	-0.32968094439956	0.346963753561654	-0.950188430391697	0.342016516291562	0.816953192378246
ERO1B	19.2522839650528	-0.0407063861124431	0.338524136701075	-0.120246628524417	0.904287781495433	0.978861344644498
LGALS8	18.1795045399974	-0.401189122197826	0.331899971620227	-1.20876515969361	0.226753080238855	0.748572546434935
HEATR1	16.9478513143948	-0.220186731288518	0.317063215606034	-0.694456879419626	0.487395733831272	0.872385235077441
MTR	34.5283774671741	-0.22426962982955	0.246847737931854	-0.908534271808735	0.363596015241785	0.825713604202538
CEP170	152.887286742108	0.222078139242636	0.153070945421803	1.45081836811471	0.146830443533091	0.669471078460096
SDCCAG8	230.650619671131	-0.00804427956216341	0.195350862651635	-0.0411786231858552	0.967153495441824	0.995372393018753
AKT3	183.869653847595	0.482932080651941	0.349633164277432	1.38125363951097	0.167200987315508	0.68866828923502
ADSS	9.90970835377724	-0.438982489441491	0.396465529470266	-1.1072399914011	0.268190181417888	0.77029268795642
DESI2	15.4269910886876	-0.333432543536679	0.370920333620748	-0.898933041178598	0.368688327302816	0.826776867528471
COX20	11.2873174898836	-0.146460567989482	0.533947615562837	-0.274297634675449	0.783855902087161	0.954758835166193
HNRNPU	72.7768310476695	0.239484840490827	0.194170646761194	1.23337303802342	0.217436619456512	0.744723633884468
EFCAB2	13.173892815293	-0.236504431878501	0.559651201419427	-0.422592556361286	0.672592558435582	0.924053227361567
KIF26B	40.3385368691023	-0.384427642607653	0.990419447759695	-0.388146298497287	0.697907771269338	0.93511626508195
SMYD3	174.996876680095	0.326336343691193	0.182932870374111	1.78391309896254	0.07443778707846	0.573944897406818
CNST	17.7923416714265	-0.423161100970665	0.481301054273158	-0.879202522441399	0.379291477011067	0.830387369631797
AHCTF1	25.0638436654474	-0.100653385717518	0.279888660451748	-0.359619377058936	0.719131790967808	0.937620653946033
ZNF124	48.2442316646474	-0.0487155592173407	0.273153930024773	-0.178344712861801	0.858452265849351	0.968652535293434
AL390728.6	13.8182630391169	-0.0275153681985292	0.476614827836127	-0.057730827056832	0.953963038197239	0.992698261477794
ZNF496	8.55084882626756	-0.0181209678471194	0.472767658597214	-0.0383295420437337	0.969424936942218	0.995896952596808
NLRP3	25.7614928953024	-0.785135615065295	0.412806783260811	-1.90194455833166	0.0571784030694658	0.534163898253174
SH3YL1	18.8678916412989	0.263633494558041	0.351316442919241	0.750416041923333	0.453004172257083	0.857104027081077
ACP1	9.21636459793774	-1.05613067018868	0.520330454942199	-2.02973064551066	0.0423839260638004	0.487013786797494
EIPR1	19.5502498766588	-0.101218261203755	0.433612289217349	-0.233430333320233	0.815427261094284	0.96207679468018
TRAPPC12	44.8366655841685	-0.0840411045873113	0.195097463011581	-0.430764722872498	0.666639452477652	0.922942215039322
RPS7	25.3564280272169	0.944673340347404	0.666688877455064	1.41696280272964	0.156493803118055	0.682677034866184
ID2	24.3145197124706	1.95161937531411	0.81155442485891	2.4047917373544	0.0161816845999821	0.379656104595844
KIDINS220	54.0126638853597	0.334319173734397	0.270298412960019	1.23685215193567	0.21614197644586	0.744072747017663
ITGB1BP1	9.59919458055463	2.03018280922157	0.785329331694391	2.58513559507746	0.00973407077784418	0.336234185581551
CPSF3	8.10924733116413	0.02679600263356	0.490128745350484	0.0546713550016305	0.956400290617008	0.992698261477794
IAH1	9.92718242083627	-0.796505636552052	0.48224872918076	-1.65164901088521	0.0986061226926327	0.616110552395677
ADAM17	51.2199017604582	0.177042400692682	0.208696226950346	0.848325833580141	0.396256534321029	0.837167255658047
YWHAQ	14.0205090966539	-0.860385460601838	0.876141275248503	-0.982016810425698	0.326091566599484	0.806850544273681
TAF1B	14.2070600049067	-0.239725459882137	0.351720939728906	-0.681578583484135	0.495505460929125	0.876681617655454
HPCAL1	24.490603775369	0.353998166514764	0.475691428592975	0.744176046143691	0.456769977628002	0.857963917730368
NOL10	26.4418219267863	0.453043887509892	0.349850761507378	1.29496327393398	0.195332899098421	0.724986976790814
PDIA6	25.5078919455501	0.152676275730494	0.6482718452307	0.23551273567366	0.813810795181017	0.96207679468018
ROCK2	55.6315229799597	-0.221694978693678	0.242721898157657	-0.913370323717884	0.361047807912734	0.823270945147245
NBAS	61.4637920713721	0.136061500037444	0.190757618113516	0.713269023711943	0.475679301678319	0.865351221374022
DDX1	13.7132890937773	-0.124711290570312	0.61555468692061	-0.202599855415277	0.839447803019743	0.965519697074125
FAM49A	50.6373524633793	-0.671783781530397	0.93390894652304	-0.719324709364291	0.471940874767639	0.86358385662879
SMC6	17.1770712289898	-0.485196890137507	0.305245842412126	-1.58952825140341	0.111941181027836	0.635807040717771
LINC01376	14.2225704979719	-0.652475455072759	0.554541111483455	-1.17660429779015	0.2393534815911	0.751634354458181
LAPTM4A	22.7561153528648	0.848051340220796	0.391773895337139	2.16464483804111	0.0304148944548998	0.457142758260329
PUM2	107.763664215472	0.240236727825528	0.143195912340385	1.67767867042511	0.0934098455612566	0.604176474435121
RHOB	11.1897058146127	0.383565816608344	0.863245765551846	0.444329797972589	0.656804160608834	0.921010199059203
HS1BP3	9.65996305279039	-0.681072760524291	0.444318699466085	-1.53284739386999	0.125313460074976	0.651149651852398
LDAH	16.9933048318994	-0.0495598656186402	0.400487935978976	-0.123748710426178	0.901514242698127	0.978861344644498
ATAD2B	64.9349348029008	0.359432816361249	0.211759429651811	1.69736392354406	0.0896278787333454	0.594936914961933
UBXN2A	15.1924615140378	-0.217173477693068	0.344295541964717	-0.630776327958739	0.52818678351919	0.882674666191098
FAM228B	23.3867825546957	-0.596318403032946	0.37510268990559	-1.58974707214986	0.111891828569062	0.635807040717771
ITSN2	106.438083182524	-0.0921519744615378	0.154518095541181	-0.596383058817716	0.550919355306439	0.891392939629535
NCOA1	131.333581924961	0.176702895727149	0.169808112692401	1.0406033782805	0.298059662680137	0.791390798022054
DNMT3A	69.0018438445473	-0.576590720449211	0.239058579736601	-2.41192230408342	0.0158686627355697	0.379600951002707
DTNB	114.086433936424	0.0651435436887863	0.304837142331654	0.21369949603422	0.830781404371006	0.965305686016635
ASXL2	54.8678131428114	-0.110285349994816	0.200902168562692	-0.548950520463899	0.5830394063467	0.898850215903285
KIF3C	11.5371688625088	-1.68716412777989	1.66711765969663	-1.01202462703616	0.311526278537397	0.79584213206924
RAB10	112.819134245534	-0.0229050344170732	0.152952024645961	-0.149753064531781	0.880959440742273	0.971637880702084
HADHA	21.5209735772565	-0.0232438299034077	0.26414561228883	-0.0879962748652123	0.92987963688541	0.988193636543986
HADHB	25.0888171161113	-0.0435775292779362	0.264685194415841	-0.164639088990646	0.869228062462016	0.971637880702084
SELENOI	13.5624334924588	0.561944220071097	0.467074427505909	1.2031149362464	0.22893184620198	0.749002412501111
GTF3C2	16.074448269472	0.251910534034148	0.417438092754186	0.603468007368673	0.54619739233275	0.891392939629535
PPM1G	16.6448521495117	0.774591827116062	0.486185654097953	1.59320173392036	0.111114942385627	0.635807040717771
NRBP1	10.873208435544	0.262338770642268	0.447269360068241	0.586534187368083	0.557516594405014	0.891392939629535
ZNF512	17.8025349993772	0.23883257151065	0.287302078252972	0.831294270347587	0.40580741059632	0.841561098042031
BABAM2	107.267898341313	0.224419480749828	0.218638981361839	1.02643855799174	0.304684911093989	0.794681643971657
PLB1	26.0412092823585	-0.83601949540969	0.487343112317093	-1.71546385755777	0.0862602163337787	0.587431710247271
PPP1CB	24.0947557406619	-0.513152163004732	0.26652846670002	-1.92531840729151	0.0541895361831723	0.529809502235311
WDR43	24.3307543006937	0.164924572039044	0.392879025825486	0.419784618668604	0.674642802333544	0.924303891676195
YPEL5	10.751812996498	0.230614822419513	1.02221390167165	0.225603293050881	0.821509979396156	0.963815665837039
LCLAT1	17.8117554127811	-0.0883070251135447	0.414316763182716	-0.213138914378419	0.831218612641044	0.965305686016635
MEMO1	9.77989575335855	0.593993827107204	0.461708772140165	1.28651189440014	0.19826447040185	0.727689378056883
DPY30	8.80671057760193	-0.521979379201675	0.560031972602782	-0.932052819726962	0.351309228978707	0.820081990078421
SPAST	24.1507536336995	-0.140636606366289	0.247062931430163	-0.569233941944232	0.569197389320031	0.896365510935665
SLC30A6	12.1046226272977	-0.172104505859986	0.36669160234115	-0.469344006683495	0.638823764640764	0.917137713401016
NLRC4	12.6812976281916	0.493954493038657	0.424787054241678	1.1628284998479	0.244899091527916	0.754930952407478
YIPF4	27.1205195675665	-0.142238276799942	0.268846776559804	-0.529068187538048	0.596758148859732	0.902531198160266
BIRC6	138.713995687346	0.215384002569359	0.141083479033013	1.52664226914166	0.126849990174831	0.651877034580391
TTC27	26.3374502469926	-0.163837801789286	0.280829358040846	-0.583406959059658	0.559619374200069	0.891392939629535
LINC00486	59.5659763338265	-0.24404232972373	0.642464133520798	-0.379853624491599	0.704054073848775	0.935943553817686
RASGRP3	16.3531161062947	0.81939942469525	0.467801264905858	1.75159728321844	0.0798430800698127	0.579528391737694
FEZ2	74.2740355977025	0.00895740408756173	0.26849137391824	0.0333619808965983	0.973385927623348	0.996682863425983
STRN	29.2418310007706	-0.0788293120763469	0.247837502042676	-0.318068538565132	0.750432947900351	0.942039456840767
HEATR5B	73.6558239352436	0.521411183953741	0.259156520428214	2.01195471791408	0.0442247105561245	0.489194740339204
GPATCH11	12.7379975972686	0.501405593912634	0.4306641978721	1.1642611491507	0.244318195918454	0.754930952407478
EIF2AK2	34.0855578437514	-0.0153923400225019	0.328752804355391	-0.0468204067572374	0.962656364627515	0.993271456495771
CEBPZOS	15.0024685880155	-0.270631473106034	0.338630259111677	-0.799194595946556	0.424177584982992	0.846742292085562
CEBPZ	13.5248887980018	-0.8325805986698	0.475007136853232	-1.75277492499455	0.0796406489016917	0.579528391737694
NDUFAF7	8.3082685375709	-0.120412481572571	0.490735264696568	-0.245371568409752	0.806168741333655	0.961391748829315
PRKD3	59.9315845737693	0.459182688978147	0.460575576974023	0.996975766702554	0.318776272764844	0.801830699363313
CDC42EP3	9.08385372058445	-0.157589808509054	0.786547394468124	-0.20035640524322	0.841201851728963	0.965614969759862
RMDN2	11.9325188892735	-0.715920787041869	0.465791947561922	-1.53699691630391	0.12429406451788	0.649870851823322
ATL2	24.0841873294543	0.310785938547708	0.332907266666593	0.933551080634596	0.350535509625069	0.820081990078421
HNRNPLL	16.5322393382531	-0.354480527143366	0.393982447155087	-0.899736853007132	0.368260306342813	0.826776867528471
GALM	14.5530960445581	-0.356947347402827	0.42035293865885	-0.849161061039991	0.395791677236006	0.837167255658047
SRSF7	42.343909232162	-0.155058552842391	0.338013744960347	-0.458734460223153	0.646424864592983	0.919372668703874
DHX57	13.7082895733169	0.432666952782175	0.350711456531409	1.23368354447647	0.217320848085034	0.744723633884468
SOS1	72.5665996138596	0.0348865924892029	0.187879101265247	0.185686392229171	0.852690700162911	0.966492419824024
MAP4K3	63.2452724306391	-0.0582378173536055	0.196629487449478	-0.296180487011488	0.767092249782898	0.946032794199407
MAP4K3-DT	12.6331533482034	-0.20745291405107	1.07799926270501	-0.19244253797587	0.84739557456376	0.966329453300129
THUMPD2	25.137851996972	-0.155838933485156	0.306123083373057	-0.509072794406828	0.610701200490532	0.906341532137
SLC8A1-AS1	23.8261206380482	0.228757540762979	0.76070259098711	0.30071876114703	0.763628961287134	0.9454973281896
SLC8A1	575.305075483609	0.0795605113182604	0.230645819523739	0.344946687013643	0.730134451045615	0.940493782270434
EML4	124.097112774519	0.413932374266648	0.305338894796674	1.3556490225141	0.175210866260711	0.701470500754229
MTA3	27.6075634368488	0.00693689100074595	0.241459208173224	0.0287290389678136	0.97708069617481	0.996863189389593
HAAO	9.52943094809729	-0.377645113898608	0.46254464362794	-0.816451166608638	0.414242142511114	0.843700518114575
ZFP36L2	199.783597750452	0.213236939861176	0.510367302226072	0.417810739306964	0.676085498341657	0.924303891676195
THADA	73.9536298075278	-0.180539266592978	0.184995673065566	-0.975910752944973	0.329108692977194	0.807727524390225
LRPPRC	32.8218174298734	0.424397270047713	0.286086418799948	1.48345829147689	0.137952689994278	0.660874701941222
CAMKMT	78.2283852649341	0.471589465603029	0.260832135770166	1.80801903189787	0.0706035385480739	0.569029977830961
SRBD1	39.6751039524932	-0.241805948628188	0.265995687052231	-0.909059659229387	0.363318635183424	0.825713604202538
PRKCE	43.2333270283684	0.549248658399988	0.856371096280617	0.641367580930136	0.521283890734524	0.87948752336073
RHOQ	58.3285906650037	0.0882364687997683	0.225539123030671	0.391224669201933	0.6956311751682	0.933379450223973
AC018682.1	12.0006872654976	0.5366784953936	0.677895577023402	0.791683134665257	0.428545458645534	0.848335092146444
PIGF	19.2470663941735	0.062661498075208	0.270996028459584	0.231226628786382	0.817138743703206	0.96207679468018
SOCS5	20.0235862881621	-0.0540417566351464	0.362980987244267	-0.148883160645489	0.881645828969927	0.971637880702084
MCFD2	9.46059145339366	0.25328648448826	0.602761117159847	0.420210390613318	0.674331764812589	0.924303891676195
TTC7A	102.597436303772	-0.345397776507809	0.367099093861266	-0.94088430694504	0.346764150517	0.819095493138366
MSH2	10.7382936241085	-0.0447249978992765	0.526939306569674	-0.0848769437801709	0.932359221827867	0.988560827012209
MSH6	10.1746244329462	-0.192455426384807	0.417796690945446	-0.460643730684638	0.645054231551654	0.918456705661554
FBXO11	138.047891505246	0.0749572112754514	0.142736940074224	0.525142343926337	0.599484241901894	0.903395652165621
FOXN2	34.5961672904631	0.700487341907335	0.292081772137821	2.39825764127727	0.0164732738131611	0.379656104595844
PPP1R21	46.560449157768	0.252115348619336	0.203151233851318	1.24102297505047	0.214597261645668	0.743087812333497
GPR75-ASB3	16.6558630253931	-0.43245961389012	0.377267210608848	-1.14629525633092	0.251673005045628	0.760408427097521
ERLEC1	8.15749268047895	-0.513112651360464	0.793700663718451	-0.646481318229665	0.517967691998841	0.878777960670294
PSME4	58.0900682200318	-0.114345278481399	0.165422766618162	-0.691230601561252	0.489420635831417	0.875129678039849
ACYP2	63.401246219562	-0.156117100037546	0.284870602193939	-0.548028118153314	0.583672595900118	0.898850215903285
RTN4	127.689835876926	0.669299643403296	0.511947571554137	1.30735973875504	0.191090564252835	0.717861581004303
RPS27A	36.071194033442	2.48119723046793	0.833643898072644	2.97632746572532	0.00291723178896393	0.215889647756357
MTIF2	10.3682382270606	0.19697940425381	0.383470094770429	0.5136760517707	0.607478498063884	0.905812042118982
AC012358.3	8.28881719094888	-0.454373570225867	0.497841880419976	-0.912686513723112	0.361407438835503	0.823270945147245
CCDC88A	125.12704633869	0.175135925410651	0.215659948264007	0.812092958476708	0.416738293344518	0.843700518114575
PPP4R3B	34.3112178900481	0.0587299979555923	0.233741446603321	0.251260522295226	0.801612694907774	0.960468023910057
PNPT1	15.5763134567688	-0.073432802645096	0.36083773023044	-0.20350644207356	0.838739210988848	0.965519697074125
AC132153.1	16.9069762406	-0.116888013182055	0.494371891215067	-0.236437417375748	0.813093264241641	0.96207679468018
VRK2	39.8813784372178	-0.0288043213780883	0.251589498722559	-0.114489362729135	0.908849878265241	0.979085988396134
FANCL	11.2801731301486	-0.504098445757637	0.548302584877444	-0.919380027855081	0.357896832077872	0.822116462481968
PAPOLG	19.8175554344039	-0.146522870605631	0.398664003305822	-0.367534739506518	0.713220183840398	0.937523984869792
REL	68.7257535933178	0.113170056346483	0.252294531211717	0.448563255822277	0.653746745215275	0.921010199059203
PUS10	10.8549598704557	-0.245040594568798	0.432710505817943	-0.566292223724966	0.57119514578394	0.896365510935665
PEX13	13.2013426018262	-0.593032316705249	0.347482857413934	-1.70665200901927	0.0878867521698975	0.593501946467968
USP34	138.352721732396	0.219533088282523	0.115528991857504	1.90024239589401	0.0574013169481077	0.534163898253174
XPO1	69.7738625492006	0.351220556381886	0.218159643032017	1.60992450987069	0.107414337512543	0.629035732356945
CCT4	17.6800326545195	-0.221519630825022	0.482733823437679	-0.45888566342321	0.646316274526105	0.919372668703874
COMMD1	53.0089094773035	-0.0805454558647054	0.215687926930145	-0.373435161675932	0.70882459391319	0.936099001147437
EHBP1	46.9329000113107	-0.211087660615197	0.250934300167129	-0.841206883533287	0.400232044916663	0.839290816083382
WDPCP	52.4523050666555	-0.380459109486943	0.236390591155596	-1.60945115297131	0.107517727782125	0.629035732356945
UGP2	31.0239585037844	0.346708254456077	0.421101596726676	0.823336356715633	0.410316744095375	0.842655881204788
VPS54	50.5189085191223	-0.127912175190586	0.193435299098118	-0.661265941567902	0.508441779195852	0.877632912369596
PELI1	129.158668636886	-0.279695547341268	0.184188970448765	-1.51852495108587	0.128882114380296	0.65294034641007
AC012368.1	30.5222452362008	-0.633954406694807	0.531415456475963	-1.19295439936735	0.232887232501969	0.749788076742903
AFTPH	58.8358845012503	0.461328657604866	0.216021529841014	2.13556795910293	0.0327146453808373	0.458952119695743
SERTAD2	35.2977754137245	0.469367689369159	0.299229902168792	1.56858551223398	0.116744550417446	0.637741031119876
SLC1A4	14.806303057161	-0.749933786879613	0.580827928662908	-1.29114622398753	0.19665297814997	0.72616775315634
CEP68	16.9304397693092	-0.578192497381958	0.382313449800487	-1.51235196586385	0.130444347671867	0.653247540306394
RAB1A	104.570413705017	0.40861353634174	0.200955724520299	2.0333510643558	0.0420170675569486	0.485779284979484
ACTR2	102.081152045369	0.102406917577955	0.141695752863146	0.722723973786729	0.46984948369933	0.863163465282729
SPRED2	40.4728035437894	0.0141327790461161	0.245060027378303	0.0576706825560707	0.954010946746574	0.992698261477794
MEIS1	11.312360252763	-0.550357749002323	0.633614551489731	-0.868600236071508	0.38506582532177	0.831832409461701
C1D	9.92553683345106	0.278805892064308	0.527844857758924	0.52819666226936	0.597362845773328	0.902531198160266
PLEK	34.394379688371	0.415783587623098	0.319343300541656	1.30199564831285	0.192917873217416	0.722547202463394
APLF	11.6735377377898	-0.109514132821329	0.50340602114249	-0.217546330838047	0.827782604635867	0.965286438588881
ARHGAP25	133.908094723126	0.0634237637918114	0.338548250488973	0.187340397418114	0.851393751078788	0.966329453300129
ANTXR1	13.5763877842511	-1.56791012652483	0.795179016737916	-1.97176999583932	0.0486358689860598	0.502361372531155
GFPT1	20.0569238759155	0.165902906941535	0.382820697290077	0.433369742325672	0.664746178652016	0.922942215039322
NFU1	9.54402323321096	-0.443333220139217	0.518235164521973	-0.855467267544753	0.392292517778457	0.834646409118313
AAK1	134.886748920679	-0.387131554680475	0.158655402628968	-2.44007798200117	0.0146840917205931	0.37302608751117
ANXA4	50.382288955232	-0.282594828590855	0.2804545417321	-1.0076314929526	0.313631404267226	0.798506778338926
GMCL1	8.91909708709106	1.09469556840081	0.775916139022831	1.41084263278689	0.158291020596576	0.682677034866184
PCBP1	23.8685065437998	1.26894045729586	0.668566902876476	1.89800071142665	0.0576959883112052	0.534163898253174
TGFA	10.3163862632509	-0.385508932719788	0.486937366136827	-0.791701273160174	0.428534879794259	0.848335092146444
NAGK	32.1399655394689	-0.186792177970443	0.369293796552156	-0.505809140891058	0.61299064090729	0.906855454373208
MCEE	8.98393573877357	-1.31007619153309	0.453783241842745	-2.88700875381178	0.00388923409682722	0.232683558712894
MPHOSPH10	11.0117613646544	-0.764436957211571	0.508425350589392	-1.50353824081627	0.132700303433486	0.656147303122216
ZNF638	130.986140574418	0.216751910283903	0.149000548507281	1.45470545213	0.145750822559881	0.66715798261243
EXOC6B	86.487536213972	0.0203997749233167	0.185935251803257	0.109714401790265	0.912635878394159	0.980591845095623
SFXN5	19.9985537712972	-0.878908034155628	0.602361520708011	-1.45910388353254	0.144536517525944	0.666339705037918
ALMS1	25.6583571742647	-0.591287717785232	0.272539586791682	-2.16954800858779	0.0300411036778588	0.457142758260329
STAMBP	13.7596173221134	0.0642806664622974	0.32602507745795	0.197164791627381	0.843698581980734	0.966171416840788
DGUOK	13.8068826980515	0.441936881797452	0.36546505479387	1.20924525067578	0.226568637788827	0.748572546434935
TET3	68.2158646372006	-0.260954805041443	0.221137336399692	-1.18005764784009	0.237977287631619	0.751610572306165
MOB1A	37.815925005913	0.331247851493578	0.325634238770017	1.01723901253371	0.309039741327685	0.79584213206924
MTHFD2	17.9076100898107	1.05368820989159	0.609387007947684	1.7290952976504	0.0837920406331944	0.580012289366138
AC006030.1	10.5598589918637	0.269046315371543	0.49892876696878	0.539247951177725	0.589715777652005	0.900076886293009
MOGS	9.42930505485267	-0.057432529606087	0.439726479816484	-0.130609668151111	0.896084094170834	0.976866986268245
CCDC142	8.26123509408177	-0.846812395266894	0.451182637208734	-1.87687274604747	0.0605355370350771	0.544607343279278
AUP1	11.0742197631255	1.08998001688549	0.53554367580501	2.03527754341804	0.0418229544363699	0.485779284979484
LOXL3	33.0592711199405	-0.544066291608729	0.376252356948025	-1.44601430811472	0.148173188702957	0.670778190343504
DOK1	12.47717055656	0.0607992386571672	0.379946229978291	0.160020639395846	0.872864815833929	0.971637880702084
HK2	41.0212167876807	0.567989037799242	0.444637677166678	1.27741994654745	0.201454026405703	0.72997010379253
MRPL19	9.56812206444304	-0.756179989139965	0.732985663703793	-1.03164362767884	0.302239094581851	0.793802851440731
GCFC2	14.1441591986544	-0.163248311352696	0.35417701681247	-0.460922938540455	0.644853893837869	0.918386989181772
SUCLG1	8.52528367721037	2.03057027897966	0.633562276467142	3.20500502381941	0.00135060123211896	0.181832468680089
TMSB10	50.9623356295061	3.75097264678397	0.903786082747912	4.15028812501665	3.32057017759899e-05	0.0402917985349862
KCMF1	37.8213590851357	0.384571697451836	0.2208909947334	1.74100215319319	0.0816832010966048	0.579528391737694
TGOLN2	44.6834935384835	0.497454817335496	0.252333526957092	1.97141784262416	0.048676101831884	0.502361372531155
ELMOD3	20.4639556691218	0.180190208250337	0.265753888253385	0.678034136902385	0.497750049091092	0.876681617655454
CAPG	8.53648249434646	0.00793255780366844	0.566492303735356	0.0140029401129768	0.988827635396419	0.997463055908759
MAT2A	28.0718837603881	0.0594618709856662	0.336234899820184	0.176846219763225	0.859629183057197	0.968652535293434
GGCX	9.76800549839945	-0.321603582458926	0.431778214327932	-0.744835130136211	0.456371394796526	0.857746360666208
VAMP8	10.0845812314473	1.43649535925535	0.676211697307077	2.12432787687052	0.0336427362408938	0.460785860044066
USP39	17.3992570440805	0.332212328445891	0.376572913014742	0.882199215515233	0.377669086111674	0.830387369631797
C2orf68	9.89379868670072	-0.584937613428398	0.405158391122934	-1.44372577797831	0.148816127279109	0.670778190343504
GNLY	11.1749160542884	0.953691884012473	1.06624163977163	0.894442543265085	0.371085158604035	0.827102739621852
ST3GAL5	25.1512550036258	-0.168282436596648	0.315810145494791	-0.532859501182251	0.594130841557415	0.901430737959243
POLR1A	12.3814894701429	-0.148501185987112	0.439975869090457	-0.337521206092738	0.735724028906083	0.941515340715395
PTCD3	23.7107574957464	0.0447214755763106	0.284797578070409	0.157028988375927	0.875222002084663	0.971637880702084
IMMT	22.89384427295	0.433596799268744	0.34549111954093	1.25501575798789	0.209473039594845	0.739473117680708
KDM3A	24.5110798325033	0.544398902307182	0.420521955230013	1.29457902384529	0.195465492339046	0.724986976790814
RMND5A	18.647916256072	0.213729340290053	0.377551865534908	0.566092661169201	0.571330791906588	0.896365510935665
KRCC1	37.6934230700792	-0.421917079993684	0.231424466701733	-1.82313082971242	0.0682835782253072	0.565854891677565
EIF2AK3	15.3785338789552	-0.128869774670259	0.37188370570265	-0.346532458115549	0.728942595448749	0.939375070368727
MRPS5	17.6415256041177	-0.256941221827954	0.440434484984759	-0.583381253256873	0.559636674970974	0.891392939629535
ANKRD36C	17.3394915147575	-0.0585291027088613	0.476309029956987	-0.122880522996062	0.902201709124337	0.978861344644498
STARD7	17.6042590404117	0.637322692234853	0.404958622714385	1.57379706589024	0.115534372613942	0.637741031119876
TMEM127	9.9279662753718	0.492115880093132	0.43085134740222	1.14219413043571	0.253373335215102	0.762064312506371
CIAO1	11.6417482857431	-0.404426198863712	0.496973002694817	-0.813779011476935	0.41577156094654	0.843700518114575
SNRNP200	15.3260849931999	0.299525207833214	0.307327797371659	0.974611507305309	0.329753003382497	0.808001402068501
ARID5A	21.4315060931388	0.970494426422424	0.379283722110161	2.55875580692743	0.0105047502015383	0.346295505092337
KANSL3	13.6415288859449	-0.0883073218091172	0.327079754257217	-0.269987122895023	0.787170160304083	0.955696061033285
ANKRD23	9.17771607273948	-0.611181038100429	0.440115144802072	-1.38868440524874	0.16492873834511	0.68866828923502
SEMA4C	11.3328832196243	-0.0943647112901745	0.45365848918319	-0.208008256298869	0.835222520757772	0.965519697074125
ANKRD36	24.1208967389001	-0.0963300344492923	0.392931152769905	-0.245157539101263	0.806334452159465	0.961391748829315
TMEM131	69.5273537812343	-0.181683819753116	0.19310988336961	-0.940831285187901	0.346791325703407	0.819095493138366
INPP4A	71.3123172666204	-0.227917008490957	0.253370452449272	-0.899540598707297	0.368364781048883	0.826776867528471
UNC50	8.51063688260763	0.120092187795426	0.500867799633524	0.239768234019627	0.810509934289561	0.961391748829315
MGAT4A	280.626223634066	0.277993938517678	0.211963624664762	1.31151719526097	0.189683088177337	0.716804099920406
KIAA1211L	8.43479134584645	-2.75384989737015	2.12913765559939	-1.29341092161318	0.195868974742918	0.725037870509629
TSGA10	13.793175485313	-0.208449169349335	0.418320876855773	-0.498299704561968	0.618272816068196	0.909568665151732
AC079447.1	9.12618217871061	-0.0851058429133461	0.56280982826199	-0.151215985648582	0.879805340573312	0.971637880702084
MITD1	16.1477733746147	0.236175548736348	0.381488422493156	0.619089688732522	0.535857275750034	0.886568337053574
EIF5B	23.2910844336085	-0.232239735872713	0.35331223042762	-0.657321530000899	0.510974195606223	0.877638956117434
REV1	44.2612269681107	-0.272075898614124	0.20156955066037	-1.3497867000386	0.177084412241161	0.702315989363595
AFF3	11.6652833571623	-4.29799822354483	2.10422804705776	-2.04255343405128	0.0410966647628379	0.485779284979484
RPL31	23.9617407259758	0.309148782618064	0.493423075998271	0.626538963530655	0.530961488576612	0.88328581058248
TBC1D8	38.9270721710472	2.58288591796373	0.873458681076559	2.95707853607942	0.00310569003380304	0.219193257439883
CNOT11	9.87307615793689	-0.390540629008314	0.415724492715412	-0.939421746497053	0.347514252136778	0.819095493138366
RNF149	107.866656760773	0.42195358955259	0.429239338392721	0.983026372029618	0.325594459364513	0.806278197944695
MAP4K4	277.656166699136	0.0795036069402209	0.328240740771479	0.2422112707684	0.808616462220346	0.961391748829315
TMEM182	8.66863809321717	0.647459979135291	0.696508609593548	0.929579290503129	0.352588954112256	0.820109003979503
MRPS9	11.2169128297515	0.0673808217745356	0.505986453002491	0.133167244645982	0.894061115073759	0.976360669451299
TGFBRAP1	14.4831390691014	-0.380847706775616	0.326870691275511	-1.16513262565535	0.243965312358579	0.754930952407478
NCK2	222.363468144664	0.98692526198716	0.48503560648966	2.0347480654664	0.0418762291419275	0.485779284979484
AC009505.1	9.74017902539974	1.90406513457796	0.881576061257566	2.15984214891431	0.0307848914897979	0.458791498096284
UXS1	16.5127360773106	-0.431546229553561	0.33212324743331	-1.29935568463998	0.193821892498977	0.7240870823838
GCC2	51.7211215808369	-0.184552422097554	0.374720182871419	-0.492507290862635	0.622360769078156	0.911163799709742
LIMS1	115.287800076507	0.210779220482054	0.279494881245507	0.754143401634989	0.450763118601826	0.856366177615195
RANBP2	41.9899523898007	0.293381255279982	0.271345293667079	1.08121003801134	0.279603693849949	0.781010870436298
SH3RF3	407.573786852529	0.362336849232079	0.298280422751408	1.21475236587705	0.224460553503494	0.748572546434935
SEPT10	13.8532959492781	-0.115670072869015	0.452181030205374	-0.255804788662805	0.798101576091155	0.959180524247802
MIR4435-2HG	11.1401327948745	-0.699866730525624	1.16155719042335	-0.602524556083671	0.546825022506139	0.891392939629535
BCL2L11	10.8268133670079	-0.611424123103063	0.490084535545324	-1.24758909689473	0.212181573356181	0.740157613432196
ANAPC1	30.1456016206813	0.0353978616697082	0.300001011756216	0.117992474300296	0.906073620866449	0.978861344644498
MERTK	240.794352830683	-0.164363198269582	0.368119523848194	-0.446494107542534	0.655240368059356	0.921010199059203
TMEM87B	22.292423018877	0.353904024375012	0.296804119577065	1.19238245371834	0.2331113170961	0.749788076742903
ZC3H8	12.3758388169532	-0.956781095295751	0.488502179647415	-1.95860148666343	0.0501594753581642	0.512319085855188
ZC3H6	29.7175422609548	0.708356766152116	0.378539732855036	1.87128775309668	0.0613052071268332	0.544607343279278
TTL	16.1780267540898	-0.161938451450727	0.339439060456469	-0.477076654740196	0.63330753782874	0.916117898820689
SLC20A1	13.5655228757243	0.547416956240999	0.565840551941459	0.967440305157969	0.333323969476541	0.812159246110111
IL1B	12.2222485914227	0.988608114390996	1.08314825911731	0.91271726291343	0.36139126232952	0.823270945147245
CBWD2	16.0350904612909	0.327444106095225	0.441147377242566	0.742255588465572	0.457932494340448	0.859090137859267
SLC35F5	28.2503576706691	0.229282713301577	0.256626459996423	0.893449230857848	0.371616648527362	0.827856346479592
ACTR3	76.0045099682583	0.736950280558897	0.192017669012278	3.83792952153677	0.000124076080049364	0.0836410641843882
DDX18	15.7598560380456	-0.749078636163686	0.438869639756702	-1.70683630924881	0.0878524816006011	0.593501946467968
CCDC93	25.6919557572084	0.0823223353700936	0.286809242996333	0.287028181205255	0.774090742210198	0.950007458785798
INSIG2	15.1121249711455	0.42744531117765	0.467149619215989	0.91500729872161	0.360187798490367	0.823270945147245
STEAP3	14.3012973971817	-0.0868447801928425	0.686733656376311	-0.126460643637442	0.899367300710644	0.978861344644498
DBI	9.67093943043648	5.63038838037538	1.16069821350503	4.85086331215499	1.22925242070274e-06	0.00248595814546783
PTPN4	21.4256453926427	-0.482607461613062	0.468484587629439	-1.03014586681514	0.30294153682211	0.794102519438184
EPB41L5	15.7561654992892	0.175012468528759	0.364488090112705	0.480159635599184	0.631113886085288	0.915364080057242
RALB	13.1300469195758	-0.39364609521598	0.357471589062165	-1.10119547192189	0.270811592023636	0.773183025321129
CLASP1	95.6844418652255	0.187743583558446	0.194584713330915	0.964842408967478	0.334623750787141	0.812875351306088
NIFK-AS1	9.33345744957491	-0.488429679078505	0.406748872420311	-1.20081384902719	0.229823418507181	0.749788076742903
TSN	8.32552788879466	0.299905241991415	0.495728978062501	0.604978234606256	0.545193458691192	0.891392939629535
GYPC	27.3245623954295	0.242085074530129	0.409466945454516	0.591220066033437	0.554372979563165	0.891392939629535
BIN1	171.403424220142	0.462619998211413	0.451942041654528	1.02362682727589	0.306011568911556	0.79584213206924
ERCC3	18.8285626778346	-0.584391934702382	0.296447609150436	-1.97131606619173	0.0486877348027558	0.502361372531155
AC068282.1	17.0826053263474	0.675138335489506	0.618043485064796	1.09237998911796	0.274666114879851	0.776317064729617
MAP3K2	78.63828958036	0.0916157693197888	0.172427491586588	0.531329247307308	0.595190641353675	0.901853551721465
IWS1	36.1595371099122	-0.28869413598703	0.223378815784807	-1.29239711014112	0.196219656985222	0.725587709242217
WDR33	47.9204009890255	-0.100108441856477	0.218563229614507	-0.458029660492501	0.646931132134048	0.919618364258966
SAP130	14.563443438672	-0.302840398055001	0.399689089880987	-0.757689928802351	0.448636629560476	0.855936613692895
UGGT1	26.8098598213836	0.74408598290717	0.286298207430955	2.59898931811027	0.00934986827062636	0.32789393524792
HS6ST1	24.8440713693213	-0.0648325051997461	0.423669015731376	-0.153026307783746	0.878377529009645	0.971637880702084
SMPD4	10.064257012782	0.259578945720736	0.39912893226446	0.65036364126252	0.515457357221817	0.877638956117434
PTPN18	43.4942355734534	-0.0310666552596101	0.22356597501008	-0.138959675139338	0.88948201439498	0.97444698110046
FAM168B	20.2757618607803	0.0146257126453318	0.456988490633834	0.0320045536049414	0.974468419507558	0.996863189389593
PLEKHB2	15.0296563110624	-0.695507470371553	0.982480319843024	-0.707909824069228	0.479001258567643	0.867492727083549
NCKAP5	150.129813697689	-0.411098062502646	0.272542233144753	-1.50838296787677	0.131456539607356	0.654800349587711
MGAT5	169.75092007783	0.28499168445426	0.253252449249562	1.1253264688999	0.260450717407047	0.763742200246124
TMEM163	130.183782847365	2.22939408797281	1.52724133098338	1.45975232777215	0.144358154760269	0.666339705037918
CCNT2	33.8093192918461	-0.169278333727603	0.240210729018244	-0.704707630751774	0.480992201597346	0.869282003899643
RAB3GAP1	66.1470723263539	0.230004349670472	0.17112373941366	1.34408206867475	0.178921849852339	0.70471526958231
ZRANB3	18.891466783696	-0.677217325734118	0.342314422946186	-1.9783487937947	0.0478893721353903	0.499764669007987
R3HDM1	39.830625311263	-0.986525270284594	0.93990200028442	-1.04960439491145	0.293900035617718	0.786613621922499
UBXN4	32.2726198470056	-0.160260361182215	0.214028232499912	-0.748781407528939	0.453988967673823	0.857104027081077
DARS	35.5871999610277	0.400418679632185	0.376243719472273	1.06425345835359	0.287213895658812	0.784737751375926
HNMT	37.4791550416136	-0.190566956748215	0.338187027184796	-0.563495762491456	0.57309734478601	0.897535012840005
AC114763.1	19.6575075223989	-0.260105226085411	0.361148441179281	-0.720216942474052	0.471391433962715	0.863570255332712
SPOPL	41.7505178491278	0.184437912583822	0.233282899748492	0.7906190843078	0.429166306833301	0.848335092146444
KYNU	45.1586501621847	0.0889354801726469	0.354097568479564	0.251160945709175	0.801689677728359	0.960468023910057
ARHGAP15	303.400417305281	0.169180401429918	0.323610031658138	0.522790967149747	0.601119726206335	0.903839746937754
AC079793.1	22.4507946050222	0.624233655701361	0.856601046204747	0.728733239898653	0.466164855739973	0.862977179068584
GTDC1	75.4673885142488	0.281952158834304	0.328540971557364	0.858194816609272	0.390784897738409	0.833819218574495
ZEB2	381.162403949228	0.190158388075328	0.241293158920286	0.788080312455728	0.4306497302177	0.848645529007541
ACVR2A	16.4633414634372	-0.252425963534433	0.311612735176809	-0.810063052754266	0.417903937867727	0.843700518114575
ORC4	23.2148825912103	0.332175453296825	0.327208372804884	1.01518017540127	0.310019948830944	0.79584213206924
MBD5	138.739984238042	0.2164689046105	0.231588066642745	0.934715280232603	0.349935050044091	0.820081990078421
EPC2	51.8398497113459	-0.292619831589169	0.219929053061278	-1.33051921752074	0.18334725886899	0.709734023135407
AC105402.3	127.593630781834	-0.208418007345287	1.19412650915219	-0.174535952219384	0.861444278570341	0.969284576796413
NMI	8.12196365111874	0.764788441545721	0.547212178088046	1.39760859163969	0.162230636921502	0.686984120526105
RIF1	35.6158190884311	0.355911048972192	0.253462181324349	1.40419784566102	0.160259943210821	0.686924249109998
NEB	11.7883216943441	0.62013872221743	0.413603183260285	1.49935674413601	0.1337811088452	0.656674747058114
ARL5A	43.2620765459948	0.460333672510084	0.301961573032693	1.52447766080569	0.127389433117807	0.651877034580391
CACNB4	17.1663908639638	-0.32688814495321	1.36118158093669	-0.240150285260446	0.810213752578006	0.961391748829315
STAM2	27.2285314608516	-0.0845535464494995	0.257463920715524	-0.328409301833495	0.742602210819507	0.942039456840767
FMNL2	277.799477537448	0.761513586066291	0.312943284791967	2.43339168173082	0.0149581101873304	0.37812856044389
PRPF40A	39.5993239625505	0.190942258519435	0.204490948608482	0.933744304179509	0.350435805462921	0.820081990078421
ARL6IP6	14.3558774626112	0.707066657550569	0.383961761760865	1.84150279524693	0.0655479113400665	0.560827980521616
GPD2	46.9360480133071	0.649901739117499	0.300517895852568	2.16260578184115	0.0305715131843365	0.457142758260329
CYTIP	12.2902769635246	0.229422877016617	0.439282818867462	0.522266902238754	0.601484510407054	0.903940184453702
ACVR1	17.6600913014637	0.0353302205015766	0.301058865430775	0.117353197525088	0.906580170686902	0.978861344644498
PKP4	12.8391404341844	0.569444748018512	0.722275514029025	0.788403783539627	0.430460558415717	0.848645529007541
TANC1	77.5255573245732	-0.237780064765243	0.397746354742126	-0.59781833806976	0.549961153240919	0.891392939629535
WDSUB1	18.9954930594268	0.0853079234695145	0.303276720485521	0.281287410827128	0.778489965375843	0.952237624986943
BAZ2B	179.655753984168	0.0273648955828561	0.206999024438395	0.132198186233482	0.894827535707106	0.976473714190214
AC009961.1	10.0440978747749	-0.665000588109717	0.444472777098342	-1.49615594559255	0.134613021743901	0.657590711126863
MARCH7	71.7436854181555	0.396127265376481	0.179215540080188	2.21033993591872	0.0270815789618635	0.446563981748794
CD302	13.037650989199	0.537148474487711	0.527927379412006	1.01746659755737	0.308931514510779	0.79584213206924
RBMS1	73.4145325682167	0.638169667961038	0.365661095789464	1.74524901694348	0.0809415322649592	0.579528391737694
TANK	66.8405107467753	-0.00507780752854698	0.236482331361419	-0.0214722491076363	0.982868940361954	0.996863189389593
PSMD14	20.9823552892117	-0.0338747390796643	0.433216355440988	-0.0781935830774023	0.93767406635289	0.988986227054616
IFIH1	9.55319184758266	-0.139409805408968	0.543411367044268	-0.256545618777259	0.797529560017229	0.958777953182765
GCA	29.0922905650231	0.768836618596153	0.532206096417261	1.4446219683913	0.148564098697394	0.670778190343504
TTC21B	16.5578119940938	0.432334123314367	0.387328970659145	1.11619361334793	0.264339267704671	0.765157222703163
CERS6	33.5342083023856	0.625137912908563	0.84675676347898	0.73827330335116	0.460348385979369	0.859820602107009
DHRS9	16.5798885521694	0.959880581008844	0.775808599553759	1.23726468301713	0.215988834776131	0.744072747017663
FASTKD1	24.3017255613601	0.273934808475858	0.302914753551541	0.904329700894703	0.365820602261758	0.826334561128407
PPIG	43.0184769315971	-0.312730773952904	0.198960328540633	-1.57182477656111	0.115991193798051	0.637741031119876
SSB	13.0039551582064	-0.106750880532745	0.661222214085042	-0.161444788542775	0.871743093157179	0.971637880702084
UBR3	73.187791340765	0.100702739890841	0.15927902583697	0.632241058492632	0.527229371771372	0.882164419288203
GORASP2	12.2702396790047	0.288874837710173	0.391068260271051	0.738681368592668	0.460100501873077	0.859820602107009
TLK1	49.5960998213929	0.418416488595245	0.264771747496919	1.58029129826291	0.11404017172698	0.637741031119876
METTL8	21.0417058442244	-0.214958156387207	0.284428738948228	-0.755753997229984	0.449796702821685	0.856366177615195
DCAF17	11.787618846717	-0.360233199825935	0.393186192309875	-0.916189853233785	0.359567326489477	0.823125978732604
CYBRD1	22.9241472662899	0.0257457020422762	0.363718741615821	0.0707846451021494	0.94356915260136	0.990592498500164
DYNC1I2	26.0431410344797	-0.0563561923354541	0.300433332332526	-0.18758302182355	0.851203536596498	0.966329453300129
SLC25A12	12.3596229053951	0.462016481371289	1.2929572403763	0.357333148338939	0.720842417086805	0.938624860542754
HAT1	11.9605870722111	0.0766672270467624	0.382882998661372	0.200236697149794	0.841295468122905	0.965614969759862
METAP1D	8.18755823426686	0.0889489948855017	0.575476241209924	0.154565885636718	0.877163566040923	0.971637880702084
ITGA6	15.9571256685339	-0.325363595475099	0.593225330232319	-0.548465446254091	0.583372349013754	0.898850215903285
AC078883.1	12.0741782718666	0.363115047752683	0.687140281681045	0.528443838082589	0.597191317625567	0.902531198160266
PDK1	17.6669547444928	0.470899906742224	0.485044079201908	0.970839408074094	0.331628255061439	0.809653369600703
MAP3K20	20.1187537033178	-0.522129666204973	0.538925322770394	-0.968834909298598	0.332627565921451	0.811113923812478
SP3	55.0171743777495	0.0440190271999458	0.186362642088811	0.236200918309414	0.813276766969057	0.96207679468018
OLA1	43.646117781877	0.437950807403463	0.348595982833838	1.25632775180951	0.20899716413974	0.739285577829111
CIR1	19.1699996925767	0.303841053908303	0.325822800821777	0.932534657310559	0.351060284490565	0.820081990078421
SCRN3	8.10889203934126	-0.734549496727813	0.442185478051142	-1.66117960265275	0.096677380879938	0.612608834554355
GPR155	25.7722798827707	0.746665629368756	1.35693118649756	0.55026049721505	0.582140714539267	0.898850215903285
AC010894.3	27.8276129790954	0.25319171701043	0.532260078098777	0.47569172934184	0.634294014018929	0.916117898820689
WIPF1	112.287180784572	0.0292909912919811	0.176319760756467	0.166124268580638	0.868059155947186	0.971637880702084
ATF2	31.962629293734	0.227131391757706	0.256415885537556	0.885792981513382	0.375729092547052	0.829850183222614
LNPK	16.7017861478443	0.209911095396318	0.366227711117762	0.573170978120822	0.56652893262661	0.894387466626501
MTX2	23.3273523286018	0.0622761681026704	0.323699638645394	0.192388747677574	0.847437705819391	0.966329453300129
HNRNPA3	62.1639561842169	0.449290379922911	0.20464762823143	2.195434092277	0.0281324738148323	0.450840325943913
NFE2L2	86.8569746429201	-0.171669478470513	0.162860602998279	-1.05408843704408	0.291842429565495	0.785468381662823
AGPS	33.5164560525765	0.440379792317647	0.246872993209472	1.78383138063216	0.0744510687752045	0.573944897406818
RBM45	11.713696119954	-0.277645262547454	0.383796907801748	-0.723417143034598	0.469423642154802	0.863163465282729
OSBPL6	38.8989814203797	-0.807582630626773	0.68200270363668	-1.1841340603497	0.236359999209907	0.751589878260656
PRKRA-AS1	16.3269140944045	-0.0918015157097904	0.356904658579882	-0.257215795599495	0.79701219100721	0.958703215265345
PRKRA	12.2219856013701	-0.0896914808317491	0.37402177620212	-0.239802831114518	0.810483112091988	0.961391748829315
PLEKHA3	10.8617368840536	-0.217730995774807	0.356006723691233	-0.611592369709417	0.540807487700918	0.888699628353595
TTN-AS1	29.5757698592492	0.253776655631426	0.383579754055752	0.661600756943341	0.508227122311033	0.877632912369596
CWC22	14.6042069632036	-0.280670907026013	0.322134365290762	-0.871285206633188	0.383598445804041	0.831832409461701
UBE2E3	41.1386466140907	0.161215648584778	0.287582749170861	0.56058873158972	0.575077935051913	0.897785047056913
ITPRID2	16.198628776861	0.738807386804371	0.396656783227772	1.86258603922607	0.062520530029081	0.549011625047225
DNAJC10	30.9718109020988	-0.489718926965388	0.297442272435294	-1.64643351785823	0.0996745370863527	0.616969843489072
ZC3H15	18.0530721257882	-0.560894112159083	0.557738084391713	-1.00565861979967	0.314579815053488	0.799286011161015
ITGAV	61.7634539419432	0.715600609886557	0.497983385805006	1.43699695669519	0.15071885828392	0.673264063631805
AC007319.1	9.22908576605339	1.16584667220434	1.26000038654533	0.925274852812429	0.354822956041814	0.820831104618767
WDR75	13.1955544032668	0.565212655593954	0.396455884327568	1.42566342924286	0.153965517594676	0.680748340808993
SLC40A1	16.9081453577868	-0.552131082374256	0.585057891968281	-0.943720424857016	0.34531253378908	0.819095493138366
ANKAR	29.4991095242566	-0.485250872271204	0.296452183742661	-1.63686050864929	0.101659619158493	0.62111672652022
ORMDL1	22.7665617803061	0.153881945172582	0.323130011884738	0.476223004712643	0.633915512000128	0.916117898820689
PMS1	46.6909867725211	0.0426848445466304	0.270524246322193	0.157785651847979	0.874625705188045	0.971637880702084
HIBCH	35.4725759059227	-0.271041775676766	0.216029157195172	-1.25465367358672	0.209604509886296	0.739473117680708
NAB1	15.223469644389	0.439411098127298	0.370066967248306	1.18738265507622	0.235076718446204	0.750637079375328
GLS	92.399598084002	0.369698593942041	0.182941781197604	2.02085380125775	0.0432949014989605	0.489194740339204
STAT1	16.7656101527248	-0.0887152749412928	0.378302015534977	-0.234509125773057	0.814589749355811	0.96207679468018
NABP1	35.6553644463339	-0.00918853370674717	0.354911878188762	-0.0258896201322971	0.979345379207641	0.996863189389593
SLC39A10	54.4060890478241	0.175679340752779	0.321943787847745	0.545683275727195	0.585283670023762	0.898850215903285
STK17B	14.6082430713386	-0.280704109426738	0.394145060442075	-0.712184770530674	0.47635036635787	0.866312252006354
GTF3C3	11.672845767407	0.325254208900526	0.463881060194157	0.701158630542905	0.483204024064128	0.869910627298833
ANKRD44	522.630448306448	0.0419556096784302	0.294197929048061	0.142610146217502	0.886598083869904	0.973310332266132
SF3B1	65.9623311844492	0.230206031430476	0.22697949189974	1.01421511478298	0.310480117875101	0.79584213206924
HSPD1	18.802475543276	-1.09102834796741	0.723870017810127	-1.50721582759847	0.131755344562615	0.655212848738842
PLCL1	44.6024808604303	0.0140033427615466	0.689839845879598	0.020299411298417	0.983804525406917	0.996863189389593
FTCDNL1	28.04779592882	-0.441143989807018	0.269780033296212	-1.63519881148007	0.102007377238664	0.622614444373214
TYW5	8.27483790431719	-0.184784147277552	0.480905458761124	-0.384242149701481	0.700798980689644	0.935712638674303
SPATS2L	18.9847544214999	-0.781574589327117	0.845027321118307	-0.924910437561691	0.355012496871542	0.820831104618767
CLK1	43.5238814531229	0.546247359839175	0.26596804429364	2.05380823583488	0.0399942555184757	0.485290296461185
ORC2	20.6353753656886	-0.501180115639039	0.257715373925598	-1.94470398876447	0.0518106152029167	0.519184140208833
AC005037.1	8.17754033501672	-0.631054389535822	0.501763928321228	-1.25767189293014	0.20851044125773	0.738921055555284
FAM126B	26.1172837215792	-0.0798699397484898	0.29766080829195	-0.268325347252811	0.788448897078775	0.955696061033285
CFLAR	77.6834147631276	-0.467530833644749	0.219537903285139	-2.1296132770181	0.0332035540058741	0.460730484242545
CASP10	17.8043616524378	-0.557589044566498	0.374955376898731	-1.48708107396229	0.136993399499176	0.660874701941222
CASP8	17.3017691026127	-0.177011002856626	0.324721641989517	-0.545116123988865	0.585673653787051	0.898850215903285
TRAK2	15.9107792588843	-0.0311423110481904	0.37007310350668	-0.0841517817779705	0.932935754705641	0.988560827012209
ALS2	10.1448143644711	-0.295959209470816	0.459328074186339	-0.644330765096567	0.519360969847967	0.87948752336073
NOP58	18.809063935689	0.301710634148445	0.373615132031208	0.807543935675613	0.419353172365274	0.844412776880226
BMPR2	72.6361663117893	0.00235459494447759	0.220771889542995	0.0106652841960617	0.991490495727282	0.997574268254962
FAM117B	16.5756025001217	0.366328752257059	0.518638649630579	0.706327522096533	0.479984481809275	0.868236687876229
WDR12	9.64727205616216	-0.100344882122425	0.472598706811701	-0.212325765339865	0.83185289581976	0.965305686016635
CARF	15.9044562529941	-0.658492886822744	0.378978538304469	-1.73754664253234	0.0822907286126288	0.579528391737694
NBEAL1	45.7769695437326	-0.00504579488249947	0.291332366925266	-0.0173197195208792	0.986181554059695	0.997193914746695
CYP20A1	25.3957496399044	-0.437562276978472	0.281962600777051	-1.55184508786842	0.12069929460548	0.645838730373299
ABI2	26.375730030764	-0.0540020496630206	0.655393799369388	-0.0823963389873091	0.934331547217398	0.988764956736081
RAPH1	66.4210278712386	0.168809929590193	0.194256895550572	0.869003538390458	0.384845195399532	0.831832409461701
PARD3B	37.4313378581921	-0.651205748845682	0.465978521348785	-1.39750164226616	0.162262773152119	0.686984120526105
NRP2	34.5085924621063	-0.556385470917309	0.34240393726646	-1.62493888171715	0.104175582349162	0.625426309978326
INO80D	94.6418335464132	1.75597116440774	0.768009025151507	2.28639391843258	0.0222312238016979	0.407141154727402
NDUFS1	23.2329674747565	0.521436649054089	0.497483607546485	1.04814840357401	0.29457023823796	0.787151139934068
EEF1B2	16.7303076564268	-0.0553917532812439	0.648080565186696	-0.0854704742847625	0.931887367664015	0.988560827012209
FASTKD2	10.4040407443987	-0.00232097916725634	0.390379964156611	-0.00594543619130313	0.99525625620288	0.998554190098933
KLF7	33.5551607926073	-0.124547706683783	0.374929157860495	-0.332189972619108	0.739745814957573	0.942039456840767
AC009226.1	12.7284972650392	-0.423549533867884	0.859750382057064	-0.492642449142607	0.622265248645282	0.911163799709742
CREB1	51.5979650249969	-0.271877270655698	0.23080761533566	-1.17793890925267	0.238820961859824	0.751610572306165
METTL21A	24.8798951026133	-0.609859681706776	0.261778997627962	-2.32967383645308	0.0198233963825422	0.395620216621328
CCNYL1	10.672695792669	0.0424375804484653	0.379983032872029	0.111682829961404	0.91107489385395	0.980591845095623
PLEKHM3	21.4665109499253	-0.581573543249686	0.405376917577568	-1.43464888609106	0.151387176486193	0.674350954289086
IDH1	21.925127963176	0.471997577883807	0.34997471731053	1.34866193052742	0.177445578707929	0.702315989363595
PIKFYVE	44.4100145619071	0.493265950663761	0.216976899946275	2.27335698309773	0.0230046761995356	0.415815519274703
RPE	14.4767159662856	0.43099174384815	0.358117884855082	1.2034912582558	0.228786272185305	0.749002412501111
KANSL1L	49.6115783482365	-0.0867290813612964	0.24624528097851	-0.35220606468745	0.724683729035709	0.938654181054578
AC007038.1	12.7868868037244	-0.0332809979715949	0.341617196131302	-0.0974219048352683	0.922391349924885	0.984544039407861
IKZF2	32.9767325786773	1.19267996758771	0.675347050634983	1.76602528502392	0.0773916069280933	0.579528391737694
SPAG16	9.16427183389728	-0.0572586271777342	1.43340266436851	-0.0399459472212993	0.968136219729993	0.995420282832559
BARD1	12.1014759806244	0.144444226466857	0.400620283555738	0.360551455819537	0.71843478415828	0.937620653946033
PECR	8.13270095597712	-0.600608029182898	0.455453993464957	-1.31870186187995	0.187268804089509	0.712649153161255
XRCC5	71.9072568288362	0.180270420300004	0.151184389844369	1.19238778874972	0.233109226159129	0.749788076742903
SMARCAL1	15.8442647866702	-0.418449006594123	0.361597307721598	-1.15722378916686	0.247180940824011	0.756578281603857
RPL37A	45.7773473151284	2.1471614737034	0.705148187526407	3.04497907203795	0.00232696501381539	0.201433502440108
DIRC3	16.2861142362226	3.25072572576519	1.74714094303932	1.86059730253372	0.062801066059465	0.549011625047225
ARPC2	64.046951239146	0.344255736952529	0.26259533012869	1.31097432990838	0.189866436409203	0.716804099920406
PNKD	14.4640152014094	0.935262436370198	0.987361549187781	0.947234006772453	0.343519550246559	0.818591167064365
TMBIM1	15.7226985222189	0.204073121099287	0.402042928158705	0.50759037606733	0.611740641259704	0.906692596824466
SLC11A1	107.89424331168	1.75253125525477	0.845936845314661	2.07170460178134	0.0382929979317469	0.477374105164569
CTDSP1	11.1470860010512	0.100264758494149	0.40760774501888	0.245983447859914	0.805695045601664	0.961391748829315
USP37	24.2763933424311	0.0557577164895439	0.256715476334529	0.217196552719265	0.828055171096818	0.965286438588881
CNOT9	11.4122826630371	-0.32235699943083	0.352977902953734	-0.913249800436041	0.361111177494098	0.823270945147245
TTLL4	15.886272412252	0.360525001537639	0.612657732822174	0.588460705256914	0.556223101688129	0.891392939629535
CYP27A1	21.020926586691	1.25867460153262	1.02389420588583	1.22930142030023	0.218958814976032	0.744723633884468
FARSB	14.7864302182941	-0.16288694365123	0.489698770227121	-0.332626817861282	0.739415997294656	0.942039456840767
ACSL3	29.444609825215	-0.497403256407356	0.501669544406758	-0.991495820212791	0.321443532323368	0.80318346066235
CUL3	62.4051640364359	0.343427397483576	0.17901098504719	1.91847107814665	0.0550513059627799	0.532474328955266
DOCK10	301.13293247646	-0.0455584703446458	0.24377992834279	-0.186883598885073	0.851751898837826	0.966329453300129
RHBDD1	41.772781461355	-0.279331186813911	0.232104258975632	-1.20347290500704	0.228793370310485	0.749002412501111
MFF	31.8428478660539	0.455973582806524	0.386721612981372	1.1790744750242	0.238368521506145	0.751610572306165
AGFG1	47.794828756872	0.553306455386776	0.365648399922118	1.51321995530304	0.130223796982044	0.653247540306394
PID1	32.642627846938	-2.55633161050369	1.00345454748693	-2.54753104353936	0.0108488200128767	0.346419952726962
TRIP12	88.4836461944395	0.14069212862414	0.158502419257788	0.88763395084411	0.374737684944869	0.828245367781609
AC009950.1	23.3418627033727	-0.258185755096131	0.388444839774796	-0.664665169051584	0.506264676598775	0.877632912369596
SP110	56.2697701743746	-0.145221564565541	0.245155784150446	-0.592364422764024	0.553606584693624	0.891392939629535
SP140	37.6405314045783	-0.38951789623627	0.337762229255405	-1.15323106759142	0.248815554939371	0.758000990300554
SP140L	25.9172099651033	0.213243796078457	0.27293814750946	0.781289819778916	0.434632056257472	0.851703289331149
SP100	155.032765773961	-0.0630890132456081	0.24569765476312	-0.25677499163121	0.797352476715718	0.958777953182765
CAB39	119.408653188428	0.31675220286426	0.184777386461558	1.71423683887941	0.0864852377493728	0.588235355858122
PSMD1	39.2675996000805	0.1671243956729	0.275772156420813	0.606023457342363	0.544499176656796	0.891392939629535
ARMC9	12.3893818742241	0.817112965386323	1.33476753872132	0.612176234199629	0.540421163715617	0.888699628353595
NCL	20.0347698535197	-1.16177052531139	0.545950116770931	-2.12797925968544	0.0333388032253938	0.460743779427025
PTMA	56.8024243191256	0.732793923700525	0.408454220110214	1.79406623220295	0.0728025980054896	0.572460544736183
PDE6D	12.3623716075429	-0.302379964569626	0.335568518408688	-0.901097534427703	0.367536463740108	0.826334561128407
COPS7B	10.8465128700617	-0.439983223908127	0.405668090644327	-1.08458918523588	0.278103647027915	0.779749041177761
DIS3L2	45.2788497807048	-0.20661541156449	0.218655987845596	-0.944933699736552	0.344692725428129	0.819095493138366
EIF4E2	10.5367693225842	0.248560242969983	0.386527379049409	0.643059861842827	0.520185257803714	0.87948752336073
GIGYF2	66.996372028375	0.277955584371726	0.176737326545421	1.57270447508038	0.115787263160289	0.637741031119876
INPP5D	339.375719924704	-0.444385804066683	0.244041728305715	-1.82094188216039	0.0686156918012965	0.566382860079545
ATG16L1	9.91820758668687	0.0362933094403187	0.475793266748734	0.0762795776584312	0.939196673167021	0.989426326810959
DGKD	20.0827518841758	-0.359242910277248	0.348128818214901	-1.03192522848104	0.302107146362556	0.793802851440731
USP40	28.7996700496314	0.201169663815294	0.286461138837298	0.702258130480842	0.482518199368255	0.869668175728207
AGAP1	29.7128116494439	-1.27242765347929	0.825642825879541	-1.54113572309406	0.12328375717201	0.6486115092957
LRRFIP1	80.8924681024641	-0.128505460911814	0.279908283180069	-0.459098457008309	0.646163464666326	0.919372668703874
ILKAP	22.6768310864729	-0.406662673141036	0.268777023983095	-1.51301129506745	0.130276789803716	0.653247540306394
TRAF3IP1	8.57739017377287	-0.516091252868407	0.502544949689251	-1.02695540605379	0.304441462879357	0.794428539909273
HDAC4	81.1941089420651	0.451399206006741	0.39107521727269	1.15425162748676	0.248397021920108	0.757679603815634
NDUFA10	28.9737348700391	-0.00163870438590572	0.275930537521782	-0.00593882939026406	0.995261527574362	0.998554190098933
ANKMY1	39.7269414938215	-0.58111934162466	0.234059359640198	-2.48278617235376	0.0130359312290186	0.364909698075189
RNPEPL1	11.3508422324985	1.22440051825073	0.459387255908245	2.66529056368792	0.00769218284331218	0.303941311664832
MTERF4	18.2670128227607	-0.497296116010928	0.349700085353456	-1.42206461147498	0.155007494960527	0.682345612399403
PPP1R7	11.1283684732425	0.799521006419853	0.767012515595944	1.04238325993762	0.297234024492574	0.790236120331483
HDLBP	41.999146719058	-0.207297510010814	0.242660784313451	-0.854268688685362	0.392956131908668	0.834646409118313
SEPT2	57.0322821580934	-0.0725552455695101	0.19728381429312	-0.367770898132115	0.713044070446806	0.937523984869792
FARP2	26.0058592598792	-0.238944247309506	0.286727131929666	-0.833350669332956	0.404646987549559	0.841561098042031
STK25	11.907514693712	0.376759501068029	0.387222620482181	0.972979059433246	0.330563709764311	0.808681462556481
ATG4B	21.3491084725382	-0.0733178329146147	0.287079872724405	-0.255391756373668	0.798420537198273	0.959180524247802
ING5	11.0097904278748	0.140511068613067	0.456780696686954	0.307611660545638	0.758377846354519	0.943853519052272
D2HGDH	16.5908845749504	-0.169576754763087	0.347933869421652	-0.487382142603603	0.625987546009218	0.913249239660235
LINC01266	17.6856798711575	-0.287628282223894	0.767752399249475	-0.37463677418015	0.707930619789603	0.936099001147437
TRNT1	14.2832310297456	0.392119358004061	0.348643623851268	1.124699639341	0.260716334596151	0.763742200246124
CRBN	16.0390489991117	-0.189104152548137	0.38086100199288	-0.496517499976728	0.619529343636031	0.91026464894209
AC034195.1	16.5857252209947	0.0158458645487048	0.481919482077129	0.0328807303668391	0.973769699426	0.996682863425983
SUMF1	120.2094747621	-0.277156491573621	0.244076135614792	-1.13553293883281	0.256152088890872	0.762571264187646
ITPR1	59.2365812628727	0.234456782066983	0.806424177490793	0.29073630058625	0.771253006382607	0.948580849222419
AC018816.1	8.1464619495529	-1.50474857083736	0.432837242948165	-3.4764766557243	0.000508048455352358	0.143512249451521
ARL8B	32.0381485232047	0.401616208499361	0.290697932488473	1.38155853074492	0.167107294419701	0.68866828923502
EDEM1	13.1091402716236	0.121705587254635	0.508814251518802	0.239194532958434	0.810954741711695	0.961391748829315
LMCD1-AS1	13.1314270638969	-0.412913718365048	0.98676272947956	-0.418452892503173	0.6756160217572	0.924303891676195
SRGAP3	69.2880488946885	0.341144909621406	0.905931371336211	0.376568160034276	0.706494553386065	0.936099001147437
THUMPD3-AS1	27.46707039621	-0.0990348910052322	0.293512247525683	-0.337413146606655	0.73580547557785	0.941515340715395
SETD5	78.4827046767223	0.0353148612992956	0.17417447757446	0.202755660824063	0.83932601556409	0.965519697074125
MTMR14	29.1716112470138	-0.28367875398069	0.228006804367062	-1.24416793072545	0.213437763894714	0.740672903756525
OGG1	8.86552441011632	-0.664242096747112	0.445620970026257	-1.49059883045444	0.136066851567771	0.660575853901098
TADA3	8.16213036211817	-0.188983842893503	0.666232557854539	-0.283660473607122	0.77667058843827	0.951469221831464
CRELD1	10.0182448895484	-0.175999386117741	0.589423977104209	-0.298595566102369	0.76524864893262	0.945579884341453
EMC3	11.6973022661025	-0.295577782818326	0.435082429422451	-0.679360421910602	0.496909520730117	0.876681617655454
BRK1	10.8951260897842	1.54799181456127	1.0267627419554	1.50764314997759	0.131645882772482	0.65520555437297
VHL	13.7849585505132	-0.122662306554473	0.325320122211221	-0.377051089618219	0.706135637971601	0.936099001147437
IRAK2	16.7726478202768	-0.698955054172338	0.541109039484869	-1.29170833079731	0.196458171342882	0.725890210436824
SEC13	13.9442500557177	-0.0315555248794592	0.337829784643349	-0.0934065802184162	0.925580563116573	0.986039908064662
HRH1	9.65253913603607	-2.07400601326403	0.836639065323488	-2.47897342979331	0.0131761120990039	0.365111438383613
ATG7	173.904195436122	0.14724092403798	0.342737058344418	0.429603162112737	0.667484336487645	0.922966751989339
VGLL4	46.1335553015288	-0.0190123168501453	0.241921586287149	-0.0785887573818178	0.937359730189379	0.988986227054616
TAMM41	17.8560890400073	-0.736114816139507	0.282552112825043	-2.60523557505766	0.00918111105104705	0.326348693338751
PPARG	38.7908065039958	0.954120204462458	0.559714905369389	1.70465391453668	0.0882589897098029	0.593655912254915
TSEN2	14.2095926080059	-0.128542681654266	0.354681382966598	-0.362417335184382	0.717040187153015	0.937620653946033
RAF1	45.566769829157	0.0276581520587656	0.208140310075788	0.132882246830009	0.894286507357981	0.976360669451299
RPL32	39.0150666178247	2.44087223463544	0.737897073701763	3.30787629010434	0.000940063260958467	0.17282920618894
NUP210	13.4953865074835	-0.781437838509944	0.465491475684711	-1.67873716132072	0.093203280110083	0.603483778471584
XPC	18.9623235002167	-0.575741557336351	0.311296125954639	-1.84949798385941	0.0643859386581006	0.558611844763932
SLC6A6	19.6948526174771	0.786095185419526	0.529782784666366	1.48380658672134	0.137860239198087	0.660874701941222
CCDC174	9.37876186702972	-0.463265535509298	0.380754118729303	-1.21670525076751	0.223716380570306	0.748572546434935
FGD5-AS1	14.4704101436248	0.324885573032181	0.374723686523334	0.867000365112896	0.385941809644434	0.831832409461701
NR2C2	39.3541150312604	-0.0305783092421836	0.240244288515373	-0.127280067431143	0.898718735873511	0.978861344644498
MRPS25	13.6679773568348	-0.723174121113007	0.416395153168392	-1.73674961298253	0.0824313763779068	0.579528391737694
RBSN	9.68337445593335	-0.530493602013691	0.395071879071612	-1.34277742890815	0.179344054101712	0.70471526958231
CAPN7	29.1132272655852	-0.290505659562412	0.231675257068263	-1.25393476730584	0.209865716747934	0.739473117680708
METTL6	8.96540423012377	-0.681444958695434	0.546085354686963	-1.24787261340503	0.212077711380099	0.740157613432196
HACL1	11.3819380833525	-0.216262875523956	0.395887602888513	-0.546273421915813	0.584878002976707	0.898850215903285
ANKRD28	8.17627406960853	-0.736255078579553	0.788292416115614	-0.933987266054798	0.350310461641352	0.820081990078421
OXNAD1	14.1230860867777	0.259823787033522	0.378360236610692	0.686710076515951	0.492265445837313	0.876039048779972
RFTN1	12.3616164369972	-0.76815939911327	0.561695948047082	-1.36757155144883	0.171446226345888	0.695119172280521
PLCL2	140.187700604517	-0.255175244228216	0.198211809750367	-1.28738668270872	0.19795954372112	0.727338150285934
TBC1D5	282.854537454954	0.290953860147054	0.220053323275764	1.32219707394485	0.186102535190837	0.71258082281112
RAB5A	24.5091041328188	0.392974877739971	0.259953058040387	1.51171477151431	0.130606439161308	0.653247540306394
KAT2B	37.3468284324096	0.720000310154091	0.3088515827895	2.33121780905624	0.0197418775386082	0.395620216621328
UBE2E2	409.753796948887	0.290025445685677	0.13186916021946	2.19934247858263	0.0278535793901975	0.449435282341299
UBE2E1	101.1334232379	-0.0527266727372182	0.197907309530586	-0.266421047622142	0.78991495716149	0.955933053990754
RPL15	46.5513121472102	2.10341758029645	0.961274357687609	2.18815529975887	0.0286582919038172	0.452216017633704
NR1D2	19.3211382336134	-0.276389472469113	0.962090604164767	-0.287280087002885	0.773897868601868	0.950007458785798
THRB	8.73662415461959	-1.83280713292187	3.36470351595307	-0.544715789736595	0.585949003444452	0.898850215903285
TOP2B	29.6008160845927	0.35636516273882	0.281969195133696	1.2638443095525	0.206285913782299	0.737331445757934
NGLY1	29.525885390409	0.0114326139227448	0.257268935056142	0.0444383769857405	0.964554971439032	0.993709460302361
NEK10	28.1142788436818	0.324942208675603	1.19145938894864	0.272726214329752	0.7850636821973	0.955150766003346
SLC4A7	193.46430942489	0.130543974421102	0.331421609662653	0.393890955251772	0.693661548354107	0.933300009596563
CMC1	31.6420421468935	0.305445643889527	0.278148572299385	1.09813845659708	0.272144034982614	0.774073070904604
TGFBR2	159.844041153166	0.117802844070277	0.190206841002286	0.619340731645195	0.535691916761465	0.886568337053574
STT3B	39.51234001028	0.483538926204386	0.294262627772656	1.6432223482282	0.100336937638038	0.618642480335344
GPD1L	11.7872429863709	-0.536607895340249	0.402918677800149	-1.33180198612289	0.18292526515513	0.70874070558968
CMTM7	65.6134747932263	-0.229602496535789	0.174708916671169	-1.31420021891578	0.188778834860442	0.716273415321013
CMTM6	35.1195312921111	-0.0163021144939836	0.29056601976548	-0.0561046832218761	0.955258413145657	0.992698261477794
DYNC1LI1	21.1962101014446	-0.0248898300949403	0.321493322378839	-0.0774194310188839	0.938289883455805	0.988986227054616
CNOT10	19.5469880333235	0.185586566468333	0.298717945687507	0.621276924093735	0.53441743399946	0.886462014441623
GLB1	38.7100108504998	0.113524330329657	0.235051483913152	0.482976446009601	0.62911246056033	0.914788119619386
CRTAP	11.736970914387	0.534489333187413	0.411761348763538	1.29805610651026	0.194268055861773	0.724415669891443
UBP1	20.0495023395101	0.25232006880639	0.299619027397966	0.842136332253856	0.399711646488653	0.838849608397062
CLASP2	75.101392034155	0.0248616800911964	0.26135162182278	0.0951273227914189	0.924213696031161	0.985069310940525
PDCD6IP	49.6778251312359	0.381534320344352	0.217039208457903	1.75790504883985	0.0787636666330099	0.579528391737694
TRANK1	45.2207262334278	-0.86801130705821	0.297059420533949	-2.92201238896247	0.00347777706570488	0.221908661069288
EPM2AIP1	14.1756564192289	-0.288934580670542	0.691314145285413	-0.41794975936917	0.675983850434573	0.924303891676195
MLH1	12.162401269178	-0.0834582661713985	0.374949539397573	-0.222585327896362	0.823858256639341	0.963815665837039
LRRFIP2	29.7101907266712	0.00120607703525815	0.272502898638874	0.00442592369212359	0.996468635347966	0.998554190098933
GOLGA4	121.739904198938	0.0448711770105892	0.357067994047529	0.125665637241675	0.899996603689021	0.978861344644498
ITGA9	76.251741048406	-0.66344148828023	0.267176973938418	-2.48315368836069	0.0130224889389462	0.364909698075189
ACAA1	14.226548645474	0.430007506303047	0.3979960030849	1.08043172034398	0.279949976905006	0.781067110352113
OXSR1	29.6567588697861	0.104982651575293	0.328551186645158	0.319532102888663	0.749323051672024	0.942039456840767
XYLB	11.8009601005943	-0.883275604745775	0.403248918337812	-2.19039795168361	0.0284953884512442	0.452216017633704
EXOG	12.691990032532	0.390932499083069	0.418305716588275	0.934561693948477	0.350014227896398	0.820081990078421
WDR48	15.1539985986271	0.18673593109201	0.458857670805599	0.406958285701456	0.684038626057592	0.927202394921396
CX3CR1	197.051175675483	0.117735579720589	0.66400554354366	0.177311139741784	0.859264001184487	0.968652535293434
RPSA	26.738025405934	2.26753676777114	0.615477956401281	3.68418843305047	0.00022943247202797	0.0994262005566924
RPL14	37.1651197673643	2.07626485522884	0.680171830555331	3.05255931215743	0.00226898885508589	0.201433502440108
ZNF621	12.9492117948916	-0.561380823944102	0.358071249945921	-1.56779083500529	0.116929954494298	0.637741031119876
CTNNB1	55.2684234342038	0.525699568833153	0.220742108565955	2.38151013528115	0.0172418162936737	0.382844238709938
ULK4	38.3894930947519	-0.564125929559109	0.268362839427793	-2.10210150839791	0.0355443847866528	0.460785860044066
TRAK1	94.7802509905416	-0.143757563996766	0.161422972737485	-0.890564468977733	0.373162867882483	0.827909968954543
NKTR	80.9810308441707	-0.079904354789789	0.183130180870149	-0.436325429320939	0.662600634400988	0.922942215039322
AC006059.1	18.3479185654519	0.316377999857628	0.412263152416372	0.767417602090466	0.442833266342829	0.853083090701326
SNRK	25.155129142803	0.130809924722108	0.367863554350426	0.355593597612821	0.722144939035437	0.938624860542754
ANO10	39.3622653946357	-0.0239574268782273	0.238402938115989	-0.100491323922239	0.919954270478742	0.983326736961686
TCAIM	25.8440369636506	-0.471314043664616	0.314463427470182	-1.49878810218497	0.133928612149157	0.656845724285431
ZNF445	11.598993106426	-0.543366911586048	0.399733344170891	-1.35932345777427	0.174044113904248	0.699138526944679
ZKSCAN7-AS1	11.7849796763711	-0.480826351283389	0.450172493211075	-1.06809358309225	0.285478300139475	0.784737751375926
ZNF197	13.1057170316536	-0.00409458910452408	0.461107246875817	-0.00887990620894928	0.992914953047178	0.997879876958301
ZDHHC3	19.6994405343797	-0.303621699457187	0.277067144564197	-1.09584158718912	0.273148105451342	0.774505345933146
CDCP1	8.57589239614949	1.80548142941911	0.758331102566895	2.38086163591034	0.0172721981819913	0.382844238709938
LARS2	17.4222580171799	0.261683718811181	0.32260712548209	0.811152941585317	0.417277846103859	0.843700518114575
LIMD1	24.4364792809037	0.134715383134662	0.355681658904049	0.378752684492521	0.704871526352041	0.935943553817686
SACM1L	29.0918177182011	0.704850228839568	0.269997635132821	2.61057926856592	0.00903890211593044	0.325324713645051
FYCO1	9.22384911224973	-0.613254642415221	0.385597468904194	-1.59040110962863	0.111744420381592	0.635807040717771
CCR1	24.0157875972148	0.353941818064335	0.424193986995245	0.834386693152965	0.404063113343061	0.841561098042031
CCDC12	21.5902603402581	-0.292456560662215	0.318413962146315	-0.918479072622539	0.358368110219001	0.822116462481968
SETD2	92.3868965362538	-0.25020436808523	0.164588842129945	-1.52017818976872	0.128466197397309	0.65294034641007
KIF9-AS1	22.747655303867	0.174662015537484	0.391936769011612	0.445638249195012	0.655858576687045	0.921010199059203
KLHL18	36.8139201858522	-0.443762466223941	0.251870089784739	-1.76187044123899	0.0780911897886274	0.579528391737694
SCAP	16.214001874575	0.00932369360205768	0.328313996533025	0.0283987088595531	0.977344153968102	0.996863189389593
SMARCC1	46.0944499445908	0.0900087736809282	0.213393864286253	0.421796446594115	0.673173599598018	0.924303891676195
DHX30	12.0849543052077	-0.390729851861606	0.482081921749557	-0.810505091009389	0.417649940238208	0.843700518114575
MAP4	52.4271944151906	-0.0193869834152047	0.245753531584356	-0.0788879137980972	0.93712177667214	0.988986227054616
SHISA5	8.2587144850631	1.2291270124441	0.697707404933051	1.76166542558343	0.0781258427043599	0.579528391737694
IP6K2	16.9271004121999	-0.0464118429692404	0.344928907231329	-0.134554808240858	0.892963874365762	0.975970424387873
PRKAR2A	31.3212349771058	0.267189088910735	0.233658221390591	1.14350390634915	0.252829433764785	0.761626700422518
ARIH2	37.9959445815221	0.36545067265376	0.214535529315737	1.70345058377682	0.088483778297966	0.593655912254915
WDR6	14.631236945483	0.342445767330335	0.39500775915712	0.866934280129222	0.385978019597342	0.831832409461701
QRICH1	16.9985334485404	0.512230837837968	0.387784984972902	1.32091457299143	0.186529850052182	0.712649153161255
USP4	43.5344704539849	-0.884564357262437	0.290017927027035	-3.05003337666081	0.00228815936071481	0.201433502440108
RHOA	43.442782981664	0.292403305932407	0.264919526582305	1.10374387914952	0.269704255547918	0.772239379773838
IP6K1	24.9717871591035	-0.0215255585058128	0.342293590276706	-0.0628862447830583	0.949857088236733	0.992246822722461
UBA7	13.3547622620792	0.630018683845999	0.537343706740456	1.17246871219115	0.241008926592267	0.752548202591501
RBM6	120.170193438094	0.121883285381043	0.153403574572466	0.794527022728972	0.426888683810928	0.848046380052686
RBM5	36.3313967334108	-0.0255623241488936	0.194624372235125	-0.131341845090254	0.895504890889766	0.976636378398025
GNAI2	58.6005958015134	0.131663630483473	0.192691050500233	0.683288767909402	0.49442439023108	0.87631532631083
RASSF1	17.7943071938417	-0.131221027742705	0.284179603500699	-0.461753856104534	0.644257844970844	0.917753544362083
MAPKAPK3	13.5532035328438	-0.120592471933002	0.336229324668499	-0.358661375095401	0.719848426606574	0.938199872013337
MANF	8.12480645047247	0.791736780916661	0.913686131756856	0.866530369016647	0.386199379748825	0.831832409461701
DCAF1	16.2466504422575	-0.123103301385132	0.381152932083879	-0.322976136408262	0.746713314753607	0.942039456840767
RAD54L2	15.0856432625306	-0.194713522500676	0.336139653928686	-0.579263767975396	0.562411209115983	0.893232671650961
RPL29	38.1646747479905	1.80777331178375	0.799320332540462	2.26163809200016	0.0237197725194251	0.417569492856309
WDR82	18.8431189239697	-0.209023704286373	0.430223222564063	-0.485849422633732	0.627073930310883	0.914038392371083
DNAH1	12.9432327786486	0.0256145241286688	0.374278224281326	0.0684371210156636	0.945437672788586	0.990627053032899
NISCH	15.254112837861	-0.783305135265485	0.452425706365292	-1.73134533304577	0.0833901905368398	0.579528391737694
STAB1	56.1230544118287	0.293361210584371	0.507310208070551	0.578267903774516	0.563083260349035	0.893385655187089
SMIM4	11.7308176224332	0.828166031652991	0.429837808246295	1.92669424551517	0.0540177454414991	0.529809502235311
PBRM1	87.7542302482339	-0.1220783196115	0.157399405089442	-0.775595813352215	0.437987673140464	0.851752823694373
GNL3	12.1206901239427	-0.136311652272027	0.583042543009953	-0.23379366378364	0.815145168843787	0.96207679468018
NEK4	11.1743017643936	-0.271234239114769	0.362853756487155	-0.74750291065092	0.454760046513776	0.857104027081077
SFMBT1	16.2714470578419	-0.00325299150522944	0.333101720357634	-0.00976576014599046	0.992208174606364	0.997799932925047
PRKCD	44.7320692505969	-0.0636801613274045	0.3113941091162	-0.204500211992262	0.837962626348566	0.965519697074125
TKT	14.9411416098694	0.823706908706346	0.665042619788189	1.23857762524858	0.215501958435757	0.74387542537754
DCP1A	25.5383110395909	-0.193555183294048	0.245608204661837	-0.78806481062203	0.430658797184493	0.848645529007541
CACNA1D	93.8055744173496	-0.983973373970888	0.842184855797115	-1.16835795276747	0.242662408000369	0.754930952407478
WNT5A	24.1909747396403	1.23054036182717	0.667564039682108	1.84332931176633	0.0652809439774375	0.560827980521616
ERC2	55.2205004096636	9.35274516332198	3.05492980998173	3.06152538521921	0.00220212318292232	0.201433502440108
CCDC66	27.5972534100242	0.107574716137521	0.275119696786273	0.391010594276319	0.695789404938373	0.933379450223973
TASOR	35.9181553507302	0.257981018147761	0.243976998777138	1.05739893285356	0.290329558361281	0.785468381662823
APPL1	31.0755460286823	0.127257894372653	0.23591273147712	0.539427836623541	0.589591677837105	0.900076886293009
ARF4	14.6543018464904	0.411486109497185	0.354134354982345	1.16194914079347	0.245256124475876	0.754930952407478
DENND6A	34.2085063248705	-0.060268961345763	0.263356963015728	-0.228848938169763	0.818986328776933	0.962943809435979
SLMAP	46.4669626378132	0.155289191664759	0.199847175821694	0.777039710600212	0.437135341979333	0.851752823694373
ABHD6	8.98364074355849	0.0614845270093964	0.519076555230931	0.118449824770149	0.905711249156487	0.978861344644498
PXK	13.6702256277805	0.626399290802052	0.43262329088185	1.44790931048861	0.147642415433381	0.670468962899942
FHIT	351.326373180599	0.15986735933742	0.277202534256454	0.576716802991124	0.56413077958165	0.893385655187089
PTPRG	28.1865869112699	3.56081267284269	1.51242972355962	2.35436570531161	0.0185543467903904	0.388244862473935
ATXN7	10.0593514476218	-0.390953275546485	0.3859244969171	-1.01303047272085	0.311045605841424	0.79584213206924
MAGI1	46.4098207375443	0.497464943460676	0.606774997034749	0.81985076163609	0.412301189096765	0.842655881204788
SLC25A26	28.3950384146364	0.142922935832262	0.254015749264979	0.562653836409058	0.573670624775119	0.897535012840005
LRIG1	21.763611415852	-0.244882222483122	0.361316215115893	-0.67775043642748	0.497929941453457	0.876681617655454
SUCLG2	90.2090226473245	0.306736034378073	0.168181363593786	1.82384080984706	0.0681761422148277	0.565854891677565
SUCLG2-AS1	18.0962277487471	1.22798593193793	0.526537370463733	2.33219140904741	0.0196906239230371	0.395620216621328
TMF1	24.8324753897268	-0.18740800098234	0.289246099043596	-0.647918853882602	0.517037435646327	0.878079297246279
UBA3	30.0548752313083	0.063586119676963	0.231536045287242	0.274627303053737	0.783602587775898	0.954688004454098
ARL6IP5	36.0484245565627	0.162436675741549	0.363616006802967	0.446725866580371	0.655073003134495	0.921010199059203
FRMD4B	131.915969522015	0.232676935127376	0.40350723788163	0.576636335816194	0.564185147815719	0.893385655187089
MITF	58.321800099284	1.12711321433337	0.52806821231295	2.13440837386631	0.0328093667169271	0.458952119695743
RYBP	28.6035359594176	-0.0960880490933662	0.297940124962343	-0.322507917003495	0.747067941008204	0.942039456840767
SHQ1	11.0671965325842	0.0166933450532279	0.470671387011234	0.0354670912953317	0.971707287199105	0.99644562683729
PPP4R2	31.0550563073734	0.515905539018467	0.269422708841775	1.9148554375253	0.0555109422113034	0.532474328955266
ZNF717	19.3739141002328	-0.430311790998371	0.389273931741895	-1.1054215448562	0.268976972429758	0.770847091039841
GBE1	45.2113768153555	0.324742629597932	0.360534124715371	0.900726470356461	0.367733770993322	0.826334561128407
CGGBP1	29.8635233436528	-0.294828159721566	0.329525346060538	-0.894705561336099	0.370944505019494	0.827102739621852
ZNF654	29.7776814267192	0.312744916420579	0.324366999458179	0.964169958543829	0.334960723159569	0.812882682963643
C3orf38	10.1815154223764	-0.00746283238493214	0.368547941619112	-0.0202492852141469	0.983844512016569	0.996863189389593
PROS1	18.6851485444585	0.866096938992296	0.562230833787338	1.54046503134315	0.123447040257574	0.6486115092957
ARL13B	13.4246473751051	0.117309933189284	0.365785236020392	0.320707129860058	0.748432343636463	0.942039456840767
NSUN3	21.1973997393209	0.174388355192953	0.270902631058941	0.643730754888871	0.51975004304635	0.87948752336073
MTRNR2L12	69.1397701244093	-0.822972852637927	1.01986886302702	-0.806939874794593	0.419701124137468	0.844663038891759
CRYBG3	21.0794444575535	0.244301855216385	0.337194573488063	0.724513009474732	0.468750843232655	0.863163465282729
CLDND1	8.73601025157654	0.00971873720348118	0.71751403633856	0.0135450133534327	0.989192973426592	0.997463055908759
ST3GAL6	79.1609035349161	-0.14415062293416	0.214672598583349	-0.671490557646519	0.501908072692255	0.87736023951738
DCBLD2	10.4292824991413	-0.548992174999496	0.457196110893119	-1.20078050079441	0.229836357642968	0.749788076742903
CMSS1	63.6569483994273	-0.510032114990301	0.284869714154018	-1.79040483999835	0.0733888528084372	0.572460544736183
FILIP1L	18.8887136999412	-0.346448139413373	0.575377057122326	-0.602123659824201	0.547091826468898	0.891392939629535
TBC1D23	20.0914363545052	0.205404440893882	0.328083899930689	0.626072906769507	0.531267122027618	0.883309846352853
TOMM70	10.6404759665377	-0.12658675856337	0.608404699947079	-0.208063413340464	0.835179453905549	0.965519697074125
TFG	24.2530528620337	-0.499980246062678	0.338470509021888	-1.47717521242108	0.139628676448365	0.662576021143036
SENP7	48.0331327703416	0.18340655003531	0.2423630590035	0.756743006914523	0.449203843668373	0.856366177615195
PCNP	22.4908282037771	-0.000562920360992737	0.305056569871738	-0.00184529827116793	0.998527665834939	0.99918909071316
ZBTB11	14.508317402476	0.399420827118891	0.387048168304603	1.0319667158444	0.302087710085213	0.793802851440731
RPL24	18.0015840587543	0.937615500499127	0.831316627692228	1.12786809413639	0.259375630248775	0.762962823625976
NFKBIZ	19.0018179574009	0.945506296874111	0.519049999002996	1.8216092836726	0.0685142912885283	0.566316355923026
ALCAM	78.406441648926	0.615406946781132	0.583027939050869	1.05553594529788	0.291180278854989	0.785468381662823
CBLB	28.1922278269453	0.111857111615388	0.263442084199311	0.424598491753358	0.671129392689623	0.923088194388561
BBX	78.1844148847734	0.108374291443639	0.244252763066688	0.443697299809254	0.65726144794376	0.921010199059203
CD47	13.3245839760188	0.416749288771885	0.858055508488274	0.485690359946661	0.627186719538622	0.914038392371083
MORC1	16.9904151509779	0.0791304282935687	0.701585706025937	0.112787971040338	0.910198655205483	0.980151799987871
NECTIN3	20.2746447459163	0.439503028600502	0.538313932499867	0.816443718184112	0.414246401015312	0.843700518114575
ATG3	10.6969978126813	0.111253647649331	0.444210628979201	0.250452466445913	0.802237459738472	0.960549061841571
NEPRO	10.9686664295827	0.345887215866685	0.404731682621386	0.854608696869061	0.392767811353177	0.834646409118313
USF3	17.1200743516029	0.114876978924782	0.339690385512192	0.338181425863932	0.735226472145527	0.94147097551612
NAA50	20.4735772728425	-0.192357000983633	0.289061575819983	-0.665453374209188	0.505760556201115	0.877632912369596
ATP6V1A	21.3410698120585	-1.27447406420883	0.77102731733305	-1.65295578452029	0.0983398625879735	0.615080357032201
QTRT2	10.9115611592796	-0.282784126940582	0.364294840438008	-0.776250705611362	0.437600972474728	0.851752823694373
ZBTB20	256.504011868239	0.0548705494035832	0.337919331661276	0.162377657217269	0.871008464293162	0.971637880702084
B4GALT4	11.8013365093819	0.174004563299731	0.511983188634395	0.339863822020897	0.733959082441283	0.941421044483142
ARHGAP31	83.4045695491488	0.0620865694486035	0.235632136022743	0.263489397060047	0.792173394826717	0.956811682048332
TMEM39A	13.9109386183354	0.131747980361904	0.496128765298803	0.265551988872398	0.7905842655567	0.955984238390702
POGLUT1	11.2586454388331	0.422162308114632	0.42588020972493	0.991270076595717	0.321553720377563	0.80318346066235
TIMMDC1	12.2039973767683	-0.143688504464371	0.372569755074631	-0.38566873050548	0.699742023964659	0.935596543531435
GSK3B	101.022560103624	0.0809941967830279	0.155478540548056	0.520934892349299	0.602412127582394	0.904362573299076
LRRC58	10.6706582559293	-0.0855962455270122	0.432988839228638	-0.197686955810456	0.843289996064264	0.966171416840788
HCLS1	93.2863601441787	0.423984834881576	0.292267685369858	1.45067298269747	0.146870942052149	0.669471078460096
GOLGB1	52.5298905731073	-0.201282750809051	0.233284060808767	-0.862822561092382	0.388235032753427	0.832304573750898
IQCB1	38.722197391133	-0.188733199118987	0.251101497629156	-0.751621160769506	0.452278914136574	0.856956955673515
EAF2	18.6062566358873	0.349261829064852	0.434426088843065	0.803961451751166	0.421419238025527	0.844932014048036
SLC15A2	60.0590035560947	0.134602519297301	0.366380943558905	0.367384062036132	0.713332558339525	0.937523984869792
CD86	99.9348889140146	-0.146626963513156	0.348300627196437	-0.420978178228948	0.673771016589913	0.924303891676195
FAM162A	8.72397232949444	2.36534189998427	1.00042768596597	2.36433070892116	0.0180626805293625	0.388244862473935
AC083798.2	8.56981708901548	0.358111329511354	0.450282198989067	0.795304212148188	0.426436563950734	0.848046380052686
KPNA1	41.0041849820349	0.192436786964541	0.22779384344435	0.844784846046785	0.39823097701864	0.838536846732669
PARP9	35.3015177729296	0.385454803549535	0.365564035937991	1.05441117193191	0.291694709574624	0.785468381662823
DTX3L	13.0513932201078	0.375604514775497	0.477097400731386	0.787270092437516	0.431123773373197	0.849229848394541
PARP14	90.2562306952324	0.342982496558496	0.263437441073974	1.301950456094	0.192933322563161	0.722547202463394
HSPBAP1	48.0436135677447	-0.0920142499185345	0.287714912007938	-0.319810500180108	0.749111987341005	0.942039456840767
SLC49A4	31.5181480243003	-0.2370982433597	0.359237654694438	-0.660003872816093	0.509251344052843	0.877632912369596
PDIA5	8.79124549570447	-0.392742644538918	0.598352224844999	-0.656373667935565	0.511583728693207	0.877638956117434
SEC22A	33.5654017179707	-0.457608160292516	0.289312064139943	-1.58171129729028	0.113715492504487	0.637741031119876
HACD2	17.5297075241359	-0.0891964900342159	0.390686038315432	-0.22830733961934	0.819407319036968	0.963149074481908
CCDC14	18.637331394746	-0.303006493736297	0.317609008472055	-0.954023612850253	0.34007169000018	0.816953192378246
ITGB5	76.7559543415988	-0.440274997441559	0.252879422762205	-1.74104714662992	0.0816753146800157	0.579528391737694
HEG1	15.3481264224785	-0.112041270765994	0.76192908270255	-0.147049473907185	0.883092970201834	0.971645075391932
ZNF148	106.519575559615	0.324597870198562	0.134050282336777	2.42146353249051	0.0154581519524464	0.379600951002707
SNX4	19.105509639723	0.212817774973962	0.285276816971345	0.746004450110431	0.45566472682147	0.857388124591484
OSBPL11	52.8972455859516	-0.177631736062258	0.297271484361075	-0.597540448402042	0.550146610134039	0.891392939629535
ZXDC	40.8191294208371	-0.119245535432641	0.233268265116914	-0.511194848441453	0.609214625582285	0.905812042118982
CHCHD6	15.0377199280885	0.16576833908057	0.429681909872208	0.385793153660741	0.699649866124076	0.935596543531435
MGLL	35.2739737931816	-0.195029671324837	0.498528198290804	-0.391210912428812	0.695641342850221	0.933379450223973
KBTBD12	93.8261401508222	-0.426337423291943	0.384568565773108	-1.10861225080855	0.267597490892479	0.770076433843789
SEC61A1	22.0207776716997	-0.0353987105184585	0.386649852056156	-0.0915523705239057	0.927053695259065	0.986396837800201
RUVBL1	11.4877439866964	-0.157636085040459	0.511324648209406	-0.308289626937565	0.757861958426664	0.943853519052272
EEFSEC	32.8818830464132	-0.414974981583453	0.293411419357872	-1.41431094431028	0.157270624953629	0.682677034866184
RPN1	18.4355750724497	0.345850327303338	0.478348412127863	0.723009251279571	0.469674200501079	0.863163465282729
RAB7A	77.0986015860577	0.0241411005251897	0.220629648180826	0.109419113542727	0.91287007435307	0.980591845095623
ACAD9	9.9406197020414	-0.0699210263134467	0.397421295290214	-0.175936788345444	0.860343603197602	0.968652535293434
CNBP	26.5108322606757	-0.0586462381526052	0.313738794597771	-0.186926956954089	0.851717903116336	0.966329453300129
COPG1	8.74546955791976	-0.384311161967478	0.458225384962298	-0.838694613130389	0.401640701999997	0.840167831005379
H1FX	11.290763446901	0.476869839245118	1.16099363240621	0.41074285502909	0.681261099366291	0.92609303212943
MBD4	27.4987963197661	-0.165489896865181	0.272836083565516	-0.606554289676431	0.544146743225444	0.891392939629535
IFT122	11.29207914027	-0.469123660644772	0.365715341308786	-1.28275630703902	0.199577466123953	0.729215424069859
PLXND1	23.5275146315384	-0.306899106532487	0.42286668185649	-0.725758542113377	0.467986806238511	0.863163465282729
TMCC1	88.2098200228669	-0.133880945611993	0.170323197476442	-0.786040583993327	0.431843711333746	0.850095975555431
PIK3R4	11.1021183904927	-0.00443554835525725	0.379169819122656	-0.0116980522487799	0.990666517592227	0.997463055908759
ATP2C1	134.985260536599	0.0181995987871735	0.230187231454514	0.0790643280783792	0.936981456728566	0.988986227054616
NEK11	9.49581167360538	1.71127338962503	0.754444992246129	2.2682546868397	0.0233136880261701	0.416093900368331
NUDT16	8.19193742368652	0.963823788922622	0.621109944239154	1.55177645739239	0.120715720959602	0.645838730373299
MRPL3	22.4861694708145	-0.211903170665755	0.357462761916089	-0.592797889016191	0.553316420666855	0.891392939629535
ACPP	15.4682371294883	0.867366982524206	0.550426995962716	1.57580748925141	0.115070175908655	0.637741031119876
DNAJC13	68.9167172238732	0.349847718886386	0.225233518883356	1.55326667460879	0.120359438321705	0.645838730373299
UBA5	8.26949973578427	0.0213995743123997	0.527434828220868	0.0405729261083958	0.967636368213624	0.995420282832559
CDV3	22.2968732872519	-0.0842080387186832	0.306175074562988	-0.275032312277137	0.783291413611329	0.954688004454098
TOPBP1	15.5622548643162	0.26675606195941	0.33253168053604	0.802197437337099	0.422438758540065	0.845796950710037
RYK	33.6493849632543	0.630152540778541	0.238121253811021	2.6463515150086	0.00813652174108267	0.318043058653173
CEP63	29.8908534677787	-0.372629971275106	0.243631721310342	-1.52948051785278	0.126145365155226	0.651877034580391
MSL2	27.306658396591	0.0603562630343082	0.260771096904784	0.231453039660857	0.816962863875765	0.96207679468018
PCCB	9.50755343940298	0.102395629320053	0.383759627757444	0.266822307282339	0.789605978001541	0.955923865429346
STAG1	192.114006053936	0.100358424755299	0.151822370624849	0.661025278042081	0.508596102794367	0.877632912369596
SLC35G2	15.9844860101998	0.288066968545959	0.671248346387986	0.429151103456804	0.667813264270117	0.922966751989339
NCK1-DT	20.7903654338577	0.147543404035971	0.548882654767631	0.268806825565355	0.788078340569121	0.955696061033285
NCK1	41.7804607726605	0.301697918889758	0.205770704505109	1.46618499273432	0.142597895908945	0.666339705037918
ARMC8	40.2986723352948	0.357947858716415	0.196227826214418	1.82414423897906	0.0681302689550111	0.565854891677565
PIK3CB	32.383449127468	0.0718646792090655	0.232435846802918	0.309180705977763	0.757184069771525	0.943853519052272
COPB2	16.8889106358715	0.259753521003151	0.34057118111705	0.762699651071995	0.445642538724161	0.854076196684091
AC097103.2	16.642222458428	-0.180056788507233	0.402227546504499	-0.447649073446089	0.654406480809535	0.921010199059203
SLC25A36	25.8386086448584	0.705407740749508	0.283595314155593	2.48737445768405	0.0128689865042633	0.364909698075189
ZBTB38	35.4843185712829	-0.603216536704831	0.246892786641132	-2.44323272830821	0.0145563470347482	0.372630200252394
RASA2	47.6976072553577	0.271103543821755	0.273495833526683	0.991252920843142	0.321562095305829	0.80318346066235
ATP1B3	25.0611629255304	0.587064014732209	0.386076042549343	1.52059167115291	0.128362338213307	0.65294034641007
TFDP2	22.4112950829748	-0.00448307179734577	0.659567881465491	-0.00679698318145034	0.994576833816974	0.998526832826011
GK5	10.0025071710253	0.135754539346045	0.408401865387522	0.332404307745342	0.739583986195571	0.942039456840767
XRN1	50.9310452520211	0.358809391939541	0.183420904456798	1.95620773434826	0.0504406877815493	0.514325466841445
ATR	53.960061325549	0.361898994119032	0.235548263549957	1.53641121638869	0.124437557559191	0.649870851823322
TRPC1	8.89660300078548	0.551910671528352	0.956468598320693	0.577029577863155	0.563919474921555	0.893385655187089
U2SURP	39.7391857336425	-0.209208347874341	0.214318224989072	-0.976157524097676	0.328986408669156	0.807727524390225
SLC9A9	486.92201704963	-0.250887375297087	0.221966610638057	-1.13029331112412	0.258352652129417	0.762962823625976
DIPK2A	16.7694762161107	-0.328753132205098	0.45053207692562	-0.729699724042897	0.465573749843312	0.862977179068584
PLSCR1	46.7110534482977	0.402022700200622	0.520148282088691	0.772900178745708	0.43958145895023	0.851752823694373
HLTF	15.1134422155633	-0.385294650071044	0.318418512454344	-1.21002590930164	0.226268951118551	0.748572546434935
HPS3	47.3097365790744	0.304145147361131	0.374554123506904	0.812019220382513	0.416780602802272	0.843700518114575
ANKUB1	29.6614934624308	0.981663998201588	0.700176635037185	1.4020233596476	0.16090827122078	0.686924249109998
RNF13	98.7051312853751	0.393312595865437	0.229270405098891	1.71549658010065	0.086254221867949	0.587431710247271
TSC22D2	54.484790230499	-0.243996290786463	0.229570081914768	-1.0628401085689	0.287854467114563	0.785033969955463
SERP1	25.4415081887294	0.726375874854715	0.41981054586093	1.73024685067188	0.0835861810073062	0.580012289366138
EIF2A	16.6188494697184	0.00190984738848208	0.375562651129411	0.00508529637528837	0.995942538022881	0.998554190098933
SELENOT	20.419449941587	1.41055965100734	0.507223270159227	2.78094427837378	0.00542010394362427	0.258055900507434
MED12L	43.9630732081741	0.107976277369029	1.43879288539617	0.0750464354286112	0.940177765904036	0.989523996484053
P2RY13	53.4667701476493	-0.0136172134201477	0.627437345183482	-0.0217029055166705	0.982684946052574	0.996863189389593
P2RY12	285.029334712025	-0.0717696071402874	0.531058525607256	-0.135144440169226	0.892497674278137	0.975970424387873
MBNL1	391.198871876516	0.156454623850786	0.18897242550012	0.827923033938549	0.407714089254394	0.842134914691012
DHX36	34.3458278332694	-0.310420066252643	0.210802209699713	-1.47256552336352	0.140868226921263	0.663459636872068
GMPS	19.3855763163795	0.0313036605016513	0.361675751922382	0.0865517257799723	0.931027839076042	0.988560827012209
SSR3	16.3092116392336	0.387669013712208	0.418219235492739	0.926951657915646	0.353951634312966	0.820831104618767
LINC00886	10.1667213168376	0.578080258991782	0.616497814455109	0.937684198447187	0.348406726709194	0.819095493138366
CCNL1	41.5301889505384	0.525234679153316	0.276172161700468	1.90183788228076	0.0571923521029575	0.534163898253174
RSRC1	76.2274472912105	0.19130411323871	0.192612661259489	0.993206323965295	0.320609417126484	0.80318346066235
GFM1	14.7059731753468	0.0495182352573862	0.361833371678591	0.13685369878313	0.891146437409744	0.975491931120419
MFSD1	38.2881141070813	0.581103444106576	0.322580569510189	1.80142109919681	0.0716365330385623	0.569423906168209
SMC4	8.15406168624942	0.665065399432226	0.587985114334586	1.13109223893341	0.258016270549746	0.762962823625976
KPNA4	37.1133883125707	0.217640904809879	0.202740747015477	1.07349365144277	0.283049685588616	0.781995647753248
PPM1L	33.6236748556171	0.434267089123861	0.720399426793535	0.602814317963528	0.546632220670763	0.891392939629535
NMD3	14.486891590944	-0.463817295164249	0.473044195932194	-0.980494632748296	0.326842017719625	0.807256816525787
PDCD10	17.0601875228441	-0.533210413699514	0.312465589102035	-1.70646123060096	0.0879222387124995	0.593501946467968
GOLIM4	18.9716893560009	-0.113765173255463	0.379490474952363	-0.299784001877105	0.764341919063514	0.945579884341453
MECOM	14.3300622166906	1.21448149245901	0.788984385031457	1.53929724782904	0.123731745543835	0.649377595341215
SEC62	26.2801054018002	0.109600933419834	0.512018409964095	0.214056626259824	0.830502899033986	0.965305686016635
GPR160	13.5726003946758	0.420026174545765	0.420535911240301	0.99878788783333	0.317897454688399	0.801051970909559
PHC3	73.5775251437579	0.238276603687085	0.154938712378312	1.53787649341817	0.124078815814269	0.649870851823322
PRKCI	12.2514064953918	-0.674027400085946	0.632161226546508	-1.06622705060251	0.286321016807217	0.784737751375926
SKIL	69.9193489911333	0.265161911432651	0.19628666035772	1.3508911453759	0.176730305067825	0.702315989363595
TNIK	9.06533758504819	-0.662213281475772	1.59028146131022	-0.416412627315783	0.677108090004415	0.924356167813469
PLD1	72.0638255003726	0.0420667448958768	0.312451006019017	0.1346346917933	0.892900711235215	0.975970424387873
FNDC3B	92.6164658440153	0.249684572588532	0.338073088118326	0.738552050913741	0.46017904935675	0.859820602107009
TNFSF10	14.6142535319921	0.141535807376122	0.405506839382347	0.349034328475702	0.727063537857358	0.939375070368727
NCEH1	13.8917171932519	-1.36444745251884	1.10706848854385	-1.23248693882844	0.217767242666556	0.744723633884468
NAALADL2	88.2695594000554	-0.158896769544967	0.438163122962463	-0.362642954684663	0.716871618256803	0.937620653946033
TBL1XR1	143.705984917648	0.767663733165398	0.184930681041158	4.15108909372667	3.30896915575976e-05	0.0402917985349862
LINC00578	33.3606161314867	0.602639171758988	0.76264150513361	0.790199809087769	0.429411087519652	0.848335092146444
KCNMB2-AS1	34.7326544320345	-0.293947086917271	0.566799871817977	-0.518608245224992	0.604033958114893	0.904821174372109
ZMAT3	67.2074942349621	-0.160884399946266	0.229323167283307	-0.701561913051324	0.482952410896686	0.869715724817511
PIK3CA	41.752105676975	0.419076088727544	0.303295822603298	1.38174039170887	0.167051427440564	0.68866828923502
MFN1	14.2244541266114	-0.256847482563834	0.344065234709711	-0.746508093968101	0.45536054402722	0.85717419193706
GNB4	108.44230620477	0.458756884334545	0.272043270268113	1.68633792661887	0.0917307299499346	0.598419718931455
USP13	9.76849057918195	-0.502576663293092	0.447406225040395	-1.12331173587877	0.261305121227678	0.764185235005399
TTC14	56.9016810386874	-0.103995435725526	0.207896652232722	-0.50022660109559	0.616915529714405	0.90833519755818
FXR1	34.6151092442725	0.260136758430077	0.296650583775863	0.876913017055196	0.380533885318596	0.830387369631797
ATP11B	38.5391532633575	0.483199362028389	0.240317889005653	2.01066747060608	0.0443605921735166	0.489337659484955
DCUN1D1	24.747804664729	-0.00179738405792556	0.263592371559335	-0.00681880149752728	0.994559425722849	0.998526832826011
MCCC1	37.7831014050431	-0.378322279374371	0.23723661859877	-1.5947043993837	0.110778353793849	0.635807040717771
MCF2L2	42.625682324728	0.267923487727315	0.887954604368707	0.301731064188575	0.762857085501443	0.94522167908558
B3GNT5	77.5742397658927	-0.251931789755925	0.319703838667852	-0.788016155219404	0.430687256273977	0.848645529007541
KLHL6	29.0853004224977	-0.175350852278283	0.396426566329137	-0.44232871147363	0.658251357318899	0.921457731553764
KLHL24	32.9061550244886	0.158672393688208	0.440662102256643	0.360077240306443	0.718789372427664	0.937620653946033
YEATS2	30.9554560663045	0.395952977739632	0.376678281869172	1.05117018102242	0.293180435824489	0.786350886006707
ABCC5	30.0355333872766	-0.252799747673253	0.283042663463723	-0.893150681171617	0.371776485218391	0.827856346479592
EIF4G1	13.2218274943852	0.60142267787243	0.531294847333438	1.13199418532094	0.257636879025496	0.762962823625976
MAGEF1	8.16638875359467	-0.0439734074717395	0.952097369490589	-0.0461858302321191	0.963162136259611	0.993455403040983
VPS8	74.7007917313823	0.412955505963751	0.243679200019315	1.69466867065805	0.090138292084296	0.595254307566788
C3orf70	14.2678545735956	-0.344018106973829	0.481867563554192	-0.71392667403549	0.475272522263397	0.865351221374022
MAP3K13	16.7164460658818	-1.08181853016469	0.912126757223059	-1.1860396831886	0.235606628478813	0.751181158103512
SENP2	15.4118316472606	-0.233940830284998	0.400821455832231	-0.583653461861874	0.559453483646699	0.891392939629535
TRA2B	53.2470057631079	-0.199996626234823	0.245326732295602	-0.815225574332605	0.414943201476666	0.843700518114575
ETV5	66.593042127023	-0.058295181298298	0.259860411814433	-0.224332674959073	0.822498453093992	0.963815665837039
EIF4A2	20.783491188072	1.08215743609194	0.984147554051751	1.0995886050183	0.271511409036221	0.773563367869203
ST6GAL1	734.30169138437	0.121300642363873	0.183243222150139	0.661965233641689	0.507993503003533	0.877632912369596
BCL6	29.0407547427655	2.57327125433732	1.12262822262584	2.2921847166094	0.0218949864889756	0.406983657177939
LPP	298.077062119359	0.414650080623578	0.233851222890695	1.77313625089483	0.0762061323618206	0.577335633324515
TPRG1	24.3304826112763	1.34814656980731	1.13948169126935	1.18312262508186	0.23676055229147	0.751589878260656
P3H2	65.5019715379016	-0.495406857474362	0.507951799169819	-0.975302889534086	0.329410037593757	0.80781354004904
IL1RAP	54.3799070170185	-0.0216040076076205	0.414588645821759	-0.0521095013704464	0.95844144225484	0.992953601542076
CCDC50	55.3002319962595	-0.294941705979155	0.270851283816278	-1.08894335601236	0.276178865418137	0.777530012293195
MB21D2	16.1052246587753	-0.193850484476298	0.44940259005817	-0.431351507011134	0.666212804142824	0.922942215039322
OPA1	38.2859809395379	0.465590203808058	0.238237417474433	1.9543118320531	0.0506643504136077	0.514875400266932
ATP13A3	47.5768247113455	-0.0915226463693828	0.285895070016134	-0.320126703703628	0.748872283357853	0.942039456840767
LSG1	9.32881558656524	-0.719957511623915	0.397060302298237	-1.81321957258559	0.0697979622145158	0.569029977830961
XXYLT1	16.8393260846854	-0.493842219629042	0.359624387661825	-1.37321671324868	0.169684985416941	0.691940919914334
ACAP2	138.754324904248	-0.0822082523150862	0.130460745847736	-0.630137837867593	0.528604405523218	0.882674666191098
PPP1R2	17.7364755177666	-0.467744804853449	0.308671229523316	-1.5153495373566	0.129683909492219	0.653170471277228
MUC20-OT1	62.3187796674389	0.104721161575149	0.273230475629284	0.383270428871313	0.701519262630922	0.93582942356962
TNK2	28.1742591479921	0.121497013978512	0.284890150903247	0.42646968873197	0.669765630469897	0.923088194388561
TFRC	12.1579438429468	0.741228741531326	0.707671074426626	1.04741986541119	0.294905973474557	0.787151139934068
PCYT1A	10.4490923413211	0.875289263556943	0.414645675115412	2.11093305944483	0.0347780660263898	0.460785860044066
UBXN7	25.2765177858782	0.211181542605071	0.260904598003532	0.809420547667818	0.418273287047528	0.843700518114575
RNF168	17.9032783299384	-0.0143230657655562	0.301210504529447	-0.0475516808018757	0.962073541566246	0.992953601542076
PIGX	21.0951358387867	-0.705254528400495	0.52839820650302	-1.33470272934483	0.18197365993711	0.70874070558968
PAK2	58.7325120221551	0.0585029175634205	0.17698281983364	0.330557042872364	0.740979098476023	0.942039456840767
SENP5	37.4988212175482	-0.349116599337039	0.225303465306818	-1.54953941281646	0.121252104685964	0.645838730373299
DLG1	68.521262198772	0.0628647924896891	0.171750118767733	0.36602473955028	0.71434661514562	0.937523984869792
RUBCN	30.0468607553575	0.00419278196875359	0.279561845722077	0.0149976902532035	0.9880340230869	0.997463055908759
FYTTD1	15.4563096463491	0.0783673564074709	0.382895661396867	0.204670264796352	0.837829753839847	0.965519697074125
LRCH3	50.9460406561117	-0.174030629416791	0.189419754065114	-0.918756495465451	0.35822295230945	0.822116462481968
IQCG	21.0220856328015	0.0560087853658421	0.335994827734169	0.166695379638864	0.867609741184997	0.971637880702084
RPL35A	15.955511002359	2.12622241797874	0.976009520294765	2.17848532597981	0.029369923535496	0.455902062195233
ZNF595	15.2788263524172	0.258099379454487	0.323806675909529	0.797078623315968	0.42540537047689	0.847319232660305
ZNF718	30.8947227576653	0.334114353791501	0.290857168082935	1.14872312067699	0.250670168974267	0.758960575278575
ZNF141	20.2309975636175	-0.129035478000239	0.295858021696589	-0.436139866211128	0.662735254162566	0.922942215039322
ZNF721	38.3852094059162	-0.376988997587414	0.350987056966333	-1.07408233467588	0.28278578128346	0.781995647753248
PIGG	15.6957325705895	-0.280280047145788	0.314495837358747	-0.891204314498037	0.372819570211304	0.827909968954543
PCGF3	24.5656628802033	0.0833733927975896	0.279991247433626	0.297771425220546	0.765877625128383	0.945579884341453
AC139887.2	42.7154669571485	-1.25978759071996	0.36925709526679	-3.41168147306623	0.000645635094722206	0.143512249451521
GAK	85.2305629019726	-0.0441514299207227	0.398638606953246	-0.110755529320573	0.911810210772431	0.980591845095623
TMEM175	8.33663845677857	-0.165789065530768	0.565665134187832	-0.293086944042971	0.769455695953935	0.947298641914067
AC092535.3	11.3695032236082	-1.32439241832668	0.657537413200271	-2.01417043614413	0.0439916424551975	0.489194740339204
CTBP1	16.3054422521914	0.175464305325996	0.368403979108141	0.476282329389525	0.633873252647151	0.916117898820689
MAEA	17.858651882151	-0.283495314457302	0.342698426843312	-0.827244283169473	0.408098616747408	0.842134914691012
UVSSA	18.8943429397389	0.514076597211922	0.36905604271572	1.3929499526117	0.163634925368847	0.68866828923502
NSD2	27.7972400268341	0.362785743586899	0.33388845097979	1.08654774527933	0.277236729334189	0.778701498551169
NELFA	9.13766029104598	0.0891929563181686	0.572840654608449	0.155702909003786	0.87626720408576	0.971637880702084
POLN	14.0308443523275	-0.577666891725206	0.420451674423521	-1.37391982685583	0.169466573621366	0.691940919914334
MXD4	37.3985146767902	-0.137926291849284	0.349886229329598	-0.394203258909499	0.693430979840103	0.933239963329615
RNF4	17.7289000224685	0.319455869969879	0.307197370845178	1.0399043100238	0.298384359863806	0.79156008364395
FAM193A	45.9547739521038	-0.165498778845762	0.219116907603208	-0.755298989274978	0.450069604998689	0.856366177615195
SH3BP2	30.1721837776996	0.993662392457238	0.310171467474301	3.20359058345548	0.00135725335771452	0.181832468680089
ADD1	52.2038268921804	-0.0132354124378881	0.175856790407302	-0.0752624473995772	0.9400058993413	0.989523996484053
HTT	47.7194917075022	-0.0460802878705797	0.222200278265991	-0.207381773912173	0.83571171551278	0.965519697074125
RGS12	73.7491991442481	-0.160004871120454	0.282754163094937	-0.565879806575055	0.571475489747677	0.896365510935665
LRPAP1	12.1165448624697	0.738864674048407	1.00400369033672	0.735918285121651	0.461780428705942	0.859920767636265
STX18	32.7823260608497	0.586718326981881	0.278878381165019	2.10385016052824	0.035391519666928	0.460785860044066
STX18-AS1	9.87979755707165	-1.19450320922119	0.502074269153907	-2.37913647961716	0.0173532496530794	0.382844238709938
CYTL1	9.70171495683795	-0.114073608626972	0.689018059128668	-0.165559678901928	0.868503480863922	0.971637880702084
STK32B	39.3123490903488	0.176208983289273	0.412938226137416	0.42671995987757	0.669583310725009	0.923088194388561
MAN2B2	13.2342543127746	0.216570430987757	0.355826902407885	0.608639845728982	0.542763187294928	0.890225642773471
KIAA0232	53.6030083307755	0.39192182029587	0.205933047330664	1.90315165718189	0.0570207590782674	0.534163898253174
TBC1D14	128.729999660231	0.363645416157586	0.4914884384982	0.739886002748603	0.459369168335983	0.859820602107009
SH3TC1	70.1721335215065	0.284291427800091	0.416195402415946	0.683072004519573	0.494561344534083	0.87631532631083
ACOX3	10.4549284968738	-0.590420826388571	0.464063313685719	-1.27228507183489	0.203271850655007	0.733640879193294
SLC2A9	36.3348278401954	-1.01049954769854	0.350166750845341	-2.88576669617856	0.00390461484692808	0.232683558712894
WDR1	17.1582619107706	0.348172346717276	0.326686885678511	1.06576774881594	0.286528643329865	0.784737751375926
HS3ST1	9.42076766944752	-0.745273524164696	0.626077860240518	-1.19038472927055	0.233895212283388	0.749788076742903
AC005699.1	18.727476391502	-0.499585105506291	0.803996088411814	-0.621377532436948	0.534351251234993	0.886462014441623
RAB28	35.9170342814989	-0.256564677781224	0.248287941027307	-1.03333523456545	0.301447043712138	0.793802851440731
BOD1L1	73.4568933684641	-0.466496125592182	0.255952019230963	-1.82259208969643	0.0683651945936468	0.565854891677565
CPEB2	19.8637488326101	0.057345857253484	0.383103097104998	0.149687793408173	0.881010939118161	0.971637880702084
FBXL5	34.9955108274571	0.525180298516126	0.386424091288897	1.3590775273985	0.174122023110831	0.699138526944679
TAPT1	35.3599420332058	-0.184077540816142	0.320128591613588	-0.575011247474993	0.565283690240134	0.893385655187089
TAPT1-AS1	43.1640232741361	-0.291923158138748	0.377054978804224	-0.774219078248324	0.438801248004364	0.851752823694373
LAP3	35.2010751937072	0.971734607062002	0.640442254188507	1.51728684468715	0.129194278154317	0.65294034641007
AC006160.1	11.2902136971256	0.175336053668017	0.873162156142642	0.200805832495761	0.840850402153162	0.965614969759862
MED28	15.0007557309203	0.0542837150968391	0.333890724111933	0.162579284708254	0.87084969837417	0.971637880702084
DCAF16	8.99723813786144	-0.648119182322872	0.463265229431595	-1.39902401723109	0.16180578103551	0.686984120526105
LCORL	72.9708965618475	-0.00649061011346024	0.256720705005725	-0.0252827683428007	0.979829418408878	0.996863189389593
PACRGL	15.4607094834223	-0.678105222150077	0.37459483709467	-1.81023643414152	0.0702591298028061	0.569029977830961
DHX15	32.6535451194826	0.236870778058928	0.27612476351765	0.85783967740288	0.39098099714187	0.833819218574495
CCDC149	14.3953163982639	-0.199429414860594	0.42948373523489	-0.464346839005494	0.642399270970292	0.917137713401016
SEPSECS	9.04880480633312	-0.192312826064896	0.492917740461522	-0.390151967110845	0.696424177362506	0.933953466856394
ANAPC4	18.0851648152765	0.0933712308683462	0.314801233825145	0.296603764012592	0.766769036860606	0.946032794199407
RBPJ	77.7523177894261	0.703840776971023	0.421206551438366	1.6710109910862	0.0947195068637814	0.608753440828985
TBC1D19	13.166269754952	0.0311809515000354	0.429962493757771	0.0725201661836158	0.942187957427549	0.990170507138912
STIM2	36.1589206409705	-0.313218387054168	0.266602264392809	-1.17485268839531	0.240053656553423	0.751945121573402
ARAP2	41.2006147738289	0.440721167802079	0.445761462781771	0.988692842696097	0.322813445686574	0.803799290815063
C4orf19	27.6198113725128	-0.419673105160267	0.596795652708116	-0.703210727584711	0.48192443483182	0.869668175728207
RELL1	16.6921971572638	0.133903189178759	0.344546040215449	0.388636563911829	0.697545014847895	0.934992936239528
PGM2	10.6188369333701	0.834038603113285	0.409565785027135	2.03639716403075	0.0417104899928094	0.485779284979484
TBC1D1	118.249848787235	0.24728593129798	0.219373969194947	1.12723461313785	0.259643299646719	0.762962823625976
KLF3	39.6522939233544	-0.104600835336547	0.217317437796311	-0.481327390922896	0.630283832632873	0.915235949784065
TLR10	27.8530400177879	0.793800631974949	0.421155233595641	1.88481720907947	0.0594545207343901	0.539013128857655
TLR1	66.7416366680877	0.538345657004539	0.256449208681104	2.09922916032069	0.0357967046336161	0.462082142579041
FAM114A1	24.3029255397913	0.721860535766085	0.423786948200007	1.70335716763368	0.0885012482160496	0.593655912254915
TMEM156	96.441893298313	-0.016403033471275	0.286792619408389	-0.0571947545411456	0.954390056592115	0.992698261477794
KLHL5	110.310719687959	0.173890071072681	0.162055541403169	1.07302761489698	0.28325872619267	0.782216973969472
RFC1	21.2018967927349	0.393344744553044	0.319396144550334	1.23152627626992	0.218126095273397	0.744723633884468
UGDH-AS1	10.5650501708486	-0.262975889784082	0.390166468977449	-0.674009456715467	0.500305301469566	0.876762641252414
SMIM14	24.8764543306137	0.105696733567696	0.455926205441271	0.23182859924754	0.816671143113234	0.96207679468018
UBE2K	97.0142818987274	0.311837303880422	0.193524457343474	1.61135862702336	0.1071015793128	0.628417835378279
PDS5A	85.8872391511674	0.00894558232452121	0.162847849311958	0.0549321490109747	0.956192519331044	0.992698261477794
N4BP2	20.4192374325482	-0.591608363617712	0.313794489355973	-1.88533700777194	0.0593843527299105	0.539013128857655
RHOH	17.2082029282589	-0.167681249085418	0.486599337126217	-0.344598186417019	0.730396469403222	0.940568171110789
RBM47	183.243181184201	0.340800967491907	0.292864156012365	1.16368275357507	0.244552601137266	0.754930952407478
TMEM33	13.1604064667459	-0.0414780319450104	0.553534552086633	-0.0749330494160711	0.940267980835762	0.989523996484053
SLC30A9	28.9678807998084	-0.154263388929815	0.254203777645387	-0.606849317341817	0.543950915711909	0.891392939629535
ATP10D	48.8916519558088	0.432643389428445	0.262276320030166	1.64957091581384	0.0990307276625316	0.616225051003671
NFXL1	10.4545772467207	0.936607992858933	0.461973015160878	2.02740844621145	0.0426206588771893	0.48756152820345
TEC	9.4085301565003	0.386213417302892	0.532668592280034	0.725053856938973	0.46841899079121	0.863163465282729
SLAIN2	26.3563713809739	-0.0853888169758539	0.295245928205271	-0.289212513428761	0.772418756511712	0.949020776783425
FRYL	83.6155218682937	0.0723898610957341	0.163182388059601	0.443613198437163	0.65732226173172	0.921010199059203
OCIAD1	26.5289149775214	-0.440707367624769	0.58507076835491	-0.753254805164752	0.451296811556387	0.856366177615195
DCUN1D4	18.7104591489513	-0.108916700874957	0.281870351063037	-0.386407085612913	0.699195203309335	0.935596543531435
USP46	11.8695776772962	-0.0843719624490595	0.635956803903676	-0.132669329003419	0.8944549003088	0.976368816152121
SCFD2	88.4620101268113	-0.372045306472826	0.408271916525911	-0.911268425314808	0.362153958704724	0.824104731697745
AC058822.1	9.89360404592095	0.634035917609394	0.684744652628886	0.925945044149218	0.354474540795412	0.820831104618767
CHIC2	28.7300924788813	-0.244263282726396	0.289797207401084	-0.842876592624759	0.399297465914581	0.838849608397062
TMEM165	68.9879833920076	0.261020226458321	0.28180605926701	0.926240646270154	0.354320933543597	0.820831104618767
CLOCK	38.6070038257467	0.148225420102138	0.215832113297037	0.68676258522356	0.492232350769312	0.876039048779972
EXOC1	31.9215435220578	-0.219599247614535	0.248608930217451	-0.883311984901178	0.377067730150607	0.830387369631797
CEP135	13.2144411788084	0.33220954045242	0.389536993195044	0.85283181380948	0.393752578774402	0.834915664992653
AASDH	14.9774123165408	0.280524989512678	0.32995676249294	0.850187119649291	0.395221061650053	0.836638583751177
SRP72	14.4583178359083	0.941472389754115	0.438219934570276	2.14840155703399	0.031681869208824	0.458952119695743
REST	12.9688227260836	-0.468831814877929	0.347830231766646	-1.34787540604711	0.177698459529089	0.702800882635583
POLR2B	25.2464561238441	0.463241419291312	0.314147864637133	1.47459674706494	0.140320989983796	0.662576021143036
LINC02232	173.239412973938	0.211512571758589	0.379030396305882	0.558035909045922	0.576819863759328	0.897785047056913
CENPC	20.1401392672624	-0.389671817552411	0.321758731193381	-1.21106835580544	0.225869208004706	0.748572546434935
UBA6	32.6584814891515	0.877859659076859	0.310350814449054	2.82860433485656	0.00467514592297097	0.252834102519896
UBA6-AS1	17.6221200537189	1.1652071231294	1.24948307832311	0.932551343306862	0.351051665566602	0.820081990078421
YTHDC1	34.9327811139719	0.156228510814507	0.259655990968885	0.601674970916532	0.547390513719308	0.891392939629535
RUFY3	54.0761574512286	-0.0218849901602223	0.235819646333237	-0.0928039308874909	0.926059328094198	0.986172895476104
GRSF1	13.514445276539	0.43878446329041	0.465329326314204	0.942954674200202	0.345704087375986	0.819095493138366
MOB1B	77.2699062591576	0.32067965604922	0.167740368527275	1.91176196204121	0.0559067327418007	0.532474328955266
DCK	8.77206278195895	0.9109550984443	0.432879825246873	2.10440645489722	0.0353430068359767	0.460785860044066
ANKRD17	143.898947377865	0.032085333971167	0.153154778076853	0.209496134394623	0.834060952744691	0.965519697074125
AC053527.1	13.4699641778074	-0.679122453885058	0.595664549672591	-1.140108898974	0.254240934932511	0.762064312506371
MTHFD2L	14.3974912170325	0.0407920029077735	0.376463166320673	0.108355893901787	0.913713386640586	0.98066190584503
RCHY1	16.6445759948998	0.0388298031494883	0.337497197202018	0.115052224052236	0.908403728029445	0.979085988396134
G3BP2	12.3639661250342	-0.2437175637041	1.11918680065485	-0.217763079015494	0.827613712870645	0.965286438588881
USO1	36.2822891180696	-0.0941012189221643	0.247014925170171	-0.380953575405765	0.703237697068346	0.935943553817686
NAAA	12.8062766240488	-0.364891728367222	0.368776881306483	-0.989464760031874	0.322435803301929	0.803799290815063
SDAD1	14.6169445966503	-0.0777665215783472	0.347165333414773	-0.22400428295482	0.82275397059881	0.963815665837039
NUP54	14.9352246720354	0.298812545811766	0.331449691491176	0.901532128352338	0.367305459394674	0.826334561128407
SCARB2	38.5469117687219	0.397886411774474	0.272589287898002	1.45965534758415	0.144384819650065	0.666339705037918
CCNI	41.6384745800675	0.768524348058619	0.644709097771287	1.19204824426296	0.233242328954136	0.749788076742903
CCNG2	12.2523094220012	0.00312891344568524	0.766674882276362	0.00408114771726324	0.996743724285337	0.998554190098933
CNOT6L	38.4092841833882	0.46002470281888	0.27548348209808	1.66988125500424	0.0949428597446594	0.608898868996669
MRPL1	18.9124651440428	-0.488288679221657	0.319126386500841	-1.53007930361274	0.125997100446145	0.651877034580391
LINC01094	65.7449979654671	0.349476384391594	0.401442629058897	0.870551254635993	0.383999221932101	0.831832409461701
BMP2K	374.069060536406	0.677910718298683	0.287946528214218	2.35429377288533	0.0185579380447406	0.388244862473935
PAQR3	14.2899104622678	0.597943567910585	0.752008788589518	0.795128430655843	0.426538798108937	0.848046380052686
RASGEF1B	179.877094690158	2.23232233716272	1.07703360102016	2.07265802575544	0.0382041167214973	0.477374105164569
HNRNPD	51.3773044167826	-0.149851186630666	0.212508007999719	-0.705155481156569	0.480713482723657	0.869037157236123
HNRNPDL	75.8511726388374	-0.00857545834976154	0.285981106235347	-0.0299861010492924	0.976078137942998	0.996863189389593
SEC31A	47.2809488014063	0.080156118484514	0.2501967395929	0.320372354231864	0.748686080134921	0.942039456840767
LIN54	11.2819670489253	-0.16024799711609	0.362712547401106	-0.441804393766616	0.658630758826581	0.921566608348908
COPS4	10.2018791490359	0.273879829984635	0.628773215269702	0.435578080194078	0.663142877330353	0.922942215039322
COQ2	11.7841697984824	0.23635858916038	0.422791709683275	0.559042629614101	0.576132626955516	0.897785047056913
HPSE	9.28582972226964	0.154175394312329	0.6782948635403	0.227298484183743	0.820191651710609	0.963614010636768
HELQ	14.8972341487097	-0.133644121304123	0.393403447490469	-0.339712633828305	0.734072946582725	0.941421044483142
GPAT3	8.38008818936013	-1.27130047466646	0.790768507123939	-1.60767716874593	0.107905901434212	0.629855027650105
WDFY3	194.073416021766	0.34498121428699	0.239843808881976	1.43835780416892	0.150332558569003	0.673133386537296
ARHGAP24	793.695697160074	0.266398634144483	0.307691287430192	0.865798431828926	0.386600709318254	0.831832409461701
AFF1	160.116968706852	0.0758469632690651	0.184850318534569	0.410315567050975	0.681574474107981	0.92609303212943
KLHL8	33.0596031213705	0.113446478745885	0.299172841494509	0.379200458768806	0.704539010918015	0.935943553817686
HSD17B11	29.2922251406358	0.85753401066683	0.280217210484469	3.06024747439401	0.00221154170518919	0.201433502440108
NUDT9	9.7091264617234	0.0348492112868947	0.491497615906967	0.0709041308828874	0.943474055683671	0.990592498500164
SPP1	801.579226047417	2.63569057012189	0.879321167131149	2.99741512958345	0.00272279661028888	0.214262680558801
PKD2	75.8498955732742	0.10079724775486	0.263458548110985	0.382592436182402	0.70202197938311	0.935943553817686
PPM1K	22.6696823405078	-0.171856584376258	0.520340531247602	-0.330277143631697	0.74119056159403	0.942039456840767
HERC3	28.0864318028761	0.466980663729934	0.348854524968089	1.33861145637326	0.180697194591962	0.706842391449269
FAM13A-AS1	12.7059895641667	0.232855224358281	0.455194315035648	0.511551257708579	0.608965106064173	0.905812042118982
FAM13A	110.441080797323	0.304502052636142	0.30057408668451	1.0130682122167	0.311027580450992	0.79584213206924
GPRIN3	74.7198439717799	-0.157852964012782	0.355751714697013	-0.443716663873912	0.657247446090233	0.921010199059203
SNCA	86.2268117929918	0.0394836985759698	0.708180861764352	0.0557536933116219	0.955538024909282	0.992698261477794
MMRN1	20.3320440089157	-0.823619795051508	0.588527705077485	-1.39945798293909	0.161675689739125	0.686984120526105
GRID2	545.911162243037	0.0832543221857527	0.755622528897462	0.110179777603018	0.912266799754917	0.980591845095623
SMARCAD1	26.4054819422511	0.119812480055659	0.255291799372711	0.469315819583926	0.638843909271231	0.917137713401016
HPGDS	38.1736984009573	-0.335822402106105	0.513050592459891	-0.654560012290326	0.512751076894592	0.877638956117434
PDLIM5	22.9649494201757	0.251014857934725	0.272426570075927	0.921403730424552	0.356839681870067	0.822116462481968
UNC5C	22.5294237862003	-4.7407599682283	1.97113203987638	-2.40509507852433	0.0161682586363943	0.379656104595844
STPG2	32.4361420668362	1.17015753444672	0.553001399296624	2.11601188701344	0.0343437965971714	0.460785860044066
RAP1GDS1	64.7076252455683	0.212564413536737	0.202356087237526	1.05044733982837	0.293512490178877	0.786546059149844
TSPAN5	8.48726979228163	0.462900390479809	1.37725255335313	0.336104216581634	0.736792278836519	0.941672373225439
EIF4E	29.7492598176055	0.570196006705823	0.326994346189101	1.74374882425667	0.0812028976663843	0.579528391737694
METAP1	12.6836276575967	0.164072238520038	0.383172149951279	0.428194581837173	0.668509460670305	0.922966751989339
DAPP1	15.3053747968325	0.712973995373881	0.332772547244726	2.1425264832605	0.0321511399120909	0.458952119695743
DNAJB14	42.5949980015797	0.248693736519298	0.202474608696354	1.22827122926933	0.219345167522262	0.745331298385683
PPP3CA	101.68772793482	-0.134342498493679	0.55322501418033	-0.242835184690127	0.808133077776522	0.961391748829315
NFKB1	46.7160650949766	0.404270529003588	0.2891323977622	1.39821940444074	0.162047191458274	0.686984120526105
MANBA	120.194223833154	-0.0290370867931842	0.261666060522196	-0.110970015504633	0.911640124006509	0.980591845095623
UBE2D3	77.0960701041744	0.166252280502591	0.197604069144107	0.841340369268145	0.400157281206647	0.839290816083382
TET2	93.5829718605485	-0.0476171473065292	0.219456457193278	-0.216977654317057	0.828225759378784	0.965286438588881
PPA2	46.6388496577435	-0.240955752360109	0.221647255741834	-1.08711362815502	0.276986595702362	0.778564504970972
INTS12	9.61564450598869	-0.0232640163636609	0.409206678165057	-0.0568515070867859	0.954663483530938	0.992698261477794
GSTCD	14.9949552758248	-0.162955230001051	0.463840529622414	-0.351317359295239	0.725350273103573	0.938667474581431
TBCK	71.6648764126592	0.0732247265198156	0.232479050163803	0.314973441556226	0.752781818857675	0.942842133569264
AIMP1	12.9801867215282	-0.556250537074237	0.404224980055969	-1.37609144540552	0.168793323698843	0.691471367238949
PAPSS1	15.3600450786318	0.350913501102411	0.43055846473439	0.815019398861171	0.415061206113863	0.843700518114575
HADH	11.0562869392071	-0.227610741456314	0.447032870163658	-0.509158848594256	0.610640885156237	0.906341532137
RPL34	22.6656270766832	1.18318880342631	0.726416090110914	1.62880313298904	0.103354701264574	0.625426309978326
OSTC	9.53065757656528	0.129161408359289	0.534026121692938	0.241863465311077	0.808885960199448	0.961391748829315
SEC24B	47.3109955073115	0.223399264307542	0.190395501416722	1.17334318639485	0.24065821041939	0.752348359778475
MCUB	14.7789516639035	1.16228333674207	0.514565457670914	2.25876673106456	0.0238978990205137	0.417569492856309
ELOVL6	13.1188090788206	-0.213871831737247	0.653123013363083	-0.327460259953131	0.743319795478489	0.942039456840767
AP1AR	8.74273990193903	0.221553603428326	0.610325115216971	0.363009153489552	0.716598046585883	0.937620653946033
ALPK1	100.122319919468	0.414221062120495	0.357299872326576	1.15930929228514	0.246330135425579	0.755871632613731
LARP7	22.0543747921554	-0.529920213851144	0.28688927981148	-1.84712448718671	0.0647291002806587	0.559463200631294
CAMK2D	128.701710429995	0.126416551017795	0.25216477629659	0.501325176634134	0.616142289296989	0.908196129534702
SNHG8	9.25296646985679	0.761953451974929	0.741622259609729	1.02741448507209	0.304225333644122	0.794428539909273
METTL14	10.2230115756349	-0.546992111866498	0.428544841428045	-1.27639411092606	0.201816236963756	0.730189576313771
SEC24D	33.8855307642647	-0.457926018184959	0.397237473183298	-1.15277648534849	0.249002138399374	0.758000990300554
USP53	205.454077409853	-0.690531559039518	0.499910821415896	-1.38130948452711	0.167183823223017	0.68866828923502
AC108866.1	11.1721004829968	-0.0380436373455299	0.514552653940216	-0.0739353631823848	0.941061817091026	0.989640924077753
ANXA5	24.6323934409821	0.325312273546136	0.32680586992212	0.995429713743088	0.319527312966487	0.80318346066235
KIAA1109	79.7866562151235	-0.173997028500183	0.190156637530678	-0.915019484776658	0.360181401189494	0.823270945147245
SPATA5	61.1769884477453	0.134135464052973	0.247616319692588	0.541706880303772	0.588020449213472	0.899939017568307
LINC01091	31.8090901827018	0.135653327825001	0.711987747715482	0.190527615482521	0.848895705479156	0.966329453300129
MFSD8	13.4500552083376	0.217765271469613	0.364517342257361	0.597407163459082	0.550235572234121	0.891392939629535
ABHD18	30.1155215214408	-0.322856967430807	0.247104552100449	-1.30656017740848	0.191362128774688	0.717992600665449
LARP1B	18.747380080768	0.331037041167546	0.55087171711638	0.600933086382451	0.547884554952593	0.891392939629535
LINC02615	11.2219727608423	-0.318840958530544	0.482370590306114	-0.660987557985668	0.508620292710517	0.877632912369596
JADE1	8.2333081502932	-0.461602784080066	0.552775773768319	-0.835063340300319	0.403682046175854	0.841561098042031
SCLT1	71.7863013051275	-0.00287136085749607	0.246439854673565	-0.0116513656498438	0.990703765570196	0.997463055908759
AC096711.2	12.2272817790795	0.559957929795585	0.726307873298538	0.770964972818659	0.44072769362726	0.851752823694373
ELF2	89.820191861909	-0.0168978506111856	0.188876849783445	-0.0894649112930444	0.928712438459867	0.987642132188609
NAA15	41.109376446944	-0.317922662755145	0.289441160628718	-1.09840169955289	0.272029120587842	0.774073070904604
AC097376.2	46.6130890528653	-0.214264295150878	0.306501843001898	-0.69906364363868	0.48451225795718	0.871074131434093
SETD7	12.8660607592205	-0.133312022484545	0.421791421701728	-0.31606148353301	0.751955840991612	0.942196630998783
MGST2	44.8131854082247	-0.444007291133605	0.213951177206528	-2.07527388692516	0.0379611581755276	0.477374105164569
MAML3	443.931521357478	0.132271322609553	0.177374756356624	0.745716726136678	0.455838553070836	0.857388124591484
ELMOD2	12.241598563888	0.771285117526902	0.426992430424342	1.80632035270603	0.0708683145131147	0.569029977830961
TBC1D9	71.4116988583398	-0.531067452254319	0.372683098388773	-1.42498399994604	0.154161826211773	0.680748340808993
RNF150	76.2782351206542	-0.224095507122586	1.50941764300674	-0.148464878597941	0.881975901565896	0.971637880702084
ZNF330	12.7184119872603	-0.00104518428900957	0.3906595841875	-0.00267543490884362	0.997865314339464	0.999073668836577
GAB1	63.9701220085493	0.336477475336064	0.571357112146262	0.588909227141867	0.555922167642462	0.891392939629535
SMARCA5	20.1957555983928	-0.081640673335387	0.326994142477617	-0.249670140011684	0.802842451828906	0.96071896553175
ABCE1	13.5535530093476	0.080543238261389	0.39075746314361	0.206120793224077	0.836696556859028	0.965519697074125
OTUD4	20.8932837958425	0.273252470131999	0.29386484618007	0.929857632459238	0.352444801743886	0.820109003979503
SLC10A7	35.5976963411418	-0.0315826971330281	0.29861981521873	-0.105762228504142	0.915771005942214	0.981525239383187
TMEM184C	10.4287252455857	-0.0138404889802228	0.402513261851944	-0.0343851750785637	0.972570005055375	0.996682863425983
PRMT9	11.6078136644598	0.659557286661463	0.465661069732614	1.41638914981703	0.156661598921064	0.682677034866184
NR3C2	38.4419364177172	-0.278432275249107	0.55715839605138	-0.499736299806977	0.617260769080531	0.908373303239236
LRBA	100.879349301616	0.0020416299606001	0.190712439803696	0.0107052794390423	0.991458585962109	0.997574268254962
RPS3A	12.7781981612869	1.5365932385233	0.918123822914162	1.67362309981904	0.0942046957183032	0.606730243017989
GATB	8.52632005565101	-0.973794758144437	0.577182818387746	-1.68715132731178	0.0915742576768862	0.598095796696278
FBXW7	85.3844559469776	0.337178136551746	0.219619117942812	1.53528590639156	0.124713614498689	0.649870851823322
TMEM154	9.16334481681871	-0.322542469563289	0.589840685610749	-0.546829809187058	0.584495661591954	0.898850215903285
ARFIP1	53.8627076783603	0.525535372859162	0.266765423904986	1.97002806872881	0.0488351537603616	0.503026957324471
TMEM131L	52.6474036251578	0.174125232992705	0.306249750784402	0.568572652048584	0.569646188474131	0.896365510935665
TLR2	184.675488305852	0.554213431345414	0.526702345248985	1.052232700964	0.292692799758595	0.78605166997439
GUCY1A1	23.3042870989621	0.73243569031602	0.842189468119996	0.869680419954695	0.384475075420813	0.831832409461701
PDGFC	50.501622033766	-0.191132718151804	0.482524445073196	-0.396109917545857	0.6920239422983	0.932163575524085
GASK1B	35.5925925533633	0.580451495277717	0.374177815563798	1.55127180483192	0.120836560710006	0.645838730373299
FAM198B-AS1	21.0722951144866	0.673747566158718	0.700204313632653	0.962215674826854	0.335941276901529	0.813952328682919
TMEM144	13.9494708399255	0.272672375134085	0.588134995163267	0.463622089106245	0.642918525646039	0.917137713401016
FNIP2	79.9713202032099	0.370486336896792	0.31529082447357	1.17506222236369	0.239969823110884	0.751945121573402
RAPGEF2	107.653179643977	0.616278152414864	0.309288988077172	1.99256415899648	0.0463091931149167	0.496149839208722
NAF1	13.8043507350539	0.17824285054227	0.38206382423552	0.466526373961	0.640838773899149	0.917137713401016
TMA16	8.36015105737162	0.20368381229747	0.544573141619865	0.374024711706495	0.708385931034502	0.936099001147437
MARCH1	219.091722366541	0.829690238072654	0.426664826025429	1.94459488447076	0.0518237554810656	0.519184140208833
TMEM192	16.2506056351414	-0.964966402600136	0.311822091652198	-3.09460563710299	0.00197074740906313	0.193323507528316
KLHL2	48.2382996537672	1.13258827527457	0.512756315773594	2.20882364669821	0.0271869096171108	0.446563981748794
DDX60	14.6501622499478	0.115972775186224	0.435520779197274	0.26628528585933	0.790019504320033	0.955933053990754
DDX60L	39.5482304446254	0.540611059341399	0.34952586052817	1.54669831446657	0.121936009747058	0.645838730373299
CBR4	44.8837735092038	-0.190937419302521	0.229462583183158	-0.832106989530898	0.405348556947262	0.841561098042031
SH3RF1	45.4789207453896	0.118831960961833	0.369995536084601	0.321171336874349	0.748080552285197	0.942039456840767
NEK1	31.5949687431386	-0.225488700689736	0.252617674903507	-0.892608566585323	0.372066829973152	0.827856346479592
CLCN3	28.1913740803561	-0.341793353190045	0.305500679428505	-1.1187973585834	0.263226598830245	0.764762695915351
GALNT7	35.6832372983374	-0.00607622526884752	0.262239509552645	-0.0231705179711973	0.981514255542324	0.996863189389593
CEP44	9.00849674747031	0.234279300123114	0.457910047908373	0.51162734076976	0.608911846761075	0.905812042118982
SPCS3	26.6471816120482	0.343992894077511	0.397348889587292	0.865720033683245	0.386643711007417	0.831832409461701
AC078881.1	13.1536209222997	-0.269299056954021	0.45081383015191	-0.597362012747646	0.550265710043563	0.891392939629535
DCTD	9.58867952620897	-0.237083236678364	0.411824900575081	-0.575689416417744	0.564825130275599	0.893385655187089
WWC2	57.8402694644841	0.0551847930716037	0.188553235994523	0.292674865963088	0.769770683113371	0.947494164018832
TRAPPC11	20.4995262633084	-0.154388162710519	0.272332126054492	-0.566911311372889	0.570774438748482	0.896365510935665
IRF2	41.2320206991532	-0.259036403165537	0.21235731141083	-1.21981391384449	0.222535425618537	0.748572546434935
PRIMPOL	17.0852922117231	-0.251111918666789	0.356457157780548	-0.704465917391916	0.48114266801876	0.86929498715599
ACSL1	78.8052076339943	2.32906914661887	0.882310727636414	2.63973798987815	0.00829701450669984	0.318594854507265
CFAP97	15.2929700507948	-0.19869913168057	0.420140121497961	-0.472935388727292	0.636259276199348	0.916870163838919
SNX25	21.6413954532235	-0.00845666561584953	0.2731578566565	-0.0309588957804861	0.975302320362047	0.996863189389593
TLR3	9.75587156537502	-0.175790469757781	0.479266376714471	-0.366790741639092	0.713775114160687	0.937523984869792
FAM149A	146.038808469942	0.216853009026438	0.331323131981385	0.654506094185483	0.512785802183442	0.877638956117434
FRG1-DT	14.1048023357972	0.990717080687478	0.707242249043338	1.400817162758	0.161268754997618	0.686984120526105
EXOC3	18.0767272612111	0.188181220002087	0.34757866733431	0.541406126691571	0.58822768522309	0.899939017568307
BRD9	13.1878332542691	-0.312443478805443	0.385636510294781	-0.810202017870693	0.417824077937705	0.843700518114575
SLC12A7	12.9175490451796	-0.276616295153636	0.320066352012812	-0.864246720762961	0.387452371636282	0.832181082604527
CLPTM1L	8.68144755733267	-0.29765290830472	0.585402935680824	-0.508458174980878	0.611132063731385	0.906402240845017
LPCAT1	13.6850222729144	-0.349014913151314	0.409922763052398	-0.851416277916486	0.394538152562529	0.835484457799952
ICE1	27.3031223475607	-0.336303480915526	0.271782320094192	-1.23740013993174	0.215938566885505	0.744072747017663
NSUN2	17.0360337034032	-0.982204630813603	0.35637506256715	-2.75609809434556	0.00584954510839391	0.268857501307772
TENT4A	25.3482664758368	-0.271623043306659	0.315326607781535	-0.861402230587674	0.389016547959758	0.833093005855733
ATPSCKMT	8.33836904803786	-0.496404674635815	0.477747887159733	-1.03905153319881	0.29878076999212	0.792008032430473
CCT5	14.8482178050106	-0.585846878236465	0.505718901099451	-1.15844370649943	0.24668301179746	0.755871632613731
MARCH6	47.7584498974541	0.304739514273358	0.211482728230243	1.44096644120075	0.149594163805391	0.671380012498572
DAP	34.7639463874687	-0.13880742248415	0.21916411769526	-0.633349217672376	0.526505619408022	0.882164419288203
TRIO	195.050175902327	0.0556673644360143	0.133722643827472	0.416289738541484	0.677198000453548	0.924356167813469
OTULINL	80.9896392201392	-0.491214275898232	0.37892440990235	-1.29633843336939	0.194858912954067	0.724986976790814
OTULIN	22.0641915892966	-0.153133111231314	0.268790431782724	-0.569711913536784	0.568873108381562	0.896365510935665
ANKH	44.7656353027246	-0.191649216744409	0.313017004141607	-0.612264554987909	0.540362736766018	0.888699628353595
MYO10	9.10544764700188	0.526685213854157	0.690840688874794	0.76238302453203	0.445831434794547	0.854076196684091
BASP1	11.6000952572393	-0.884711112151328	2.65199702322401	-0.333601849626434	0.738680022344838	0.942039456840767
C5orf17	15.2619804133334	-2.28869880554198	1.78005506163555	-1.28574607317994	0.198531696077987	0.728229625214718
DROSHA	21.8025311173456	-0.161542785110457	0.299536293635446	-0.539309554611316	0.589673277167767	0.900076886293009
GOLPH3	39.1645134553309	0.562626290304812	0.319079786097299	1.76327775941672	0.077853654484284	0.579528391737694
MTMR12	11.0858863209138	0.244409761043751	0.394699141395443	0.619230536402108	0.535764497895654	0.886568337053574
ZFR	58.4869804401984	-0.307133327340615	0.160449966372587	-1.91420001065882	0.0555946044077253	0.532474328955266
SUB1	12.1845616616261	-0.400597017654774	0.903524483704167	-0.443371513312458	0.657497037119634	0.921042374556643
TARS	10.5641475626811	-0.463802774908091	0.368169295697385	-1.25975408685169	0.207758087267972	0.738844264627658
C1QTNF3-AMACR	15.1249629880174	-0.0423986277657534	0.433539463513855	-0.0977964668362847	0.922093912992353	0.984544039407861
DNAJC21	11.2076190172507	-0.434912412571633	0.513834210964148	-0.846406103936855	0.397326234525939	0.83787913273162
LMBRD2	11.8323852224642	1.11666216945003	0.861004746116039	1.29692916849442	0.194655559262417	0.724986976790814
SKP2	15.5481453527139	-0.465215123133752	0.489493534942143	-0.950400955119335	0.341908558860501	0.816953192378246
SLC1A3	678.327051263365	1.1127897493028	0.444587225599807	2.50297283688595	0.0123154995672952	0.364909698075189
AC008957.2	21.0792896865472	1.79385972598694	0.621750332376777	2.88517694736007	0.00391193719939265	0.232683558712894
AC008957.1	17.8915326175708	0.184187813145717	0.435231180277356	0.423195353394354	0.672152736685577	0.923714730964844
NIPBL	171.998499960125	0.155467593135137	0.144027545357372	1.07942958237176	0.28039626938304	0.781067110352113
CPLANE1	25.6386813162173	0.0634777171536175	0.344954969050752	0.184017401831595	0.853999803352406	0.966492419824024
NUP155	8.06920254135126	-0.0552977111068861	0.482481695599563	-0.114611003093433	0.908753457977595	0.979085988396134
WDR70	122.047938106204	0.142436079840183	0.164447371123245	0.866149935187677	0.386407944233616	0.831832409461701
RICTOR	82.5546083790995	0.0965489928339835	0.241289656320676	0.400137305122061	0.689055388803641	0.931068829370087
FYB1	368.480281215288	0.262575943577778	0.271952127669834	0.965522666903203	0.334283088364588	0.812875351306088
TTC33	9.44907464658274	0.256350169805793	0.576715122417984	0.444500516530584	0.656680755492585	0.921010199059203
PRKAA1	14.1173793846318	0.230072018385922	0.33770293667885	0.681285216671708	0.495691035662041	0.876681617655454
RPL37	31.7477472819705	1.0022178603834	0.470766242494053	2.12890766141979	0.0332619007908744	0.460730484242545
PLCXD3	31.8360489180712	0.333707613850728	1.420923352104	0.234852649410398	0.814323102003985	0.96207679468018
OXCT1	8.66446180921812	-1.55481368472472	1.21501436092027	-1.27966691977787	0.200662303484001	0.729612973032191
SELENOP	14.5596149090699	-0.75893855744921	0.861961214996071	-0.880478778215873	0.378599996656326	0.830387369631797
ZNF131	37.9690586428739	-0.49845313105504	0.217149772036946	-2.29543474247918	0.0217082222213938	0.406983657177939
TMEM267	12.4622720820957	-0.198297793838176	0.349967116436024	-0.566618360769409	0.570973497787901	0.896365510935665
PAIP1	10.8578095815893	0.407854425059212	0.509576749304828	0.800378795962752	0.423491362440857	0.846742292085562
NNT-AS1	8.28731061788475	0.404858372540594	0.725275704969126	0.558213062655708	0.57669890200887	0.897785047056913
NNT	30.0228664843356	-0.108506933609278	0.280579975032987	-0.386723726796685	0.698960748828479	0.935596543531435
EMB	44.7044736224076	-0.356672018265044	0.302879056656475	-1.17760541848749	0.238953948701496	0.751610572306165
PARP8	97.0366874955184	0.118252830290668	0.261020057128629	0.453041163163926	0.650519101110845	0.921010199059203
NDUFS4	26.8338854292974	0.445804178996393	0.271846159867128	1.63991346875855	0.101023159990145	0.62111672652022
ARL15	193.569861604139	-0.131852246634674	0.198326389852359	-0.664824518475979	0.506162738554288	0.877632912369596
SNX18	39.0388799985911	0.352668686841979	0.319529146323879	1.10371367025313	0.269717363728492	0.772239379773838
DHX29	16.8089422203792	-0.366867092937959	0.298124654632529	-1.23058286940462	0.218478915492839	0.744723633884468
MTREX	32.2789462798175	0.775863228024787	0.263912343888282	2.93985198491974	0.00328369068702452	0.221357237757531
PLPP1	40.9079257573923	0.225353260159801	0.294929993677434	0.764090682503694	0.444813204440135	0.85357253303647
SLC38A9	40.4943103489803	-0.057364040162275	0.24451256657086	-0.234605693141955	0.814514790382159	0.96207679468018
IL6ST	181.692951267454	0.0758165303183811	0.341505735339494	0.222006609180403	0.824308738330343	0.963830156262548
AC008892.1	14.7954439667305	0.157549736805924	0.833511892932822	0.18901918273963	0.850077782144596	0.966329453300129
MAP3K1	53.2554042519304	0.161495040437118	0.235300129007712	0.686336387141655	0.492501008384812	0.876039048779972
GPBP1	68.9171875708691	0.0101296551279359	0.196577866101687	0.0515299882373123	0.958903206429277	0.992953601542076
PDE4D	12.2909368514164	2.17301126590808	2.02069265823334	1.07537940371789	0.282204899158869	0.781984130853756
ERCC8	18.0088229617267	0.359375373273197	0.305328813290595	1.17701100462852	0.239191113950077	0.751610572306165
NDUFAF2	24.9876788947951	-0.381576877359462	0.418157757189745	-0.91251894960379	0.361495598792197	0.823270945147245
LINC02057	20.2233464841117	-0.797974725899482	0.657070807030359	-1.21444251876893	0.22457878731909	0.748572546434935
ZSWIM6	393.979957603277	-0.194119969506847	0.181128233748879	-1.07172672911933	0.283842791577716	0.782761007500909
KIF2A	39.2627133378665	0.351277193792496	0.198555165425445	1.76916673529905	0.0768660536678899	0.578557999010775
DIMT1	8.24036359066447	0.0537815298633514	0.512181610362536	0.105004804497536	0.916371996360815	0.981919622380972
IPO11	17.110015624225	0.380805695624146	0.301050149163854	1.26492445422069	0.205898410233456	0.737331445757934
SREK1IP1	10.5755981873417	0.303456231868317	0.42439687773694	0.715029369411177	0.474590895661117	0.86504879282811
CWC27	36.7063096277327	-0.181677728339808	0.251082703205108	-0.7235772357899	0.469325321126572	0.863163465282729
PPWD1	14.3517638474517	-0.0334311254903079	0.40033086732332	-0.0835087379442762	0.933447029787756	0.988560827012209
TRAPPC13	15.2326207776924	-0.370300998781251	0.309795628664522	-1.19530737208126	0.231966960526505	0.749788076742903
NLN	13.9062853475119	-0.679230153834009	0.574375120460839	-1.18255497085083	0.236985567350031	0.751589878260656
ERBIN	104.70635036482	0.405937278847309	0.185321382819829	2.19045030136627	0.0284915953817048	0.452216017633704
SREK1	26.9773603976955	0.374540649783098	0.270455328135414	1.38485217638445	0.16609767284362	0.68866828923502
PIK3R1	146.051459428025	0.046896947922402	0.209767428749166	0.223566395422047	0.823094714374416	0.963815665837039
SLC30A5	15.4844295344887	-0.00673150293528465	0.333220886062951	-0.0202013235569302	0.983882772056186	0.996863189389593
CCDC125	18.863073435194	-0.83631241280321	0.367889561610289	-2.2732702965058	0.023009896371888	0.415815519274703
RAD17	8.20894135750865	-0.402283529762878	0.427143057231765	-0.941800464626542	0.346294807260484	0.819095493138366
GTF2H2C	9.96867477633074	-0.0534892295951468	0.481450991834369	-0.11110005068501	0.911537008550817	0.980591845095623
NAIP	201.568001309835	-0.149476455844396	0.314708495138933	-0.474967972435595	0.634809801575192	0.916117898820689
BDP1	41.2517062676524	-0.505554894652964	0.251304844499511	-2.01171965331511	0.0442494976866801	0.489194740339204
MCCC2	13.4022718422271	0.0950533584826613	0.339957554975597	0.279603606660497	0.779781639716514	0.952999926151579
MRPS27	22.4838894891808	-0.111447320189886	0.323544484046914	-0.344457487872754	0.730502261789029	0.940568171110789
TNPO1	49.9638173015241	0.284721620175792	0.201111996964064	1.4157366267248	0.156852630384091	0.682677034866184
FCHO2	43.9324697450506	0.286728054905321	0.321526013693454	0.89177249334074	0.372514888064824	0.827856346479592
BTF3	8.93171997434666	2.72166415097122	1.19952841039812	2.26894513492007	0.0232716625197125	0.416093900368331
ANKRA2	8.45307392015386	0.0128937616463881	0.491558110678037	0.0262303914151736	0.979073575373495	0.996863189389593
HEXB	16.2885231193306	0.0984515318240756	0.410434187710371	0.239871664622513	0.810429747985564	0.961391748829315
GFM2	8.62386072451569	0.176528583691244	0.414410784586782	0.425974878687738	0.670126151345113	0.923088194388561
NSA2	8.7226105062686	-0.217875252225205	0.645480496825357	-0.33753963643638	0.735710137871028	0.941515340715395
COL4A3BP	54.9363443963114	-0.114260624575774	0.245219054275576	-0.465953287819829	0.641248936999258	0.917137713401016
POLK	53.2043912967809	0.0337686158783319	0.231408659050624	0.145926327981291	0.883979547336947	0.971752838139746
POC5	10.8097584181836	-0.100317740057999	0.477120007174698	-0.210256829622463	0.833467227094644	0.965519697074125
IQGAP2	19.5089806640533	-0.851368026766237	0.725874471876946	-1.17288602885399	0.240841512914914	0.752412697659517
S100Z	62.5261286166904	0.126569689423613	0.320244371314874	0.395228459141802	0.692674291453025	0.932635358687418
WDR41	24.2041402947403	0.352597599731005	0.297310970874226	1.18595556260239	0.235639848900116	0.751181158103512
TBCA	40.0651199940595	0.480228160353661	0.254711728900709	1.88537906136573	0.0593786788904859	0.539013128857655
AP3B1	102.601940622591	0.0282423506922269	0.183923491722271	0.15355488539155	0.877960711177728	0.971637880702084
SCAMP1	16.9465822049992	0.783322165603599	0.492921850123538	1.58914068306625	0.11202863466743	0.635807040717771
LHFPL2	319.291827207882	0.338268776153591	0.273211375376594	1.23812112759698	0.215671151020124	0.74387542537754
ARSB	52.5522133776723	-0.116576201484531	0.245197911677924	-0.47543717108675	0.63447540550138	0.916117898820689
JMY	9.95618711764948	-0.191962014912057	0.741782513068965	-0.258784767138627	0.795801311679115	0.958308672316301
TENT2	110.8686891705	0.248642322265669	0.184919497085239	1.34459765565476	0.178755200845959	0.70471526958231
SERINC5	20.5371810086449	-0.266095282679916	0.334483871521338	-0.79553995075945	0.426299481288962	0.848046380052686
ZFYVE16	45.0123146285434	-0.323990114659002	0.28099325348238	-1.15301741463098	0.24890323670049	0.758000990300554
DHFR	49.0553106075164	-0.0249910217010633	0.968213034669517	-0.0258114906597942	0.979407696682136	0.996863189389593
MSH3	39.6609112480105	0.163812410861917	0.280739461469867	0.58350333082583	0.55955451544084	0.891392939629535
CKMT2-AS1	15.3735080914682	-0.702003984988315	0.353167296589843	-1.98773779952677	0.0468406960873296	0.496149839208722
SSBP2	189.816288667859	-0.107550739780636	0.286557197778757	-0.375320322135733	0.707422254130349	0.936099001147437
ATG10	51.1474681810234	-0.163411458465671	0.267312716877432	-0.611311950940959	0.540993080655727	0.888763883113538
RPS23	40.4353240602937	1.20344443043014	0.78390571509075	1.53519027513509	0.12473709640939	0.649870851823322
TMEM167A	11.9414682091326	1.07251772925989	0.584520979468261	1.83486609879352	0.0665255318608575	0.564490072447304
XRCC4	31.5383188512262	0.65495213918664	0.40611200689765	1.61273768827944	0.106801508814854	0.628417835378279
COX7C	8.09570961254467	2.24637481985485	1.68570267935705	1.3326044072681	0.18266165809698	0.70874070558968
RASA1	104.40350371837	0.450379157195116	0.166157844465857	2.71055007148737	0.00671717056701463	0.280545805872834
CCNH	112.902627973101	0.357502903424997	0.225882960107796	1.58269089113402	0.113491935463867	0.637741031119876
TMEM161B	13.53444420264	-0.236171753910643	0.383771945110464	-0.615396088535508	0.538293173925898	0.887602466550748
TMEM161B-AS1	23.1955612928654	-0.12536905514402	0.991020524481961	-0.126505003727904	0.899332188466815	0.978861344644498
MEF2C	696.642885411763	-0.126594944949386	0.229865212112664	-0.550735554048684	0.581814968176793	0.898850215903285
MEF2C-AS1	108.124775162401	-0.245522789900662	0.325781284033202	-0.753643017367564	0.451063606504333	0.856366177615195
ARRDC3	10.283891628823	-0.757603140008644	0.601992898257659	-1.25849182307859	0.208213942557485	0.738921055555284
FAM172A	133.883384958486	0.150057511730695	0.197334066615641	0.760423754013902	0.447001328902713	0.854698097211711
KIAA0825	19.7906432062194	-0.126120631606222	0.584257272816609	-0.215864889448812	0.829093066010658	0.965286438588881
TTC37	43.4633411833678	-0.0513512966904936	0.202862518800075	-0.253133486630427	0.800165062748995	0.960166423199793
RHOBTB3	12.270348281794	0.293184453263688	0.701535541743177	0.417918174944041	0.676006943638462	0.924303891676195
GLRX	24.7615918151675	0.537423584366496	0.430885427744789	1.24725402569151	0.212304368986375	0.740157613432196
ELL2	130.516127858638	1.0394762550675	0.386415619443507	2.69004719986345	0.00714419136346364	0.288958726680893
AC104123.1	28.9578075575012	0.281237605949943	0.433770327384938	0.648356026668386	0.516754704599906	0.87794757569522
CAST	48.1056131315965	0.100775695434926	0.203524660217053	0.495152259816827	0.620492646736345	0.910726272531612
ERAP1	18.7789481414081	-0.163608857647109	0.390963842154556	-0.418475674746492	0.675599368032457	0.924303891676195
ERAP2	11.7725266310111	-0.195260353734724	0.435086937113204	-0.448784684344407	0.653586988150181	0.921010199059203
LNPEP	50.1001434751145	0.646512993997899	0.217223559023594	2.97625633657755	0.00291790854063315	0.215889647756357
LIX1-AS1	10.60563379346	0.767396018992699	1.08376373234274	0.708084240218892	0.47889294581972	0.867492727083549
CHD1	62.1339834963005	0.0117518945360997	0.210484111831809	0.0558326917591304	0.955475091296375	0.992698261477794
LINC02062	11.1601753953128	-0.24135691884218	0.548410594966836	-0.44010258200204	0.659862811955538	0.921941502076391
ST8SIA4	116.927118536786	0.234255152525155	0.315071544086817	0.743498284505841	0.457180059748721	0.858468406838593
PPIP5K2	35.4320036650021	0.0589834403314325	0.25762209037901	0.228953348855515	0.81890517524599	0.962943809435979
FBXL17	104.253240746831	-0.0781009196270431	0.279176666091716	-0.279754467736874	0.779665886804099	0.952999926151579
FER	159.189126096528	0.206780233511726	0.254709367875933	0.811828144508793	0.416890250141394	0.843700518114575
PJA2	41.2246684230136	-0.00354506293229406	0.663111915056788	-0.00534610048741239	0.995734449279405	0.998554190098933
MAN2A1	81.2185508244372	0.464801809165864	0.267683390015204	1.73638644198082	0.08249552792476	0.579528391737694
SLC25A46	20.3039219267196	0.270853206130546	0.307263032852008	0.881502742508572	0.378045770286971	0.830387369631797
WDR36	10.6589674554239	0.246456703055153	0.423180364802638	0.582391631450327	0.560302917108702	0.891663681889707
APC	35.8422073089526	0.157598094842372	0.239471821919763	0.658107052341117	0.510469344530404	0.877638956117434
SRP19	13.4051067171493	0.330807106020162	0.410642385584725	0.805584415133174	0.420482514779518	0.844663038891759
REEP5	18.8235347639815	-1.19848105696112	0.630940222031582	-1.89951601611655	0.0574966628349378	0.534163898253174
DCP2	48.3952937430326	0.459864637495409	0.194943501475663	2.35896366903423	0.0183260498274809	0.388244862473935
YTHDC2	58.9054904082133	0.00335298919287068	0.17564328956217	0.0190897654059472	0.984769495966736	0.996882051434417
TRIM36	19.9691468676058	0.0592929627661064	0.334573796775617	0.177219385790309	0.859336069011267	0.968652535293434
PGGT1B	25.257384380665	-0.213775772364751	0.265494860573272	-0.805197403456904	0.420705774609618	0.844663038891759
CCDC112	17.2914112731464	-0.168604716559534	0.383222965218104	-0.439965064368144	0.659962410337525	0.921941502076391
ATG12	16.1981507711279	-0.288953409062891	0.371322348935485	-0.778174030976775	0.436466424056125	0.851752823694373
AP3S1	13.1649841786733	0.361887461811173	0.518404360195463	0.698079510123573	0.485127471281585	0.871563034724719
COMMD10	136.850705945675	-0.120075544412321	0.185171856761607	-0.648454611366284	0.516690958374429	0.87794757569522
SEMA6A-AS1	22.8130751235419	-0.220727862585399	0.292396014582906	-0.754893540188162	0.450312862064707	0.856366177615195
DTWD2	16.700459269973	0.0125312147027197	0.369075047504553	0.0339530260510638	0.972914608863774	0.996682863425983
DMXL1	51.4845217510795	-0.13511483647394	0.207051924465842	-0.652564987369777	0.514036763788774	0.877638956117434
TNFAIP8	33.2408834282308	0.572907584048629	0.429223979105584	1.33475204540635	0.181957513331196	0.70874070558968
HSD17B4	28.8110685604761	0.372552083946727	0.360750642433729	1.03271357033041	0.301737961023192	0.793802851440731
SRFBP1	22.4813151853969	0.0451994634691604	0.280966708436586	0.160871242435336	0.872194812476026	0.971637880702084
SNX2	56.0466971413613	0.213857740425391	0.246384614490408	0.867983339250743	0.385403453461601	0.831832409461701
SNX24	43.1718675245402	-0.254747647620198	0.370991011066694	-0.686667978525229	0.492291980124434	0.876039048779972
CEP120	13.2399758237021	-0.386896733317311	0.35583800810149	-1.08728332698783	0.276911614782674	0.778564504970972
CSNK1G3	25.696855359814	0.441654741910467	0.281608973145666	1.56832623966856	0.116805015232018	0.637741031119876
ZNF608	16.6103915798048	0.215145660145838	0.423202581755855	0.508375112583683	0.611190302834508	0.906402240845017
MARCH3	108.643623873656	-0.296983618433004	0.310253071223737	-0.957230229056577	0.338451062461221	0.815915296481939
PRRC1	8.64377022134818	-0.559558924369445	0.426660982321042	-1.3114837014752	0.189694396645688	0.716804099920406
LINC01184	23.2044023602261	-0.320224794426199	0.342339599730058	-0.935400972247159	0.349581696052424	0.820081990078421
SLC27A6	21.9573272536889	5.09635934875968	1.95285125535729	2.60970175520473	0.00906211910433718	0.325324713645051
AC008591.1	17.0041909085138	0.0284864180336448	0.743230382729773	0.0383278438228245	0.969426290931531	0.995896952596808
CHSY3	84.4059975942472	-0.363242062711698	0.486500052066126	-0.746643420014116	0.455278831445514	0.85717419193706
CDC42SE2	82.0891425920486	0.0283942045037691	0.15166315256125	0.187218873037087	0.851489027915579	0.966329453300129
AC116366.3	25.4563746729236	-0.0224373034116312	0.321758757808776	-0.0697333106468726	0.944405928244348	0.990627053032899
AFF4	47.6893619996626	-0.0695061851056497	0.203493592139962	-0.341564490432916	0.732678664130255	0.941356245531559
ZCCHC10	10.2760006941835	-0.332487380736742	0.455950829267224	-0.729217624784441	0.465868551767457	0.862977179068584
HSPA4	19.4997651719577	0.626692989789101	0.382191579530056	1.63973520965502	0.101060234692045	0.62111672652022
C5orf15	15.2794318650364	1.11376728415465	0.570664307554899	1.95170307553799	0.0509734672583932	0.515484988558329
VDAC1	18.4535472115205	0.8742360785647	1.16907383507887	0.747802279319439	0.454579427076148	0.857104027081077
CDKL3	8.63241093841249	0.522030608171869	0.466564450128166	1.11888209234215	0.26319044360171	0.764762695915351
UBE2B	30.5180410224153	-0.144793397530945	0.267852229410225	-0.540571933449129	0.588802667456903	0.900076886293009
JADE2	14.5900722964956	0.243194613115392	0.582826354130858	0.41726770142036	0.6764826102902	0.924303891676195
SAR1B	11.5084218689615	-0.15439048966432	0.449498581207631	-0.343472696286453	0.731242878069252	0.941208162069029
SEC24A	13.5863912186627	0.30874394363781	0.389359029629719	0.79295436895717	0.42780440893341	0.848335092146444
DDX46	38.9472348274532	-0.153431259183513	0.259663199439653	-0.590885653086821	0.554597039479415	0.891392939629535
C5orf24	8.6410771359088	0.354678446419602	0.609373996172976	0.582037383687313	0.560541500367124	0.891663681889707
TXNDC15	9.94957938106374	0.424072599452021	0.545152543358152	0.777897131030013	0.43662965976147	0.851752823694373
PCBD2	21.3695192768814	-0.211667569610703	0.312163245786636	-0.678066916806017	0.497729265827614	0.876681617655454
H2AFY	73.1420904825344	0.265715306444051	0.255746456251253	1.03897942649498	0.298814304637111	0.792008032430473
SMAD5	24.3107527114143	0.0497380443090893	0.272855245976322	0.182287293510221	0.855357269935002	0.967279134519228
FAM13B	67.3544619598462	-0.132408662240228	0.188549957619834	-0.702247106876571	0.482525072831522	0.869668175728207
FAM53C	9.09723299602862	0.0766000747130598	0.478177262357998	0.160191796521917	0.872729991372561	0.971637880702084
KDM3B	41.729989082948	-0.430256843841445	0.264663768803846	-1.62567338093159	0.104019155638144	0.625426309978326
ETF1	12.9675643855953	-0.205854902278068	0.435576660195582	-0.472603151384731	0.636496333729081	0.916870163838919
HSPA9	22.7032284545757	0.275606295836112	0.501034400399392	0.550074596906753	0.582268209524786	0.898850215903285
CTNNA1	63.1513366791294	0.412716385140654	0.182049547876044	2.26705526026173	0.0233868501772871	0.416093900368331
SIL1	47.5885608484728	0.111132443347849	0.237406647257317	0.468110074556572	0.639705875094365	0.917137713401016
PAIP2	19.3005525555151	0.0544202761641751	0.538673985913388	0.101026367686754	0.91952952886795	0.983045929804732
TMEM173	15.0713641402709	0.055383264221871	0.442471369621704	0.125168017693939	0.900390536266531	0.978861344644498
UBE2D2	52.7632162423122	0.524980839510445	0.247568952677286	2.12054392860309	0.0339602010314586	0.460785860044066
PURA	32.0659253152703	-0.315631134144338	0.266734248752417	-1.1833168617102	0.236683592636977	0.751589878260656
CYSTM1	12.8744310734012	-0.248569789124152	0.524108071788946	-0.474272010876888	0.635305947948441	0.916117898820689
PFDN1	14.1181887905968	0.0102254150372019	0.485507625589568	0.0210612861637031	0.983196767205282	0.996863189389593
SRA1	10.5228990278803	0.247308106790713	0.422395711797625	0.585489151246879	0.558218859182447	0.891392939629535
CD14	102.124845183921	0.740420538222813	0.636197586987576	1.16382167013355	0.244496288301578	0.754930952407478
HARS	9.31506486725187	-0.993417731345491	0.465689005102736	-2.1332213568717	0.0329065719577466	0.458952119695743
TAF7	14.3323073981619	-0.503712993940962	0.62084295964283	-0.811337208737533	0.417172047642151	0.843700518114575
DIAPH1	14.6691079413974	-0.274682959813365	0.326614319913049	-0.841000969848752	0.400347391090376	0.839290816083382
HDAC3	13.305287279059	0.503982891340803	0.362419939748315	1.39060475450329	0.164345313809301	0.68866828923502
DELE1	28.6965573078878	-0.355764010042409	0.221858362837909	-1.60356366779075	0.108810264639035	0.63040975228823
RNF14	11.9294525500011	-0.425461898677012	0.384249460557124	-1.10725438120364	0.268183961664359	0.77029268795642
NDFIP1	28.4512379852667	0.68349452556956	0.886738946990718	0.770795652868414	0.440828064348167	0.851752823694373
ARHGAP26	505.483025715904	0.33341638151776	0.30478682552259	1.09393304958665	0.273984342506895	0.775825523198092
NR3C1	94.3671702665855	0.14415425927651	0.221712751541718	0.650184792142574	0.515572863272239	0.877638956117434
PRELID2	29.3939281225302	0.0913451377068949	0.43765796316232	0.208713528360997	0.834671878615332	0.965519697074125
LARS	27.1731530541267	-0.14112788498922	0.371074824256387	-0.380321907507556	0.70370647532979	0.935943553817686
TCERG1	36.8368935340842	0.247491392714577	0.218164608747338	1.1344250295024	0.256616304930747	0.762571264187646
AC091948.1	11.4312287757583	0.236775083766227	0.490688337368839	0.482536603653266	0.629424802357426	0.914788119619386
FBXO38	22.6711258376024	0.495017738277203	0.33518560549123	1.47684664904309	0.139716748721119	0.662576021143036
ADRB2	11.4157744515639	0.0266306459650679	0.636822206049589	0.0418180234798443	0.966643766921273	0.995016581932705
CSNK1A1	97.933153149551	-0.0634650149822582	0.17136934621629	-0.370340532793754	0.711128776547763	0.936976735234049
ARHGEF37	8.59430604197658	-0.408038849979109	0.458330255827997	-0.890272559558536	0.373319551661408	0.827909968954543
PPARGC1B	21.2837938685329	-0.343301830219979	0.351040494687309	-0.977955066197637	0.32809654822152	0.807727524390225
HMGXB3	12.8747015454911	-0.0878320475700961	0.372695463232374	-0.235667069323388	0.813691025070366	0.96207679468018
CSF1R	358.288008077995	0.0370162062289507	0.238582142261417	0.155150783198148	0.876702447658532	0.971637880702084
TCOF1	8.61129866766148	-0.292404716497345	0.447968822733897	-0.65273452449846	0.513927441013677	0.877638956117434
CD74	244.857416194334	0.138982374841634	0.422876809001581	0.32865924988834	0.742413258562357	0.942039456840767
RPS14	31.2564485787636	1.28987136453465	0.694982052393218	1.8559779494922	0.0634567011160714	0.553149146079318
DCTN4	48.1844088858087	-0.000745589915455054	0.286138092078551	-0.00260569961181671	0.997920954862314	0.999073668836577
TNIP1	14.6712425587103	-0.447265764818477	0.319086807797412	-1.40170559825352	0.161003178215661	0.686924249109998
GM2A	11.4986240934456	0.320281125876492	0.390091079949513	0.821041911335026	0.411622395713401	0.842655881204788
SLC36A1	8.92009888290142	-0.419923136055609	0.939083821474314	-0.447162571064584	0.654757683826217	0.921010199059203
G3BP1	25.5917993255798	0.16233414598276	0.346513593418168	0.468478435092319	0.639442488981937	0.917137713401016
GALNT10	73.9621839105081	-0.0360900661414629	0.362688957476958	-0.0995069339649133	0.92073578271812	0.983740209540531
SAP30L-AS1	12.3564446483019	-0.438843865584256	0.419228424015592	-1.04678938842166	0.295196725645551	0.78723452065563
LARP1	39.3032034486133	-0.187211648249658	0.277154052844765	-0.675478660073991	0.499371704881757	0.876681617655454
CNOT8	10.3458714977308	0.450811450128687	0.389016991261297	1.1588477116823	0.246518265546554	0.755871632613731
HAVCR2	71.4608173320501	0.37583834216812	0.253458404944539	1.48284031950079	0.138116840848127	0.660874701941222
CLINT1	25.4926944356586	-0.0533178462067238	0.254922983894326	-0.209152762109617	0.834328987194934	0.965519697074125
RNF145	63.0931582628717	0.703054506722507	0.236898934110566	2.96774027017941	0.0029999771158986	0.217652801254114
UBLCP1	8.60354770907333	0.193993193277158	0.74909082683887	0.258971524315417	0.795657211470309	0.958308672316301
AC008691.1	255.457696229975	-1.42306773808183	1.16876342230035	-1.21758408154232	0.223382066643321	0.748572546434935
TTC1	20.3904800875697	-0.199211534739409	0.445116938738738	-0.447548761689198	0.654478888980877	0.921010199059203
PWWP2A	20.3529720584294	-0.0630124384358561	0.283521579726947	-0.222249179397709	0.824119911667074	0.963830156262548
RARS	17.431731484678	0.132328038014378	0.340474433001242	0.388657782165674	0.697529316630308	0.934992936239528
PANK3	16.7053638274262	0.222455679028708	0.367373580220309	0.605529877503179	0.544826978924045	0.891392939629535
DOCK2	303.42617359993	-0.0163152855139689	0.138288238415854	-0.117980283073	0.90608328058849	0.978861344644498
INSYN2B	15.3034047190295	1.7201748509809	0.882425665884997	1.9493708280297	0.0512511556968744	0.516512893044746
LCP2	68.3540065127875	0.142312613718326	0.380477240512179	0.374037126443494	0.708376694716536	0.936099001147437
KCNIP1	110.730650274492	0.367373279560261	0.858227359318923	0.428060554783296	0.668607033953048	0.922966751989339
KCNMB1	18.5851533142177	0.276958880528507	0.541855184990685	0.511130811700673	0.609259462054544	0.905812042118982
NPM1	11.6637378982917	1.39413981340291	0.546322454931121	2.55186255080561	0.0107148780051902	0.346295505092337
FBXW11	55.6210293321401	-0.120746795421335	0.185266712518886	-0.65174576576473	0.514565193574639	0.877638956117434
STK10	57.8936158967674	-0.0157013026600266	0.280239448223267	-0.0560281671962091	0.955319368221412	0.992698261477794
UBTD2	10.4070482683663	0.859770976981637	0.478592827819747	1.79645604155492	0.0724220178649144	0.572115081232338
SH3PXD2B	14.4785794624523	1.35261814349552	1.25293030335805	1.07956375535837	0.280336488732999	0.781067110352113
DUSP1	18.9769149513299	1.41741262531018	1.1683923322802	1.21313071487212	0.225079848491946	0.748572546434935
ERGIC1	32.8316777706084	-0.318360304339728	0.280198451058791	-1.13619580385521	0.255874626304293	0.762571264187646
ATP6V0E1	37.2424631475363	0.191766660250359	0.27057359233356	0.708741228574707	0.478485074948447	0.867492727083549
CREBRF	38.3599169926628	-0.0338113996339736	0.316298536828484	-0.10689711047354	0.914870605565175	0.981286415991595
CPEB4	88.3168399983407	1.19792265947827	0.644339019483133	1.85914964522746	0.0630059300033964	0.550010039324613
SFXN1	10.265674479208	0.182502664325317	0.930786874413014	0.196073525897547	0.844552617320523	0.966323882633626
HRH2	32.8880598185564	-0.420138416797652	0.604164424874782	-0.695404097791308	0.486802093225331	0.872385235077441
THOC3	11.5853302719729	-0.334579968371205	0.362043488257099	-0.924143035915091	0.355411849227096	0.821252344111157
SIMC1	29.9486304926312	0.00944546081761175	0.260901303839387	0.0362031951493292	0.971120338300524	0.996166559454291
ARL10	9.32770623265164	0.346644268819572	0.550239932377264	0.629987480773933	0.528702775167043	0.882674666191098
FAF2	21.5174311919271	0.117403780094203	0.252308686655283	0.465318026305636	0.641703727601929	0.917137713401016
RNF44	9.63472660869546	0.826696289299589	0.50114158378911	1.64962620553053	0.0990194117731488	0.616225051003671
UIMC1	30.1889288691333	-0.254132071058771	0.244065385827619	-1.0412458538396	0.297761459401696	0.791122708649155
ZNF346	10.7610869208505	-0.573737646694434	0.430098723658396	-1.33396733153322	0.18221456315596	0.70874070558968
NSD1	91.4810612349786	-0.0734680124865048	0.198417869513102	-0.370269132849719	0.711181970403611	0.936976735234049
LMAN2	11.9674522163848	1.04664093348638	0.488772019661979	2.14136835044324	0.0322443451412091	0.458952119695743
DOK3	14.3715086360003	0.335481049555366	0.387226229135248	0.866369642119958	0.386287486351186	0.831832409461701
FAM193B	26.0195738863996	-0.518856722604816	0.25027236855227	-2.07316822710475	0.0381566262201873	0.477374105164569
TMED9	17.0875510461877	0.85015123197961	0.452785197605007	1.87760385382839	0.0604353781497675	0.544607343279278
FAM153C	18.3744527483895	3.7409242441397	1.06100086172904	3.52584468031758	0.000422134462670304	0.13574063287049
RMND5B	8.96011818713587	0.625011325527792	0.507096551896758	1.23252923568496	0.217751452563986	0.744723633884468
PHYKPL	50.565650366019	-0.0685476935107646	0.233062739356921	-0.294116913325163	0.768668567213857	0.946906029905882
CLK4	15.9306705117335	-0.274258726490415	0.331775661332302	-0.82663907710735	0.408441661656861	0.842281481246508
RUFY1	22.8068380306476	-0.470393569960358	0.245218802362881	-1.91826061226845	0.0550779740718702	0.532474328955266
HNRNPH1	73.2608139407834	0.476858461391249	0.240065210941639	1.98637053457602	0.0469921958991269	0.496149839208722
CANX	49.288084138001	0.0993402655823344	0.368703807372919	0.269431081523545	0.787597970588292	0.955696061033285
MAML1	13.8769355907143	-0.599007433451557	0.337116149482913	-1.77685772209474	0.075591651926408	0.577335633324515
LTC4S	32.9472024661211	-0.378430108205151	0.643784073624925	-0.587821481936237	0.556652123405625	0.891392939629535
SQSTM1	24.8625944531013	0.0221327568147566	0.443052560163477	0.0499551493542665	0.96015812929699	0.992953601542076
MRNIP	8.78158188655496	-0.0881607725659866	0.463761581383424	-0.190099344372163	0.849231283828801	0.966329453300129
TBC1D9B	23.5603357658375	0.158979629321718	0.3327726609791	0.477742458932654	0.632833520294722	0.916117898820689
RNF130	185.283162882914	-0.290863966847786	0.225978657218656	-1.28713025569644	0.198048891424487	0.727338150285934
RASGEF1C	250.222114318742	-0.0360451410156244	0.613534122362075	-0.0587500184616504	0.953151219137644	0.992698261477794
MAPK9	20.6888328689846	0.308001845401076	0.462544039956835	0.66588652926934	0.505483631350722	0.877632912369596
CNOT6	16.3321363962537	-0.0851744939631109	0.33209935444891	-0.256472928423636	0.797585681508721	0.958777953182765
MGAT1	41.4987776903161	0.173041435525588	0.401899049136301	0.430559454911529	0.666788727438596	0.922942215039322
RACK1	30.3477590214546	1.30093011539596	0.419419421387608	3.10174028444358	0.00192386665925639	0.193323507528316
[truncated: 4,068 more rows]
