# Supplementary material for: Integrative analysis reveals generalizable human neurodegenerative disease-associated glial states
Source: bioRxiv. 2025 Sep 25:2025.09.25.678630. Preprint. [Version 1] doi: 10.1101/2025.09.25.678630 (PMC12485690; doi:10.1101/2025.09.25.678630)
Supplement: Supplement 10 [file media-10.zip › DAM_replication_DESeq_results/Macnair_2025_CTX_WM_AL.csv]

	baseMean	log2FoldChange	lfcSE	stat	pvalue	padj
AL627309.1	8.35121353287765	0.819052414897683	0.344558444449991	2.37710736187329	0.0174490085823398	0.141601378500174
AL669831.5	48.0017138650893	0.7919438335753	0.281624788952411	2.8120530032927	0.00492263908603532	0.0694921468803084
LINC00115	3.56442844824965	-0.694531032604768	0.544457026919362	-1.27563976267246	0.202082891296821	0.506835770714132
SAMD11	1.53041810345552	1.22499381987804	1.81965496665545	0.673201152045648	0.500819328387444	0.76074748858853
NOC2L	19.8931338576417	0.0925603058708582	0.252435581070754	0.366669015034433	0.713865921565186	0.880398859507274
KLHL17	3.65607247100448	0.595139279533708	0.408824539828836	1.45573276932661	0.145466507387116	0.438340200624168
ISG15	8.36245237002066	1.25225052626111	0.727540072255866	1.72121175728271	0.0852124051012301	0.336041329327599
AGRN	5.0552893370198	0.568463712116852	0.547511883671343	1.03826734920348	0.29914560514394	0.60800081156071
C1orf159	25.0724031599214	0.172429640213809	0.278418707178308	0.619317724593052	0.535707070163822	0.782936429291489
AL390719.3	1.58663587077765	-1.19969942710631	0.612275140003464	-1.95941227843992	0.0500645238791209	0.255891076382269
SDF4	30.2166852307048	0.089504779940375	0.185516015269958	0.482463898387049	0.629476438363468	0.836854147638107
B3GALT6	5.63542702414068	0.44163948886563	0.368831214365781	1.19740269170288	0.231149635022016	0.5381322905955
C1QTNF12	1.24029631839873	1.08507518582776	0.918594729078061	1.18123384717958	0.237509838702624	0.545383937489011
UBE2J2	47.9878909250571	0.284364504720062	0.17943588878862	1.58476939390342	0.113018738636343	0.386186591021137
LINC01786	1.13598840671611	0.178187380764044	0.666925161483812	0.267177475157187	0.789332518171843	0.915183426055356
SCNN1D	2.34984994341519	0.89974158013756	0.902387617448238	0.997067737566967	0.318731631694459	0.624515455177141
ACAP3	16.7703853447934	0.808265145828907	0.669699939413186	1.20690640428777	0.227468191028592	0.5347262815794
PUSL1	1.72825936452936	0.371312919223725	0.683664246831944	0.54312174571709	0.587045981257089	0.812027302555403
INTS11	24.5139526463346	0.203144844432517	0.155578643931924	1.30573733835478	0.191641895742673	0.495557880867339
CPTP	3.57456961668397	0.85001308056438	0.535526507493456	1.5872474446557	0.112456613085393	0.38557403387553
DVL1	9.65759653781822	0.0694631719699041	0.468842333779603	0.148158916047368	0.88221735415727	0.957362157603708
AURKAIP1	9.63513900863742	0.655037652051798	0.524632699229773	1.24856428700208	0.21182448137861	0.517456175486654
CCNL2	65.5274351093681	-0.258669808160183	0.136066448251998	-1.90105504687769	0.0572948028171714	0.273823827631284
MRPL20	27.397108275851	0.166185723333126	0.211839873675997	0.784487454837245	0.432754140230836	0.713429984247929
AL391244.2	1.57722091882531	0.982732139746988	0.61209165829495	1.60553101227437	0.108376993918784	0.378457416586208
ATAD3C	1.39655683081817	2.37117296332705	0.98921340471329	2.39702874226043	0.0165286271225674	0.137459260248246
ATAD3B	19.9290810267011	0.771632466545465	0.248155267093221	3.10947446566023	0.00187420483508874	0.0378851911217354
ATAD3A	10.1570992916093	0.524081609488364	0.298753926692195	1.75422500815637	0.0793919596953648	0.32348331813131
SSU72	38.0255814998105	0.061377070519821	0.204916314868995	0.299522615166391	0.764541319202214	0.903228389924206
FNDC10	1.77482156586456	1.08254430141729	0.822991269664861	1.31537762467168	0.188383021606037	0.492301614345913
AL691432.2	2.00260897439703	0.157403352785435	0.808814031561835	0.194610066891998	0.845698221503237	0.942674812537263
MIB2	22.9660743020885	0.915265781561149	0.397902121980421	2.30022845066955	0.0214352807816655	0.159307988069746
CDK11B	39.0329047967254	-0.0166698046824669	0.208910564459162	-0.0797939765546208	0.936401115062826	0.976435927890683
SLC35E2B	22.8853361485283	-0.0245867363674051	0.194241463766326	-0.126578207817581	0.899274245827292	0.963833475247338
CDK11A	51.4553079519032	0.553614133465458	0.307046163571147	1.80303224448912	0.0713831508516962	0.307219563590003
SLC35E2A	22.2046736203827	0.0353228408238948	0.202966091550632	0.174033211922412	0.861839361150969	0.949644120725244
NADK	38.6466100248988	0.716380762982617	0.210334582488072	3.40591049987343	0.000659437934542447	0.019464659488341
GNB1	361.782481210457	0.05594303009496	0.113029868649826	0.494940238038098	0.620642306167077	0.831631875299965
CFAP74	11.041652065593	-0.488865693809685	0.623141615331261	-0.784517807480735	0.432736337175831	0.713429984247929
PRKCZ	12.5184266070639	0.259946014974327	0.741344663272403	0.350641244015824	0.725857510427573	0.886489248492573
FAAP20	19.5724790836525	0.493728214709071	0.28626333997862	1.72473434686379	0.0845753582066909	0.335322664590003
SKI	322.823641795815	-0.123895582841932	0.194694938449239	-0.636357492540743	0.524543439973164	0.77635417967538
MORN1	9.75085611950845	-1.19757223815844	0.496843338954845	-2.41036186713834	0.0159367048750343	0.134619807846834
RER1	36.2213799707523	0.142529496066301	0.168496706095303	0.845888915986793	0.39761471638048	0.688500063788283
PEX10	7.51185743019362	0.0581083107620087	0.427038555706285	0.136072750306825	0.89176376924066	0.961165560752659
PANK4	4.75556201475028	-0.146804978227825	0.317854906304599	-0.461861608287217	0.644180566960624	0.844227559374481
TNFRSF14-AS1	6.64845840716437	0.943366644719471	0.542909006667628	1.73761465205716	0.0822787363320088	0.330551750785945
TNFRSF14	42.7113773534659	1.2573731976623	0.407292334793329	3.08715163593817	0.00202084481919898	0.0397680072871051
PRXL2B	2.53836903233309	1.29631158366169	0.753747526843528	1.7198220060373	0.085464801202783	0.336718477110168
TTC34	1.86515870071239	0.335914130050469	0.791256754830421	0.424532401145139	0.67117758056255	0.859162430642081
PRDM16	1.22863977069283	1.21500655981364	1.39061698179585	0.873717620105987	0.382272052849761	0.676081411309796
MEGF6	1.70287359809137	-1.29531496484816	0.762907282823127	-1.69786682341643	0.0895329002116668	0.345474189105924
TPRG1L	6.58834227621301	0.633521903981608	0.665853489271962	0.951443394363368	0.341379340659708	0.643882007041214
WRAP73	11.4359313006175	-0.214478851938901	0.22065450006557	-0.972012136055084	0.33104451104991	0.634994302118503
LRRC47	10.7774153886963	0.0431722045740392	0.252562838154896	0.170936488081282	0.864273705539067	0.950768833486649
CEP104	35.1405344721929	-0.0280206811768075	0.148810698772442	-0.188297490758081	0.850643452259215	0.944514668331178
DFFB	13.5044680718754	0.413064819612975	0.217707745480174	1.89733635200679	0.0577835601144235	0.275138837289121
C1orf174	8.91525335664037	-0.245769102435578	0.24835723939367	-0.989578975171371	0.322379950720647	0.626939297726638
LINC01134	3.02373567363499	1.23361034649838	0.628730057682784	1.96206675889637	0.0497547123995669	0.254990855885317
NPHP4	38.0895086175237	-0.254156328111274	0.144527774259899	-1.75852931668507	0.0786574878435948	0.321583669475977
KCNAB2	62.5688493971788	1.73826001189419	0.538267471644693	3.22936105832828	0.00124067150635245	0.0290764893631624
RPL22	4.0704583613868	0.0330569864279256	0.348927664607615	0.0947387948304404	0.924522302726994	0.972048848950968
RNF207	1.45246729553494	0.90813077774151	0.7395856811803	1.22789123809459	0.219487799099147	0.525269328899386
ICMT	7.75959205946385	0.346594779436165	0.337248418691996	1.02771357914862	0.304084578348776	0.612297922641717
GPR153	3.82715716826279	1.28272042944721	0.673395081692548	1.90485565505341	0.0567988369688137	0.273128625164752
ACOT7	5.69189813777325	3.39280314906702	0.864533852763812	3.92443064921128	8.69350981950168e-05	0.00516636395821907
TNFRSF25	7.01852117030942	0.177259035409667	0.767271329767509	0.231025229970965	0.817295201475296	0.929137480121999
PLEKHG5	11.8760311924155	0.408573129418422	0.633127117900897	0.64532558765296	0.518716214254123	0.77205541009937
NOL9	27.9739506384424	0.455554110573742	0.190124053017794	2.39608878173403	0.0165710759696647	0.137518753454326
TAS1R1	2.90080900691971	0.038671373220311	0.49145084174606	0.078688181879833	0.937280645825119	0.976661390612413
ZBTB48	16.751179965716	-0.0331164163077897	0.258135766906659	-0.128290692547711	0.897918930512366	0.963456885280041
KLHL21	21.1937766580164	0.892329934191557	0.520916485750558	1.71299998867544	0.0867125416759559	0.339771431848394
PHF13	8.45322227174219	-0.195118201888677	0.316960699474879	-0.615591151243471	0.538164392894062	0.784665737043124
THAP3	9.25963366967407	0.586318052840017	0.320481530715755	1.82949092738839	0.0673260972180617	0.297582877238653
DNAJC11	52.9308118054043	0.0638400343192785	0.179547753729119	0.355560194952888	0.722169957814821	0.884709349025362
CAMTA1-DT	1.62771660440025	0.605675735257589	0.675620231971947	0.896473649834005	0.369999847405998	0.66679551593692
CAMTA1	174.864605709246	-0.356036028171907	0.153174081876226	-2.32438819812614	0.0201046975261779	0.153333916988661
VAMP3	20.9103676148952	-0.0761020533655146	0.250126833653916	-0.304253854949493	0.760934498021077	0.901269909266722
PER3	78.5662762753535	-1.16591819729821	0.548419513514652	-2.12596045284055	0.0335065525594685	0.204623676190955
Z98884.1	5.13964661431017	-0.411155466006535	0.49807448952093	-0.825489910960913	0.409093508234603	0.697944425378904
PARK7	18.6288405297803	-0.232521290145385	0.527835804955005	-0.44051822169435	0.659561817821213	0.852626984965461
AL034417.4	4.43772166778025	1.00221063454212	0.495322206040681	2.02335090637913	0.0430369819079226	0.234722149843534
AL034417.3	1.58716716131616	0.717503515239115	0.737985023023682	0.972246716199402	0.330927824867109	0.634994302118503
ERRFI1	10.9707034275286	0.231691791701005	0.64342750136926	0.360089973163951	0.718779850813369	0.882917118563266
AL034417.2	1.54609697387767	-1.46715456294101	0.671991434063209	-2.18329354895171	0.0290141993229239	0.188747865791947
SLC45A1	1.49384497003609	0.311704816356297	0.749821170929129	0.415705542122868	0.677625485315343	0.862350745551606
RERE	747.194633341062	-0.461792582276979	0.120073255604706	-3.84592372340808	0.000120099122891189	0.0063021711456538
RERE-AS1	4.0382124789686	-0.713223006912954	0.508106317626024	-1.40368852378234	0.160411621326615	0.458971014939469
ENO1	103.247042561663	-0.612761926299154	0.507164559268571	-1.20821125037379	0.226966015413093	0.534088079452372
SLC2A5	319.913652908199	0.0463918762962739	0.358156875468029	0.129529486864242	0.896938694335857	0.962871556117077
GPR157	6.36498809190318	0.847423266266907	0.576407459048443	1.47018095092986	0.141512752452754	0.433326456033459
MIR34AHG	132.224578148154	0.467117159083526	0.278967811124601	1.67444823544494	0.0940425397307478	0.352829316731753
LNCTAM34A	6.029511924446	-0.126215747332201	0.370426635020221	-0.340730755835934	0.733306282878951	0.888030114981165
H6PD	38.5267699201053	-0.28364457314849	0.224961721856858	-1.26085705073404	0.207360354680932	0.513268371819243
SPSB1	15.0683275818143	0.3190407740059	0.536768812368922	0.594372785180788	0.552262806679557	0.793018740513512
SLC25A33	34.5304411907719	0.0354140608249259	0.220386499410101	0.160690699837409	0.872337014696902	0.953494207019256
TMEM201	3.68388932053776	0.0275666623925493	0.428616897814624	0.0643153887144969	0.94871910040119	0.981291492703983
PIK3CD	164.544960587647	0.370012449092346	0.330265757492205	1.12034760098034	0.262565664829817	0.571121547295561
PIK3CD-AS2	6.44130549172242	-0.604115017706419	0.653895676695473	-0.923870640588073	0.355553670659448	0.655250002236529
CLSTN1	70.9755814032105	-0.363176124471515	0.223944547055926	-1.62172345451581	0.104862574465383	0.37193518958648
CTNNBIP1	37.532705299972	0.426280770533516	0.208745693534141	2.04210569960236	0.0411410476491981	0.22999588918487
LZIC	21.6933336955801	0.0153043953491655	0.188923059495149	0.081008614777163	0.935435101422707	0.976277777785635
NMNAT1	29.7586451444305	0.413523854064065	0.25038962600241	1.65152151335569	0.0986321315903041	0.361774951949845
RBP7	1.13816540031837	2.99588903528878	1.08396586687001	2.76382229999502	0.00571286417984454	0.0749452762987181
UBE4B	146.397555427747	0.104113047957011	0.110620077002293	0.941176780728988	0.346614273594615	0.647317035357906
KIF1B	111.94703958197	-0.39199269397375	0.432179972567425	-0.907012630976542	0.364400117813115	0.662449065218406
PGD	24.521967311391	0.265213121428152	0.257627604542285	1.02944372711668	0.303271210190506	0.611670616598047
DFFA	27.9537011633834	0.804225981850498	0.272849371959358	2.94750900863459	0.0032034541826957	0.0529062519792166
PEX14	73.5063157805589	0.101554723460091	0.117320418058316	0.865618492849315	0.386699410889664	0.68063729038053
CASZ1	3.30539138600724	0.850839460250325	0.491291803562997	1.731841349845	0.0833018136288806	0.332545790319187
TARDBP	2.34130743072481	0.323987564081247	0.594610526293134	0.544873576492196	0.585840470637382	0.811440075976146
AL109811.3	1.7769768005709	-0.413274494271912	0.617249375891692	-0.669542182484813	0.503149681834696	0.762122320563235
MASP2	2.67718523373768	-1.19899449479048	0.618499675154816	-1.93855315201315	0.0525557727508429	0.26318070163737
SRM	17.4982744848511	1.12509885980972	0.3382477068034	3.32625716946445	0.000880206771852103	0.023452808792406
EXOSC10	34.9281299004876	0.27496681419964	0.253769910269574	1.08352804281464	0.27857411057492	0.586480822505797
AL109811.1	6.16342131447203	-0.337312588139306	0.356526975316092	-0.94610677870938	0.344094126651445	0.646245544684092
MTOR	66.2128779631612	0.179813328653294	0.168053809079772	1.06997472796312	0.284630684311652	0.593044012700148
UBIAD1	8.04851608874934	-0.429177738453003	0.400922040705755	-1.07047678819929	0.284404751611694	0.59281102766728
FBXO44	5.1091604139927	0.206758808282177	0.694770793185466	0.297592832499774	0.766013945696648	0.904555792065635
FBXO6	3.58285378888295	0.288458884186909	0.475837272149455	0.60621330246763	0.544373120498204	0.788485300897941
MAD2L2	4.36318341290814	0.799958904596055	0.622022724525283	1.28606057794202	0.198421920927592	0.5025904104387
AGTRAP	18.3903733303134	0.694354339901888	0.327410395406732	2.12074616335658	0.0339431694370057	0.206159117566537
C1orf167	1.84164039379574	0.178905423419771	0.527266257947636	0.339307552347752	0.734378053823246	0.888752881120319
MTHFR	89.9544285798982	-0.168086072732042	0.192350191396001	-0.873854460513605	0.382197517540423	0.676081411309796
CLCN6	65.9699123138637	-0.115377814071031	0.130298082585295	-0.885491265732962	0.375891728308945	0.670820174704559
NPPA	1.32817828216242	-0.287149399899324	0.814870709848911	-0.352386453984296	0.724548459466726	0.885862378660777
AL021155.2	1.53559990563257	1.20268824526922	0.951528016210458	1.26395463378896	0.206246310525997	0.512246812676919
KIAA2013	20.024336719188	0.149132670595026	0.251152592318981	0.593793077021546	0.552650519990414	0.793089441672315
PLOD1	33.9863030518782	1.87248559559284	0.40420515160374	4.63251294092492	3.61253746407459e-06	0.000551098459113639
MFN2	29.5352394179951	-0.0591600141075356	0.205434212329627	-0.287975471255056	0.773365514787539	0.909104054002398
MIIP	10.6216191868948	0.39820436341852	0.29113921791916	1.36774552828911	0.17139174350009	0.472600906307307
TNFRSF8	4.03380913241902	0.733866751111999	0.546226259373693	1.34352155085597	0.179103152557548	0.482343637914184
TNFRSF1B	503.117327579457	-0.291718946176926	0.440564381220677	-0.662148277554026	0.507876198264602	0.764882932203337
VPS13D	268.550743946746	-0.157996220625824	0.108603379623812	-1.45480022051895	0.145724577136036	0.43860902562092
DHRS3	159.390898451878	-0.298884602207874	0.237709978516053	-1.25734983475963	0.20862698585938	0.514959071051384
PDPN	50.8877564880765	0.0607211807054266	0.313639139455086	0.193602051105366	0.846487492030282	0.943010382511227
PRDM2	194.512832697659	-0.209325613564428	0.11226945771726	-1.86449296024565	0.0622525092591729	0.286111871661518
KAZN	16.5486843125245	-1.08488169413357	0.803704647883351	-1.34985121336642	0.177063713458812	0.480011790961271
TMEM51-AS1	16.7159141325562	0.457322444809228	0.436639286923717	1.04736898054051	0.294929432534033	0.604799369216172
TMEM51	202.138787339948	0.653775322400634	0.276518878612048	2.36430628419361	0.0180638715417774	0.143635427540102
C1orf195	4.69088870373428	-0.46892162239009	0.716213206930526	-0.654723506705142	0.512645787830425	0.768081580786115
FHAD1	34.2059679526035	0.847320136813651	0.568203416749672	1.49122675407449	0.135901971767483	0.424370312561855
EFHD2	46.8832224377246	0.0127385827695517	0.216971630691234	0.05871082191238	0.953182439568958	0.982445634250597
CELA2B	1.46991044820056	-0.301746788136835	0.714766622533721	-0.422161274217304	0.67290730571021	0.860246112664558
CASP9	18.3557334350489	0.00743947141306746	0.252462912148344	0.029467581395465	0.97649167400643	0.990924777926176
DNAJC16	39.4884424458913	0.0506366069419996	0.134172774875981	0.37739852208322	0.70587746503255	0.876380169762415
AGMAT	3.99339201325182	-0.479166563533312	0.514878696508845	-0.930639715300554	0.352039963327174	0.651376330102576
DDI2	90.3189982137731	-0.271291556997934	0.149189377192113	-1.81843749269486	0.068997292293562	0.302421910995403
PLEKHM2	126.364019201225	0.266607315558556	0.175640736616209	1.51791276155438	0.129036392407546	0.414560333059494
AL450998.3	5.53093858616364	-0.188735255693357	0.380448492274265	-0.496086223302201	0.619833578716318	0.831161968240238
SLC25A34	4.51501607567352	0.438293014436917	0.606814653564317	0.722284822659548	0.470119382195413	0.739622063440447
FBLIM1	1.24115740988418	0.958882633645103	0.708545293276899	1.35331169756338	0.175956073747558	0.479309939842122
UQCRHL	2.00840336555488	0.177054573621689	0.715874632831278	0.24732622934471	0.804655761128683	0.92240095455667
AL450998.2	13.8089587817668	-0.400291904828437	0.268935653624213	-1.4884300368287	0.136637520148033	0.425621705099126
SPEN	203.943515200835	0.0906307084439212	0.187557052894598	0.483216744159726	0.628941847543926	0.836495877621786
ZBTB17	16.3960830069875	-0.130319745435133	0.2083905018196	-0.625363172972005	0.531732726763768	0.780545780033279
EPHA2	2.55954049939414	0.118128973317906	0.572673775864103	0.206276205226373	0.836575164321618	0.938723795066585
AL451042.1	1.9878946277059	-0.0190712389212728	0.54407658769795	-0.0350524895804935	0.9720378859311	0.988980966982386
ARHGEF19	2.06077223911462	0.12621808546645	0.471520258106252	0.267683271920013	0.788943127137175	0.91500133752106
FBXO42	167.568019862751	0.046725961006127	0.212955488856595	0.219416560977175	0.826325570537876	0.933961939743845
SZRD1	30.8694181643963	0.532818222597556	0.185213543485745	2.87677786715723	0.00401758301881157	0.0612661754874544
SPATA21	4.85812678778584	-0.0322398175019376	0.425873303103028	-0.0757028375975426	0.939655518397958	0.977568405332677
NECAP2	32.116481923951	0.962468195120099	0.218543297661366	4.40401607104625	1.06265065812826e-05	0.00121959569643644
LINC01772	5.64016169844985	1.37210470041498	0.42366054309451	3.2386889050201	0.00120080471736389	0.0285401314169585
NBPF1	99.8625420942344	0.79105575543625	0.318289855667664	2.48533134609925	0.0129430900501379	0.119665734399105
CROCC	68.43185759739	-0.113804747403082	0.224468309356695	-0.506996946380699	0.612156961154128	0.827274284191783
BX284668.5	5.94197047245087	0.600655312773535	0.522705602013353	1.14912736817806	0.250503464712037	0.557728071076729
AL049569.1	3.31392219406662	-0.497148792249163	0.50823167795302	-0.978193241026425	0.327978758725302	0.63182818602452
ATP13A2	22.9049905854371	0.443411237266552	0.259420890884615	1.70923488757801	0.0874074488918651	0.341158299769526
SDHB	49.2867616728534	-0.0634126718616247	0.131940560694028	-0.480615449320997	0.630789833187748	0.837238932910156
PADI2	830.483103317222	-0.865982734169995	0.419016937374413	-2.06670102549147	0.0387623344914094	0.223331232180634
PADI1	7.38913060108388	-1.22105161377658	0.544161532033734	-2.24391387831672	0.0248379430280447	0.172076350277345
PADI4	1.27113144079321	0.586630012793717	0.825278639483796	0.710826604164442	0.477191692381508	0.745447129536686
RCC2	105.716007753724	-0.0692121240662741	0.151592909076435	-0.456565709358982	0.647983230934463	0.846605063991174
ARHGEF10L	156.112808270742	1.05808590580075	0.27552416897592	3.84026530134722	0.000122901420472803	0.00642757932237795
IGSF21	284.826102785181	-0.897549350931877	0.475322614921323	-1.88829507108649	0.0589863486544975	0.27781875000917
IFFO2	3.18228543921421	1.64678413088456	0.597749958046262	2.75497155410442	0.00586972384473798	0.0763603056095504
UBR4	108.946273572704	0.0216813661094393	0.126790132688941	0.171001998733063	0.864222193983723	0.950768833486649
EMC1-AS1	27.8539643104207	0.0882129562665632	0.183185453740652	0.481550005555856	0.630125648585968	0.837018706728689
EMC1	14.0414857797507	0.22346529985072	0.258239408609946	0.865341587690241	0.386851331161835	0.680728311337085
MRTO4	8.36839149918314	0.410332387927061	0.392662948211739	1.04499899925825	0.296023432044409	0.605773915628007
AKR7A2	6.17045946179565	-0.301542160032744	0.4073935670111	-0.740174083368696	0.459194371076459	0.732093403508641
PQLC2	7.29216870206614	0.126610091275994	0.278900243217898	0.453961924934848	0.649856231614068	0.847903673044216
CAPZB	510.807672277452	-0.0719890622867745	0.192050771913811	-0.374843910125401	0.707776555681551	0.877541467509809
MICOS10	123.392409406752	-0.351538223095371	0.653756179336763	-0.537720688853767	0.590769893860509	0.814431560885983
NBL1	13.5707352098346	1.23119159914251	0.629896476063043	1.95459356565648	0.0506310613828439	0.257955244083564
TMCO4	54.2433888785747	0.342459507639931	0.181865524454431	1.88303697837871	0.059695356824672	0.279636951040731
OTUD3	21.3005416516754	-0.0331952411159602	0.212732131503517	-0.156042441174014	0.875999567724699	0.954688783396566
Z98257.1	2.44320744145628	0.984896141034245	0.690852122571612	1.42562512128948	0.153976580917449	0.451255966641293
PLA2G2C	3.9922943969984	0.560902640798856	0.675934362400263	0.829818207210348	0.406641575047394	0.695741458679727
LINC01141	141.635169948332	-1.0273392527081	0.580210912519659	-1.77063069745916	0.0766221337534419	0.317584151650929
CAMK2N1	1.47330362290315	1.47275233083435	1.46489821917004	1.00536154086443	0.314722791694207	0.621543422128736
MUL1	8.06171837759019	0.545156211681809	0.262153906381666	2.07952732502152	0.0375689089541468	0.219406974172292
PINK1	12.1287731322047	-0.392047621168993	0.460040090287484	-0.852203165432817	0.394101340058546	0.686526276072045
PINK1-AS	3.40213538400419	0.670124175486682	0.423598393770255	1.58197997287528	0.11365414248472	0.387847560898701
DDOST	20.2190063869297	-0.0879519595263425	0.300025604443672	-0.293148178767706	0.769408892166813	0.906915563789123
KIF17	1.81904877797303	-0.0268765948101467	0.943452836442035	-0.0284874810610609	0.977273352644384	0.991225309994985
HP1BP3	275.229540219245	0.186666165375974	0.211016889575458	0.884602961173039	0.376370809028865	0.671081054835203
EIF4G3	605.860147806809	0.00522929000066163	0.171012264821378	0.0305784500668628	0.975605728467414	0.99050969229012
ECE1	2.34261587090535	1.55422712875165	0.777284594521653	1.99955992915071	0.0455478045139704	0.242726485445524
NBPF3	9.43006494153412	0.763709042702575	0.331183623147215	2.30599881553653	0.0211106985195357	0.157994783017324
USP48	110.396512114548	0.0486845915542746	0.0840394934909151	0.57930610397524	0.562382647580112	0.797809353953764
HSPG2	2.78952427816341	0.102301029608916	0.585440639018614	0.174741934178681	0.861282415965983	0.949231769523361
CDC42	129.590795550474	-0.396216567170652	0.135116871116	-2.93239892174897	0.00336354391805377	0.0547762089476155
AL031281.2	2.89000917837628	0.534959791586101	0.356260954507514	1.50159534694341	0.133201645776831	0.419807411411914
ZBTB40	55.5847085878909	0.55423504562136	0.219880568589038	2.52061857570161	0.0117148760590064	0.113494731464368
C1QA	170.184221631682	0.765514916825231	0.361280811474417	2.1188917111349	0.0340996196165545	0.206567600545155
C1QC	193.357058078425	0.310176031356965	0.453675949991366	0.683695116223083	0.494167708033724	0.756379813246848
C1QB	361.697049898264	0.632037050843679	0.365194333240515	1.73068690643516	0.0835076218208585	0.333032788672522
EPHB2	79.27436914253	-0.350569606743238	0.384827983024138	-0.910977429417468	0.362307266145332	0.660802661541837
KDM1A	50.8376608014022	-0.605668923110566	0.16003715110179	-3.78455201770829	0.000153985699154111	0.00738890752626512
AL031428.1	24.2574781902496	-0.411759595810772	0.235009244993112	-1.75209956452071	0.0797566891526519	0.324460454305424
LUZP1	127.748205800358	-0.311859016517585	0.158937267507063	-1.96215161748471	0.0497448349077034	0.254990855885317
LINC01355	11.0831000482564	0.0748693595671814	0.353359407686333	0.211878778203185	0.832201607262913	0.935911534795245
AL109936.6	2.00532510299906	0.309794674455465	0.620586104566613	0.499196923965628	0.617640661388228	0.830280571303346
HNRNPR	93.1410658335298	-0.159165556006255	0.136331394599009	-1.16749011828426	0.243012496644489	0.551553605669959
ZNF436	2.88773112296146	1.80761401655925	0.786057298790905	2.29959574109887	0.0214711336078403	0.159498387644514
ZNF436-AS1	2.53659970082837	0.697876502741546	0.780619970818643	0.894002880825195	0.371320349796138	0.668341945738209
TCEA3	1.19483720527565	0.641308355831242	0.895105637836978	0.716461084281587	0.473706688654437	0.742653530095504
ASAP3	1.5435648386638	-0.75484567172229	0.748064333324769	-1.00906518075442	0.312943375430705	0.620511769222332
ID3	2.73621756607896	1.83590543553456	1.54783401656688	1.18611260373165	0.235577833796295	0.543448612930589
RPL11	120.618855255008	0.209477642397723	0.409933451835075	0.511004021408823	0.609348240880143	0.825225263652853
ELOA	26.8014697936879	0.458542764285845	0.304828515637417	1.50426466279574	0.132513233977247	0.418823514811477
ELOA-AS1	17.2957970941632	0.270989585018428	0.253648310880281	1.06836739451552	0.285354818794429	0.594013926784921
PITHD1	12.5065502359034	-0.635981137381731	0.496341332710428	-1.28133825548792	0.200074881352305	0.504345074589827
LYPLA2	11.1220674283773	0.166351578131063	0.2916342808637	0.570411604693379	0.568398560528788	0.800684593293558
GALE	12.1002201295808	0.10921618236804	0.337043016982155	0.324042264236624	0.745906036817802	0.894020270999419
HMGCL	34.2628792828396	-0.146749854044853	0.19793153244791	-0.741417257927175	0.458440483676197	0.731793468263462
FUCA1	23.3622164647663	0.10279094409169	0.30983098140314	0.331764575725055	0.740067035131105	0.891229162617255
CNR2	1.35239207241184	-0.0335406809243966	0.666788644471701	-0.0503018178286029	0.959881875187746	0.984589782539845
PNRC2	30.7718716113356	0.0373890773723084	0.254825596064684	0.146724182930265	0.883349729963507	0.957688923419521
SRSF10	76.5267363609264	-0.471373120422978	0.183509982367633	-2.56865111282425	0.0102095188063573	0.103929033701554
IFNLR1	78.122142566671	0.281816719527936	0.42564334141126	0.662095919540399	0.507909750745739	0.764882932203337
AL590683.1	2.37125288400464	0.480287714004737	0.503227010401814	0.954415609808465	0.339873307855633	0.642345830310471
AL138902.1	3.5181346620136	0.459077534797514	0.578563942463711	0.79347761086288	0.427499608656672	0.709881438510894
STPG1	10.420994327917	-0.125203164142065	0.346841002466604	-0.360981438906204	0.718113322492687	0.882705674455689
NIPAL3	38.477311303856	-0.214311940524978	0.196670845100146	-1.0896985794506	0.275845942090355	0.583397884038293
RCAN3AS	3.71200128871973	-0.468225207767171	0.478749277043792	-0.978017576670599	0.328065630976021	0.63182818602452
RCAN3	19.0608761362799	-0.706751183086679	0.271210615296427	-2.60591268639768	0.00916298162796889	0.09882703714318
AL445686.2	1.10393573909535	-1.39592481985447	0.620666785472775	-2.24907285604331	0.0245078611844957	0.17151100878328
NCMAP	22.6358492634982	-2.14716234095718	0.5974421660387	-3.59392500732548	0.000325733626473068	0.0120297596411914
SRRM1	138.496911388388	-0.231123584194935	0.204005870810623	-1.13292614215738	0.257245270709208	0.564115315041931
CLIC4	49.6812223192452	1.40075571152592	0.35882760604145	3.90370107522918	9.47327753695848e-05	0.00540809635214278
RUNX3	35.7853156787283	0.354930475714113	0.619547383339905	0.572886731924725	0.566721388781513	0.800246725200879
SYF2	18.2306145875791	-0.296189874495249	0.287194188923825	-1.03132265873879	0.302389536076504	0.610933487134082
RSRP1	243.637749074527	-0.637838447854554	0.174338890374005	-3.65861252464218	0.000253584397532833	0.0103254947811972
RHD	7.03048964419373	-0.961326544083137	0.738662307680943	-1.30144253211086	0.193107023240085	0.496586261810579
TMEM50A	32.2927088380513	-0.157543635783151	0.205064522814849	-0.768263732900285	0.442330516377861	0.720612414223284
RHCE	1.67543463094985	0.767682505636184	0.770556891396736	0.996269729344265	0.319119107444613	0.624807950945263
MACO1	77.3666239728621	-0.857390449235656	0.170991595115322	-5.01422569137041	5.32474568016878e-07	0.000143079588664535
LDLRAP1	13.9542118047744	0.450117445403579	0.256636872953779	1.75390792532235	0.0794462853793661	0.323620062111192
AL606491.1	1.85378761929933	-0.234861407781946	0.61105109009205	-0.384356417311301	0.700714298201459	0.87288245044119
MAN1C1	119.708892761255	0.400184355886311	0.304241409662955	1.31535137287736	0.188391840100034	0.492301614345913
AL031280.1	9.6938475039251	-0.366900363674501	0.735735121380072	-0.498685400509736	0.618001031264789	0.830501465901621
SELENON	4.01081520013915	0.232679922300924	0.370856982291812	0.627411464287431	0.530389554811099	0.779749194578905
MTFR1L	14.2657779185719	0.0242387524550788	0.278574472428178	0.087009955520343	0.93066359876084	0.974285132496622
AUNIP	2.37341209355045	0.115750920944665	0.450026834282472	0.257208930950129	0.79701748998806	0.919424779498873
AL033528.2	4.45724970426183	-0.452695894322856	0.40511836177501	-1.11744106670304	0.263805784486511	0.571873539296628
PAQR7	9.58422885202166	-0.154504288021131	0.265953355309778	-0.580945060238731	0.561277481809775	0.797356882171814
STMN1	1.5418140692889	4.50350346460795	1.79554142023673	2.50815905099766	0.0121362026003726	0.116160983063787
PAFAH2	17.2286388705132	0.39395157440793	0.251147014365126	1.56860942744551	0.116738974402475	0.392576538618184
PDIK1L	15.9873875899576	0.176175329034055	0.282209450973171	0.624271541674214	0.532449270088049	0.780949845480494
ZNF593	1.78320024251679	1.13996180980598	0.780504840103707	1.46054419041721	0.14414057181041	0.437218920137259
CEP85	15.4570960134157	-0.338361423824385	0.192096054458855	-1.7614178738734	0.0781677019899608	0.320487140303399
SH3BGRL3	25.5486382841806	0.935932537031445	0.490427512268241	1.9084013714947	0.0563393597319635	0.272321482962511
UBXN11	12.9007887338396	0.584769698901624	0.376831218865256	1.55180799686005	0.12070817193176	0.398820618943497
DHDDS	27.0578618651115	0.292544351472935	0.236212188685609	1.23848118550014	0.215537694112861	0.522472578174275
AL513365.2	8.7439829396177	0.251045988810839	0.286697654842527	0.87564716547378	0.381221876207	0.675683675456659
HMGN2	27.8478038625475	0.143182160426029	0.283799329236278	0.50451902339354	0.613896697526151	0.828019076211336
RPS6KA1	119.698302582174	-0.119848934522673	0.13030080675151	-0.919786588514611	0.357684293172069	0.656968028851897
ARID1A	263.396860703252	-0.098806458936228	0.122899648978711	-0.803960464959045	0.421419807942926	0.705232224502363
PIGV	3.81733063677701	-0.114119165819657	0.448508473356831	-0.254441493525283	0.79915449827496	0.91989436227135
ZDHHC18	11.2075490473103	1.00918697956516	0.377706870381617	2.6718787999422	0.00754278862569338	0.088062769377846
GPN2	12.7451720586827	0.110691044921322	0.208462686448973	0.530987328269017	0.595427560294171	0.817454063353124
GPATCH3	6.42938547779495	0.114132932859265	0.29472773047655	0.387248708069383	0.698572093827852	0.871956277615495
NUDC	55.052042184492	1.66624053788157	0.449149996864533	3.70976410890218	0.000207452446547014	0.00907931164772628
SLC9A1	21.2935797951791	1.02617739233672	0.331251652780299	3.09787855765757	0.00194911282997533	0.0387460758356702
WDTC1	63.533250213731	-0.0815533340081842	0.17439743790564	-0.467629197926117	0.640049781104346	0.84238493001766
TMEM222	20.1146667771371	0.372421203899434	0.215703267809811	1.72654409773617	0.0842495730844829	0.334874223198226
MAP3K6	7.15918429423546	3.18217322330998	0.817757891417433	3.89133905854979	9.96925065773838e-05	0.0056293757790164
WASF2	364.492446060634	-0.12507480030788	0.174238971094619	-0.717834819168894	0.472859141462472	0.741839746574492
FO393419.2	4.99032314138302	-1.47721017449922	0.566366411892365	-2.60822348126808	0.00910135125699753	0.0984594721682155
AHDC1	34.5040703182166	0.165143687813941	0.310348282501378	0.532123736863947	0.594640298233476	0.816948964031093
FGR	34.2625258968677	1.19697554079472	0.539737747963764	2.21769840132634	0.0265754033356144	0.179065136612863
IFI6	13.7604925204292	1.16962709038916	0.826573197031357	1.41503147524004	0.157059267731925	0.455397032081882
AL445490.1	1.07649611673904	0.199320707660053	0.851886597662288	0.233975635028207	0.815003894131474	0.928225350046698
FAM76A	15.3455206296748	-0.324021232491173	0.259445296963639	-1.24890000429102	0.211701650054194	0.517385952029891
STX12	117.288948058805	-0.188560585236282	0.15759552604026	-1.19648437981743	0.231507590575384	0.538675096912117
PPP1R8	16.7512203041996	-0.277186176856885	0.215277254161384	-1.28757763070078	0.197893030243736	0.501897945703599
THEMIS2	121.274819027447	-0.419483432384943	0.476277806252813	-0.880753683832746	0.378451153367315	0.673075570607052
RPA2	39.1100845465457	-0.415365690010717	0.224110907402466	-1.85339345962662	0.0638259840904776	0.28909064712614
AL512288.1	1.33174690904267	-1.04625457977943	0.684718034010932	-1.52800792123247	0.126510571255918	0.409910031813614
XKR8	5.95506646589072	-0.0353020163302454	0.34106523874011	-0.103505172384763	0.917562044575969	0.969496080109102
EYA3	132.226987767939	0.272026952079486	0.118463539536045	2.29629262425268	0.0216591555482857	0.160267576162009
PTAFR	127.460876043486	-0.0788861618804831	0.290008381991936	-0.272013385746473	0.785611726949997	0.913168165611254
DNAJC8	30.9552624044646	-0.250751497788711	0.189755030853823	-1.32144848366037	0.186351869038631	0.490341698289224
ATP5IF1	20.7151498334646	-0.507463527636635	0.49521298424033	-1.02473792849979	0.305486861511292	0.613690736872066
AL353622.1	3.67837860578822	-1.07473990284211	0.387128244237322	-2.77618571840308	0.00550007810799783	0.0734058731409079
SESN2	18.4345201090683	1.03715418768911	0.421994256683248	2.45774479454019	0.013981248888254	0.125228599955999
MED18	2.35339209140014	-0.504394273907145	0.514988692589787	-0.979427861552911	0.327368616227477	0.63150288257541
PHACTR4	189.386954204855	0.0932580393943844	0.118359748327245	0.787920223829317	0.430743370814187	0.712571429162414
RCC1	33.7799933812711	0.499919696589394	0.221953355012315	2.25236377508984	0.0242992929681956	0.171204557373114
TRNAU1AP	58.3018211971439	0.175710533005246	0.279097420195163	0.629567026747786	0.528977902519489	0.779147647858101
SNHG12	54.679188974512	-1.06856738910933	0.509326875353328	-2.09799922371669	0.0359052139466845	0.213418291136185
TAF12	30.7084530348191	0.256222455911512	0.19194181348891	1.33489650459261	0.18191022196504	0.485125052930383
RAB42	14.6506605557441	0.755968486435279	0.781910610272745	0.966822136064355	0.333632956500291	0.637444778846156
LINC01715	1.32927846598026	-0.428816440639097	0.645107741056603	-0.66472065571055	0.506229179785475	0.763977493458698
GMEB1	33.3611736119693	0.190183000464664	0.170004941498243	1.11869101444106	0.263271979889957	0.571620758788657
YTHDF2	71.0894534420608	0.288086291351791	0.131658187662255	2.18813806013207	0.0286595472687562	0.187937077184202
EPB41	233.798966035293	-0.314896396054769	0.153698700059573	-2.04879023656489	0.0404826308910048	0.227687406148073
SRSF4	136.455624309126	-0.0762641042268232	0.12966766204997	-0.588150530526519	0.556431258704192	0.795229818148082
MECR	14.5824855951134	0.116595027442245	0.304671978710561	0.382690354182556	0.701949367265027	0.873932009013057
LINC01756	1.18707816867523	-0.595371530334508	0.59839791568796	-0.994942520229248	0.319764221077026	0.625363958524966
MATN1-AS1	1.76537793393441	0.357163703258198	0.627175414784177	0.569479757718348	0.5690306040121	0.801042540288011
LAPTM5	481.00407860086	0.15804896924449	0.23679812425887	0.667441812468536	0.504489965521028	0.762704602085707
SDC3	17.9656499406983	1.44434911370449	0.405721622961406	3.5599510402281	0.000370923941930166	0.012996753295471
PUM1	301.473040035266	-0.19371551477514	0.0828431780139652	-2.33833997462634	0.0193696188807383	0.150186821023038
NKAIN1	1.59336090591756	0.865900270874884	0.926158834912913	0.934937116867545	0.349820707368177	0.650137256507857
SNRNP40	33.3290472196763	-0.212122287433439	0.161948037205857	-1.30981697026562	0.190257760787145	0.494587085359731
ZCCHC17	38.1208690760068	-0.342613989890897	0.197339012702312	-1.73616957538819	0.0825338551457121	0.331006210099311
AL451070.1	4.5946257835971	-0.370221902522916	0.555555515826145	-0.666399472197434	0.505155799777493	0.76314162408522
FABP3	2.71134658108451	-0.613680920931237	0.849668098609537	-0.722259576339882	0.470134900968711	0.739622063440447
SERINC2	7.76312271808319	1.60370913356046	1.16190474836561	1.38024148349193	0.167512305278436	0.467553548750105
PEF1	12.7328611096529	0.0236471362105399	0.271968051720565	0.0869482134424975	0.930712675817113	0.974285132496622
AL136115.2	5.58248551478025	2.19980406887244	0.812186356010876	2.70849670471808	0.0067588783318088	0.0822946240634689
PTP4A2	63.9568460487779	-0.204508239584576	0.304286617470725	-0.672090811237374	0.501525885892142	0.761301347192854
KHDRBS1	160.014619581257	0.661950140009866	0.265410861557958	2.49405821647324	0.0126291829177897	0.118201509224333
AL445248.1	6.86658880650874	-0.528712849962227	0.371665776916626	-1.4225491901581	0.154866882160178	0.452702692440669
TMEM39B	19.5993841097795	-0.592790044843554	0.170623469474463	-3.47425853353823	0.000512267198343566	0.0161869838953523
KPNA6	93.9748517703975	-0.111559299919402	0.108212677360361	-1.03092634468229	0.302575361332393	0.611229683261872
TXLNA	30.8765419119175	0.56918779331203	0.164962967358474	3.45039739783021	0.000559761897626122	0.0172408876966465
CCDC28B	1.47856959504432	-0.110807677732534	0.654335894415807	-0.16934372495561	0.865526285057403	0.951085863912423
DCDC2B	2.19204323128634	-0.342078073921159	0.566017646543096	-0.604359379977589	0.545604735648822	0.789384497315902
TMEM234	6.30194932292181	-0.10076876860287	0.312672324758298	-0.32228234040466	0.74723881033979	0.894860677666023
EIF3I	8.61809652218356	-0.327268957799216	0.411423544875639	-0.795455101866226	0.426348818196755	0.709519095739073
LCK	1.10968565103668	2.05498205339147	1.10946056235928	1.85223533229655	0.0639920372208033	0.289572484231779
HDAC1	32.0914498837278	0.0870987368086308	0.135754545131825	0.641589839397666	0.521139531893534	0.773962226468528
TSSK3	3.09374945373644	0.203093143661456	0.507271659427942	0.400363670800153	0.688888678073558	0.86776738178008
FAM229A	6.6742592588889	0.603040230857572	0.358759936159935	1.68090182340967	0.0927819857471066	0.351143090788892
BSDC1	65.496441575388	-0.112139368983764	0.154533035412216	-0.725665995524082	0.468043552608218	0.738903845968302
AL033529.1	2.35560146976673	0.238646753300362	0.55123041825878	0.432934659255919	0.665062239642945	0.855573984858919
ZBTB8A	2.81923938164985	0.0329580911277023	0.447200827912743	0.0736986362067581	0.941250183988977	0.978335423106109
ZBTB8OS	71.076339220716	0.563851892604674	0.207735345954724	2.71427998934552	0.00664200026940638	0.0815646123925794
RBBP4	68.821668512198	-0.0606623132354696	0.0866531250545735	-0.700059151903234	0.483890364382047	0.749522280575282
SYNC	10.7036333749562	-0.170710558719437	0.474677133060679	-0.359635101060609	0.719120030648599	0.882917118563266
KIAA1522	1.89465414631386	0.498852194880508	0.760893159991951	0.655613982501545	0.512072526601846	0.76778977985755
YARS	50.9583702953214	1.30040718208884	0.28819410157819	4.51226161454252	6.41400054445768e-06	0.000854377764832248
S100PBP	86.6456820921421	-0.101362834541543	0.141285793283761	-0.717431188130596	0.47310808130456	0.742013630585848
TMEM54	1.28104359917683	0.458597331759141	1.06846350446329	0.429211975742216	0.667768968542168	0.857222235554204
RNF19B	40.7335240482425	-0.618906937082601	0.335331727443762	-1.84565576839548	0.064942203434972	0.291846666820657
AL020995.1	12.3836763580891	-1.06676127387194	0.612700211569946	-1.74108194142537	0.0816692162973842	0.328892696639466
AK2	45.207022817644	-0.644413452556652	0.251101436895085	-2.56634713255704	0.0102775915892136	0.10421357509297
AZIN2	86.9407775188194	-1.39396839697404	0.598999457990988	-2.32716136613769	0.0199566783959394	0.152614334079706
TRIM62	10.1070154449502	0.131222688564751	0.276087260502619	0.475294254163914	0.634577253945725	0.839247280941328
ZNF362	57.4344633187972	-0.101561130256409	0.196053541884153	-0.518027520851528	0.604439067925312	0.822828084488702
A3GALT2	2.13517622326446	-7.26726312250781e-05	0.814089167677782	-8.92686380195665e-05	0.999928773932055	0.999928773932055
AL513327.1	51.7620052866409	-1.40579628278285	0.721299679032594	-1.948976720284	0.0512982048940519	0.260076943380963
PHC2	335.316097148737	-0.442963670445128	0.262876409033881	-1.68506436950011	0.0919761530687975	0.350412574812727
AL513327.2	5.36428099595383	-0.511433217312855	0.517172980261878	-0.988901657340805	0.322711259588941	0.627254696619956
ZSCAN20	2.77233351534605	0.163246617554312	0.446053260853756	0.365980101214492	0.714379923984648	0.880531930742127
CSMD2	1.42685288920687	-0.399694442391962	1.39254616809693	-0.287024194636353	0.77409379466942	0.909283237056056
SMIM12	30.9422040840486	0.853369912870996	0.258520332603062	3.30097793190325	0.000963484605572491	0.0247944450198463
AC114490.3	7.3490411660224	-0.335044701579938	0.274288669455093	-1.22150398062576	0.22189525937662	0.528441480674367
ZMYM1	37.5610332441669	0.20488543123728	0.163644785233163	1.25201320008674	0.210565054084859	0.516527616576959
SFPQ	216.846245654379	0.0416079315634615	0.172704182429736	0.240920231219006	0.809616941657264	0.925403742994386
ZMYM4	266.113147020082	0.0113063318298445	0.0834416730749004	0.135499821770059	0.8922167051647	0.961233053365952
ZMYM4-AS1	7.00071767090717	-0.828868243460634	0.64783211037064	-1.27944915077831	0.200738935053917	0.505332951512729
KIAA0319L	152.487365197264	-0.0119875276892277	0.130104463213763	-0.0921377129816988	0.926588625250066	0.972881724714524
NCDN	1.84007698848515	1.97798658311138	1.78156415427396	1.11025279576164	0.266890107948608	0.574911172408993
AC004865.2	3.02018808251089	-0.126996563344878	0.41058414524161	-0.309307031985237	0.757087982324064	0.899408917725016
TFAP2E	6.38265277543546	0.801897727673443	0.388109407002956	2.06616411043945	0.0388129863943184	0.223457847416126
PSMB2	23.0249736029902	-0.532293425333194	0.211563445911498	-2.51599903300812	0.0118695508476934	0.114685027874334
C1orf216	5.36639448240296	-0.541389171971959	0.547542147646656	-0.988762553346546	0.322779329548585	0.627254696619956
CLSPN	5.93090210987794	1.94584728382129	0.671597415354761	2.89734182909776	0.00376339454777687	0.0587645280973393
AGO4	225.154460207915	-0.158765861559938	0.182552459952162	-0.869699929551994	0.384464410769456	0.678304039368628
AGO1	53.1653453852003	-0.259437554137264	0.164321591329097	-1.57884032182766	0.114372687307189	0.388767356964567
AGO3	208.535331681436	0.0902942543474553	0.0864871708791006	1.04401905426733	0.296476574041569	0.606217187934644
AL138787.2	9.96077041103117	-0.487503120642873	0.559878269188072	-0.870730563180892	0.383901286452799	0.677741453258595
ADPRHL2	27.1367010412882	0.69980149003798	0.293514854375441	2.3842114959635	0.0171157625796485	0.139878951129429
COL8A2	32.020688304405	0.393017151353589	0.364082761836678	1.07947201172323	0.280377364088633	0.588227146223618
TRAPPC3	24.5128155083805	0.0606557015318589	0.160510235709415	0.377893043791108	0.705510050209163	0.876160034653892
MAP7D1	37.1813914936948	0.270398280847204	0.311502310652866	0.86804582694904	0.385369245661226	0.679269995172132
THRAP3	151.218042970024	0.0183582404781176	0.0964665279209586	0.19030684397763	0.849068690937794	0.943792291282807
SH3D21	5.47956339369122	-0.287055125388924	0.641472511569027	-0.447494039435601	0.654518390589745	0.850281798743319
EVA1B	8.15630680265409	0.471952020523686	0.429233497849254	1.09952280725638	0.271540091419075	0.579402015986622
AL591845.1	6.71675657029775	-1.1173786469173	0.384495991726938	-2.90608659377349	0.00365980151417736	0.0577307759093665
STK40	76.1344472779996	0.398972720972459	0.242956198922248	1.64215905065316	0.100557046585258	0.365310389517773
LSM10	8.65830462162827	0.210241827323859	0.50241464766281	0.418462774327712	0.675608798165224	0.861015873694089
OSCP1	7.35905604767787	-0.300520303798383	0.427214758823275	-0.703440828276017	0.48178107008316	0.747938836263178
MRPS15	9.80538398190542	-0.0975854316611287	0.275354623205395	-0.354399103690868	0.723039806183466	0.885198380154699
CSF3R	396.583871739257	-0.510860039525482	0.2522071595851	-2.0255572457415	0.0428101765610569	0.234268469699463
LINC01137	6.18650820273207	0.571549190082335	0.446331446921534	1.2805487805631	0.200352200385596	0.50484867308157
ZC3H12A	6.34045975452546	1.87428455660194	0.693502425301398	2.70263590756351	0.00687920545743378	0.0833041313551713
MEAF6	27.9425648059759	-0.259325085946409	0.23157126641372	-1.11985001404753	0.262777682211701	0.571166159362286
SNIP1	15.3249566879433	-0.0666949814545594	0.246909538050435	-0.270119096982539	0.787068630752754	0.914046627410432
GNL2	27.6048439335182	0.0810153710188377	0.150749862963944	0.537415885002927	0.590980373152043	0.81457761701376
C1orf109	5.50897335800188	-0.220675125078058	0.43236634933171	-0.510389222979879	0.609778805566832	0.825521428488454
CDCA8	1.70617766642095	0.560682781066639	0.624486898385453	0.897829534160328	0.369276436567093	0.6661851214143
MANEAL	1.20521440060116	-1.02104673992886	0.904732961491571	-1.12856144673399	0.259082881995061	0.56623288681714
YRDC	3.53032889892086	-0.293062512893056	0.415227436314184	-0.705787930331531	0.480320029048116	0.747518040905508
C1orf122	6.21200223383735	3.07048240716108	0.879272231375589	3.49207253179987	0.000479288078768944	0.0154973126713983
MTF1	27.3979527008553	-0.027337340004041	0.16265061275582	-0.168074005629978	0.866525058923806	0.951309738188751
AL929472.2	7.94110765016214	-0.759217534589605	0.663276742295483	-1.14464670050406	0.252355538626564	0.559259286158425
INPP5B	80.355319584659	-0.0728191957447692	0.198331188981825	-0.367159578473773	0.713499988587775	0.880267993350106
SF3A3	36.1888304205648	0.145495737900245	0.175400273167522	0.829506905962933	0.40681763062935	0.695813517708343
FHL3	12.3188679391091	-0.205392786628536	0.243757569931561	-0.842610905114467	0.39944609011546	0.689213064214863
UTP11	8.32283047425821	-0.13785874362465	0.223179040236591	-0.617704706851085	0.536770008742814	0.783679650578735
POU3F1	2.55229820167803	1.88105688907616	1.11106081320858	1.6930278403429	0.0904501680562933	0.347465089760249
AL139158.2	2.52573445861149	0.372771821773235	0.799990796506816	0.465970137907779	0.641236875670492	0.842901595263535
RRAGC	25.5498819141305	0.202059913676968	0.258786754367484	0.78079696996407	0.434921916459131	0.715307943015571
AL139260.1	49.3358396504488	0.642207863864425	0.294389823232374	2.18148799035592	0.0291473417874767	0.189366537800978
MYCBP	1.71761103699831	-0.240795936084334	0.565372465209267	-0.425906726807444	0.670175813074884	0.858797076695615
RHBDL2	3.89743064905957	0.357924889334046	0.766123985275247	0.467189249016207	0.640364484802791	0.84238493001766
AKIRIN1	43.3916326965398	0.0126396835123054	0.18228817569569	0.069339020285144	0.944719766768184	0.980126319070839
NDUFS5	10.5486738593649	0.664655539750344	0.745871624545791	0.89111251571622	0.372868811181988	0.668909795426723
MACF1	603.354393420647	0.272307326039567	0.17314830915829	1.5726825596121	0.115792340151979	0.39120390662662
AL442071.1	1.90779197764039	-0.0729847103236835	0.647562079045573	-0.112706893571121	0.910262935798287	0.966141714473191
BMP8A	1.15116131638517	0.937824063328362	1.02233716483758	0.917333435175818	0.358967941955294	0.657760494201797
PABPC4	91.8040007480299	-0.0844635085110395	0.226034014512638	-0.373676097790658	0.708645310376723	0.877911643221939
PABPC4-AS1	1.29296285768091	-0.804137500762202	0.821519836833908	-0.978841246075449	0.327658426347723	0.631656019732897
PPIE	14.7390900312389	-0.0964382036821641	0.239006205712091	-0.403496651456549	0.686582897610016	0.866849842778038
AL033527.5	1.40165293353368	-0.352892990956571	0.608764360139447	-0.579687337274041	0.562125484113575	0.797694657713843
AL033527.4	1.86607802552753	-0.204888261056562	0.592838784054168	-0.345605359445985	0.729639317651917	0.886868566963432
TRIT1	42.1216655501849	-0.481422019891273	0.194900730483338	-2.4700883300816	0.0135079693550559	0.122325219290265
MYCL	2.84010147636354	0.0678406773149197	0.608144681663058	0.111553515734775	0.911177430950043	0.966494266749909
MFSD2A	20.5675775864446	0.513819675592235	0.474565347681419	1.08271638058405	0.278934330976534	0.586693758704054
CAP1	134.089101129109	0.123298300065094	0.16053060630544	0.76806724214631	0.442447237196189	0.720612414223284
PPT1	90.9312412585916	-0.39160302346279	0.226975879770999	-1.72530677646403	0.0844722013753981	0.335322664590003
RLF	236.901831180404	-0.473024269264119	0.289685626827773	-1.6328882949562	0.102492492363646	0.368561489037245
AL050341.2	2.19865740683065	-0.937817862658792	0.656368711764507	-1.42879732968634	0.153062493307194	0.44993176352625
ZMPSTE24	33.3456334280558	0.303137096131887	0.142882636680153	2.12158106243846	0.0338729340642048	0.205997092197322
COL9A2	43.572707328444	0.800049682832782	0.379850191687204	2.10622424403461	0.0351848781702691	0.210501468822896
SMAP2	680.348066671868	-0.546892445588699	0.257117099043315	-2.12701701918536	0.0334186691300306	0.204447873210737
AL031985.4	1.69535336843755	0.0627412430940349	0.588529176890027	0.106606852400385	0.915100882140013	0.968612282542251
ZFP69B	3.95088122107203	0.368218092990386	0.431870033656086	0.852613203729738	0.393873837985342	0.686328685711265
ZFP69	3.86290588030568	-0.595743634176422	0.377990615027499	-1.57608049113357	0.11500725442793	0.38952857602682
AL603839.3	21.6410432358033	0.348851317380342	0.245199338464135	1.42272536119166	0.154815785683547	0.452685428076865
EXO5	3.68980973978377	0.120787683964431	0.379025799806629	0.318679319524039	0.749969698276644	0.895915906594424
ZNF684	7.93749560469088	0.0569238355202052	0.322643446643076	0.176429541998964	0.859956497512347	0.948650812806281
RIMS3	3.37507213026123	1.51055368005574	0.94881292449096	1.59204585125794	0.111374402503258	0.384274975207721
NFYC-AS1	2.41399522198855	0.610434721445687	0.482460171743716	1.26525412292468	0.205780246478188	0.511823427479179
NFYC	85.6436900063285	-0.00621883379836589	0.165639773754793	-0.0375443268086808	0.970050997360447	0.988602193444234
CITED4	3.49468289227737	-1.17213017371752	0.627355996315559	-1.86836529913065	0.0617111704662213	0.284687412633635
CTPS1	12.8126155799592	0.484649322661724	0.440938396856593	1.09913159324917	0.271710671222983	0.579538797102041
SLFNL1-AS1	6.21605142752776	0.368281676604227	0.402846538121714	0.914198439736763	0.360612583861636	0.659719112511281
SLFNL1	3.90479471747084	0.324743055581971	0.571960542539932	0.567771780444625	0.570189943831581	0.802022587961659
SCMH1	165.340086238703	-0.322550579523559	0.202394270234904	-1.59367446098745	0.111008967263118	0.383353590692599
AC093151.3	2.81756296737744	-0.461910000520959	0.54232106985287	-0.851727926864936	0.394365116761998	0.68660433000478
HIVEP3	469.215546447152	0.0735774208975877	0.386968825122989	0.190137851218901	0.849201110083978	0.943792291282807
FOXJ3	170.004734373787	-0.193124501053379	0.0946085780110258	-2.04130011372618	0.0412210057823988	0.22999588918487
RIMKLA	1.27777894570614	-1.06414605240458	1.14168837063438	-0.93208101245114	0.351294659946183	0.651120433301732
ZMYND12	1.1811516712872	-0.572831387894636	0.616434198855764	-0.92926607407236	0.352751212460838	0.652114288359671
PPCS	16.9909856631401	-0.367823296081388	0.21901217657545	-1.67946504999311	0.0930614448080006	0.351480939366709
CCDC30	78.3752295817383	1.10652549614222	0.373280764030569	2.96432498742851	0.00303347737672538	0.0516685736789782
PPIH	16.2406893916697	-0.108732795806572	0.210027010737009	-0.51770862911878	0.604661576718799	0.82295438591935
AC098484.4	3.82926265488435	0.112842865957758	0.506718204014902	0.222693530770485	0.823774036639717	0.932760706264893
YBX1	71.3169645590074	-0.110285945317622	0.246727683299923	-0.446994613018589	0.654878949432687	0.850524035575702
P3H1	19.1746102507191	-0.118376782360297	0.183904102264431	-0.64368755727964	0.519778060090941	0.772961228615261
AC098484.3	3.03114364962223	0.0712213004666888	0.391067326604041	0.182120304156223	0.855488314780406	0.947066220511746
TMEM269	1.33908414552587	0.0648727018557228	0.575031774454279	0.112815855988634	0.910176547337398	0.966141714473191
SVBP	13.8275720180328	-0.730484868788205	0.416239334442106	-1.75496357106012	0.0792655390995385	0.323258714895768
ERMAP	50.5066403182644	-0.27634844586489	0.350645050631275	-0.788114491755619	0.430629739259443	0.712571429162414
AL512353.1	3.20055946447265	-0.81087457275947	0.547332217469242	-1.48150345782457	0.138472464173584	0.428788710864488
ZNF691	10.6700912273208	-0.0510023058077765	0.319812764518355	-0.159475516509127	0.87329424644055	0.95359286819544
SLC2A1	9.82242766270893	-1.68145724748519	0.925456970006499	-1.81689403395318	0.0692333403883372	0.302421910995403
SLC2A1-AS1	2.14279463964808	-1.33677445971044	1.04565452925184	-1.27840928558583	0.201105151691608	0.505913071671526
EBNA1BP2	6.74504670036876	0.17773512888029	0.388708285787114	0.457245537023699	0.647494571111086	0.846577423722004
CFAP57	1.38028465423649	0.460477541049187	0.609739243955814	0.755204041094257	0.450126564328341	0.725677089616851
AL139289.2	4.20496585946069	-0.572535945129845	0.401294729985632	-1.42672181404013	0.15366009534406	0.450993751819146
ELOVL1	14.07381685297	0.928535140958378	0.55540356057147	1.6718206487603	0.0945596937955628	0.353221924739825
MED8	9.42337675154019	0.0323755141858261	0.308189384733522	0.105050711638948	0.916335569227286	0.969249826674848
SZT2	43.5095635834402	0.266435619051603	0.209072848621997	1.27436738346316	0.202533245978528	0.507530436612509
HYI	14.2339538857332	0.809185555053119	0.324516996448521	2.49350747082205	0.0126487922457069	0.118201509224333
KDM4A-AS1	3.39889740727801	-0.410667906494373	0.491772809326803	-0.835076479841461	0.403674648514909	0.692871078976306
ST3GAL3	1.97865356649998	1.17680714479898	0.912976521962055	1.28897854051047	0.197405547127259	0.50151761910737
AL451062.1	2.34912013579342	0.258853615683769	0.608789283700691	0.425194106752761	0.670695179911182	0.858968229017649
AL357079.1	2.86460355663455	-0.608678167673804	0.44777156087576	-1.35934976862608	0.174035780332847	0.476184627192315
IPO13	5.6023486006888	2.06054993549267	0.740002553122734	2.78451733280834	0.00536074558428779	0.0725236284124351
DPH2	2.99717264628926	-0.284918048871013	0.560645929390375	-0.50819605375682	0.611315858087288	0.82657227269169
ATP6V0B	103.246422772507	0.490938508007382	0.243067360116423	2.01976319556948	0.0434079564602887	0.235965469631531
B4GALT2	3.71610128258779	1.32069866795847	0.745482073508651	1.77160352326452	0.0764603944404482	0.317170494234745
CCDC24	6.99947152145037	-0.210037821377917	0.427466981684131	-0.491354491405188	0.623175745496767	0.833351238974633
SLC6A9	1.24342572958966	2.50436656196856	1.22472677200451	2.04483695401682	0.0408709351926995	0.228962446074127
AL139220.2	3.951612078829	0.687653681267956	0.764374994598877	0.899628698121945	0.368317879614155	0.664994688807531
DMAP1	16.5682561116034	0.719350716433982	0.28402123506069	2.53273568182418	0.0113176258264282	0.111213870431831
ERI3	83.4880983503505	0.115164943038134	0.155078845313858	0.742621876020912	0.457710640296817	0.731464893918415
RNF220	8.21776702839152	1.13238416294522	0.936219872977198	1.20952801326916	0.22646005550205	0.533622613395744
TMEM53	5.53470984407151	0.475289855715248	0.477020909833801	0.996371114802586	0.319069862282704	0.624807950945263
ARMH1	20.4552988602508	1.0280683699346	0.448682004504055	2.29130733930584	0.0219456444287459	0.161351359521102
KIF2C	2.41542486614092	1.16063308520143	0.566434708505135	2.04901477217812	0.0404606704599399	0.227687406148073
AL592166.1	1.57108769334246	-0.32512168748286	0.560046924628185	-0.580525797367262	0.561560095220743	0.797586264833252
RPS8	98.2515979279897	0.448033073105352	0.349347578304003	1.28248512636167	0.199672519254357	0.50383882665665
PLK3	43.9997043944129	-0.733400912373797	0.361905356364611	-2.0264991923328	0.0427136554100448	0.233986755559068
BTBD19	20.2552053567577	-0.0848040654706392	0.34450549692735	-0.24616171941234	0.805557047386551	0.922657939554597
PTCH2	6.11207609605665	0.340915234305924	0.489549224825383	0.696386015987512	0.486187118196678	0.750963948175939
EIF2B3	89.2205993368528	0.471164235243179	0.231916066900228	2.03161532333971	0.0421926141988775	0.232301463989448
HECTD3	10.2383672573912	0.400964682164761	0.296770366846363	1.35109406786675	0.176665301495654	0.479912664191627
UROD	8.51508931697231	0.233099728037522	0.326677707837147	0.713546478517981	0.475507663028301	0.743980215670723
ZSWIM5	14.451617920663	-0.71330255814101	0.302946870940204	-2.35454670955094	0.0185453127736534	0.145753252434387
MUTYH	12.4370082713218	0.114323753795653	0.195589194846333	0.58450955782845	0.55887753672737	0.796737769367482
TOE1	4.55235920671059	0.0487712677533908	0.372938596405829	0.130775597439956	0.895952827607429	0.962765117142047
TESK2	46.5754227719818	0.544273367938092	0.304138415012292	1.78955811259848	0.0735249774123268	0.31138227526389
CCDC163	1.94691553480427	0.391933607131883	0.781656029876204	0.501414422906653	0.616079491344809	0.829097615964577
MMACHC	2.14821056571244	1.098018143867	0.5992286922237	1.83238579546704	0.0668939628196274	0.296543798924489
PRDX1	33.59539013016	1.35947553157426	0.603140432786416	2.25399501952421	0.0241964812989823	0.170711707127496
AKR1A1	75.7307566257148	0.304023540211101	0.260233158911169	1.16827364154189	0.242696403996777	0.551212978182712
NASP	92.9353847161933	-0.13278181265402	0.22464885349485	-0.591063834016246	0.554477651017283	0.794018531164763
CCDC17	1.32756542751437	0.596787888136712	0.670886618513545	0.889551038384086	0.373707006332247	0.668909795426723
GPBP1L1	195.642454282612	-0.0457279617412369	0.106344445302526	-0.4299985919448	0.667196665448878	0.857055088234276
TMEM69	11.3703079665858	-0.0592843629261107	0.256733722216111	-0.230917708878956	0.817378732805216	0.929164664534594
IPP	8.37587402584867	0.451776913291975	0.307775255486152	1.46787925682447	0.142137023645854	0.434242139716283
MAST2	90.8504182506654	0.328924381493648	0.157164864697421	2.09286205365878	0.0363614704823686	0.214900840905466
POMGNT1	14.2276681600373	-0.46209875098032	0.302046780639441	-1.52989133008485	0.126043629747847	0.408907154375561
LURAP1	17.9766193031682	-0.104694979662852	0.377954793272545	-0.277003973825399	0.781777054829799	0.911361762250162
RAD54L	1.19749215575405	1.08076178690658	0.887040371161612	1.21839075429146	0.223075516894119	0.529845069779074
LRRC41	35.9958224399635	0.216168259505175	0.166080821955392	1.30158471616449	0.193058387329367	0.496586064784319
UQCRH	26.0576644912769	-0.430074516100525	0.342958180259967	-1.25401445673208	0.209836750844596	0.516309719278976
NSUN4	30.3270868016803	0.018069279166317	0.229244791325687	0.0788208929931415	0.937175085542022	0.976661390612413
FAAH	2.52461440676487	1.13738067264692	1.13756018714111	0.999842193409877	0.317386883038584	0.623452807178766
MKNK1-AS1	11.7361170608469	-0.267169430688794	0.679676825660712	-0.3930830368228	0.69425815243692	0.870473651298711
MKNK1	293.657710603769	0.0686755452537038	0.215642262062162	0.318469786937716	0.750128609077406	0.895915906594424
ATPAF1	27.6253762532232	0.0104713002998829	0.16906758995577	0.0619355862505777	0.950614128155723	0.981407073880958
EFCAB14-AS1	2.95657571477866	-0.658712957397241	0.636702130524923	-1.03457005374581	0.300869745224558	0.609831260488561
EFCAB14	62.3606932041717	0.0933377254006328	0.142747183288558	0.653867370622328	0.51319725742675	0.768538412318237
CYP4A22-AS1	1.72152527280074	0.273756365508327	0.928253988296848	0.294915366871316	0.768058532700843	0.905712941268466
TAL1	87.4130428717771	-0.758717347957534	0.284936565388348	-2.66275880360759	0.00775029451550167	0.0893404881835011
STIL	4.47143449340654	0.4154587889379	0.502852187806933	0.826204596523329	0.408688041242218	0.697483101127432
CMPK1	47.8550333850505	-0.11147772989202	0.150528076159154	-0.740577656583842	0.45894955961939	0.731991880038297
LINC01389	1.5769227211703	-0.208949960386446	0.496078473192374	-0.421203441951042	0.673606531204386	0.860425848408573
SLC5A9	4.11179054592717	0.122464042028687	0.82828463900948	0.147852605567016	0.882459092284205	0.95738316843545
SPATA6	167.553877939489	0.445136552048144	0.391816099484714	1.13608540494776	0.255920822670826	0.562975367119891
AGBL4	14.4640042078583	-2.17197287542168	1.22970763253907	-1.7662514389189	0.0773536746651926	0.318822238514779
ELAVL4	43.6777495106967	0.0518359497232113	0.836342861591526	0.0619793055022549	0.950579312128553	0.981407073880958
FAF1	408.744665761209	0.218357347531928	0.0976499087189762	2.23612444083621	0.0253436208812179	0.17384697686346
CDKN2C	3.14139915720419	1.99340288299635	1.1119660012644	1.79268330212405	0.0730235779766183	0.310186007840173
LINC01562	1.42007508482183	0.528112754713654	0.626368986022324	0.843133626502432	0.399153714181599	0.689142760817856
RNF11	32.7331154458578	0.115258040165295	0.229566591401653	0.502068003282052	0.615619686555073	0.829097615964577
EPS15	280.066775978351	0.52184893915689	0.216161619035221	2.41416094811846	0.0157714938716774	0.133624451898609
AC104170.1	1.75242401412989	0.942888938682321	0.643324038782931	1.46565164961987	0.142743212588482	0.434994582273909
OSBPL9	138.664995071007	-0.115045865143447	0.111538595597299	-1.03144444779286	0.302332446410844	0.61089733920822
NRDC	215.429418100674	-0.205158404636363	0.162326860714616	-1.26385986726527	0.206280328672395	0.512249668954634
TXNDC12	22.5723443709788	-0.112779942020065	0.15083051855816	-0.747726276473532	0.454625278384112	0.729469264245484
AL445685.1	1.79404987151018	-0.920990710048747	0.530612280211419	-1.73571314573003	0.0826145679364327	0.331084548218324
BTF3L4	59.7280404575483	-0.0866969205535206	0.144371409736265	-0.600513084355807	0.548164343482255	0.791104851668761
ZFYVE9	46.5001084646062	-0.322355050102975	0.232270920344832	-1.38784075778579	0.165185540737169	0.464947923494452
CC2D1B	18.7871553973667	-0.277643469371949	0.199728703094821	-1.39010300006874	0.164497602428502	0.464605859704278
ORC1	1.91997880030399	0.859183234575061	0.517331240163536	1.66079905459307	0.0967538111145629	0.358007982990671
PRPF38A	16.8837363528978	-0.134753083446138	0.225003719808804	-0.598892691910356	0.549244445146716	0.791221846856594
TUT4	282.588469931597	-0.355109378497868	0.112899722610729	-3.14535209021072	0.00165887053289452	0.0347960932101764
GPX7	3.95047068974647	-1.92950988514915	0.474833406640687	-4.06355125432283	4.83317033560258e-05	0.00352021569347174
SHISAL2A	36.8552907832848	-0.942539213376672	0.432558393578841	-2.17898722431074	0.0293326173039033	0.189902626978382
COA7	4.65247750330507	-0.484016828235473	0.333019449034645	-1.45341910101208	0.146107426256149	0.438829107381399
ZYG11B	78.4137315637061	-0.0153764600121811	0.124951519529117	-0.12305940792179	0.902060054685006	0.964246828251837
ECHDC2	77.0268476919268	0.0882187557125215	0.163967154608514	0.538026996462503	0.590558410914101	0.814356116978965
SCP2	87.6252978066529	0.0570574697649951	0.18675318851239	0.305523403479719	0.759967548128639	0.901034175548485
CPT2	8.86335369078528	-0.416387436781685	0.295010060758886	-1.41143470060163	0.158116477152515	0.456299871191423
AL606760.2	2.23495436833988	-0.41703795876006	0.510748511902523	-0.816523100980962	0.414201016646402	0.701436797178547
CZIB	13.8293708973075	0.520767980044458	0.313657153151549	1.66030959221529	0.0968521870223935	0.358281826428674
MAGOH	17.9490413969885	0.101525155872898	0.185646342761503	0.546873988265557	0.584465307343564	0.810331013485424
LRP8	25.5518423351035	0.281764065762344	0.522393275161345	0.539371540867021	0.589630513998015	0.813796631301724
LINC01771	1.84623841279521	0.169594289996049	0.838568067559338	0.202242723705966	0.839726974467286	0.940506280781362
AC119428.2	3.04049496229101	0.0364537049035029	0.696853396884606	0.0523118708561586	0.958280194693589	0.984495506545787
GLIS1	1.24943278677121	4.46021558453339	1.56949738752141	2.84181141045228	0.00448580183060409	0.065610336432789
NDC1	29.7312571917508	-0.0677173201121524	0.188565982380406	-0.359117372377071	0.719507286010755	0.882954413580915
YIPF1	35.5118192560673	0.116505964433766	0.163827920657874	0.711148404776911	0.476992277164762	0.745255602968704
DIO1	3.28553578181233	-0.115275664772573	0.465051956728989	-0.247876958917409	0.804229607779625	0.922086253015924
HSPB11	39.9839406732344	-0.474694084760882	0.186835337446693	-2.54070825812766	0.0110628187146602	0.109469225186018
LRRC42	7.47812908848107	-0.456271711091972	0.284605471594148	-1.60317266051239	0.108896539658708	0.379491540510661
TMEM59	67.1056869955959	-0.396044115821385	0.292417857000524	-1.35437732799155	0.175616027014371	0.479078554353049
TCEANC2	21.6669887129591	0.0775598563680942	0.209761866892942	0.369751935930657	0.711567330583788	0.879311664361288
MRPL37	8.78437954178092	0.187697364702097	0.269059967291867	0.697604205453908	0.485424750855256	0.750306926716173
SSBP3	77.505706330106	0.167380557901424	0.285606517423653	0.586053005412132	0.557839895488421	0.795929210948187
ACOT11	64.3351588191825	1.15145229491074	0.367062905120626	3.13693451135397	0.00170724256152656	0.0353821480337651
FAM151A	1.28243920731486	0.153508514276687	0.646041221403535	0.237614116856487	0.812180400402374	0.927229063418143
MROH7-TTC4	3.28146765537754	0.967653450219981	0.642925334561911	1.50507904759942	0.132303755086847	0.41876774206249
USP24	213.414387544742	-0.445526233922879	0.14856109146192	-2.99894292333655	0.00270918054088195	0.04787140445538
MIR4422HG	1.6971737337454	0.375739610236918	0.587337899072038	0.639733296336855	0.522346004775722	0.775015468814702
AL603840.1	2.12817985109867	-0.273086418270139	0.651622444905976	-0.41908688137583	0.675152637829621	0.860716062214695
AC119674.2	1.26386681957075	0.573425857100328	1.18551910556321	0.483691789031025	0.628604621354088	0.836390657041879
PLPP3	9.04797640415464	2.1131730404018	0.910035771598378	2.32207689670291	0.0202287954451406	0.154013569620184
DAB1	67.3968003170047	-0.4708945031736	0.501776029111361	-0.938455557567284	0.348010345996022	0.648850489573873
MYSM1	88.120597103379	-0.0285028199138817	0.0999600348849152	-0.28514215652983	0.775535233797488	0.909800441582073
JUN	115.071212024049	-0.170936659435585	0.427064721121713	-0.400259377516853	0.688965484702504	0.86776738178008
LINC01135	7.44419488333293	-0.465208511284829	0.431861687731428	-1.07721644336772	0.281383580861935	0.588955561070811
LINC01358	16.8729528711068	1.99712415354615	0.553028007862191	3.61125318275709	0.000304721000250866	0.0115549313598777
FGGY	126.99474363217	0.462639209679948	0.279475500626544	1.65538377654849	0.0978466747501221	0.360125106654161
NFIA	391.840901437847	0.0453354571430901	0.239869465086294	0.189000534631536	0.850092397766969	0.944310470024577
TM2D1	71.3451246077476	-0.109909759335723	0.11556745262283	-0.951044232967807	0.341581922121369	0.64389321856328
AC099791.2	2.42807392581576	-0.730077850277022	0.6577959025475	-1.10988506837697	0.267048555557087	0.575055217599061
PATJ	48.6250130666729	0.256879883097719	0.239379386213764	1.07310778576534	0.283222758118579	0.591137898122145
L1TD1	1.25003945454462	0.60614956328517	1.77274185758994	0.34192770971699	0.732405295771743	0.887669067159391
USP1	15.3831635322295	-0.302329514462659	0.203494890243321	-1.48568602435747	0.137362188980694	0.42696244819787
DOCK7	114.615285677246	-0.0841978555463112	0.128241698559296	-0.656555991477139	0.51146645406663	0.767484817422751
AC103923.1	1.76712991899155	-1.53694102681477	0.85542936390327	-1.79668958264632	0.0723849136801638	0.309243113954318
ATG4C	148.804672889234	-0.197094514492681	0.197433318048408	-0.998283959571383	0.318141683508317	0.623756213042788
ALG6	18.9191134292185	-0.205396875858502	0.218645328498355	-0.939406651261001	0.347521999389783	0.648405406499434
ITGB3BP	88.0599611969911	1.84140324601987	0.370267276482295	4.97317306437131	6.58658104192694e-07	0.000168281746784314
EFCAB7	26.9258898660682	0.745624240891652	0.307340575607862	2.42605207404504	0.015264079901307	0.13128625014452
PGM1	31.6220380142146	-0.131532937683416	0.476750667471017	-0.275894606254354	0.782629016783995	0.911741159110372
ROR1	2.06351060814826	1.35859309128746	0.970650947888977	1.39967214191899	0.161611519720427	0.460474249102664
CACHD1	1.31043958824438	1.16416579168811	1.01238292929105	1.14992633518954	0.250174213071855	0.55756912113949
RAVER2	2.02614986528588	-2.20082554094482	1.30989066378713	-1.68015972766906	0.0929262425566422	0.351431906225025
JAK1	209.583604957617	-0.12614597770878	0.155350754106584	-0.812007501567921	0.416787327059252	0.702557340845773
AK4	4.89300269667508	-0.0749182871096785	1.49335451480366	-0.0501677842515034	0.959988683656937	0.984589782539845
LEPR	90.3492027719705	0.161886990587353	0.360564802309868	0.44898167971545	0.653444872548645	0.849865504353721
PDE4B	693.23370052163	-0.0731099334026833	0.374830819631232	-0.19504781777179	0.8453555132669	0.942582041002719
SGIP1	1.2400041246687	0.455702072444853	1.13521458720225	0.401423728678412	0.688108182150408	0.867510598512709
TCTEX1D1	3.33292341077273	0.381909462671239	0.585686487959353	0.652071493064295	0.514355052993412	0.769324583652843
WDR78	4.05853974207452	-1.40757558777861	0.621273324715911	-2.26563016917273	0.0234740363161127	0.167609616527438
MIER1	107.777656030503	-0.141108755215177	0.118690160590651	-1.18888334561991	0.234485574639039	0.541760463754207
SLC35D1	35.3879117005411	0.168444797733504	0.234037317450219	0.71973478233587	0.471688306333139	0.741278839790458
C1orf141	1.98108283856056	1.62659753518208	0.820036876299636	1.9835663275559	0.0473042060899672	0.248060582742981
IL12RB2	11.4678873200671	3.64360637796102	0.750750913778448	4.85328264153972	1.21434425636934e-06	0.00024994239303148
SERBP1	73.7864445097831	0.0704107508746505	0.177621885298964	0.396408082011621	0.691804004828101	0.869380741320438
GADD45A	1.35156350827529	-0.603650014042616	0.90987977439579	-0.663439314763836	0.507049233561714	0.764547436634996
GNG12	9.42740828517196	3.00005837331416	0.934302655029583	3.21101343035268	0.00132267752964223	0.0303146019109915
GNG12-AS1	12.4606377662998	0.0139627832096998	0.502698490005815	0.0277756617282424	0.977841077599095	0.99126634293302
WLS	36.9422740536107	-0.518519771308483	0.521667072875116	-0.993966838755441	0.320239012105167	0.625544149189675
AL033530.1	1.51194087852253	-0.31691860060578	0.652544873339477	-0.485665604855511	0.627204273826909	0.836253681701358
LRRC40	32.1916414468637	-0.315069290411413	0.156400079188753	-2.01450850949485	0.0439561723657013	0.238032295454988
SRSF11	252.77092167771	-0.182342194563759	0.20413159123204	-0.893258086429589	0.371718977984343	0.668733726409557
ANKRD13C	85.1450385265378	-0.186079595552521	0.183518945500512	-1.01395305560974	0.310605153126884	0.618125058200825
HHLA3	5.934273198443	0.66263147776527	0.378156215634203	1.75226916911567	0.0797275348228179	0.324426535303817
CTH	2.17283089830449	0.475205004047155	0.774153328288734	0.613838353052871	0.539322150379044	0.785377093703624
ZRANB2-AS1	3.88551207589812	-0.627193307546993	0.647864606369219	-0.968093180860623	0.33299783520424	0.636902321975171
ZRANB2	157.116690815466	-0.316241682132031	0.177052143162121	-1.78614998092657	0.0740749773623878	0.311680682454353
NEGR1	1.74075632158448	2.8231506635175	1.73290259968537	1.62914561039384	0.103282197710108	0.370525754569386
AL583808.1	1.89934316711623	0.110707192729164	0.608747979184356	0.181860468559579	0.855692228610822	0.94715649026276
LRRIQ3	2.73548857860359	0.250662631053159	0.696303832048531	0.359990308132741	0.71885438136057	0.882917118563266
CRYZ	22.4774109617069	1.69507651841434	0.503083730921834	3.36937256012699	0.000753395209643252	0.0211943399680326
TYW3	26.2857357469072	0.576669772178863	0.264704534167719	2.17854134607865	0.0293657575244082	0.189902626978382
ACADM	46.4526817360128	-0.187087708204756	0.169941052444067	-1.10089766724455	0.270941197456127	0.5786613594497
RABGGTB	27.1599874218451	-0.53191877047036	0.27932729113215	-1.90428499955884	0.0568730767623723	0.273187224061447
MSH4	17.1998449613171	0.654381827527751	0.52599817304514	1.24407623649977	0.21347150605747	0.519477572563101
AC092813.1	1.85634410560571	-0.165274915178074	0.786686373592181	-0.210089968157695	0.833597455012977	0.936872887890477
ST6GALNAC3	1166.54579846554	-1.4747597382055	0.369140020249475	-3.99512287291098	6.46607090021708e-05	0.00425205548438326
PIGK	37.4946161804463	-0.173124149209521	0.177171419213911	-0.97715619131829	0.328491832611098	0.632292605277058
AK5	1.35549489849373	1.70765752487792	1.44741260602052	1.17980009140097	0.238079733183561	0.546380892602828
AC118549.1	168.492573933352	0.252473141054409	0.134695142939663	1.87440419561013	0.0608747356565796	0.282276928059444
USP33	161.293183451425	-0.0199848197166328	0.0960343080240769	-0.208100835293387	0.835150234967252	0.938008037933593
MIGA1	81.5315626339927	0.199412279062579	0.103948745898886	1.91837118705167	0.0550639618103875	0.269342163456238
NEXN	8.13422432588331	1.09529093198993	0.509428770448802	2.15003744493071	0.031552253004271	0.197566035786084
FUBP1	137.82807720248	-0.188721831696505	0.139721569943712	-1.35069933563252	0.176791765200695	0.479993936411159
GIPC2	14.5752303146777	2.95333293096463	0.780397903982648	3.784393725166	0.000154083730897412	0.00738890752626512
AC103591.3	9.23484403346838	-2.59601177304343	0.717930626388249	-3.6159646595708	0.000299231200558272	0.0114378201039201
PTGFR	1.33315429752525	0.612208889017495	1.19682949448318	0.511525569715227	0.608983088519365	0.825225263652853
IFI44L	147.269926211579	-0.097131667325793	0.733384818958199	-0.132442975113355	0.894633924821393	0.962440099284973
IFI44	53.9759615851012	-0.234561507341553	0.568114173650725	-0.412877407782754	0.67969643421664	0.863682749879032
ADGRL2	3.35270932680687	0.724061213999556	1.1662022436059	0.620871052143371	0.534684469046055	0.782450990386858
AL157944.1	1.63445582053582	1.48356109634308	1.49001962873941	0.995665471600675	0.319412711982121	0.625068698674203
LINC01362	8.24166715479722	0.509103384975804	0.377713771653141	1.34785497163	0.177705033111529	0.480634462220497
LINC01725	1.59430173156403	0.449641145693866	0.960956334443041	0.467910069976772	0.639848901918992	0.84238493001766
PRKACB	138.627435952801	1.79349743585369	0.514102129796048	3.48860145077633	0.000485554525367722	0.0156674270763063
SAMD13	5.79016533513186	0.791377656561526	0.47118155608947	1.67955991980988	0.0930429713840395	0.351480939366709
RPF1	16.6232290939465	-0.142264015643015	0.174110082102247	-0.817092347124789	0.413875656033742	0.70138762463492
GNG5	24.6903975649794	-0.159497195648132	0.2582183922557	-0.617683327104719	0.536784104583125	0.783679650578735
SPATA1	21.9519545455558	-0.586585333789784	0.394688203363638	-1.48619930565633	0.137226411157821	0.426695623033975
CTBS	52.916729579269	-0.148021361236869	0.229597169594653	-0.644700287456486	0.519121430004327	0.772363483209301
SSX2IP	7.66909397351856	-0.889518579948058	0.658037158190064	-1.3517756085305	0.176447109253318	0.479750208952018
MCOLN2	4.47823519201256	1.12617743770287	0.839115904684077	1.34209997858028	0.179563580844321	0.48271386051006
WDR63	2.79054404144074	1.19911348519585	0.652229338171743	1.83848443333916	0.0659910536018447	0.29451831438711
MCOLN3	2.40581025888801	3.09976735231928	1.08314877661265	2.8618112481401	0.00421227682975612	0.0630627611832364
SYDE2	1.20749575215511	1.46846913985249	1.1567231170604	1.26950790400415	0.204259973300357	0.510020256404414
C1orf52	34.2878795055904	-0.0755544423786226	0.197553917518007	-0.382449729814828	0.702127809655056	0.873944725938347
BCL10	16.7233818559406	0.505749759744838	0.339722148243721	1.48871588843835	0.136562199316196	0.425618764389433
AL078459.1	19.7868276528889	0.484287207357567	0.566071015814742	0.855523766148909	0.392261253121455	0.685127382034952
ZNHIT6	52.9195066768666	-0.198745640146247	0.233666223494891	-0.850553568135159	0.395017391506994	0.686785591994254
COL24A1	4.79184253371085	0.423646749619638	0.720966178608629	0.58760974119094	0.556794271076484	0.795310523999187
AL136382.1	1.40044285875984	0.769614321648548	0.784194226271149	0.981407788868928	0.326391686718498	0.630961850348275
ODF2L	58.7757591773803	-0.416548353321987	0.386301591225696	-1.07829831091382	0.280900650623495	0.588735427644858
CLCA4-AS1	4.90401599078212	0.596951954795719	0.506372224910842	1.17887973595081	0.238446067848047	0.546416992708692
SH3GLB1	82.4764908379636	-0.459434752992997	0.175587894606206	-2.61655140875958	0.0088822987846003	0.0975550574756841
SELENOF	71.6147530384585	-0.0340731592570172	0.161277016150595	-0.211271017224183	0.832675797384663	0.936107069338525
HS2ST1	86.1150254776529	0.147994485027111	0.198719826712718	0.744739402581411	0.45642927415379	0.730633754897989
LMO4	46.0223819919648	-0.144721503005958	0.288128761297386	-0.502280655198413	0.615470114873857	0.829097615964577
PKN2-AS1	10.2217950318942	-0.315859305940345	0.597397420333951	-0.528725594033828	0.596995819846507	0.818093717779637
PKN2	474.941417822516	-0.389507691586368	0.108007315971487	-3.60630840682304	0.000310583982646996	0.0117202212337855
GTF2B	55.0546848504264	-0.633633300101502	0.15337992732385	-4.13113574349031	3.60975334079632e-05	0.00287030641919952
KYAT3	59.4056260097256	-0.233885270444844	0.109501556486877	-2.13590818202548	0.0326868985627854	0.201594366813654
GBP3	17.0445718777414	0.661552566071732	0.339913380378616	1.94623867214305	0.0516260765499789	0.260791019521578
GBP1	8.43019471705427	0.435587234155221	0.42158483828692	1.03321370836105	0.301503899071873	0.61036667541385
GBP2	37.9860589177175	0.113112463517402	0.439399110356236	0.257425335762964	0.796850446634789	0.919374756500087
GBP4	9.07320180354137	0.532413166155952	0.39797626707244	1.33780129672668	0.18096121907527	0.484689210477955
GBP5	3.2866593843783	0.586978242643264	0.589720664619293	0.995349625440378	0.319566249701897	0.625290646780171
LRRC8B	52.8964844919291	-0.219639364749215	0.30697886805061	-0.715486919813007	0.474308220447659	0.743051424276657
LRRC8C-DT	15.4751559345196	-0.921279149977972	0.478465076526164	-1.92548880822568	0.0541682347741711	0.267592769514222
AC093423.3	11.9374457006704	-0.948260881050654	0.517256222008622	-1.83325176325254	0.0667651392113748	0.296119961304734
LRRC8D	9.60629611918031	-0.0908018914428117	0.428019401407514	-0.212144335383432	0.831994432152414	0.935875746691418
ZNF326	66.6137430500935	-0.461471062055359	0.138813288877151	-3.32440118513263	0.000886086282255072	0.0235258172213719
ZNF644	253.726187364906	-0.221537106153441	0.0719204270408121	-3.08030854749691	0.00206786251542894	0.0401340439638356
HFM1	7.22648442797854	4.75259565881842	1.3316509621857	3.56894996795387	0.000358414857278642	0.0128116870428616
CDC7	7.06273852856747	0.42638244141434	0.37517871454179	1.13647822994192	0.255756471623912	0.562975367119891
TGFBR3	2.92976272337856	0.971979973951248	0.766791601638465	1.2675934007028	0.204943189843862	0.510956974446999
BRDT	2.28641148874016	0.296901934226287	0.495226454147674	0.59952761355869	0.548821101676517	0.791160171124509
BTBD8	27.9688169447269	-0.785291870608262	0.467135985167159	-1.68107766377119	0.0927478303048265	0.351143090788892
GLMN	43.4072849893011	-0.208134347903681	0.192426969312301	-1.08162773985121	0.279417973301144	0.587286461752978
RPAP2	96.3421586601461	0.0298547702032335	0.111084121029518	0.26875821608473	0.788115749340732	0.914714324804536
EVI5	306.224556252231	-0.0750365768381854	0.0981921935422619	-0.76418067599121	0.44475958057115	0.722181813598283
RPL5	84.535518267391	-0.123038007832194	0.299144953150144	-0.411298959038228	0.680853332792675	0.864430582743255
DIPK1A	71.912464363135	-0.59939566229037	0.252582411335789	-2.37306968098233	0.0176409355315719	0.142362049197188
MTF2	107.171270467221	-0.632574841435872	0.136600977369698	-4.63082222116072	3.6421649848383e-06	0.000551098459113639
TMED5	59.3931548465215	0.415696599111959	0.259561970320266	1.60153122045977	0.10925931079944	0.380005882349761
CCDC18	69.9635195835071	0.529712966234424	0.207113278063287	2.55760022335488	0.0105397181656151	0.105498720366803
DR1	35.010333564411	-0.0187396034849973	0.213716611292448	-0.0876843562681901	0.930127553616884	0.974087784301199
FNBP1L	178.160990014537	-0.189718750791394	0.164444414734754	-1.15369531459859	0.248625105502261	0.556487472246551
BCAR3	176.208947154844	-0.421615905681435	0.304623956295497	-1.38405367328514	0.16634202063141	0.466517975803587
AL109613.1	3.16792644305265	0.0348162389878107	0.389925245386061	0.0892895225425566	0.928851820610263	0.974038192989567
DNTTIP2	22.0013332471517	1.1007828486317	0.395709908265189	2.7817924839375	0.00540595942984828	0.0728165000321199
GCLM	13.483519692303	0.96327918818831	0.546213033792946	1.76355950625935	0.077806170382127	0.319949647864235
ARHGAP29	1.38653333577139	1.18916429424886	0.811440922129462	1.46549707048067	0.142785351043267	0.434994582273909
ABCD3	51.5115004739032	-0.0818145590327069	0.146757853372169	-0.557479938230155	0.577199562249568	0.805990070572487
CNN3	1.29642456325526	1.79254318011317	1.24698732255349	1.43749912103559	0.150576222397622	0.445797991122979
ALG14	20.3400906994606	0.510926538824673	0.28108323256014	1.81770550370825	0.0691091561070886	0.302421910995403
AC092802.1	1.15341116271628	0.19729099291979	0.910570133813306	0.216667542228263	0.828467444670614	0.934950407327409
LINC02607	1.72783156244044	0.558697758900571	1.00878077607554	0.55383466076155	0.579692004948093	0.807194531621408
PTBP2	173.479348673782	-0.563684721245309	0.130061455225641	-4.33398750050415	1.46432492555645e-05	0.00155248326291138
DPYD	1255.76089520719	1.90239978160719	0.320695104789462	5.93211356579989	2.9905964441397e-09	4.66084455819172e-06
DPYD-AS1	32.6857102889685	0.554108421253484	0.684014229024544	0.810083179181352	0.417892371134502	0.703096970336889
SNX7	33.2392109000561	0.133566866852529	0.232958933668237	0.573349408624721	0.566408137708823	0.800185432069323
AL445433.2	2.99982794302384	0.955215014399734	0.942719531319837	1.01325471963268	0.310938509649872	0.618254111670306
LINC01708	5.22546324604519	2.01814506269357	0.747050157751208	2.70148535778192	0.00690305197855249	0.0835280008429662
FRRS1	61.6757553983728	-0.415236168395493	0.443323486598378	-0.936643739725141	0.348941844805432	0.649630125094702
AGL	37.5724625036758	-0.466877620569688	0.220872942257383	-2.11378367942252	0.0345337475354852	0.20834200132051
MFSD14A	2.23093836889811	0.958380100596889	0.793505326060621	1.20778029979306	0.22713178108503	0.534316801239275
AC093019.2	5.29547521629693	-0.112060561674978	0.441974482741157	-0.253545320037415	0.799846844606685	0.92024310299684
SASS6	9.1850528251103	-0.150369184526294	0.243322660944226	-0.617982657031527	0.536586770875848	0.783538351363261
TRMT13	47.8877140219305	-0.0294286533113005	0.193936781615435	-0.1517435375908	0.879389216734216	0.956264817292186
LRRC39	13.5426736737092	0.633025884909266	0.70688676973598	0.895512424352912	0.370513227190371	0.667566317429125
DBT	24.5975095698668	0.204441053603662	0.184071863833701	1.11065889889812	0.266715200020111	0.57469326590812
AL445928.2	4.07876321894029	-0.552532044585869	0.630046463209454	-0.876970313857923	0.38050276253544	0.675183371753938
RTCA-AS1	6.91695165924174	0.210068751498835	0.493959824046492	0.425274974345004	0.670636234628974	0.858968229017649
RTCA	31.2061820672087	-0.0132665497844098	0.241980311277115	-0.0548249141196327	0.956277951652014	0.983887236018282
CDC14A	117.624208695763	0.100321521191357	0.20886236954617	0.480323580592054	0.630997324051791	0.837369075853916
EXTL2	14.5589870382396	-0.355991864014448	0.322399963410629	-1.10419325191124	0.26950931627289	0.577653996214468
SLC30A7	81.7676510878157	-0.123513044550028	0.148880654112703	-0.829611108885431	0.406758693884373	0.695789073009324
DPH5	17.0771746590672	-0.0330069174982584	0.331220247821641	-0.0996524750987818	0.920620232024281	0.970954312936189
AC093157.1	14.9141678090434	0.0919164226330312	0.33228415401007	0.276619939662382	0.782071952296909	0.911501000340063
COL11A1	1.08915515028053	3.45551797038065	1.78836596698953	1.93222082849046	0.0533322554383239	0.265225575885524
RNPC3	120.232842251203	0.256117362410274	0.195681319217189	1.30884932417083	0.190585395217719	0.49473229088832
AMY2B	16.3544088732104	-0.672073975506924	0.3577877077014	-1.87841549902497	0.060324346883583	0.280810915824564
AL355306.2	1.14077028265859	1.61422668885944	0.875554068615534	1.84366305488356	0.0652322604291025	0.292685466214365
PRMT6	3.28446053836448	-0.31723876586563	0.500084434304254	-0.634370406483439	0.525839118021894	0.777312212308756
VAV3	17.5765259686783	2.84278545061117	0.66385145381088	4.28226139190023	1.85003471451659e-05	0.0018248601915026
AL390036.1	1.39184110194496	3.16758408638467	1.51813935663805	2.08649098815233	0.036934170679973	0.217280418809301
SLC25A24	60.300717519545	0.552496012600567	0.307329373131683	1.79773253357022	0.072219403226692	0.308959483746362
FAM102B	185.805729974639	-0.459433194090514	0.210776365743122	-2.17971873872442	0.0292783166675291	0.189902626978382
HENMT1	8.26227791232405	0.0897212887629329	0.294865445861504	0.304278748229707	0.760915534493137	0.901269909266722
PRPF38B	272.785297829657	0.484302944937577	0.354721456027458	1.36530490814203	0.172157236998084	0.473538746666984
STXBP3	113.360201023691	0.00251651516176041	0.214461094410877	0.0117341337302845	0.990637730711014	0.996777650792896
AL449266.1	11.0104804789306	0.327217431756449	0.26492731738233	1.23512152310147	0.216785280249675	0.522981587834662
GPSM2	8.52842324723417	0.825639772795575	0.723604814521223	1.14100923076619	0.253866081718262	0.56123465270536
WDR47	23.9467842751062	-0.0830042834722787	0.200764790056752	-0.413440441667163	0.679283949852623	0.86351063282652
TAF13	9.80720226415406	0.52837535942198	0.324908527775967	1.62622804343969	0.103901152567744	0.371285498474033
AL356488.3	1.60240421429934	-0.172477242672874	0.54957150812737	-0.313839491535104	0.753642948699183	0.897944064916
TMEM167B	16.6682861756618	-0.0275302320894884	0.283710453079676	-0.0970363685604381	0.922697512782688	0.971442744567158
AL356488.2	2.84244237626511	0.752885695996857	0.633672654572589	1.18813032338389	0.234782069286703	0.542202657625437
KIAA1324	2.25773723677503	0.755324058296366	0.994232204570258	0.7597058864361	0.447430409379461	0.72396209823286
SARS	39.4772850117496	0.0697102493587336	0.263101226185928	0.264956003319692	0.791043355074403	0.916201745603045
CELSR2	2.72490531213065	1.5582316628605	1.03628584721681	1.50366973267608	0.13266642627078	0.419196900215782
PSRC1	17.7757974680935	-1.64917617374994	0.582811930445874	-2.82968842536949	0.00465933547401457	0.067112516970903
SORT1	335.780213080518	-0.831206690579072	0.301644781623636	-2.75558120417337	0.00585879593632515	0.0762818167649352
PSMA5	26.2699083411866	-0.301281121128557	0.290795816333247	-1.03605727526456	0.300175422851164	0.609145047543671
SYPL2	1.14048461475172	-0.364203081716899	0.792124299195286	-0.459780216421704	0.645673984859073	0.84533174176988
ATXN7L2	1.20568671358801	0.184574371363527	0.656629280628298	0.281093726412743	0.778638512862486	0.91042564617097
CYB561D1	13.5480670038741	-0.147197770483756	0.263508950915885	-0.558606339451228	0.576430412557998	0.805640496981945
GNAI3	98.2324370411779	-0.429019256742525	0.148689945753054	-2.88532795253718	0.00391006112420947	0.0599786443118155
AMPD2	33.568295741524	-0.765276047857615	0.585063788756018	-1.30802155690539	0.190865997710432	0.494784859334179
GSTM4	11.8320481211738	-1.00906700737386	0.335562294173674	-3.00709294486943	0.00263759104695764	0.0469256352361127
GSTM2	5.52399010575368	-0.631127433223953	0.356603831000938	-1.76982796694153	0.0767558034523516	0.317641847266304
AC000032.1	1.68032066931658	-1.41934155558354	0.658198694987004	-2.15640287103815	0.0310522206942966	0.196089489270913
GSTM5	1.3334271123091	0.318657401986009	1.44156852859574	0.221049083456629	0.82505421504854	0.933260991546777
GSTM3	5.3913512452886	-1.05675655080568	0.830513942802322	-1.27241277520275	0.203226497357235	0.508719075058225
LINC01768	1.39879531047132	0.638244850255258	0.954407867835908	0.668733852438224	0.503665268927672	0.762203160539242
CSF1	6.38323001057664	2.61054643223565	1.06943591987519	2.44104988781405	0.0146446315595533	0.128222906114023
AHCYL1	60.0845684395026	-0.654784014868559	0.445637470792436	-1.46931992434168	0.14174603512253	0.433584289967544
STRIP1	28.4056552931355	-0.0289688087258339	0.134957036654548	-0.214652080720962	0.830038585681439	0.935168869957972
KCNC4	7.45040485793008	-0.169585249743149	0.359720960922023	-0.471435551902437	0.63732973285038	0.840835002664283
RBM15-AS1	5.84783934140333	-0.184716992444808	0.344952229110676	-0.535485719054574	0.592314030145545	0.81555032775142
RBM15	17.1482428727759	0.00755402330035692	0.207518131127652	0.0364017508220048	0.970962018152125	0.988729237571419
SLC16A4	7.80717756673997	0.892963858498863	0.465066529947024	1.92007766845871	0.0548480895935705	0.269179816404695
AL355488.1	7.45437947587708	0.1066177287585	0.321431576855094	0.331696499148138	0.740118444440627	0.891229162617255
LAMTOR5	9.74388728270541	-0.673237675476489	0.547930846679705	-1.22869095535706	0.219187698606202	0.524851967350769
CD53	280.9353264164	-0.471202858622065	0.145830247788586	-3.23117368150659	0.00123283003379251	0.0289798734187878
LRIF1	29.5172302301647	1.32856732012225	0.417624185550052	3.18125090952862	0.00146640565516227	0.0325554588827693
DRAM2	119.758973117123	0.118905376820175	0.15638382654471	0.760343185400829	0.4470494743362	0.723715462817068
CEPT1	90.6578450017345	-0.0485910540519063	0.195075372591939	-0.249088613320502	0.80329223717886	0.921486053027568
AL355816.2	2.05630295916735	0.70679427958481	0.630203727991174	1.12153300304613	0.262061051539548	0.570342338813554
DENND2D	24.4116820200336	1.71055221189187	0.426473847084829	4.01091936489045	6.04827661860756e-05	0.00408062299138523
CHI3L2	2.56871312005096	1.01464001398589	0.881981899640402	1.15040911202325	0.249975408903984	0.557539726473326
OVGP1	2.24325225920429	-0.114754339934028	0.718327091825153	-0.159752209320764	0.87307627190225	0.95359286819544
WDR77	17.1596743149807	-0.275675381173995	0.281561580697947	-0.97909445063719	0.327533313347634	0.631601916422033
ATP5PB	21.6606041348838	-0.507716885077448	0.278847434050371	-1.82076943546748	0.0686419122383587	0.30194304325002
C1orf162	52.2925158045727	-0.0414114053497372	0.400737892936592	-0.103337882640136	0.917694810544991	0.969514209757571
TMIGD3	127.430381731868	-0.51776275584259	0.25484331132065	-2.03169058336056	0.0421849898200879	0.232301463989448
RAP1A	547.325601871515	-0.582316542525528	0.119888105032485	-4.85716695887173	1.19077185214285e-06	0.00024994239303148
LINC01160	3.32792556815092	0.0554995352909193	0.608710771230979	0.0911755433186835	0.92735310760178	0.973364073229631
INKA2	36.1374044808315	-1.12597743569529	0.421662787302488	-2.670326786242	0.00757774576520171	0.0881337072766184
DDX20	12.9423781296657	-0.335400370898568	0.268756672987799	-1.24797039332971	0.212041899707334	0.517615820930069
AL445426.1	22.3297754740246	-0.726282043605942	0.44061079102724	-1.64835282838327	0.0992802899051733	0.36295644339013
CTTNBP2NL	253.313637465951	-0.832492134950683	0.177932718436986	-4.67869058745094	2.88712733080486e-06	0.00046387504588241
WNT2B	120.991583436796	-0.0821068218377128	0.329153722649961	-0.249448255291432	0.803014062216282	0.921302573589573
ST7L	55.4901069845845	-0.0243769992579938	0.158055896436389	-0.154230242639537	0.877428197291155	0.955672545585481
CAPZA1	171.422358663331	-0.360634364678772	0.140095751126727	-2.5741991586351	0.0100472420468749	0.103221006790076
MOV10	27.4166276085778	0.217112414118719	0.25745114037042	0.843315022051713	0.399052283561552	0.68913106507302
AL603832.1	2.8108213226947	-0.328258670743856	0.605541102673822	-0.542091477018488	0.587755489822104	0.812773951356588
RHOC	10.599359533485	0.334103145360508	0.447047312280418	0.747355226578202	0.45484916429586	0.729753368905804
LINC01356	18.778792515266	0.149244415115775	0.530080955420534	0.281550230374479	0.778288407204077	0.91042564617097
LINC01357	51.8243790201683	-0.155489717031607	0.500224594718336	-0.310839808104917	0.755922405206153	0.898767980251594
SLC16A1	11.3729558881533	-0.643429351985186	0.455401668512154	-1.4128831677041	0.157690079054565	0.455934022906725
SLC16A1-AS1	88.397781776103	0.672807959338546	0.260242962199638	2.58530702867738	0.00972923171992119	0.101408070162973
AL357055.3	12.0762093561036	0.276101144317281	0.324730368217146	0.850247378565632	0.395187565700842	0.686888565875278
LRIG2	49.8237173144676	-0.181080873025511	0.145463563988846	-1.24485381809699	0.21318548923016	0.519221104805757
MAGI3	166.649534036443	0.478723903816048	0.251695085831007	1.90199940628746	0.0571712322147543	0.273529713678394
PHTF1	44.3075813048106	0.654591896207348	0.309714611251759	2.11353249871459	0.0345552164495141	0.20834200132051
RSBN1	63.9899149043937	-0.258616335549257	0.23403468287091	-1.10503422987056	0.269144757293464	0.577294390643907
PTPN22	31.6566592729779	2.06644082234074	0.580719521288314	3.558414598766	0.000373100060693702	0.012996753295471
AP4B1-AS1	3.61491022726324	0.65813025111999	0.591365253398926	1.11289976429512	0.265751481303918	0.573965747799551
AP4B1	20.7806507145117	0.908982226951653	0.337089916039623	2.69655716086389	0.0070060372097519	0.0841013622771647
DCLRE1B	4.46725960464652	1.86393194969851	0.515733949605188	3.61413467375071	0.000301352400168134	0.0114830737325681
HIPK1-AS1	1.21816165665041	1.01113875042194	0.7150570440665	1.41406725353216	0.157342156843674	0.455465607603294
HIPK1	69.0287922317016	0.265503931508369	0.202997087163897	1.30791990770786	0.19090047643915	0.494791938350931
OLFML3	24.0759260262687	-0.847509330556988	0.511104974671625	-1.65819033771193	0.0972790544148862	0.359185938476848
SYT6	120.671612593336	-0.174730764124015	0.370959833199975	-0.471023406002616	0.63762402042769	0.841009678263841
AL121999.1	21.5386683481223	-2.34629705392044	0.777675808005184	-3.01706318978717	0.00255236599997833	0.046040074200998
TRIM33	177.233343871261	-0.00219306390585791	0.0944175412900257	-0.0232272931056465	0.981468967727462	0.992485975994841
BCAS2	60.1296086556356	0.256831392508984	0.521342521090788	0.492634654030566	0.622270757513252	0.832596991401444
DENND2C	7.29565725080425	0.0402374946017042	0.353943516798867	0.113683377974033	0.909488789542656	0.965977432615989
NRAS	9.65335385433341	0.365039899134463	0.298882668329784	1.22134850165244	0.221954096800868	0.528441480674367
CSDE1	119.881525444649	-0.150172919864698	0.145374548953216	-1.03300695304669	0.301600644802943	0.61036667541385
SIKE1	14.1815362014677	0.0900898771562621	0.319519456465729	0.281954276439892	0.777978570508659	0.910313711730713
SLC22A15	27.8650101166162	3.33918914842188	0.897367821980554	3.72109303078425	0.000198362340408032	0.00879700738487584
ATP1A1	69.1921622033109	-0.270524668964071	0.27992785671844	-0.96640853159596	0.333839796629434	0.637444778846156
LINC01762	16.1028321043089	0.456201581229331	0.39381640071402	1.15841183963441	0.246696009829315	0.554825848789032
AL390066.1	10.103184039438	-0.0284034995833343	0.262125315235987	-0.108358475631257	0.913711338776134	0.967996139951468
CD58	139.676651770533	-0.229519558331358	0.189903817036155	-1.20860950513522	0.226812902945377	0.533889003534768
PTGFRN	5.78652312489583	0.217964418634362	0.590522133337216	0.369104570903347	0.712049782053533	0.879401948734779
CD101	1.22341198322466	0.0925358668586571	0.823418747170333	0.112380082645258	0.910522047025938	0.966141714473191
TTF2	41.4745758431862	-0.0691973382385226	0.206305827953325	-0.335411456501257	0.737314726964385	0.890722253926768
TRIM45	1.11169806665786	-0.648030228046147	0.851984699838409	-0.760612518240122	0.446888540504051	0.723715462817068
MAN1A2	134.897588564051	0.190861853471086	0.132345295849024	1.44215064273094	0.149259881050065	0.443915512495726
GDAP2	80.5306837842779	-0.132146469643989	0.132012957863544	-1.00101135360199	0.316821319431627	0.622829553607369
WDR3	11.6490378649428	0.272917189574241	0.332654634021809	0.820422028320062	0.411975561972032	0.700060807299333
SPAG17	1.24540798303686	-0.172840001488782	0.929366644772101	-0.185976118748232	0.852463489082167	0.945418025515144
WARS2	21.3653756409342	0.330621275462054	0.27054936528866	1.22203678101148	0.221693718128722	0.528221464154736
WARS2-AS1	59.3217051474099	0.779370274821378	0.210806852855669	3.69708225450803	0.000218091693274118	0.00936352352528135
ZNF697	7.13522034277313	0.670773969249729	0.411755145952396	1.62906031859837	0.103300250471863	0.370525754569386
PHGDH	3.58991675099853	5.54789902190859	1.25983022583426	4.40368782090044	1.06426060131765e-05	0.00121959569643644
NOTCH2	158.88256582098	0.427018036723585	0.202984609329629	2.103696620812	0.0354049194254005	0.211331164015652
SEC22B	39.699150154205	-0.307097127711323	0.205551560011604	-1.49401506704199	0.135171681213144	0.423192175915398
NBPF26	25.2218276106845	-0.337675502644448	0.404175036496928	-0.835468478140447	0.403453987845543	0.692721207510498
LINC00623	153.940100425817	0.143643798373564	0.142596859815843	1.00734194679373	0.313770478609936	0.620970091309581
FCGR1B	45.4075191714427	0.640869049784437	0.617001981919284	1.03868231961089	0.298952506557839	0.607708747025024
AC244453.3	41.4354545588323	-1.31475419093729	0.415705820073582	-3.16270335282911	0.0015631152298022	0.0336945378374374
AC244453.1	2.64457196707565	1.43046976192379	0.837214618441582	1.70860581076154	0.0875239915852981	0.341185945186811
FAM72B	3.66285948688478	-0.203997092016904	0.485043842807255	-0.420574541955308	0.674065786895765	0.860425848408573
SRGAP2C	470.773249528584	-1.01521187366939	0.247308872981918	-4.10503618988073	4.04251589430291e-05	0.00307329805915663
SRGAP2-AS1	53.3859244368855	-1.6148293770614	0.525008354965363	-3.0758165308968	0.00209926975060691	0.0405416593100479
AC244021.1	756.662298763244	0.349983961801694	0.413468655878185	0.846458266729668	0.397297145692075	0.688317609352934
AC239800.2	2.87269683160439	0.0110207586804747	0.684103513176433	0.0161097823183265	0.987146809366952	0.995584824319013
LINC02591	10.5392720113706	0.274709454461772	0.261593037588586	1.05014054270747	0.293653501002595	0.603078984094721
AC239798.2	3.57707976609616	0.485174424159133	0.824434546222987	0.588493563718164	0.556201052731938	0.795119556671001
NBPF15	40.7163524715748	-0.0225762159358757	0.147490263186408	-0.153069195539656	0.878343707965543	0.955740016129554
LINC01632	13.5390795133706	-0.436098027574664	0.418479954257971	-1.04210016068257	0.297365244100632	0.606684523480058
FP700111.1	62.5991923113074	-1.33006538458201	0.580094644319673	-2.29284203466814	0.0218571010082555	0.161212929112003
SRGAP2B	739.091122036896	-1.28810871272987	0.271629220334209	-4.7421581196051	2.1145347827056e-06	0.000378793386074331
FAM72D	2.68068871315189	-0.756557097967048	0.540191906272137	-1.40053393837025	0.161353487742444	0.459976972099139
AC245014.3	2.51197084549711	-0.8759810624143	0.904673069886785	-0.968284667215665	0.332902220147591	0.636833325273132
NBPF20	6.60856007260849	0.941717800777646	0.339323738855049	2.77527827541687	0.00551544930689786	0.0734058731409079
GPR89A	25.5325275448089	1.02135991123716	0.330445544902111	3.09085695659696	0.00199579754908198	0.039472721830511
PDZK1	2.62353087840415	0.582547222798258	0.601175065640021	0.969014279023812	0.332538064868297	0.636519686538286
RNF115	138.147811783742	-0.0118307887773704	0.0972392469812523	-0.121666807844073	0.903162901402633	0.964557926290689
POLR3C	38.1615193894125	0.173512710506626	0.178748079452935	0.970710907986637	0.331692258450019	0.635680947992196
NUDT17	4.70185614502068	0.507777863588309	0.404451943030155	1.25547144064641	0.209307669320196	0.515822268557124
PIAS3	8.41729848769481	-0.383333308916201	0.218825084539437	-1.75177955362387	0.0798117213045662	0.324599602435194
ANKRD35	1.49691267604573	-1.09389508474789	0.94726340024281	-1.1547950490513	0.248174365033205	0.555981321853307
ITGA10	5.26993663126764	0.558229499254597	0.464157081835963	1.20267366609281	0.229102628320294	0.535477573840999
PEX11B	10.0556317255826	-0.848879403550564	0.393949457803985	-2.15479266879188	0.031178062201694	0.196460869582369
RBM8A	17.219756129427	-0.389689937774818	0.326667528525834	-1.19292523359572	0.2328986557635	0.539758437183815
LIX1L	25.1015181740985	0.0288106750105992	0.206755007643394	0.139346927259393	0.889176008987122	0.959947914939339
POLR3GL	5.88370418762481	-0.530798133334084	0.336796881175775	-1.57601855302532	0.115021527550557	0.38952857602682
TXNIP	271.80796007362	0.739555019956159	0.307239457702758	2.40709648912234	0.0160799208015811	0.135243154718101
NBPF10	27.6058379254195	0.609374077552915	0.259768022971372	2.34583945545935	0.0189842827128409	0.148380163530404
NBPF12	59.5199127488423	-0.107296724253716	0.137825885356108	-0.778494721630032	0.436277417178026	0.716176906121712
PRKAB2	17.328834437454	-0.162191235129406	0.195804126962947	-0.828334099209757	0.407481316611323	0.696184643651334
AC242426.2	45.2770610839713	0.0573437638953568	0.282142793860742	0.203243765721197	0.838944506529599	0.939900088725742
FMO5	18.2786709303741	-0.600942413038572	0.250334555804931	-2.40055717080803	0.0163701333711097	0.136578441428664
CHD1L	1.64531744166494	1.85279901606054	0.811959789377677	2.28188518729555	0.0224961195960008	0.163222543716793
LINC00624	11.7303134638652	-0.160112649885643	0.369635393536369	-0.433163741041723	0.664895818443006	0.855573984858919
BCL9	4.921242899259	-0.408100604893808	0.451733616256458	-0.903409864149055	0.366308406684738	0.663759803514098
ACP6	25.9048336480069	0.197272272657843	0.229641331463514	0.859045152719756	0.390315605259807	0.683952906579611
GPR89B	37.0324978454483	1.67265924196326	0.446113458045329	3.7494032331867	0.000177255876419503	0.0082463666686506
NBPF11	51.8709461497907	0.0595879743626759	0.169579855124379	0.351385925639405	0.725298839770617	0.88615299245313
NBPF14	48.457499880787	0.63964319365961	0.258668263092152	2.47283213647178	0.0134047089671326	0.121885874709896
PDE4DIP	319.608465796774	1.58364638398148	0.504208132539336	3.14085847050063	0.00168453415594291	0.0350513549003608
NBPF9	39.4836901009244	0.542963322931216	0.23318968516267	2.32841912605376	0.0198898590400757	0.152456237461611
AC245297.3	289.046115876851	-0.0583571860753479	0.148601459767784	-0.392709372885982	0.69453414716306	0.870487790592432
AC245297.2	1.33002180473653	0.428154720359533	0.797303756488578	0.537003264910199	0.591265358815654	0.814810936591976
AC242842.3	20.1338568724301	0.124879417336801	0.254712859178768	0.490275276008566	0.623939119859677	0.834113156889095
FCGR1A	86.2080261185056	0.586553585116772	0.524763723470557	1.11774796709949	0.263674650034297	0.571873539296628
HIST2H2BF	63.7763931433697	-0.442730523754546	0.468903269141089	-0.944183060539363	0.345076109959765	0.646660258364912
HIST2H2AA4	1.40044791361236	-1.956037379574	1.21678890740681	-1.60754044326609	0.107935864956879	0.377678593478438
HIST2H2BE	26.6527640784441	-1.43717847167931	0.525876398594218	-2.73292065496987	0.00627754529968647	0.0790164272517414
HIST2H2AC	7.90491765143083	-1.10754419039481	0.595693940219037	-1.8592503895332	0.0629916553999346	0.28763807453816
BOLA1	2.69794719377609	-0.0751596126245032	0.478562596537745	-0.157052835236728	0.875203208222997	0.954650195979522
SF3B4	7.25876727681631	0.291981856587252	0.315594794181541	0.925179571939625	0.354872507665826	0.654751749967078
OTUD7B	3.74961495663469	-0.0475709165274917	0.736900596492825	-0.0645554051033461	0.948527992175799	0.981268420714227
VPS45	114.205946037509	0.245919709539794	0.121985130965135	2.01598102649152	0.0438019598466947	0.237527329231293
PLEKHO1	126.317496911949	-0.538665937987361	0.220230151704427	-2.44592274862668	0.0144481954274709	0.127433574271157
AC242988.2	4.54700088552696	0.54881417988689	0.505556668771963	1.08556411929053	0.27767188144182	0.585670086922557
ANP32E	23.0533870142937	-0.403956357943247	0.308922313233529	-1.30763088530247	0.190998535956908	0.494913736963129
APH1A	24.0494892582818	0.0124362844853513	0.25814324633683	0.0481759048970982	0.961576052991658	0.985154009063568
C1orf54	24.5638687925647	-0.729386852845461	0.298407959742904	-2.44426071433842	0.0145149331293377	0.127877463437381
MRPS21	22.0486935687863	-0.0591482913791531	0.19130158355884	-0.30918871803777	0.757177975440727	0.899423437492888
PRPF3	38.5587980017308	0.236327929384791	0.133662836122711	1.76809004088338	0.0770458521109749	0.31841829814067
RPRD2	160.13348412807	-0.115874102675359	0.102824193765241	-1.12691477007749	0.259778517932916	0.567037563303152
TARS2	14.5376169609594	0.127966188156952	0.280063492415071	0.456918490351817	0.647729633167327	0.846605063991174
FALEC	2.10726754980963	0.304751307481924	0.463242486144527	0.657865624585316	0.510624481114356	0.766526925271358
AL356356.1	24.5557244901231	-0.0234024320318554	0.343845377724365	-0.0680609179240309	0.945737141161406	0.980203055463225
ADAMTSL4	13.9603294808401	-0.523136888553818	0.517913763094419	-1.0100849327274	0.312454600331645	0.619858063412511
MCL1	96.3379672103904	-0.221180225657997	0.430511279274668	-0.513761744014336	0.607418577640223	0.824937187198799
ENSA	96.4686505283693	-0.191885284312027	0.172228440742802	-1.11413239000741	0.265222395015839	0.573140741309186
GOLPH3L	42.3393062113706	0.320965344525863	0.190011973101688	1.68918484075786	0.0911840131386566	0.349336982489175
HORMAD1	6.76320685433908	1.51630559866533	0.457191514500897	3.31656548858008	0.000911312265729676	0.0238157373634392
CTSS	193.00739802822	0.110745644667988	0.181064271393531	0.611637203826315	0.540777817544355	0.786167317034471
CTSK	4.87700154318654	0.796906924044057	0.359471711611051	2.21688354967501	0.0266310501701505	0.179130305093568
ARNT	91.7764080130444	-0.34644866921316	0.104041822504617	-3.32989812051576	0.000868777657255106	0.0233044746786933
SETDB1	61.7134945368271	0.10115712329903	0.172051354385555	0.587947265281873	0.556567689792978	0.795278944294817
CERS2	22.8642221033344	0.114980290680493	0.350470281621579	0.328074295339664	0.742855488698065	0.892982396914822
ANXA9	1.45508073970359	0.394378427995213	0.63344546731402	0.622592548759539	0.533552308953926	0.781523753293885
MINDY1	6.9899532883154	-0.204337427427952	0.266818761572266	-0.765828558021428	0.443778319361668	0.721272823782625
PRUNE1	12.9401486658857	0.148473525102967	0.246102389596359	0.603299810889621	0.546309258742571	0.789743975280862
BNIPL	5.20199001153482	1.88321229310248	0.592279952118634	3.17959823959274	0.00147479369489208	0.0326023542338908
C1orf56	24.9749430562875	-0.0874952567604975	0.567105564141399	-0.154283897554357	0.877385893187298	0.955672545585481
CDC42SE1	123.235404716227	0.219619730321316	0.203490448776573	1.0792630889642	0.280470462405272	0.588229330720787
MLLT11	2.42105535038812	0.39125065907511	1.14458473804131	0.341827604432892	0.732480634246247	0.887691344069032
GABPB2	41.0577794444106	0.535748499321278	0.261627265844485	2.04775483775355	0.0405840275917198	0.227928673879983
SEMA6C	2.22185516052219	0.861860070118319	0.688718981101112	1.25139584325147	0.210790093090926	0.516616386353526
SCNM1	29.8541730524515	0.404272414935216	0.23468245439801	1.72263587396094	0.0849543933772729	0.335408224148513
LYSMD1	1.57340491533343	0.176490289700275	0.657982585249128	0.268229423782472	0.788522727655072	0.914947928426046
VPS72	12.2218585511924	0.175092234890428	0.222781894055591	0.785935659774656	0.43190518189282	0.71313086765543
PIP5K1A	140.804673848039	-0.0414071842861974	0.153938572978526	-0.268985111950943	0.787941139529825	0.914579776537747
PSMD4	33.1926731028587	0.191257829844456	0.186165990896965	1.02735106945666	0.304255182935289	0.612297922641717
ZNF687	8.02574538178203	-0.0942481373189202	0.259393970926141	-0.363339737552174	0.716351112416286	0.881327676351728
PI4KB	67.9432444542258	0.36527887834551	0.139520114659069	2.61810907508287	0.00884185372602418	0.0973809018049399
RFX5	9.13011833712605	-0.321669140254034	0.230932435286466	-1.39291451135918	0.163645643695127	0.463543685385051
SELENBP1	3.32497277879521	-0.886467274364943	1.05393382451555	-0.841103353687708	0.400290036484315	0.689811226713388
PSMB4	16.0258404109323	-0.0435788296037039	0.365408669870371	-0.119260524440111	0.90506895716931	0.96483132437157
POGZ	206.323344457638	-0.210536167985392	0.081861418500824	-2.57186073538749	0.0101153572563995	0.103494362353444
TUFT1	4.31760460406129	-0.13791741333321	0.393746710747472	-0.350269372590805	0.726136548251873	0.886621600164952
SNX27	135.024779621707	-0.180013707820413	0.176829029759646	-1.01800992781047	0.308673238093006	0.616398721092202
MRPL9	6.93063782113798	-0.0425386799468892	0.28831642029049	-0.1475416485264	0.882704508643124	0.957471448162799
TDRKH	5.90978076353567	0.123119235126163	0.345128244330071	0.356734741791851	0.721290394306829	0.884307016619881
TDRKH-AS1	1.10381751141839	-0.207438292034096	0.806713781408155	-0.25713988878683	0.797070785743296	0.919424779498873
THEM4	16.942684779409	0.315057110569045	0.343032296135783	0.918447371043848	0.358384700014594	0.65746462160394
AL450992.2	2.03931976143384	0.168588760235335	0.550328760890008	0.306341903633545	0.759344337335975	0.9008435333319
S100A10	4.46866964656417	0.786053668254044	0.919058552699538	0.855281381088484	0.392395392511781	0.685284871391317
S100A11	65.1159518497071	0.211990189929923	0.41926823846776	0.505619482898714	0.613123801727658	0.827820709514472
TCHH	7.33997926138512	1.69746088653352	0.930798549622664	1.82366086326806	0.0682033590335358	0.30043791705417
FLG-AS1	29.8492400462791	0.595441626919496	0.33375388266267	1.78407400737662	0.0744116402605442	0.312404351075018
S100A9	6.68508915325154	1.6381239936913	1.08692829109447	1.50711321723148	0.131781639466967	0.418207463061024
S100A8	5.33230016204221	0.816089324492479	1.06810671462825	0.764052236837134	0.444836113948479	0.722181813598283
S100A6	11.9051294791709	1.29888063307615	0.732807665683606	1.77247140539186	0.0763163378467055	0.316748368932332
S100A4	11.5581904120457	1.05020372584776	0.547292669370102	1.91890698455084	0.0549961065442092	0.269246046062604
S100A13	17.1878464039844	1.14676524540332	0.748467682692274	1.53215064848004	0.125485263698269	0.407944896691182
S100A1	2.55624326963212	4.49149500212777	1.64399474298604	2.73206165730781	0.00629393611419969	0.0790418971311863
AL162258.2	2.62251255497626	0.753757903058146	0.619819097012721	1.21609338384531	0.223949350599853	0.530594501231182
CHTOP	33.58654884339	-0.119065933937615	0.182444621570727	-0.652614107845635	0.514005088144697	0.769324583652843
SNAPIN	5.19934299845918	-0.552939066117758	0.413577914510987	-1.33696468480807	0.181234164630458	0.484689210477955
ILF2	15.1011530846342	-0.471703538050255	0.22389790461849	-2.10677960052378	0.0351366885453319	0.21029389054493
INTS3	50.0135575893634	0.0566425294374865	0.131294831358284	0.431414769732384	0.666166812524246	0.8563353491579
SLC27A3	5.22683787126025	-0.940276176830819	0.449075730477166	-2.09380314503241	0.036277519899715	0.214819729585145
GATAD2B	216.867437466763	-0.246617606180464	0.122052946670082	-2.02057887915717	0.0433233771445204	0.235752385753265
AL358472.5	5.79020323854907	-0.586606683255872	0.51663018531285	-1.13544794696935	0.256187679965808	0.563063741682008
DENND4B	86.4226612594178	0.0812862853348919	0.143975994562512	0.56458221095739	0.572357967747458	0.803385444512574
CRTC2	18.7358442359494	-0.366217326475266	0.283050054627835	-1.29382531636245	0.195725765936001	0.499490103506235
SLC39A1	3.38005492222547	0.610544480526755	0.557961264571564	1.09424169614277	0.27384898873961	0.581070195339347
AL358472.7	1.1010774252814	-0.331981041792111	0.611584467930272	-0.542821244162075	0.58725288476749	0.812241410108389
CREB3L4	3.11148820148806	-0.18778643650046	0.503487638150905	-0.372971295164503	0.709169808127275	0.878282857033634
AL358472.6	1.41413554301236	2.06833989099422	0.840071684517142	2.46209928166198	0.0138126425672405	0.124313353509375
RPS27	49.6075452835424	0.471514640215452	0.512699756166087	0.919670108176738	0.35774517781748	0.656968028851897
NUP210L	7.50950554045736	0.328033545165539	0.428044839674829	0.766353229289565	0.443466154040039	0.721108010585716
TPM3	95.1753583991654	-0.189511621601314	0.197261797625789	-0.960711216678775	0.336697389828499	0.639838885876595
C1orf43	54.4232486912092	0.366137626579754	0.151509099462463	2.41660486319811	0.0156660130519207	0.133272278064511
UBAP2L	61.414888464394	-0.244168554477153	0.129299666516543	-1.88839276276024	0.0589732422158813	0.27781875000917
HAX1	13.0065796920347	-0.694924812277862	0.42252754175705	-1.64468524202722	0.100034737784234	0.364424050250219
ATP8B2	4.76350351967783	-1.05816813466248	0.600103034044068	-1.76331075604057	0.0778480921904883	0.320037593455226
IL6R-AS1	2.59753148191631	-0.146015094883324	0.571851272397273	-0.255337536054104	0.798462410935497	0.91989436227135
IL6R	170.910435555131	-0.268291216071386	0.195634380234408	-1.37139093726737	0.170253121087324	0.47074512979037
SHE	2.997292957754	-0.808512995813545	0.558516211601268	-1.44760882319877	0.147726482168577	0.44148455521228
TDRD10	5.44941678289347	-0.522781538100879	0.538583747501946	-0.970659698748133	0.331717766998322	0.635680947992196
UBE2Q1	19.7277961014396	0.493093941831474	0.252432132350122	1.95337232721052	0.0507754928165154	0.258367147087424
ADAR	119.342438191661	0.288021701880993	0.15039436573606	1.91510965501504	0.0554785207776127	0.270113322811338
KCNN3	1.63443834349525	0.658045141505388	0.888779973956828	0.740391503845194	0.459062472601496	0.731991880038297
PMVK	17.9059023746679	1.30407528679543	0.44245911125668	2.94733514039652	0.0032052561120858	0.0529062519792166
PBXIP1	16.5239698295719	0.504844399262943	0.422903196428823	1.19375876920786	0.2325723442393	0.539702201454659
PYGO2	9.95387315298015	0.288940958594867	0.326640829609175	0.884583102916387	0.376381523294647	0.671081054835203
AL451085.2	1.37484795376724	-0.475635078519861	0.582167312950717	-0.817007530204852	0.413924124741875	0.70138762463492
SHC1	2.47541340736774	0.0122338257652788	0.458835945429499	0.0266627449029243	0.978728727821388	0.99148592529984
CKS1B	2.57600540583748	0.264706366056659	0.790217364344383	0.334979181679053	0.737640790493825	0.890766387599156
FLAD1	14.367765496422	0.218073953888787	0.202396566330078	1.07745876248287	0.281275364128471	0.588955561070811
ZBTB7B	19.1221816362188	0.0424851638202063	0.238800873852063	0.177910420237934	0.858793327235872	0.948599878304133
DCST2	1.6698829818317	0.491674449542045	0.608263584754944	0.808324650472262	0.418903715614235	0.703514483604294
ADAM15	12.206803195845	0.484138969212157	0.379410425414146	1.27602969444947	0.201945022385311	0.506683851376921
SLC50A1	9.13359018560503	0.232112717229474	0.289103150512315	0.802871628407199	0.422048936097523	0.705671163380984
DPM3	5.65408080315648	0.333788046424897	0.394435338459792	0.846242752305832	0.397417336661967	0.688355032341643
THBS3	6.55386193699009	0.407156994378902	0.345350423172536	1.17896770080252	0.23841103747793	0.546416992708692
MTX1	4.30485854275161	0.988585085687624	0.40293566017467	2.4534564284012	0.014149067953434	0.126079602089347
GBA	18.9922181634522	0.649794001023449	0.281021020455595	2.31226119658236	0.0207632936800493	0.156402093766829
FAM189B	7.14736170212451	1.10771561241	0.398134957120909	2.78226162409948	0.00539815046025274	0.0728165000321199
SCAMP3	25.2514075909234	0.505440918298755	0.194069299451758	2.60443521838135	0.00920258160801959	0.0991169553289463
CLK2	20.1095819497869	0.0628624071061335	0.21812114819876	0.288199505757466	0.773194027092749	0.909039598086942
HCN3	2.37527190256548	0.00850922625797671	0.620158722843311	0.0137210458299506	0.98905253288327	0.99601859168944
FDPS	41.8765925145778	-0.000513619965665658	0.190826653822911	-0.00269155254455335	0.997852454373078	0.998884025864661
RUSC1-AS1	3.1534052898748	-0.47056569301355	0.399814721968394	-1.17695939433353	0.239211713778265	0.547074008803544
RUSC1	5.3011235231374	0.33394445832409	0.557141262179671	0.599389205203755	0.548913373780514	0.791160171124509
ASH1L	527.101061606429	0.0679335887562937	0.119084395086635	0.570465917947277	0.568361731854265	0.800684593293558
ASH1L-AS1	2.15476498934552	-0.495233562798261	0.483100120730638	-1.02511579183477	0.305308555061883	0.613411606373527
MSTO1	7.84401317289188	0.655576732454002	0.365670809177364	1.79280575862434	0.0730039883917566	0.310186007840173
YY1AP1	88.7257459913654	-0.175016305452134	0.13492139612893	-1.29717235719151	0.194571889639662	0.498434559823798
DAP3	108.128726346365	0.219961406790203	0.0971820829673446	2.26339465129715	0.0236113721777864	0.168259366891084
GON4L	145.801612085196	-0.0136433170984293	0.1780705161135	-0.0766174962380255	0.938927839881535	0.977305174951828
SYT11	7.42227098618965	2.13892956202482	1.13362748049018	1.88680108663205	0.0591870849273168	0.278285643231578
RIT1	24.0234380256308	-0.270818846566304	0.262284688806066	-1.03253776573496	0.301820265367081	0.610505411719535
KHDC4	46.3961677749151	-0.0186865139529908	0.155697113919442	-0.120018370813599	0.904468595343392	0.96483132437157
ARHGEF2	98.8152758804306	0.0517394990538029	0.160268520928918	0.322830077634211	0.746823932943483	0.894501306096233
AL355388.2	1.78530204867937	1.45731949560209	0.643044732008459	2.26628012494614	0.0234342375195165	0.167609616527438
AL355388.3	1.71637567584994	0.14094777047116	0.602669372005441	0.233872463108822	0.815083991670803	0.92823472433711
SSR2	23.3491732953256	0.124581795205466	0.279615064542723	0.445547507997128	0.655924135235687	0.851286307483572
UBQLN4	19.4768857133977	0.585532470158006	0.263577313794345	2.22148280414932	0.0263182781300638	0.178102633372577
LAMTOR2	12.075740852378	0.49182108415437	0.326006171010564	1.5086250748868	0.131394622514522	0.417489335757152
MEX3A	1.45274639971699	0.0229847492582934	0.707505165796823	0.0324870409001282	0.974083650439476	0.989641049028633
LMNA	6.53945826298953	1.77887369601592	0.857931747819209	2.07344430432568	0.0381309493694958	0.221365093717233
SEMA4A	6.63637302581009	-0.277522085574733	0.617032813518256	-0.449768763499515	0.652877183235787	0.849410710470802
SLC25A44	10.4416170795764	0.434269762888445	0.226507419544513	1.91724299257713	0.0552070685233159	0.269498649697136
PAQR6	1.52862081958366	1.63626984536248	1.57868950864934	1.03647350311614	0.299981294702728	0.608988990223006
SMG5	55.5646044378919	0.529393558680909	0.224677902843663	2.35623330990977	0.0184613185275843	0.145509196141996
TMEM79	12.1795688545453	1.38348502309124	0.478487527615816	2.89137112932662	0.00383564866456824	0.0593320134397222
GLMP	12.89062806934	0.359201564425105	0.264117425843379	1.36000706230611	0.173827689041096	0.475865893853061
CCT3	60.8979438101428	1.58219569591616	0.412558050377541	3.83508622475858	0.000125520252463076	0.00649911340410977
TSACC	1.32162376628337	-0.11046442935083	0.720764638015309	-0.153260056784978	0.878193198549955	0.955740016129554
MEF2D	77.3908036506963	-0.336356883011137	0.252734139474804	-1.330872369321	0.183231010269427	0.486577248731682
IQGAP3	1.76015880345498	0.930953521284524	0.695238003751511	1.33904291229923	0.180556703385041	0.48398763346232
NAXE	3.93755261579391	0.483114007133978	0.516544916810875	0.935279762535856	0.349644141918743	0.650107844405107
GPATCH4	14.4227653724149	0.689291702453877	0.392777501578078	1.75491645953366	0.0792735983383608	0.323258714895768
ISG20L2	13.6196762741481	0.227341927640842	0.208420001398909	1.09078747776092	0.275366407770708	0.582858273136831
RRNAD1	21.010455098593	0.079383112279249	0.208658312605694	0.38044548184026	0.703614758524297	0.874887187777339
MRPL24	6.48389909570637	0.492247858997953	0.475277820381854	1.03570551346676	0.300339549397102	0.609319432095006
HDGF	21.3509570562294	0.774121408878271	0.374193430887811	2.06877338023169	0.0385673575194959	0.222836447591013
PRCC	29.6697377338028	-0.172565209971349	0.133345931943685	-1.29411679423582	0.195625081402247	0.499490103506235
ARHGEF11	148.40098471892	0.335912174546034	0.130715515189358	2.56979574352305	0.0101758493269531	0.103857637040317
ETV3	17.7162723899751	-0.149624800831837	0.303371683929063	-0.49320621784472	0.621866884907158	0.832245525914516
CD5L	1.29268338883317	0.0256715646113525	0.815638574430846	0.0314741914079606	0.974891374217845	0.990185694051886
CD1D	5.21610718810241	-0.940860416009279	0.726952958299946	-1.29425213181549	0.195578344961181	0.499490103506235
MNDA	52.0268151126313	-1.04629192770892	0.496179067138728	-2.10869824424975	0.03497063649165	0.209512050058806
PYHIN1	1.97939206132922	1.23853653328062	0.842104343236268	1.47076373994324	0.141355021708796	0.433195884963197
IFI16	423.025639405887	0.260503721427138	0.205755958255735	1.26608105852933	0.205484063253487	0.511576537668626
AIM2	3.41939654809449	-0.502926916358693	0.679610236802704	-0.740022573416146	0.459286297378869	0.732093403508641
DUSP23	5.53371360107041	0.496222503537799	0.424964426049059	1.16768010007622	0.2429358267294	0.551515638685754
SLAMF8	25.3451586585924	3.96291195955103	0.647175246941106	6.12339853583996	9.16001949605503e-10	2.37931506410029e-06
AL590560.2	1.94136983267554	-0.209458338687726	0.751241029259548	-0.278816425793697	0.780385708183244	0.911144981487341
TAGLN2	9.93394995692667	1.28084568872214	0.57003979454726	2.24694082934932	0.0246438088961284	0.171978791137609
IGSF8	1.82316009198292	2.32090465142469	1.08419536364934	2.14067014971606	0.0323006473429528	0.199843425502151
PEA15	32.4650395951868	0.480165306527874	0.572016194126606	0.839426071251399	0.401230258829407	0.690787706149738
DCAF8	15.2401454334759	0.0204059980026944	0.242564131192551	0.0841261974817531	0.932956095891624	0.975508498213269
AL139011.2	7.3966400411084	0.696693367487696	0.418421955282436	1.6650497391262	0.0959028329096481	0.355868012118301
COPA	194.315505029762	0.15311028767833	0.270394308524775	0.566248189592724	0.571225075227784	0.802754084528856
NCSTN	29.6747338324701	0.255226809711039	0.203802559669887	1.2523238673962	0.210451875357607	0.516527616576959
NHLH1	1.11023883803054	4.65233492347042	1.29178046909415	3.60149037299877	0.000316398141008736	0.011854742186874
SLAMF6	1.38839095940626	1.39867211008844	0.926968152761747	1.50886749013041	0.131332649247414	0.417389330725694
AL138930.1	8.54899941853214	-0.824576700126968	0.684048080033169	-1.20543675831527	0.228034738322997	0.534981536587998
CD84	175.812957771765	0.0449627282546783	0.311458431525434	0.144361891358868	0.885214707829041	0.958659663784004
AL121985.1	2.61174825297316	2.11808001135813	0.747232920430005	2.83456463633756	0.00458881740210738	0.0665271806621801
CD48	5.12022183699375	4.29988633061258	0.832770837904201	5.1633488288734	2.42570491639064e-07	8.40102469376624e-05
CD244	2.12774480341196	-0.205758008757743	0.826713113236096	-0.248886833247778	0.803448320434984	0.921529443183635
F11R	23.4952095730129	0.251982651736707	0.530730076539454	0.474784947896155	0.634940262670128	0.839356069383147
AL591806.3	4.63632612294108	0.585995050444041	0.465619252221051	1.25852839556952	0.208200724536247	0.514314200649455
USF1	14.8210217043637	0.0816962557802775	0.19801968004879	0.412566345729619	0.679924362581477	0.863803036140074
ARHGAP30	85.5851908233135	0.275504544844569	0.22835106272751	1.20649556675516	0.227626467425925	0.534754069163858
PFDN2	24.2104999056116	-0.287462808187258	0.337681637761682	-0.85128350505731	0.39461188554119	0.68669341627506
NIT1	20.8483749359709	-0.312430237856187	0.230314570612904	-1.35653700512634	0.174928369606833	0.478025771746568
DEDD	11.7908134784803	-0.477355576925775	0.263606296596381	-1.81086560939277	0.0701616572313084	0.304309375476256
UFC1	12.6322833960683	0.283850539449883	0.345210174780107	0.822254267652139	0.41093219879186	0.699320628758586
USP21	4.19882344073429	0.573719742276076	0.381907909954953	1.5022462937302	0.133033513086275	0.419807411411914
PPOX	8.74590014950621	0.15173241206372	0.297926894363779	0.509294108501832	0.610546086900243	0.826057883873625
B4GALT3	8.17070253813881	-0.0193013833014131	0.273741298752107	-0.0705095774346127	0.943788077834036	0.979681443522276
NDUFS2	46.9506714890278	-0.388142348123681	0.28005920186424	-1.38592963751941	0.165768389877344	0.465915303198991
FCER1G	72.9135707454674	0.190450523850952	0.504029998283107	0.377855533400174	0.705537916901273	0.876160034653892
TOMM40L	8.87829686502024	0.693018247463165	0.30811905805161	2.2491898159285	0.0245004221298216	0.17151100878328
MPZ	5.0092089600675	0.00731887472080833	0.366743531451582	0.0199563839390432	0.984078166203581	0.993899178295821
SDHC	49.5402370459374	0.177805606202127	0.122824102013683	1.44764425944933	0.147716566336603	0.44148455521228
AL592295.4	29.773331410028	0.113537776546433	0.29226599582293	0.388474123466692	0.697665199876704	0.871602773564815
AL592295.3	10.7476306957962	-0.188668534304474	0.52287749277756	-0.360827415428141	0.718228466972897	0.882705674455689
FCGR2A	297.399770537254	1.21717852416358	0.354377910204325	3.43469073301377	0.000593230433644671	0.0179524200162179
HSPA6	184.087021265345	3.33687226783685	0.687653342099925	4.85255006199325	1.21884003018239e-06	0.00024994239303148
FCGR3A	145.426176382425	0.0339893803755554	0.488728743404533	0.0695465139594246	0.944554609468625	0.980100631232906
FCGR2B	33.723515787851	1.99901256711852	0.524693428449021	3.80986774129713	0.000139041152324774	0.00696770533434599
DUSP12	19.3266905979738	0.249268024945279	0.24757914906608	1.00682155943088	0.314020532206616	0.621027533169345
ATF6	450.569258231789	-0.139195091961845	0.263926704956758	-0.527400559881392	0.59791545479988	0.818562224442738
OLFML2B	37.6172449664938	0.883196982208721	0.360550122826705	2.44958169833497	0.0143022259738212	0.127008656297438
NOS1AP	67.5999336913623	-2.20696553111191	0.507843437925746	-4.3457596698032	1.38794469227414e-05	0.0015081461128874
AL450163.1	1.14274377890481	-2.17484203144712	0.915113278426851	-2.37658231250435	0.0174738622492881	0.141691021412672
C1orf226	1.25556312124309	-1.40764883887519	1.02519530399758	-1.37305431792977	0.169735461099113	0.470113232846929
UHMK1	63.4386681186134	0.149895732241912	0.203431657514413	0.736835820311263	0.461222197076706	0.733783239962142
UAP1	9.04056777482417	-0.10118463809437	0.336717918863347	-0.300502683183413	0.763793750066317	0.90282332914551
DDR2	2.75816933870253	-0.688603544437984	0.680083023162336	-1.01252864868767	0.311285355899275	0.618719840797117
HSD17B7	33.5951849732661	0.148906386670734	0.237939528361433	0.625816095779362	0.531435573170372	0.780349300344457
RGS5	4.21645910105519	1.26901891583995	0.799221022552103	1.58781973951044	0.112327106523093	0.385428876081549
NUF2	3.66981679697329	0.0489296676661243	0.558448275656044	0.0876171881964244	0.930180940513297	0.974087784301199
PBX1	23.2977805584794	-3.11688393875305	0.882079200767765	-3.53356471396231	0.000409995704605931	0.0136533825988962
MGST3	76.1565088809687	-0.114171803386413	0.296766770999986	-0.384718959611616	0.700445646652257	0.872757067722692
ALDH9A1	18.3452653054977	0.273327069987586	0.285890085032142	0.956056485683498	0.339043697505844	0.641591073932808
TMCO1	31.4066517608878	-0.160897376518392	0.241785138526686	-0.665456022230388	0.505758863024678	0.763488171274662
TMCO1-AS1	2.3428853028281	-0.813366705858916	0.591254187365718	-1.3756633326908	0.168925889067536	0.46920512940965
UCK2	32.5527698284649	-0.356272048806044	0.37710816347403	-0.94474764355129	0.344787727186368	0.646660258364912
FAM78B	3.83748768107514	0.512771572792362	0.674294626478786	0.760456264452367	0.446981902456107	0.723715462817068
LINC01675	1.10247205827077	0.729117902596159	0.77395043561125	0.942073121284978	0.346155204700479	0.646978951730412
POGK	30.9027967957184	0.153801522613383	0.151729886500595	1.01365344798291	0.310748144433973	0.618125058200825
TADA1	7.96034973960648	-0.0890576140502307	0.381013578440875	-0.233738688302549	0.815187850644739	0.92823472433711
GPA33	1.48680298244596	0.772896663742067	0.706204224001071	1.09443789413088	0.273762971894808	0.581070195339347
DUSP27	4.25147240531727	-0.748915176083448	0.904969493260621	-0.8275584775627	0.407920591744713	0.696639176426767
POU2F1	216.853055282038	-0.352492571128062	0.118979194868946	-2.96264041386671	0.00305012658127893	0.0517020416209926
CD247	24.8872079331601	0.298436507630449	0.613294751510217	0.486611872832042	0.626533408115854	0.835788251497321
CREG1	102.696969251967	-0.469251369725466	0.270688217055761	-1.73354930195872	0.0829980825557565	0.331758173026793
RCSD1	415.012028632735	-0.176191841961331	0.201637616119067	-0.873804428719738	0.382224768217806	0.676081411309796
MPZL1	166.535753326979	-0.13615286346651	0.21613853993446	-0.629933298835994	0.528738225448959	0.779085302412974
ADCY10	10.4449583887422	1.93119717749642	0.614553114933094	3.14244144333508	0.00167545222120766	0.0350308503197237
MPC2	20.3240744516032	0.397604084597719	0.345124414117974	1.15206015087013	0.249296356658781	0.55732751050708
DCAF6	237.544909739583	-0.277729829182574	0.179470392287539	-1.54749664076963	0.121743533876776	0.400948047059322
GPR161	15.6134603149862	-0.309658739999293	0.341500981096308	-0.906757980621919	0.364534794852823	0.662462077633074
TIPRL	30.0768711720356	-0.203676829603054	0.170707015647253	-1.19313684227208	0.232815784710442	0.539758437183815
SFT2D2	94.8194416212094	-0.0520655165773438	0.133299286617933	-0.390591111913269	0.696099496455357	0.871172460632517
TBX19	30.6492466919981	-0.0198843079246662	0.289451903626554	-0.0686964144147435	0.945231272345719	0.980203055463225
AL023755.1	1.20109689920328	0.169306996238969	0.763083965893422	0.221872040045742	0.824413496881986	0.932967469835624
LINC00970	3.58937233926124	0.732427611083172	0.84783654037444	0.863878325838258	0.387654734441437	0.681136296031189
ATP1B1	24.0031427290252	1.0002586878599	0.877712112864789	1.13962046689219	0.254444454739193	0.561687935851319
NME7	41.6055140131943	0.304010218470117	0.232533173296594	1.30738429343307	0.191082228946736	0.494980700312785
BLZF1	28.4566798254365	0.207144425157779	0.20582777776636	1.00639684014328	0.314224713043773	0.621027533169345
SLC19A2	26.3235394129827	0.149868716227452	0.526587544227808	0.284603610302291	0.775947844976493	0.909874887452
C1orf112	33.4152230327296	-0.440050456057933	0.370752076388826	-1.18691299140947	0.235261942373307	0.543032786120853
SELL	5.98966326526912	-1.06831272067994	0.771718758700766	-1.38432908185167	0.16625771307847	0.466449407439776
METTL18	2.54913755981144	0.500096146292275	0.455067477477625	1.09894943287144	0.271790123068259	0.579538797102041
SCYL3	21.8757984071135	-0.0409985871944133	0.238788261746395	-0.17169431568607	0.863677854878515	0.950515712339587
KIFAP3	33.7732644880298	-0.105542626266381	0.293536201937116	-0.359555739870857	0.719179387269316	0.882917118563266
GORAB-AS1	1.34181025688196	0.116572363453389	0.742164564910576	0.157070775088049	0.875189069759216	0.954650195979522
GORAB	12.8923132679709	0.187006888008487	0.237487936574698	0.787437419793604	0.431025848773854	0.712660497893117
MROH9	2.10571005486354	-0.611036467907711	0.594634426755817	-1.02758340320351	0.304145834538194	0.612297922641717
FMO4	17.042422569823	0.167190741364816	0.278803361706668	0.59967261636077	0.548724441493021	0.791152709101728
PRRC2C	458.025406525323	0.254147446900949	0.263687982085469	0.963818847150087	0.335136755824997	0.638645507543226
MYOCOS	11.4080123603581	-1.28220343395699	0.717024258517447	-1.78822880638395	0.0737391005686969	0.311611681768748
VAMP4	21.0134116121035	-0.323895462993371	0.187458852092853	-1.7278216492702	0.0840202047626004	0.334129852315674
EEF1AKNMT	9.23164835816461	-0.334698057402295	0.256059600981946	-1.30710997017407	0.191175365646711	0.495010479083568
DNM3	88.3964427453281	0.146673416819039	0.577773518812154	0.253859708074862	0.799603943553548	0.920170844243978
PIGC	22.7682034233487	0.162521425502838	0.23996160247842	0.677280964221988	0.498227706272464	0.759228321954425
SUCO	94.341260184111	0.0776954521907211	0.110158994501139	0.705302844697968	0.480621790537446	0.747518040905508
AL031599.1	4.93107952327632	1.11547821424021	0.588682698101756	1.89487174981893	0.0581093946547326	0.275477090847929
TNFSF18	1.31031724093119	1.74924031672934	2.01849645663285	0.866605591989662	0.386158148547172	0.680107892994427
TNFSF4	1.67078395655618	-0.0233012007136223	0.706773771914038	-0.0329684004126519	0.973699786753907	0.989638135943632
AL645568.1	46.3561218191791	0.270325968361642	0.169654945804245	1.59338690116088	0.111073422408917	0.383491202534997
PRDX6	30.1739665117083	0.714488648374991	0.567871268647759	1.25818770524588	0.208323880319133	0.514373839476186
SLC9C2	1.72919811057542	-1.00023491465998	0.913121983216144	-1.09540119835579	0.273340909345446	0.580700391514282
KLHL20	71.6753044955137	0.251762200829908	0.182106156639401	1.38250241219706	0.166817490328534	0.467121003398019
CENPL	2.94827264946616	0.193294352495417	0.458973397096315	0.421145002560691	0.673649201581679	0.860425848408573
DARS2	12.4658101468672	0.313354587172746	0.189314112752922	1.6552098658472	0.0978819346671174	0.360125106654161
ZBTB37	50.1287788983908	-0.110434840974884	0.120113340353845	-0.919421944719469	0.357874915402099	0.657024450057924
RC3H1	187.550187822634	0.0132139027652566	0.100182305119536	0.131898569807213	0.895064519874364	0.962765117142047
AL121983.2	1.13045893014798	0.0935493329933635	0.658842865285226	0.141990356005243	0.887087623297009	0.959420718253007
RABGAP1L	556.816147054709	-0.210383873440828	0.123373264014199	-1.70526309019932	0.0881453681131103	0.343038143502893
Z99127.1	3.50098199092042	-0.430728706940431	0.676077287175996	-0.637099803691976	0.524059836430369	0.775948511735332
CACYBP	56.5251631340858	2.18699317786539	0.70448705786602	3.10437665737972	0.00190680413366099	0.0382674978577345
MRPS14	12.6696092342239	-0.413643223746287	0.296911553530731	-1.39315300744427	0.163573526679442	0.46345841465462
KIAA0040	9.35615211371498	0.410083775495427	0.38860913657962	1.05526025225453	0.291306314423801	0.600661845230916
AL513329.1	2.33344710473192	0.511884609342243	0.64453197168764	0.794195837953432	0.427081431121333	0.709881438510894
COP1	439.081425447132	0.0659466980532514	0.085083596613527	0.775081222210191	0.438291666671214	0.717970950711675
AL359265.3	5.83292300890021	0.479129235348906	0.421406862396888	1.13697539860576	0.255548570197143	0.562975367119891
PAPPA2	9.15914343517628	-0.121226317360079	0.411109922153337	-0.294875678808996	0.768088851786619	0.905712941268466
ASTN1	21.9022252477765	0.529563546831637	1.30253764309916	0.406562950128362	0.684329013633152	0.865617050358954
BRINP2	19.957492604588	-1.03463929709131	1.35519265008772	-0.763462889962057	0.445187385918164	0.722432883125217
AL122019.1	3.20227587598366	-0.247736883630338	0.595696868749155	-0.41587743133607	0.677499694852905	0.862322701527423
SEC16B	12.3214165591491	-0.0805790913635327	0.330940127869055	-0.24348540590223	0.807629389389328	0.923945095326483
RASAL2	686.983656618673	-0.417638751042474	0.267096378480388	-1.56362565984076	0.117905505210382	0.394596988468235
RALGPS2	165.275665790884	0.363455655706353	0.367824241940229	0.98812316934079	0.323092329871979	0.627619838097319
ANGPTL1	7.49397174694025	-0.563747348038761	0.780426022800583	-0.722358470333596	0.470074112993672	0.739622063440447
FAM20B	29.1511968169232	0.119891400399891	0.173257532647033	0.691983768718086	0.488947522208727	0.752464121452482
TOR3A	19.2988409720188	0.129349800217777	0.255089087328638	0.507076965041361	0.612100816847758	0.827274284191783
ABL2	162.567264115964	0.145375869995618	0.187752351682511	0.774295867363881	0.43875584699962	0.718163132265305
SOAT1	225.880533990784	0.0426759809923315	0.146978807663125	0.290354655006759	0.771544930144864	0.908243176545769
AXDND1	2.54681483738193	0.072501871745399	0.524364676355383	0.138266124730838	0.890030096873511	0.960470783809284
TOR1AIP2	53.3988560582725	-0.0616241210894305	0.160061636678423	-0.385002442610519	0.700235605827034	0.872565116879694
AL353708.3	1.20631127428923	-1.15670533677924	0.774138967743309	-1.49418306657673	0.13512777728269	0.423192175915398
TOR1AIP1	41.9729501764621	0.104743018749427	0.156937863651584	0.667417131291949	0.504505726204783	0.762704602085707
CEP350	340.074961272559	-0.0388541486005854	0.129850011291942	-0.299223297818817	0.76476967408769	0.903360267595623
QSOX1	43.7721087757888	0.154986137887642	0.111811126532242	1.38614235178956	0.165703440343216	0.465816760055741
LHX4	1.37246249192859	0.681754710654464	0.725585635612772	0.939592347467999	0.347426703085007	0.648305216424789
ACBD6	176.987166201458	0.303754853645317	0.123988997286276	2.44985329580481	0.0142914429628764	0.126985255744828
XPR1	194.991380101914	-0.295499716287115	0.135877887599853	-2.17474470281236	0.0296492529730014	0.191011626366332
KIAA1614	2.29039904438731	2.06628662037144	0.638782106095574	3.23472840058278	0.00121758492489053	0.0287081105210573
AL162431.2	12.9474478997551	0.868126661622389	0.458220178344989	1.89456227082341	0.0581504172331028	0.275547051559108
STX6	118.197477165718	0.2350273467283	0.218596991587321	1.07516276880881	0.282301861065205	0.590164252810359
MR1	62.8295291189261	0.497165276301408	0.230071636546592	2.16091511219692	0.0307018973141634	0.194428715823339
IER5	102.807806033551	1.92709104794356	0.599272764670399	3.21571605044235	0.00130119508955507	0.0300221427284953
LINC01344	2.20648005470367	0.595372396662666	0.630723191356956	0.94395196628455	0.345194194707634	0.646660258364912
GLUL	308.28166920654	0.575575254292455	0.419599099023696	1.37172662103345	0.170148557910299	0.470734274280161
RNASEL	13.3010091251243	-0.224074673366647	0.27428492776057	-0.816941255927294	0.413961999577325	0.70138762463492
RGS16	122.586601753156	-0.515629845062946	0.525281294197314	-0.981626132053462	0.326284068608575	0.630867933859536
NPL	466.62284876859	0.433072095348819	0.252371199831151	1.71601234862998	0.0861597823076646	0.338407310298627
DHX9	111.754910892825	-0.332284350432692	0.145555003316369	-2.28287824438752	0.0224375413248274	0.163177359564832
SHCBP1L	1.07160991558898	0.104499596470807	0.641804653960035	0.162821500009431	0.870658979602942	0.953037358545877
LAMC1	2.89575480907701	0.155610463134443	0.85699956179792	0.181575895800909	0.855915566731274	0.947254540107632
NMNAT2	1.42171336485002	2.43449338140204	1.92960152408311	1.26165602121342	0.207072588397039	0.513076005929673
SMG7	98.2985379677625	-0.275267295565563	0.15268365356752	-1.80286028748869	0.0714101591855374	0.307219563590003
NCF2	44.4931484281247	-0.311907390186221	0.291299745640359	-1.07074377803029	0.284284652656431	0.592798543169719
ARPC5	91.2832108957369	0.187080432495969	0.182066269679566	1.02754031718905	0.304166111095639	0.612297922641717
RGL1	120.546996747438	1.41521287186236	0.465009301212909	3.04340766554774	0.00233915212844374	0.0431047520470014
COLGALT2	1.18954846938368	0.891356359097047	1.21231406317178	0.735252016102978	0.462186025441124	0.734342869456614
TSEN15	49.9532614133178	0.589159760427687	0.224885128861551	2.61982534554519	0.00879748106124126	0.0969651643136104
C1orf21	3.65425415519344	1.51157968176266	1.15298547739305	1.31101363495091	0.189853157077016	0.493884402110716
EDEM3	98.0798970428269	0.0185561669360688	0.196047081871917	0.0946515845014824	0.924591575215272	0.972056104946709
FAM129A	205.681528116378	0.622359202108014	0.382912182861349	1.62533142052931	0.104091959905828	0.371569673644602
RNF2	47.1024004776867	-0.378593094697996	0.133971609939265	-2.82592031901108	0.00471449899399506	0.0675947256866725
TRMT1L	37.1338210923054	-0.124125497991563	0.181799686782879	-0.682759691108847	0.494758704405905	0.756926907643667
SWT1	50.1029002090297	0.237866244552763	0.18049060368792	1.31788713480093	0.187541433025115	0.491728336759154
IVNS1ABP	103.589242949964	-0.199386883980818	0.337366419870497	-0.591009870091267	0.554513807712369	0.794018531164763
HMCN1	2.55651504547519	-0.625140284683141	0.569041392731597	-1.09858490554132	0.271949164624941	0.579640006931031
TPR	135.585730749328	0.380467341835026	0.195442460482367	1.9466974622403	0.0515710160541718	0.260614229962473
ODR4	64.2542751890806	-0.239440619995365	0.117313281231636	-2.04103591240098	0.0412472576369401	0.22999588918487
AL596220.1	19.4453736360759	0.4423991539131	0.277356977429283	1.59505327038653	0.110700323928642	0.38254202847625
PDC	1.24585431448957	0.00360860804461243	0.783560083257959	0.00460540055793581	0.996325434987927	0.998601500931212
PTGS2	3.56835067208603	-0.948959144607545	0.824050458461099	-1.151578929256	0.249494144001	0.557517874367667
PLA2G4A	207.27590163889	-1.01084633387569	0.219828094626345	-4.59834915820875	4.25851872547698e-06	0.000614527910523692
ERVMER61-1	24.5940008404038	0.188547882908493	0.374139559935554	0.503950672687406	0.614296040613272	0.828255367502193
AL138927.1	1.24617581841691	1.57171320019698	0.820912017236339	1.91459397255295	0.0555443044149709	0.270180394602785
AL954650.1	2.81153639750277	2.55194347432298	1.07892849395717	2.36525727943586	0.018017549336477	0.143541150472704
RGS18	30.8301607527236	-0.835310117328194	0.349766074696085	-2.38819650549014	0.0169312861009624	0.13902744672471
AL390957.1	28.7152005997835	-0.159302427053419	0.370901903787592	-0.429500160087202	0.66755927740134	0.857135552669293
AL136987.1	1.45909416503957	-0.443165509646151	0.623755842758852	-0.71047913184435	0.477407067210939	0.74553292385871
RGS1	452.080267050683	-1.37718907629649	0.566574383325113	-2.4307295155387	0.0150684589753191	0.130467740627971
RGS13	3.7576423433491	0.0472326516532698	0.962548279966643	0.049070423412846	0.960863173699527	0.984589782539845
AL136454.1	11.0742394829802	0.454596975220743	0.712671183442183	0.637877587564368	0.523553368299977	0.775570642411208
RGS2	74.4593131109673	0.470326085004699	0.610234586519193	0.77072997072726	0.440867003415788	0.719545516985307
UCHL5	37.9764026367012	0.039295428876941	0.176435130663598	0.222718847029756	0.82375433195378	0.932760706264893
RO60	53.1190877593203	-0.104790117848469	0.229743459478302	-0.456117959076726	0.648305156506873	0.846696090625757
GLRX2	10.5914238773052	-0.180582572460976	0.273493685022053	-0.660280592754508	0.509073781900108	0.76539248869689
CDC73	161.728241904782	-0.0659844150538722	0.106529639305424	-0.619399591363418	0.535653150283456	0.782936429291489
LINC01031	2.37774488879295	0.648939072230784	0.687981229810091	0.94325112970003	0.345552466339392	0.646723276529299
AL353072.2	1.46194889554131	1.21389812144873	0.900683038900606	1.34775283759139	0.177737891498376	0.480634462220497
KCNT2	1.81966128206834	1.25091126351328	1.29084060032108	0.969067182425259	0.332511670350885	0.636519686538286
ASPM	4.6817053747349	1.08952229971262	1.26118886778213	0.863885122637186	0.387651000312459	0.681136296031189
ZBTB41	28.9257240961091	-0.0979294458753801	0.214857999247974	-0.45578682766359	0.648543277201723	0.846882863442719
CRB1	1.60525247206824	-1.02804492186762	1.2502709587293	-0.822257699173036	0.41093024619586	0.699320628758586
DENND1B	71.3404926956094	0.314118737470836	0.197191177511379	1.59296547358316	0.111167936734742	0.383732512516268
NEK7	238.127281722026	-0.372260072464172	0.15727663954166	-2.36691268041473	0.0179371642515548	0.143285855899786
PTPRC	779.414899773541	-0.43170991240239	0.174528662220382	-2.47357601273113	0.0133768344119819	0.121774511863749
AL157402.2	12.4817923930015	-1.45645509825583	0.850451244301831	-1.71256742583932	0.0867921502857427	0.339771431848394
MIR181A1HG	151.790229148807	0.634630559020952	0.655029077979517	0.968858605450791	0.332615741236304	0.636519686538286
NR5A2	1.12675188425039	1.19527980683386	0.975272953579439	1.22558490158776	0.220354922441528	0.52656109571469
LINC00862	33.7559180869072	1.33582424170485	0.577602178007905	2.31270637917603	0.0207387880578311	0.156368655965795
ZNF281	14.940919042834	0.123763523842316	0.291915217782381	0.423970784334306	0.671587120209145	0.859192683340957
KIF14	2.69792524871744	0.635114582738037	0.709901915898642	0.894651174358455	0.370973586707561	0.668009630137184
DDX59	21.8044731551735	-0.457435794872536	0.267111318843867	-1.71252868224547	0.0867992835122031	0.339771431848394
AL445483.1	1.9622093111232	-0.273633606263392	0.739004701407274	-0.37027316029562	0.711178969868359	0.879311664361288
CAMSAP2	172.32467779179	-0.138222109716884	0.130485335654593	-1.05929228770022	0.289466686210037	0.598185751245163
KIF21B	34.8886450576589	-0.845348363010489	0.335479890951667	-2.51981828363083	0.0117415432784003	0.113589045309664
AL358473.1	2.89254686623773	-1.01733355983104	0.642166277469394	-1.58422140109891	0.113143344789736	0.386442916622405
TMEM9	5.40771777002856	-0.174635032731828	0.638450441115363	-0.273529504383681	0.784446215540299	0.912630208211075
PHLDA3	1.10761997691218	1.62600077829379	1.63402599909668	0.995088682305344	0.319693134627153	0.625303401501529
CSRP1	1.74434767875385	3.72895527464432	1.42441597318951	2.61788364131761	0.00884769694936124	0.0973809018049399
AC096677.1	7.1909241896579	0.128843461114408	0.550521377110805	0.234038979177506	0.814954717846989	0.928225350046698
NAV1	49.8561714560703	-0.196490733094102	0.377746526841078	-0.520165558469231	0.602948188287478	0.82167523262627
IPO9-AS1	17.8792527976164	-0.166427827047459	0.343677343684833	-0.484256032891364	0.628204175004686	0.836327599874473
IPO9	78.4623848229075	0.19863437577341	0.122164920198752	1.62595265032097	0.103959728467436	0.371285498474033
TIMM17A	12.0001418340422	-0.424342214281208	0.372266435516707	-1.13988846104866	0.254332772944902	0.561572433450205
RNPEP	43.6875993499845	-0.223591163956134	0.163638436411918	-1.36637313860235	0.171821875398081	0.472935936862473
ELF3-AS1	2.88573746315006	-0.466469634959179	0.547944351661849	-0.851308410323846	0.394598054221932	0.68669341627506
ARL8A	28.5135402492968	0.2003337612635	0.181706069719736	1.10251551625378	0.270237616646886	0.57822723450493
PTPN7	21.6157279262711	0.267246235436239	0.415778514908248	0.642761051506506	0.520379159393837	0.773338210708077
UBE2T	1.32743099006616	0.40567310166174	0.758703102744424	0.534692820148377	0.592862287113256	0.815872736835329
PPP1R12B	144.665855161236	0.0272411201501501	0.132533092188739	0.205542025016336	0.837148667718856	0.938723795066585
KDM5B	62.1972773689947	-0.982357426921058	0.301749004664685	-3.25554487913785	0.00113175008314681	0.0274740265511574
RABIF	5.56868685116567	0.00920013318768389	0.27744816618397	0.0331598269839833	0.973547133913918	0.989612058573468
KLHL12	27.4398863964357	0.236028424581511	0.188314853604139	1.25337125598001	0.210070627217612	0.516527616576959
ADIPOR1	29.6864474853311	0.0710079633014341	0.25351352324143	0.280095366880333	0.779404339194665	0.910980697941267
CYB5R1	18.1819712474208	0.082399095930012	0.218861412965715	0.376489828944494	0.706552775554857	0.876582153082506
TMEM183A	8.60549152568485	-0.50552340116214	0.244717363313955	-2.06574390274707	0.0388526674857325	0.223521160120022
PPFIA4	8.79463650230939	-2.76069983596008	1.28630832443257	-2.14621936554591	0.0318554812525009	0.198549527830162
ADORA1	4.27754938413168	0.493791986782795	1.08425917877765	0.455418774816805	0.648807990731059	0.847024375761998
MYBPH	1.65000694664978	1.8309145443749	1.01958272919648	1.7957488803462	0.0725344641145572	0.309373186432779
CHI3L1	18.3427852027744	1.83638882022296	0.907616649768772	2.02330887240864	0.0430413127189968	0.234722149843534
CHIT1	36.9479119163153	3.42844842233501	0.831467437321623	4.12337064380892	3.73368177150041e-05	0.00293326606376631
BTG2	86.9043970078016	-0.733965304545217	0.377605643289734	-1.94373499863732	0.0519274158323557	0.261575216843375
ATP2B4	90.2634534558106	0.989533099115771	0.330989893422749	2.98961726257881	0.00279327208154949	0.048913646506684
SNRPE	5.60758523047994	-0.600594609307522	0.444087494914754	-1.35242405198284	0.176239699465278	0.479568379898653
SOX13	1.3034122060844	1.50552486229961	1.0256954118414	1.46780890790648	0.142156137108276	0.434242139716283
PLEKHA6	10.7389450488326	1.88220225983845	0.775158162487158	2.42815253831457	0.0151759589406018	0.130961971256522
AL606489.1	5.70537745748917	-0.341836514880605	0.35233934855557	-0.970191141812511	0.33195122530906	0.635872645826167
PPP1R15B	22.6661934548125	0.159435697868012	0.253248185561892	0.629563041149794	0.52898051087498	0.779147647858101
PIK3C2B	41.3890653485217	-0.521872398912562	0.317391835908079	-1.64425274966336	0.100124004990726	0.364501896234633
MDM4	171.216982840072	0.114223535216888	0.171745145247474	0.665075772897681	0.506002029541488	0.76378127170984
AL512306.3	2.22325919644872	-0.261538428080058	0.52451417433728	-0.498629857640187	0.618040166925056	0.830501465901621
NFASC	1.49200842265681	0.258093554470027	1.26403301469005	0.204182605573252	0.838210803764646	0.939440169860398
TMEM81	1.54061991608179	0.401395303292256	0.736094415976678	0.545304100370968	0.585544384472098	0.811390524761949
RBBP5	24.2199673867395	0.129644295738052	0.181973711595033	0.712434200532019	0.476195943516253	0.744621621705144
DSTYK	44.2129514746697	-0.168928478063822	0.131586557150277	-1.28378218658687	0.199218178116907	0.503701379940297
TMCC2	4.72286885803028	0.706036335824121	0.717133141821801	0.984526156510506	0.324856877213933	0.629408313917309
NUAK2	14.0154003682875	-0.449995543509617	0.418076686368814	-1.07634689563303	0.281772142767341	0.589452193963626
LEMD1	1.80077887083203	0.624325374529214	0.662409727817537	0.942506349636802	0.3459334617935	0.646757797750924
CDK18	27.2770120880983	2.56712162020168	0.705958813415005	3.63636174153487	0.000276515948664669	0.0109378199490834
MFSD4A	1.39298606336036	-1.01869925617284	0.982040000232307	-1.03732969729528	0.299582230073972	0.608416608770244
ELK4	57.3419539131333	-0.453977580726089	0.128356391104749	-3.53685217244544	0.000404926243586752	0.0135424367087973
NUCKS1	147.533943808186	0.0493216759656929	0.174306762366405	0.282959050447024	0.77720822767678	0.910256074225833
RAB29	40.3683585347849	-0.329814981472554	0.22816444042149	-1.44551438805839	0.148313454557364	0.442301031243114
SLC41A1	10.4783357892619	-0.376452661964631	0.32561642832917	-1.15612306140791	0.247630824385529	0.5556185427654
PM20D1	1.83898080506649	0.533235540942586	0.677957547259958	0.786532347191528	0.431555676121709	0.712956115409267
RAB7B	12.5275187481493	1.16988352374799	0.862729124323171	1.35602646388667	0.175090748102323	0.478147767509148
RHEX	1.41620861140367	0.537936196373666	0.700171170131866	0.768292410943389	0.442313482318514	0.720612414223284
FAM72A	6.53181502095803	-1.04434798261629	0.515715356352152	-2.02504728578057	0.0428625089913911	0.234360360061471
SRGAP2	1470.30674509483	-0.992698490107998	0.234043769475724	-4.24150786979598	2.22023103256781e-05	0.00202352635336663
IKBKE	35.8237116369144	0.190113629386697	0.352652967168465	0.53909550489016	0.589820957097041	0.813980698191
C1orf147	4.40345657878043	-0.491393157357035	0.684580392246229	-0.717801974644187	0.472879395660403	0.741839746574492
RASSF5	52.8357630261572	-0.464236907418845	0.326486806435108	-1.42191628656552	0.155050554570383	0.452780038699155
EIF2D	16.6815944031071	-0.166349530620951	0.210302072977137	-0.791002809748986	0.42894235187155	0.711177292970011
MAPKAPK2	66.7807000821764	-0.149821608393288	0.219179676295243	-0.683556116724403	0.49425550324709	0.756379813246848
IL10	5.78962925999195	0.360612995472399	0.64246813467013	0.56129320041305	0.574597676155385	0.804519340839249
FCMR	3.23526322232585	1.53304924436655	0.796193055726888	1.92547427202432	0.054170051636921	0.267592769514222
PFKFB2	26.5262476376922	-0.405505730648146	0.472848115357767	-0.857581361704978	0.391123670448997	0.684367621415473
YOD1	8.2502973564634	0.1395525400459	0.535842514144735	0.260435736922894	0.794527679676777	0.918054113861401
AL596218.1	2.19210070495256	-0.112494088125188	0.657252926991699	-0.17115798729126	0.864099541242057	0.950768833486649
CD55	60.3349310805101	-0.510909264789787	0.588424456900774	-0.868266535828135	0.385248437286152	0.679269995172132
CR1	15.5326054631204	2.73987115204243	0.812222204210477	3.3733024507816	0.000742723205139315	0.0210844101131079
CR1L	2.58913096801433	1.31132425036302	0.572622286159198	2.29003355625326	0.0220193714903364	0.161365038095762
CD46	83.4241453847918	-0.298784807485414	0.180804025655884	-1.65253404287622	0.0984257312286048	0.361358073309259
MIR29B2CHG	236.950793433705	-0.480532548528999	0.245027806533285	-1.96113475987765	0.0498633048342247	0.255379430115475
PLXNA2	16.0123395757107	-1.21983661884536	0.647028134800508	-1.88529146297704	0.0593904981070179	0.278795455722251
HSD11B1-AS1	1.19332265818959	-0.316997552773443	1.01728376355939	-0.311611729321518	0.755335619093848	0.898395062233031
G0S2	31.5823862771035	2.18124362190855	1.69806455072478	1.28454693961872	0.198950650634742	0.503433331732823
TRAF3IP3	115.702823981825	-0.621779578983519	0.30160439784022	-2.06157331735234	0.0392483765547328	0.224716698451022
C1orf74	1.10214915484627	0.872362316064711	0.643710095984205	1.35520993302258	0.175350680875484	0.478556456546942
UTP25	12.4078169193697	-0.233821816950953	0.310288918768191	-0.753561609222776	0.451112503978922	0.726826049262019
HHAT	23.0284304487941	0.118266140623658	0.329020794231249	0.359448833317617	0.71925934857339	0.882917118563266
KCNH1	1.256230124206	-1.75715000223356	1.42495860009761	-1.23312354626528	0.21752967381803	0.523421331859503
RCOR3	104.190074578362	-0.555455811879834	0.13125778708505	-4.2317932079711	2.31835514574967e-05	0.00206457349128044
TRAF5	23.6262154576586	-0.0251650526871112	0.24322877127607	-0.103462483303623	0.917595923644373	0.969496080109102
LINC00467	12.5296792201922	-0.0163803982797561	0.516913095147943	-0.0316888823934088	0.974720161000308	0.990158630503832
SLC30A1	28.4657727151106	0.931766661852436	0.254996408757377	3.65403837015991	0.000258147663963299	0.0104499515399169
LPGAT1	84.2479942592992	-0.578133250501053	0.21948348492578	-2.63406265257977	0.00843699180595911	0.0943937669029955
INTS7	28.0009659136401	0.396178939516974	0.262194774533406	1.5110100505321	0.13078589020969	0.416744653223885
DTL	2.83828925543286	0.253902668433786	1.12207671892728	0.226279241116882	0.82098424288974	0.931428945580301
PPP2R5A	69.223940118056	-0.317174934268745	0.164585373628486	-1.92711495120274	0.0539653058687429	0.267375437178174
AL360091.3	13.5432135557519	-0.0850367157323556	0.342820087307123	-0.248050563198689	0.804095285216281	0.922000075051187
TMEM206	32.1375080184569	0.0325258982610354	0.154752198883725	0.210180524061401	0.833526779609201	0.936861016890913
NENF	9.52830483107957	2.91609026290047	0.71621687139386	4.07151852933224	4.67076460621804e-05	0.00343367294282586
AC092803.2	1.9034611758896	-0.47305587442516	0.662834035369776	-0.713686758950535	0.475420895902366	0.743919142835178
ATF3	47.3648589807266	-0.35766769787847	0.819648777077917	-0.436367024365693	0.662570460097746	0.854325927971905
AL590648.3	1.08535596073842	1.42546927035849	0.925853880107215	1.53962660953953	0.123651395413889	0.404344733009957
BATF3	17.5552080940683	-0.470817508064522	0.464330532104963	-1.013970599629	0.310596781380906	0.618125058200825
NSL1	95.2215676247046	0.016540122689156	0.185122260162301	0.0893470222038933	0.928806125155796	0.974038192989567
TATDN3	41.5370421748376	-0.342669842001088	0.286529689434622	-1.19593136291475	0.231723344945142	0.538855316468224
SPATA45	2.00446583752994	0.472630331669014	0.500508915534944	0.944299525941245	0.345016608128674	0.646660258364912
FLVCR1-DT	6.20946462645215	-0.27493345137528	0.387241526891777	-0.70997925656903	0.477716999702928	0.745691760827876
FLVCR1	25.0231847706596	-0.137685608555154	0.318174460872937	-0.432736204462804	0.665206424574447	0.855583600409571
ANGEL2	44.9809145206911	-0.306046367509041	0.194216370149843	-1.57580108861533	0.115071651452222	0.389613662368646
RPS6KC1	191.414547059683	0.281432125894994	0.132688477602639	2.12099898182415	0.0339218881076174	0.206110185636342
PROX1	24.0746146801495	0.394634010208896	0.742352015253136	0.531599567456322	0.59500336442364	0.817303669534851
AL592287.1	1.22713103002902	1.36342092987815	0.959590881300619	1.42083564615598	0.155364545153162	0.453352637373531
SMYD2	29.251183576801	-0.0345890180191648	0.230459044162521	-0.1500874836345	0.880695594741261	0.956623978536559
PTPN14	63.7764708716106	-1.87053542543501	0.502643860343418	-3.72139316325681	0.000198126686830838	0.00879700738487584
CENPF	9.55158495904306	0.945367549617258	0.665462172562959	1.42061801345713	0.155427838806507	0.453367559011681
KCTD3	30.9508969806531	-0.000671895692872933	0.216915227995951	-0.00309750356893097	0.997528553677379	0.998884025864661
USH2A	5.94571283798821	-0.0547381897337106	0.405285630540831	-0.135060770994189	0.892563826132349	0.961475186328562
ESRRG	40.3870925740588	-2.85899358140677	1.26723802730937	-2.25608253524166	0.0240654626814889	0.17017252082169
GPATCH2	108.070931022296	0.0442916313472526	0.207176055915916	0.213787404878625	0.83071284734233	0.935560300555122
SPATA17	1.68216373485941	-0.730255931781993	1.23542181062565	-0.591098461676157	0.554454450537292	0.794018531164763
RRP15	29.4842766753055	0.138493231749719	0.261368789950671	0.52987669941716	0.596197422247095	0.817718632906888
TGFB2	7.13498859149175	1.21908548204812	0.83339161038721	1.46280028122878	0.143522036122408	0.436191679595891
LYPLAL1-DT	1.3692468968999	0.407490142726549	0.777325898422812	0.524220463454701	0.600125209501398	0.820069949233197
LYPLAL1	97.6230293963356	0.0507867224364945	0.178391058806728	0.28469320590511	0.775879196253384	0.909862849782467
AC096642.1	3.52062164722219	0.788760527119561	0.566181854561803	1.39312222877581	0.163582832260216	0.46345841465462
ZC3H11B	18.5193912796464	1.38714378627855	0.487371919985011	2.84617092080565	0.00442484375082755	0.0653041570612191
SLC30A10	219.153476101269	7.52652377402684	1.24708037910531	6.03531568624837	1.58652221911846e-09	3.09074359812015e-06
EPRS	58.558044592604	0.349318256404199	0.229216123597742	1.52396895524343	0.127516466474271	0.412055594028927
BPNT1	6.62791626336722	-0.216309664296629	0.387979637420433	-0.557528394363195	0.57716646460513	0.805990070572487
IARS2	34.0885263546675	-0.323896277505245	0.204807261512719	-1.58146871899427	0.113770905808109	0.387991152520652
RAB3GAP2	126.620102687451	-0.117637106990126	0.101718795774815	-1.15649331172334	0.247479433726289	0.555518792254677
MARC2	5.4274040222618	-0.336966223989581	0.560393687442235	-0.601302676208884	0.547638407414717	0.79078519221332
HLX-AS1	8.70711901600967	-0.135718607488736	0.436065475082385	-0.311234471069041	0.755622379326729	0.898479803296488
HLX	7.3033588997736	0.590344544301664	0.523086178919704	1.12857989389218	0.259075096338807	0.56623288681714
DUSP10	101.880395419325	1.40143419965556	0.488374401354235	2.8695897978466	0.00411004610432166	0.0620087788343205
AL356108.1	8.1263520416886	1.127117551978	0.543240639570713	2.07480344782137	0.0380047549193339	0.221008994558888
AL513314.2	21.6302830717522	-0.104472267551482	0.206855841586438	-0.505048669403064	0.613524652773564	0.82787411632846
TAF1A	12.6508133143446	-0.182737073386128	0.260512259273443	-0.701452875560535	0.48302043377608	0.749042135363204
MIA3	87.0415658290568	0.0701329701928998	0.152506058516823	0.459870059425627	0.645609492109059	0.845318317610659
AL592148.3	1.46527137978729	0.689170344526838	0.700411981779928	0.983949964384501	0.32514011521129	0.629635772312122
AIDA	77.4775117385353	-0.354307452608039	0.270621648273248	-1.30923543947339	0.190454611008222	0.49473229088832
BROX	55.3976521235799	-0.280479426612997	0.215521603628091	-1.30139819809896	0.193122190108047	0.496586261810579
FAM177B	87.7648245371925	-0.687321165036733	0.633497332283827	-1.08496299827951	0.277938043780318	0.585993562272221
AC093152.1	141.425282621399	-0.0774317242555721	0.229761452552008	-0.337009204091991	0.736109961706117	0.889885195554614
DISP1	13.5790282345324	0.507376641148052	0.317795334426713	1.59655157324237	0.110365700962305	0.381945012915712
TLR5	121.356937845768	0.561846549608668	0.282997635981558	1.98534008123404	0.0471066475244957	0.247774924626819
AL359979.1	3.17420690311976	1.05010981951459	0.751641678373192	1.39708833308364	0.162387009769461	0.46199371070775
SUSD4	1.61267124629282	-0.902435605309119	1.60691727114966	-0.561594315719487	0.574392454145686	0.804412460923849
CAPN2	11.0342121640343	0.744031721525061	0.571883423590409	1.30101991215949	0.193251639047339	0.496656281398753
TP53BP2	34.1074629674187	-0.270462779960163	0.15632128325817	-1.73017246482991	0.0835994663522724	0.333221913836359
FBXO28	117.573470699027	0.37103833554473	0.186800065765825	1.98628589354925	0.0470015880831861	0.247389311136932
DEGS1	45.7483945441671	-0.450969212400605	0.22769637335952	-1.98057266238734	0.0476392172095563	0.248878974739999
NVL	66.6125152204534	-0.0475715300245949	0.197991560294423	-0.240270494125374	0.810120567378826	0.925843590423041
CNIH4	20.458242810052	-0.330535328881794	0.269128237752664	-1.22817037573576	0.219383016909078	0.525124300188601
WDR26	140.630956496048	-0.405331054840641	0.153650007710252	-2.6380151936276	0.0083392845453282	0.0939396748444726
CNIH3	30.5635787729153	-0.0584225052101716	0.274732908329634	-0.21265201014825	0.831598400887075	0.935839477586333
DNAH14	38.9339427391614	1.78357146146498	0.504002652248992	3.53881364216283	0.000401929491751488	0.0134711207074128
LBR	60.3988802032837	-0.304867660537786	0.17691965835991	-1.72319833400079	0.0848526649188596	0.335408224148513
ENAH	4.00426318970744	0.238035200061844	0.840047130596464	0.283359339484715	0.776901393961515	0.910256074225833
SRP9	24.4703164866661	-0.136435898127921	0.385723383850417	-0.353714355520719	0.723552963101871	0.885351946449686
EPHX1	14.5281382588992	0.854344867070191	0.475932707585599	1.79509593153257	0.0726384168801209	0.309658967936296
AL591895.1	14.2262422540712	-0.594590654603455	0.365676674012191	-1.62600104644255	0.103949432750577	0.371285498474033
TMEM63A	49.6991552556321	0.108206212959967	0.165917356741662	0.65216933951309	0.514291936789791	0.769324583652843
AL117348.2	6.37051789542959	0.480679645004565	0.32416058545923	1.48284420304707	0.138115808798466	0.428450414037439
SDE2	10.4225299886797	-0.378906202921575	0.271431534098049	-1.39595498430445	0.162728051339851	0.462541798309608
H3F3A	65.996055610164	-0.337667731362772	0.419934851329586	-0.804095516944254	0.421341813473303	0.705177423000583
ACBD3	80.2421963674635	0.046378604866093	0.149882107253339	0.30943389918919	0.756991487004476	0.899408917725016
LIN9	10.076704989076	-0.0783610266728883	0.301648693453836	-0.259775786779201	0.795036729257074	0.918334322104009
PARP1	52.3515589984893	-0.0164216426136078	0.163854030139304	-0.100221170023384	0.920168739380684	0.97068023576878
STUM	1.12052083429294	1.81727662916119	1.64898317153294	1.10205892972928	0.270436052980097	0.578303917775468
ITPKB	143.657042426565	-0.236465282416564	0.233223807196525	-1.0138985606101	0.310631158282804	0.618125058200825
ITPKB-AS1	4.10380800027977	-1.07187768662557	0.74768186503581	-1.43360129053583	0.151686075025096	0.447647695373249
PSEN2	6.58049949011946	0.220493747486339	0.303176557420474	0.727278353453092	0.467055455851556	0.738224849290159
COQ8A	26.8806549584046	0.350260583043193	0.250471767186492	1.39840344873042	0.161991948125505	0.461038077344047
CDC42BPA	19.0957077382501	1.96280246235311	0.758855206696842	2.58653092847162	0.00969474693835496	0.101337426251363
ZNF678	50.6967899483992	-0.249284725563968	0.155197014620075	-1.60624691250809	0.108219669533802	0.378077460139947
SNAP47	7.90094841640764	-0.0252675818444402	0.257647649177326	-0.0980702984293475	0.92187647222833	0.971232665428143
JMJD4	5.45678054923768	0.107134352033773	0.400485712554216	0.267511046400363	0.789075710195612	0.915078870704562
ARF1	98.3489835651313	0.305903138252442	0.195687626052991	1.56322167334998	0.118000464029561	0.394596988468235
C1orf35	15.4059954019578	-0.429335635021443	0.280085520466458	-1.53287336777146	0.125307058971341	0.407535583069357
MRPL55	13.7782916347072	-0.143394121459421	0.428538182393582	-0.334612240754136	0.737917609926441	0.890766387599156
GUK1	32.7227076294568	0.258862915460638	0.478404820648789	0.541095959504716	0.588441443058329	0.812947423992913
IBA57	5.45175493470777	0.253623709069885	0.295623693410468	0.857927543438586	0.390932474048538	0.684263545378084
OBSCN	7.50041018021789	-0.0728966667609013	0.362029275037729	-0.201355723935045	0.840420433300151	0.940601469392633
TRIM11	12.4798125348934	0.0217856033703261	0.216182714646739	0.100774029995532	0.919729842931903	0.970396738236609
HIST3H2A	9.89821503035657	-0.508469572882451	0.627852607242434	-0.809854999433195	0.418023517942997	0.703096970336889
HIST3H2BB	8.81451833836525	-1.2931917622935	0.647283548875786	-1.99787521950703	0.0457301898245347	0.243161040059834
RNF187	13.349714345287	1.27494338217532	0.661889294513138	1.9262184669615	0.0540771009036267	0.267526739800505
RHOU	19.9864362437255	-0.118135483399056	1.11270912664684	-0.106169240972309	0.915448075131697	0.968782389551674
RAB4A	32.8891008422784	-0.087152351864446	0.161714178038542	-0.538928329732935	0.589936308578933	0.814002423125513
AL117350.1	1.86696581205281	0.222739241093267	0.491244920107482	0.453417902101731	0.650247847935007	0.847971944612759
CCSAP	32.9924057937802	-0.50768795174016	0.280817177061663	-1.80789493382265	0.0706228544097147	0.305483537600723
NUP133	43.7368629634019	-0.442176379574089	0.18545902238169	-2.38422684372861	0.0171150487222152	0.139878951129429
ABCB10	38.4577524831558	-0.420842567713528	0.25142288152033	-1.67384354665229	0.0941613514888478	0.352850363778238
TAF5L	32.91110044467	-0.118871550898815	0.168390038805421	-0.705929826622189	0.480231777899425	0.747518040905508
URB2	10.2826768048926	0.0315834661431118	0.273405496640552	0.115518768024751	0.908033945327181	0.965757565910075
LINC01736	32.5859592771838	-0.337054667701843	0.461850728223801	-0.729791352712808	0.465517730974066	0.736601956801481
GALNT2	433.153518341145	-0.442487754422513	0.192346078767615	-2.30047712569753	0.0214212037554951	0.159307988069746
AL136988.2	6.58220525528232	-0.749309624284709	0.543827888141726	-1.37784332253559	0.168251667050003	0.468585102032575
PGBD5	49.7757317379496	2.34839253065397	0.62404432213899	3.76318227302279	0.000167764832631988	0.00792307550475615
COG2	31.5847462823756	0.0802093678661905	0.164687240566113	0.487040572120042	0.626229579290346	0.835728309724421
C1orf198	2.56235854004998	2.52960328744943	1.0397881724	2.43280636825353	0.0149823106281141	0.130156627060671
TTC13	77.9582019807768	-0.271946644773784	0.147049732241616	-1.84935151277223	0.0644070719740781	0.290444801639675
ARV1	12.9162843183786	0.0217851757197032	0.295821997655775	0.0736428524326745	0.941294572381163	0.978335423106109
FAM89A	26.674173841254	0.0576821532378685	0.308792748924933	0.186798923998992	0.851818290592483	0.945192664463298
C1orf131	18.3142598438056	-0.127360619965031	0.192619703684687	-0.661202449846547	0.508482490379675	0.765227849803712
GNPAT	51.1751904534778	-0.00303295287289092	0.113338483106495	-0.0267601329200877	0.978651051142254	0.99148592529984
EXOC8	10.440340366032	0.310863325286147	0.307997372882128	1.00930511964177	0.312828325574273	0.620441518716601
SPRTN	11.2532339774395	-0.122701953258913	0.3484861539784	-0.352099938141355	0.724763314780548	0.885986058581445
EGLN1	145.965828002432	-0.619309040240037	0.341489735800672	-1.81355096599896	0.0697468853410863	0.303371462429945
AL445524.1	1.48063573395448	1.16845903699727	0.758291827706132	1.54090944185949	0.123338827550538	0.403831014154441
TSNAX-DISC1	6.65266597436519	0.694186784709101	0.357222855579833	1.94328770924335	0.0519814056938052	0.261585472308025
DISC1	1142.44418709239	0.579122203253469	0.235968019545012	2.45424021598401	0.0141182634459832	0.125960384936582
SIPA1L2	333.97086829002	-0.204487684992862	0.204304889521572	-1.0008947190237	0.316877709944997	0.622829553607369
MAP10	1.4830550825292	0.0149710110400757	0.786689055498562	0.0190304046248462	0.984816850415081	0.994161093923019
NTPCR	23.0936603209246	0.0762451679053943	0.233624281234785	0.326358063050691	0.744153462821345	0.893087303101083
PCNX2	442.199423218589	-0.53212636797389	0.227983567887233	-2.33405579579794	0.0195928005167274	0.151087324532252
MAP3K21	15.9316526164618	-0.588606818794725	0.315889106772739	-1.86333370215956	0.06241533130016	0.286691110613909
SLC35F3	7.08704506904775	-3.21811476686134	1.57262566058571	-2.04633235201235	0.0407236827625613	0.228368298995982
COA6-AS1	3.91840539823422	-0.7326567587003	0.555659833968751	-1.31853467519393	0.187324725238657	0.491408153988297
COA6	8.13626649044662	-0.161778482113985	0.397417536286092	-0.407074342078163	0.683953387525505	0.86542287444873
TARBP1	47.6552981792105	-0.117839573526685	0.428947941388035	-0.274717657218187	0.783533164425654	0.9122240257568
IRF2BP2	89.2082062087924	0.446830246253446	0.339576667100554	1.31584496092935	0.188226085123519	0.492234066116735
AL160408.3	1.36555394379141	-1.05454119674934	0.830241000500572	-1.27016275528856	0.204026661457698	0.509657880881267
AL391832.4	1.38704603411252	0.0287522085822338	0.858492437561787	0.033491510611198	0.97328263558664	0.989538250223093
AL391832.2	1.74760342921018	1.14441787541935	0.734883814042223	1.5572772913918	0.119404664527764	0.396700425637433
TOMM20	31.4414069989589	0.0199416069323692	0.398053971672576	0.0500977464150827	0.960044495585294	0.984589782539845
ARID4B	341.866989253001	-0.266510042889227	0.142660133283827	-1.86814659957591	0.0617416396985361	0.284687412633635
TBCE	6.16687739447463	1.05709651347589	0.573498053691336	1.84324341934879	0.0652934780643973	0.292685466214365
TBCE.1	1.38846928999777	0.414876385103315	0.628363161131636	0.66024937610307	0.50909381098326	0.76539248869689
B3GALNT2	43.2707115819188	-0.187641255891942	0.198364482695047	-0.945941800379707	0.344178271676506	0.646245544684092
GNG4	1.27829843046263	0.973302822356955	0.919516209101952	1.05849446994255	0.289830070619882	0.598674837721784
LYST	415.08632816943	0.0194511138434839	0.201805387830497	0.0963855031453448	0.923214405329198	0.971543487855336
NID1	1.22011317698899	0.134172288067794	0.738369105561995	0.181714385199895	0.855806876170915	0.947216118537299
GPR137B	87.0201891954047	0.157305385577183	0.316394061776502	0.497181851941022	0.619060817958096	0.830890552984811
ERO1B	53.9711904843996	-0.016579049445731	0.261741659310583	-0.0633412712725959	0.949494752003597	0.981291492703983
EDARADD	5.65328491881835	-0.235576163967354	0.398177089791408	-0.591636661192045	0.554093918730699	0.794018531164763
LGALS8	60.0141003238688	-0.258494213218823	0.237026175486404	-1.09057243440883	0.275461064494141	0.582979452762248
AL359921.1	6.99717862625227	0.175027723283044	0.330689661964387	0.529280904166558	0.596610600395425	0.817917331102913
HEATR1	41.3407056879971	0.175273129931424	0.250080053871733	0.700868090908692	0.483385339595551	0.749522280575282
MTR	119.305077829913	0.00227005386115203	0.125447588221289	0.0180956357418977	0.985562559556131	0.994624910359535
RYR2	2.02607724338405	2.90695939984605	1.87964248605856	1.54654910250602	0.121972011011093	0.40095629436994
RGS7	1.13742909990158	1.93054243056909	2.29168684033339	0.842411099366543	0.399557882326165	0.689213064214863
FH	7.59444200660513	-0.344330796015001	0.299432262246298	-1.1499455450521	0.250166300474146	0.55756912113949
KMO	11.2285985542737	2.81751491545096	0.62983743134335	4.4734002382831	7.69854839444368e-06	0.000967595780059716
OPN3	11.0589252668256	0.535318394092575	0.447731370933415	1.19562404791195	0.231843302716796	0.539014264796249
WDR64	1.12197789647998	0.82976797345549	0.79422231287979	1.04475530339461	0.296136077520179	0.605773915628007
PLD5	2.11519070553023	-0.0503440996084345	0.797320350231871	-0.0631416212991351	0.949653731399136	0.98130878538292
CEP170	547.813643011119	-0.307134389515117	0.092085248180177	-3.33532672805712	0.00085199231176231	0.0230126519563529
AL606534.1	2.68306161174521	-1.83724116199019	0.786606915665111	-2.33565345714858	0.0195093100678568	0.150670266307011
AL606534.2	1.47682064372374	-0.208923179923345	0.534701679179698	-0.390728490405829	0.695997937350535	0.871172460632517
SDCCAG8	738.407128194825	0.231167074059778	0.151681516333437	1.52402929274263	0.127501393915804	0.412055594028927
AKT3	766.987069044446	-0.728988810633131	0.178260453866352	-4.08945896199545	4.32380555809653e-05	0.00325538693830601
ZBTB18	22.9874060451622	-0.273867596005532	0.353092809547937	-0.775624959217275	0.437970458917408	0.717671075830912
AL645465.1	9.0470796433845	1.36233201344793	0.458373880802205	2.97209782342681	0.00295772428904111	0.0508471874161133
ADSS	36.3222797119377	-0.0174282768134845	0.166753226094919	-0.10451538013162	0.916760363542281	0.96946583779425
CATSPERE	27.4670488743269	0.644520897059243	0.27584432709588	2.33653852462666	0.0194631922010121	0.150474986241022
DESI2	49.5184268756073	-0.0644560803336456	0.138873408031626	-0.46413551195465	0.642550660419268	0.843378327604604
COX20	26.8045028011743	-0.490567089842011	0.286225296606813	-1.71391940425134	0.0865435288045079	0.339402857703001
HNRNPU	346.059534277861	0.363738436939132	0.286223305496387	1.27082047462317	0.203792523036564	0.509317907556903
EFCAB2	54.4707181480364	0.319665263845788	0.294805850267416	1.08432469557786	0.278220859392389	0.586399881559829
KIF26B	140.731879867933	-1.08670394328138	0.507316041785941	-2.14206501228657	0.0321882508704901	0.199692287342786
SMYD3	582.063745283166	-0.0731865413495597	0.176250144751323	-0.415242446766901	0.677964428435185	0.86246637965573
TFB2M	7.11436836385006	-0.062624753550597	0.353520341630481	-0.177146110636133	0.859393623571681	0.948599878304133
CNST	57.7605631164094	0.0536803068208998	0.0987029156296777	0.543857356983276	0.586539635376872	0.811831280403956
SCCPDH	13.7651802341483	0.864087365852801	0.502437582221977	1.71979047035348	0.0854705354794882	0.336718477110168
AHCTF1	101.521941560887	0.294655554839804	0.168496897957747	1.74872984850851	0.080337727961864	0.325817301150831
ZNF670-ZNF695	1.40765386171973	0.281559579514811	0.570030857108351	0.493937435147117	0.621350365563425	0.832008372480967
ZNF669	2.82512865466689	-0.184577793344072	0.468755890100749	-0.393761011311028	0.693757492127553	0.870198029360797
ZNF124	216.444029174494	0.534236577677698	0.311410548771316	1.71553783192494	0.0862466653964944	0.338663209928034
AL390728.6	43.8627326604525	-0.178722812216135	0.300012848104108	-0.595717194598666	0.551364169446939	0.79234644709797
AL390728.5	5.63152446623693	0.451153553522294	0.360884942886024	1.25013127429032	0.211251597009985	0.516772271134926
ZNF496	30.7314413996019	0.0499187135543041	0.172350897555351	0.289634195483505	0.772096103555442	0.908502663186981
NLRP3	62.1904676893628	-1.35220995880483	0.248941170270694	-5.43184543293686	5.57742238663328e-08	2.63406448168726e-05
GCSAML	1.74339787514832	-0.814444676644727	0.624528423314511	-1.30409545224906	0.192201039300145	0.495771797003104
AL390860.1	6.90278894410525	1.44523853395487	0.555220558588651	2.60299895527754	0.00924122353053825	0.0994644121018222
TRIM58	4.03163258500537	1.84392833852326	0.69961499302562	2.63563296513821	0.00839805158281754	0.0941608877109434
OR2T12	2.07712001751755	0.798434667753516	0.79405316331634	1.00551789809498	0.314647535556735	0.621543422128736
SH3BP5L	11.083440489372	0.246485954396751	0.256572832873463	0.960686100848068	0.336710021863448	0.639838885876595
ZNF672	14.7605902714772	-0.0474577276395032	0.206950835938277	-0.229318849688809	0.818621103871518	0.929775597700612
ZNF692	16.2483238406019	0.425345510897469	0.221669973370726	1.91882330488717	0.0550066994330018	0.269246046062604
PGBD2	6.00456474910245	0.304159523867678	0.377897704910797	0.804872641233624	0.420893177584858	0.705020521203266
SH3YL1	45.8484800961112	0.159075657127586	0.268434449404876	0.592605224404913	0.55344538191929	0.793582323784354
ACP1	23.4033157088695	-0.458748162463685	0.225706281251274	-2.03250064606297	0.0421029984421772	0.232237261473835
ALKAL2	1.68006458600854	1.48152631396496	1.37982683253317	1.07370452511428	0.282955132601515	0.591007328866783
TMEM18	8.87246876342973	-0.0853191348791361	0.316096043220338	-0.269915225796305	0.787225473291854	0.914046627410432
SNTG2	1.75487744911983	0.645279706856586	0.827533913434863	0.779762250683129	0.435530829786219	0.715879023717295
AC105450.1	1.10664880647308	1.20688252748242	0.949523157387683	1.27104064613103	0.203714188919713	0.509317907556903
AC019118.2	1.11325367561272	0.687186242263283	1.0004430046767	0.686881950346937	0.492157122032791	0.755022024498578
EIPR1	56.6362021315973	0.429537299801698	0.214042874147603	2.00678159229674	0.0447729237197229	0.240367211909019
TRAPPC12	143.984114565988	0.471899765341266	0.151238346312482	3.12023886036315	0.00180704443253851	0.0370423826473995
TRAPPC12-AS1	1.20496467979434	0.67175706574879	0.739312401630124	0.908624100268871	0.36354858061752	0.662050221979939
ADI1	9.8391005046464	-0.435043725830424	0.417644696463769	-1.04165988342238	0.29756939436712	0.60671806478763
AC231981.1	3.17128047294126	-0.434610655234655	0.613723589599443	-0.708153739891782	0.478849790122524	0.746443383391501
AC108488.2	1.41014980523992	-0.0994840672906622	0.601328305375723	-0.165440519598528	0.868597263037167	0.952147873730604
RNASEH1	3.95671987505129	-0.345213594836552	0.360410835222812	-0.957833564085651	0.338146691377896	0.640928083777908
RNASEH1-AS1	2.62507081727066	0.879033157390656	0.653909879204162	1.34427263656038	0.178860240680251	0.482105992909325
RPS7	58.7003905709528	-0.0995662312903736	0.488253316983582	-0.203923307486146	0.838413431029084	0.939440169860398
COLEC11	1.31253672410741	1.43896736329768	0.937221008264608	1.53535542909151	0.124696545614151	0.405973608397021
NRIR	8.87294091753841	-0.574200282310317	0.649522466522389	-0.884034520598872	0.376677578207439	0.671246464222614
CMPK2	10.7833079956896	0.383172280068428	0.730547573006129	0.524500106805794	0.5999307455442	0.820024615796032
RSAD2	18.8422318894064	-0.000483874991564553	0.842139205879674	-0.000574578392961899	0.99954155279651	0.999669838948445
RNF144A	1.15814827455866	1.35313734115878	1.08545529100144	1.24660808453048	0.212541235925819	0.518445136890381
LINC01814	2.65124497133866	-0.143621316713422	0.582908426066291	-0.246387443191786	0.805382325568576	0.922657939554597
ID2-AS1	1.17454978060104	-0.759904406897494	0.840287976539553	-0.904338069939913	0.365816165882487	0.663552717094804
ID2	118.925561472011	0.00687154015533555	0.5333004568659	0.0128849320619716	0.989719596102848	0.996432810417499
KIDINS220	160.373846557526	-0.134125268408611	0.0984797811745938	-1.36195741713541	0.173211324206129	0.47509653075546
MBOAT2	6.62453299175267	3.37740932295092	1.14164720091039	2.95836517643774	0.00309275499754171	0.0520707432933787
ASAP2	1.4988698193514	0.410847595454861	0.882392547607972	0.46560637504091	0.641497278944643	0.842982423904408
ITGB1BP1	31.655835359313	0.517877228346363	0.230231498735423	2.24937608967875	0.0244885785122664	0.17151100878328
CPSF3	24.4444811041893	0.0486905593091967	0.172261228338494	0.282655358833965	0.777441039718965	0.910256074225833
IAH1	22.8195395221117	-0.391312082645708	0.244833148704511	-1.59828064425207	0.109980533085436	0.381065526803993
ADAM17	175.519987996535	-0.291159922376833	0.134347814146168	-2.1672099708303	0.0302188474552445	0.192950134134129
AC080162.1	5.02837691889069	-1.14279186583848	0.522413345774387	-2.18752425657215	0.02870427443487	0.187964755070357
YWHAQ	53.5979953771694	-0.382425321594205	0.234615821562912	-1.63000653172769	0.10310011650909	0.369978198432918
AC082651.4	1.21106785132024	4.08858067177768	1.02729515358407	3.97994739633811	6.89305193714734e-05	0.00442091417450376
TAF1B	39.4498144694736	0.113852526859718	0.249241256908375	0.456796472108838	0.647817341756609	0.846605063991174
AC010969.2	1.68045299800411	0.255714602798874	0.685643115592735	0.372955838078838	0.709181312477607	0.878282857033634
AC104794.2	4.73234093811102	-0.0590779549811982	0.395271106658158	-0.149461860444787	0.881189202238671	0.956760047156868
KLF11	7.6857583704302	-0.182568116284394	0.407988217745175	-0.447483795716926	0.654525785191099	0.850281798743319
RRM2	2.78245364710696	0.884987138879213	0.791784986055541	1.11771144245609	0.263690254170109	0.571873539296628
HPCAL1	109.060481873843	0.488473967608244	0.205831184557623	2.37317765361008	0.0176357791843418	0.142362049197188
ODC1	8.11935333885157	-0.966405810258179	0.659338348140736	-1.46572061671119	0.142724415158064	0.434994582273909
NOL10	75.5739819811368	0.099229884067487	0.152173239918258	0.652084979729615	0.514346353132161	0.769324583652843
ATP6V1C2	1.69299455134326	0.301308771319208	0.59295643588414	0.508146556955631	0.611350567039917	0.82657227269169
PDIA6	55.7275190331347	0.498647134643302	0.335511172211805	1.48623108838984	0.13721800710547	0.426695623033975
PQLC3	15.0850228994248	-0.0703244456570043	0.355713900460634	-0.197699458935783	0.84328021306623	0.941569540464219
ROCK2	162.015375679127	0.10193199029878	0.118604880151744	0.859424925587943	0.390106122890818	0.683839844467956
E2F6	11.4477330589932	0.244327058376743	0.24317084294916	1.00475474532045	0.315014959880227	0.621807453515669
GREB1	2.08599306632754	-0.364119737466634	0.987073890942212	-0.368888024298832	0.712211190050073	0.879401948734779
LPIN1	33.6568050258911	-0.131592743015971	0.292531293190612	-0.449841593289735	0.652824664426595	0.849410710470802
MIR3681HG	6.96785445615221	1.13010584237587	0.582626619720746	1.93967423410473	0.0524192928324705	0.26302468731296
AC093912.1	1.50994470004879	1.11852640607287	0.845745830631444	1.32253256896078	0.185990871522618	0.490195454471519
LINC00276	6.89222051904467	-0.135099393220741	0.486927955058346	-0.277452530332854	0.781432650772452	0.911164736068282
AC068286.1	1.84347070965475	0.0728577508038717	0.610478905155956	0.119345238940335	0.905001844097199	0.96483132437157
NBAS	202.344069025353	-0.296107313972592	0.097155170742736	-3.04777719712598	0.00230540788986441	0.0428245315417602
DDX1	36.9699631525503	-0.123582261119555	0.173756109597334	-0.711239802766921	0.476935647463342	0.745241835343512
FAM49A	359.314499359064	-0.240663895284227	0.423694851977728	-0.568012318679006	0.570026603326298	0.801937589171362
SMC6	63.5596632942989	0.0376869161655426	0.150038448344307	0.251181724294155	0.801673613611539	0.920844169012002
GEN1	12.2239363770735	0.882101501139495	0.33191122503332	2.65764287137605	0.00786892291837326	0.0903071897517285
KCNS3	2.23021248239602	1.11851182997223	1.00363221729813	1.11446385507966	0.265080242443076	0.572968481095851
RDH14	7.56384044922897	0.0649128009664743	0.335914281683376	0.193242158806631	0.84676932297471	0.943010382511227
LINC01376	42.3969930506816	-0.325885412184625	0.3612243775322	-0.902168935582358	0.366967133897547	0.664039305281604
LINC00954	2.57492035213206	-0.306145813680231	0.484906145300104	-0.631350657539636	0.527811271121391	0.778652567723938
TTC32	10.5287205562687	-0.152815449867063	0.304938512846954	-0.501135289341954	0.616275912439715	0.829097615964577
WDR35	21.6841553663794	-0.708063231638511	0.270176512197237	-2.62074310560944	0.0087738349155127	0.0967969900069109
LAPTM4A	79.4047283205582	-0.216013643459135	0.300562171061903	-0.718698706147706	0.472326580694239	0.741651844472763
PUM2	342.003997501344	-0.264753104324813	0.124452623365408	-2.12734048640715	0.0333918031252477	0.204447873210737
RHOB	60.9616155656968	-0.859682782718362	0.627064887980923	-1.37096303619621	0.170386479123996	0.47074512979037
HS1BP3	35.4770434055213	0.533133750278293	0.219709078796655	2.42654401537826	0.0152434011417792	0.131253263422447
LDAH	60.6709116539221	0.452878839169238	0.232426464278129	1.94848224609788	0.0513572871312514	0.260209141723197
TDRD15	2.49790144002327	1.65262644217546	0.671729142152089	2.46025717580269	0.0138837487940058	0.12478559685962
AC018742.1	19.0394460415147	1.92071293228851	0.564352998300863	3.40338925826802	0.000665553870476448	0.0196080473939044
AC096570.1	2.30520306164911	1.43173998885876	0.755235346721782	1.89575341656539	0.0579926583035415	0.275410545341285
AC018467.1	1.22606803521714	0.588476238475967	0.857076478970799	0.686608783363914	0.492329292024716	0.755094731595034
KLHL29	1.98225395224924	1.5690434101845	1.06912309574177	1.46759846123788	0.142213326239219	0.434331704769395
ATAD2B	203.477970393547	-0.109078761315477	0.090801609674972	-1.20128664795623	0.229640027962512	0.536334771446153
UBXN2A	48.8107746535687	0.429472038304566	0.187255703496009	2.29350577999201	0.0218189029773077	0.161083658408972
MFSD2B	2.15593195646395	0.677368905560947	0.489012061191068	1.38517832036925	0.165997948084003	0.466140183943997
WDCP	4.57988743142474	0.118924654411194	0.381898213154555	0.311404060859181	0.75549346715599	0.898395062233031
FKBP1B	1.09277792512725	0.510835245371911	0.880763415681182	0.579991444100606	0.561920387566799	0.797694657713843
SF3B6	9.80394943296315	0.538684322211041	0.500998843378337	1.07522069028859	0.282275934235818	0.590164252810359
FAM228B	72.455316272787	0.267684253932861	0.337730795258262	0.792596522707276	0.42801293532596	0.710312171311681
TP53I3	5.51376532957195	-0.253617448057824	0.363385283302148	-0.697929882446412	0.485221045361865	0.750140858244685
PFN4	1.11322583415286	-1.09501152863016	0.790392960231159	-1.38540141894725	0.165929757372174	0.466050996453947
ITSN2	448.351622895116	0.225358500233165	0.170786981172452	1.31952973631877	0.186992075578275	0.491131670048555
AC009228.1	2.84023583301034	-0.0691051925897229	0.478630480992202	-0.144381094255568	0.88519954498111	0.958659663784004
NCOA1	415.598391494985	-0.034026558556581	0.0870297248873326	-0.390976285408592	0.695814764974836	0.871025952781752
CENPO	3.35934914935985	0.0467146662888222	0.531130140549648	0.0879533333214318	0.929913766948384	0.974087784301199
ADCY3	61.1480809857664	0.525170030837557	0.517401559181891	1.01501439552666	0.310098965454074	0.617622028958689
DNAJC27	15.719918726311	-0.285859931503538	0.238118189256821	-1.20049599064952	0.229946768830152	0.536334771446153
DNAJC27-AS1	6.55775738397551	0.276639305026493	0.473614601595233	0.584102145699719	0.559151591298978	0.796737769367482
EFR3B	7.18266407119307	0.668193058803828	0.742069131393636	0.900445835213404	0.367883037947224	0.664594545775761
POMC	2.27660787212194	0.245433240603337	0.525673782060905	0.466892679412535	0.64057666310201	0.842479940459479
DNMT3A	203.790789552935	0.0237754543793762	0.299113976856997	0.0794862701810252	0.93664585186704	0.976523537898241
AC012074.1	4.35346048192794	1.08100198173306	0.456552860224477	2.36774769344683	0.0178967359527115	0.143183074857808
DTNB	347.49761762316	0.341040383286474	0.189630032267817	1.79845132760837	0.0721055151411177	0.308959483746362
AC104699.1	3.99626903926017	-0.394099623171169	0.672231154365622	-0.586256112368189	0.557703418941806	0.79589449717777
ASXL2	153.782152797834	-0.00255487952183708	0.108944512150576	-0.0234511998025737	0.981290364682284	0.992390038447213
KIF3C	30.4262429595754	0.0213708986592594	0.496787543527701	0.0430181854148437	0.965687037407125	0.987029936909106
RAB10	370.71026298036	0.154370293902396	0.162321383805463	0.9510163743269	0.341596063745467	0.64389321856328
HADHA	66.0757779297191	-0.0472156640186168	0.127581735144205	-0.370081688928663	0.711321625172636	0.879311664361288
HADHB	86.9907357536485	-0.108367775900785	0.152720533167025	-0.709582226132404	0.477963244767625	0.745691760827876
ADGRF3	4.59621013985417	0.869776194285096	0.507106166749911	1.71517573895733	0.0863130115112829	0.338838358791774
SELENOI	43.6319983988925	0.164903908721727	0.175665808381533	0.938736514755154	0.34786604091325	0.648736657608352
CENPA	7.88513343851258	0.234219480058104	0.359837110786286	0.650904181467853	0.515108342041878	0.7696254923519
AC013472.2	1.41174108817979	0.573050166384604	0.724921996661572	0.790499073036311	0.429236363363202	0.711309909002549
MAPRE3	9.2147608490878	0.674978706840162	0.653902167134369	1.03223194655885	0.30196347269152	0.610566568031072
TMEM214	16.2327859277959	0.279810593271997	0.22588182494655	1.23874770950787	0.215438944241708	0.522463907233389
AGBL5	9.38976742105463	-0.0248081504389174	0.38885561215864	-0.063797845943899	0.949131193454481	0.981291492703983
OST4	13.4003347185588	-0.00314132009649961	0.636115515521558	-0.00493828560984557	0.99605983416966	0.998494405064266
EMILIN1	6.42597764058837	0.399162129613703	0.66469837659143	0.600516179474672	0.548162281379852	0.791104851668761
ABHD1	2.81333644662942	0.560460859691433	0.504675281107644	1.11053756875382	0.266767448443936	0.574726387060927
PREB	10.6554360671049	0.230799155593025	0.247166101004765	0.933781593247592	0.350416566217446	0.65069597851294
SLC5A6	8.46464201592869	0.970729219868634	0.29417429383131	3.29984380084986	0.000967386551088736	0.0247944450198463
ATRAID	11.9967678319284	-0.185477871601839	0.424584139322787	-0.4368459733274	0.662223055509129	0.854232526987276
CAD	17.6161859315378	0.279899861558624	0.241688038468157	1.15810390672479	0.246821635916334	0.554825848789032
UCN	4.40626938341126	0.653068270977185	0.517728895677904	1.26140973862792	0.207161261414539	0.513155090513812
MPV17	28.1281880463488	0.324426087042033	0.166703437135967	1.94612716219776	0.0516394665539678	0.260791019521578
GTF3C2	47.1436201997583	0.00700918671005534	0.122128757270503	0.0573917795178303	0.954233111204944	0.982799566357986
AC074117.1	30.4447644466226	1.23816199190291	0.37005083689186	3.34592404195734	0.000820088578022242	0.0226464725177359
EIF2B4	15.6962931947163	0.383584277787924	0.253438611941131	1.51351948643494	0.130147755192276	0.415545692440502
SNX17	13.1045236849758	0.893693544171108	0.384304120163186	2.32548520112566	0.0200460303298774	0.15314577582899
ZNF513	5.70024574529098	0.0688043356573077	0.310867238012375	0.221330289088131	0.824835267457254	0.933155803940116
PPM1G	41.7802297045345	0.22202538594243	0.181334904738217	1.2243940914903	0.220803597153194	0.527157239782344
NRBP1	37.8871950229724	-0.182867710761568	0.161342701897201	-1.13341172926484	0.25704139074266	0.563906260518631
KRTCAP3	2.85552599679338	0.886213135596813	0.413941803713114	2.14091238828106	0.0322811039343488	0.199843425502151
IFT172	28.3901330742912	0.316354807840946	0.160535881056258	1.97061744551726	0.0487676496497937	0.251753501090439
ZNF512	57.3995924235965	-0.0981887581093552	0.114522782137787	-0.857373146866278	0.391238694983727	0.684401820351631
CCDC121	1.07127708113556	0.334186160324793	1.04367207099735	0.320202264304571	0.748815006824799	0.895303558217453
GPN1	10.4010705635922	0.708542566211018	0.40897227407479	1.73249535757391	0.0831854029528579	0.33233645347867
SUPT7L	19.2287388519809	0.0256413568486779	0.171974783951804	0.149099514821103	0.881475108728309	0.956963583927449
SLC4A1AP	22.5889779331704	0.0218838471347662	0.145491288908057	0.150413452922227	0.880438428119396	0.956547910696377
MRPL33	28.068142999066	-0.13218823813907	0.363491200511439	-0.363662828572133	0.716109803932362	0.881316704260551
RBKS	44.5213059640559	-0.259010396704028	0.593121532129844	-0.436690261056525	0.662335993096185	0.854299962956554
BABAM2	385.991875272146	-0.0238261829601188	0.134713028553101	-0.176866211204858	0.859613479710572	0.948599878304133
AC104695.2	2.09116822236609	-0.519265170076287	1.17458404317908	-0.442084304730434	0.658428201527073	0.852221868681956
FOSL2	102.918477859656	1.15083782409887	1.07526145441889	1.07028650508153	0.284490366848675	0.592910185522411
PLB1	74.892056068303	0.955643859694459	0.294346334065571	3.24666472483252	0.00116765854902706	0.0279538532820073
AC074011.1	2.46567090407564	0.57249694470307	0.491543793390045	1.16469163562155	0.24414383595589	0.552487539330993
AC092164.1	3.40087596627816	0.356996415942919	0.443580485773455	0.804806404683104	0.420931405184241	0.705020521203266
PPP1CB	151.694699637393	0.147839192679521	0.38014192255168	0.388905258560169	0.697346232035712	0.871473099693414
SPDYA	6.31282435182332	1.21202449035989	0.506008481098012	2.39526516972574	0.0166083491577683	0.137647765499782
TRMT61B	23.2900040707596	0.0829766191938292	0.197859486243722	0.419371447733465	0.674944687642142	0.860551828824849
WDR43	62.6195824877582	-0.168560884921386	0.229407809638741	-0.734765242677771	0.462482478405302	0.734509372203417
TOGARAM2	1.6964605259623	0.837939140123807	1.07514436658191	0.779373604298162	0.435759668045398	0.71593246758158
CLIP4	31.0803536664403	1.65439665006086	0.790355036237549	2.09323224906182	0.0363284272604258	0.214868515694018
ALK	7.91868475868965	1.52031690581302	0.862693991473483	1.76228989750621	0.0780203298897871	0.320377263197271
AC016907.2	1.48855814322953	-0.560860697869676	0.750713485496229	-0.747103533778858	0.455001067281777	0.729771702540547
YPEL5	38.4438232537054	-0.311381319408176	0.22125636277677	-1.40733272255015	0.159328750534137	0.457279158786493
LBH	3.18554114079635	-0.428486249116065	0.53977035382909	-0.793830646823072	0.427294028682018	0.709881438510894
LCLAT1	38.7263719450926	-0.0403750521123362	0.30660699746115	-0.131683400726861	0.895234715472492	0.962765117142047
GALNT14	1.37272782196554	-0.529853968972545	1.43303249265349	-0.369743164714595	0.711573866597662	0.879311664361288
AL121652.1	1.66638098564557	0.956178291960545	0.593108319374982	1.61214783324599	0.106929773969619	0.37596222056181
MEMO1	25.9538396000538	-0.207227964512919	0.262591455886253	-0.789164917089625	0.430015623907931	0.712047758032841
DPY30	21.6738373208036	-0.00848328655397971	0.27002672332475	-0.0314164703757013	0.974937406174282	0.990185694051886
SPAST	75.6837141840565	0.231943582791456	0.134496328989728	1.72453467342718	0.0846113650772438	0.335322664590003
SLC30A6	45.7113395702434	0.223726275841056	0.113486601454787	1.97138933559649	0.0486793599287254	0.251464310404105
NLRC4	34.9613371515728	0.0565664141862006	0.253573835294445	0.223076699220631	0.823475812764252	0.932760706264893
YIPF4	85.8983360620388	0.246638239231496	0.114739280394937	2.14955365226762	0.0315905378699144	0.197646942072507
AL133245.1	1.61081132985271	0.471392556080693	0.592481949050094	0.795623490026085	0.426250909140449	0.709431911464535
BIRC6	467.93502437501	-0.166700003241207	0.118446262995192	-1.40738930064829	0.15931198210181	0.457279158786493
TTC27	80.4675501335746	0.205496774471027	0.19275710195303	1.0660918450678	0.286382125661074	0.595022720760944
LINC00486	198.562862487158	0.477233524004455	0.35318820810059	1.35121590432186	0.176626281338484	0.479912664191627
LTBP1	4.58687277558186	0.240265224690901	0.825729650701039	0.29097323135595	0.771071792431183	0.907914315883952
RASGRP3	91.4558683626196	0.145316849062249	0.305950662535644	0.474968244415287	0.634809607714717	0.839333664330646
AC020594.1	4.66871536299608	0.417947826926302	0.375810656797358	1.11212340407809	0.266085095175309	0.574427803165961
FAM98A	8.90456879208526	0.0195397974612227	0.341807676469167	0.0571660580097747	0.954412915710807	0.98285484943524
LINC01320	23.0428820363749	1.12172550941751	0.486353915030244	2.30639761447741	0.0210884251682371	0.157994783017324
AC012593.1	1.21222390388966	1.52875109179457	1.79624678710366	0.851080766167766	0.394724488954134	0.6867360080766
CRIM1	31.2259508226916	1.29555808254068	0.503577257763558	2.57270967377359	0.010090581395198	0.103460250844909
FEZ2	213.401231240278	-0.439094158610159	0.175988409076125	-2.49501748959061	0.0125950922005417	0.118062971137768
VIT	1.55893814158819	0.933554272641226	0.613598190356613	1.52144234991739	0.128148868088751	0.412920542345856
STRN	111.852268662962	0.102941286988386	0.0919239770880446	1.11985240684037	0.262776662381122	0.571166159362286
HEATR5B	176.488497400179	-0.796343956949195	0.239414156788006	-3.32621916612196	0.000880326797790022	0.023452808792406
GPATCH11	27.7123090518808	-0.579333433204467	0.209862436000166	-2.76053897136698	0.0057706072708272	0.0754487536206728
EIF2AK2	122.552494420433	0.113096464166729	0.264219832966782	0.428039269031511	0.668622530747646	0.857582268266156
CEBPZOS	39.3474659456464	-0.0812007069449948	0.135164950217754	-0.60075268635973	0.548004721574192	0.791104851668761
CEBPZ	57.6416889481473	0.217605422862875	0.245490600135397	0.886410407334772	0.375396413077845	0.670497250891289
NDUFAF7	27.3184907873664	0.0801123269506931	0.155990130150562	0.5135730502524	0.607550525513154	0.824937187198799
PRKD3	150.728697833988	-0.364438668631095	0.217361493815902	-1.67664779181065	0.0936113753523509	0.352144167237844
QPCT	3.06634408944179	-0.480094680924705	0.598024320338385	-0.802801265094118	0.422089610846168	0.705671163380984
AC006369.1	1.12908260656665	1.96460394816882	0.639555766446048	3.07182586920596	0.00212753797050439	0.0408345803821563
CDC42EP3	23.4038380831468	1.07473523676565	0.32035828227486	3.3547914826299	0.000794248283533788	0.0221437558119393
RMDN2	36.7921412122097	0.325054716448632	0.23140339113574	1.40471025447487	0.160107455220705	0.458437385562132
RMDN2-AS1	4.78560647525039	0.179097646098452	0.37779991356617	0.474054227296915	0.635461238071859	0.839686595978443
CYP1B1	5.39068342781334	3.78291303802414	0.914946303702876	4.13457382440294	3.55613929184124e-05	0.00286270381521027
CYP1B1-AS1	16.7479336432292	1.20444752920819	0.530565600323109	2.27011990312733	0.0232003090412177	0.166395221540441
AC009229.2	1.55852985887243	1.3587776244579	0.881954749290897	1.5406432422416	0.123403637507855	0.403852530788763
ATL2	89.1082855016016	-0.450309883930732	0.176844939180066	-2.54635437134122	0.0108854620431121	0.108126147827853
LINC02613	2.51691889648787	0.373052140659464	0.641893513262843	0.581174498497707	0.561122853013557	0.797356882171814
HNRNPLL	51.2738791442462	0.119397530356515	0.177280312842296	0.673495711070456	0.500631976425541	0.760643751777097
GALM	72.1107375630922	0.706480173738914	0.304524518753268	2.31994512833077	0.0203438458751281	0.154436842651667
SRSF7	90.81828779454	-0.453994711397454	0.344760000829246	-1.31684276106702	0.187891336092152	0.491983614414682
GEMIN6	4.75832636345082	0.224554556853565	0.320927924904609	0.699704012732174	0.484112169971241	0.74954184075122
DHX57	37.5076878581728	0.396841156511949	0.277686690191453	1.42909678615977	0.152976417113235	0.44993176352625
ARHGEF33	1.10328849675575	0.368101210803963	0.918254398393152	0.400870620873803	0.688515381161351	0.867673018145035
SOS1	303.762876981775	0.406017311708269	0.17185039260079	2.36262079803013	0.0181462264914889	0.14399640522905
CDKL4	2.52635563254789	0.599140799732054	0.548786434010414	1.09175585000099	0.274940429519481	0.582431234750728
MAP4K3	299.184278629555	-0.418034030949413	0.176253509779392	-2.37177705835557	0.0177027687740872	0.142362049197188
MAP4K3-DT	87.8157880507845	0.299871285800854	0.264497993849218	1.13373746786073	0.256904688087067	0.563685705172031
TMEM178A	1.92136232696155	3.48671496676707	1.44265664015666	2.41687097935406	0.0156545648753994	0.133247620744457
THUMPD2	58.7853362340253	-0.196388927769829	0.197879779725657	-0.992465870146533	0.320970320462802	0.625672718022053
SLC8A1-AS1	55.4913303723776	-1.03696482278637	0.594416134276596	-1.74450988624049	0.0810702190351483	0.327072058934193
SLC8A1	1637.4143321274	-0.151398903170547	0.199755051098526	-0.757922777611625	0.448497213491009	0.724409687248148
LINC01914	1.4799138096918	0.682878411994205	1.07991706946141	0.632343382010602	0.527162521760918	0.778393463698347
C2orf91	10.5859548031235	1.06029515568022	0.854865284440914	1.24030671847162	0.21486196836166	0.521511256333354
PKDCC	48.8082145531124	2.88991546656692	0.74858951562885	3.86048081923677	0.000113164124131847	0.00608644335590949
AC083949.1	8.19663818517675	-0.443292291411349	0.594114225591818	-0.746139836947635	0.455582946800861	0.729834101648986
EML4	326.751829588991	-0.520850574170835	0.282044478674703	-1.84669657998006	0.064791127652652	0.291503962028459
COX7A2L	27.7281921296107	-0.311189144985746	0.248617334432804	-1.2516791948385	0.210686784136918	0.516527616576959
MTA3	79.2222605456036	-0.0979366617737571	0.176221274934307	-0.555759580165713	0.578375220531004	0.806805580197385
OXER1	2.39760381391712	-0.81960784222975	0.457741890369676	-1.7905458501249	0.0733662032722158	0.31087881402868
HAAO	24.9149477538579	-0.106864442276236	0.245240320911828	-0.435753965248877	0.66301524714713	0.854468918116929
LINC01819	1.18353473137677	2.6940708198531	0.948860646689085	2.83926921118889	0.00452169908305737	0.0658604487938777
ZFP36L2	706.913242021196	-0.714455691575165	0.25644051463889	-2.78604842367141	0.00533549006558661	0.0724673887531029
AC010883.1	1.25617935161	-0.784850437146218	0.61097971220756	-1.28457692041924	0.198940168040762	0.503433331732823
THADA	239.613029562631	0.0685483118725308	0.128132201815745	0.534981143702686	0.592662896327171	0.815814453211355
PLEKHH2	13.7491740932622	0.272010857115644	0.493635126579787	0.551036266402485	0.581608813823857	0.808243677402895
DYNC2LI1	18.3747031080456	-0.31877984983865	0.29423397818776	-1.0834229676738	0.278620725687066	0.586480822505797
LRPPRC	97.3267829967344	0.201755270706453	0.166574239970369	1.21120330936129	0.225817494739252	0.533117268251476
AC013717.1	4.80529688849052	0.0208568212597795	0.505599918446649	0.0412516309809894	0.967095293104049	0.987365225225515
PREPL	28.6534331677203	0.0334016073110786	0.524495689400908	0.0636832827915722	0.949222416124111	0.981291492703983
CAMKMT	253.996678435525	0.410324176886106	0.135651789315646	3.02483423887118	0.00248769428212329	0.0452676245778968
SRBD1	131.891039605044	0.00759363421307069	0.126842552158455	0.0598666148216926	0.95226186969654	0.982293453002391
PRKCE	326.163316451309	0.36516140395805	0.277716402570608	1.31487157610437	0.188553066918489	0.492449889388595
EPAS1	17.2117648235801	2.37578108107255	0.659862578776473	3.60041796199105	0.000317706061459174	0.011854742186874
ATP6V1E2	8.63045455037791	-0.0603924276677757	0.312967782643218	-0.192966915500765	0.846984878690546	0.943010382511227
RHOQ	239.259939392748	-0.273409299678615	0.168453034704893	-1.62305950829316	0.104576684410027	0.371882540870789
AC018682.1	45.6748417079076	-1.39831957569364	0.635218407062646	-2.20132093174015	0.027713312067145	0.183965792309249
PIGF	48.8923974751052	-0.132193257103014	0.152319852929012	-0.867866233856084	0.385467565763834	0.679352257427271
CRIPT	10.3074800471231	0.15612626431005	0.406191818260178	0.384365852022275	0.700707306405531	0.87288245044119
SOCS5	58.5932072791952	-0.265868925211689	0.165466491496569	-1.60678408544851	0.108101740535507	0.378004403465532
LINC01119	2.31528746884318	-0.628151227341905	0.594828203928467	-1.05602125654661	0.290958503521868	0.600289684589398
AC016722.2	2.21282324268531	-0.623659441094564	0.521835475833302	-1.19512656761916	0.232037583321867	0.539149498206285
MCFD2	32.3464760421395	-0.0618333893143692	0.152434655157076	-0.405638660386334	0.685008118311899	0.865804055675857
TTC7A	473.142905693729	-1.0250891652831	0.336596388707327	-3.04545503063738	0.00232328518528893	0.0430028498963515
AC093732.1	1.83347110299813	-0.929499705010463	0.704629476726758	-1.3191325877088	0.187124790295048	0.491131670048555
STPG4	12.2227111923901	-1.53618159948374	0.656184112064196	-2.34108319790201	0.019227881802053	0.149555636062113
AC073283.3	2.20723935360699	0.26192297642659	0.79565905315627	0.329189965711542	0.742012106869103	0.892487401713448
CALM2	1.3813591274875	-0.0691836578126105	1.11344320311029	-0.0621348782042526	0.95045542185733	0.981373244312077
EPCAM-DT	3.07886931817595	2.60510852530771	0.880981946852077	2.95705097546696	0.00310596764889982	0.052102637542307
EPCAM	1.77163298501931	1.41862687230322	0.688240406220062	2.06123740989659	0.0392803961580453	0.224737508855777
MSH2	30.8904564384784	-0.0585486219945272	0.236758309392294	-0.247292786237613	0.804681641203239	0.92240095455667
MSH6	25.0950559099971	0.0251710696624034	0.177836235482866	0.141540724780066	0.887442790137421	0.95953032031337
FBXO11	441.660895712161	-0.0991375968651845	0.102865987026197	-0.963754878859394	0.335168833284629	0.638645507543226
AC079807.1	2.19381252573518	0.439742205189164	0.504268208369526	0.872040310871475	0.383186386837069	0.676939451241863
AC092650.1	8.26862701780477	0.675071056243297	0.452610172277555	1.49150659351359	0.135828541414361	0.42431104789393
FOXN2	103.590140831847	-0.115639984644998	0.166840241302394	-0.693118061579662	0.488235463801461	0.752104686207446
PPP1R21	143.573453838055	0.0333654834111557	0.131124091413489	0.254457308733148	0.799142281519612	0.91989436227135
STON1-GTF2A1L	1.19208647981919	1.75386544129987	0.965291875385904	1.81692759052666	0.0692282013859488	0.302421910995403
AC009975.1	3.27723349524911	0.860507175140787	0.648550902244918	1.32681516926766	0.184569831281155	0.489204221176327
FSHR	1.25166116739912	1.74429576484402	0.881621250130402	1.97850921196151	0.0478712904071455	0.24943967268317
AC009975.2	1.40010530975858	0.642109463130518	0.752685093946946	0.853091775424183	0.393608412009457	0.6860195818796
AC007402.1	19.0723084121138	-0.044577893942	0.370201519159802	-0.120415210729477	0.904154242654911	0.964755168680896
AC010967.1	1.40230397997092	0.681580525075061	0.797173218222609	0.854996767948031	0.392552937031674	0.685483195925898
ASB3	7.92884971772303	0.334126604665283	0.466280017206668	0.716579292132068	0.473633725646166	0.742613844486468
GPR75-ASB3	37.55141061422	0.491206790943582	0.332833992667838	1.47583120043209	0.139989212630528	0.430866068600619
CHAC2	1.56284978598791	0.578068751649652	0.587291207919782	0.984296621257456	0.32496969030431	0.629462170444031
ERLEC1	24.8021629261995	-0.13998771530616	0.18733862149039	-0.747244290539105	0.454916113487196	0.729771702540547
PSME4	191.069509200161	0.0720925350076158	0.129976012251639	0.554660308150105	0.579127030060923	0.807194531621408
ACYP2	204.672584833157	0.292040106522266	0.163001223209865	1.79164365009864	0.0731900662920904	0.310723830880477
SPTBN1	14.1509462118837	0.303123451351028	0.721625615010189	0.420056390801411	0.674444259274681	0.860425848408573
EML6	18.2530930695809	0.254027251187276	0.550745026049734	0.461242933067065	0.64462432250531	0.844437351671319
AC104781.2	1.1992613548051	-0.654423761330907	0.893336505098114	-0.732561310991128	0.463826035369006	0.735374238171512
RTN4	527.385610556504	-0.137384652616057	0.136888886693412	-1.00362166670078	0.315561007026547	0.621906876049898
CLHC1	20.7367081733584	0.484921450308098	0.351255341958629	1.38053829332285	0.167420967712185	0.46752477724322
RPS27A	94.5604373943706	-0.0470398659502236	0.482843205289927	-0.0974226528091622	0.922390755953484	0.971442744567158
MTIF2	37.9157673877294	0.49710831022168	0.240670744099108	2.06551200098077	0.0388745812095255	0.223564704114559
AC012358.3	22.6671689113551	-0.341779082261902	0.321469328248627	-1.06317789048157	0.287701286909393	0.596029778583835
CCDC88A	582.012512879816	0.656135678384882	0.232977093855467	2.81630982482738	0.00485787939237934	0.0690267430645463
CFAP36	13.8823789555432	-0.883261712205915	0.447510993994024	-1.97372069973707	0.048413510126369	0.251089702269371
PPP4R3B	115.622001947883	-0.396638562775557	0.153331830863782	-2.58679858279345	0.00968722000509433	0.101337426251363
AC015982.1	2.52653473797402	-0.615874092581422	0.588650713108346	-1.0462470848448	0.295446969131641	0.605541953434591
PNPT1	43.7941275794658	0.36487956093108	0.247373857818331	1.47501261511248	0.140209151888392	0.431253134434692
CCDC85A	1.14306565092871	0.501456027872016	1.28809039492389	0.38930189204745	0.697052836839113	0.871473099693414
AC132153.1	44.5558023665135	-0.532594516676805	0.32791494019213	-1.62418496810408	0.104336338038052	0.371774944903934
VRK2	118.64287168284	-0.240305900812332	0.229668996465803	-1.04631406289143	0.295416054733609	0.605541953434591
FANCL	42.3171121372138	0.303898240586395	0.305518069409784	0.994698091584178	0.319883122925844	0.625439527135776
AC007100.1	1.90745782244723	0.762416406385596	0.620284372556436	1.22914011720685	0.219019276183561	0.524851967350769
AC007381.1	1.1300545626737	-0.0106834350517377	0.707312634619014	-0.0151042615794531	0.987949001101742	0.995743722574574
BCL11A	1.1968204602335	1.68312462065347	1.4809080635611	1.13654902830774	0.255726858638795	0.562975367119891
PAPOLG	154.004436063685	-0.446376221471401	0.527295569263868	-0.84653891951826	0.397252171802323	0.688317609352934
LINC01185	2.4355911291887	0.156529145699018	0.472064863306363	0.33158397895298	0.740203418730687	0.891229162617255
REL	410.592162505586	-0.517794085349489	0.387882613882307	-1.33492470870736	0.181900989894376	0.485125052930383
PUS10	41.4150825535386	0.573821615336533	0.235883745443936	2.43264585381496	0.0149889533007338	0.130156627060671
PEX13	48.2584271540429	0.352541729062527	0.258343892883411	1.36462188104298	0.17237192389325	0.473802771241328
KIAA1841	32.6366299524579	0.190375151647902	0.234711884566845	0.811101457428261	0.417307408971753	0.702978889072042
C2orf74	16.1953765060908	0.1643091811977	0.325045225175469	0.505496369340608	0.613210247854137	0.827825814896389
USP34	478.752666370518	-0.159159386391766	0.0975806609898314	-1.63105460423507	0.102878798238124	0.369524330615617
AC016727.1	7.03523525803345	-0.0108609738105362	0.333771943828172	-0.0325401041380744	0.974041334473879	0.989641049028633
XPO1	272.024331378304	0.569365705263709	0.229992327964963	2.47558564366741	0.0133017854488502	0.121273157703308
FAM161A	3.68009006193885	0.54107440812511	0.805596707645143	0.671644264419521	0.501810191544076	0.761510402649895
CCT4	106.014413118085	1.59964526681691	0.415502343769718	3.84990672327826	0.000118162815909646	0.00626383498623073
AC107081.2	4.21934409767432	0.464768511040032	0.622923557113352	0.746108420098583	0.45560192332005	0.729834101648986
COMMD1	171.937086998679	0.396856089831037	0.160059920795152	2.47942200558091	0.0131595506826121	0.120500350992073
AC018462.1	8.93526020668123	-0.0743403242055348	0.476658695407757	-0.155961330238486	0.876063502162249	0.954688783396566
B3GNT2	20.1928823638738	0.374740617109409	0.308889701370083	1.21318585711095	0.225058770106239	0.53217031455083
AC092155.1	1.26921568474614	0.262177425088236	0.744294538780041	0.352249561736629	0.724651110864506	0.885918384281717
EHBP1	161.386819187938	0.202963395935315	0.158947218876493	1.27692322879222	0.201629352386669	0.506373560054165
AC092567.1	1.98389484762074	-0.580505491885165	0.642578582194555	-0.903400001136987	0.366313639398444	0.663759803514098
AC007098.1	5.83581261700033	-0.130784206876521	0.485193071917976	-0.26955085397145	0.78750581395814	0.914210660002802
WDPCP	174.933684630365	0.089813399370982	0.161195829570153	0.557169497563799	0.577411627925001	0.806126384012567
MDH1	16.8196785269809	-0.123922689768144	0.64835077724816	-0.191135252885972	0.848419628937761	0.943596654320631
UGP2	103.06594048232	-0.0158019069165312	0.271173757704948	-0.058272257058607	0.953531765612855	0.98255696752672
VPS54	167.019422816788	0.0556041435569116	0.0974593916955962	0.570536534135007	0.568313850209643	0.800684593293558
PELI1	531.0691573826	-0.518511567614201	0.239527142947569	-2.16472989755362	0.0304083760864493	0.193434506656046
AC012368.1	93.2868367325549	-0.423959774442829	0.200019241793037	-2.11959494817756	0.0340402188817691	0.206450877030417
LINC00309	2.05225588809208	-0.704926403063981	0.752554462442289	-0.936711478364318	0.348906990281721	0.649630125094702
LGALSL	2.17237539898777	1.05657070035543	0.738569293229699	1.43056407847006	0.152555188704999	0.449531596893063
AFTPH	175.521465427644	-0.265389359644452	0.12188924962349	-2.17729915036992	0.0294582545427411	0.190263944073195
SERTAD2	103.593342502518	-0.153127600237253	0.171556435093824	-0.89257858589512	0.372082891078233	0.668909795426723
LINC01800	5.80316710571748	-0.186852907884386	0.426624460456328	-0.437979828171417	0.66140090617212	0.853973941194118
SLC1A4	45.9515241408272	-0.289638830227826	0.208122288245982	-1.39167617591009	0.164020479817106	0.463846702585666
LINC02576	12.9993891050992	-0.918484418116712	0.480257538122689	-1.91248308502775	0.0558142601650629	0.270986057530375
CEP68	44.8281199694738	-0.610026463216056	0.295503803565561	-2.06436078268859	0.0389835219121461	0.223901111503706
RAB1A	428.33699949951	-0.282252282379381	0.220566908281521	-1.27966740150852	0.200662133989623	0.505221221038495
ACTR2	247.632780372493	-0.391707044639098	0.133905085396464	-2.92525891365021	0.00344169739286419	0.0555843045262056
SPRED2	117.752276708222	-0.147233162431665	0.197226046249243	-0.74651987012709	0.455353433018212	0.729817946381897
MEIS1	15.845842287338	-1.53052587138412	0.824926228802693	-1.85534877901208	0.0635464367260939	0.288822168671967
LINC01798	1.09114940727159	-0.223996561470393	0.68955562819854	-0.324841901523715	0.745300729964698	0.893569649703809
LINC01828	1.0729990791738	3.17350475833245	1.0716624839512	2.96129127020645	0.00306352067384694	0.0518012907243485
LINC01829	3.22502251207378	0.262250679934172	0.45819278552081	0.57235881537524	0.567078911332596	0.800246725200879
ETAA1	11.4896480640022	-0.1956794099593	0.283368863810255	-0.69054661591306	0.489850505487588	0.75289153136332
C1D	26.0904811702232	-0.184298376939046	0.185369029995705	-0.994224207481241	0.320113725308802	0.625544149189675
WDR92	5.2171675392483	0.355099577691287	0.35393588419825	1.0032878652462	0.315721989304254	0.621906876049898
AC017083.3	4.59566385110337	0.58225165487037	0.434086061563829	1.34132769150146	0.179814082869324	0.48292305385463
PNO1	10.4217213830625	0.533041101934559	0.351435325302872	1.51675447388556	0.12932868522882	0.414573229926697
AC017083.1	2.83039305540811	0.81324381095451	0.503359652544399	1.61563169960822	0.106173965989447	0.374371325779534
CNRIP1	18.6564544956043	0.789998925908881	0.377945368081651	2.09024634940945	0.0365956759441851	0.215913238197573
PLEK	111.79993170607	0.403031088565127	0.243132781469395	1.65765836317658	0.0973864423365355	0.359456740950852
FBXO48	2.47075485363233	-0.530611027880972	0.463069744284877	-1.14585553133125	0.251854933549945	0.558981481200018
APLF	40.7834465988967	0.206960796923544	0.208588871557259	0.992194815468529	0.321102501100839	0.625704236016075
ARHGAP25	361.550379761646	-0.287750734498514	0.339952784008605	-0.846443235750146	0.397305527658828	0.688317609352934
ANTXR1	22.3781649439724	0.516898904419093	0.706524638647212	0.731607754555883	0.464408013783743	0.735623426651046
GFPT1	64.5896443361438	0.168398161543605	0.128358757570145	1.3119335581881	0.189542553507112	0.493884402110716
NFU1	25.975875263273	-0.163289793047455	0.171019460845772	-0.954802408099692	0.33967762939353	0.642253712604006
AAK1	423.281680774117	0.0871318375732097	0.109953232151438	0.792444531809704	0.428101522305462	0.710312171311681
ANXA4	123.998702443947	-0.245948905098149	0.2438428324393	-1.00863700867391	0.313148751658341	0.620703258809236
AC092431.1	1.79852635821903	-0.364838630862994	0.579032024898168	-0.630083683069441	0.528639834691375	0.779085302412974
GMCL1	30.9654162902168	-0.250729593917688	0.239873266387317	-1.04525859714955	0.29590346759942	0.605773915628007
SNRNP27	7.5239064909439	0.923868725606903	0.490241569021406	1.88451731551667	0.0594950348696978	0.27898496309432
MXD1	62.7108970223518	0.922638780535392	0.618524266712123	1.49167757869848	0.135783689687633	0.424255975096585
PCBP1	73.8903017802605	0.828845161822263	0.368904627852885	2.24677355403846	0.0246545027166701	0.171978791137609
AC016700.3	1.52592935370684	2.69084838151698	0.864115693183862	3.11399087268333	0.00184575199522176	0.0375046217021266
C2orf42	19.4629692537235	0.549015024665484	0.229182414195283	2.39553731290079	0.0165960249749468	0.137647765499782
PCYOX1	13.6962956101489	-0.51699048493524	0.508393304547989	-1.01691049097292	0.30919601215773	0.616690536150271
SNRPG	19.9817692031741	-0.20637832170208	0.220192695791296	-0.937262341788529	0.348623628823424	0.649630125094702
FAM136A	11.5414212363529	0.42788102013199	0.208722575500155	2.04999875603621	0.0403645522025727	0.227598243877386
TGFA	63.8400730659586	1.7931674298088	0.397824524785209	4.50743309698405	6.5616610714161e-06	0.000866639727101864
ADD2	1.08582077489273	1.04762958162142	2.17815609043314	0.480970847875778	0.630537217966427	0.837117517847071
AC007040.2	3.0094237185634	-0.769308838345461	0.547925789785989	-1.40403838017177	0.160307421015945	0.45875709815158
AC007881.2	21.3859454354469	0.909185725486831	0.614943086085682	1.47848759675322	0.139277314541901	0.429568287743654
NAGK	116.302624607852	0.399282667009114	0.224985553775742	1.77470357677767	0.0759468444368799	0.31571927728695
MCEE	24.8282971473916	0.0909256419956255	0.205306016762342	0.44287860350863	0.657853544497221	0.851970527758641
MPHOSPH10	28.6543084671517	0.00340955367646956	0.236013545886323	0.0144464321472115	0.988473815750408	0.995964869316681
PAIP2B	4.47366735468994	-0.339701230248577	0.568275239630819	-0.597775877881402	0.549989488157584	0.791686170955569
ZNF638	510.802685085185	-0.0122049530790463	0.145767653041794	-0.0837288165402989	0.933272045299301	0.975508498213269
DYSF	10.6899254605968	0.946039202796922	0.94327273961471	1.00293283486952	0.315893268819502	0.622008413714711
EXOC6B	295.16716777715	0.141933975321221	0.120800920901188	1.17494116983859	0.240018253074144	0.547905043428397
SPR	7.01710692270992	3.38100683379756	0.875685553033067	3.86098277182596	0.000112931867078887	0.00608644335590949
SFXN5	68.2858168144417	0.430681928541119	0.318874805649407	1.35063015613294	0.176813935767498	0.479993936411159
RAB11FIP5	4.9265332974715	-1.14540219099942	0.443892990999203	-2.58035655940664	0.0098698349641493	0.102063096880855
SMYD5	7.20602014344511	0.158087955045153	0.328560607303875	0.481153100922238	0.630407690310029	0.837073845722365
PRADC1	3.1547640472503	1.40072434800088	0.781978254859551	1.7912574157864	0.0732519963324672	0.310839372316089
CCT7	18.0169568772981	-0.250627807970772	0.411840151628228	-0.608556030731592	0.542818756260925	0.787693697981984
FBXO41	13.1612566148371	0.120112048317639	0.322299068719064	0.372672650886052	0.709392093872157	0.878286922703969
ALMS1	83.416664268145	-0.0182316468419746	0.202365862703288	-0.0900925017610607	0.928213707717454	0.973661708307492
TPRKB	11.9869634020699	0.541286461338988	0.262568857308298	2.06150290208801	0.0392550868907156	0.224716698451022
DUSP11	17.782388583255	-0.321672974602429	0.245806484783689	-1.3086431583996	0.190655254351957	0.49473229088832
STAMBP	41.7939098090349	-0.0972930176448397	0.122601004398139	-0.793574392986917	0.427443244738923	0.709881438510894
AC073046.3	3.27532000815147	-0.933339985736878	0.656592969811862	-1.42148945945052	0.155174515715898	0.452967751907149
DGUOK	37.3694010125641	-0.206846502653369	0.159170030463909	-1.29953171492463	0.1937615167368	0.497163852213208
DGUOK-AS1	4.76078942816015	-0.490000053540807	0.540001159616597	-0.907405557959744	0.364192371377417	0.662319387117511
TET3	200.821710078561	-0.0700942846852413	0.122971564277176	-0.570004009441155	0.5686749786978	0.800758903415722
AC073263.1	1.76813985455961	-1.13718543365752	0.596748769683001	-1.90563515407263	0.0566975578641234	0.273076792619747
BOLA3	2.62330902821673	-0.151563475494683	0.668260678450794	-0.226802923443061	0.820576990360392	0.931119613344306
MOB1A	102.790310023685	-0.200781691091941	0.186020909521793	-1.07935012041439	0.280431677667082	0.588227146223618
MTHFD2	54.560953298203	0.748291481065472	0.328420959214803	2.27845227312686	0.0226996449896252	0.16401203855508
AC006030.1	30.4281965256211	0.170403111489606	0.399639227570106	0.426392355239235	0.669821970995026	0.858626041944192
DCTN1	7.7548230037117	0.0300586687438034	0.2700975055293	0.111288213065495	0.911387801955037	0.966651619264275
WDR54	1.93217935322361	-2.71964346115226	0.999061221816256	-2.72219900218732	0.00648490786448362	0.0805959242966326
RTKN	7.90802443312709	0.394064024311676	0.681622900866836	0.578126151293531	0.563178952395931	0.798575559374996
MOGS	22.2564188658667	-0.244576550278376	0.253080905290158	-0.966396694361308	0.3338457175485	0.637444778846156
CCDC142	21.1534646618643	0.373936390410918	0.230320070543587	1.62355104150662	0.104471661536551	0.37181795959058
TTC31	16.326976239051	0.113792777240374	0.181999280534007	0.625237511414843	0.531815185716489	0.780554689659035
PCGF1	2.41093300933528	1.34319555606689	0.615543351519144	2.18212990645081	0.029099946577413	0.189204283441377
AUP1	41.0822225123505	0.312948581611515	0.213315843094135	1.46706675449986	0.142357896881628	0.434688053076053
HTRA2	7.90444310381997	0.00438566791002912	0.313359014968053	0.0139956653567993	0.988833439243308	0.995991026343111
LOXL3	91.4635116281513	-0.0813583073084735	0.344677333773905	-0.236041942235289	0.813400124352043	0.927291778469796
DOK1	30.8862509010548	0.0815642576961195	0.213549464981276	0.381945502430882	0.702501788209375	0.87413096760424
M1AP	12.9057405299668	-0.0780336368652751	0.48449202040504	-0.161062790673081	0.872043946309896	0.953494207019256
SEMA4F	2.89768953426577	0.399370349293071	0.650749583716974	0.613708190194965	0.539408175232826	0.785377093703624
AC019069.1	1.32826695022422	-0.492670113473292	0.664319032361325	-0.741616737551676	0.4583195796552	0.731793468263462
HK2	172.233102870929	-1.14834261526025	0.480404957216149	-2.39036379206965	0.0168316911974088	0.138574700111788
POLE4	6.59364506474664	0.854036332118686	0.478877152573037	1.78341423793116	0.0745188972352921	0.312404351075018
TACR1	1.84919228558315	1.33642886205603	0.855320604887372	1.56248879592	0.11817288326188	0.394965555572892
AC007681.1	3.67395890848545	1.33053225227751	0.48123867414571	2.76480741004338	0.00569564120970302	0.0749452762987181
EVA1A	8.69430832962504	-0.426548924549083	0.614893869470054	-0.693695198029384	0.487873378080187	0.752003421756474
AC007099.1	3.78393617223589	-0.441624523531266	0.383370125784123	-1.15195340958817	0.249340219030559	0.55732751050708
MRPL19	21.2414746646592	-0.104406877636663	0.333898819440694	-0.312690167073823	0.754516066770832	0.898324812432773
GCFC2	36.921537324874	0.268020949593983	0.19851315791931	1.35014198758012	0.176970442358692	0.480011790961271
CTNNA2	1.13105405898287	1.14166341929199	1.39955217712657	0.815734802853828	0.414651829258023	0.701514194418833
AC011754.2	1.23215708736469	1.19483366458471	0.944972952859378	1.26441043732445	0.206082748581438	0.511922160765335
SUCLG1	26.0429266237545	-0.117922023996399	0.16112828662829	-0.731851783842498	0.464259038164422	0.735623426651046
DNAH6	1.65371806443552	0.431971144941603	1.4798472074717	0.291902530721142	0.770361148484153	0.907563610465916
TRABD2A	2.46834012795624	-0.164284002423748	0.505501410831237	-0.324992173916197	0.745186994791599	0.893569649703809
TMSB10	102.042243151127	0.32810361649299	0.437931137137069	0.749212806921963	0.453728951291596	0.728843911637629
KCMF1	115.269597349844	-0.259714110487633	0.111543371848663	-2.32836883252913	0.0198925271643866	0.152456237461611
TCF7L1	2.26526412283305	-0.717858490723451	0.782034514800171	-0.917937095023078	0.358651799703061	0.657598623337907
TGOLN2	132.417588755503	0.00499623123022266	0.180117580443835	0.0277387205508272	0.977870541041798	0.99126634293302
RETSAT	8.82891832495889	-0.0123188362279853	0.261294209856731	-0.0471454619478164	0.962397294204058	0.985412379618306
ELMOD3	61.7155797601189	-0.146248847099915	0.148332375933519	-0.985953647539909	0.324155859280062	0.628823632920061
CAPG	63.5224820211352	0.671865787426673	0.292352016632148	2.29813973977832	0.021553837090867	0.159656155447321
MAT2A	147.823854111278	0.293219688079028	0.329266862160498	0.890522921605457	0.373185166147813	0.668909795426723
GGCX	32.3672435224962	-0.230295886324042	0.45019143739923	-0.51155101406297	0.608965276623145	0.825225263652853
VAMP8	21.9144845211198	0.263700889600989	0.27405355357432	0.962223938210957	0.335937126897228	0.639264972245823
VAMP5	4.38093961363449	0.884618751723594	0.556871235345019	1.58855170742571	0.112161638424809	0.38511547363971
RNF181	4.65098694074453	-0.372586239578541	0.470322452044113	-0.792193181420977	0.428248043779443	0.710410876496498
TMEM150A	10.8197684010751	0.210424046634076	0.276774823072602	0.760271632723179	0.447092234584712	0.723715462817068
USP39	63.9414462943848	-0.125840021873651	0.153037160574043	-0.822284087091166	0.410915231188444	0.699320628758586
C2orf68	26.1382189305727	-0.405296267827542	0.202087950313479	-2.00554395845396	0.0449049262305896	0.2407441607512
GNLY	33.0509790612836	-1.41182583027716	0.72811636326969	-1.93901126454183	0.0524999665329105	0.26318070163737
ATOH8	21.2892023421306	1.98585953865984	0.916616069972391	2.16651180763137	0.0302720985599792	0.193119384386932
AC105053.1	1.40673230035233	0.59791192432108	1.52771611495363	0.39137632867035	0.695519086720137	0.870866552842081
ST3GAL5	97.610302551047	0.357808049415374	0.180257780399857	1.98497978074325	0.0471467210966044	0.247888406008102
POLR1A	31.2167877992839	0.483826579229535	0.256501992263419	1.88624881608195	0.0592614330584871	0.278441192106277
PTCD3	66.411322841539	0.0574112209591953	0.104729163124749	0.548187527201088	0.583563145543727	0.81006687148761
IMMT	66.7178312815162	-0.195529821368346	0.195752695328902	-0.998861451382922	0.317861812395341	0.623756213042788
MRPL35	9.8241756605572	0.0367694089692028	0.223343643504605	0.164631544431864	0.86923400111814	0.952338271172317
REEP1	2.13896614467684	-2.17242737003212	1.42240886554987	-1.52728756312435	0.126689520698963	0.410368901810572
KDM3A	114.526657660327	-0.517006385479605	0.271700400323119	-1.90285470637789	0.0570595065141968	0.273529713678394
CHMP3	9.27925826715396	0.46681054809232	0.495954823080107	0.941236028703608	0.346583917251485	0.647317035357906
RNF103-CHMP3	12.2243540823947	0.63218370117778	0.388483344705788	1.62731223820304	0.103670800004411	0.3710522419015
AC015971.1	4.84383131334797	-1.18406725701926	0.576369510289478	-2.05435443041491	0.0399414001698144	0.226780873674493
RMND5A	61.698980056451	0.0186695070110579	0.179247255797516	0.10415505067563	0.917046304255215	0.96946583779425
RGPD1	2.01071896744504	0.904666413940201	0.640808425454702	1.41175798882212	0.158021232318133	0.456299871191423
PLGLB1	17.3854122222622	0.381906985259357	0.418003712049321	0.913644961158372	0.360903433159795	0.660018775615513
CYTOR	8.74323604783909	0.707300005707987	0.504010991995892	1.40334242097988	0.160514754042178	0.459097530142659
RGPD2	6.18401142976448	-1.05256874894784	0.975020452950605	-1.07953504540603	0.280349279697555	0.588227146223618
KRCC1	93.4791802545561	0.00813794784375371	0.224057643816768	0.0363207775692262	0.971026582764449	0.988729237571419
THNSL2	5.45057077702721	-0.324395073674288	0.535935184636857	-0.605287883634837	0.544987730646452	0.788931244856489
AC104134.1	1.18913564751484	0.0860631532298785	0.655351489836355	0.131323655419428	0.895519279521007	0.962765117142047
EIF2AK3	58.4868066435782	-0.221499395251483	0.299947739393167	-0.738459958723493	0.460234990673765	0.733111440070588
RPIA	20.4817181337465	0.0377314980571325	0.27637715793264	0.136521767353613	0.891408817790195	0.960946892629479
IGKC	12.4511648886598	2.34160714445488	1.30302791427269	1.79705063783066	0.0723275811387917	0.309233583904908
MRPS5	54.6186526838841	-0.0716850088111438	0.148787329401195	-0.481795117229708	0.629951498352824	0.8369102465117
ZNF514	10.6231503327158	0.108561499248628	0.270604177481358	0.401181904355883	0.688286202557911	0.867524501970484
ZNF2	7.12820184957097	0.245182372416488	0.320227336699837	0.76565097453347	0.443884005189531	0.721369366097897
AC092835.1	14.7504443429523	0.692871883573074	0.356112103597929	1.94565665298298	0.0516959968416087	0.260907419292899
FAHD2A	11.884039790675	0.0556197473110608	0.357008274665223	0.155794000470205	0.876195399812988	0.954730147946963
LINC00342	7.97927809817319	0.172235060598918	0.333902884677988	0.515823817350424	0.605977466178782	0.824026910566576
ANKRD36C	103.970842303835	0.353618186796712	0.311337658674649	1.13580280747935	0.256039101838036	0.562975367119891
GPAT2	1.90611535090974	-0.384780977719226	0.880481012815308	-0.437012237764108	0.662102472952222	0.854210847761621
ASTL	1.10002047812774	0.0706721125639784	0.951022639188442	0.0743117036880286	0.940762364585407	0.978161740106056
DUSP2	7.68298560879433	2.93904576444574	1.056631326116	2.78152435178045	0.00541042714386878	0.0728165000321199
STARD7	45.6813024252616	0.230967251337765	0.187079867694456	1.23459169703384	0.216982500673949	0.522992928085911
TMEM127	37.1247303488038	0.804314642606086	0.247257153430008	3.25294791858779	0.00114214428930745	0.0276660184169382
CIAO1	34.0014674159506	-0.0489909978480713	0.192227120136673	-0.254859968839147	0.798831255701078	0.91989436227135
SNRNP200	50.5719075886877	-0.312286755537885	0.222302669626104	-1.40478185018258	0.16008615775604	0.458437385562132
ITPRIPL1	3.22061090873338	-1.0994253569087	0.503397505966584	-2.18401033751185	0.0289614884513847	0.188697698979552
NCAPH	2.19076873962447	0.300504395350645	0.737072701718102	0.407699803086147	0.683494082050808	0.865222439497247
ARID5A	76.4429205158471	0.155397853403994	0.228864441456417	0.678995183415534	0.497140913819953	0.758504050053495
KANSL3	44.7646299173975	-0.282430383739636	0.15030940873274	-1.87899337853039	0.060245397346503	0.280810915824564
LMAN2L	18.0958777757722	0.740413548106513	0.229706682583454	3.2232999918821	0.0012672276140421	0.0294665477809461
CNNM4	17.7147142376316	-0.0747508550504444	0.190210552425378	-0.392990052850881	0.694326828239435	0.870473651298711
CNNM3	11.1203282563207	0.260019229061255	0.241269111556264	1.07771453786209	0.28116116864035	0.588885474164742
ANKRD23	21.4392549879451	0.128521357226626	0.231828979121355	0.554380033564956	0.57931878766948	0.807194531621408
[truncated: 13,586 more rows]
