# Supplementary material for: Integrative analysis reveals generalizable human neurodegenerative disease-associated glial states
Source: bioRxiv. 2025 Sep 25:2025.09.25.678630. Preprint. [Version 1] doi: 10.1101/2025.09.25.678630 (PMC12485690; doi:10.1101/2025.09.25.678630)
Supplement: Supplement 10 [file media-10.zip › DAM_replication_DESeq_results/Macnair_2025_CTX_WM_CAL.csv]

	baseMean	log2FoldChange	lfcSE	stat	pvalue	padj
AL627309.1	8.35121353287765	0.913441234003701	0.366701903587646	2.49096398209828	0.0127397033837909	0.122409542069285
AL669831.5	48.0017138650893	0.641981074275792	0.297376796676628	2.15881360432398	0.0308646306198672	0.20478673451223
LINC00115	3.56442844824965	-0.471362067364684	0.572168517728311	-0.823816852482796	0.410043630488348	0.730232865170034
SAMD11	1.53041810345552	3.30790208491465	1.87505077729014	1.76416666949963	0.0777039225218911	0.339534245042276
NOC2L	19.8931338576417	0.0132936789677351	0.270231815698064	0.049193611541982	0.960765002355425	0.98756909126166
KLHL17	3.65607247100448	0.210425194713296	0.439262175815919	0.479042372183393	0.631908485130235	0.861176285525952
ISG15	8.36245237002066	-0.0944057460007098	0.782317323221073	-0.12067449256014	0.90394886330975	0.968916302247762
AGRN	5.0552893370198	-0.418406875590179	0.601612191442591	-0.695476058400497	0.486757010052413	0.779741803028765
C1orf159	25.0724031599214	0.0310458205210972	0.297388035940669	0.104394988261367	0.91685589974023	0.974533546938632
AL390719.3	1.58663587077765	-0.832390334334225	0.631198448885851	-1.31874584895369	0.18725409319774	0.51621275494515
SDF4	30.2166852307048	0.212970205177747	0.197251712014615	1.07968748662606	0.280281368055141	0.621010111051945
B3GALT6	5.63542702414068	0.119307533407517	0.398785577768285	0.299177151980258	0.764804881443928	0.921277750830871
C1QTNF12	1.24029631839873	0.335053576686558	0.973294955377254	0.344246700175991	0.730660764375856	0.905698561425094
UBE2J2	47.9878909250571	0.308631811125399	0.191076632112788	1.61522530365315	0.106261912780074	0.393733306553203
LINC01786	1.13598840671611	0.250511552299167	0.6943448479202	0.360788379217524	0.718257650580572	0.901033837867599
SCNN1D	2.34984994341519	-0.120449490565681	0.973300004171577	-0.123753714219082	0.901510280703185	0.968407541399238
ACAP3	16.7703853447934	0.226746632674516	0.705383211154473	0.321451700421688	0.747868108961078	0.912655585166268
PUSL1	1.72825936452936	0.0814800731033706	0.728131423203925	0.111902975900754	0.910900336998827	0.972099355645319
INTS11	24.5139526463346	0.0698693363790227	0.16651179160044	0.419605937258067	0.67477335033335	0.881799653273962
CPTP	3.57456961668397	0.765675616771068	0.572446373961016	1.33754994633473	0.181043190324343	0.509674516113598
DVL1	9.65759653781822	0.321032245714365	0.494458709678923	0.649259967374884	0.516170356721767	0.796533619434938
AURKAIP1	9.63513900863742	0.828336023855727	0.551854959534009	1.50100313414811	0.133354750933326	0.438744731538079
CCNL2	65.5274351093681	-0.273702685033314	0.145634957037611	-1.87937491520411	0.0601933190071874	0.294448486103897
MRPL20	27.397108275851	-0.215170461623365	0.229391700047889	-0.938004564151381	0.348242064563319	0.684070965725291
AL391244.2	1.57722091882531	0.330985997632704	0.674027075621794	0.491057421287369	0.623385835325822	0.856812923171281
ATAD3C	1.39655683081817	1.87102902492501	1.04335917451294	1.79327413859991	0.0729291004849943	0.328497118803074
ATAD3B	19.9290810267011	0.551003988513999	0.266830186256734	2.06499870289729	0.0389231230241972	0.233111504065144
ATAD3A	10.1570992916093	0.489948795286016	0.319558242590123	1.53320656452114	0.125224967343176	0.426995097842437
SSU72	38.0255814998105	0.146461271289676	0.217805214124021	0.672441529367057	0.501302651881976	0.788823715452546
FNDC10	1.77482156586456	0.781925863396472	0.877769175089013	0.890810346942495	0.373030923306944	0.703325301202362
AL691432.2	2.00260897439703	0.408531067160704	0.853419998766214	0.478698727181594	0.632152971435191	0.861195427427251
MIB2	22.9660743020885	1.1360422209857	0.417813011757385	2.71902068393546	0.00654755136085577	0.0831926934229898
CDK11B	39.0329047967254	0.0535150419799234	0.222167277404796	0.240877246213074	0.809650257861814	0.93747643959242
SLC35E2B	22.8853361485283	-0.0282032280700354	0.20770839301523	-0.135782804250801	0.891992985370198	0.966000324994409
CDK11A	51.4553079519032	0.685003299243177	0.322837438224144	2.12182113391565	0.0338527612154062	0.215367343726356
SLC35E2A	22.2046736203827	0.0256810519410956	0.217339324273915	0.118161092231655	0.905940017831548	0.969907925154709
NADK	38.6466100248988	0.682557809334386	0.223802278090238	3.04982511866648	0.00228974653002724	0.0432177878559178
GNB1	361.782481210457	-0.115501131268739	0.119431104171577	-0.967094226164139	0.333496931615447	0.671381981517179
CFAP74	11.041652065593	-0.667546807082773	0.662482009368503	-1.00764518529205	0.313624828589507	0.652106066803021
PRKCZ	12.5184266070639	0.369812963846251	0.77597148437792	0.476580610617054	0.633660793030778	0.862221063059137
FAAP20	19.5724790836525	0.17287126469977	0.307147730019338	0.562827746403615	0.573552184604941	0.8296826957101
SKI	322.823641795815	-0.190838919856183	0.204049311747177	-0.935258826516592	0.349654928635056	0.684766532140908
MORN1	9.75085611950845	-1.5052191896841	0.53870687193211	-2.79413400516968	0.00520389094599872	0.0731973288749008
RER1	36.2213799707523	0.0250466770534188	0.18088707278421	0.138465821066706	0.889872280215555	0.965225668312874
PEX10	7.51185743019362	0.0535327046757019	0.456536989779249	0.117258197855089	0.906655449727558	0.969949559582921
PANK4	4.75556201475028	-0.158401307088451	0.338734086364905	-0.46762730254968	0.640051136763808	0.866122125135314
TNFRSF14-AS1	6.64845840716437	0.829057473096407	0.576651673320097	1.43770929913907	0.150516553494442	0.46822364994229
TNFRSF14	42.7113773534659	1.03275449858788	0.427855653445965	2.41379187179142	0.0157874775978726	0.139403874426541
PRXL2B	2.53836903233309	1.29219899064194	0.79763903375197	1.62002978285007	0.105225879344778	0.392402882142111
TTC34	1.86515870071239	-0.273926036119069	0.852386691598351	-0.321363576905942	0.747934881815723	0.912665607038681
PRDM16	1.22863977069283	0.67682467465196	1.45953881511336	0.463725025770822	0.642844764954469	0.867648364234468
MEGF6	1.70287359809137	-1.548102383149	0.813030601075931	-1.90411330286992	0.0568954295475671	0.287707744808187
TPRG1L	6.58834227621301	0.567377969272794	0.702448236965665	0.807714987973593	0.419254673471341	0.735727944068884
WRAP73	11.4359313006175	-0.162615449910519	0.234953362273355	-0.6921179945547	0.488863232045982	0.780768189715028
LRRC47	10.7774153886963	0.0561061079285567	0.269040168388757	0.208541751458781	0.834805986214265	0.949113750740394
CEP104	35.1405344721929	0.0409648334749909	0.158536627081794	0.258393497004675	0.796103234876851	0.931311387016667
DFFB	13.5044680718754	0.334570749581944	0.233121272447729	1.4351789781731	0.151236102393798	0.468907640358951
C1orf174	8.91525335664037	-0.0954911590365084	0.261541703474927	-0.36510872938343	0.715030244958711	0.899705019189529
LINC01134	3.02373567363499	1.18667353569961	0.667425805481248	1.7779856966183	0.075406204089159	0.332832997862627
NPHP4	38.0895086175237	-0.23019041792761	0.154618729943475	-1.48876153627547	0.136550174249086	0.443672310840749
KCNAB2	62.5688493971788	1.9493380827193	0.562121473350242	3.46782354906539	0.000524691687554053	0.0158475192839727
RPL22	4.0704583613868	-0.00375787676769901	0.373431296893392	-0.0100631007603303	0.991970942781505	0.998018568349117
RNF207	1.45246729553494	0.668885584088472	0.790628579459876	0.846017461885107	0.397543003076996	0.7231606052958
ICMT	7.75959205946385	0.544204920031013	0.357217667853694	1.52345465805433	0.127644996316721	0.430652518766234
GPR153	3.82715716826279	1.48306483476975	0.709603609537661	2.08999054519471	0.0366186490325631	0.224685687075786
ACOT7	5.69189813777325	2.91851490880552	0.906843642991623	3.218322068375	0.00128942944133987	0.0292002195958574
TNFRSF25	7.01852117030942	-0.772669421824163	0.827794915711734	-0.933406822340561	0.350609959238902	0.685637682204085
PLEKHG5	11.8760311924155	-0.917378913212524	0.685145596167938	-1.33895469567853	0.180585421989096	0.509143618146802
NOL9	27.9739506384424	0.139811807612048	0.20602384177435	0.678619553969771	0.497378949853376	0.786458982503489
TAS1R1	2.90080900691971	-0.247440393972926	0.530539939746426	-0.466393527490488	0.640933843599297	0.866631240471441
ZBTB48	16.751179965716	-0.369140790459601	0.2798004300422	-1.31930029701501	0.187068738577183	0.51621275494515
KLHL21	21.1937766580164	1.24217019313647	0.544737218906863	2.28031085452387	0.02258925848558	0.171649728667852
PHF13	8.45322227174219	-0.101919772975444	0.337352787226457	-0.302116291415217	0.762563413633859	0.920141746785669
THAP3	9.25963366967407	0.625732986072325	0.341819030585643	1.83059727540696	0.0671606755368703	0.31282101860195
DNAJC11	52.9308118054043	0.00737822637846433	0.191588980516764	0.038510703269903	0.969280497840088	0.989970166159141
CAMTA1-DT	1.62771660440025	0.272036060379736	0.729359435188563	0.372979421743418	0.709163759729686	0.896958058382337
CAMTA1	174.864605709246	-0.179283672004544	0.161039851879592	-1.11328761118455	0.265584925482523	0.606342755512215
VAMP3	20.9103676148952	-0.0725247690421273	0.266222341527653	-0.272421798358325	0.785297713631957	0.928091050105866
PER3	78.5662762753535	-1.24043982614018	0.57477759644119	-2.15812139133558	0.0309183950149039	0.20478673451223
Z98884.1	5.13964661431017	-0.691790012122542	0.537458331755059	-1.28715096826858	0.198041673380244	0.529312243170586
PARK7	18.6288405297803	-0.740848382266311	0.559176318304103	-1.32489227103392	0.1852068847204	0.515458771415391
AL034417.4	4.43772166778025	1.32687175725067	0.520843227231429	2.54754538002487	0.0108483742459729	0.111280040930834
AL034417.3	1.58716716131616	1.91391949628265	0.747931803921249	2.55894920666345	0.0104989080169612	0.10857696180779
ERRFI1	10.9707034275286	0.671270651181549	0.67320771951766	0.997122629049026	0.318704990266992	0.657970230932716
AL034417.2	1.54609697387767	-0.383987472548058	0.671653164354411	-0.57170500032877	0.567521846270165	0.826619436833694
SLC45A1	1.49384497003609	-0.604598300222475	0.825643768786847	-0.732275011426341	0.464000728195827	0.764343235274492
RERE	747.194633341062	-0.456031574371793	0.125911237659025	-3.62184966846845	0.000292504094103724	0.0109847621845941
RERE-AS1	4.0382124789686	-1.06823822473393	0.552406747526826	-1.93378924047639	0.0531390462249918	0.276074374851053
ENO1	103.247042561663	-0.719227971668613	0.530128034822121	-1.35670616233292	0.174874593670522	0.502924541553889
SLC2A5	319.913652908199	-0.368448129968015	0.374225020782302	-0.984563055665787	0.324838744217874	0.664644727821744
GPR157	6.36498809190318	1.07739055654191	0.606853805656356	1.77537084961779	0.0758366739385014	0.333684926442434
MIR34AHG	132.224578148154	0.184720966140435	0.292690327779951	0.631114008930664	0.527965981972035	0.802765836978944
LNCTAM34A	6.029511924446	0.0905262791556388	0.392559242742434	0.230605394801607	0.817621376122822	0.940921293857263
H6PD	38.5267699201053	-0.288026796554182	0.239859770627289	-1.20081327435995	0.229823641474054	0.566362333653558
SPSB1	15.0683275818143	0.671204324188504	0.561330882997762	1.19573738862178	0.23179905601331	0.567749220174043
SLC25A33	34.5304411907719	-0.00619726690288203	0.234804017621477	-0.0263933597289316	0.978943590475214	0.993988832759773
TMEM201	3.68388932053776	-0.50694407639172	0.467795798290617	-1.0836866817619	0.278503742685853	0.619184141192442
PIK3CD	164.544960587647	-0.138736697613838	0.346162292035455	-0.400785125375898	0.688578331168473	0.888422241191668
PIK3CD-AS2	6.44130549172242	-0.58707600537465	0.693961925392413	-0.84597725594625	0.397565432364869	0.7231606052958
CLSTN1	70.9755814032105	-0.581012390970161	0.237895784085139	-2.44229797179687	0.0145940954551131	0.132805232985417
CTNNBIP1	37.532705299972	0.221396980706034	0.223587390293691	0.990203340247498	0.322074740236618	0.661684000341115
LZIC	21.6933336955801	-0.152129426122753	0.203698951989292	-0.746834603895019	0.455163404853277	0.7574313232579
NMNAT1	29.7586451444305	-0.0143598423802184	0.269995130656812	-0.0531855605887613	0.957584060312663	0.986812757492086
RBP7	1.13816540031837	2.73391159698994	1.13742385208689	2.40359967128692	0.0162345407308088	0.141349339267964
UBE4B	146.397555427747	0.0103084813239611	0.118006450629491	0.0873552358279718	0.930389149936043	0.979549931356912
KIF1B	111.94703958197	-0.334136233018106	0.451946969154687	-0.739326194936252	0.459708946716581	0.760990943886664
PGD	24.521967311391	0.432411715081169	0.272463133845716	1.58704669133706	0.112502070121847	0.405210252565054
DFFA	27.9537011633834	1.07607118744257	0.287106320035024	3.74798850583053	0.000178258421137016	0.00784790252378642
PEX14	73.5063157805589	-0.0463455031904477	0.12626722206299	-0.367043025365107	0.713586924743015	0.89875967529658
CASZ1	3.30539138600724	0.959216400507142	0.519602497156049	1.84605810356425	0.0648837692987204	0.306800225886091
TARDBP	2.34130743072481	0.717823841438588	0.617634710620785	1.16221421674488	0.245148461244389	0.583838442618246
AL109811.3	1.7769768005709	0.479282075900221	0.625683509461743	0.766013597373748	0.443668211591405	0.750980747073926
MASP2	2.67718523373768	-0.837833490723148	0.652381409877597	-1.28426941362469	0.199047704978674	0.530025623214245
SRM	17.4982744848511	0.957386667916051	0.359187713348328	2.66542153959373	0.00768918719524307	0.0902071105078144
EXOSC10	34.9281299004876	0.142561738525237	0.27007432128944	0.527861137795671	0.597595719482291	0.84277101272745
AL109811.1	6.16342131447203	0.133813167966314	0.373444708686952	0.35832123164044	0.720102930997971	0.90162827022947
MTOR	66.2128779631612	0.135045509785667	0.179029500928241	0.754319869549299	0.450657174137224	0.754579841815544
UBIAD1	8.04851608874934	-0.442606706988141	0.428951489899598	-1.03183394255546	0.302149915533067	0.640835314511061
FBXO44	5.1091604139927	-1.62173093016367	0.770016858697152	-2.10609795337156	0.0351958445857318	0.219674504552916
FBXO6	3.58285378888295	0.0201127061135368	0.514035606751525	0.0391270679489308	0.968789080386087	0.989970166159141
MAD2L2	4.36318341290814	0.776189672183602	0.658428726181456	1.1788514706597	0.238457324747007	0.576268786816886
AGTRAP	18.3903733303134	0.399214748571007	0.349592516633556	1.14194306106805	0.253477688026541	0.594231312860054
C1orf167	1.84164039379574	0.256019415999689	0.556455572775481	0.460089589403731	0.645451916291458	0.868609629168671
MTHFR	89.9544285798982	0.0605965587979668	0.202544497528233	0.299176524356186	0.764805360298351	0.921277750830871
CLCN6	65.9699123138637	-0.201819017400032	0.139766429974486	-1.44397347372237	0.14874643713289	0.465535276099393
NPPA	1.32817828216242	0.585000913605181	0.844239433606563	0.692932467162872	0.488351933410927	0.780753950738617
AL021155.2	1.53559990563257	0.817493836142327	1.01266395268543	0.807270599466349	0.419510598753338	0.735727944068884
KIAA2013	20.024336719188	0.0725904123705328	0.268776962782725	0.270076764090878	0.787101197657008	0.928964192766715
PLOD1	33.9863030518782	2.27034834717609	0.421907991786754	5.38114563215859	7.40132853507965e-08	3.3171856142604e-05
MFN2	29.5352394179951	-0.114033129512224	0.219758375063665	-0.518902314777255	0.603828863494377	0.846207430767005
MIIP	10.6216191868948	0.0350929231418619	0.315801503912677	0.111123356624563	0.911518527535862	0.97248194493746
TNFRSF8	4.03380913241902	0.248495532827454	0.591857988775274	0.419856684441588	0.674590152494939	0.881708111928349
TNFRSF1B	503.117327579457	-0.342831889708794	0.459633804326126	-0.745880495477097	0.45573960849633	0.758025805593949
VPS13D	268.550743946746	-0.261585755277926	0.115077523874114	-2.27312638012685	0.0230185651317045	0.173222760781079
DHRS3	159.390898451878	-0.456948527827856	0.249737406906076	-1.82971599444736	0.0672924179439077	0.31306039810621
PDPN	50.8877564880765	0.104429971352562	0.330332535363398	0.316135893903636	0.751899363353233	0.914638743198574
PRDM2	194.512832697659	-0.166612691811669	0.118948983260339	-1.40070715398222	0.161301662526669	0.48371876283974
KAZN	16.5486843125245	-0.802934924504166	0.841620125336809	-0.954034843431102	0.340066005386028	0.677740242191975
TMEM51-AS1	16.7159141325562	0.779553014550925	0.458930936221304	1.6986281660799	0.0893892659882031	0.361568331350069
TMEM51	202.138787339948	0.6415064024607	0.289183925573226	2.21833354391706	0.0265320986513046	0.188619388288286
C1orf195	4.69088870373428	-0.379384944711437	0.757977700356822	-0.50052256752783	0.616707169720087	0.853395411487002
FHAD1	34.2059679526035	0.772199543442494	0.595348793757996	1.29705401529105	0.194612602142293	0.526150442479927
EFHD2	46.8832224377246	0.0478077729452992	0.229828136386505	0.208015318302456	0.835217006687808	0.949207059576821
CELA2B	1.46991044820056	0.153299567861239	0.747297877342066	0.205138503010987	0.837463915000279	0.949515445509747
CASP9	18.3557334350489	-0.0584983385948708	0.270290870754875	-0.21642735631986	0.828654644281978	0.94591537619092
DNAJC16	39.4884424458913	0.016501237239598	0.143978415967144	0.114609103932381	0.908754963369328	0.971046681353082
AGMAT	3.99339201325182	-1.38817287952819	0.5756334752628	-2.41155690067266	0.0158845730355583	0.139786036566446
DDI2	90.3189982137731	-0.341931627514885	0.159049190284282	-2.14984827589328	0.031567218129277	0.207672053416961
PLEKHM2	126.364019201225	0.216851593818519	0.185623573928215	1.1682330494422	0.242712772749022	0.581087051443557
AL450998.3	5.53093858616364	0.290571714356088	0.398723995876063	0.728754018723287	0.466152142939076	0.765200945028954
SLC25A34	4.51501607567352	0.32621141140524	0.649837397444603	0.501989286378442	0.615675057233579	0.852968422160344
FBLIM1	1.24115740988418	1.51300247889872	0.723756043685112	2.0904868319925	0.036574090049427	0.224677648175136
UQCRHL	2.00840336555488	-0.158696427333125	0.767480803563983	-0.206775761160644	0.836184986839142	0.949442812796963
AL450998.2	13.8089587817668	-0.30000182978858	0.28670815868898	-1.04636656019971	0.29539182558198	0.635342534851429
SPEN	203.943515200835	0.256620576258442	0.19653067066697	1.30575332281493	0.191636458129431	0.522051074977658
ZBTB17	16.3960830069875	-0.422027418346623	0.226161816110653	-1.8660418703931	0.0620355077166791	0.299604396580243
EPHA2	2.55954049939414	-0.434812706439969	0.624632310916356	-0.696109853494586	0.486360036195584	0.779425606550386
AL451042.1	1.9878946277059	-0.482570044356816	0.592185948954741	-0.814896140660876	0.415131762479887	0.733133709739292
ARHGEF19	2.06077223911462	0.0681916311747777	0.500983034710678	0.13611564953324	0.891729856132021	0.965977744622567
FBXO42	167.568019862751	-0.0302937604530636	0.223567072677037	-0.135501888047824	0.892215071579328	0.966022835452646
SZRD1	30.8694181643963	0.0903556663197953	0.201247033876582	0.448978872280957	0.653446897788373	0.872348442928362
SPATA21	4.85812678778584	0.529394229950126	0.444397129735841	1.19126383706575	0.233550025749727	0.569566228133376
NECAP2	32.116481923951	0.832522210594727	0.23292309582487	3.57423641329532	0.000351251457354974	0.0121380353944064
LINC01772	5.64016169844985	1.06656078806854	0.455545038567354	2.34128504927366	0.0192174884253544	0.156399246532192
NBPF1	99.8625420942344	0.778169005823453	0.33332252436118	2.33458272078921	0.0195652300899175	0.157653591806164
CROCC	68.43185759739	-0.17296456540108	0.237806600839674	-0.727332903251457	0.46702204649742	0.765652689232174
BX284668.5	5.94197047245087	0.617126068411351	0.554349991184924	1.1132426774144	0.265604218025323	0.606342755512215
AL049569.1	3.31392219406662	-0.341826038576949	0.539698305771213	-0.633365039174042	0.526495289866478	0.801741634249576
ATP13A2	22.9049905854371	0.296213170378997	0.277594435015091	1.06707171692002	0.285939452326117	0.62712726773185
SDHB	49.2867616728534	-0.108341818363528	0.141350270040132	-0.766477618562515	0.443392164162609	0.750854250542599
PADI2	830.483103317222	-0.884250319455915	0.437055434354298	-2.0231994615564	0.0430525871793234	0.245328910855486
PADI1	7.38913060108388	-1.54440774105881	0.587483533617694	-2.62885281490091	0.00856734327678383	0.0964754660178295
PADI4	1.27113144079321	0.554751233698377	0.858897517285746	0.645887573934873	0.518352167555879	0.798000399570791
RCC2	105.716007753724	-0.204384940628495	0.161228249445288	-1.2676745007881	0.204914214514857	0.537279278804517
ARHGEF10L	156.112808270742	0.902568221893074	0.288504235551371	3.12844010822975	0.0017573682201091	0.0360685572518673
IGSF21	284.826102785181	-1.12613694015504	0.496186752897053	-2.26958284069443	0.023232905720547	0.174330686400927
IFFO2	3.18228543921421	1.60649388625237	0.635314396227156	2.52865966172435	0.0114498995397153	0.115052665587662
UBR4	108.946273572704	0.0506777666013191	0.13473335739907	0.376133776962266	0.706817444582733	0.896245209813838
EMC1-AS1	27.8539643104207	0.187005306317014	0.195204841776679	0.95799522499014	0.338065166386762	0.675631745200667
EMC1	14.0414857797507	0.351700548678077	0.274560981185403	1.28095604539155	0.200209105358015	0.531650861646732
MRTO4	8.36839149918314	0.346447005554338	0.419650049711454	0.825561693112036	0.409052772810868	0.729415041677046
AKR7A2	6.17045946179565	-0.541794636996294	0.44027368611996	-1.23058600610683	0.21847774173361	0.554321747783968
PQLC2	7.29216870206614	0.0580110355512158	0.296988008881085	0.195331238354622	0.845133643378665	0.952301033558279
CAPZB	510.807672277452	-0.410648185213718	0.201201245505531	-2.04098232186356	0.0412525842844302	0.239681175573693
MICOS10	123.392409406752	-1.29560378285822	0.684639336328004	-1.89238875727922	0.0584392028714308	0.291261585145906
NBL1	13.5707352098346	0.898748687155609	0.663950721871466	1.35363763838124	0.175852012708897	0.503704028316148
TMCO4	54.2433888785747	0.139431153248292	0.194366942589252	0.717360428634958	0.473151729721556	0.769463460908897
OTUD3	21.3005416516754	-0.162207657797781	0.228856953076384	-0.708773124946928	0.478465277905917	0.773481204568341
Z98257.1	2.44320744145628	0.895325689857694	0.732722901002588	1.22191580013756	0.221739469789243	0.55816659756509
PLA2G2C	3.9922943969984	0.285820310164233	0.723250458935507	0.395188563841229	0.692703731983141	0.890594593545393
LINC01141	141.635169948332	-1.41929745258359	0.606577125301469	-2.33984664667035	0.019291659427168	0.156742553182223
CAMK2N1	1.47330362290315	0.282063010104387	1.54925578132	0.182063551742284	0.855532852127776	0.954820496636656
MUL1	8.06171837759019	0.677461426402362	0.276809250090083	2.44739446453431	0.0143893258637634	0.131465651769662
PINK1	12.1287731322047	-0.392904870665784	0.487774018337508	-0.805505943110564	0.420527778203595	0.735982641583721
PINK1-AS	3.40213538400419	1.08996312891882	0.439814509592037	2.4782336761237	0.013203464060104	0.124939883045975
DDOST	20.2190063869297	-0.118234746250743	0.319385611356735	-0.37019434203215	0.711237692010944	0.89790305662491
KIF17	1.81904877797303	-0.704764813637106	1.01290410644356	-0.695786312992283	0.486562662027197	0.779590735858319
HP1BP3	275.229540219245	0.314507623145801	0.220720744855994	1.42491193272747	0.154182659863878	0.473578390614611
EIF4G3	605.860147806809	-0.209321105893639	0.179036494399889	-1.16915328684948	0.242341877940371	0.580675090273451
ECE1	2.34261587090535	1.44617101446582	0.826188816939211	1.75041223605938	0.0800472061378525	0.344242744938861
NBPF3	9.43006494153412	0.378194267678163	0.35863299382923	1.0545439883823	0.291633932341312	0.632231859165301
USP48	110.396512114548	0.14339845422415	0.0895323237696837	1.60163891862154	0.109235479405215	0.399362754546036
HSPG2	2.78952427816341	-0.299176073278107	0.634723107212837	-0.471348954966888	0.637391561555916	0.864104687443367
CDC42	129.590795550474	-0.387247442338584	0.143411515995139	-2.70025346048019	0.00692866682299401	0.0847769636855211
AL031281.2	2.89000917837628	0.523848442415645	0.375098870591911	1.39656096961584	0.162545634163844	0.486419682880857
ZBTB40	55.5847085878909	0.692942772469916	0.231799907910444	2.98940055117551	0.00279525425399994	0.0496173548389398
C1QA	170.184221631682	0.341629689910677	0.377587558912144	0.904769455050203	0.365587536766487	0.698831556062393
C1QC	193.357058078425	0.304879775086628	0.473344685144855	0.64409675370777	0.519512695314468	0.798403052605856
C1QB	361.697049898264	0.173687004418114	0.381222912842654	0.455604840545881	0.648674161694852	0.86983677983588
EPHB2	79.27436914253	-0.886141193461014	0.405344326655906	-2.18614431037357	0.0288050490657939	0.197807238807799
KDM1A	50.8376608014022	-0.427301487545015	0.169829276429488	-2.51606493608554	0.0118673315621573	0.117879134733092
AL031428.1	24.2574781902496	-0.133908307900733	0.248270393699145	-0.539364786535937	0.589635173616527	0.838280728835578
LUZP1	127.748205800358	-0.367291827241266	0.168381326448278	-2.18130973896377	0.0291605145732602	0.199117500159561
LINC01355	11.0831000482564	0.408470856521647	0.372643148863995	1.09614481781531	0.273015404016137	0.613634997345182
AL109936.6	2.00532510299906	0.571101815313779	0.653237869588081	0.874263177169909	0.3819749476024	0.711202409770773
HNRNPR	93.1410658335298	-0.00199529033384332	0.144294507290416	-0.0138279021933072	0.988967281928742	0.997114275217252
ZNF436	2.88773112296146	1.40337348114714	0.835854962500786	1.67896769667839	0.0931583395756695	0.369751496726945
ZNF436-AS1	2.53659970082837	0.450588542846662	0.835130186882202	0.539542875978232	0.589512320515962	0.838280065259239
TCEA3	1.19483720527565	0.473042217033082	0.943022507411391	0.501623464249638	0.61593241084328	0.852968422160344
ASAP3	1.5435648386638	-0.736887458751566	0.783619971641427	-0.940363295243776	0.34703124289383	0.683234199153656
ID3	2.73621756607896	1.65161115283809	1.62441928476175	1.01673943933775	0.309277398511389	0.648124017366027
RPL11	120.618855255008	-0.0143232148348933	0.428468153434859	-0.033428890152208	0.973332571522462	0.991783318651809
ELOA	26.8014697936879	0.650505662898128	0.320922525503206	2.02698661266652	0.0426637817932804	0.244184737145896
ELOA-AS1	17.2957970941632	0.0725868788402125	0.273274120601519	0.265619293478787	0.790532425172634	0.930477142686769
PITHD1	12.5065502359034	-0.641623334057739	0.525027254222654	-1.22207624251376	0.221678796329792	0.55816659756509
LYPLA2	11.1220674283773	0.412402409656813	0.308463039743326	1.33695891086328	0.181236049447474	0.510033194409331
GALE	12.1002201295808	0.067471269641606	0.360628665251151	0.187093473544642	0.851587345167138	0.954287359359792
HMGCL	34.2628792828396	-0.223946746616437	0.212209114476108	-1.05531163055511	0.291282823588597	0.632231859165301
FUCA1	23.3622164647663	-0.0505548983226436	0.329672400537976	-0.153348894964048	0.878123144014409	0.961468961603524
CNR2	1.35239207241184	0.615584290846076	0.679975888210765	0.905303116652968	0.365304825747601	0.698824997094672
PNRC2	30.7718716113356	-0.0677180244195754	0.270904310691577	-0.249970272701464	0.802610337916661	0.934187254689188
SRSF10	76.5267363609264	-0.292273719831379	0.193756527134453	-1.508458704096	0.131437168193983	0.435598424450726
IFNLR1	78.122142566671	-0.244024411571766	0.447553254082989	-0.545241062031285	0.585587733776674	0.836208982124744
AL590683.1	2.37125288400464	0.527097210332093	0.535381642135988	0.984526119030075	0.324856895632915	0.664644727821744
AL138902.1	3.5181346620136	0.422791926678949	0.620615535814647	0.6812461214397	0.495715768892631	0.784895891312776
STPG1	10.420994327917	0.19592231581149	0.366442039375141	0.534661132618895	0.592884202568888	0.840009117912375
NIPAL3	38.477311303856	-0.299450301175373	0.210503018371994	-1.42254635345036	0.15486770502092	0.47521425137843
RCAN3AS	3.71200128871973	-0.317585937905787	0.509143378106221	-0.623765233060795	0.532781775307729	0.805217607464212
RCAN3	19.0608761362799	-0.572130172202403	0.28874093368516	-1.98146540880223	0.0475391048545395	0.258332269580892
AL445686.2	1.10393573909535	-1.63347886657032	0.65298546725777	-2.50155470294026	0.012364933854912	0.11998683846588
NCMAP	22.6358492634982	-2.40255510215441	0.631852808446221	-3.80239680830492	0.000143302961393232	0.00674316742536091
SRRM1	138.496911388388	-0.131831521524814	0.214444431145757	-0.614758428654222	0.538714266903861	0.808460457361258
CLIC4	49.6812223192452	1.13507959564272	0.376565775032319	3.01429304228537	0.00257578879824971	0.0472278452008491
RUNX3	35.7853156787283	0.586206177570938	0.648018519345145	0.904613309760542	0.365670281661137	0.698831556062393
SYF2	18.2306145875791	-0.315287391501419	0.306198258021821	-1.02968381838067	0.303158454101195	0.641295507990577
RSRP1	243.637749074527	-0.583487395721194	0.183472620772536	-3.18024233405693	0.00147151938316131	0.0317200962469835
RHD	7.03048964419373	-0.694124314638356	0.779007699466727	-0.891036526485581	0.372909574938847	0.703181575973615
TMEM50A	32.2927088380513	-0.0883917638126208	0.217842152505577	-0.405760605998225	0.684918506450598	0.886435386400313
RHCE	1.67543463094985	1.59421798571059	0.795420900666749	2.00424452560181	0.0450438730936119	0.251382739355847
MACO1	77.3666239728621	-0.819493279599144	0.181674372156075	-4.51078085408283	6.45894218762169e-06	0.000825103393394131
LDLRAP1	13.9542118047744	0.111158489949037	0.277584266358285	0.400449533424067	0.688825447082469	0.888422241191668
AL606491.1	1.85378761929933	-0.287289934558462	0.644206327456852	-0.445959504453492	0.655626498035497	0.872863417738791
MAN1C1	119.708892761255	0.0205627473659707	0.319892718941227	0.0642801356468154	0.948747170196496	0.984408181490634
AL031280.1	9.6938475039251	-0.38306920993631	0.774915089316301	-0.494337012167731	0.621068190016644	0.855872088595882
SELENON	4.01081520013915	0.136929562229377	0.397488009964196	0.344487277092235	0.730479862603411	0.905546345742457
MTFR1L	14.2657779185719	-0.508367104420209	0.305027721018549	-1.66662591426992	0.0955888126846341	0.375279252982987
AUNIP	2.37341209355045	0.46016264188972	0.467082337542571	0.985185276563321	0.324533071415754	0.664369882833906
AL033528.2	4.45724970426183	-0.689520536595721	0.439154875236882	-1.57010789467791	0.116390012239675	0.410951141992599
PAQR7	9.58422885202166	-0.729593457941695	0.293988818391335	-2.48170478705253	0.0130755552598188	0.124106290331471
STMN1	1.5418140692889	5.41956464739727	1.86449713334559	2.90671653523682	0.00365244011041504	0.0594188717336309
PAFAH2	17.2286388705132	0.312528446767134	0.269370920135436	1.16021598251956	0.245960881395438	0.584701088552152
PDIK1L	15.9873875899576	0.0319253681752524	0.302847847804918	0.105417186903099	0.916044778872646	0.974309552905903
ZNF593	1.78320024251679	0.720328316978221	0.839598417794239	0.85794387139347	0.390923457510321	0.717850677590215
CEP85	15.4570960134157	-0.508407744918418	0.20672787099961	-2.45930915101127	0.0139204688424191	0.129137206493513
SH3BGRL3	25.5486382841806	1.46830022078839	0.511014742443677	2.87330305534232	0.00406204253730705	0.0633703032471775
UBXN11	12.9007887338396	0.458115647402721	0.402905377362568	1.13703036281511	0.25552559298137	0.595801944151919
DHDDS	27.0578618651115	0.0779433780629794	0.253537823165554	0.307423078299777	0.758521364203278	0.917708745306141
AL513365.2	8.7439829396177	0.042404420124745	0.308407315376991	0.137494858294495	0.890639656635141	0.965541113568354
HMGN2	27.8478038625475	0.204554849837664	0.300240454028895	0.681303425613583	0.495679516171199	0.784895891312776
RPS6KA1	119.698302582174	-0.376554347115988	0.139414780794341	-2.7009643093114	0.00691387574148886	0.0847769636855211
ARID1A	263.396860703252	-0.273939022206909	0.130141183775445	-2.10493722478799	0.0352967728346203	0.219952101010619
PIGV	3.81733063677701	-0.587192259794144	0.489365997008176	-1.19990408688803	0.230176592564769	0.566441445643697
ZDHHC18	11.2075490473103	1.04425298795292	0.400479106197072	2.6075092852386	0.00912035968975312	0.099759653463146
GPN2	12.7451720586827	0.269741302441397	0.219835410744394	1.22701479951757	0.219817028518571	0.555693169417993
GPATCH3	6.42938547779495	0.178425350175083	0.310888513594183	0.57392068980712	0.566021471589316	0.825842140117792
NUDC	55.052042184492	2.02729238008465	0.468717006559427	4.32519484403991	1.52397099753236e-05	0.00144842609727382
SLC9A1	21.2935797951791	1.02195297840693	0.350925037375684	2.9121688952415	0.00358928503227209	0.0588831655031163
WDTC1	63.533250213731	-0.220476800981476	0.186134000265416	-1.18450578973798	0.236212905782434	0.573066335090167
TMEM222	20.1146667771371	0.295341236519701	0.231153823580162	1.27768267876944	0.201361335040813	0.533055416339631
MAP3K6	7.15918429423546	3.25174400131316	0.852234650658632	3.8155500938622	0.000135879885553686	0.00653607412455001
WASF2	364.492446060634	-0.238793693349645	0.18273696773495	-1.30676182443829	0.191293614236803	0.521708588138076
FO393419.2	4.99032314138302	-1.25162365121782	0.601384981379732	-2.08123529847099	0.0374123741023839	0.22777984687958
AHDC1	34.5040703182166	0.0126911769057681	0.329202370309327	0.0385512926102056	0.969248136263657	0.989970166159141
FGR	34.2625258968677	1.52844221119679	0.56312876500402	2.71419665657797	0.00664367140877757	0.0838004516399748
IFI6	13.7604925204292	-0.497095435550605	0.884763424171624	-0.561839947233374	0.574225072237033	0.830022050715466
AL445490.1	1.07649611673904	0.677452716702827	0.875493765725616	0.773795020849005	0.439052017459045	0.748325588081535
FAM76A	15.3455206296748	-0.411224050538156	0.278893124774946	-1.47448615260772	0.140350743353013	0.449697247602946
STX12	117.288948058805	-0.214586703765267	0.166817954617947	-1.28635256472675	0.198320045219607	0.529312243170586
PPP1R8	16.7512203041996	-0.358376683370827	0.231421865037255	-1.54858609973234	0.121481249542163	0.420449761073642
THEMIS2	121.274819027447	-0.262162500587203	0.497195296484758	-0.527282744709634	0.597997255114781	0.84277101272745
RPA2	39.1100845465457	-0.389407066646287	0.238022651397238	-1.63600844020682	0.101837820966104	0.38741034566528
AL512288.1	1.33174690904267	-0.856739419327751	0.714895739777705	-1.1984117006966	0.230756779555613	0.567137591500505
XKR8	5.95506646589072	0.0543245077637717	0.362322949050276	0.149933941270261	0.880816733124706	0.962237225360849
EYA3	132.226987767939	0.317300303873498	0.125736260857298	2.52353856962242	0.0116180315006573	0.116139659122689
PTAFR	127.460876043486	-0.217511319532709	0.304229300704095	-0.7149584837138	0.474634697209739	0.770813878323376
DNAJC8	30.9552624044646	-0.273162167039996	0.203181566298926	-1.3444239653026	0.17881132847105	0.507558292681863
ATP5IF1	20.7151498334646	-0.569859329512985	0.522355831922593	-1.09094087724751	0.275298898707223	0.615709252925653
AL353622.1	3.67837860578822	-0.807689409271708	0.406336042293784	-1.98773755021156	0.0468407236751977	0.25677547607385
SESN2	18.4345201090683	0.712023751861815	0.44727815490327	1.59190370478925	0.111406343003269	0.402854575244901
MED18	2.35339209140014	0.14924523443183	0.521465621698484	0.286203400994524	0.77472233903497	0.924696182494577
PHACTR4	189.386954204855	-0.0476982894585998	0.125953241352009	-0.378698387962042	0.704911850579293	0.895495826727518
RCC1	33.7799933812711	0.353082936685954	0.236611898057822	1.49224506283987	0.135634912890538	0.44186248273391
TRNAU1AP	58.3018211971439	0.205148899692089	0.293923592076532	0.697966768311243	0.485197976790928	0.778845449406387
SNHG12	54.679188974512	-0.861617753323733	0.532292068601692	-1.61869357848439	0.105513209221616	0.392932703875482
TAF12	30.7084530348191	0.0766241110890119	0.206518244510032	0.371028289877264	0.710616460936566	0.897556532779287
RAB42	14.6506605557441	0.789087276486864	0.818562509298361	0.963991469830738	0.33505020253913	0.672560201773872
LINC01715	1.32927846598026	-1.30103463173303	0.690094986472663	-1.8852979042539	0.0593896289509589	0.293000116239536
GMEB1	33.3611736119693	-0.00921369035103796	0.18349915148899	-0.0502110787776084	0.959954183103454	0.987378914208555
YTHDF2	71.0894534420608	0.12638418757954	0.141377893277667	0.893945896699148	0.371350839415659	0.703043140834867
EPB41	233.798966035293	-0.359968338583431	0.161862382308141	-2.22391598004625	0.0261540977072793	0.18774079567319
SRSF4	136.455624309126	-0.0770208789799546	0.137695015099265	-0.559358513628326	0.575917068719996	0.830996840867577
MECR	14.5824855951134	-0.0318471362529236	0.327077740671541	-0.097368705640245	0.922433595895939	0.976705454992745
LINC01756	1.18707816867523	-0.840380810153828	0.63731268036584	-1.31863186791046	0.187292214400957	0.51621275494515
MATN1-AS1	1.76537793393441	0.152367946446046	0.674208384517963	0.225995330145567	0.82120505238468	0.942728398748912
LAPTM5	481.00407860086	-0.053516959449427	0.24756680987663	-0.216171786016454	0.828853845094569	0.946004187169451
SDC3	17.9656499406983	0.987355977196187	0.431259592294637	2.28947018185192	0.0220520484852523	0.169693235974776
PUM1	301.473040035266	-0.315829984516259	0.0883209830775051	-3.57593375335401	0.000348980024108464	0.0120895792633397
NKAIN1	1.59336090591756	0.800877581427509	0.976163897342251	0.820433519010502	0.411969013740867	0.731768529650264
SNRNP40	33.3290472196763	-0.241438692234182	0.173698923062774	-1.38998381784398	0.164533791310006	0.489175722542245
ZCCHC17	38.1208690760068	-0.0324034893275054	0.208394873949043	-0.155490817568904	0.876434392420831	0.960807202797544
AL451070.1	4.5946257835971	0.0971511950249521	0.583060506388933	0.166622835812767	0.867666824501587	0.957690330018218
FABP3	2.71134658108451	0.600672825368628	0.876285356257779	0.685476279021519	0.493043424249137	0.783354953884497
SERINC2	7.76312271808319	1.35860428379923	1.22694892421205	1.10730304822732	0.268162926884739	0.608343408369527
PEF1	12.7328611096529	-0.212638520233967	0.293757566168218	-0.723857169051439	0.469153427372963	0.767329373181299
AL136115.2	5.58248551478025	2.7226353946766	0.844321951128923	3.22464125329945	0.0012613061609696	0.0288655749173438
PTP4A2	63.9568460487779	-0.152830902275087	0.319419939257223	-0.478463876207849	0.632320079345478	0.861195427427251
KHDRBS1	160.014619581257	0.825465621594843	0.277451568919491	2.97517013441136	0.00292826092682866	0.0512774680276682
AL445248.1	6.86658880650874	-0.300373174155939	0.394063826621757	-0.76224498130414	0.445913804211059	0.751948048719499
TMEM39B	19.5993841097795	-0.877869576507857	0.18486201406603	-4.74878292840786	2.04644447889607e-06	0.000375221614159944
KPNA6	93.9748517703975	-0.148490306806143	0.11592015055041	-1.2809706172834	0.200203986816303	0.531650861646732
TXLNA	30.8765419119175	0.474792078583569	0.176761088708102	2.68606672460377	0.00722986491356569	0.0870425082101713
CCDC28B	1.47856959504432	-0.0102281427860673	0.689279040800325	-0.014838900039948	0.988160705248638	0.997114275217252
DCDC2B	2.19204323128634	-0.195147872895198	0.599122483020877	-0.325722833687078	0.74463406679028	0.910920088769742
TMEM234	6.30194932292181	-0.0703539242267885	0.33278951437147	-0.211406673553594	0.832569949682308	0.948065500672942
EIF3I	8.61809652218356	-0.777028918957102	0.446485715171443	-1.74032201379329	0.0818024907048269	0.347793245474511
LCK	1.10968565103668	0.349567661107414	1.19252844310932	0.29313150820619	0.769421633961925	0.923363862337483
HDAC1	32.0914498837278	-0.115676323040815	0.146375086079445	-0.790273304966882	0.429368173392439	0.741610626875451
TSSK3	3.09374945373644	0.486241148356554	0.533854413953889	0.910812265754821	0.362394298575748	0.695996718735669
FAM229A	6.6742592588889	0.365179671267963	0.387412957087856	0.942610887392569	0.345879968912588	0.682346748797808
BSDC1	65.496441575388	0.00720873203079603	0.164151798120491	0.0439150354326588	0.964972130321087	0.988893388417553
AL033529.1	2.35560146976673	0.0591505755483602	0.58800392951191	0.10059554465471	0.919871533616816	0.975849013097684
ZBTB8A	2.81923938164985	0.521608163077407	0.461547424206488	1.13012907389566	0.258421840436489	0.599420208841001
ZBTB8OS	71.076339220716	0.34228592652744	0.22079087671628	1.55027205660895	0.121076231287227	0.419461582091522
RBBP4	68.821668512198	0.0137132451508107	0.0917826416785302	0.149410007164988	0.881230115787946	0.962301804551229
SYNC	10.7036333749562	0.168743850187848	0.498025156766043	0.33882595667174	0.734740846097186	0.907678338402455
KIAA1522	1.89465414631386	-0.062686829724853	0.824086714317436	-0.0760682445618293	0.939364804086532	0.981455495450066
YARS	50.9583702953214	1.17868427063503	0.30354036056699	3.88312206137378	0.000103123767279059	0.00544808106116654
S100PBP	86.6456820921421	-0.109422720434277	0.150711590269488	-0.726040513796034	0.46781393444648	0.766181515879362
TMEM54	1.28104359917683	0.253633775692145	1.13136530384354	0.224183802376197	0.82261428656435	0.943222761881407
RNF19B	40.7335240482425	-0.866719921008315	0.355933086301654	-2.43506421393421	0.0148891471674679	0.134754563649818
AL020995.1	12.3836763580891	-1.03614216638249	0.645669875455102	-1.60475531811386	0.108547662698243	0.398050302244549
AK2	45.207022817644	-0.666234637452093	0.266240083714637	-2.50238291754062	0.0123360420746705	0.119935880058478
AZIN2	86.9407775188194	-1.65132051080168	0.62734071833574	-2.63225463059761	0.00848202662462906	0.0960002795532635
TRIM62	10.1070154449502	0.127523005385657	0.295149275119604	0.432062742942467	0.665695812187351	0.876700337190066
ZNF362	57.4344633187972	-0.295649117272257	0.209748013300358	-1.4095443032821	0.158674282903398	0.480487223654931
A3GALT2	2.13517622326446	0.287834814335557	0.858599062297583	0.335237745968788	0.737445750590574	0.909099057066201
AL513327.1	51.7620052866409	-1.36933556485861	0.754004253024775	-1.81608466976859	0.0693573849549915	0.319992553144921
PHC2	335.316097148737	-0.636241260843552	0.275063350620507	-2.31307173205109	0.0207186956013073	0.162525190409985
AL513327.2	5.36428099595383	-0.400488983300303	0.550534360647148	-0.727455018120089	0.466947261312114	0.765636303792666
ZSCAN20	2.77233351534605	0.23213558888548	0.476544732135228	0.487122348085485	0.626171630027325	0.858253627853627
CSMD2	1.42685288920687	-0.0311098173599438	1.45432078183945	-0.0213913035888792	0.982933510710656	0.995531872532584
SMIM12	30.9422040840486	0.942633771197859	0.273722994736239	3.44375076016608	0.000573704306830081	0.0167437858088892
AC114490.3	7.3490411660224	-0.213536614052651	0.289791800405979	-0.736862167092031	0.461206173174055	0.762156527294842
ZMYM1	37.5610332441669	0.127805570913218	0.175546324685633	0.728044697843096	0.466586225101472	0.765446980863836
SFPQ	216.846245654379	0.200398954396347	0.181143901793733	1.10629699599018	0.268597991598493	0.608838501726238
ZMYM4	266.113147020082	0.0482644358078327	0.0886141433968173	0.544658380228344	0.585988494593638	0.836530814549609
ZMYM4-AS1	7.00071767090717	-0.485281378975749	0.680395697716509	-0.713234049839545	0.475700939570595	0.77114215911001
KIAA0319L	152.487365197264	-0.0923669767796919	0.138184299655241	-0.668433222950364	0.503857094262014	0.790319325087911
NCDN	1.84007698848515	1.44120014177371	1.8702473597906	0.770593330464622	0.440948015684546	0.74959457424587
AC004865.2	3.02018808251089	0.0775890874284857	0.432607045558893	0.179352343483558	0.857661048946858	0.955107750717791
TFAP2E	6.38265277543546	0.375700325079676	0.420594087063974	0.893261071981096	0.371717379530524	0.703043140834867
PSMB2	23.0249736029902	-0.46127561515796	0.22580979111325	-2.04276179914013	0.041076023846007	0.239405322228878
C1orf216	5.36639448240296	-0.657578793051532	0.584706750201672	-1.12463006938901	0.260745826208031	0.601320464849388
CLSPN	5.93090210987794	1.08915158229743	0.721221198319855	1.51014915373356	0.131005369516678	0.434870859194341
AGO4	225.154460207915	-0.159745507843833	0.191611161880971	-0.833696253786443	0.404452169700009	0.727100169663281
AGO1	53.1653453852003	-0.250015087821552	0.175400974527492	-1.42539166897482	0.154044014920955	0.473339111305813
AGO3	208.535331681436	0.0750052896241133	0.0921952301856645	0.813548482639137	0.415903661085616	0.733490840558937
AL138787.2	9.96077041103117	-0.353845118256611	0.590550104898894	-0.599178825507433	0.549053641370661	0.814394080640744
ADPRHL2	27.1367010412882	0.885389171100356	0.309095848557982	2.86444860139967	0.00417735942563513	0.0639529927785104
COL8A2	32.020688304405	0.582106368607628	0.381788756240434	1.5246818013704	0.127338483066295	0.430279266587312
TRAPPC3	24.5128155083805	0.121845531840234	0.17078039116988	0.713463243675502	0.475559150066666	0.77106596848126
MAP7D1	37.1813914936948	0.330577487200759	0.328362208015411	1.00674644989975	0.314056634236544	0.652522682919149
THRAP3	151.218042970024	0.0042266129206209	0.10294908743597	0.0410553704349217	0.967251753815526	0.98993228341416
SH3D21	5.47956339369122	-0.51005481230491	0.686151343174528	-0.743356137649027	0.457266092440759	0.759025673734075
EVA1B	8.15630680265409	0.544524109841506	0.454341772994417	1.19849008435374	0.230726280923698	0.567137591500505
AL591845.1	6.71675657029775	-0.270161428076256	0.395951149682429	-0.682309997819018	0.495042952522897	0.784573069007312
STK40	76.1344472779996	0.344056375976863	0.256382393919809	1.34196568928394	0.1796071207977	0.508147200233187
LSM10	8.65830462162827	0.164248668143504	0.532532567737644	0.308429339526184	0.75775565970759	0.917478189470928
OSCP1	7.35905604767787	-0.503160749811079	0.458541378309171	-1.09730718668496	0.272507130343815	0.613284017982545
MRPS15	9.80538398190542	0.030414248063427	0.292074363722453	0.104131864487527	0.91706470410459	0.974533546938632
CSF3R	396.583871739257	-0.566573616875326	0.263876132459418	-2.14711960340885	0.031783761022765	0.208220613281338
LINC01137	6.18650820273207	0.337919131768642	0.479625343519622	0.704548115178609	0.481091497070457	0.775422613853263
ZC3H12A	6.34045975452546	1.8012213487603	0.730257803528478	2.46655542749028	0.0136419613317909	0.127329976766208
MEAF6	27.9425648059759	-0.200952517369152	0.246688105560383	-0.814601567078653	0.415300413165251	0.733133709739292
SNIP1	15.3249566879433	-0.0466022093123285	0.263459612362146	-0.176885591284747	0.859598256643716	0.955182110691608
GNL2	27.6048439335182	0.0495883021526988	0.161173052343875	0.307671173509194	0.75833255658402	0.917665416131839
C1orf109	5.50897335800188	0.15303432868702	0.455537587239483	0.335942264642516	0.736914404733654	0.909039971329271
CDCA8	1.70617766642095	-0.0608604555010299	0.673492454125369	-0.0903654601150155	0.927996803200275	0.979372875921933
MANEAL	1.20521440060116	0.457858656723764	0.910367349998493	0.502938354197921	0.615007614273099	0.85291158538802
YRDC	3.53032889892086	-0.0487267650342643	0.435298828324904	-0.111938654238451	0.910872047540718	0.972099355645319
C1orf122	6.21200223383735	3.02659194307939	0.920689580038898	3.28730986936066	0.00101149466203517	0.025069590585826
MTF1	27.3979527008553	-0.106607014256813	0.174577717477967	-0.610656478941923	0.541427023732513	0.809957781231639
AL929472.2	7.94110765016214	-0.93859959950265	0.706557945827224	-1.32841135684032	0.184042249685013	0.514204603053387
INPP5B	80.355319584659	-0.110306280754551	0.21021856751215	-0.524721874285323	0.599776548738804	0.843867248541506
SF3A3	36.1888304205648	0.296358486496286	0.186123739757961	1.59226591342768	0.111324968497166	0.402832513124758
FHL3	12.3188679391091	-0.223523317985681	0.260577846121335	-0.857798624529267	0.391003669412864	0.717850677590215
UTP11	8.32283047425821	-0.0347822743321833	0.234130245701995	-0.148559508951504	0.881901225547784	0.962427743166599
POU3F1	2.55229820167803	2.41415113360648	1.15927785056407	2.08246119119055	0.0373003641859342	0.227435906039822
AL139158.2	2.52573445861149	0.854808014032712	0.839471156933785	1.01826966533901	0.30854982021984	0.647153577716531
RRAGC	25.5498819141305	0.0706748432313885	0.276442937947403	0.255657980472033	0.798214943764831	0.93239241956022
AL139260.1	49.3358396504488	0.819780832348724	0.309318561937808	2.65028010997138	0.00804250608539117	0.0928683625167888
MYCBP	1.71761103699831	0.619666194300451	0.571870596810709	1.08357764458655	0.27855210728857	0.619203336484433
RHBDL2	3.89743064905957	0.0442324210016074	0.821833867885593	0.0538216088799166	0.95707729307356	0.986799480950518
AKIRIN1	43.3916326965398	-0.00844985338882109	0.194351127261236	-0.043477254327747	0.965321095794698	0.989185960810071
NDUFS5	10.5486738593649	0.0540546166976021	0.786826041172327	0.0686995776309891	0.945228754412915	0.983460941527986
MACF1	603.354393420647	-0.0307419391428337	0.18132768797012	-0.169538030771668	0.865373461073122	0.957192717588687
AL442071.1	1.90779197764039	0.228250469312189	0.680569609000333	0.33538151908878	0.737337307136857	0.90905798051799
BMP8A	1.15116131638517	0.542315091587256	1.07982077288356	0.502226948402795	0.615507888787453	0.852968422160344
PABPC4	91.8040007480299	-0.0414253816469001	0.237929307051908	-0.174107940548335	0.861780632858496	0.955796410695962
PABPC4-AS1	1.29296285768091	-0.704090993778443	0.866070777110012	-0.812971655882353	0.41623430917831	0.733559057520749
PPIE	14.7390900312389	-0.00231839755388692	0.25417009848957	-0.00912144098642688	0.992722243983844	0.998166204676658
AL033527.5	1.40165293353368	-0.395912090236742	0.627432876913639	-0.631003099780562	0.528038497636215	0.802797774427901
AL033527.4	1.86607802552753	-0.380158916609092	0.629934543395498	-0.603489553946263	0.546183062661225	0.812660012280767
TRIT1	42.1216655501849	-0.381149179838264	0.206883727693278	-1.84233522901013	0.0654261297070344	0.308149359771572
MYCL	2.84010147636354	0.406796853130399	0.640693055690348	0.634932514903061	0.525472429728641	0.801199329495815
MFSD2A	20.5675775864446	0.69730774587759	0.497247934077181	1.40233412366346	0.160815495045757	0.48335144199047
CAP1	134.089101129109	0.135755939470174	0.169387683579111	0.801451065400341	0.422870562472332	0.737500510896208
PPT1	90.9312412585916	-0.300466472948565	0.238761423173126	-1.25843810509832	0.208233358400599	0.542230379560776
RLF	236.901831180404	-0.42562207250322	0.302728721862946	-1.40595206785801	0.159738358446708	0.482091850579385
AL050341.2	2.19865740683065	-0.705932404450808	0.695291074983292	-1.01530485554956	0.309960530569607	0.648856261776673
ZMPSTE24	33.3456334280558	0.394425969064195	0.1519782803621	2.59527853667277	0.00945142904571656	0.102221042107906
COL9A2	43.572707328444	1.11792516508635	0.397168590643097	2.81473709508649	0.00488171525457549	0.0702507222922982
SMAP2	680.348066671868	-0.541223593963813	0.268401134450289	-2.0164728255426	0.0437505570094655	0.247946338542734
AL031985.4	1.69535336843755	-0.602179777716785	0.64033724367078	-0.940410359804695	0.34700711025457	0.683234199153656
ZFP69B	3.95088122107203	0.611692428430304	0.455506513507761	1.34288404290816	0.179309524178403	0.507940799400881
ZFP69	3.86290588030568	-0.262087855818461	0.394046938096501	-0.665118366569507	0.505974788157566	0.791160259740395
AL603839.3	21.6410432358033	0.110731538026639	0.264129188262872	0.419232492837687	0.675046227454872	0.88186047400538
EXO5	3.68980973978377	0.330334106141756	0.397799822523713	0.830402849468504	0.406311055092967	0.727913290534979
ZNF684	7.93749560469088	0.0991005843462659	0.344973220416314	0.287270369064217	0.773905308957472	0.924451156595554
RIMS3	3.37507213026123	0.893775224953265	1.01035569078654	0.884614431436005	0.376364620482446	0.706034200316956
NFYC-AS1	2.41399522198855	0.770073721280414	0.508930155352949	1.51312260273978	0.130248519241983	0.433822365659335
NFYC	85.6436900063285	0.133554642182394	0.175247853817122	0.762090030054026	0.44600627284973	0.751948048719499
CITED4	3.49468289227737	-1.14007202799282	0.670439141858846	-1.70048548304008	0.0890396447298337	0.361437015627646
CTPS1	12.8126155799592	0.241477925809414	0.469055580978612	0.514817295864188	0.606680697981215	0.847384717515437
SLFNL1-AS1	6.21605142752776	0.212156113140145	0.431796558103142	0.491333497590011	0.623190591446248	0.85670781687044
SLFNL1	3.90479471747084	-0.294995849258158	0.620368627363007	-0.475517033335636	0.634418495410394	0.862474899770673
SCMH1	165.340086238703	-0.482635096048315	0.213105316534807	-2.26477266684937	0.0235266335710215	0.17585735453447
AC093151.3	2.81756296737744	-0.0761904684507558	0.569953353727603	-0.133678428159876	0.893656863875441	0.966727439682013
HIVEP3	469.215546447152	-0.523421401661178	0.404138749944404	-1.29515272102263	0.195267550838681	0.527021082563449
FOXJ3	170.004734373787	-0.190577223298323	0.10089789995005	-1.88881258571952	0.0589169457515588	0.292154199964258
RIMKLA	1.27777894570614	-0.673233712466705	1.18956251439088	-0.565950678776591	0.57142730912635	0.828667964337412
ZMYND12	1.1811516712872	0.178268738503604	0.619385566745762	0.287815454661341	0.773488006609487	0.924121745667507
PPCS	16.9909856631401	-0.22914945541414	0.232915204090812	-0.983832104514725	0.325198071219175	0.664857922071473
CCDC30	78.3752295817383	1.34446867232802	0.390085929752214	3.44659617223835	0.000567696466217597	0.016659987120074
PPIH	16.2406893916697	-0.0426979356904781	0.223916127049105	-0.190687183871818	0.84877068023636	0.953649368775278
AC098484.4	3.82926265488435	0.0900796721643114	0.541645556673446	0.166307414608073	0.867915031291187	0.957695548381951
YBX1	71.3169645590074	0.0241435676336627	0.25910271568928	0.0931814534225726	0.925759408300803	0.978293765418574
P3H1	19.1746102507191	-0.0460652668767368	0.196159393268018	-0.23483589599911	0.814336105713026	0.93961858351503
AC098484.3	3.03114364962223	-0.174801798265178	0.420750150674467	-0.415452728858132	0.677810513241962	0.883410384656823
TMEM269	1.33908414552587	-0.151918118978532	0.613616270187189	-0.247578374889226	0.804460644241127	0.935127189022483
SVBP	13.8275720180328	-0.871139191803977	0.44327688891744	-1.96522582968729	0.0493881056816379	0.263871658227058
ERMAP	50.5066403182644	-0.512737721548574	0.370163504338354	-1.38516551615498	0.166001862367829	0.491104598519858
AL512353.1	3.20055946447265	-0.663333804463351	0.583121714517522	-1.1375563419246	0.255305785503596	0.595801944151919
ZNF691	10.6700912273208	-0.300155614048459	0.3458796104886	-0.867803724031175	0.385501791011752	0.714051112219789
SLC2A1	9.82242766270893	-1.4192303978178	0.96856047217367	-1.46529869697524	0.142839441881091	0.45440961455742
SLC2A1-AS1	2.14279463964808	-2.56929125737432	1.12057328152713	-2.29283644338982	0.0218574230290037	0.168888417405564
EBNA1BP2	6.74504670036876	-0.262956636257886	0.423647950737582	-0.620696112892961	0.534799587460745	0.805963447007855
CFAP57	1.38028465423649	0.788733083369302	0.631189797418522	1.24959732650165	0.211446680248076	0.54586657473352
AL139289.2	4.20496585946069	-0.275445294037986	0.419136093992875	-0.657173882148811	0.51106911722011	0.79324889870286
ELOVL1	14.07381685297	0.768692838811517	0.585734032919757	1.31235816191139	0.189399316365183	0.51915565853714
MED8	9.42337675154019	0.064244778820254	0.328768548785997	0.19541035496699	0.845071710782004	0.952301033558279
SZT2	43.5095635834402	-0.0301277922034888	0.224259477799722	-0.134343451162385	0.893130995579427	0.966426894820896
HYI	14.2339538857332	0.61372990848589	0.347751582080973	1.76485152077032	0.0775887231602593	0.339192216115748
KDM4A-AS1	3.39889740727801	-0.581762373883589	0.528501976166595	-1.10077615622804	0.270994091599627	0.611190874728652
ST3GAL3	1.97865356649998	2.22473916463858	0.94388695559913	2.35699746822588	0.01842337246674	0.152372787833057
AL451062.1	2.34912013579342	-0.0682070686471056	0.656733612980915	-0.103858044264726	0.91728200281201	0.974561320732509
AL357079.1	2.86460355663455	-0.618325053157771	0.477200277943057	-1.29573489735384	0.195066834090332	0.526883294505689
IPO13	5.6023486006888	2.10303986737781	0.778807809417719	2.70033227960331	0.00692702538365349	0.0847769636855211
DPH2	2.99717264628926	-0.0733581274906251	0.59479317058991	-0.123333842952281	0.901842742602228	0.968407541399238
ATP6V0B	103.246422772507	0.552278535765344	0.254907579879636	2.16658341829663	0.0302666328808232	0.20297137411688
B4GALT2	3.71610128258779	1.26152988179232	0.788979030945894	1.59893968320031	0.109834005445009	0.400225151943059
CCDC24	6.99947152145037	-0.361751846803607	0.460376463010406	-0.785773982531836	0.431999911516432	0.743289757229366
SLC6A9	1.24342572958966	2.71505230357752	1.28158473296105	2.1185117407762	0.0341317516485099	0.216304429184143
AL139220.2	3.951612078829	-0.158077527767634	0.825258681875135	-0.191549063632331	0.848095444870073	0.953235793184775
DMAP1	16.5682561116034	0.57629926151648	0.303810660279285	1.89690269915711	0.0578407811593503	0.290000020515215
ERI3	83.4880983503505	0.0544546193626482	0.16499911745786	0.330029761380728	0.741377474489578	0.909864394040481
RNF220	8.21776702839152	0.680792671096237	0.984949668507614	0.691195390854608	0.489442760011828	0.781170536902022
TMEM53	5.53470984407151	0.517936940436149	0.50815186597261	1.01925620098789	0.308081351584042	0.646572564561984
ARMH1	20.4552988602508	0.738434890232949	0.472246068807644	1.56366551043484	0.117896141400912	0.414425032252472
KIF2C	2.41542486614092	0.762463538255262	0.611363870747556	1.24715177775053	0.212341850647104	0.547221286202896
AL592166.1	1.57108769334246	0.32471221944227	0.559963081755579	0.579881477943585	0.561994547064838	0.823339445008977
RPS8	98.2515979279897	0.338271094711729	0.365352671716385	0.92587551946061	0.354510674845756	0.689596713363842
PLK3	43.9997043944129	-0.949618653380405	0.382872936539992	-2.48024491352685	0.0131292167752505	0.124388354676157
BTBD19	20.2552053567577	-0.433540053015146	0.369422864202866	-1.1735604236371	0.240571141139935	0.578417345675084
PTCH2	6.11207609605665	0.360683207192023	0.519368772033874	0.694464562779873	0.487390916944678	0.780195916247208
EIF2B3	89.2205993368528	0.329569355245227	0.244329400904356	1.34887309519593	0.177377731380533	0.506398963833231
HECTD3	10.2383672573912	0.38991794524313	0.316776323623894	1.23089358694016	0.218362666473355	0.554321747783968
UROD	8.51508931697231	0.249828590548184	0.348539801876806	0.716786402020414	0.473505903347353	0.769749609227965
ZSWIM5	14.451617920663	-0.651014140554739	0.32374262244905	-2.01090031219845	0.0443359873848175	0.249449213959044
MUTYH	12.4370082713218	0.340915211991217	0.205524626192768	1.65875602503936	0.0971649648810625	0.379032127025373
TOE1	4.55235920671059	-0.330631157667039	0.40423129892096	-0.817925674111859	0.413399629187085	0.732872761790151
TESK2	46.5754227719818	0.564850854424164	0.320342874190093	1.76326960870364	0.0778550285129039	0.339879725314736
CCDC163	1.94691553480427	-0.7113125675065	0.850608151181767	-0.836240008420163	0.403019895017487	0.726592458859793
MMACHC	2.14821056571244	-0.1856552020676	0.669288077251957	-0.277392065356798	0.781479073602763	0.92675021778261
PRDX1	33.59539013016	1.57696728447489	0.629200341200924	2.50630392454176	0.0122000702317455	0.119433476483514
AKR1A1	75.7307566257148	0.0705422388936785	0.274938421286482	0.256574685209873	0.797507119209357	0.932126826210486
NASP	92.9353847161933	-0.128068818895558	0.236566415221476	-0.541365175507514	0.588255905483106	0.837742731960648
CCDC17	1.32756542751437	0.834776328803387	0.708009440989969	1.17904688903042	0.238379505342543	0.57617006680576
GPBP1L1	195.642454282612	-0.0129862887611808	0.11268311770902	-0.115246090321312	0.908250067230584	0.970855781741334
TMEM69	11.3703079665858	0.101019692391631	0.272467571529521	0.370758589084741	0.710817347591196	0.897592639945616
IPP	8.37587402584867	0.470853785963243	0.327850308771938	1.4361852753074	0.150949627822228	0.468701873772033
MAST2	90.8504182506654	0.364619923568309	0.166451878719745	2.19054255423706	0.028484912129335	0.196274869601739
POMGNT1	14.2276681600373	-0.36025751566042	0.321895990513009	-1.11917366564981	0.263066057753973	0.604273478189895
LURAP1	17.9766193031682	-0.604305371167939	0.407339046363027	-1.48354393364336	0.137929952878785	0.446446171467469
RAD54L	1.19749215575405	0.151270712549605	0.948076038619707	0.159555464316806	0.873231263741589	0.959655505833106
LRRC41	35.9958224399635	0.367972685120767	0.176331393384432	2.08682457535242	0.0369039948094851	0.225725572647498
UQCRH	26.0576644912769	-0.164430489483504	0.360786647271186	-0.455755474120718	0.648565825785207	0.86983677983588
NSUN4	30.3270868016803	0.00336413757467608	0.244310921136373	0.0137699025447914	0.989013554547231	0.997114275217252
FAAH	2.52461440676487	0.837168413454383	1.19631749154574	0.699787823358408	0.484059820267586	0.777998724501752
MKNK1-AS1	11.7361170608469	-0.837612751976307	0.72434043593676	-1.1563799429381	0.247525781900598	0.58636408434729
MKNK1	293.657710603769	-0.30975095171628	0.226539043758362	-1.36731817428644	0.171525597504634	0.499201949040097
ATPAF1	27.6253762532232	0.129903917292427	0.179794277745359	0.72251419189441	0.469978403158263	0.768262367654871
EFCAB14-AS1	2.95657571477866	-0.155689037876809	0.667844310415429	-0.23312175524856	0.815666862004983	0.940139721178998
EFCAB14	62.3606932041717	0.101181393669967	0.152234613448527	0.664641183617408	0.506280021349784	0.791204347414823
CYP4A22-AS1	1.72152527280074	0.140070231214305	0.98488570091877	0.142219783558272	0.88690640560509	0.96404214892979
TAL1	87.4130428717771	-0.711594436539741	0.299446730818224	-2.37636401838599	0.0174842045218019	0.147372270131035
STIL	4.47143449340654	-0.0125858126258709	0.542331104477916	-0.0232068795648128	0.981485250987325	0.994955615756306
CMPK1	47.8550333850505	-0.0540928691792295	0.160498420190326	-0.337030539709262	0.736093878183647	0.908674678165831
LINC01389	1.5769227211703	-0.315206891681188	0.521978965848433	-0.603868953165279	0.545930771626209	0.812660012280767
SLC5A9	4.11179054592717	-0.873456674258671	0.889988759609818	-0.981424388597453	0.326383504149015	0.665971054223933
SPATA6	167.553877939489	0.122894699181103	0.409571813315961	0.300056535107061	0.764134032385858	0.921109822471467
AGBL4	14.4640042078583	-1.71758684671877	1.28795434758766	-1.33357742837378	0.182342384388977	0.51167262242442
ELAVL4	43.6777495106967	0.256308699471763	0.872839224014224	0.293649382864566	0.769025836388987	0.923319458522792
FAF1	408.744665761209	0.0942184369026046	0.103171669142522	0.9132200504816	0.361126820708421	0.695253031134874
CDKN2C	3.14139915720419	2.60461475692805	1.15729137819284	2.25061277220889	0.0244100737623807	0.179864564793508
LINC01562	1.42007508482183	-0.11034713449162	0.664098537457143	-0.166160785286689	0.868030419195975	0.957695548381951
RNF11	32.7331154458578	0.0942723068357871	0.244401087595807	0.385727853190636	0.699698232376165	0.893982370190403
EPS15	280.066775978351	0.283087832929962	0.22644575092929	1.25013532719525	0.211250116737914	0.54586657473352
AC104170.1	1.75242401412989	1.32949630404546	0.671459672056535	1.98000916417438	0.0477024989481402	0.258769037976597
OSBPL9	138.664995071007	-0.212451025154171	0.119030547003258	-1.78484456723832	0.074286532109556	0.330683396641182
NRDC	215.429418100674	-0.211171402632346	0.170723862999021	-1.23691790311444	0.216117562757808	0.551710436622512
TXNDC12	22.5723443709788	-0.0137980364804293	0.158695282610804	-0.0869467337240803	0.930713852007261	0.979549931356912
AL445685.1	1.79404987151018	0.0727193595269051	0.530726778658133	0.137018448005894	0.891016213238725	0.965814973106519
BTF3L4	59.7280404575483	-0.102825833932749	0.154294288043528	-0.666426704686186	0.505138398108077	0.790869430118519
ZFYVE9	46.5001084646062	-0.221753295241654	0.246259819411254	-0.900485088358347	0.367862157332772	0.700614899429458
CC2D1B	18.7871553973667	0.163258168430719	0.209128879999109	0.780658168452942	0.435003570051325	0.74516713994833
ORC1	1.91997880030399	-0.0171803898471791	0.567627335190251	-0.0302670234184912	0.975854096016958	0.993298650821991
PRPF38A	16.8837363528978	-0.066926676510134	0.239640776682069	-0.279279167079839	0.780030592741914	0.925999406016271
TUT4	282.588469931597	-0.333754330197002	0.119215094461391	-2.79959791756985	0.0051166295731869	0.0725025730133356
GPX7	3.95047068974647	-1.32758091193545	0.492547013154812	-2.69533846816401	0.00703171626610279	0.0856457640990238
SHISAL2A	36.8552907832848	-0.636088191042863	0.453705580515358	-1.40198449911138	0.160919875574879	0.483410998618831
COA7	4.65247750330507	-0.573722857753992	0.356035943822944	-1.61141836297097	0.107088567518717	0.395330070648762
ZYG11B	78.4137315637061	-0.161079168664527	0.134223122354094	-1.20008509591652	0.230106293250147	0.566441445643697
ECHDC2	77.0268476919268	-0.21245110735293	0.176025956019023	-1.20693056954607	0.227458883733377	0.564560688436608
SCP2	87.6252978066529	-0.0508588973102684	0.197914178850206	-0.256974500794921	0.797198457634794	0.931918539021772
CPT2	8.86335369078528	-0.418268847627653	0.315704909359731	-1.32487280123685	0.185213343343655	0.515458771415391
AL606760.2	2.23495436833988	-0.00912428797670608	0.527967603511624	-0.0172819088065603	0.986211718130216	0.996054022879879
CZIB	13.8293708973075	0.380134290241067	0.335661929904315	1.13249152309119	0.25742784623682	0.598450624045471
MAGOH	17.9490413969885	0.0915625577463289	0.198374426547136	0.461564322277058	0.644393784698237	0.868195240647472
LRP8	25.5518423351035	0.282501863411236	0.547610640091564	0.515880888223794	0.605937603093681	0.847152221845627
LINC01771	1.84623841279521	-0.023568597894325	0.894975824907389	-0.0263343402563571	0.978990664838739	0.993988832759773
AC119428.2	3.04049496229101	-1.06321523254002	0.76509284457558	-1.38965517724822	0.164633611879897	0.489379141931755
GLIS1	1.24943278677121	4.77495180914463	1.63686709797039	2.91712858977083	0.00353270098391501	0.0585604247156423
NDC1	29.7312571917508	-0.0247427588027896	0.201339755957714	-0.122890577099866	0.9021937474517	0.968407541399238
YIPF1	35.5118192560673	0.00787277730476141	0.175895048330666	0.0447583793829224	0.964299900264407	0.98858964794637
DIO1	3.28553578181233	-0.0491327522477297	0.495363968828005	-0.0991851554403002	0.920991260979131	0.976125003263
HSPB11	39.9839406732344	-0.31861703521307	0.19847194482205	-1.60535049676035	0.108416692099692	0.398050302244549
LRRC42	7.47812908848107	-0.811973348789332	0.311208483058926	-2.60909773669501	0.00907813097015954	0.0995359778188362
TMEM59	67.1056869955959	-0.518807596876929	0.308103001892331	-1.68387712450212	0.0922054181011431	0.367618685368717
TCEANC2	21.6669887129591	0.05098264468759	0.224822323685763	0.22676860487773	0.820603677431685	0.942385108891962
MRPL37	8.78437954178092	0.203980355202294	0.286024046992593	0.713158062572189	0.475747953791642	0.77114215911001
SSBP3	77.505706330106	0.347387865092008	0.299807802564727	1.15870188207329	0.246577723417551	0.585607191620264
ACOT11	64.3351588191825	1.04995618670931	0.384453036262137	2.73103887256961	0.00631350243625323	0.0817341829126044
FAM151A	1.28243920731486	0.682807384996409	0.664808366073749	1.02707399581771	0.304385622389851	0.642798092811087
MROH7-TTC4	3.28146765537754	1.43047170211428	0.671297634481678	2.13090532222533	0.0330969428428039	0.212965211209685
USP24	213.414387544742	-0.532766073504422	0.156750179907692	-3.39882272427477	0.000676765668485168	0.0189360735068965
MIR4422HG	1.6971737337454	1.02061588842032	0.597581244093419	1.70791151581184	0.0876527620820993	0.359507658533945
AL603840.1	2.12817985109867	-0.00999556727070255	0.683997790418821	-0.01461344964957	0.988340569130248	0.997114275217252
AC119674.2	1.26386681957075	1.10734444993425	1.22549630097075	0.903588569836638	0.366213604402921	0.699441056938667
PLPP3	9.04797640415464	1.65601957079404	0.960506127601976	1.72411140668983	0.0846877332676785	0.354419528189251
DAB1	67.3968003170047	-0.142677046770983	0.524198745019633	-0.272181206320208	0.785482691706532	0.928091050105866
MYSM1	88.120597103379	0.127927085834792	0.106165222169785	1.20498109663637	0.22821059951002	0.56511292917744
JUN	115.071212024049	-0.559233306422007	0.44667630645467	-1.25198784520432	0.210574293026193	0.545421365599671
LINC01135	7.44419488333293	-0.345720287045084	0.459873466217177	-0.751772634087603	0.452187801725983	0.755666619118533
LINC01358	16.8729528711068	1.69998131068599	0.582266447256279	2.9195934587963	0.00350488282606408	0.0582391244008206
FGGY	126.99474363217	0.342074124818354	0.293223246245209	1.16659961036068	0.243372100779784	0.581919943334296
NFIA	391.840901437847	0.309309594484352	0.250399305738249	1.2352653837135	0.216731752400012	0.552825591023597
TM2D1	71.3451246077476	0.0622899260108757	0.122739521878256	0.50749689307622	0.611806215824112	0.850969124148209
AC099791.2	2.42807392581576	0.552517505040024	0.668057857394224	0.82705038032953	0.408208506707382	0.728743365066959
PATJ	48.6250130666729	0.114756300708651	0.254333509124385	0.451204015954215	0.65184251550136	0.871374438797618
L1TD1	1.25003945454462	2.83309955527429	1.82451310572125	1.55279759097939	0.12047149842057	0.418348552336137
USP1	15.3831635322295	-0.356192450841208	0.218067795835128	-1.63340235304855	0.102384402481807	0.387931412340787
DOCK7	114.615285677246	-0.0661592890363885	0.136265501705006	-0.4855175243079	0.627309284860788	0.85903791157101
AC103923.1	1.76712991899155	-0.237565863120423	0.870147403885632	-0.27301795311872	0.784839415064017	0.928091050105866
ATG4C	148.804672889234	-0.0411437990808963	0.207123935972869	-0.198643381739741	0.842541716063699	0.951218747362628
ALG6	18.9191134292185	-0.35697438354288	0.235854216522864	-1.51353827294529	0.130142987020813	0.433578121573188
ITGB3BP	88.0599611969911	2.29588480348653	0.386168056648914	5.94529962786084	2.7595161883816e-09	3.90973270872066e-06
EFCAB7	26.9258898660682	1.27799914916649	0.321378029182146	3.9766226472257	6.99009543411302e-05	0.00420620221392476
PGM1	31.6220380142146	-0.251160659654433	0.500530461940121	-0.501788959418976	0.615815980161341	0.852968422160344
ROR1	2.06351060814826	0.48109746177559	1.04088680917477	0.4621995951289	0.643938193570865	0.867996604982003
CACHD1	1.31043958824438	1.46001561580651	1.05370853292682	1.38559722179635	0.165869927040768	0.490954972570091
RAVER2	2.02614986528588	-2.81784093022691	1.38651540617702	-2.0323185142215	0.0421214213545842	0.242661669540133
JAK1	209.583604957617	-0.0103579940559007	0.163224216109662	-0.0634586846411423	0.949401257781291	0.984694617251806
AK4	4.89300269667508	0.228669245299859	1.55860781739151	0.146713780559988	0.883357940999556	0.962871276435731
LEPR	90.3492027719705	0.367103231031584	0.377138417150783	0.973391238699539	0.33035889164819	0.669890300216389
PDE4B	693.23370052163	-0.37696202157412	0.391200910013059	-0.963602108086958	0.335245449527827	0.672778821902033
SGIP1	1.2400041246687	0.596472554940572	1.19604015295823	0.498706129108862	0.617986426113983	0.85415209888586
TCTEX1D1	3.33292341077273	1.02215009530152	0.609605158482783	1.67674121696328	0.0935930970073363	0.370702818138221
WDR78	4.05853974207452	-0.56503726879087	0.645757213909345	-0.874999545680945	0.38157415290461	0.710918490498308
MIER1	107.777656030503	0.13668389981052	0.125295692352075	1.09089065429676	0.275320999912664	0.615709252925653
SLC35D1	35.3879117005411	0.1380900454436	0.248884030655263	0.5548369056867	0.579006221279467	0.832054481001074
C1orf141	1.98108283856056	1.93696099464339	0.862580698225308	2.24554177786326	0.0247333733710689	0.181312146748875
IL12RB2	11.4678873200671	2.88561053610039	0.784970070007952	3.67607714784738	0.000236847924251283	0.00956288834056021
SERBP1	73.7864445097831	0.256147870113205	0.187213523411163	1.36821243169836	0.171245591406814	0.498851051194089
GADD45A	1.35156350827529	-0.154537005960494	0.950140028996566	-0.162646558659042	0.870796726543967	0.958645142955433
GNG12	9.42740828517196	2.86822075126655	0.97569998293223	2.93965440344358	0.00328578512505726	0.0558431441777124
GNG12-AS1	12.4606377662998	-0.00722921622109355	0.532304593350135	-0.013580976590105	0.989164281554422	0.997114275217252
WLS	36.9422740536107	-1.16116094922556	0.551001980062423	-2.10736257080967	0.0350861634255778	0.219290602117386
AL033530.1	1.51194087852253	-0.184107299090326	0.669695918706143	-0.274911783016421	0.783384014281998	0.927619597213597
LRRC40	32.1916414468637	-0.133070750712645	0.165884749920574	-0.802187969517148	0.42244423440781	0.737019298471479
SRSF11	252.77092167771	-0.0908325024108396	0.213883073239271	-0.424682986994605	0.671067787631194	0.87939052133458
ANKRD13C	85.1450385265378	-0.191807404640821	0.194202442376842	-0.98766731403216	0.323315607417514	0.662573799027213
HHLA3	5.934273198443	0.365119254694492	0.409351770032857	0.891944975992617	0.372422425920668	0.703043140834867
CTH	2.17283089830449	0.0475396875454471	0.835397430111613	0.0569066720005299	0.954619539440133	0.986217378373391
ZRANB2-AS1	3.88551207589812	-0.209830400390374	0.681224730423954	-0.308019352526718	0.758067606603483	0.91755853129196
ZRANB2	157.116690815466	-0.140899194271889	0.186048004282436	-0.757327093162435	0.448853923070859	0.753614745222364
NEGR1	1.74075632158448	3.78966515194079	1.79616055284574	2.10986993670285	0.0348695603934014	0.218772398170687
AL583808.1	1.89934316711623	-0.397966451779772	0.657104266313615	-0.605636688394038	0.544756034061858	0.812597893458466
LRRIQ3	2.73548857860359	0.530208077205398	0.73702888124319	0.719385753664178	0.471903272193809	0.769014152304764
CRYZ	22.4774109617069	2.10698149822654	0.525432821756931	4.00999216451926	6.07207627981733e-05	0.00384116457089569
TYW3	26.2857357469072	0.769346546789814	0.279234577500714	2.75519799043458	0.00586566285625535	0.0782004752906241
ACADM	46.4526817360128	-0.0475027940379688	0.18055922204028	-0.263087055322889	0.792483480962417	0.930702796415013
RABGGTB	27.1599874218451	-0.332568221562619	0.29499727054522	-1.12736033437855	0.259590162516698	0.600417737298372
MSH4	17.1998449613171	0.604881559796128	0.553050571080978	1.09371835312247	0.274078522385076	0.614649220442238
AC092813.1	1.85634410560571	-0.229550958230236	0.83833595239949	-0.27381738499132	0.784224962748	0.927946957156864
ST6GALNAC3	1166.54579846554	-1.29105108926236	0.385028684446152	-3.35312962752239	0.000799032747124013	0.0210709397020774
PIGK	37.4946161804463	-0.0362128842633787	0.188355637468349	-0.192258032465122	0.847540090337361	0.952891372843814
AK5	1.35549489849373	-0.446050841592574	1.5418392620675	-0.289297887637424	0.772353428663542	0.923926652501579
AC118549.1	168.492573933352	0.309383746410232	0.142199626413389	2.17570013518053	0.0295776900945028	0.20050817752189
USP33	161.293183451425	-0.0505472928320616	0.102427682165006	-0.493492498938248	0.62166463865547	0.856114110934479
MIGA1	81.5315626339927	0.225639887633632	0.111032089136316	2.03220428786682	0.0421329790038883	0.242661669540133
NEXN	8.13422432588331	1.33967299633179	0.536155446695109	2.49866527438938	0.0124661997340246	0.120524641969462
FUBP1	137.82807720248	-0.105383361015734	0.1475143416255	-0.714394003013447	0.474983579214058	0.770813878323376
GIPC2	14.5752303146777	3.32376524679387	0.812384804219548	4.09136806785424	4.28835885895806e-05	0.00302416619080821
AC103591.3	9.23484403346838	-2.73825468155851	0.769011355227527	-3.56074674703385	0.000369801622328281	0.0125043952861723
PTGFR	1.33315429752525	1.65542404031112	1.22856531377874	1.34744487879076	0.17783699485572	0.506596520714017
IFI44L	147.269926211579	-2.21601177386149	0.769226861249441	-2.88082994171845	0.00396629578132972	0.0625022444408733
IFI44	53.9759615851012	-1.25061957361684	0.598346033009454	-2.09012762619432	0.0366063366293174	0.224685687075786
ADGRL2	3.35270932680687	1.63604537608833	1.2107441269545	1.35127260968312	0.176608122691092	0.505129411967609
AL157944.1	1.63445582053582	2.2191677514631	1.54965645071046	1.43203853373158	0.152132793696949	0.469781967459273
LINC01362	8.24166715479722	0.83642408493699	0.397475776455633	2.10433977233919	0.0353488190348761	0.220176794050364
LINC01725	1.59430173156403	1.2732599523035	0.989908527826828	1.28624000754769	0.198359312473241	0.529312243170586
PRKACB	138.627435952801	2.37420463285081	0.535935290929128	4.43002107350451	9.42238802728306e-06	0.00105149904551169
SAMD13	5.79016533513186	1.09383736742975	0.496336848408879	2.20382059268075	0.0275369637618647	0.192641119521245
RPF1	16.6232290939465	0.0334304413826497	0.183400453833192	0.182281126812563	0.855362109178226	0.954820496636656
GNG5	24.6903975649794	-0.0342932601024191	0.273941661349856	-0.125184537223867	0.90037745844987	0.968285256021224
SPATA1	21.9519545455558	-0.395661862068287	0.416282725929689	-0.950464281660142	0.341876394722874	0.679703427825574
CTBS	52.916729579269	0.10778785326988	0.241616139743308	0.44611197490529	0.655516363185437	0.872863417738791
SSX2IP	7.66909397351856	-1.20352181463556	0.705898838052492	-1.704949420169	0.0882038581575339	0.360379517215959
MCOLN2	4.47823519201256	0.562239788955132	0.89306121812422	0.629564667622738	0.528979446436772	0.803287993054379
WDR63	2.79054404144074	0.591301445047601	0.696960404074373	0.848400341814113	0.396215052373828	0.721970255027021
MCOLN3	2.40581025888801	2.56456925344991	1.14540938144455	2.23899794693105	0.025156049743122	0.18320422207783
SYDE2	1.20749575215511	1.64011007771585	1.20775133925175	1.35798655270543	0.174467951168227	0.502324592454613
C1orf52	34.2878795055904	0.0749918311614831	0.209539574756096	0.357888629146897	0.720426660516427	0.90162827022947
BCL10	16.7233818559406	0.750755381598396	0.357146170388897	2.10209556714803	0.0355449051224273	0.220747113270898
AL078459.1	19.7868276528889	0.410954649849484	0.59785650039648	0.687380081302038	0.491843246306964	0.782820362918099
ZNHIT6	52.9195066768666	-0.27830193648915	0.247746319272747	-1.1233342933453	0.261295544389714	0.60216813168733
COL24A1	4.79184253371085	0.803144011472426	0.75758027785939	1.0601437695049	0.289079197918739	0.630544769580329
AL136382.1	1.40044285875984	0.930562713123575	0.823810159246798	1.12958392498386	0.258651587685225	0.599648345279573
ODF2L	58.7757591773803	-0.295927901676762	0.404710208911346	-0.731209381826064	0.464651270534151	0.764497041680163
CLCA4-AS1	4.90401599078212	0.258674816264017	0.547403059296679	0.472549087680239	0.636534912710948	0.863653579466098
SH3GLB1	82.4764908379636	-0.153161635624359	0.184567020925105	-0.82984292023931	0.406627600608633	0.727913290534979
SELENOF	71.6147530384585	0.0220774876185305	0.171046270412749	0.129073189174225	0.897299736462676	0.967697805626295
HS2ST1	86.1150254776529	0.196276749240926	0.209742394376018	0.935799125517028	0.34937662183453	0.684479528760673
LMO4	46.0223819919648	0.066671766580924	0.302422126903182	0.220459287366458	0.825513476333171	0.944721464217824
PKN2-AS1	10.2217950318942	0.778638981043565	0.61928263434158	1.25732410028163	0.208636300544235	0.542662462205984
PKN2	474.941417822516	-0.346673725616874	0.113629366196283	-3.05091665316544	0.00228143895650568	0.0431507598751711
GTF2B	55.0546848504264	-0.633198709032363	0.164001804167839	-3.86092526387301	0.000112958453596078	0.00576076578686293
KYAT3	59.4056260097256	0.0201664453294356	0.115742193427998	0.174235900773567	0.861680072292473	0.955758999832294
GBP3	17.0445718777414	1.07157216218868	0.356056826864812	3.00955376034831	0.00261631771960483	0.0477096285291785
GBP1	8.43019471705427	0.0300896885614932	0.453166295073753	0.0663987787454407	0.947060342479023	0.984126912757406
GBP2	37.9860589177175	0.299726742278622	0.458594475192351	0.653576871271522	0.513384449212058	0.794499546293245
GBP4	9.07320180354137	0.0200978977334682	0.429062272036336	0.0468414471355948	0.962639595233335	0.988210183728879
GBP5	3.2866593843783	0.957052684576216	0.616180694202777	1.55320134756001	0.120375039506734	0.418337030546426
LRRC8B	52.8964844919291	-0.0611702125536573	0.322381123813156	-0.189745019280688	0.84950894130498	0.953649368775278
LRRC8C-DT	15.4751559345196	-0.47315760842632	0.501590558151247	-0.943314423960203	0.345520100222609	0.682091538379588
AC093423.3	11.9374457006704	-1.25892406303046	0.552808897897907	-2.27732235826449	0.0227669827479663	0.172077316259484
LRRC8D	9.60629611918031	-0.0676420426553538	0.454593108019028	-0.148796894326261	0.881713901327175	0.962406024051202
ZNF326	66.6137430500935	-0.368819838946067	0.147794998837937	-2.49548253896258	0.012578594583417	0.121310270162471
ZNF644	253.726187364906	-0.159166615807421	0.0766432900627557	-2.07671951030671	0.0378274548037647	0.228859038476969
HFM1	7.22648442797854	3.74629478605829	1.39461636506688	2.68625471484313	0.00722579806255065	0.0870425082101713
CDC7	7.06273852856747	0.537597408711162	0.398877012370787	1.34777736504761	0.177730000154748	0.506596520714017
TGFBR3	2.92976272337856	1.67834802601994	0.794459327260334	2.1125663308752	0.0346379030392513	0.217849765482942
BRDT	2.28641148874016	-0.68422497200366	0.543433307698205	-1.25907809166464	0.208002126786131	0.541820682928606
BTBD8	27.9688169447269	-0.839639292829177	0.492790826823251	-1.70384521611708	0.0884100080782328	0.360591955207322
GLMN	43.4072849893011	-0.380335321756558	0.206211891287814	-1.84439083207727	0.0651262024449405	0.307386997305996
RPAP2	96.3421586601461	0.0494201933890277	0.118620433685633	0.416624622364817	0.676952996578346	0.882976737842729
EVI5	306.224556252231	-0.0819407814720653	0.103922159711856	-0.788482280384295	0.430414659299212	0.742283110011975
RPL5	84.535518267391	-0.273724117398081	0.314097255309041	-0.871462939492303	0.383501432910679	0.712226710276639
DIPK1A	71.912464363135	-0.853867410345815	0.267312033234931	-3.19427225184203	0.00140183846228957	0.0307280624961785
MTF2	107.171270467221	-0.533196748275435	0.144891517426184	-3.67997214569222	0.000233259431311653	0.00949177085376531
TMED5	59.3931548465215	0.764176531075404	0.271730734748569	2.81225652218728	0.00491952523478848	0.0705992640738292
CCDC18	69.9635195835071	0.528049672598288	0.218676047136085	2.41475771815866	0.0157456794418755	0.139262475710689
DR1	35.010333564411	0.153461838943678	0.226154285347669	0.678571439439051	0.497409444371954	0.786458982503489
FNBP1L	178.160990014537	-0.123716625038715	0.173063877419386	-0.714861049477776	0.474694907201105	0.770813878323376
BCAR3	176.208947154844	-0.400807003568947	0.319056806611634	-1.25622458215355	0.209034556578886	0.543420110805995
AL109613.1	3.16792644305265	0.401950310690552	0.408301350256203	0.984445215374218	0.32489665564341	0.664644727821744
DNTTIP2	22.0013332471517	1.56370357431057	0.41330018050903	3.78345727404396	0.000154664884819582	0.0070687748677806
GCLM	13.483519692303	1.69612929048749	0.568570490004882	2.98314689260944	0.00285301030484718	0.0502988298654336
ARHGAP29	1.38653333577139	0.77514501747576	0.874035198810594	0.886857896032785	0.375155412370708	0.70502798767605
ABCD3	51.5115004739032	-0.0361073387949108	0.156593193885616	-0.230580511827899	0.817640708975789	0.940921293857263
CNN3	1.29642456325526	1.3305291872221	1.31651699887806	1.01064337821386	0.312187146277604	0.650198673625077
ALG14	20.3400906994606	0.533119198790131	0.299094301140631	1.78244519122236	0.0746766615693362	0.331199707045562
AC092802.1	1.15341116271628	0.87038384338979	0.936934022501369	0.928970260964687	0.352904498578356	0.687845999292606
LINC02607	1.72783156244044	1.32661158074845	1.04626126450849	1.2679544065618	0.204814233038853	0.537197883189251
PTBP2	173.479348673782	-0.599217073133862	0.137833898841296	-4.34738535419223	1.37770042077501e-05	0.00135040635583513
DPYD	1255.76089520719	1.88736141828322	0.334395486967028	5.64409955230441	1.66047977858014e-08	1.2323132071034e-05
DPYD-AS1	32.6857102889685	0.938989132984927	0.712491524203604	1.31789516238034	0.187538745359145	0.516408277321093
SNX7	33.2392109000561	0.0107713592426056	0.248430220110829	0.0433576850586066	0.965416408390309	0.98921858808435
AL445433.2	2.99982794302384	1.23526604890936	0.987304295548172	1.25115028312879	0.210879653049179	0.545668170807148
LINC01708	5.22546324604519	2.49408478301893	0.779976167181363	3.19764229724085	0.00138556032312669	0.0306297271431624
FRRS1	61.6757553983728	-0.048711333359439	0.46382557117396	-0.105020801755601	0.916359302580437	0.974507171249452
AGL	37.5724625036758	-0.410274323375005	0.234902697429519	-1.74657135854349	0.0807117190228704	0.345835381716329
MFSD14A	2.23093836889811	1.03941822321144	0.838271510058113	1.23995413268832	0.214992359783441	0.550809473853211
AC093019.2	5.29547521629693	0.152838355528233	0.467077295833203	0.327222832048793	0.743499353144976	0.910174960235995
SASS6	9.1850528251103	-0.209353328775178	0.259696501025211	-0.806146128071451	0.420158596856988	0.735915006969675
TRMT13	47.8877140219305	0.0468665007639924	0.205616363597876	0.227931765468089	0.819699287356531	0.9419017469182
LRRC39	13.5426736737092	0.360675004682635	0.74799117642925	0.482191523173336	0.629669898061637	0.860523093764522
DBT	24.5975095698668	0.150639306982265	0.197470543373313	0.762844444588805	0.445556171629533	0.751939830267981
AL445928.2	4.07876321894029	-0.266316677544025	0.667357013179746	-0.399061779953597	0.689847683219339	0.888422241191668
RTCA-AS1	6.91695165924174	0.18291562649275	0.525870176776793	0.34783418906524	0.727964711879868	0.90422651109012
RTCA	31.2061820672087	0.0155969592687532	0.257421049394779	0.060589292543959	0.951686301169734	0.985124269642024
CDC14A	117.624208695763	0.2151842699034	0.219511996623505	0.980284782669405	0.326945564140551	0.666507078761345
EXTL2	14.5589870382396	-0.521376430417721	0.346424994169824	-1.50501967003608	0.132319019715432	0.4369976525249
SLC30A7	81.7676510878157	0.0205408652676643	0.157657777207235	0.130287675188165	0.896338830729085	0.967613817061218
DPH5	17.0771746590672	0.00656715350642916	0.35212813303463	0.0186498972684563	0.985120397481194	0.995840494017116
AC093157.1	14.9141678090434	0.499343375171659	0.349709582532726	1.42788016146206	0.153326354664604	0.472032083044257
COL11A1	1.08915515028053	2.77342198825858	1.88210532411535	1.47357427489462	0.140596251970163	0.450121731091823
RNPC3	120.232842251203	0.305179299498063	0.205921712164142	1.48201613268834	0.138336002408591	0.446919573442208
AMY2B	16.3544088732104	-0.54020505662033	0.379980929094377	-1.4216636027177	0.155123931121734	0.475532349829312
AL355306.2	1.14077028265859	1.48707529968789	0.914170755679187	1.62669314288342	0.103802285828824	0.38941735617563
PRMT6	3.28446053836448	0.446949837243719	0.517543375495992	0.863598798487915	0.387808324429543	0.715858431391025
VAV3	17.5765259686783	1.86114255089111	0.701019000612239	2.65491027955828	0.00793295048571865	0.0920588483394826
AL390036.1	1.39184110194496	2.6319928155411	1.5901397226076	1.65519594166544	0.097884758195619	0.380242760837169
SLC25A24	60.300717519545	0.595971812679052	0.323017472801072	1.84501416443833	0.0650354781760898	0.307206139680312
FAM102B	185.805729974639	-0.340786659437201	0.220879033502316	-1.5428655858983	0.122863392252361	0.422979007787286
HENMT1	8.26227791232405	0.490483973658785	0.308994499426104	1.58735503243508	0.112432257697253	0.405052412439133
PRPF38B	272.785297829657	0.61206934874572	0.370351779273136	1.65267019898483	0.098398002643106	0.380622156832941
STXBP3	113.360201023691	0.19536872363834	0.224828775915582	0.868966718529377	0.384865334807146	0.713434205848943
AL449266.1	11.0104804789306	0.304999008508734	0.283305245976168	1.07657381160669	0.281670709107202	0.622230758530934
GPSM2	8.52842324723417	0.552706394552693	0.761771890585237	0.725553674772736	0.468112428930134	0.766578985486618
WDR47	23.9467842751062	-0.175584513886167	0.215957175643975	-0.813052464510991	0.416187978789474	0.733559057520749
TAF13	9.80720226415406	0.311589542705838	0.349409156005219	0.891761241371661	0.372520920360921	0.70304414432368
AL356488.3	1.60240421429934	0.0810304642227901	0.577281913034134	0.140365499755401	0.888371215153698	0.964557989979823
TMEM167B	16.6682861756618	-0.116178230581779	0.303321877940948	-0.383019620511505	0.701705216333325	0.894743205672955
AL356488.2	2.84244237626511	1.31961809818967	0.658728167275318	2.00328172339734	0.0451470580870246	0.251602918339958
KIAA1324	2.25773723677503	0.853586029492843	1.04676082931971	0.81545469183021	0.414812089224603	0.733050258159256
SARS	39.4772850117496	0.320063750219784	0.27640995377506	1.15793134743711	0.246892053789392	0.585753182875273
CELSR2	2.72490531213065	1.27162525116534	1.10077666688641	1.15520730900136	0.248005542361347	0.58681360939976
PSRC1	17.7757974680935	-1.81401419076137	0.617177428535583	-2.93921019611103	0.00329049833412294	0.0558431441777124
SORT1	335.780213080518	-0.648256214008058	0.314966859793123	-2.058172769141	0.0395735516100381	0.23513297820909
PSMA5	26.2699083411866	-0.257333618373216	0.308778410252515	-0.833392523016009	0.404623390201442	0.727100169663281
SYPL2	1.14048461475172	0.0382826093794186	0.822293100083608	0.0465559170757071	0.962867166983189	0.988210183728879
ATXN7L2	1.20568671358801	0.0396534682300257	0.695687666007988	0.0569989525005757	0.954546029569784	0.986217378373391
CYB561D1	13.5480670038741	-0.19987430306565	0.282638242365363	-0.707173598989746	0.479458603044575	0.774338065124321
GNAI3	98.2324370411779	-0.448391524274545	0.157829691538649	-2.8409833403542	0.00449746618008644	0.0664086211384115
AMPD2	33.568295741524	-0.934174400935089	0.613304262999015	-1.52318263102728	0.12771302029267	0.430652518766234
GSTM4	11.8320481211738	-1.28879797224627	0.363474743455624	-3.54577036080531	0.000391467186682801	0.0130085631224978
GSTM2	5.52399010575368	-0.853113125236885	0.385832774563905	-2.21109553536796	0.0270292220639878	0.190524842092831
AC000032.1	1.68032066931658	-1.25283878934862	0.699616186109984	-1.79075157811124	0.07333316878496	0.328986020585378
GSTM5	1.3334271123091	-0.660937564225247	1.53306497141961	-0.431121691870126	0.666379888930502	0.876934101915213
GSTM3	5.3913512452886	-1.80354507948574	0.892262183620735	-2.02131740265747	0.0432469188099395	0.24586639832844
LINC01768	1.39879531047132	0.706779787624062	1.00024354629885	0.706607695934976	0.479810305045638	0.774585001464291
CSF1	6.38323001057664	3.24997175928298	1.11462576782417	2.91575150431625	0.00354832989575012	0.058643394936655
AHCYL1	60.0845684395026	-0.561739303652385	0.466227545130178	-1.20486082283178	0.228257034916393	0.56511292917744
STRIP1	28.4056552931355	0.0615060918424617	0.142986186282082	0.430154083004375	0.667083560735828	0.877267512789459
KCNC4	7.45040485793008	0.418109125736131	0.375344358129215	1.11393475532725	0.265307177886375	0.606342755512215
RBM15-AS1	5.84783934140333	-0.367579706486055	0.37243191442224	-0.986971557086584	0.323656582429562	0.6630110196063
RBM15	17.1482428727759	0.00848593355647904	0.22192954042313	0.0382370618183581	0.969498671433347	0.989970166159141
SLC16A4	7.80717756673997	0.964893726914597	0.491140847332491	1.96459677942728	0.0494609250257162	0.264079656226717
AL355488.1	7.45437947587708	0.248526787949219	0.341308106726663	0.728159639490343	0.46651586918733	0.765446980863836
LAMTOR5	9.74388728270541	-0.58596685282607	0.578092398301886	-1.0136214462382	0.310763420214981	0.649430851954527
CD53	280.9353264164	-0.456782005175567	0.153401917947109	-2.97768118735686	0.00290437920715399	0.0509738175039357
LRIF1	29.5172302301647	1.37045499943559	0.438314910798866	3.12664471518394	0.00176813459996321	0.0360685572518673
DRAM2	119.758973117123	0.22484320769636	0.164790337540782	1.36441985040971	0.172435463877949	0.500379141578336
CEPT1	90.6578450017345	-0.00945010770115076	0.20568444482418	-0.0459446882783418	0.963354335668454	0.988210183728879
AL355816.2	2.05630295916735	1.31186329034457	0.653516394857733	2.00739155232693	0.0447079876092532	0.250611003192958
DENND2D	24.4116820200336	1.67539025709076	0.447946540396658	3.74015670621588	0.000183905563700889	0.00793952412819488
CHI3L2	2.56871312005096	0.958148204038892	0.930647461051881	1.02955011874843	0.303221241150433	0.641295507990577
OVGP1	2.24325225920429	0.632913249882171	0.745382784555458	0.849111708770732	0.395819135744822	0.721839601051142
WDR77	17.1596743149807	-0.388400270442419	0.301707120668209	-1.28734207393649	0.197975084782657	0.529312243170586
ATP5PB	21.6606041348838	-0.379809200455172	0.296140157104123	-1.2825319070849	0.199656119508784	0.530996693266961
C1orf162	52.2925158045727	-0.432635345675298	0.421721140333347	-1.02588014756226	0.304948081398454	0.643462746898849
TMIGD3	127.430381731868	-0.501753988465791	0.267615934574656	-1.87490326113529	0.0608060333500308	0.295959409669029
RAP1A	547.325601871515	-0.645980358535892	0.125956755940493	-5.12858840887487	2.91922798767409e-07	9.09923363758014e-05
LINC01160	3.32792556815092	0.130404143961484	0.649612187358278	0.200741529329657	0.840900684923545	0.95035802570946
INKA2	36.1374044808315	-0.935193953452434	0.442110747780084	-2.11529341493779	0.0344049473695114	0.217122900297185
DDX20	12.9423781296657	-0.313334991967772	0.287438285887477	-1.09009483896809	0.275671369512517	0.616290800290511
AL445426.1	22.3297754740246	-1.16583269217811	0.468503878194704	-2.48841631081142	0.012831343263108	0.122949444756994
CTTNBP2NL	253.313637465951	-0.843350535182034	0.186924808424266	-4.51171004154714	6.43070591577256e-06	0.000825103393394131
WNT2B	120.991583436796	-0.414177680921033	0.345782068190532	-1.19779976760627	0.230994977714129	0.56738482705669
ST7L	55.4901069845845	0.136566227773709	0.167643080703322	0.814624899523234	0.415287053285724	0.733133709739292
CAPZA1	171.422358663331	-0.382460666536825	0.148131402822568	-2.58190133387812	0.00982576717563969	0.104790772642081
MOV10	27.4166276085778	0.115934353099487	0.274679033729101	0.422072087285066	0.67297240098289	0.880553678894999
AL603832.1	2.8108213226947	0.276122952819033	0.633113015256131	0.436135328393661	0.662738546332191	0.87653246129127
RHOC	10.599359533485	0.134291999663552	0.474626152402006	0.282942688648575	0.777220770232312	0.925886826926013
LINC01356	18.778792515266	-0.483652552924107	0.56346396073134	-0.85835578959896	0.390696031972399	0.717788242165488
LINC01357	51.8243790201683	-0.520502535702378	0.525087679473741	-0.991267851159719	0.321554806761203	0.661225974848047
SLC16A1	11.3729558881533	-0.369618842312091	0.479800715513866	-0.770359089432015	0.44108691405119	0.749655349562464
SLC16A1-AS1	88.397781776103	0.403988658887403	0.274221666678023	1.47321932574258	0.140691905646787	0.450291151535251
AL357055.3	12.0762093561036	0.315204346194138	0.345871939162932	0.911332520808092	0.362120196282175	0.695915792649359
LRIG2	49.8237173144676	-0.115164183094041	0.155262372975216	-0.741739166336357	0.458245384781049	0.759841932313294
MAGI3	166.649534036443	0.541920234392114	0.263469357526654	2.05686247341796	0.03969945660713	0.235375267487263
PHTF1	44.3075813048106	0.954950338655384	0.324768075726748	2.94040704745517	0.00327781332078366	0.0558302957425283
RSBN1	63.9899149043937	-0.210467988189768	0.246976040050165	-0.852179782893187	0.394114315819398	0.720501068861621
PTPN22	31.6566592729779	2.17195739737581	0.607393789289048	3.5758636911946	0.000349073510972272	0.0120895792633397
AP4B1-AS1	3.61491022726324	1.0408245440864	0.621340098095359	1.67512856047262	0.0939090103867319	0.371208988330962
AP4B1	20.7806507145117	1.28300020719397	0.354034608157358	3.62394008278343	0.000290148849053566	0.0109226323973426
DCLRE1B	4.46725960464652	1.82169618639105	0.547732090249816	3.32588909581724	0.000881369897038615	0.0227796846523164
HIPK1-AS1	1.21816165665041	1.30264383175527	0.728682180749556	1.78767076534699	0.0738291410138607	0.33016561340058
HIPK1	69.0287922317016	0.453770597604408	0.213566204991693	2.12473035058172	0.0336091194229939	0.214671363199738
OLFML3	24.0759260262687	-0.744173026917314	0.537367718812423	-1.38484877461923	0.166098713235767	0.491232937147281
SYT6	120.671612593336	0.00550116116859489	0.387652956179249	0.014190943422217	0.98867764536285	0.997114275217252
AL121999.1	21.5386683481223	-2.69800086931543	0.830666993307487	-3.24799334878197	0.00116221987397868	0.0274027182087106
TRIM33	177.233343871261	0.0531153352393288	0.100428227696802	0.528888505328272	0.596882796314434	0.842137928834431
BCAS2	60.1296086556356	0.610153687483116	0.544042771475622	1.12151786490643	0.262067491461143	0.602766974673305
DENND2C	7.29565725080425	0.294720022908664	0.374363829433005	0.787255604674829	0.431132252619712	0.742616728235877
NRAS	9.65335385433341	0.566646189325552	0.316233639417917	1.79185930493847	0.0731555061471132	0.328628796042831
CSDE1	119.881525444649	-0.148760189868581	0.154069718764965	-0.965538141180848	0.334275341692792	0.672130202590912
SIKE1	14.1815362014677	0.0736077789642377	0.340045645886667	0.21646440663078	0.82862576683292	0.94591537619092
SLC22A15	27.8650101166162	2.96723902470603	0.937611368338321	3.16467901830661	0.00155254121323158	0.0329650610466133
ATP1A1	69.1921622033109	-0.234511959719948	0.294341639188541	-0.796733891835574	0.425605596060735	0.739884351880262
LINC01762	16.1028321043089	0.732628333445715	0.413571973045416	1.77146514076103	0.0764833845319687	0.33586744094977
AL390066.1	10.103184039438	0.00303018919749298	0.278379288947966	0.0108851100559402	0.991315110249823	0.997797718278093
CD58	139.676651770533	-0.30397074079946	0.20036158597362	-1.51711087393509	0.129238693287969	0.432506986234271
PTGFRN	5.78652312489583	-0.0872224814696291	0.629036431306876	-0.13866046087095	0.88971846384891	0.965213856263766
CD101	1.22341198322466	-0.194735037099073	0.882391408004063	-0.220690087565059	0.825333750157923	0.944615296776913
TTF2	41.4745758431862	-0.081997120899542	0.219670353254603	-0.373273496785912	0.708944899797027	0.89693067282543
TRIM45	1.11169806665786	-0.22518141052984	0.892651726431558	-0.252261216622545	0.800839163552593	0.933267876092263
MAN1A2	134.897588564051	0.156734101361881	0.140426400226497	1.11612988091329	0.264366543337566	0.605591675169485
GDAP2	80.5306837842779	-0.0139601417089543	0.140143727745442	-0.0996130325169571	0.92065154683884	0.976125003263
WDR3	11.6490378649428	0.255573738348792	0.354963825939942	0.719999390563345	0.471525370790269	0.769014152304764
SPAG17	1.24540798303686	-1.17179372989887	0.991100390815737	-1.18231587915571	0.237080387223317	0.574544835154003
WARS2	21.3653756409342	0.159852255025504	0.289838075133661	0.551522621559594	0.581275463733282	0.833641124715487
WARS2-AS1	59.3217051474099	0.799303830545932	0.222355945214469	3.59470411180137	0.000324760454508007	0.0116111672760792
ZNF697	7.13522034277313	0.845217999464578	0.436318289111142	1.93715922655096	0.0527258826484492	0.274782033869856
PHGDH	3.58991675099853	6.18819800907364	1.30410960423787	4.74515177939362	2.08350049205719e-06	0.000377573897310597
NOTCH2	158.88256582098	0.530688165419996	0.212720183282729	2.49477109896362	0.0126038406640152	0.12147857560215
SEC22B	39.699150154205	0.121338082332578	0.21591382686506	0.561974580759069	0.574133338040901	0.829966429215049
NBPF26	25.2218276106845	-0.121082867572064	0.425480463268243	-0.28457914763463	0.775966588732938	0.925172935193918
LINC00623	153.940100425817	0.228089366769669	0.1505743522935	1.51479560293958	0.129824174355582	0.43340893468522
FCGR1B	45.4075191714427	0.0380301277754682	0.64704560605273	0.0587750344329964	0.953131293711641	0.985532246186077
AC244453.3	41.4354545588323	-1.56182819462347	0.441728993210173	-3.53571583172119	0.000406671890973825	0.0133995378875836
AC244453.1	2.64457196707565	0.723039011559967	0.898791630208302	0.804456769799244	0.421133226366898	0.736463345256744
FAM72B	3.66285948688478	-0.545968996145763	0.528461877614124	-1.03312844175379	0.301543794842378	0.64081215232254
SRGAP2C	470.773249528584	-0.93796728719211	0.258402175204407	-3.62987380601629	0.000283559815755033	0.0107695923717143
SRGAP2-AS1	53.3859244368855	-1.46725517531799	0.549459954194466	-2.67035871152622	0.00757702522801024	0.0894719286952815
AC244021.1	756.662298763244	0.137106457921001	0.431321731090017	0.317875145252968	0.750579646714546	0.913960762094398
AC239800.2	2.87269683160439	-0.457394871470313	0.74120149922174	-0.617099225987233	0.537169279191068	0.807385786111755
LINC02591	10.5392720113706	0.431822710353872	0.277516614827789	1.55602471088744	0.119702216431631	0.418096857061522
AC239798.2	3.57707976609616	0.573757826974629	0.867741515944816	0.66120822437533	0.5084787876546	0.792430314600572
NBPF15	40.7163524715748	0.0803449784079939	0.157031749374275	0.511647986653302	0.608897394685348	0.848807325238921
LINC01632	13.5390795133706	-0.204341167773098	0.441616277478997	-0.462712038015437	0.643570788412998	0.867996604982003
FP700111.1	62.5991923113074	-1.29586885652837	0.606563633165403	-2.13641040391058	0.032645976782502	0.21149284223242
SRGAP2B	739.091122036896	-1.27508274627604	0.283613632034392	-4.49584435391813	6.92944131591626e-06	0.000863962743268439
FAM72D	2.68068871315189	-0.71584754069996	0.577393424566293	-1.23979163988171	0.215052471212731	0.550809473853211
AC245014.3	2.51197084549711	-2.5487498684039	0.990094813751134	-2.57424827703879	0.0100458156828614	0.105572513430476
NBPF20	6.60856007260849	1.16864558736528	0.358114367209194	3.26333064063472	0.00110110973844235	0.0262799315063154
GPR89A	25.5325275448089	1.27274819956606	0.347201136727351	3.66573742114653	0.000246626880845022	0.00981947849762137
PDZK1	2.62353087840415	1.26410906908129	0.624756528941177	2.02336271895177	0.043035764910503	0.245322749133207
RNF115	138.147811783742	0.0282038430364034	0.103745039320082	0.271857268754672	0.785731768737209	0.928191436047101
POLR3C	38.1615193894125	0.230840570192707	0.190495422639274	1.21179064039681	0.225592531996766	0.562135190709138
NUDT17	4.70185614502068	0.57038468751813	0.430910335855918	1.3236737206249	0.185611429813706	0.515458771415391
PIAS3	8.41729848769481	-0.239093768555329	0.22919983272314	-1.0431672908075	0.296870819676574	0.636939940068751
ANKRD35	1.49691267604573	-1.31633134376083	0.993651254103037	-1.32474179278229	0.185256806487913	0.515458771415391
ITGA10	5.26993663126764	0.962311386363815	0.487638829252584	1.97341009090431	0.0484488588689871	0.261362224116706
PEX11B	10.0556317255826	-0.804459705226562	0.421457086054637	-1.90875828606254	0.0562932803028469	0.285725702571599
RBM8A	17.219756129427	-0.0724075594130343	0.344269683966289	-0.210322206064838	0.833416204947726	0.948597551597396
LIX1L	25.1015181740985	0.136885312527586	0.219903511546543	0.622478975278273	0.533626964386779	0.805712654575944
POLR3GL	5.88370418762481	-0.270593941803119	0.353718603130001	-0.764997767741577	0.44427287386926	0.751319724627268
TXNIP	271.80796007362	1.0027287962022	0.320556490311275	3.12808764292528	0.00175947707152282	0.0360685572518673
NBPF10	27.6058379254195	0.692360593540618	0.274800600917471	2.51950174500728	0.0117521057852721	0.116965179312641
NBPF12	59.5199127488423	-0.151993427013481	0.147624089575755	-1.02959772656538	0.303198882922677	0.641295507990577
PRKAB2	17.328834437454	0.113414585178969	0.20660838397064	0.548935057713272	0.583050018220042	0.834715153661764
AC242426.2	45.2770610839713	-0.396620539548303	0.300314444450525	-1.32068419244364	0.186606687001975	0.516009963546484
FMO5	18.2786709303741	-0.52767863518424	0.267248011069881	-1.97449041088003	0.0483260067261211	0.26088008826692
CHD1L	1.64531744166494	1.02563947982684	0.877093302689967	1.16936188736283	0.242257858517311	0.580675090273451
LINC00624	11.7303134638652	-0.147348954779008	0.393040468734093	-0.374895122768376	0.707738466453846	0.896714195141834
BCL9	4.921242899259	-0.600757442588061	0.489101129490321	-1.22828880647668	0.21933857144069	0.555242249088957
ACP6	25.9048336480069	0.533299530365316	0.242069848465177	2.20308119225362	0.0275890265493371	0.192641119521245
GPR89B	37.0324978454483	2.03086904261356	0.465717827481468	4.36072858450833	1.29630081389061e-05	0.00130340956028936
NBPF11	51.8709461497907	0.265558477554988	0.179659710312522	1.47811925719485	0.139375860534452	0.44842543072449
NBPF14	48.457499880787	0.747768992314639	0.271908413821093	2.75007669606961	0.005958131736195	0.0789604448202373
PDE4DIP	319.608465796774	1.8523645253339	0.525814021496191	3.52285114052881	0.000426931078611179	0.0138646770411774
NBPF9	39.4836901009244	0.623158029072201	0.246627165106826	2.52672096685814	0.0115132936275415	0.115466332809031
AC245297.3	289.046115876851	0.149241821961483	0.155928368442414	0.957117832067866	0.338507784040837	0.675980292504632
AC245297.2	1.33002180473653	0.170179037416787	0.843162621998798	0.201834181184836	0.840046358700988	0.950267170950346
AC242842.3	20.1338568724301	0.14109262368359	0.271294900279172	0.520071050131797	0.60301405513084	0.846123576919796
FCGR1A	86.2080261185056	0.118635607212141	0.549024193259637	0.216084479825531	0.828921897245586	0.946012578249302
HIST2H2BF	63.7763931433697	-0.935756527895129	0.492370831030612	-1.90051170565169	0.0573660003017731	0.288772514655155
HIST2H2AA4	1.40044791361236	-1.79478292116421	1.26997914490523	-1.41323810581011	0.157585725792274	0.479050801218514
HIST2H2BE	26.6527640784441	-1.89607952836179	0.556369646216225	-3.40794926764374	0.000654530625484651	0.0185808010895779
HIST2H2AC	7.90491765143083	-1.37508822092017	0.634215611815464	-2.16817151029116	0.030145639593095	0.202683258437613
BOLA1	2.69794719377609	-0.254590300355137	0.516761275221022	-0.492665206475169	0.622249165977542	0.856521173615633
SF3B4	7.25876727681631	0.667978421306971	0.331244412517168	2.01657264565135	0.0437401300330858	0.247946338542734
OTUD7B	3.74961495663469	-0.638121539032168	0.796426007039255	-0.801231418100484	0.42299768581677	0.737500510896208
VPS45	114.205946037509	0.105493781105002	0.130276258205608	0.809769811921575	0.418072485864814	0.734821212608901
PLEKHO1	126.317496911949	-0.708064883542731	0.232212206279969	-3.04921474579612	0.00229440409559346	0.0432385584399324
AC242988.2	4.54700088552696	0.236634333369855	0.545859791157752	0.433507536556157	0.664646092072299	0.876700337190066
ANP32E	23.0533870142937	-0.368588877627513	0.326562212478617	-1.12869420754445	0.259026853670818	0.600019844598647
APH1A	24.0494892582818	-0.185723442283372	0.276730591951869	-0.671134481278003	0.502134862497678	0.789155524428553
C1orf54	24.5638687925647	-1.08942098945262	0.321213436110656	-3.39157976280084	0.000694909331627231	0.0192707507711929
MRPS21	22.0486935687863	-0.163551690698295	0.205541634245926	-0.795710763409659	0.426200169316184	0.740174909604717
PRPF3	38.5587980017308	0.177617229328221	0.143046976435249	1.2416706298481	0.214358110550501	0.549740193011281
RPRD2	160.13348412807	-0.0961015330209557	0.109539472045231	-0.877323317582484	0.380311050585259	0.709753050337836
TARS2	14.5376169609594	0.14984113869774	0.299396768629798	0.500476806691984	0.616739383273958	0.853395411487002
FALEC	2.10726754980963	-0.0985077545099151	0.502018224901965	-0.196223462861636	0.844435264319305	0.952143220548139
AL356356.1	24.5557244901231	-0.42971884235165	0.368654134568193	-1.1656422702406	0.243759109942142	0.58224097841771
ADAMTSL4	13.9603294808401	-0.506564317161894	0.547880510148012	-0.924589044105699	0.355179714093468	0.69003687910081
MCL1	96.3379672103904	0.0119959813721006	0.449550829826103	0.0266843715464632	0.978711478393799	0.993988832759773
ENSA	96.4686505283693	-0.105206326484046	0.182112318971076	-0.577700218625823	0.563466531536643	0.824488394892365
GOLPH3L	42.3393062113706	0.332131991769497	0.202227830626996	1.64236539916262	0.100514301143014	0.384420952960461
HORMAD1	6.76320685433908	1.42688126312782	0.485605004598957	2.93835782089237	0.00329955961041833	0.055895257096054
CTSS	193.00739802822	0.0355965173151299	0.190293036778367	0.18706158626597	0.851612346191256	0.954287359359792
CTSK	4.87700154318654	0.497117210055269	0.389499534071407	1.27629731635092	0.201850438494718	0.533826418452432
ARNT	91.7764080130444	-0.323038378954547	0.111234064809026	-2.90413174695325	0.00368273154182496	0.0597246317162768
SETDB1	61.7134945368271	-0.0575407875045441	0.184046450933118	-0.312642744333354	0.754552099597014	0.916099991388368
CERS2	22.8642221033344	0.248679873836827	0.368916092512108	0.674082478060145	0.500258878635326	0.788417423948981
ANXA9	1.45508073970359	0.41599545958794	0.665545437696418	0.625044416242684	0.531941907147593	0.804537534140365
MINDY1	6.9899532883154	0.193323333191595	0.274666112471785	0.703848507017605	0.481527121910671	0.775816917948221
PRUNE1	12.9401486658857	0.214007849809524	0.261988465467768	0.816859816432845	0.414008543933278	0.732984072862731
BNIPL	5.20199001153482	2.23145908479947	0.620192796663776	3.59800871084482	0.000320662881760804	0.0115416420606054
C1orf56	24.9749430562875	-0.10851625869921	0.593992751471914	-0.182689533551221	0.855041628567021	0.954820496636656
CDC42SE1	123.235404716227	0.26738325345726	0.213835053935401	1.25041824778661	0.211146802118604	0.54586657473352
MLLT11	2.42105535038812	0.435698301512563	1.20186200226533	0.362519407961427	0.716963922997368	0.900925894344745
GABPB2	41.0577794444106	0.339314217027203	0.278367377958226	1.21894389894394	0.222865486307202	0.559371948052985
SEMA6C	2.22185516052219	0.516382379162745	0.744498143579868	0.693597940593587	0.487934385610591	0.780589933679936
SCNM1	29.8541730524515	0.237900946715703	0.251004950958121	0.947793841546161	0.343234416310481	0.680833445106127
LYSMD1	1.57340491533343	-0.166199013377139	0.706077164624339	-0.235383640349796	0.813910982517498	0.939490287349706
VPS72	12.2218585511924	0.223078413937801	0.2373577279751	0.939840534542036	0.347299363432605	0.683239789696587
PIP5K1A	140.804673848039	-0.284521989529901	0.163547608741019	-1.73968908332037	0.0819136272525994	0.348031264471384
PSMD4	33.1926731028587	0.14336021085832	0.199252220467304	0.719491158101521	0.471838348182029	0.769014152304764
ZNF687	8.02574538178203	-0.173499892065628	0.2752269026809	-0.630388564401297	0.528440390893006	0.802938821494345
PI4KB	67.9432444542258	0.221931686693202	0.149595515630706	1.48354504984673	0.137929656557327	0.446446171467469
RFX5	9.13011833712605	-0.345518255928506	0.246737384439224	-1.400348215224	0.16140906911659	0.483879411258864
SELENBP1	3.32497277879521	-1.20063367688007	1.11832948420697	-1.07359565658904	0.283003945146653	0.623900848393405
PSMB4	16.0258404109323	-0.170966740291092	0.38904839328628	-0.43944851910823	0.660336576700709	0.875337717774989
POGZ	206.323344457638	-0.189172677717717	0.0873241813340982	-2.16632638093624	0.0302862551810672	0.203015607310508
TUFT1	4.31760460406129	-0.157082827583816	0.419066143197403	-0.37484017769916	0.707779331689364	0.896714195141834
SNX27	135.024779621707	-0.113826773217839	0.186130194132212	-0.611543837626822	0.540839606000581	0.809545261190842
MRPL9	6.93063782113798	-0.0167296349150231	0.30732956937154	-0.0544354874450696	0.95658820586519	0.986799480950518
TDRKH	5.90978076353567	-0.119566551615942	0.37448646906358	-0.319281366600303	0.749513161140616	0.913374153881395
TDRKH-AS1	1.10381751141839	-0.0540884750164567	0.841089305761789	-0.0643076480059009	0.948725263833989	0.984408181490634
THEM4	16.942684779409	0.132069171625516	0.366260506003488	0.360588077231179	0.718407403511116	0.901033837867599
AL450992.2	2.03931976143384	0.610740307464774	0.576153818630907	1.0600299567849	0.289130971026499	0.630544769580329
S100A10	4.46866964656417	1.91616765323173	0.95175007839112	2.01330968784463	0.0440820598211007	0.248940288636115
S100A11	65.1159518497071	0.553843836903441	0.437482452628784	1.26597954632341	0.205520405152954	0.538130046843912
TCHH	7.33997926138512	3.37998277206846	0.957615545574857	3.52958218743145	0.000416216404437047	0.0136850900066485
FLG-AS1	29.8492400462791	0.272379488975643	0.354140530464586	0.769128257130908	0.441817174936511	0.750287324173904
S100A9	6.68508915325154	0.648063196741396	1.14539548669758	0.565798629615612	0.571530678164604	0.828740753553718
S100A8	5.33230016204221	0.764182608049274	1.11626637160696	0.684588040531195	0.493603915917114	0.783621985287586
S100A6	11.9051294791709	2.05652400083811	0.761484903168543	2.70067599801507	0.00691987139447513	0.0847769636855211
S100A4	11.5581904120457	1.64036628935414	0.567833138546441	2.88881746766877	0.00386693469452047	0.0613800825769193
S100A13	17.1878464039844	0.685808623430463	0.785582600721483	0.87299365184592	0.382666537867006	0.7120174298779
S100A1	2.55624326963212	4.12864543986183	1.721554987723	2.39820712629258	0.016475545946946	0.142722654797422
AL162258.2	2.62251255497626	0.648839435769998	0.662275493523404	0.979712283053198	0.327228161223966	0.666821507933513
CHTOP	33.58654884339	-0.167464852998634	0.195503484049231	-0.856582448200583	0.391675689265263	0.718571585308903
SNAPIN	5.19934299845918	-0.391840547853953	0.439236520837676	-0.892094644376718	0.372342205263663	0.703043140834867
ILF2	15.1011530846342	-0.291606400932465	0.237558265565493	-1.22751528025477	0.219628982253289	0.555622515713353
INTS3	50.0135575893634	-0.0317299109390485	0.140904943432593	-0.225186641192809	0.821834081368345	0.943172618418679
SLC27A3	5.22683787126025	-0.627469439714239	0.47497144392594	-1.321067714151	0.18647878706288	0.515892138994585
GATAD2B	216.867437466763	-0.337796642189498	0.129403766827215	-2.61040810844817	0.00904342644586347	0.0993247365460057
AL358472.5	5.79020323854907	-0.352104669331792	0.546131174885349	-0.644725453377955	0.51910511847691	0.798170212259535
DENND4B	86.4226612594178	-0.0569703560169323	0.15390452573793	-0.370166866398339	0.711258162645042	0.89790305662491
CRTC2	18.7358442359494	0.163913237530316	0.296656314428886	0.552535811839624	0.580581305584722	0.833335756818742
SLC39A1	3.38005492222547	0.829480818750423	0.587792783131329	1.41117897761786	0.158191847197668	0.479840392871869
AL358472.7	1.1010774252814	0.405575126045554	0.614535143378061	0.65997059796472	0.509272697623499	0.792713492832635
CREB3L4	3.11148820148806	0.434938475653962	0.522028820958945	0.833169469177963	0.404749158737987	0.727148776822078
AL358472.6	1.41413554301236	1.81841357108015	0.884150681055601	2.05667835816076	0.0397171752674502	0.235375267487263
RPS27	49.6075452835424	0.214470224002772	0.536838579173813	0.399505982473985	0.689520416525172	0.888422241191668
NUP210L	7.50950554045736	0.362470796851295	0.454467573986848	0.797572406918925	0.425118668856239	0.739367755175146
TPM3	95.1753583991654	-0.29195663434395	0.208850384226488	-1.39792241908129	0.162136365533113	0.485567881789695
C1orf43	54.4232486912092	0.342663675160595	0.161756942849587	2.11838619798365	0.0341423738076991	0.216304429184143
UBAP2L	61.414888464394	-0.198874005399554	0.138050898275213	-1.44058465308271	0.149702058678419	0.467369107472587
HAX1	13.0065796920347	-0.311859554080871	0.445183462603191	-0.700519179794518	0.483603131504767	0.777625924305646
ATP8B2	4.76350351967783	-0.728275614475953	0.632907287518637	-1.15068293387996	0.249862700012864	0.589362927659691
IL6R-AS1	2.59753148191631	-0.272174992589159	0.614123236137323	-0.443192793519863	0.657626290967974	0.874166321583773
IL6R	170.910435555131	-0.3603912690095	0.206147225943931	-1.7482227440088	0.0804254647322619	0.345392909300717
SHE	2.997292957754	-1.33077381406765	0.612972893637008	-2.17101576249424	0.0299299808879279	0.201755515630777
TDRD10	5.44941678289347	-1.30270993465022	0.593345209720455	-2.19553459488443	0.0281252721187209	0.194901007545694
UBE2Q1	19.7277961014396	0.283600911470039	0.270969813461808	1.04661441009558	0.295277453068398	0.635342534851429
ADAR	119.342438191661	0.121827893765734	0.159675495895261	0.76297175770568	0.445480239204459	0.751939830267981
KCNN3	1.63443834349525	0.632863125193426	0.929630202525919	0.680768679281137	0.496017871319374	0.785214679991106
PMVK	17.9059023746679	1.52672717517497	0.46328419182985	3.29544414011798	0.000982662375028455	0.0247411843535032
PBXIP1	16.5239698295719	0.701682935008373	0.444061976463697	1.5801464034283	0.114073342562481	0.407068611638544
PYGO2	9.95387315298015	0.681251884039844	0.343014392026111	1.98607376214111	0.0470251341650395	0.257153233670926
AL451085.2	1.37484795376724	-0.069998059792151	0.600912017793768	-0.116486370249586	0.90726708752535	0.970204306235939
SHC1	2.47541340736774	0.244445457790091	0.480850046376152	0.508361098501112	0.611200129034668	0.850599221622679
CKS1B	2.57600540583748	-0.267093965572594	0.850518769846171	-0.314036532810325	0.753493292099543	0.91556596287582
FLAD1	14.367765496422	-0.00307422536729671	0.217757718417472	-0.0141176413384484	0.988736126105324	0.997114275217252
ZBTB7B	19.1221816362188	-0.0495132543862728	0.256203705203254	-0.193257370524726	0.846757410311499	0.952487494745919
DCST2	1.6698829818317	0.672826406000161	0.637143847097288	1.05600392919972	0.290966419738138	0.632155636427613
ADAM15	12.206803195845	0.0365517579777017	0.407773897817075	0.0896373165947436	0.928575429399844	0.979372875921933
SLC50A1	9.13359018560503	0.546641367592096	0.304428315551543	1.7956324680302	0.0725529886202416	0.327370679689191
DPM3	5.65408080315648	-0.187364882346238	0.430078548738513	-0.435652703199935	0.663088726294013	0.87653246129127
THBS3	6.55386193699009	0.428799400861154	0.369181049085821	1.16148811517536	0.245443453616006	0.584362393004193
MTX1	4.30485854275161	0.76578677169219	0.432612336804832	1.77014547793089	0.076702909204991	0.336546970709399
GBA	18.9922181634522	0.165737049942504	0.303546863569769	0.546001523433333	0.585064890012214	0.835717279029356
FAM189B	7.14736170212451	1.0124595394761	0.425042660557813	2.38201863819358	0.0172180259720454	0.146076720073124
SCAMP3	25.2514075909234	0.628484090523642	0.20620151804256	3.04791204492454	0.00230437363941484	0.0433739893360873
CLK2	20.1095819497869	0.0665923412812948	0.233258691090369	0.2854870743294	0.775271005747905	0.925089857176411
HCN3	2.37527190256548	-0.108037821694658	0.665644795716886	-0.162305515478872	0.871065271546918	0.958645142955433
FDPS	41.8765925145778	-0.126122133177217	0.204675126321799	-0.616206450894878	0.537758271401261	0.807792221475366
RUSC1-AS1	3.1534052898748	-0.600338117013748	0.424581118287256	-1.41395387396286	0.15737544617353	0.479050801218514
RUSC1	5.3011235231374	0.217158961204172	0.593898539076127	0.365649933306766	0.714626310047349	0.899487242940392
ASH1L	527.101061606429	0.0510291628719107	0.125082206360731	0.407965004428726	0.683299367560973	0.885779981839354
ASH1L-AS1	2.15476498934552	-0.336598449219948	0.503173933668591	-0.668950489477551	0.503527061308024	0.790156000031528
MSTO1	7.84401317289188	0.415460265921404	0.394115487972851	1.0541586885061	0.291810270270435	0.632350258921682
YY1AP1	88.7257459913654	-0.313160852291272	0.144367987062479	-2.16918486337102	0.0300686518476576	0.202340215477437
DAP3	108.128726346365	0.0700475762818842	0.104528360516611	0.670129866532754	0.502775007218334	0.78973478003404
GON4L	145.801612085196	-0.0343009955308253	0.187762254738484	-0.182683125416234	0.855046656906342	0.954820496636656
SYT11	7.42227098618965	0.874603200291694	1.19418199077622	0.732386861506096	0.463932475717366	0.764343235274492
RIT1	24.0234380256308	-0.269100482625788	0.278930943248343	-0.964756650846719	0.334666712974503	0.672435770228629
KHDC4	46.3961677749151	0.0616927304127102	0.165812825551393	0.37206247591257	0.709846333825798	0.897311632141704
ARHGEF2	98.8152758804306	0.00803588506710861	0.1700874797248	0.0472456002059094	0.962317484368466	0.988122150077912
AL355388.2	1.78530204867937	0.923742644257101	0.695067688324518	1.32899667150952	0.183849068007899	0.51395295513957
AL355388.3	1.71637567584994	0.433980554646598	0.632741370954296	0.685873525216269	0.492792866398491	0.7832483027834
SSR2	23.3491732953256	0.189207593137059	0.296466572782165	0.638208858966651	0.523337731167418	0.79988389577366
UBQLN4	19.4768857133977	0.56565012118969	0.280964529895563	2.01324388313339	0.0440889787320195	0.248940288636115
LAMTOR2	12.075740852378	0.364351978674578	0.348739813558748	1.04476737243309	0.296130498077512	0.635964422287174
MEX3A	1.45274639971699	-0.0329280174140194	0.73929640430645	-0.0445396693697027	0.964474231752275	0.98864317954875
LMNA	6.53945826298953	2.34955788685933	0.895346035764352	2.62418974676481	0.00868553828601346	0.0971745256191814
SEMA4A	6.63637302581009	-0.33857460610737	0.652381960095475	-0.518982171208138	0.603773174166427	0.846207430767005
SLC25A44	10.4416170795764	0.254632204349841	0.242520385026379	1.04994144851842	0.293745033459151	0.633986476452136
PAQR6	1.52862081958366	0.509281734605357	1.66879438577778	0.305179439088295	0.760229491158374	0.918890694873838
SMG5	55.5646044378919	0.596055528721538	0.23718031008754	2.51309026664795	0.0119678708476653	0.11827474138292
TMEM79	12.1795688545453	1.64952450595102	0.501980667834412	3.28603193638356	0.00101609488922996	0.025069590585826
GLMP	12.89062806934	0.104603304616245	0.284914886873729	0.367138782265891	0.713515500062327	0.89875967529658
CCT3	60.8979438101428	1.85333635335213	0.430567801465667	4.3044007170144	1.67438359069073e-05	0.00149972806097213
TSACC	1.32162376628337	0.702105830627823	0.733929288533216	0.95663961310361	0.338749187325068	0.675980292504632
MEF2D	77.3908036506963	-0.458924501344323	0.266996845964603	-1.71883866150675	0.0856437536075717	0.357015917880594
IQGAP3	1.76015880345498	-0.224333639825551	0.760220241602071	-0.295090327183074	0.767924878688345	0.922539831523769
NAXE	3.93755261579391	0.840898907567606	0.54315251106324	1.54818193866308	0.121578498630325	0.42069291766288
GPATCH4	14.4227653724149	0.704451163764653	0.414777212040157	1.69838444185418	0.0894352265732962	0.361568873189318
ISG20L2	13.6196762741481	0.230674167772161	0.222571441625613	1.03640505757328	0.300013211865749	0.639548599449851
RRNAD1	21.010455098593	0.141419767707522	0.222517093998322	0.635545634568589	0.525072613734431	0.801101976020666
MRPL24	6.48389909570637	0.519511455019677	0.504864627079615	1.02901139662881	0.303474319493949	0.641656121192945
HDGF	21.3509570562294	0.975544380820463	0.392640543000072	2.48457373598397	0.0129706643203445	0.123789224392266
PRCC	29.6697377338028	0.00562562185730966	0.140272849239031	0.0401048519925861	0.9680095335848	0.989970166159141
ARHGEF11	148.40098471892	0.391640779505577	0.138216954946525	2.83352197751063	0.00460381421233736	0.0673081092863768
ETV3	17.7162723899751	-0.0548312974206555	0.321644472149709	-0.170471754276363	0.86463914603688	0.95671999226019
CD5L	1.29268338883317	-0.136591826544099	0.873397722250609	-0.156391324438222	0.875724575131108	0.9607231247224
CD1D	5.21610718810241	-0.678698990484362	0.769194351214873	-0.882350461118725	0.377587316209595	0.706531194996583
MNDA	52.0268151126313	-1.49779950948048	0.522378509824448	-2.86726862095424	0.00414031427908042	0.0638383418720519
PYHIN1	1.97939206132922	1.21217714256219	0.892300636735923	1.35848512559219	0.17430979923881	0.502268264046422
IFI16	423.025639405887	0.192870925584592	0.215141036963414	0.896485990338471	0.369993259355275	0.701999796784354
AIM2	3.41939654809449	-0.365533171006908	0.718682531716579	-0.508615633294758	0.611021668768738	0.850551331525614
DUSP23	5.53371360107041	0.429501440388295	0.455077437893401	0.943798581569985	0.345272585589711	0.682091538379588
SLAMF8	25.3451586585924	4.14269964404051	0.672373591567963	6.16130629755968	7.21472851915509e-10	1.60630777101474e-06
AL590560.2	1.94136983267554	-0.0321745383394651	0.794394951898004	-0.0405019420913895	0.96769295874859	0.989970166159141
TAGLN2	9.93394995692667	0.940548214760599	0.600001323132593	1.56757690108085	0.116979906342133	0.412379968410348
IGSF8	1.82316009198292	1.42403655579571	1.15852572426198	1.22917991890329	0.219004356207237	0.55510117960022
PEA15	32.4650395951868	-0.0572182486732175	0.600048727056432	-0.0953560037597353	0.924032060693344	0.977211743493625
DCAF8	15.2401454334759	0.0675719624437135	0.258921931940776	0.260974271036914	0.794112348619241	0.931266936812314
AL139011.2	7.3966400411084	0.760524443206481	0.445311284826855	1.70784902408702	0.0876643598804705	0.359507658533945
COPA	194.315505029762	0.488845952106251	0.282309757426338	1.73159424797354	0.083345831075596	0.351925528756629
NCSTN	29.6747338324701	0.292218610257662	0.216939329791925	1.34700614470387	0.177978253683987	0.506721060223775
NHLH1	1.11023883803054	4.35357923333095	1.35979344841257	3.2016474549229	0.00136644119349513	0.0303361623940478
SLAMF6	1.38839095940626	1.01815741848372	0.989757916301315	1.02869338220454	0.303623780685237	0.64171096039862
AL138930.1	8.54899941853214	0.0132853661094092	0.710930742171397	0.0186872860059922	0.985090570782766	0.995840494017116
CD84	175.812957771765	0.0124597707265068	0.32570785067621	0.0382544378363578	0.969484817512887	0.989970166159141
AL121985.1	2.61174825297316	3.19473894812034	0.768828055040875	4.15533606919493	3.24809759848823e-05	0.00250601985507124
CD48	5.12022183699375	4.3054413527403	0.866960053830732	4.966135791051	6.83001395995193e-07	0.000163762719332078
CD244	2.12774480341196	-0.699116570287661	0.889034857348006	-0.786377007053613	0.431646649809378	0.743231325569499
F11R	23.4952095730129	-0.0169328218609416	0.559517572018685	-0.0302632530375224	0.975857102968254	0.993298650821991
AL591806.3	4.63632612294108	0.649969403816749	0.492217577225853	1.32049206263618	0.186670784374403	0.516009963546484
USF1	14.8210217043637	0.0355955548277812	0.211773997982601	0.168082744656432	0.866518183988242	0.957382444004877
ARHGAP30	85.5851908233135	0.287491055123082	0.240478845857757	1.19549415707497	0.231894017743226	0.567766020188486
PFDN2	24.2104999056116	-0.148313972990129	0.355864077016502	-0.416771409560543	0.676845616581227	0.88295295341244
NIT1	20.8483749359709	-0.0876267379027825	0.244153461207653	-0.358900248513191	0.719669713709936	0.901539465329905
DEDD	11.7908134784803	-0.491251646202918	0.282799147967503	-1.73710440690355	0.0823687436434708	0.3488689385966
UFC1	12.6322833960683	-0.0454956014696694	0.37128137165928	-0.122536719971559	0.902473966765952	0.968407541399238
USP21	4.19882344073429	0.726621387766502	0.403241322053045	1.80195170491708	0.0715530042830101	0.324685384805434
PPOX	8.74590014950621	0.305712786829605	0.316372777654289	0.966305600299365	0.333891284558864	0.671792283523691
B4GALT3	8.17070253813881	0.130056194704479	0.289723956964526	0.448896929570802	0.653506011113953	0.872348442928362
NDUFS2	46.9506714890278	-0.660919326553631	0.297343259981749	-2.22274863938129	0.0262327541149081	0.187971251899238
FCER1G	72.9135707454674	-0.210673015918235	0.52796802073541	-0.399026091816674	0.689873979011971	0.888422241191668
TOMM40L	8.87829686502024	0.794670341422818	0.327050316678414	2.42981064655018	0.0151067128953696	0.136012779014637
MPZ	5.0092089600675	0.215893795978955	0.386934281201203	0.557959856409546	0.576871796711904	0.831072929539196
SDHC	49.5402370459374	0.0524141184496437	0.132210003604706	0.396445934653753	0.691776085136176	0.889915830528048
AL592295.4	29.773331410028	0.0719299993858581	0.309742208510824	0.232225371323084	0.816362972866623	0.940286522217599
AL592295.3	10.7476306957962	-0.78627260368108	0.560457244979943	-1.40291273013915	0.160642864280892	0.483135515862377
FCGR2A	297.399770537254	1.35475904782176	0.369610668147762	3.66536781692717	0.000246983353934397	0.00981947849762137
HSPA6	184.087021265345	4.09243795617713	0.716550358561153	5.71130543343084	1.12112823906712e-08	9.70710200325616e-06
FCGR3A	145.426176382425	-0.544524133989348	0.510652610819888	-1.06632987367885	0.28627454975189	0.627332516575254
FCGR2B	33.723515787851	2.05221406219033	0.54817543908534	3.74371764195521	0.000181317403575559	0.0079127314747488
DUSP12	19.3266905979738	0.257078529683657	0.263553549611927	0.975431862185868	0.329346085244156	0.669030417971529
ATF6	450.569258231789	-0.0560489320348914	0.275455518027103	-0.203477252648018	0.838762023535722	0.94983560033885
OLFML2B	37.6172449664938	0.62196769158395	0.37946200563187	1.63907764770353	0.101197089551057	0.386022639664435
NOS1AP	67.5999336913623	-1.99101768779091	0.532115332848989	-3.74170328287824	0.000182777242920088	0.0079127314747488
AL450163.1	1.14274377890481	-0.653389975008139	0.926659435823802	-0.705102597295925	0.480746390314861	0.775206542936198
C1orf226	1.25556312124309	-0.825002869096608	1.07241342221461	-0.769295545921946	0.441717880774417	0.750287324173904
UHMK1	63.4386681186134	0.165850599979523	0.215009408984909	0.771364382435764	0.440490980573438	0.74959457424587
UAP1	9.04056777482417	-0.207597347264152	0.361026419477614	-0.575019821442802	0.565277891632482	0.825405583588385
DDR2	2.75816933870253	-0.132757332623942	0.711208748312809	-0.186664369552371	0.85192379399644	0.954441257237763
HSD17B7	33.5951849732661	0.430041043477842	0.25081596478532	1.71456806525823	0.0864244478991488	0.357654015004842
RGS5	4.21645910105519	0.0762670150715156	0.867716588528941	0.0878939230616908	0.929960986606877	0.979549931356912
NUF2	3.66981679697329	0.390555821466864	0.588754202587773	0.663359717434271	0.507100198592789	0.791820117730549
PBX1	23.2977805584794	-2.99692130246586	0.933746876494373	-3.20956500943531	0.00132935981629747	0.0298962088556942
MGST3	76.1565088809687	0.373276994568985	0.310377434932346	1.2026550662433	0.229109828898639	0.565833196869575
ALDH9A1	18.3452653054977	0.177393433540573	0.304900830766789	0.581806986535425	0.560696697556559	0.822521855980807
TMCO1	31.4066517608878	-0.139069487009008	0.257221044123885	-0.540661389050377	0.588740996205134	0.838177439102677
TMCO1-AS1	2.3428853028281	-0.328110292627238	0.616473944967704	-0.532237080424262	0.594561804074329	0.841086113869331
UCK2	32.5527698284649	-0.419464750914569	0.397008120511486	-1.05656466264254	0.290710315116801	0.632155636427613
FAM78B	3.83748768107514	-0.035007489827555	0.725952818520484	-0.0482228168752088	0.96153866610205	0.987898437350814
LINC01675	1.10247205827077	0.424119316819591	0.834461344819071	0.508255198941	0.611274384483414	0.850599221622679
POGK	30.9027967957184	0.119968193599302	0.162446093722707	0.738510793642636	0.46020411057804	0.761266629237462
TADA1	7.96034973960648	-0.0257128878583928	0.405493455198264	-0.063411351105089	0.94943894856868	0.984694617251806
GPA33	1.48680298244596	1.25472820816074	0.727509533759739	1.72468971186722	0.0845834061058486	0.354273312930962
DUSP27	4.25147240531727	-1.75211567773932	0.980725184541901	-1.78655112090115	0.0740100678004121	0.330511332812581
POU2F1	216.853055282038	-0.361646614626256	0.125937011659591	-2.87164678485298	0.00408339094281579	0.0633861034300638
CD247	24.8872079331601	0.673713089773861	0.63990672959173	1.05283013698528	0.292418850019473	0.6328544799911
CREG1	102.696969251967	-0.455070277670141	0.284079492629024	-1.60191175173779	0.10917512542772	0.399318077866938
RCSD1	415.012028632735	-0.256180651232374	0.211048043049788	-1.21384992502365	0.224805037687427	0.56131370938878
MPZL1	166.535753326979	-0.187669868381364	0.22680942612349	-0.82743416615844	0.407991022026379	0.728522007135784
ADCY10	10.4449583887422	2.25277021660664	0.641276358143343	3.51294755841144	0.000443164935936941	0.014240671188819
MPC2	20.3240744516032	-0.00353572290863482	0.367221022209522	-0.009628323801728	0.992317827787849	0.998018568349117
DCAF6	237.544909739583	-0.325621289823915	0.188351146061481	-1.72879908953474	0.0838450591780987	0.352882864512738
GPR161	15.6134603149862	0.0190955372500887	0.360650803773884	0.0529474412652662	0.957773784718864	0.986812757492086
TIPRL	30.0768711720356	-0.248786488152941	0.183105395236718	-1.35870648612681	0.174239615957981	0.502268264046422
SFT2D2	94.8194416212094	-0.266138848786061	0.142786616022586	-1.86389212238185	0.0623368552172868	0.300408128806869
TBX19	30.6492466919981	-0.128170355109303	0.306845294925803	-0.417703504758953	0.676163909529041	0.882506869609756
AL023755.1	1.20109689920328	-0.515031595259964	0.829607247820894	-0.620813760502675	0.534722168315908	0.80596179818215
LINC00970	3.58937233926124	0.0460608679019561	0.907231161695953	0.0507708176776591	0.959508144995819	0.987251779514941
ATP1B1	24.0031427290252	0.630002255962045	0.916910904524224	0.687092118605512	0.492024680472355	0.782872552097035
NME7	41.6055140131943	0.026280816051713	0.248725830090289	0.105661788492867	0.915850698944329	0.974309552905903
BLZF1	28.4566798254365	0.306689128951763	0.218942820692806	1.40077271308234	0.161282050862605	0.48371876283974
SLC19A2	26.3235394129827	0.54066590854581	0.550061741121099	0.982918585546162	0.325647509820771	0.665340382873193
C1orf112	33.4152230327296	-0.349575370082878	0.390758463183757	-0.894607290740848	0.370997053093009	0.703043140834867
SELL	5.98966326526912	-1.87403086622933	0.828792029617331	-2.26115937323216	0.0237493898556904	0.176928413432569
METTL18	2.54913755981144	0.796933500744454	0.475587401890348	1.67568252980804	0.0938003935821224	0.371129508498953
SCYL3	21.8757984071135	0.105087940555043	0.253722017759219	0.414185341434461	0.678738376239467	0.883868448670796
KIFAP3	33.7732644880298	0.00616298902895579	0.310325326813339	0.0198597681093004	0.984155239207689	0.995593688211831
GORAB-AS1	1.34181025688196	-0.132246042616449	0.788704469574573	-0.16767502622089	0.866838944189615	0.957522499482256
GORAB	12.8923132679709	0.263717817518968	0.25316280298987	1.04169259624417	0.297554222679147	0.637871917282207
MROH9	2.10571005486354	-0.33000191362572	0.627402470274348	-0.525981215026804	0.598901258862458	0.8433319697515
FMO4	17.042422569823	0.258029439779694	0.296655078425054	0.869796132092449	0.384411825628207	0.713086121395972
PRRC2C	458.025406525323	0.244998838308268	0.275367021194649	0.889717429652135	0.373617632658359	0.703819199574817
MYOCOS	11.4080123603581	-0.834217099673958	0.748816419308244	-1.11404755313005	0.265258786716242	0.606342755512215
VAMP4	21.0134116121035	-0.138193754083806	0.198742693937619	-0.695340046699686	0.486842222999601	0.779798154722383
EEF1AKNMT	9.23164835816461	-0.289279503239242	0.271802870675293	-1.06429892561667	0.287193304551161	0.628285745568478
DNM3	88.3964427453281	0.643131997945821	0.602800308546733	1.0669072142586	0.286013736812772	0.62720192602041
PIGC	22.7682034233487	0.542754019179841	0.252822561175878	2.14677842299948	0.0318109259045791	0.208220613281338
SUCO	94.341260184111	0.148669607712901	0.117246617797982	1.26800764495451	0.204795220465603	0.537197883189251
AL031599.1	4.93107952327632	0.308127140882459	0.641228671882866	0.480526143626256	0.630853317940228	0.860964895306482
TNFSF18	1.31031724093119	0.425258724943075	2.11674364076202	0.200902327874709	0.840774947444811	0.95035802570946
TNFSF4	1.67078395655618	0.216061382222574	0.742217446320015	0.291102537799168	0.770972899057356	0.923672226479593
AL645568.1	46.3561218191791	0.0243551839197826	0.18282527570121	0.13321562801626	0.894022851635206	0.966880380739766
PRDX6	30.1739665117083	1.05871739527563	0.592895964919508	1.78567144645581	0.0741524711967922	0.330662736366812
SLC9C2	1.72919811057542	-1.03375433653062	0.956280379881848	-1.08101594289568	0.279690021878378	0.620405492595291
KLHL20	71.6753044955137	0.290764502207571	0.193117946343422	1.50563170183316	0.132161745607422	0.436848527103217
CENPL	2.94827264946616	-0.199656093010308	0.494415071868639	-0.403822828975882	0.686343007769122	0.887351695805751
DARS2	12.4658101468672	0.380158399927261	0.200396949074282	1.89702688430824	0.0578243899603468	0.290000020515215
ZBTB37	50.1287788983908	-0.0359672951881832	0.128066427826531	-0.280848742317555	0.778826416547654	0.925974651121227
RC3H1	187.550187822634	0.136911133762439	0.106116659048608	1.29019453674775	0.196983122541307	0.528109432374846
AL121983.2	1.13045893014798	0.466405758353539	0.668986626925809	0.697182484045774	0.485688599290835	0.779071307116886
RABGAP1L	556.816147054709	-0.388507822857352	0.129720141431279	-2.99496915876528	0.00274472592557544	0.0491120017796708
Z99127.1	3.50098199092042	-0.884797001882298	0.731656519800162	-1.20930652285305	0.226545105807018	0.563380480932244
CACYBP	56.5251631340858	2.64474019284317	0.734174924368878	3.60232977871953	0.000315377914094213	0.0114040946430587
MRPS14	12.6696092342239	-0.164587841050039	0.314742276498584	-0.522928927378395	0.601023713280169	0.844606036225062
KIAA0040	9.35615211371498	0.344403857342969	0.414426578021415	0.831037089819979	0.405952676914222	0.727884545525558
AL513329.1	2.33344710473192	0.736000847379629	0.681638664722781	1.07975219932537	0.280252542317969	0.621010111051945
COP1	439.081425447132	0.0828394252280163	0.0898423280117307	0.922053413589193	0.356500715238859	0.69139667085585
AL359265.3	5.83292300890021	0.381550020074807	0.452001351884627	0.844134687836504	0.398594145995526	0.723766720883173
PAPPA2	9.15914343517628	-0.00274266583651119	0.436851644524439	-0.00627825457655512	0.994990710512692	0.998974391354271
ASTN1	21.9022252477765	0.31411744951078	1.36925383446397	0.229407755964948	0.818552008508547	0.941430883163925
BRINP2	19.957492604588	-1.07872774315923	1.43088419127222	-0.753888923882876	0.450915921962967	0.754638369019145
AL122019.1	3.20227587598366	-0.528113557576464	0.641116527316299	-0.823740357758576	0.410087102826278	0.730232865170034
SEC16B	12.3214165591491	-0.0989433337904224	0.353341312672387	-0.280021979434263	0.779460642041734	0.925974651121227
RASAL2	686.983656618673	-0.213829061200636	0.278793303492687	-0.766980621563763	0.443093037229722	0.750821407908373
RALGPS2	165.275665790884	0.571828946042808	0.38392191164041	1.48944076570028	0.136371340516019	0.443399612378333
ANGPTL1	7.49397174694025	-0.775682150449112	0.823019515833796	-0.94248330146008	0.345945256455599	0.682389168695166
FAM20B	29.1511968169232	-0.0768591571417128	0.187310740531325	-0.410329684905919	0.681564119137718	0.884999435047517
TOR3A	19.2988409720188	0.0908588150492039	0.2722799708504	0.333696286089015	0.738608752375484	0.909332026928721
ABL2	162.567264115964	0.24530556128171	0.197117309044564	1.24446484416167	0.213328530410412	0.548543993804038
SOAT1	225.880533990784	0.0543822505046482	0.15465261633713	0.351641322291628	0.725107271247708	0.903559974269012
AXDND1	2.54681483738193	0.310662899419242	0.552386484631697	0.562401340478807	0.573842605968913	0.829777047135416
TOR1AIP2	53.3988560582725	0.0892474524790371	0.16975706326852	0.525736312590814	0.5990714300365	0.8433319697515
AL353708.3	1.20631127428923	-0.803695431879208	0.797051985324824	-1.00833502290528	0.313293654943056	0.651719382312805
TOR1AIP1	41.9729501764621	0.302499357710057	0.166439239227299	1.81747621002369	0.0691442277895768	0.319292678548312
CEP350	340.074961272559	-0.0642291089038583	0.136417094457703	-0.470828888118365	0.637762933316414	0.864261546711732
QSOX1	43.7721087757888	-0.146215485494834	0.121161281667283	-1.20678391217709	0.227515373273515	0.564560688436608
LHX4	1.37246249192859	0.715659965671169	0.767168889331387	0.932858430032128	0.350893068051012	0.686070563991346
ACBD6	176.987166201458	0.401831716944984	0.130837018869158	3.07123870918238	0.00213172650479732	0.0410666966344454
XPR1	194.991380101914	-0.108387891389728	0.142872423417607	-0.758634093249175	0.448071472222202	0.753506530567895
KIAA1614	2.29039904438731	1.96865846427093	0.671139312071274	2.93330822507661	0.00335370768714475	0.0565647463310228
AL162431.2	12.9474478997551	0.712326554909828	0.486011913229163	1.46565657244281	0.142741870778017	0.45440961455742
STX6	118.197477165718	0.312450508047332	0.229458037690002	1.36168909658964	0.17329602370546	0.501637914087964
MR1	62.8295291189261	0.516864805098191	0.243095120005076	2.12618338487173	0.0334879930056959	0.214336908005656
IER5	102.807806033551	2.2293889052062	0.624705975927687	3.5687011027797	0.000358755426155392	0.0122614107820872
LINC01344	2.20648005470367	0.598643949541226	0.67093557223238	0.892252511741744	0.372257601646727	0.703043140834867
GLUL	308.28166920654	0.608242431476218	0.437769135945497	1.38941369213371	0.164706989098233	0.489503894945835
RNASEL	13.3010091251243	-0.343319644029812	0.294799836815362	-1.16458559726015	0.244186776566942	0.582527309474329
RGS16	122.586601753156	-0.487769425787155	0.548465110727711	-0.889335376574777	0.373822864357392	0.703966812591826
NPL	466.62284876859	0.230456620209457	0.263856047440945	0.873417996079992	0.38243528554008	0.711672110464735
DHX9	111.754910892825	-0.330960859614121	0.154335004932665	-2.14443158736747	0.0319983215654873	0.209095950355606
SHCBP1L	1.07160991558898	-0.35500355786536	0.679645051978452	-0.522336706243857	0.601435916388531	0.844905242195354
LAMC1	2.89575480907701	0.504941849025858	0.899066398540334	0.561629096411176	0.574368751961837	0.830026200193886
NMNAT2	1.42171336485002	4.73615363753966	1.98907888482731	2.38107883687622	0.0172620171940035	0.146370260048175
SMG7	98.2985379677625	-0.14908624378134	0.161580692085816	-0.922673630474114	0.356177311779854	0.690941424457186
NCF2	44.4931484281247	0.0145709182004253	0.306269570121133	0.0475754682212219	0.962054583408201	0.988054894096389
ARPC5	91.2832108957369	0.383780706302814	0.191489884035465	2.00418266602394	0.0450504966968804	0.251382739355847
RGL1	120.546996747438	1.09711048532805	0.485851703883791	2.25811801534911	0.0239383027594537	0.177656404050517
COLGALT2	1.18954846938368	-0.286213486646281	1.28900832738329	-0.222041611808126	0.824281490212984	0.944053312164656
TSEN15	49.9532614133178	0.820803327050803	0.23678475707256	3.46645340349876	0.000527373136148367	0.0158670083530353
C1orf21	3.65425415519344	3.41429822023753	1.18297567703636	2.88619477687925	0.00389930757454201	0.061633578650342
EDEM3	98.0798970428269	0.168060205145505	0.206036847506138	0.815680336695593	0.414682988122748	0.732996979686177
FAM129A	205.681528116378	0.560735254696434	0.399760902777792	1.40267657692408	0.160713305109042	0.483162974561039
RNF2	47.1024004776867	-0.315088806461733	0.143098061309592	-2.2019082828805	0.0276717877961771	0.193046021845756
TRMT1L	37.1338210923054	0.0615834220053977	0.192620510842417	0.319713730049129	0.749185350590655	0.913333361151077
SWT1	50.1029002090297	0.350322903607428	0.191616068789581	1.8282543098832	0.0675113935581991	0.313656587585496
IVNS1ABP	103.589242949964	-0.108626446644108	0.353215646143045	-0.307535772637083	0.758435598772349	0.917708745306141
HMCN1	2.55651504547519	-0.735583985596083	0.610482104614425	-1.20492309280822	0.228232992834119	0.56511292917744
TPR	135.585730749328	0.454440460573324	0.205350519305174	2.21299883784552	0.0268977257711982	0.189941575053976
ODR4	64.2542751890806	-0.0414306102877697	0.124401832087615	-0.333038586269296	0.739105156485917	0.909332026928721
AL596220.1	19.4453736360759	0.630914017666163	0.293559540053851	2.14918587742175	0.0316196683308362	0.207841641052755
PDC	1.24585431448957	0.111529192685378	0.829872021090191	0.134393243597806	0.893091623997144	0.966426894820896
PTGS2	3.56835067208603	-1.12867776073328	0.874490921302244	-1.29066835714259	0.196818701521858	0.528050113648414
PLA2G4A	207.27590163889	-1.19975233599649	0.230834193740923	-5.19746367101503	2.02026005784866e-07	6.69909638331305e-05
ERVMER61-1	24.5940008404038	0.448884876190976	0.391091690639621	1.14777400526417	0.251061871106633	0.590912361413252
AL138927.1	1.24617581841691	1.53379516685842	0.862648485300996	1.77800714079182	0.0754026820997858	0.332832997862627
AL954650.1	2.81153639750277	3.2904461741965	1.12187716959299	2.93298256117491	0.00335722748515856	0.0565647463310228
RGS18	30.8301607527236	-0.385530848609743	0.366360887329104	-1.05232534897596	0.292650305432252	0.632903112082632
AL390957.1	28.7152005997835	-0.156250054737887	0.390811756025602	-0.399808993278215	0.689297206297418	0.888422241191668
AL136987.1	1.45909416503957	-0.550612712319011	0.659970700597855	-0.834298722383011	0.404112671624013	0.726927053007876
RGS1	452.080267050683	-1.47554388837629	0.591057980071955	-2.49644525262421	0.0125445031207114	0.121060705404545
RGS13	3.7576423433491	0.181355380061342	1.01208850228922	0.179189250397706	0.8577891040614	0.955107750717791
AL136454.1	11.0742394829802	-0.489429473575142	0.756040046896439	-0.647359191598727	0.517399500744619	0.797435840496923
RGS2	74.4593131109673	0.420248293479334	0.637455659907356	0.659258862868063	0.509729553798609	0.792713492832635
UCHL5	37.9764026367012	0.199477588790897	0.187031600091672	1.06654484425693	0.286177418274288	0.627318900540068
RO60	53.1190877593203	0.133080413306974	0.241836770558618	0.55029023501915	0.582120320834573	0.83411475867471
GLRX2	10.5914238773052	0.196543851549183	0.287172104974859	0.684411362191288	0.493715443229688	0.783660046897977
CDC73	161.728241904782	-0.0983136509886842	0.11329838059552	-0.867741008052605	0.385536130998325	0.714051112219789
LINC01031	2.37774488879295	1.05615146513508	0.720259505310889	1.46634852764519	0.142553361325994	0.454148433414884
AL353072.2	1.46194889554131	0.526531680619555	0.95930771530338	0.54886630454446	0.58309720366595	0.834715153661764
KCNT2	1.81966128206834	2.06621177436028	1.33875237100147	1.54338608029103	0.122737128990169	0.422920964497689
ASPM	4.6817053747349	0.0132878785484625	1.33474416130029	0.00995537492032752	0.992056891260526	0.998018568349117
ZBTB41	28.9257240961091	0.0185069500028427	0.228386281041407	0.0810335450905973	0.93541527509157	0.980080467112793
CRB1	1.60525247206824	0.349077538514857	1.28136181731346	0.272426986506234	0.785293724881958	0.928091050105866
DENND1B	71.3404926956094	0.225757098614695	0.2088871082649	1.08076128053054	0.279803315986236	0.620480176386666
NEK7	238.127281722026	-0.257233505324256	0.165040443898122	-1.5586089036639	0.119088974399111	0.417454265859232
PTPRC	779.414899773541	-0.464136751536302	0.182369905489083	-2.54502929247878	0.0109268571570174	0.11181554090093
AL157402.2	12.4817923930015	-1.25722217663887	0.890875093996966	-1.41122160122163	0.158179282718766	0.479840392871869
MIR181A1HG	151.790229148807	1.19895149427624	0.68262367494534	1.75638721345585	0.0790223146407858	0.341729834322359
NR5A2	1.12675188425039	1.78819375913993	1.00359104848763	1.78179524601646	0.0747826278047539	0.331363249502526
LINC00862	33.7559180869072	1.75559576123769	0.602632180605047	2.91321276516474	0.00357730770801347	0.0588725877818267
ZNF281	14.940919042834	0.0551656056784506	0.311848429502895	0.176898776647322	0.859587899561649	0.955182110691608
KIF14	2.69792524871744	-0.154449379582858	0.763700948895016	-0.202238035459204	0.839730639424824	0.950109074132971
DDX59	21.8044731551735	-0.489326092770432	0.286109890524535	-1.71027325155846	0.0872153556474072	0.359008869289312
AL445483.1	1.9622093111232	0.50695025827432	0.762290656765377	0.665035382206387	0.50602786269099	0.791160259740395
CAMSAP2	172.32467779179	-0.0494071153538753	0.137885951070541	-0.358318704482077	0.720104822001285	0.90162827022947
KIF21B	34.8886450576589	-0.620576125014889	0.353701159612627	-1.7545210360479	0.0793412686141281	0.342419180273912
AL358473.1	2.89254686623773	-0.740216849416437	0.67914790808588	-1.08991994321631	0.275748410738702	0.616290800290511
TMEM9	5.40771777002856	-0.668416978110384	0.685966206241877	-0.974416774511914	0.329849643898194	0.669275706308209
PHLDA3	1.10761997691218	-0.818216669420279	1.74260258094685	-0.469537161465522	0.638685728814501	0.865106647277421
CSRP1	1.74434767875385	2.42824713114577	1.51334225613828	1.60455912817905	0.108590862222953	0.398050302244549
AC096677.1	7.1909241896579	0.0903391128254942	0.584310652063252	0.154608019734877	0.87713034719279	0.961016901184095
NAV1	49.8561714560703	-0.27463368637361	0.397538230914545	-0.69083591216324	0.489668664486543	0.781274174449505
IPO9-AS1	17.8792527976164	-0.118889616778579	0.364810297989195	-0.32589435504943	0.744504286772415	0.910832821206381
IPO9	78.4623848229075	0.237661014866374	0.130242887866893	1.82475234355415	0.0680384104168351	0.31566425115406
TIMM17A	12.0001418340422	-0.342349748324696	0.396596624093433	-0.863219017830174	0.388017059333362	0.715915268926796
RNPEP	43.6875993499845	-0.338807050030507	0.176036500836923	-1.92464090356108	0.0542742984452524	0.279717242483221
ELF3-AS1	2.88573746315006	-0.394068282174693	0.584918547651489	-0.673714799704882	0.500492650915038	0.788512399554948
ARL8A	28.5135402492968	0.155297389931055	0.194555001449509	0.798218440924319	0.424743737773543	0.738963066890005
PTPN7	21.6157279262711	0.392687462724118	0.437640073772364	0.897284061167516	0.369567359337286	0.701888009212206
UBE2T	1.32743099006616	0.126470141294957	0.812038126686946	0.155744092720062	0.876234740251259	0.960807202797544
PPP1R12B	144.665855161236	0.121220309683291	0.140027336660911	0.8656903185757	0.386660010622767	0.714669860715823
KDM5B	62.1972773689947	-1.03893953556753	0.318008566347644	-3.26701745018959	0.00108686980702939	0.0261078691870003
RABIF	5.56868685116567	0.0372497276105872	0.293807304624454	0.126782850610879	0.899112269425779	0.967990908224102
KLHL12	27.4398863964357	0.35595483183612	0.200289731401968	1.77719960651274	0.0755354041819429	0.333112414877074
ADIPOR1	29.6864474853311	0.133725102602303	0.268608816105725	0.497843311850451	0.618594485585764	0.85460465010674
CYB5R1	18.1819712474208	-0.131588401508998	0.236476642391259	-0.556454118167327	0.577900451659991	0.831284594495584
TMEM183A	8.60549152568485	-0.213079488204369	0.255805954426206	-0.832973136541422	0.404859879911971	0.727180042460305
PPFIA4	8.79463650230939	-1.11024575490029	1.32793944924764	-0.836066550722108	0.403117464644654	0.726592458859793
ADORA1	4.27754938413168	-0.278291404188299	1.1568464673274	-0.240560361334049	0.809895875109966	0.937555542566928
MYBPH	1.65000694664978	2.51184335684309	1.06013435418649	2.36936322922069	0.0178187441606521	0.149143462805458
CHI3L1	18.3427852027744	2.16414735507465	0.944711226422193	2.29080304599608	0.0219748074003004	0.169543254125585
CHIT1	36.9479119163153	3.03050831695204	0.869008181252647	3.48731851129832	0.000487889932390406	0.0151469414269014
BTG2	86.9043970078016	-0.747130474641295	0.395460036110389	-1.88926922171407	0.0588557634801673	0.292154199964258
ATP2B4	90.2634534558106	0.998721809432323	0.34614326627955	2.88528452443082	0.00391060058749277	0.0617494530456685
SNRPE	5.60758523047994	-0.120853870155807	0.465961213221933	-0.259364656813711	0.795353896645278	0.931299059295015
SOX13	1.3034122060844	1.66808680041241	1.07119494613272	1.55722056609269	0.119418127146177	0.418009650714614
PLEKHA6	10.7389450488326	1.86939259566059	0.810734690353938	2.30580067425569	0.0211217725431798	0.164509157963747
AL606489.1	5.70537745748917	0.280149958739816	0.36603699312768	0.765359687680788	0.444057390781501	0.751319724627268
PPP1R15B	22.6661934548125	0.134931456955861	0.269962086422581	0.499816321409844	0.617204417116113	0.853667983737542
PIK3C2B	41.3890653485217	-0.863882643719553	0.338027420816154	-2.5556584777464	0.0105987086025388	0.109246609504344
MDM4	171.216982840072	-0.0661559265692541	0.181267359134912	-0.364963261366964	0.715138830607569	0.899769005814076
AL512306.3	2.22325919644872	-0.23188720871602	0.5486196559106	-0.422673898424462	0.672533201884843	0.880333536053056
NFASC	1.49200842265681	0.890029435208955	1.31994930856122	0.674290618159503	0.500126567490964	0.788417423948981
TMEM81	1.54061991608179	0.717377407620313	0.765189782928373	0.937515664251185	0.348493370079705	0.684070965725291
RBBP5	24.2199673867395	0.245204981239334	0.193335885936181	1.26828488178483	0.204696233983082	0.537150071522256
DSTYK	44.2129514746697	-0.254743156015533	0.141301758843579	-1.80283075101375	0.0714147991587934	0.324439209903027
TMCC2	4.72286885803028	0.254314720902178	0.771127166107084	0.329796085626249	0.741554045278545	0.909866146722258
NUAK2	14.0154003682875	-0.450876392164841	0.442199108432423	-1.01962302403363	0.307907281212191	0.646381327814117
LEMD1	1.80077887083203	0.528908574221584	0.704929826481454	0.750299610475482	0.453074277170476	0.756175049229157
CDK18	27.2770120880983	2.38229605499275	0.738884792976333	3.22417794714184	0.00126334868881262	0.0288699256820304
MFSD4A	1.39298606336036	-1.52878870006256	1.0457101622949	-1.4619621719153	0.143751576234003	0.456286825989194
ELK4	57.3419539131333	-0.330405310087364	0.136593991027321	-2.41888612817	0.0155681128670954	0.138171434529432
NUCKS1	147.533943808186	-0.0536285305432032	0.183828807380369	-0.291730829935908	0.770492435186585	0.923605469338596
RAB29	40.3683585347849	-0.511302657741374	0.24366101204624	-2.09841801709476	0.0358682350780297	0.221770909033768
SLC41A1	10.4783357892619	-0.252750677118376	0.346360196081607	-0.729733612515986	0.465553031066758	0.764902987842692
PM20D1	1.83898080506649	0.194938630655814	0.732987646015521	0.265950772452291	0.790277121890413	0.930387441053187
RAB7B	12.5275187481493	0.863522417186107	0.910910068129069	0.947977684514683	0.343140814764651	0.680734419310984
RHEX	1.41620861140367	0.0515235405805421	0.756569300921939	0.0681015480244264	0.945704798074504	0.983505223407924
FAM72A	6.53181502095803	-1.27898287204757	0.554445452300106	-2.30677854194985	0.0210671690793933	0.164248039070707
SRGAP2	1470.30674509483	-0.971429539057803	0.24424016873084	-3.97735370109553	6.9686470599706e-05	0.00420620221392476
IKBKE	35.8237116369144	-0.462057905219669	0.375561849482967	-1.23031108153232	0.218580636175325	0.554456252407623
C1orf147	4.40345657878043	-1.09103301845825	0.739183769691771	-1.47599698910218	0.139944700517871	0.449085269671162
RASSF5	52.8357630261572	-0.398821176607355	0.342965060209165	-1.16286241042783	0.244885330632156	0.583516141750723
EIF2D	16.6815944031071	-0.0404688870188831	0.223657687984935	-0.180941184644674	0.856413741683616	0.954820496636656
MAPKAPK2	66.7807000821764	-0.0842407070385224	0.231608359147527	-0.363720495014016	0.716066737311347	0.900572958440715
IL10	5.78962925999195	0.0845206896802629	0.68766957672191	0.122908868650507	0.902179262711199	0.968407541399238
FCMR	3.23526322232585	2.50235703892285	0.822530378522442	3.04226701440252	0.00234803508204674	0.0438778498245785
PFKFB2	26.5262476376922	-0.687087750905901	0.499115057402076	-1.37661194691708	0.168632255244999	0.494567876927607
YOD1	8.2502973564634	0.317295528437676	0.563524989792397	0.563054938441271	0.573397474541145	0.8296826957101
AL596218.1	2.19210070495256	-0.358095344913209	0.708579571086537	-0.505370687393803	0.613298502964777	0.851677110082384
CD55	60.3349310805101	0.000704623173326042	0.613822342001526	0.00114792689205225	0.999084087057056	0.999789745523579
CR1	15.5326054631204	2.05979728740689	0.850993130478988	2.4204628846387	0.0155007615849396	0.137664612389498
CR1L	2.58913096801433	1.27178494823202	0.608961197949722	2.08844989223275	0.0367572709246463	0.225181630251813
CD46	83.4241453847918	-0.234258562813403	0.191339625824408	-1.22430762474879	0.220836201675	0.557004726186256
MIR29B2CHG	236.950793433705	-0.235675430044473	0.256095365709782	-0.920264329623014	0.357434644605598	0.692554409778353
PLXNA2	16.0123395757107	-1.40925543296821	0.68558972873034	-2.05553755243394	0.0398271124274808	0.235375267487263
HSD11B1-AS1	1.19332265818959	-0.0923888772737329	1.05439835892415	-0.0876223644429805	0.930176826289349	0.979549931356912
G0S2	31.5823862771035	2.01387888534907	1.7706131581581	1.13739066948086	0.255375006087113	0.595801944151919
TRAF3IP3	115.702823981825	-0.57418906052151	0.316685447435423	-1.81312108014877	0.0698131485355967	0.320659711207925
C1orf74	1.10214915484627	-0.181801827031672	0.705970625914481	-0.257520384500664	0.796777081244782	0.931635592407527
UTP25	12.4078169193697	-0.15864155909378	0.330797387987219	-0.479573191490586	0.631530912729998	0.861176285525952
HHAT	23.0284304487941	0.00091972270986104	0.349819538288264	0.00262913476577502	0.997902256378841	0.999713148548301
KCNH1	1.256230124206	-1.4707577852496	1.48864253987544	-0.987985863532194	0.323159571559242	0.662512764090238
RCOR3	104.190074578362	-0.325048591694803	0.138733177208468	-2.34297662776343	0.0191305814637666	0.156017850399164
TRAF5	23.6262154576586	0.0898021080795966	0.258378660299447	0.347560080911949	0.728170590082446	0.90440794693599
LINC00467	12.5296792201922	-0.198556339925026	0.550910876186529	-0.360414630583184	0.718537087168597	0.901033837867599
SLC30A1	28.4657727151106	0.958084821743118	0.269185872580453	3.55919429410907	0.000371994262240167	0.0125043952861723
LPGAT1	84.2479942592992	-0.707515928651515	0.232312422432576	-3.04553635678633	0.00232265695329298	0.0435602991781842
INTS7	28.0009659136401	0.411961757217414	0.277870491465052	1.48256749050745	0.138189359835111	0.446689045074316
DTL	2.83828925543286	-1.06792462195661	1.195823777425	-0.893045147719176	0.371832995618406	0.703043140834867
PPP2R5A	69.223940118056	-0.180841283550431	0.174357227738965	-1.0371883396837	0.299648091204574	0.639490882667638
AL360091.3	13.5432135557519	0.00185490293351451	0.363645357957632	0.00510085690061421	0.99593012268099	0.999006948702017
TMEM206	32.1375080184569	-0.000301530252285422	0.16572320671253	-0.00181948115937962	0.998548264875257	0.999752170829993
NENF	9.52830483107957	2.83836722591045	0.749976348966776	3.78460898109761	0.000153950435672304	0.00705681629397901
AC092803.2	1.9034611758896	-0.592616239412792	0.70549511478837	-0.840000486170002	0.400908113931453	0.725641397960752
ATF3	47.3648589807266	-0.532254183172646	0.855376293810548	-0.622245656121178	0.533780348989299	0.805712654575944
AL590648.3	1.08535596073842	0.790475913504057	0.993096279568288	0.795971075279516	0.42604884767076	0.740118283069698
BATF3	17.5552080940683	-0.408577287669948	0.489249126602005	-0.835110918863874	0.403655259470256	0.726713222161666
NSL1	95.2215676247046	0.160674175901051	0.194881134916988	0.824472702139653	0.409671020257539	0.729932874209871
TATDN3	41.5370421748376	-0.648518608923374	0.304550817441124	-2.12942659084718	0.0332189824072286	0.213228105772923
SPATA45	2.00446583752994	0.0355998591963742	0.544596584814683	0.0653692296077991	0.947880022878317	0.984387962721301
FLVCR1-DT	6.20946462645215	-0.494207720259379	0.419047149222053	-1.17936065470642	0.238254595235653	0.57603678019378
FLVCR1	25.0231847706596	-0.632167249923973	0.342251096991656	-1.84708611741684	0.0647346601775036	0.30656021843403
ANGEL2	44.9809145206911	-0.305638082100992	0.207021833722128	-1.476356752357	0.139848146196425	0.448925511528585
RPS6KC1	191.414547059683	0.278228880056941	0.140003538020422	1.98729892109123	0.0468892811687569	0.256860965558902
PROX1	24.0746146801495	0.703954817884296	0.775134887346458	0.908170731798907	0.363788024937995	0.696857960749589
AL592287.1	1.22713103002902	1.54331206787771	0.994954405308465	1.5511384839783	0.120868500373417	0.419073543563893
SMYD2	29.251183576801	-0.0544784572637878	0.245705916019599	-0.221722204114297	0.824530143915779	0.94425029707748
PTPN14	63.7764708716106	-1.46249122382876	0.525262249890512	-2.78430674226752	0.00536422773159474	0.0744482092554549
CENPF	9.55158495904306	-0.00659233018268275	0.710228817070621	-0.00928198071414955	0.992594157236598	0.998149471389795
KCTD3	30.9508969806531	0.0305805538797587	0.231025382995567	0.13236880503449	0.894692587504725	0.967042372998206
USH2A	5.94571283798821	0.273983875875676	0.426892488028481	0.641810019054252	0.520996543554671	0.799040873056456
ESRRG	40.3870925740588	-3.64573094807042	1.33763277754006	-2.72550957877617	0.00642023135093405	0.0822179996748621
GPATCH2	108.070931022296	0.0404173503626961	0.218355460995229	0.185098875835211	0.853151483325564	0.954820496636656
SPATA17	1.68216373485941	-0.334923717324408	1.28597983336457	-0.260442433570775	0.79452251469552	0.931266936812314
RRP15	29.4842766753055	0.200643832523452	0.276992457762225	0.72436568903146	0.468841258447771	0.767072784952447
TGFB2	7.13498859149175	1.28368713095157	0.87154132231858	1.47289302076527	0.140779884269832	0.450430589461561
LYPLAL1-DT	1.3692468968999	0.430276231526952	0.8190715022642	0.525321941170603	0.599359407127684	0.843508791772165
LYPLAL1	97.6230293963356	0.045801107482356	0.188478926707369	0.243003864052487	0.808002404080303	0.936751822460352
AC096642.1	3.52062164722219	0.379345856651682	0.609907996597173	0.621972262649688	0.533960106883231	0.805826306359557
ZC3H11B	18.5193912796464	1.37776706437209	0.511666196353413	2.69270683541591	0.0070874558846299	0.0860935307575658
SLC30A10	219.153476101269	6.09889780067001	1.29886864886659	4.69554624017755	2.65895207862313e-06	0.000455382067531226
EPRS	58.558044592604	0.400110677933663	0.241859290315329	1.65431180010497	0.098064176630605	0.380318819610682
BPNT1	6.62791626336722	-0.641159357686243	0.423758448353986	-1.5130302656542	0.130271971208578	0.433822365659335
IARS2	34.0885263546675	-0.144913306258304	0.217170236476372	-0.66727977373672	0.504593443499802	0.790678545841989
RAB3GAP2	126.620102687451	-0.0188457851641274	0.108166816679542	-0.174228897018949	0.861685576300518	0.955758999832294
MARC2	5.4274040222618	0.00379306040353731	0.590981290608344	0.00641824109124133	0.994879019684601	0.998974391354271
HLX-AS1	8.70711901600967	-0.106699142988454	0.465139907596492	-0.229391504031117	0.818564638931944	0.941430883163925
HLX	7.3033588997736	0.457180296258479	0.556977323820163	0.820823894809214	0.411746585893039	0.731593796168424
DUSP10	101.880395419325	1.69250536136297	0.509265508128198	3.32342429312318	0.000889195549890249	0.0229438951076813
AL356108.1	8.1263520416886	0.547196135388419	0.579892606086724	0.943616334550375	0.345365741987884	0.682091538379588
AL513314.2	21.6302830717522	0.0126155285195841	0.220127296118526	0.0573101507265656	0.954298134534018	0.986190333977367
TAF1A	12.6508133143446	-0.0457446788439103	0.277083517696115	-0.165093467934385	0.86887041429773	0.958272267131139
MIA3	87.0415658290568	0.0827359505480691	0.161663788467964	0.511777877607171	0.608806474788318	0.848796979277568
AL592148.3	1.46527137978729	1.01897331691658	0.738564270334041	1.37966776602355	0.167688961984644	0.493274926620909
AIDA	77.4775117385353	-0.601725347610215	0.285549237716406	-2.10725601098547	0.0350953941633955	0.219290602117386
BROX	55.3976521235799	-0.127985195101042	0.227412951573829	-0.562787625837975	0.573579507403432	0.8296826957101
FAM177B	87.7648245371925	-1.04255590540096	0.662774361072609	-1.57301785741037	0.115714683372647	0.409866668264251
AC093152.1	141.425282621399	-0.092837568840356	0.241455190248135	-0.38449191647092	0.700613886061599	0.894483477125984
DISP1	13.5790282345324	0.409241219884612	0.339468870826579	1.20553386497013	0.227997272799437	0.564971367356134
TLR5	121.356937845768	0.503437557476029	0.296365188811551	1.69870678636332	0.0893744441332824	0.361568331350069
AL359979.1	3.17420690311976	1.3262809694359	0.791475874929141	1.6757061225077	0.093795769997773	0.371129508498953
SUSD4	1.61267124629282	-0.208528292608287	1.67154993537497	-0.124751458628431	0.900720317477545	0.968285256021224
CAPN2	11.0342121640343	0.800023015844878	0.602279981511699	1.32832410241637	0.184071060663128	0.514204603053387
TP53BP2	34.1074629674187	-0.14236765951251	0.166370032427843	-0.855728988177347	0.3921477020327	0.718845205384572
FBXO28	117.573470699027	0.407397484222103	0.196861945752073	2.06945777491795	0.0385031497738182	0.231241460202296
DEGS1	45.7483945441671	-0.446103088641132	0.241915616594059	-1.84404419574824	0.0651766995357701	0.307412629478204
NVL	66.6125152204534	-0.202258525138922	0.210830612508771	-0.959341353383905	0.33738680911973	0.674990169464826
CNIH4	20.458242810052	-0.39701307176219	0.287935352158726	-1.37882711791269	0.16794806353618	0.49348992651044
WDR26	140.630956496048	-0.222647408227048	0.161711036706027	-1.37682258899742	0.168567105146042	0.494567876927607
CNIH3	30.5635787729153	-0.00242458989180755	0.291346632418349	-0.00832201104121926	0.993360072517792	0.998485438902921
DNAH14	38.9339427391614	2.07173774217063	0.526034710645242	3.93840501443224	8.2025053426925e-05	0.00468263903904259
LBR	60.3988802032837	-0.338727813075208	0.188381931717461	-1.79809077222564	0.0721626243195831	0.326554732874768
ENAH	4.00426318970744	1.06522021794221	0.872222816573978	1.22127075524842	0.221983522321384	0.558542653435384
SRP9	24.4703164866661	-0.250855558520801	0.408004104951846	-0.614835869238149	0.538663118470513	0.808460457361258
EPHX1	14.5281382588992	0.567332295170641	0.503430253179445	1.12693325756174	0.259770700753845	0.600417737298372
AL591895.1	14.2262422540712	-0.530601346696562	0.390190512909702	-1.35985199317072	0.173876765307251	0.502013595278532
TMEM63A	49.6991552556321	-0.205887418079292	0.17914413005258	-1.14928364116012	0.250439041347887	0.590191402042851
AL117348.2	6.37051789542959	0.668980725111661	0.342452734282556	1.95349798130007	0.0507606162537045	0.268626215386752
SDE2	10.4225299886797	0.00583987112652745	0.2847956540359	0.0205054783799169	0.983640141881073	0.995593688211831
H3F3A	65.996055610164	-0.252731900941176	0.439127498990867	-0.57553193895159	0.564931596436487	0.825310720780383
ACBD3	80.2421963674635	0.20641789540552	0.158689903789384	1.30076262242545	0.193339719657903	0.524490779959689
LIN9	10.076704989076	-0.229835920415036	0.325073558669352	-0.707027422826516	0.479549436309514	0.774404514027953
PARP1	52.3515589984893	0.0237293773264749	0.174405502828202	0.136058650338857	0.891774915726039	0.965977744622567
STUM	1.12052083429294	2.58034788456545	1.71586602664599	1.50381664098174	0.132628585183264	0.437402003438948
ITPKB	143.657042426565	-0.145476637837849	0.24462680784771	-0.59468804387299	0.55205201528677	0.816835721849834
ITPKB-AS1	4.10380800027977	-0.809843216858763	0.786776446117631	-1.02931807485462	0.303330232434777	0.64143849016228
PSEN2	6.58049949011946	0.181641543763187	0.324332054096437	0.56004807871743	0.575446644051334	0.830863067216975
COQ8A	26.8806549584046	0.252821828502397	0.267029765567385	0.946792684198336	0.343744430392798	0.681267816351476
CDC42BPA	19.0957077382501	1.79515044755536	0.7937340759252	2.26165223593667	0.0237188979510147	0.176870346682566
ZNF678	50.6967899483992	-0.156864373715293	0.165309549108912	-0.948912960932132	0.342664882045544	0.680273749195761
SNAP47	7.90094841640764	0.21675349254795	0.267419498963681	0.810537351943014	0.417631406489308	0.734222954826862
JMJD4	5.45678054923768	-0.217743205816787	0.434858530703438	-0.50072193700457	0.616566831257245	0.853392012890245
ARF1	98.3489835651313	0.330244802500641	0.206135463840763	1.60207659733772	0.109138672373051	0.399279085037465
C1orf35	15.4059954019578	-0.189126994925328	0.296677152206232	-0.637484192897532	0.523809503014306	0.800031137756481
MRPL55	13.7782916347072	-0.0884999171042286	0.453878638203681	-0.194985861098212	0.845404016390057	0.952339833425301
GUK1	32.7227076294568	-0.278314481114927	0.503281894473355	-0.552999192244261	0.580263963282026	0.833187199903297
IBA57	5.45175493470777	0.145411095500138	0.314830712538511	0.461870744209402	0.644174015011376	0.868133156707235
OBSCN	7.50041018021789	-0.0882952154176756	0.386675636951069	-0.228344397681431	0.81937851175433	0.941810908303801
TRIM11	12.4798125348934	0.0855612419995516	0.228787919471542	0.373976223033027	0.708422006056211	0.896747641681777
HIST3H2A	9.89821503035657	-0.881364448004198	0.665377760851737	-1.32460761368998	0.185301329337474	0.515458771415391
HIST3H2BB	8.81451833836525	-1.66154575524871	0.688131853737398	-2.41457468684887	0.0157535928571027	0.139262475710689
RNF187	13.349714345287	0.853853665573903	0.695701395060259	1.22732780419385	0.21969940934321	0.555622515713353
RHOU	19.9864362437255	-0.534310689061021	1.16262695702145	-0.459571908112195	0.64582352679245	0.868809638762221
RAB4A	32.8891008422784	-0.0143486106650134	0.17258354910174	-0.0831400833955196	0.933740154215325	0.980003036735083
AL117350.1	1.86696581205281	0.299674009914176	0.519419820568685	0.576939881859108	0.563980067909626	0.824852604952282
CCSAP	32.9924057937802	-0.384088114454433	0.296511342991631	-1.2953572385434	0.195197022149543	0.526960954477851
NUP133	43.7368629634019	-0.302942026451552	0.197033101884491	-1.53751843499449	0.124166404171139	0.424847717501755
ABCB10	38.4577524831558	-0.313199909845961	0.265996529718529	-1.17745863142418	0.239012499855553	0.576448438602413
TAF5L	32.91110044467	-0.0991709956452562	0.180121346485158	-0.550578804680586	0.58192244176543	0.834031750497906
URB2	10.2826768048926	0.0565126765858279	0.292321699550991	0.19332357697917	0.846705562848652	0.952487494745919
LINC01736	32.5859592771838	-0.464316808984649	0.485245264741562	-0.956870355513806	0.338632695560731	0.675980292504632
GALNT2	433.153518341145	-0.460127879153635	0.201275713849619	-2.28605761894063	0.0222508879411122	0.170240593304975
AL136988.2	6.58220525528232	-0.143036130187995	0.566685266171096	-0.252408415617442	0.800725395972641	0.933267876092263
PGBD5	49.7757317379496	2.24206196805166	0.651483891261534	3.44146954072822	0.000578563605381326	0.0168540444670429
COG2	31.5847462823756	0.0481967716157836	0.176476659362965	0.273105643487141	0.78477200870618	0.928091050105866
C1orf198	2.56235854004998	2.69179915069151	1.09000757293457	2.46952334784659	0.0135293189456226	0.126715406110293
TTC13	77.9582019807768	-0.256094085642103	0.156491310448689	-1.63647479791584	0.101740256017071	0.387237138115492
ARV1	12.9162843183786	0.501964677215402	0.310491580242325	1.61667726005208	0.105947964994883	0.393369455720901
FAM89A	26.674173841254	0.00522495855512308	0.327791357346403	0.0159398911472869	0.987282345505533	0.996727769394339
C1orf131	18.3142598438056	-0.0484933825687525	0.205011364331678	-0.236539972927049	0.813013693233184	0.939319358224074
GNPAT	51.1751904534778	-0.0912034970865813	0.121817909840906	-0.748687095400774	0.454045823400685	0.756832640275457
EXOC8	10.440340366032	0.739337077821183	0.322943784174784	2.28936772915573	0.0220579955053118	0.169693235974776
SPRTN	11.2532339774395	-0.301114507309092	0.374985022540471	-0.803004091387658	0.421972369780285	0.736608353833529
EGLN1	145.965828002432	-0.588921285223338	0.35719695218622	-1.64872987190638	0.0992029875059705	0.38221966879618
AL445524.1	1.48063573395448	2.16648431507091	0.772355817320546	2.80503398367203	0.00503112749542066	0.071576564192791
TSNAX-DISC1	6.65266597436519	0.746552476895359	0.380303394460112	1.96304447388692	0.0496410065673663	0.264769023734567
DISC1	1142.44418709239	0.724133954892702	0.246173368277013	2.94156090060015	0.00326562622236466	0.0557445615285358
SIPA1L2	333.97086829002	-0.226195906718157	0.213971517834522	-1.05713091633574	0.290451843155067	0.631954764145151
MAP10	1.4830550825292	0.442810151426893	0.82553242768857	0.536393406939481	0.591686687048171	0.839302925176176
NTPCR	23.0936603209246	0.282241179210786	0.247686229540908	1.13951098425587	0.254490089493874	0.595221456920941
PCNX2	442.199423218589	-0.54892561852263	0.238307304131933	-2.30343597953141	0.0212543253419667	0.165293742741792
MAP3K21	15.9316526164618	-0.66265591148452	0.338195996458327	-1.95938425772043	0.0500678028580746	0.266316282437916
SLC35F3	7.08704506904775	-4.5395914042637	1.66956550083889	-2.71902563989418	0.00654745325852924	0.0831926934229898
COA6-AS1	3.91840539823422	-0.818306007116732	0.596756510465972	-1.3712561032267	0.170295134513719	0.49738562057652
COA6	8.13626649044662	-0.233626186583376	0.425506630589002	-0.549054162234749	0.582968280748444	0.834715153661764
TARBP1	47.6552981792105	-0.394070906484095	0.451464769955793	-0.872871888813565	0.382732910155978	0.712026386147753
IRF2BP2	89.2082062087924	0.925422770366756	0.35426988131162	2.61219713891722	0.00899623617045753	0.099077601571204
AL160408.3	1.36555394379141	-0.920822531092899	0.865480199864406	-1.06394407548222	0.287354034706969	0.628462839888076
AL391832.4	1.38704603411252	0.37693553974632	0.900035425000333	0.418800781920534	0.675361733348076	0.881983870865483
AL391832.2	1.74760342921018	0.986402666636829	0.779897707999035	1.26478467178423	0.20594852758587	0.538475527071203
TOMM20	31.4414069989589	0.258557725404521	0.416874724645349	0.620228836431582	0.535107139060554	0.805963447007855
ARID4B	341.866989253001	-0.291238687457698	0.149829825798155	-1.94379647647755	0.0519199988460612	0.272448882833624
TBCE	6.16687739447463	1.02766123914963	0.608137225708264	1.68985090158355	0.0910564827907133	0.365374686996207
TBCE.1	1.38846928999777	0.737798311261214	0.660594588713188	1.11687004990219	0.264049892062365	0.605357100293022
B3GALNT2	43.2707115819188	-0.0313143547001565	0.210205363913778	-0.148970293227156	0.881577073936461	0.962406024051202
GNG4	1.27829843046263	-0.850423682390497	0.999851970789804	-0.850549588574326	0.395019602985111	0.721613213489154
LYST	415.08632816943	0.0114093064634925	0.211096807783469	0.0540477451236285	0.956897124697456	0.986799480950518
NID1	1.22011317698899	-0.102633659432676	0.789066945444688	-0.130069647480716	0.896511323884439	0.967627144048493
GPR137B	87.0201891954047	0.169872891897644	0.332198812901502	0.511359117794354	0.60909961616136	0.848950848992358
ERO1B	53.9711904843996	0.201863993733261	0.274806937400351	0.734566585701499	0.462603494220833	0.763817719825371
EDARADD	5.65328491881835	-0.124168171120783	0.423700083367302	-0.293056754046334	0.76947877150647	0.923363862337483
LGALS8	60.0141003238688	-0.335406184069059	0.250447362477351	-1.33922825439773	0.180496376980644	0.509143618146802
AL359921.1	6.99717862625227	0.264079213601431	0.352968778440608	0.748165927785781	0.45436007980552	0.756849830714647
HEATR1	41.3407056879971	0.0882138758155754	0.265041031372811	0.332831016234208	0.739261844186495	0.909332026928721
MTR	119.305077829913	0.0618687472407115	0.133031018552282	0.465070086014537	0.641881267230913	0.867098860171083
RYR2	2.02607724338405	5.25408155683822	1.93605042470846	2.71381441814947	0.00665134158990367	0.0838004516399748
RGS7	1.13742909990158	2.47916437838704	2.38676357448713	1.03871384869771	0.298937838498388	0.639092463100626
FH	7.59444200660513	-0.00340057443436013	0.315322095149949	-0.0107844470357937	0.991395423005215	0.997797718278093
KMO	11.2285985542737	2.94710159242079	0.65640507350292	4.48976053261367	7.13032878543633e-06	0.000875009245047442
OPN3	11.0589252668256	0.803596085294098	0.471146200585626	1.70561936888219	0.088078970772448	0.360196998029022
WDR64	1.12197789647998	1.41854947053824	0.822259949751382	1.72518370980752	0.0844943704704794	0.354273312930962
PLD5	2.11519070553023	-0.715077029637954	0.863181968593467	-0.828419795194696	0.407432799796354	0.728025703373788
CEP170	547.813643011119	-0.212207677198282	0.0968979137490208	-2.1900128598014	0.0285233041936055	0.196349688982925
AL606534.1	2.68306161174521	-1.30557724793278	0.824172749158489	-1.58410630449238	0.113169529951996	0.406067974916008
AL606534.2	1.47682064372374	0.347804193515155	0.546981173500711	0.635861361167493	0.524866788831406	0.801020821816186
SDCCAG8	738.407128194825	0.368473219448083	0.158514131427441	2.32454492309254	0.0200963067861604	0.160222253409071
AKT3	766.987069044446	-0.513518118159987	0.186188203760048	-2.75805936031151	0.0058145638096962	0.0778522138952881
ZBTB18	22.9874060451622	-0.360361486904482	0.373382264238362	-0.965127488418768	0.334480960277386	0.672283436409991
AL645465.1	9.0470796433845	1.54138934619261	0.482464321798145	3.19482555818398	0.0013991538153561	0.0307280624961785
ADSS	36.3222797119377	0.0963552071303377	0.177373466757307	0.543233488592613	0.586969051853649	0.836875162656079
CATSPERE	27.4670488743269	0.649655146053678	0.292730247460732	2.21929626913879	0.0264665752703855	0.188424567190842
DESI2	49.5184268756073	0.0227592827055107	0.147954727888548	0.153825991438779	0.877746939540079	0.961340539274784
COX20	26.8045028011743	-0.297777239601171	0.301977823945049	-0.9860897588803	0.32408906867166	0.663722488206021
HNRNPU	346.059534277861	0.80750480388859	0.298528649338359	2.70494910849694	0.00683148545630566	0.0846594093452337
EFCAB2	54.4707181480364	0.530312833082692	0.309238422895797	1.71489955263868	0.0863636447015705	0.357592296140801
KIF26B	140.731879867933	-1.17468596386001	0.530533217166142	-2.21416100981316	0.0268177049595449	0.189548268387532
SMYD3	582.063745283166	-0.231827486593989	0.184472824107588	-1.25670264829243	0.208861328806236	0.543060361936135
TFB2M	7.11436836385006	0.308717830029965	0.372435394756401	0.828916462765007	0.407151679089227	0.727940681267133
CNST	57.7605631164094	0.119712315487578	0.104793600389563	1.14236284508363	0.253303228583616	0.594001025801332
SCCPDH	13.7651802341483	0.202969724201741	0.538522502706988	0.376901101033798	0.706247103161691	0.895851031387859
AHCTF1	101.521941560887	0.33483189792299	0.177750189262186	1.88372175193076	0.0596026225647046	0.293400781007872
ZNF670-ZNF695	1.40765386171973	0.240073330663037	0.60098456507427	0.399466716143314	0.689549343698341	0.888422241191668
ZNF669	2.82512865466689	-0.00602185576117704	0.494216638157576	-0.0121846479787211	0.990278298056016	0.997598308008037
ZNF124	216.444029174494	0.925935698933267	0.325007735273314	2.84896511202912	0.00438616899302529	0.0657292728425954
AL390728.6	43.8627326604525	-0.11023685546152	0.315757147981771	-0.349119113109941	0.72699988808841	0.903841494775511
AL390728.5	5.63152446623693	0.89480327440745	0.375246737003486	2.38457309863067	0.0170989506057652	0.145383057932815
ZNF496	30.7314413996019	-0.122401624178122	0.185856510062177	-0.65858131166443	0.510164666866303	0.792713492832635
NLRP3	62.1904676893628	-1.43203961333666	0.264672233588322	-5.4106152123388	6.28085989654463e-08	3.058975046489e-05
GCSAML	1.74339787514832	-0.469016308935667	0.647952140747916	-0.723844061066443	0.469161475588361	0.767329373181299
AL390860.1	6.90278894410525	1.24281647753543	0.589814429571307	2.10713135390522	0.0351061952058312	0.219290602117386
TRIM58	4.03163258500537	2.0127969216279	0.73763595612732	2.72871313404424	0.00635819877172349	0.081933056417673
OR2T12	2.07712001751755	-0.252658325451502	0.867366788226697	-0.291293520666215	0.770826842456665	0.923605469338596
SH3BP5L	11.083440489372	0.0113542797387922	0.277448255448937	0.0409239543439189	0.96735652063641	0.989969884701455
ZNF672	14.7605902714772	-0.192361783449248	0.222622347730087	-0.864072207532695	0.387548225369206	0.715632593883776
ZNF692	16.2483238406019	0.248438513437867	0.23902104808288	1.03940015086756	0.298618673905117	0.638729872548671
PGBD2	6.00456474910245	0.348987163084319	0.402653430030677	0.866718465698231	0.386096285273809	0.714214847548888
SH3YL1	45.8484800961112	0.00704316084526279	0.284595006814452	0.0247480127079486	0.980255958189919	0.994420953484989
ACP1	23.4033157088695	-0.34518026101386	0.240161924980987	-1.43728137189601	0.150638059710683	0.468508114266813
ALKAL2	1.68006458600854	1.5286574803993	1.44812980180581	1.05560805287833	0.291147320272355	0.632155636427613
TMEM18	8.87246876342973	0.0183294392021252	0.337183163535301	0.0543604817332648	0.956647963283851	0.986799480950518
SNTG2	1.75487744911983	1.4142630975516	0.849938470967572	1.66395938748555	0.0961205456619063	0.376343486101759
AC105450.1	1.10664880647308	0.969462554327447	0.999439929821231	0.970005825663634	0.33204358830232	0.670958555854748
AC019118.2	1.11325367561272	0.668955673476733	1.03841609443825	0.644207728539314	0.519440739947402	0.79837119645762
EIPR1	56.6362021315973	0.137693977296268	0.227876383909472	0.604248562022859	0.545678399029806	0.812660012280767
TRAPPC12	143.984114565988	0.359110497884544	0.160004306974989	2.24438019621983	0.0248079495992183	0.181605157949314
TRAPPC12-AS1	1.20496467979434	1.11776047401097	0.772665692271127	1.44662883986151	0.148000904370555	0.464383751684134
ADI1	9.8391005046464	-0.0923175693602189	0.440272939184531	-0.209682588103662	0.833915416116487	0.948597551597396
AC231981.1	3.17128047294126	0.0251099170983584	0.645601230964804	0.0388938494755246	0.968975020267916	0.989970166159141
AC108488.2	1.41014980523992	0.136746715210639	0.620649321901932	0.220328469531859	0.825615349410212	0.944721464217824
RNASEH1	3.95671987505129	0.0209071209886497	0.375504309479261	0.0556774461993344	0.95559876695129	0.986455795605235
RNASEH1-AS1	2.62507081727066	0.194565814868544	0.713671500643938	0.272626572159585	0.785140283793105	0.928091050105866
RPS7	58.7003905709528	-0.153487383905358	0.510732734175728	-0.300523881934201	0.763777582667665	0.920822590382576
COLEC11	1.31253672410741	1.65210204315992	0.986345609465632	1.67497277557202	0.093939573306212	0.371208988330962
NRIR	8.87294091753841	-1.75840492490886	0.707898814851888	-2.48397777763869	0.0129923915539837	0.123903972901233
CMPK2	10.7833079956896	-1.26145085260049	0.790831139105097	-1.59509507178478	0.110690977375459	0.401377124801425
RSAD2	18.8422318894064	-1.48847534288362	0.899756345702378	-1.65430935829818	0.0980646725088544	0.380318819610682
RNF144A	1.15814827455866	0.766561029251528	1.1382354515564	0.673464376991026	0.500651904455222	0.788512399554948
LINC01814	2.65124497133866	-0.0813075256179906	0.613980924400794	-0.132426794362287	0.89464672247034	0.967042372998206
ID2-AS1	1.17454978060104	0.0615567342113451	0.862780626904813	0.0713469128672686	0.943121659264191	0.982789040099632
ID2	118.925561472011	-0.47433444960932	0.558124064837229	-0.849872778282109	0.395395821499249	0.721670495844164
KIDINS220	160.373846557526	-0.0940952751172367	0.104792700848919	-0.897918217156128	0.369229151806125	0.701846119148488
MBOAT2	6.62453299175267	3.28512074658197	1.19101981116873	2.75824189973661	0.00581131763467968	0.0778522138952881
ASAP2	1.4988698193514	-0.376770972374964	0.954552442871807	-0.394709557540322	0.693057248430216	0.890726864316497
ITGB1BP1	31.655835359313	0.602099779707123	0.243971034484861	2.46791501695454	0.0135902579967531	0.127057091109416
CPSF3	24.4444811041893	-0.109495088998288	0.185963857269288	-0.588797686852301	0.555996997750445	0.819948259835417
IAH1	22.8195395221117	-0.262686368085659	0.260166910899794	-1.00968400315456	0.312646708984305	0.650894865017419
ADAM17	175.519987996535	-0.3174324461728	0.14202272333539	-2.23508209614581	0.0254119595526432	0.183865083392732
AC080162.1	5.02837691889069	-0.698875234916899	0.549677933253199	-1.27142676217816	0.203576866848663	0.536326269697349
YWHAQ	53.5979953771694	-0.616951713731224	0.249952302487953	-2.46827777776106	0.0135764919876698	0.127004578408064
AC082651.4	1.21106785132024	2.76169528619882	1.10180828708714	2.50651163053051	0.0121929046285269	0.119433476483514
TAF1B	39.4498144694736	-0.0129295993482809	0.264842953906944	-0.0488198729003148	0.961062844772599	0.987744950921984
AC010969.2	1.68045299800411	0.206825474574373	0.726550619561383	0.284667673532827	0.775898759141723	0.925172935193918
AC104794.2	4.73234093811102	0.108663688240114	0.418528704451166	0.259632582148957	0.795147201036989	0.931266936812314
KLF11	7.6857583704302	-0.331533034511729	0.438654594753479	-0.755795193933962	0.449771998720239	0.754006394530732
RRM2	2.78245364710696	-0.304204081046037	0.857094320682786	-0.35492485914934	0.722645884438182	0.902247186742896
HPCAL1	109.060481873843	0.397443214773963	0.217017313739915	1.83138943121506	0.0670424376626168	0.312512870337707
ODC1	8.11935333885157	-0.579159358114914	0.691544900926357	-0.837486267831781	0.402319292611328	0.726592458859793
NOL10	75.5739819811368	0.222523774412967	0.161310457862371	1.37947518940664	0.167748290734092	0.493274926620909
ATP6V1C2	1.69299455134326	0.730649294650775	0.620528567754043	1.17746278353518	0.239010843501774	0.576448438602413
PDIA6	55.7275190331347	0.384921490475506	0.352128941828363	1.09312653619687	0.27433824642144	0.615100211549149
PQLC3	15.0850228994248	-0.118462175228303	0.379216166771	-0.312386932859431	0.75474647991188	0.916099991388368
ROCK2	162.015375679127	0.0227493404883084	0.126123990141088	0.180372825684154	0.856859886388333	0.954820496636656
E2F6	11.4477330589932	0.407460087204122	0.257291167616319	1.58365361306044	0.113272566269792	0.406201782170895
GREB1	2.08599306632754	0.797781846452394	1.01487221528692	0.786090932863751	0.431814215909428	0.743231325569499
LPIN1	33.6568050258911	0.0334996731943154	0.308594355952058	0.1085556898504	0.913554907353313	0.973705995882285
MIR3681HG	6.96785445615221	1.10707405702014	0.614264002086557	1.80227728348004	0.0715017907340295	0.32460105114764
AC093912.1	1.50994470004879	1.62925641168158	0.86841115572964	1.87613482499851	0.0606367687721532	0.295412329263522
LINC00276	6.89222051904467	0.0958299119980699	0.51526944321215	0.185980195915895	0.852460291748424	0.954820496636656
AC068286.1	1.84347070965475	-0.114302447176619	0.657943178164096	-0.173726928054129	0.862080073789366	0.955860010085232
NBAS	202.344069025353	-0.285227363248642	0.103264956594772	-2.76209251089814	0.00574322027824297	0.0774291419000145
DDX1	36.9699631525503	0.0558531774007694	0.184371951450688	0.302937496518867	0.761937495077462	0.919739319513427
FAM49A	359.314499359064	0.0260658991947835	0.441956179665526	0.058978469798771	0.952969256866065	0.985532246186077
SMC6	63.5596632942989	0.0524880911235712	0.160069711086719	0.327907702008253	0.742981450071524	0.910098393106272
GEN1	12.2239363770735	1.07133063365649	0.35092508352021	3.05287562493319	0.00226659860444423	0.0430267225947178
KCNS3	2.23021248239602	2.28995869832642	1.03293887442973	2.21693534343033	0.0266275101426731	0.18888927882274
RDH14	7.56384044922897	0.00770480746575435	0.360254374545208	0.021387130900162	0.982936839273067	0.995531872532584
LINC01376	42.3969930506816	-0.396234295823003	0.38185947871696	-1.03764425896757	0.299435704616282	0.639490882667638
LINC00954	2.57492035213206	-0.3644567003415	0.518387295022737	-0.703058705027704	0.482019165552106	0.776221191891875
TTC32	10.5287205562687	-0.0120207011923508	0.324569136728117	-0.037035872583351	0.970456403165506	0.990216252673458
WDR35	21.6841553663794	-0.514644319397114	0.286591756903008	-1.7957401320907	0.0725358560759	0.327370679689191
LAPTM4A	79.4047283205582	-0.0361736238503704	0.314768029169167	-0.114921531090216	0.908507318819467	0.970997569867054
PUM2	342.003997501344	-0.185467047945621	0.130755255358225	-1.41842901409587	0.156065549774619	0.476917959458322
RHOB	60.9616155656968	-1.23644668705332	0.65620762047221	-1.88423091789694	0.0595337471501592	0.29324698145867
HS1BP3	35.4770434055213	0.653618444072529	0.232747466051913	2.80827308309661	0.00498079704649679	0.071281654701242
LDAH	60.6709116539221	0.183210014601316	0.246563749509673	0.743053327853972	0.457449394772847	0.759249075349821
TDRD15	2.49790144002327	0.576727700971018	0.736036797996364	0.783558244018484	0.433299365127079	0.744293023862616
AC018742.1	19.0394460415147	1.70116942422278	0.588682753578157	2.88978981273471	0.00385499484002288	0.0613800825769193
AC096570.1	2.30520306164911	0.960524742389635	0.806604083328437	1.19082553912453	0.23372208068835	0.569773069423238
AC018467.1	1.22606803521714	1.38169046018713	0.877145691273525	1.5752120473636	0.115207507304511	0.409186189913585
KLHL29	1.98225395224924	0.997426794482849	1.13722386365064	0.877071635905506	0.380447729712604	0.709753156280935
ATAD2B	203.477970393547	-0.0707521255733762	0.0964951930938948	-0.73321917190767	0.463424763922622	0.76420219508349
UBXN2A	48.8107746535687	0.364024613513219	0.199760442014587	1.82230580710588	0.0684085975680051	0.31692865430956
MFSD2B	2.15593195646395	0.912574649443085	0.511149879436683	1.78533672051101	0.0742067160634053	0.330683396641182
WDCP	4.57988743142474	0.408130190305151	0.401376963524678	1.01682514791374	0.309236616608693	0.648124017366027
FKBP1B	1.09277792512725	-0.912365496016877	0.965201262292218	-0.945259327417514	0.344526497554014	0.681815836570825
SF3B6	9.80394943296315	0.164292166120266	0.534471179622283	0.307392002383315	0.758545014888271	0.917708745306141
FAM228B	72.455316272787	0.000571879457543399	0.355490605122488	0.00160870484142992	0.998716439797762	0.999752170829993
TP53I3	5.51376532957195	-0.135082478842024	0.385909728416654	-0.350036469399859	0.726311328242934	0.903651303520904
PFN4	1.11322583415286	-1.21824756081264	0.824069185581844	-1.4783316523994	0.139319029525237	0.44842543072449
ITSN2	448.351622895116	0.347838272833919	0.178595898740727	1.94762743874027	0.0514595581185614	0.271087539162614
AC009228.1	2.84023583301034	-0.19622668413515	0.511417172837648	-0.383692012230185	0.7012067336378	0.894734593134038
NCOA1	415.598391494985	0.0617577006679182	0.0917736229769443	0.672935192756127	0.500988521630809	0.788518088226234
CENPO	3.35934914935985	0.0811342037927732	0.565621743890484	0.143442512012909	0.885940710366154	0.963866385414067
ADCY3	61.1480809857664	1.05189645757488	0.540342936475415	1.94672010415508	0.0515683000169106	0.271399540960827
DNAJC27	15.719918726311	-0.0480165745483625	0.252277250370295	-0.190332558634928	0.84904854185023	0.953649368775278
DNAJC27-AS1	6.55775738397551	0.652180084754761	0.499965505998975	1.3044501609199	0.192080141969168	0.522780124973208
EFR3B	7.18266407119307	0.276043659728138	0.786265170025801	0.351082141561835	0.725526725233897	0.903559974269012
POMC	2.27660787212194	0.346132549775749	0.557788522582786	0.620544410223818	0.534899425211245	0.805963447007855
DNMT3A	203.790789552935	-0.225811120009647	0.313316147589226	-0.720713317034964	0.471085917261468	0.768896866163682
AC012074.1	4.35346048192794	0.980966906162802	0.486948997750864	2.0145167372635	0.0439553094230593	0.248654626990337
DTNB	347.49761762316	0.212547555615775	0.198756370985437	1.06938738397145	0.284895149739012	0.625893841088596
AC104699.1	3.99626903926017	-0.0564487753506644	0.707589783131298	-0.0797761311658029	0.93641530837621	0.980452306418759
ASXL2	153.782152797834	-0.0563613893146265	0.116039862400201	-0.485707136744491	0.62717482292416	0.85903791157101
KIF3C	30.4262429595754	-0.782960528092085	0.527923080767577	-1.48309584599653	0.13804894753224	0.446577152118669
RAB10	370.71026298036	0.079792844550978	0.170239344787694	0.468709772411824	0.639277100799515	0.865606743350169
HADHA	66.0757779297191	-0.0211787571771329	0.136246206224997	-0.155444747886472	0.876470709154487	0.960807202797544
HADHB	86.9907357536485	-0.10504271708538	0.162367821537344	-0.646942947751628	0.517668868522301	0.79757543675688
ADGRF3	4.59621013985417	1.09961587977379	0.536198748776771	2.05076174139224	0.0402901550267757	0.237252077830639
SELENOI	43.6319983988925	0.258098213400464	0.186628857045995	1.38294911883244	0.166680467784662	0.491995715915097
CENPA	7.88513343851258	0.41382151888122	0.380934115966541	1.08633357196489	0.277331439142109	0.618165114277714
AC013472.2	1.41174108817979	0.811158541845441	0.761625909762983	1.0650353821312	0.286859918621498	0.627934821710895
MAPRE3	9.2147608490878	0.445483657642609	0.690260136235938	0.645385173294055	0.518677609266254	0.798064028079234
TMEM214	16.2327859277959	0.371067897152604	0.240463328250402	1.54313715880286	0.12279750054068	0.422920964497689
AGBL5	9.38976742105463	0.331296493126368	0.409642239256532	0.808745928465885	0.418661304059575	0.735314852055578
OST4	13.4003347185588	-0.152925396663508	0.669136495274775	-0.228541407834452	0.819225368952484	0.9417043350881
EMILIN1	6.42597764058837	0.265127142660425	0.702852348209544	0.377215987590869	0.706013100027659	0.895808366354398
ABHD1	2.81333644662942	0.137433297941667	0.546150738575875	0.251639864664531	0.801319442356282	0.933375449112306
PREB	10.6554360671049	0.153301736158719	0.264571563410607	0.57943391263406	0.562296427065647	0.82347207440501
SLC5A6	8.46464201592869	0.653057465992295	0.317404244053491	2.05749443565171	0.0396386896155519	0.235250943510425
ATRAID	11.9967678319284	-0.365082947381918	0.452320543867967	-0.807133242854621	0.419589721604732	0.735727944068884
CAD	17.6161859315378	0.0319943016251195	0.261046834453072	0.122561538400386	0.902454312665756	0.968407541399238
UCN	4.40626938341126	0.736131468194758	0.551228704257252	1.33543747361025	0.181733206832936	0.510786659782022
MPV17	28.1281880463488	0.183247864080232	0.179412232920127	1.0213788719848	0.307074971399522	0.645713949605606
GTF3C2	47.1436201997583	-0.00753341308569959	0.130621657793671	-0.0576735375507123	0.954008672575603	0.98604816093133
AC074117.1	30.4447644466226	1.53544130474603	0.387613105416154	3.96127293760495	7.45512556576068e-05	0.00438764063491938
EIF2B4	15.6962931947163	0.26648976893818	0.272355500203987	0.978462960133305	0.327845402119915	0.667523342052731
SNX17	13.1045236849758	0.651198629229229	0.409272164569452	1.59111389828888	0.111583945259367	0.403301434802233
ZNF513	5.70024574529098	0.177677381904901	0.329020702490576	0.540018851579683	0.589184031769509	0.838271023342103
PPM1G	41.7802297045345	0.0367069550025783	0.194655403011914	0.188574036140839	0.850426683845394	0.953740291530764
NRBP1	37.8871950229724	0.0623779623645114	0.170758075624723	0.365300218664915	0.714887315197707	0.899597804388878
KRTCAP3	2.85552599679338	0.902771346427582	0.434925406195219	2.07569236831928	0.0379224122347795	0.229166651678573
IFT172	28.3901330742912	0.227105024842157	0.172423288168902	1.31713660755437	0.187792838193467	0.516643493832137
ZNF512	57.3995924235965	0.110958215590872	0.121131859393861	0.916011825015339	0.359660692777836	0.693726719918635
CCDC121	1.07127708113556	1.41043607850458	1.07483536681598	1.31223452637473	0.189441015726706	0.51915565853714
GPN1	10.4010705635922	0.881451958191306	0.431662114556489	2.0419951820348	0.0411520092479044	0.239510295357562
SUPT7L	19.2287388519809	-0.0140012200211055	0.183996532015241	-0.0760950212906499	0.939343501092609	0.981455495450066
SLC4A1AP	22.5889779331704	0.10837579746576	0.153189220763933	0.707463599105114	0.479278425960782	0.774319935010496
MRPL33	28.068142999066	-0.0520471238253895	0.383016046146722	-0.135887580557009	0.891910153681023	0.965977744622567
RBKS	44.5213059640559	-0.118217088337103	0.619976157235133	-0.190680055930389	0.848776265049638	0.953649368775278
BABAM2	385.991875272146	0.00659207258879421	0.141399540327796	0.0466201840084651	0.962815945007231	0.988210183728879
AC104695.2	2.09116822236609	-0.35447105182902	1.23171971437268	-0.287785482113156	0.773510951057596	0.924121745667507
FOSL2	102.918477859656	1.68304526194985	1.12016109353221	1.50250287362034	0.132967286364438	0.437987589471219
PLB1	74.892056068303	0.978826635496049	0.308228359687762	3.17565403938693	0.00149499126043684	0.0320928909007
AC074011.1	2.46567090407564	0.966854058316188	0.515104023405049	1.87700738954607	0.0605170810783798	0.295277380347385
AC092164.1	3.40087596627816	0.744107001863879	0.465915226068155	1.59708668064656	0.11024638674604	0.400582612879164
PPP1CB	151.694699637393	0.290710721346946	0.396796321970632	0.732644697670517	0.46377516179351	0.764343235274492
SPDYA	6.31282435182332	1.28438115323628	0.533609033175222	2.40697040976539	0.0160854731177191	0.140672793625248
TRMT61B	23.2900040707596	0.140710247863841	0.211296755712823	0.665936622591037	0.505451610821556	0.790989391972482
WDR43	62.6195824877582	-0.157808157812646	0.242276049408848	-0.651356822920373	0.514816175644634	0.795759976351369
TOGARAM2	1.6964605259623	2.32423073441106	1.10005549988729	2.11283042960033	0.0346152841712211	0.217795399195995
CLIP4	31.0803536664403	1.67597901702299	0.824947825833064	2.03161820001225	0.0421923227499301	0.242684819272139
ALK	7.91868475868965	1.59688000623525	0.906912455934082	1.76078737896541	0.0782743968015532	0.340851208201231
AC016907.2	1.48855814322953	-0.461088994882387	0.782906700507406	-0.588945010412547	0.555898162416467	0.819880085290114
YPEL5	38.4438232537054	-0.132735887768485	0.233835122875645	-0.567647349705779	0.57027444884123	0.828047293591303
LBH	3.18554114079635	-1.3100578683867	0.602348334800883	-2.17491739031662	0.0296363074859293	0.200643723791576
LCLAT1	38.7263719450926	-0.132996727965854	0.324819385091759	-0.409448247456916	0.682210738738032	0.885283460718753
GALNT14	1.37272782196554	0.792599785646526	1.4823142217719	0.534704298187928	0.592854348862222	0.840009117912375
AL121652.1	1.66638098564557	1.15940141773858	0.626963290329803	1.84923333729587	0.0644241268820477	0.305819189320613
MEMO1	25.9538396000538	0.0220810832752355	0.277390706874447	0.0796028227622992	0.936553150103928	0.980530756708969
DPY30	21.6738373208036	0.0158598961658518	0.287775458974542	0.0551120523701601	0.956049194336099	0.986626055736201
SPAST	75.6837141840565	0.24798559331436	0.14340857531506	1.72922430035687	0.083768958814732	0.352882864512738
SLC30A6	45.7113395702434	0.419446133150459	0.119674949484373	3.50487829706775	0.000456816056311159	0.0144999556774122
NLRC4	34.9613371515728	-0.0466380926376688	0.270276769382814	-0.1725567933351	0.862999816258207	0.956074263681065
YIPF4	85.8983360620388	0.271890337152467	0.122428973919083	2.22080058705849	0.0263644708140303	0.188136574009461
AL133245.1	1.61081132985271	0.36357181358728	0.632090209708333	0.575189756150541	0.565162970029964	0.825405583588385
BIRC6	467.93502437501	-0.112568959014675	0.124345962478339	-0.905288412836763	0.365312613369229	0.698824997094672
TTC27	80.4675501335746	0.206923259129625	0.203597386011872	1.01633553938438	0.309469630250944	0.648264003690989
LINC00486	198.562862487158	0.677088447938337	0.368857639965304	1.83563623082885	0.0664114749819766	0.31100445841169
LTBP1	4.58687277558186	0.577608101496372	0.868609456445464	0.664980213155943	0.506063148930681	0.791160259740395
RASGRP3	91.4558683626196	0.0242568238021287	0.321695951428428	0.0754029501907656	0.939894111981504	0.981720376330792
AC020594.1	4.66871536299608	0.538587951857607	0.39432216479579	1.36585766650102	0.171983642262917	0.500161422778047
FAM98A	8.90456879208526	0.0558594223517514	0.364627359788646	0.15319591591846	0.878243778281983	0.961490296415233
LINC01320	23.0428820363749	1.24721608405123	0.510878041543775	2.44131863699287	0.0146337366367303	0.132998788075947
AC012593.1	1.21222390388966	1.20546213690648	1.87941388644588	0.641403229804854	0.521260735089188	0.799040873056456
CRIM1	31.2259508226916	1.98559166224267	0.524606159274767	3.7849186997492	0.000153758835718277	0.00705681629397901
FEZ2	213.401231240278	-0.385689370974767	0.184881773315024	-2.08614058627392	0.0369658902106963	0.225890028087085
VIT	1.55893814158819	1.07689339558393	0.640643090101822	1.68095685760502	0.0927712947537	0.369213643701842
STRN	111.852268662962	0.189189670307426	0.0979582473973554	1.93132967702047	0.0534422955925034	0.277263041547658
HEATR5B	176.488497400179	-1.05345442620912	0.251564486978749	-4.18761184800346	2.8190510387487e-05	0.0022415770632091
GPATCH11	27.7123090518808	-0.596390140589051	0.224191028298447	-2.6601873639436	0.00780971933864875	0.0910355092691404
EIF2AK2	122.552494420433	-0.385364661990824	0.278664105287249	-1.38290025403016	0.166695452424278	0.491995715915097
CEBPZOS	39.3474659456464	0.146604484444942	0.142831274324174	1.0264172544747	0.304694948349306	0.64310275867063
CEBPZ	57.6416889481473	0.554916471862052	0.25736906310252	2.15611179204164	0.0310749369440454	0.205474286072527
NDUFAF7	27.3184907873664	0.0472659324807514	0.16687435584606	0.283242636300293	0.776990846907884	0.925795286625334
PRKD3	150.728697833988	-0.447055018199495	0.228284824909581	-1.95832122602352	0.0501923316494287	0.266705587710994
QPCT	3.06634408944179	-0.392870184258039	0.638371534370331	-0.615425599522625	0.538273689683972	0.808188386678681
AC006369.1	1.12908260656665	1.42614954676388	0.686188279586653	2.07836477128838	0.0376757748626836	0.228473521881293
CDC42EP3	23.4038380831468	1.47814291643859	0.334968220236503	4.41278553349017	1.02049074378311e-05	0.00110446862790693
RMDN2	36.7921412122097	0.431219376339114	0.244968157826586	1.76030787088817	0.0783556203683839	0.340919135522407
RMDN2-AS1	4.78560647525039	0.265500682969196	0.401934781043117	0.660556626326686	0.5088966924855	0.792612280846876
CYP1B1	5.39068342781334	3.91207889317228	0.953021060871813	4.10492386138199	4.04448066577459e-05	0.00292499150349747
CYP1B1-AS1	16.7479336432292	1.612950005851	0.555192027414841	2.90521103727197	0.00367005554676551	0.0596134082251501
AC009229.2	1.55852985887243	2.07384907073434	0.913501986610639	2.27021845724597	0.0231943316727186	0.174292988967849
ATL2	89.1082855016016	-0.404286045249274	0.187055278783842	-2.16131855715475	0.0306707404134546	0.204362329774985
LINC02613	2.51691889648787	0.154844318386927	0.686702561036667	0.225489647443822	0.82159837815577	0.942971553395514
HNRNPLL	51.2738791442462	-0.0246894503018562	0.189362721608839	-0.130381788411642	0.896264374335103	0.967600462317303
GALM	72.1107375630922	0.233787680744796	0.322008417503391	0.726029718593719	0.467820552140392	0.766181515879362
SRSF7	90.81828779454	-0.585452027203274	0.361755741049144	-1.61836278121082	0.105584438050852	0.393050638502934
GEMIN6	4.75832636345082	0.0829836512508059	0.341794070755595	0.24278844588309	0.808169286666343	0.936761681975695
DHX57	37.5076878581728	0.125864406845481	0.295563501698406	0.425845566594732	0.670220381259724	0.878871792413879
ARHGEF33	1.10328849675575	0.778695401357516	0.956218506379945	0.814348808522337	0.415445155974894	0.733180019914927
SOS1	303.762876981775	0.604088307905609	0.179785907089367	3.36004260670627	0.000779304531535625	0.0207260428736906
CDKL4	2.52635563254789	0.626333875547737	0.58674725927612	1.06746791850456	0.285760593046376	0.627081968549138
MAP4K3	299.184278629555	-0.0343468293309161	0.184292810613421	-0.186370967031173	0.852153858491361	0.954630382733457
MAP4K3-DT	87.8157880507845	0.682971227910842	0.276898593918388	2.46650305531035	0.0136439564452722	0.127329976766208
TMEM178A	1.92136232696155	3.23791495149616	1.51615911652071	2.13560365545705	0.032711733224443	0.211563439838676
THUMPD2	58.7853362340253	-0.0645254781523815	0.209427967142283	-0.308103444983275	0.758003619944948	0.91755853129196
SLC8A1-AS1	55.4913303723776	-1.05984921650459	0.621654806767836	-1.70488381166881	0.0882160961295401	0.360379517215959
SLC8A1	1637.4143321274	-0.328432684191622	0.208490347717608	-1.57528963708416	0.115189604882864	0.409186189913585
LINC01914	1.4799138096918	-0.308929352048073	1.14761703150598	-0.26919202448806	0.787781917364221	0.929276922152204
C2orf91	10.5859548031235	1.04678960439608	0.897619716432637	1.16618383624223	0.243540126313147	0.582051087306006
PKDCC	48.8082145531124	3.28461073224596	0.780214440454289	4.20988200414934	2.55504094242485e-05	0.00209580595198375
AC083949.1	8.19663818517675	-0.987512776344081	0.639337127253003	-1.54458850307515	0.122445828851671	0.422523432219186
EML4	326.751829588991	-0.621244851558855	0.294966716319697	-2.10615237986894	0.03519111811793	0.219674504552916
COX7A2L	27.7281921296107	-0.136932924161137	0.263505221705967	-0.519659243466279	0.60330109833384	0.846123576919796
MTA3	79.2222605456036	-0.240201476656535	0.187780986678754	-1.27915760218823	0.200841562639998	0.532694988724365
OXER1	2.39760381391712	-0.349793594463916	0.471451577215877	-0.741950205214279	0.458117505813614	0.759827229592963
HAAO	24.9149477538579	-0.0977246440488571	0.26163870737463	-0.373509887086123	0.708768988087108	0.89693067282543
LINC01819	1.18353473137677	1.84428252202661	1.01561330956343	1.81592984717715	0.0693811341196664	0.320007391315478
ZFP36L2	706.913242021196	-0.907133417503444	0.267958924558507	-3.38534504494691	0.000710888333827256	0.0195530261234404
AC010883.1	1.25617935161	-0.487126999454896	0.628873021343095	-0.774603112110822	0.438574217791484	0.748144264306616
THADA	239.613029562631	0.0673756760022596	0.135233911531238	0.498215833879036	0.618331923364194	0.85439338821092
PLEKHH2	13.7491740932622	0.661890377215675	0.517728577156328	1.27845053647834	0.201090614796937	0.53302106739256
DYNC2LI1	18.3747031080456	-0.124377446841679	0.312063137902382	-0.398565007317801	0.690213749724657	0.888712928739158
LRPPRC	97.3267829967344	0.200358276307272	0.176029686856058	1.13820730971991	0.255033927115368	0.595801944151919
AC013717.1	4.80529688849052	0.161672018856597	0.536917294949274	0.301111587161429	0.763329405558379	0.920709603407425
PREPL	28.6534331677203	-0.197747259522899	0.550673669847417	-0.359100625925499	0.719519813375111	0.901496606757063
CAMKMT	253.996678435525	0.440819011261362	0.142571910201587	3.09190646767708	0.00198875501336971	0.0391347814183927
SRBD1	131.891039605044	0.0415196836020096	0.134380264531947	0.308971587060232	0.757343140301258	0.917394127280826
PRKCE	326.163316451309	0.501896439213357	0.289889615659995	1.73133638495703	0.0833917855436785	0.351925528756629
EPAS1	17.2117648235801	2.52541650794759	0.690266143475776	3.658612742081	0.000253584182420953	0.0100307347285039
ATP6V1E2	8.63045455037791	0.0263551679247588	0.333916601256585	0.078927396318661	0.937090372099906	0.980896844186985
RHOQ	239.259939392748	-0.226904132604899	0.176735908911315	-1.28385982227731	0.199191007456991	0.53014779729342
AC018682.1	45.6748417079076	-1.21848131048626	0.664071613811993	-1.83486432056893	0.0665257954032397	0.311214528608636
PIGF	48.8923974751052	-0.088865141057714	0.162391465186027	-0.54722790360882	0.584222168168523	0.835281295077531
CRIPT	10.3074800471231	0.450024575384009	0.427669232278877	1.05227250739084	0.292674541468048	0.632903112082632
SOCS5	58.5932072791952	-0.157862904942479	0.175672702433846	-0.898619436915227	0.368855402027568	0.701446010394637
LINC01119	2.31528746884318	-0.628840948825385	0.633760464190214	-0.992237579270402	0.321081644840686	0.660688861214958
AC016722.2	2.21282324268531	-0.0801709069687312	0.54389699930736	-0.147400899565225	0.882815595528313	0.962616739404516
MCFD2	32.3464760421395	-0.0682970101785146	0.163058395015575	-0.418850008746812	0.675325754183259	0.881983870865483
TTC7A	473.142905693729	-0.798754463115857	0.351256923749905	-2.27398923440032	0.0229666338135089	0.173166418956718
AC093732.1	1.83347110299813	-0.647767224771283	0.742156807843608	-0.872817197019885	0.382762724616354	0.712026386147753
STPG4	12.2227111923901	-1.12821799158875	0.687142014672785	-1.64189929810361	0.100610875361185	0.384695901006885
AC073283.3	2.20723935360699	0.239625036086635	0.845170535609535	0.283522704579163	0.776776179647768	0.925681049075582
CALM2	1.3813591274875	-0.589555495015633	1.18219186155214	-0.498696966363469	0.61799288206846	0.85415209888586
EPCAM-DT	3.07886931817595	1.6153911090736	0.945870297257587	1.70783575058567	0.0876668234602956	0.359507658533945
EPCAM	1.77163298501931	1.23209844900521	0.734324627166176	1.67786616902661	0.093373228294791	0.370191239627148
MSH2	30.8904564384784	0.116306656012305	0.251065527180768	0.463252192837145	0.643183608985111	0.867827535188206
MSH6	25.0950559099971	0.119269326595415	0.189547258879525	0.629232663666332	0.529196747589094	0.803374893847156
FBXO11	441.660895712161	-0.114104870039662	0.108379274286874	-1.05282924978472	0.292419256710818	0.6328544799911
AC079807.1	2.19381252573518	0.427413462616698	0.534793135447621	0.799212694192408	0.424167092485958	0.738536938486611
AC092650.1	8.26862701780477	0.390918114754042	0.484454049646987	0.806925063458334	0.419709657909688	0.735790215806803
FOXN2	103.590140831847	-0.207406498480261	0.176706617000534	-1.17373362696222	0.240501736677066	0.578339695434666
PPP1R21	143.573453838055	-0.011383882798347	0.139136725645194	-0.0818179581671091	0.934791475399663	0.980003036735083
STON1-GTF2A1L	1.19208647981919	1.0657800389941	1.02895914058989	1.03578460694085	0.300302640408983	0.639548599449851
AC009975.1	3.27723349524911	1.39404057112429	0.677404546733783	2.05791439966839	0.0395983512115153	0.235141630234476
FSHR	1.25166116739912	2.12395366945112	0.911198996657456	2.33094381934396	0.0197563222786785	0.158385947897739
AC009975.2	1.40010530975858	0.427298277441605	0.784060006995979	0.544981600424617	0.58576617231238	0.836387154877549
AC007402.1	19.0723084121138	0.24885183417817	0.390076315348134	0.637956790470796	0.523501807975428	0.79988389577366
AC010967.1	1.40230397997092	0.764300370748549	0.835842862847543	0.914406767971597	0.36050314687607	0.694578012617574
ASB3	7.92884971772303	0.584469898432584	0.491596707498491	1.18892150723849	0.234470555964159	0.570777440406785
GPR75-ASB3	37.55141061422	0.650034885939807	0.349630641193784	1.85920457005804	0.0629981472948276	0.302284545449063
CHAC2	1.56284978598791	1.01183378296368	0.614068865392283	1.6477529475742	0.0994033780220476	0.38261339749904
ERLEC1	24.8021629261995	0.134663955928657	0.197922592722424	0.680386984003971	0.496259460368399	0.785278067808052
PSME4	191.069509200161	0.0338471426898868	0.137271960285646	0.246569966797699	0.805241050012424	0.935549248598577
ACYP2	204.672584833157	0.19109443649786	0.171773182700497	1.11248120046219	0.265931308793569	0.606552513624213
SPTBN1	14.1509462118837	-0.0071544384307307	0.762646509851733	-0.00938106755660838	0.99251510081694	0.998149471389795
EML6	18.2530930695809	0.640190044513329	0.573890366343825	1.11552673133701	0.264624769930377	0.605944836391676
AC104781.2	1.1992613548051	0.588116524433603	0.91445148068351	0.643135843570414	0.520135958295381	0.798749748324068
RTN4	527.385610556504	0.0469975439009999	0.143226622023417	0.328134136217469	0.742810244634854	0.910098393106272
CLHC1	20.7367081733584	0.448574898629654	0.372529267185181	1.20413330748231	0.228538058098647	0.565227759180423
RPS27A	94.5604373943706	-0.216608792043752	0.504493908932833	-0.429358587305739	0.667662286548807	0.877417000892375
MTIF2	37.9157673877294	0.556538146056093	0.254752131244605	2.18462606509746	0.0289162751944332	0.198266673517484
AC012358.3	22.6671689113551	0.0797961418640556	0.337617196553256	0.236350940291836	0.813160361755777	0.939319358224074
CCDC88A	582.012512879816	0.695450819923206	0.243247274245352	2.85902821349495	0.0042494098889862	0.0645487847172027
CFAP36	13.8823789555432	-0.510859058376155	0.4705754446079	-1.08560500601943	0.277653784060314	0.618441364096039
PPP4R3B	115.622001947883	-0.216877123504722	0.161748731318936	-1.34082735447912	0.179976512702127	0.508472759074622
AC015982.1	2.52653473797402	-0.263962330732975	0.61937242907368	-0.426177075927889	0.669978820318895	0.878871792413879
PNPT1	43.7941275794658	0.0883355849444328	0.263377006247011	0.335395964147251	0.737326411981529	0.90905798051799
CCDC85A	1.14306565092871	0.33612768704132	1.35777633687164	0.247557479029108	0.804476813547341	0.935127189022483
AC132153.1	44.5558023665135	-0.454964112712849	0.344704509001765	-1.31986701894439	0.186879420811887	0.51621275494515
VRK2	118.64287168284	-0.39362934420733	0.241885345924466	-1.62733853389469	0.103665218156986	0.389400439859393
FANCL	42.3171121372138	0.600707783856677	0.32024405806126	1.87578120104189	0.0606853303921192	0.295556523175368
AC007100.1	1.90745782244723	1.10250373608726	0.642639891885991	1.71558558690106	0.0862379183514719	0.35751958610856
AC007381.1	1.1300545626737	-0.24985434825462	0.73937138864312	-0.337928072538955	0.735417391897712	0.908059206717459
BCL11A	1.1968204602335	2.03435304479967	1.54151281509803	1.31971205485586	0.186931173679343	0.51621275494515
PAPOLG	154.004436063685	-0.657538643777643	0.550616082281561	-1.1941871386194	0.232404772948462	0.567983124729776
LINC01185	2.4355911291887	0.433981805023672	0.491110936813051	0.88367367226618	0.376872396512112	0.706150357803548
REL	410.592162505586	-0.445153867385078	0.404669823438113	-1.10004216178762	0.271313752244304	0.611574317143113
PUS10	41.4150825535386	0.792078694405941	0.248455652344628	3.18800835050942	0.00143256399323587	0.0311822763052809
PEX13	48.2584271540429	0.383757931924609	0.272636675812707	1.40757999920832	0.159255473318066	0.481534691727745
KIAA1841	32.6366299524579	0.272092840652552	0.24935243616931	1.09119784363286	0.275185836547525	0.615709252925653
C2orf74	16.1953765060908	0.258855913864269	0.345787646215628	0.748597923312884	0.454099584165274	0.756832640275457
USP34	478.752666370518	-0.166237181837411	0.102837017654349	-1.61651111272169	0.105983852715564	0.393369455720901
AC016727.1	7.03523525803345	-0.0388525007651102	0.357428339609391	-0.108700112608781	0.913440352536649	0.973705995882285
XPO1	272.024331378304	0.862876091639891	0.240142463700232	3.59318413888271	0.000326661569217685	0.0116233346033279
FAM161A	3.68009006193885	0.837074070264526	0.845791873165367	0.989692732718967	0.322324328181816	0.661847780594678
CCT4	106.014413118085	1.89191301787042	0.433397976696423	4.36530191555468	1.26947296119245e-05	0.0012847231233886
AC107081.2	4.21934409767432	0.935235827678692	0.651652566362009	1.43517554591989	0.151237080202449	0.468907640358951
COMMD1	171.937086998679	0.322592999824437	0.168867143971114	1.91033609166517	0.0560899536139978	0.285259367510177
AC018462.1	8.93526020668123	-0.0502818914182389	0.505730302504419	-0.0994243199769495	0.920801373879617	0.976125003263
B3GNT2	20.1928823638738	0.376553060156071	0.327808073621617	1.14869977421825	0.250679798991018	0.590603880162512
AC092155.1	1.26921568474614	0.758782554837489	0.775221137554945	0.978794976141513	0.327681292518853	0.667308629806131
EHBP1	161.386819187938	0.124345070231032	0.167827708476199	0.740909062991027	0.458748579956909	0.760352719199025
AC092567.1	1.98389484762074	-0.289640052049916	0.676214028900048	-0.428326002820519	0.668413790075046	0.877757745055577
AC007098.1	5.83581261700033	0.143708904575091	0.512327900993157	0.280501812016306	0.77909253545685	0.925974651121227
WDPCP	174.933684630365	0.140528134727526	0.16972684056301	0.827966479911917	0.407689483494397	0.728069041204516
MDH1	16.8196785269809	-0.421111745189604	0.681159135044914	-0.618228140127399	0.536424963014078	0.806529924872738
UGP2	103.06594048232	0.068175580119108	0.284416518684733	0.239703307087724	0.810560270994949	0.937900499180064
VPS54	167.019422816788	0.0936233610821815	0.103698548968475	0.902841573131789	0.366609983347458	0.699686976243872
PELI1	531.0691573826	-0.543323403908337	0.250189622760055	-2.17164644126512	0.0298823412099295	0.201571188144558
AC012368.1	93.2868367325549	-0.341940172966173	0.210922805676172	-1.62116264227563	0.104982762329254	0.392048335397823
LINC00309	2.05225588809208	0.0414578846561924	0.781823525316458	0.0530271644606902	0.957710264046777	0.986812757492086
LGALSL	2.17237539898777	1.15873297576637	0.780572695619657	1.48446516547253	0.137685557905987	0.446025653702934
AFTPH	175.521465427644	-0.190503423517625	0.128879728699849	-1.47814885583204	0.139367939697926	0.44842543072449
SERTAD2	103.593342502518	-0.062777996041679	0.181010583241039	-0.346819478273721	0.728726942805164	0.90466858400657
LINC01800	5.80316710571748	-0.486593298266468	0.462110424321028	-1.0529805705669	0.292349896994578	0.6328544799911
SLC1A4	45.9515241408272	-0.0860418952485563	0.219635803433663	-0.391748038814371	0.695244391405016	0.891849174349795
LINC02576	12.9993891050992	-0.775161736320141	0.506362734229048	-1.5308427811149	0.125808253507905	0.427707317039952
CEP68	44.8281199694738	-0.461037910774192	0.311413526563924	-1.48046848144714	0.138748266075459	0.447496541497261
RAB1A	428.33699949951	-0.287718115171128	0.230530467811397	-1.24806980137011	0.212005496220377	0.546649433031437
ACTR2	247.632780372493	-0.47288921614785	0.141459203895757	-3.34293706683327	0.000828966975329034	0.021627778504884
SPRED2	117.752276708222	-0.0485336671255152	0.207600487719452	-0.233783974491923	0.815152691365157	0.94007882837393
MEIS1	15.845842287338	-1.6394676916773	0.879220484304922	-1.86468322900074	0.0622258189154158	0.300058597709392
LINC01798	1.09114940727159	0.131675859300915	0.71553831559841	0.184023491727055	0.853995025898252	0.954820496636656
LINC01828	1.0729990791738	2.44970621680809	1.12705505404827	2.17354618836852	0.0297392334537762	0.20102566764094
LINC01829	3.22502251207378	0.824273671451499	0.473921512214385	1.73926198791885	0.0819886903083971	0.348070514539012
ETAA1	11.4896480640022	0.000662645985837617	0.300643565662145	0.00220409169369113	0.998241390690903	0.999716750669434
C1D	26.0904811702232	-0.0907020008788667	0.197529339989285	-0.459182422640539	0.646103171953343	0.869035810381708
WDR92	5.2171675392483	0.274133155596156	0.379148310497162	0.723023545157556	0.469665418857167	0.767831275872122
AC017083.3	4.59566385110337	0.58493824396554	0.463865396453369	1.26100857800101	0.207305756615224	0.540946366229432
PNO1	10.4217213830625	0.468874759606358	0.375145939283918	1.24984628782428	0.211355703504862	0.54586657473352
AC017083.1	2.83039305540811	1.18090561875908	0.528834857611227	2.23303286794158	0.0255467769761514	0.18432709220987
CNRIP1	18.6564544956043	0.771950512698189	0.399196114664975	1.93376259021471	0.0531423243216657	0.276074374851053
PLEK	111.79993170607	0.478734649698923	0.255024314302778	1.87721179060027	0.0604890721743404	0.295277380347385
FBXO48	2.47075485363233	-0.00247847423660029	0.474633196590744	-0.00522187292082178	0.995833567153029	0.998974391354271
APLF	40.7834465988967	0.207137504285392	0.22192372826937	0.933372496491092	0.350627675788679	0.685637682204085
ARHGAP25	361.550379761646	-0.708731286554896	0.355338691045487	-1.99452326587248	0.0460948999881187	0.254421690918779
ANTXR1	22.3781649439724	-0.329209770635218	0.745541623540745	-0.441571282193108	0.658799468911444	0.874666468424451
GFPT1	64.5896443361438	0.242696571189384	0.136674177961885	1.77573097426689	0.0757772695349455	0.333684926442434
NFU1	25.975875263273	-0.106856225429953	0.182516220228938	-0.585461529369383	0.558237426930164	0.82045740274487
AAK1	423.281680774117	0.200823296141288	0.115512650615197	1.73853941600114	0.0821158111090815	0.34814333953619
ANXA4	123.998702443947	-0.272546238832844	0.256329768475372	-1.06326409317937	0.28766220378851	0.628797856417357
AC092431.1	1.79852635821903	-0.765792932142425	0.624036146157904	-1.22716117785371	0.219762017648949	0.555644231839531
GMCL1	30.9654162902168	0.0327350737394164	0.253094130123004	0.129339521716711	0.897089000246513	0.967697805626295
SNRNP27	7.5239064909439	0.998583626155951	0.519093705477856	1.92370590438329	0.0543914575348623	0.279950748243339
MXD1	62.7108970223518	1.16447131395341	0.645602206906693	1.80369785216937	0.0712786864490918	0.324154750017244
PCBP1	73.8903017802605	1.1041609372061	0.385107730910121	2.8671481992757	0.00414189008398025	0.0638383418720519
AC016700.3	1.52592935370684	1.90578975602297	0.923206771411362	2.06431518381247	0.038987842303817	0.233253559426099
C2orf42	19.4629692537235	0.496643195976667	0.244997095430348	2.02713911813645	0.0426481873104961	0.244184737145896
PCYOX1	13.6962956101489	-0.0573216420030019	0.533062103242388	-0.107532765233805	0.914366333116166	0.973812006595787
SNRPG	19.9817692031741	-0.0179423471259632	0.233460319003919	-0.0768539476109513	0.938739733617944	0.981281631827083
FAM136A	11.5414212363529	0.464437416851178	0.22133338830675	2.09836130194467	0.0358732410442174	0.221770909033768
TGFA	63.8400730659586	2.22437200314162	0.415114777398549	5.35845054006838	8.39387082387009e-08	3.63384657750043e-05
ADD2	1.08582077489273	0.83925373118586	2.27973283464854	0.368136879212535	0.712771173224383	0.898438793893848
AC007040.2	3.0094237185634	-0.674809718648484	0.578983446902502	-1.1655077917316	0.243813508109937	0.58224097841771
AC007881.2	21.3859454354469	0.608784452416775	0.645812575732219	0.942664288824879	0.345852644968135	0.682346748797808
NAGK	116.302624607852	0.20085468489527	0.237046126145811	0.847323211566514	0.396814992249501	0.722640997219967
MCEE	24.8282971473916	0.0768522319352337	0.219629037333198	0.349918357191729	0.726399969875514	0.903651303520904
MPHOSPH10	28.6543084671517	0.0455476109038095	0.251080912511501	0.181406107091964	0.856048825641574	0.954820496636656
PAIP2B	4.47366735468994	-0.70912752016306	0.614594923506306	-1.15381284979941	0.248576904863341	0.58778198487258
ZNF638	510.802685085185	0.108989650534952	0.152560112964143	0.714404626591804	0.474977011923437	0.770813878323376
DYSF	10.6899254605968	-0.65025715744692	1.00402488808095	-0.647650436922728	0.517211067585046	0.797224259550287
EXOC6B	295.16716777715	0.102748203825473	0.127352640723718	0.80680073252959	0.419781297049496	0.735816498807482
SPR	7.01710692270992	3.57037286150725	0.911385721928136	3.91752117199481	8.9464190465736e-05	0.00492685303324557
SFXN5	68.2858168144417	0.63095750879192	0.334421414366991	1.8867138337604	0.0591988259892524	0.292718905097242
RAB11FIP5	4.9265332974715	-1.20733839063815	0.476812612325696	-2.53210246421387	0.0113380853749996	0.114149909928533
SMYD5	7.20602014344511	0.35315079517334	0.34829782527281	1.01393339133464	0.310614536804536	0.64935312623725
PRADC1	3.1547640472503	1.6774682614213	0.821474454364743	2.04202121259938	0.0411494272039477	0.239510295357562
CCT7	18.0169568772981	-0.0174441305214891	0.432906065571714	-0.0402954172020011	0.967857607356474	0.989970166159141
FBXO41	13.1612566148371	0.047864137059645	0.344721394300564	0.138848756854099	0.889569664711052	0.96511961187064
ALMS1	83.416664268145	-0.0142550933661992	0.213806931637536	-0.0666727372074429	0.946842238561071	0.984126912757406
TPRKB	11.9869634020699	0.604838634805895	0.279672439016567	2.16266800165484	0.03056672389047	0.204193052650225
DUSP11	17.782388583255	-0.247783235310655	0.262217236104228	-0.944954035028285	0.344682343079918	0.681815836570825
STAMBP	41.7939098090349	0.117648936394625	0.12941977761623	0.909049131142002	0.363324192222219	0.696480334187712
AC073046.3	3.27532000815147	-0.489376577783278	0.691516212188019	-0.707686340765384	0.47914006165509	0.774224765256048
DGUOK	37.3694010125641	-0.194146625947192	0.170268927669611	-1.14023520676605	0.254188323459463	0.595152411606188
DGUOK-AS1	4.76078942816015	-0.296681511438144	0.573832147227946	-0.517017934375663	0.605143639431663	0.847152221845627
TET3	200.821710078561	-0.101692879746745	0.130258428947249	-0.780700954008339	0.434978399394269	0.74516713994833
AC073263.1	1.76813985455961	-0.411563009050616	0.609754110357532	-0.674965534564899	0.499697662273738	0.788054876446195
BOLA3	2.62330902821673	0.0742250496980319	0.708113133011423	0.1048208912358	0.916517932560245	0.974533546938632
MOB1A	102.790310023685	-0.135787638981718	0.195890218368672	-0.693182335047281	0.488195132537034	0.7806814221824
MTHFD2	54.560953298203	0.619097109691914	0.344655014119517	1.79628058298675	0.0724499043462023	0.327133085558458
AC006030.1	30.4281965256211	0.130412992452307	0.420214463539968	0.310348652337386	0.756295837074292	0.916834897008441
DCTN1	7.7548230037117	0.0773505741119599	0.287081717245086	0.269437478827412	0.787593048229413	0.929263203622939
WDR54	1.93217935322361	-3.23748872344239	1.04392366989881	-3.10126958205308	0.00192692774088975	0.0383539831951043
RTKN	7.90802443312709	-0.235296343608988	0.728297676391973	-0.323077158195341	0.746636808556402	0.912042105120557
MOGS	22.2564188658667	-0.190437117800192	0.269995498290689	-0.70533441855819	0.480602145966126	0.775206542936198
CCDC142	21.1534646618643	0.391638915325736	0.246002181059832	1.59201399612991	0.111381559764381	0.402854575244901
TTC31	16.326976239051	-0.108194862436002	0.196262517379226	-0.551276238992407	0.581444324322538	0.833806569246113
PCGF1	2.41093300933528	0.962264263032805	0.653362573141446	1.47278754950123	0.140808330565077	0.450430589461561
AUP1	41.0822225123505	0.480340471244988	0.225535489573565	2.12977776647569	0.0331899651012381	0.213217479844516
HTRA2	7.90444310381997	0.200442469447622	0.331656073025342	0.604368458020987	0.545598701471915	0.812660012280767
LOXL3	91.4635116281513	-0.238480307750469	0.361843038465557	-0.659071150744743	0.509850080211587	0.792713492832635
DOK1	30.8862509010548	0.160105696497165	0.227054105079955	0.705143368541104	0.480721019829754	0.775206542936198
M1AP	12.9057405299668	-0.134879290230246	0.513606771647718	-0.262611978026567	0.792849666897694	0.930838413367069
SEMA4F	2.89768953426577	0.655162125971783	0.688234014814726	0.95194673885474	0.341123994093492	0.678893812788542
AC019069.1	1.32826695022422	-0.317481306192544	0.696693402009781	-0.455697305696727	0.648607659728078	0.86983677983588
HK2	172.233102870929	-1.22724857183174	0.501749993859701	-2.44593639631395	0.014447648537153	0.131830563496212
POLE4	6.59364506474664	0.459038039260216	0.513890919005208	0.893259682714035	0.371718123338712	0.703043140834867
TACR1	1.84919228558315	1.61065265918816	0.899617617233835	1.79037474181601	0.0733936880235966	0.329060915913881
AC007681.1	3.67395890848545	1.30232281713044	0.513554365872553	2.53590058555483	0.0112158569193023	0.113949889235545
EVA1A	8.69430832962504	-0.453785499695052	0.650516833829208	-0.697576874412128	0.485441848068541	0.77891600969301
AC007099.1	3.78393617223589	-0.425378398198703	0.410223872701015	-1.0369420857882	0.299762848522428	0.639548599449851
MRPL19	21.2414746646592	0.268184331467859	0.350622156828548	0.764881300981213	0.444342229567864	0.751319724627268
GCFC2	36.921537324874	0.310242893322503	0.210980643133739	1.47048036594448	0.141431699461898	0.45214626381819
CTNNA2	1.13105405898287	-0.491914045357973	1.48488403194552	-0.331281120124552	0.740432150878935	0.909497617960141
AC011754.2	1.23215708736469	0.57833778563087	1.00391616928241	0.576081751969649	0.564559925036493	0.825310720780383
SUCLG1	26.0429266237545	-0.120262718552047	0.172472123397846	-0.697287864164776	0.485622661337613	0.779045720735635
DNAH6	1.65371806443552	0.909730385952426	1.5438860339464	0.589247111476889	0.555695517924658	0.819736360327099
TRABD2A	2.46834012795624	-0.0518332175720669	0.537341873511841	-0.0964622712786309	0.923153437307822	0.976862181788627
TMSB10	102.042243151127	0.341613991830384	0.457154531066702	0.747261524529306	0.454905712519997	0.757285358857526
KCMF1	115.269597349844	-0.207016442830835	0.118828463005011	-1.74214525371843	0.08148303072053	0.347160479436703
TCF7L1	2.26526412283305	-0.694338319919827	0.825126370623629	-0.841493308952236	0.400071631900772	0.724844964330799
TGOLN2	132.417588755503	-0.218084080572538	0.19050285561687	-1.14478116281437	0.252299820384778	0.592552045720754
RETSAT	8.82891832495889	-0.0979970890384351	0.280612580053805	-0.349225572922088	0.7269199689345	0.903841494775511
ELMOD3	61.7155797601189	0.0810469299993978	0.15714039309478	0.515761278199895	0.606021150114909	0.847152221845627
CAPG	63.5224820211352	0.652417088000827	0.306912967657835	2.12573972673641	0.0335249371333594	0.214485281290396
MAT2A	147.823854111278	0.431115461711525	0.34375990073632	1.25411794915024	0.209799137233487	0.544046514772694
GGCX	32.3672435224962	-0.0863397687618364	0.471535823088256	-0.183103307393204	0.854716960723652	0.954820496636656
VAMP8	21.9144845211198	0.104374049895859	0.29259825747339	0.356714530008271	0.721305526858968	0.901857447537335
VAMP5	4.38093961363449	-0.354240090180285	0.616145817458941	-0.574928986195529	0.565339325315046	0.825405583588385
RNF181	4.65098694074453	-1.00572678081454	0.517145962668557	-1.944763864393	0.0518034051003405	0.272020238709167
TMEM150A	10.8197684010751	0.455853338747667	0.292781444401892	1.55697482700417	0.119476462153974	0.418009650714614
USP39	63.9414462943848	-0.151549850043596	0.163376821161542	-0.927609246930737	0.353610299358898	0.688399214836241
C2orf68	26.1382189305727	-0.34638269487512	0.21589441785069	-1.6044078319555	0.108624185784156	0.398050302244549
GNLY	33.0509790612836	-2.28322616635934	0.775476788645965	-2.94428692101282	0.00323699755568287	0.0553771755272421
ATOH8	21.2892023421306	1.74595965576065	0.958996703824836	1.82061069532055	0.0686660558800621	0.317633633945
AC105053.1	1.40673230035233	-0.0064487646975908	1.60916286517115	-0.00400752766371161	0.996802464109022	0.99935541193017
ST3GAL5	97.610302551047	0.243386744652779	0.19107939952412	1.27374664803704	0.202753218572098	0.535305592316814
POLR1A	31.2167877992839	0.192452466855993	0.274481343756592	0.701149536147194	0.483209698995618	0.777174732595119
PTCD3	66.411322841539	0.0847889343694164	0.111921961289449	0.757571913434739	0.448707299563025	0.753614745222364
IMMT	66.7178312815162	-0.497124681920812	0.209059458386866	-2.37791050334053	0.0174110511518343	0.147135327740066
MRPL35	9.8241756605572	0.0330551381658938	0.237564161492623	0.139141939416313	0.889337987682223	0.964992217145973
REEP1	2.13896614467684	-2.48156641037552	1.50165687102677	-1.652552229644	0.0984220270796761	0.380622156832941
KDM3A	114.526657660327	-0.396134464593075	0.284471011938624	-1.39253016289246	0.163761914326802	0.48800881103193
CHMP3	9.27925826715396	-0.0307261572622851	0.531451605697347	-0.0578155318995934	0.953895566206995	0.98604816093133
RNF103-CHMP3	12.2243540823947	0.685865899710862	0.411538121689191	1.66659141295507	0.0955956775324002	0.375279252982987
AC015971.1	4.84383131334797	-0.714220903553204	0.606330206614518	-1.17794049473652	0.238820329737715	0.576430980170712
RMND5A	61.698980056451	0.188172033174038	0.189677711020354	0.99206191471725	0.321167323546017	0.660777919137251
RGPD1	2.01071896744504	0.398877383420081	0.696923558654811	0.572340220769674	0.567091506184825	0.826254646332943
PLGLB1	17.3854122222622	0.557023669016	0.439901541179168	1.26624623210658	0.205424940233127	0.538130046843912
CYTOR	8.74323604783909	0.623422039420069	0.535110311214031	1.16503462249808	0.244004978518019	0.582345116192844
RGPD2	6.18401142976448	-1.06351446639149	1.02307006692246	-1.03953238470821	0.298557204752724	0.638729872548671
KRCC1	93.4791802545561	0.0512930736067777	0.236053508461013	0.217294264936754	0.827979026245442	0.945698286847579
THNSL2	5.45057077702721	-0.163111915485107	0.57017639851023	-0.286072724004869	0.774822422020961	0.924696182494577
AC104134.1	1.18913564751484	0.790049874818517	0.671229753377349	1.17701855563362	0.239188100132928	0.576604259949215
EIF2AK3	58.4868066435782	-0.103937088428385	0.314788278422197	-0.330180936054371	0.741263250673424	0.909864394040481
RPIA	20.4817181337465	0.256070902530869	0.292463528532299	0.875565250190125	0.381266423487966	0.710664364674518
IGKC	12.4511648886598	2.97994348885713	1.35710520028119	2.19580876135446	0.0281056343030764	0.194851561660786
MRPS5	54.6186526838841	0.126926799717529	0.15768896532274	0.804918717411517	0.420866586495106	0.736162261562988
ZNF514	10.6231503327158	-0.10270048199629	0.292234037840399	-0.351432306637663	0.725264048924176	0.903559974269012
ZNF2	7.12820184957097	-0.046912581310981	0.347080819599864	-0.135163278008461	0.892482780509148	0.966022835452646
AC092835.1	14.7504443429523	0.602159025091495	0.378803826978062	1.58963289757463	0.111917577166647	0.404200875689338
FAHD2A	11.884039790675	-0.251488251437089	0.385477370816628	-0.652407301897684	0.514138455106534	0.795083133839584
LINC00342	7.97927809817319	-0.0980161325795426	0.361284142406495	-0.2712992934776	0.786160849821625	0.928416825374708
ANKRD36C	103.970842303835	0.0980092715118585	0.326918304202569	0.299797442516797	0.76433166622763	0.921160996247926
GPAT2	1.90611535090974	-0.333736957781588	0.926698147424265	-0.360135561627269	0.718745760177734	0.901033837867599
ASTL	1.10002047812774	1.68337688124984	0.955429046338983	1.76190674514263	0.0780850548000649	0.340407154981542
DUSP2	7.68298560879433	3.11896783260887	1.1006599432793	2.83372521336267	0.00460088754468294	0.0673081092863768
STARD7	45.6813024252616	0.139016342176634	0.199512689813243	0.696779449501494	0.485940828866149	0.779155125296187
TMEM127	37.1247303488038	0.748080088426119	0.262108907310298	2.85408113788557	0.00431615062730714	0.0651226301375115
CIAO1	34.0014674159506	-0.0450516134808445	0.205320624115037	-0.219420789679671	0.826322276771921	0.944775879864507
SNRNP200	50.5719075886877	-0.320165033736971	0.235985317364598	-1.35671590636427	0.174871496369295	0.502924541553889
ITPRIPL1	3.22061090873338	-1.26747758446599	0.54398510757712	-2.32998581544128	0.0198069008267877	0.158642482361644
NCAPH	2.19076873962447	-0.682377611249588	0.803613802427347	-0.849136250756818	0.395805480983858	0.721839601051142
ARID5A	76.4429205158471	0.14471957984714	0.240959135647898	0.600598020315826	0.548107756853149	0.81367422396014
KANSL3	44.7646299173975	-0.226742902228089	0.160599887809279	-1.41184969255619	0.157994223140938	0.479707766929966
LMAN2L	18.0958777757722	0.339943358687562	0.249049231312636	1.36496449676179	0.172264208996344	0.500379141578336
CNNM4	17.7147142376316	-0.0206363346918028	0.202774257312712	-0.101769992726336	0.918939244289002	0.975300063937103
CNNM3	11.1203282563207	0.0759471449193144	0.259638554856761	0.292511044675986	0.769895916544955	0.92336552264811
ANKRD23	21.4392549879451	0.0649063386601075	0.248438360509058	0.261257313593249	0.793894082471831	0.931198861693647
[truncated: 13,586 more rows]
