# Supplementary material for: Integrative analysis reveals generalizable human neurodegenerative disease-associated glial states
Source: bioRxiv. 2025 Sep 25:2025.09.25.678630. Preprint. [Version 1] doi: 10.1101/2025.09.25.678630 (PMC12485690; doi:10.1101/2025.09.25.678630)
Supplement: Supplement 10 [file media-10.zip › DAM_replication_DESeq_results/Macnair_2025_CTX_WM_CIL.csv]

	baseMean	log2FoldChange	lfcSE	stat	pvalue	padj
AL627309.1	8.35121353287765	0.0348173494569707	0.371718708736033	0.0936658517279405	0.925374597355896	0.984545749381224
AL669831.5	48.0017138650893	0.370405774515952	0.293360714747632	1.26262909754157	0.206722505744763	0.669224233538292
LINC00115	3.56442844824965	0.842758807612969	0.530124483758349	1.58973756812396	0.111893971734284	0.539851115627344
SAMD11	1.53041810345552	-0.3712820013447	1.88684415429517	-0.19677406875365	0.844004344496658	0.9653480287907
NOC2L	19.8931338576417	0.102475584255051	0.264717382556485	0.387113166749393	0.698672430439117	0.924624001086148
KLHL17	3.65607247100448	0.444848608286384	0.429724556851743	1.03519475718456	0.300577966742561	0.748898749213799
ISG15	8.36245237002066	-0.035099639282541	0.776922435720209	-0.0451777908176941	0.963965596531937	0.991550046639425
AGRN	5.0552893370198	0.847689347624859	0.570281040521675	1.48644139887488	0.13716240640086	0.58049376322984
C1orf159	25.0724031599214	0.0936193872457526	0.290727298714818	0.322017876063253	0.747439152103301	0.939712254581053
AL390719.3	1.58663587077765	-0.938644784425518	0.64012428779822	-1.46634771140163	0.142553583582698	0.589396369554953
SDF4	30.2166852307048	0.151140276050588	0.193674890344872	0.780381368908775	0.435166430984901	0.826045760272192
B3GALT6	5.63542702414068	0.653960701215458	0.38196291064218	1.71210524109783	0.0868772756879711	0.487010723589347
UBE2J2	47.9878909250571	0.220595025082049	0.18832340393355	1.17136277528143	0.241452988306136	0.706303668703115
SCNN1D	2.34984994341519	-0.0170487800491824	0.959125862401243	-0.0177753313902927	0.985818084349829	0.997116069383607
ACAP3	16.7703853447934	0.158455198093994	0.691614366084862	0.229109176824924	0.818784061079523	0.959290958399305
PUSL1	1.72825936452936	0.00702184053561632	0.731518062379122	0.00959899816113785	0.992341225182463	0.99841143426185
INTS11	24.5139526463346	0.369702383746707	0.160289094024617	2.30647247709771	0.0210842462933581	0.263802701735329
CPTP	3.57456961668397	0.0207575982283301	0.585807502374031	0.0354341624923005	0.971733544078337	0.993181620174571
DVL1	9.65759653781822	0.358115294141792	0.483092423360033	0.7412976830624	0.45851296622714	0.835419472995867
AURKAIP1	9.63513900863742	0.185941694204434	0.546458311524809	0.34026693396902	0.733655515933963	0.935165822122253
CCNL2	65.5274351093681	0.128445402237331	0.139678010784857	0.919582126890197	0.357791170241523	0.784194946269052
MRPL20	27.397108275851	0.274951178162039	0.220528461256275	1.24678318887157	0.212477006228821	0.674639933807431
AL391244.2	1.57722091882531	0.47465669892757	0.635714679696288	0.746650524342677	0.455274541937469	0.834448995821568
ATAD3B	19.9290810267011	0.687012790156637	0.257196548426447	2.67115866974051	0.00755899062479581	0.168840787505084
ATAD3A	10.1570992916093	0.391121031763544	0.313629382643495	1.24708032285398	0.212368047148287	0.674639933807431
SSU72	38.0255814998105	0.176718070582177	0.213674322427837	0.827044019956393	0.408212111600625	0.807829109011136
FNDC10	1.77482156586456	0.0742898851268556	0.885954874204118	0.0838528996113855	0.933173388272238	0.986076205671739
AL691432.2	2.00260897439703	0.377157986350277	0.837315655675549	0.450437041029627	0.652395341422155	0.909558549884721
MIB2	22.9660743020885	0.557048400739449	0.413577513563237	1.34690204972731	0.178011781307993	0.634815211165094
CDK11B	39.0329047967254	0.179217948000983	0.21647285020887	0.827900347909954	0.407726937907869	0.807829109011136
SLC35E2B	22.8853361485283	0.157301859128559	0.202070642116314	0.778449840516735	0.436303866120306	0.827151362091137
CDK11A	51.4553079519032	0.817492563988501	0.315314274388362	2.5926278332126	0.00952457772716847	0.186323551745196
SLC35E2A	22.2046736203827	0.175571157255788	0.210765389764259	0.833017021685411	0.404835129451258	0.806270417755532
NADK	38.6466100248988	0.40087360479797	0.222432763356943	1.80222373155828	0.0715102123934123	0.449820861625626
GNB1	361.782481210457	0.113017720167415	0.116554006658	0.96965967458363	0.332216157135986	0.766783074212447
CFAP74	11.041652065593	-0.783349712105844	0.652469336388263	-1.20059237793774	0.229909359138487	0.69269292257286
PRKCZ	12.5184266070639	0.24778517676006	0.761094503366687	0.325564270486762	0.744754048587197	0.939015996521126
FAAP20	19.5724790836525	0.290389808362795	0.301952012743262	0.961708470576423	0.336196066197982	0.770810784439289
SKI	322.823641795815	-0.138242451770485	0.200107551014592	-0.690840755731425	0.489665620306689	0.849079119937206
MORN1	9.75085611950845	-1.00624056952215	0.53146156156089	-1.89334590175599	0.0583118846375465	0.40674998469583
RER1	36.2213799707523	0.285349526521227	0.175239107159608	1.62834387338741	0.103451991484091	0.525022484130693
PEX10	7.51185743019362	0.341110645346013	0.440693630130511	0.774031258961	0.438912306163618	0.828833033646275
PANK4	4.75556201475028	0.10301126413751	0.325604721113585	0.31636907408838	0.75172238767566	0.940053896761789
TNFRSF14-AS1	6.64845840716437	0.587788074287996	0.570797395465629	1.02976656683674	0.303119598702971	0.750744878786244
TNFRSF14	42.7113773534659	0.881051853676691	0.420769767755271	2.09390484106531	0.0362684579466115	0.332667718833495
PRXL2B	2.53836903233309	-0.846982149932078	0.853654113553425	-0.992184230690842	0.321107663521161	0.763208358485464
TTC34	1.86515870071239	0.685208573642885	0.807185811818607	0.848885800035429	0.395944841046998	0.80116150223327
MEGF6	1.70287359809137	-2.70236422944539	0.842714453483515	-3.20673772506769	0.00134249331458065	0.0714384126295602
TPRG1L	6.58834227621301	0.102764068713865	0.694059742994426	0.148062281022817	0.882293616671325	0.974366793933272
WRAP73	11.4359313006175	-0.0838893946151004	0.22889580836244	-0.366495984418673	0.713995008466386	0.928848472025514
LRRC47	10.7774153886963	0.28413051468871	0.2611937596499	1.08781509584897	0.276676743899635	0.731838302485985
CEP104	35.1405344721929	-0.0275638959966349	0.156581661490783	-0.176035275997231	0.860266228928642	0.968651415280495
DFFB	13.5044680718754	0.38830065168347	0.226526973854295	1.71414752546524	0.0865016353155579	0.485845816669532
C1orf174	8.91525335664037	0.242579760364169	0.250371911549376	0.968877694238998	0.332606215882556	0.766790773419671
LINC01134	3.02373567363499	1.0324391530751	0.662438969783056	1.55854229622574	0.119104749707424	0.550003782985096
NPHP4	38.0895086175237	-0.0820174659696516	0.15000889119585	-0.546750698014095	0.584550018568703	0.887490707201583
KCNAB2	62.5688493971788	2.11919894476473	0.551239141584035	3.84442755402858	0.000120834174519643	0.0186927487420786
RPL22	4.0704583613868	-0.348193813769019	0.378048991617983	-0.921028283341825	0.357035660714579	0.784194946269052
ICMT	7.75959205946385	0.140612500497845	0.356908580549642	0.393973437907548	0.69360065004571	0.923142603104515
GPR153	3.82715716826279	1.12099782097086	0.711371158781815	1.57582691838464	0.115065696986757	0.546407186374661
ACOT7	5.69189813777325	1.36083248606439	0.910359750139103	1.49482936372841	0.134958980817621	0.577283962643945
TNFRSF25	7.01852117030942	-0.433801373623976	0.806450800894112	-0.537914244914905	0.590636253538829	0.888210344718017
PLEKHG5	11.8760311924155	0.385937637641629	0.653081030423382	0.590949085431913	0.554554535789873	0.8782823450074
NOL9	27.9739506384424	0.337582127017178	0.199051051162594	1.69595751966879	0.0898939252804117	0.494912390455945
TAS1R1	2.90080900691971	-0.485472078800082	0.530366872702579	-0.915351436499555	0.360007164270182	0.7851657894373
ZBTB48	16.751179965716	0.0715189773031312	0.269905484384718	0.264977858698082	0.791026518527207	0.949914363989281
KLHL21	21.1937766580164	-0.164475274738997	0.547449570377845	-0.300439133828304	0.763842217112826	0.94213053084381
PHF13	8.45322227174219	-0.0277938613129922	0.330395288893251	-0.0841230557678207	0.932958593762352	0.986076205671739
THAP3	9.25963366967407	0.751293856839213	0.327918980252625	2.29109597822128	0.0219578632086774	0.269053277651621
DNAJC11	52.9308118054043	0.236581744240506	0.185532587564105	1.27514927348686	0.20225641189196	0.663822971819553
CAMTA1-DT	1.62771660440025	-0.279549895355169	0.731053819480627	-0.382393043994727	0.702169849156284	0.925357952898849
CAMTA1	174.864605709246	-0.378388874675817	0.158506628548294	-2.38721167777869	0.0169767132597048	0.24001263016536
VAMP3	20.9103676148952	-0.108758113526554	0.261128651922124	-0.416492455829737	0.677049686666411	0.917790251404538
PER3	78.5662762753535	-0.921921755278928	0.563866764877995	-1.63499928121922	0.102049198301688	0.521929362621426
Z98884.1	5.13964661431017	-0.290640897163404	0.527695018698581	-0.550774380778109	0.581788348463504	0.887093835852288
PARK7	18.6288405297803	-0.630448100985959	0.547706020666182	-1.15107024059939	0.249703339800626	0.711788390467252
AL034417.4	4.43772166778025	0.371245771580851	0.532633564263607	0.697000332853821	0.485802585503325	0.846557503319904
AL034417.3	1.58716716131616	0.644256910677193	0.767499489467129	0.839423243296874	0.401231845194727	0.804910565121065
ERRFI1	10.9707034275286	1.27101766366956	0.651558966637365	1.9507331319975	0.0510887999102118	0.382149503824499
AL034417.2	1.54609697387767	-0.359530475698662	0.656637507674998	-0.547532651571606	0.58401284461791	0.8871910568202
RERE	747.194633341062	-0.247838287121015	0.123256734763337	-2.01074843980644	0.0443520347064104	0.361863689005467
RERE-AS1	4.0382124789686	-0.611058092145642	0.537741375980372	-1.13634196556217	0.255813473926305	0.719228471901366
ENO1	103.247042561663	0.507510494417044	0.517649393240272	0.980413579237942	0.326882009465455	0.766732948212411
SLC2A5	319.913652908199	0.28815793946949	0.366548885728267	0.786137813233211	0.431786753455234	0.824342248382695
GPR157	6.36498809190318	1.31063474270075	0.590967852673048	2.21777671454129	0.0265700605611936	0.290026437830103
MIR34AHG	132.224578148154	0.18759449085447	0.287129122338198	0.653345398498137	0.513533630934379	0.860785845297533
LNCTAM34A	6.029511924446	0.0513463521661657	0.383774567110939	0.133793003931193	0.893566259510659	0.97721783454154
H6PD	38.5267699201053	0.29698413606471	0.229712937672133	1.29284897522225	0.196063297909447	0.654723109629109
SPSB1	15.0683275818143	-0.379327154221237	0.564342601139753	-0.67215757494675	0.501483386369586	0.856061954084561
SLC25A33	34.5304411907719	-0.164964388649975	0.232113436959933	-0.710705897989227	0.477266504030174	0.843163186143549
TMEM201	3.68388932053776	0.473936721785822	0.438422724766897	1.08100400598032	0.279695331672671	0.734487363057007
PIK3CD	164.544960587647	0.264026805000714	0.338611272313618	0.77973424569332	0.435547317041641	0.826403226340005
PIK3CD-AS2	6.44130549172242	-0.600557943632905	0.684562060853224	-0.877287798982583	0.380330337610957	0.793694158263788
CLSTN1	70.9755814032105	-0.4197300972383	0.232371045405852	-1.80629258910125	0.0708726488260119	0.448343845763853
CTNNBIP1	37.532705299972	0.226918610524166	0.219508292500445	1.0337587156244	0.301248976236028	0.748905214062976
LZIC	21.6933336955801	-0.101919216779427	0.200066448531799	-0.509426830572381	0.610453073660162	0.89410604263909
NMNAT1	29.7586451444305	0.154363682809888	0.26464815855291	0.583278884893608	0.559705574502227	0.880138595015633
UBE4B	146.397555427747	-0.0072891016896879	0.115747739919087	-0.0629740303766046	0.949787184021549	0.988384634273005
KIF1B	111.94703958197	0.239052708901655	0.44221216240769	0.540583749664633	0.58879452111297	0.888033470376498
PGD	24.521967311391	0.229022175774041	0.26765213713703	0.855671014712612	0.392179777221682	0.799441266734165
DFFA	27.9537011633834	0.515866163874988	0.285805980300942	1.804952308317	0.0710821453221549	0.449080301786499
PEX14	73.5063157805589	-0.0383834483654288	0.124021720040809	-0.309489727708975	0.756949024977809	0.941486653564391
CASZ1	3.30539138600724	0.537260632776778	0.525356938603888	1.02265829819346	0.3064694350229	0.753023069363402
TARDBP	2.34130743072481	0.982885257349751	0.602090665082492	1.63245390495315	0.102583901364868	0.522560175656746
AL109811.3	1.7769768005709	-0.113349146781113	0.629705628662408	-0.180003388284593	0.857149908182257	0.968651415280495
MASP2	2.67718523373768	-1.07506396336913	0.654213512015528	-1.64329220296449	0.100322490746099	0.517797098341737
SRM	17.4982744848511	1.02761139599353	0.347047662200549	2.96100941720132	0.00306632563214173	0.106699186455029
EXOSC10	34.9281299004876	0.188252178152816	0.26363847891379	0.714054256906763	0.475193629967527	0.84247337091499
AL109811.1	6.16342131447203	-0.365912179984274	0.37752415646555	-0.969241765639609	0.332424577051475	0.766790773419671
MTOR	66.2128779631612	0.193842976307999	0.174465567537593	1.11106723833189	0.266539408447907	0.726259675804783
UBIAD1	8.04851608874934	-0.181875540828201	0.414403508629369	-0.438885137410517	0.660744766497582	0.912757583578871
FBXO44	5.1091604139927	0.46557611540204	0.717228560788005	0.649132146788076	0.516252964884808	0.862414856600388
FBXO6	3.58285378888295	0.140020784684912	0.506318581598352	0.276546802297662	0.782128117581158	0.946008481215148
MAD2L2	4.36318341290814	0.212143503441754	0.655005156013755	0.323880661845201	0.746028385139919	0.939018930565042
AGTRAP	18.3903733303134	0.980095903894305	0.335345519026773	2.92264499832501	0.00347071978797058	0.114692233358644
C1orf167	1.84164039379574	-0.102004124403503	0.559951699809362	-0.182165934022936	0.855452506360335	0.96818331057084
MTHFR	89.9544285798982	-0.275751691624309	0.20076258378031	-1.37352133267052	0.1695903340221	0.624593001179613
CLCN6	65.9699123138637	-0.378364471869037	0.138812635814561	-2.7257206784438	0.00641612698969575	0.155036764689243
AL021155.2	1.53559990563257	-0.527360950666539	1.03892837510968	-0.507600873458543	0.611733277955604	0.894434382988385
KIAA2013	20.024336719188	0.327070693806851	0.25972036825128	1.25931861258725	0.207915273052098	0.669736614231248
PLOD1	33.9863030518782	0.623135844409331	0.424369986760106	1.46837868805643	0.142001387319328	0.588299410039158
MFN2	29.5352394179951	0.184830839599321	0.211784477338291	0.872730815413275	0.38280981723071	0.794965876550868
MIIP	10.6216191868948	-0.223585910598179	0.318098320870666	-0.702883026814486	0.482128649573487	0.845960647567438
TNFRSF8	4.03380913241902	0.520384916267374	0.576474407494096	0.9027025475935	0.366683784001629	0.788595345114843
TNFRSF1B	503.117327579457	0.522013023807578	0.450822281516886	1.15791309615655	0.246899502582024	0.709075018085372
VPS13D	268.550743946746	-0.125524164281997	0.112468709167436	-1.11608077669964	0.264387559839671	0.725232594894007
DHRS3	159.390898451878	-0.0732733466271643	0.24411199146062	-0.30016283177545	0.764052954545997	0.94213053084381
PDPN	50.8877564880765	0.0926870639569861	0.324322909053507	0.285786360968088	0.775041755028621	0.944426478535052
PRDM2	194.512832697659	-0.191975883274735	0.116853729455352	-1.64287339539374	0.100409130578942	0.517797098341737
KAZN	16.5486843125245	0.881569436881501	0.812175147927242	1.08544251708681	0.277725710046566	0.732486182687495
TMEM51-AS1	16.7159141325562	0.329855025682405	0.459327433461361	0.718126115822674	0.472679528765987	0.841417230274123
TMEM51	202.138787339948	0.321966028751885	0.284575438662528	1.13139078433855	0.257890648599503	0.72026951474764
C1orf195	4.69088870373428	-1.01064339748403	0.77045587044937	-1.31174728657018	0.189605416140374	0.649313492169846
FHAD1	34.2059679526035	0.825329463490415	0.584081723152704	1.41303764657371	0.157644655199321	0.608304116063708
EFHD2	46.8832224377246	0.221800010287847	0.223493519631607	0.992422557277941	0.320991439728194	0.763208358485464
CASP9	18.3557334350489	0.161844946001943	0.261766474387652	0.618279886225099	0.536390858196324	0.872376184164539
DNAJC16	39.4884424458913	0.0374451530963494	0.140029131638883	0.267409735803516	0.78915370421357	0.949319374566756
AGMAT	3.99339201325182	-0.910321284694031	0.552889189690777	-1.64648052750527	0.0996648658986974	0.516121829355049
DDI2	90.3189982137731	0.177938959298704	0.152555402739202	1.1663891026062	0.243457162456094	0.707552023617851
PLEKHM2	126.364019201225	0.247022672403596	0.182272220057898	1.35524037796396	0.175340983930476	0.632415998357766
AL450998.3	5.53093858616364	-0.129353488404271	0.399916035797119	-0.323451616903636	0.74635324387545	0.939018930565042
SLC25A34	4.51501607567352	-0.159738298685045	0.65830994925495	-0.242649072622752	0.808277262572252	0.955644919005945
UQCRHL	2.00840336555488	-0.863415366966323	0.791259361875885	-1.09119134454141	0.275188695679912	0.730994197922153
AL450998.2	13.8089587817668	-0.445847380669412	0.284628045279851	-1.56642111718488	0.117250062423635	0.549386235858039
SPEN	203.943515200835	-0.247444997486587	0.194001825651529	-1.27547767478773	0.202140221197362	0.663822971819553
ZBTB17	16.3960830069875	0.0811168864893223	0.215687283657805	0.376085623193331	0.706853242109421	0.926951093146147
EPHA2	2.55954049939414	1.00027160290297	0.567367605335292	1.76300443221789	0.0778997421334479	0.46707575295755
AL451042.1	1.9878946277059	-0.216187094585441	0.572190271290997	-0.377823785954402	0.705561502575822	0.92638856583853
ARHGEF19	2.06077223911462	0.768810860460257	0.46470150533206	1.65441870025984	0.0980424694800613	0.512819852826302
FBXO42	167.568019862751	0.0967260227943505	0.218917375653732	0.441838033666844	0.658606414020501	0.912129866666609
SZRD1	30.8694181643963	0.506378378583852	0.193194186879388	2.62108496514953	0.0087650414100208	0.180943297946927
SPATA21	4.85812678778584	0.674839222259658	0.428444351537779	1.57509188728364	0.11523523638339	0.546426581139809
NECAP2	32.116481923951	0.555085232387452	0.229869871308274	2.41478028080956	0.0157447041808142	0.233449743502103
LINC01772	5.64016169844985	0.631170467094558	0.453740523375367	1.39103834587948	0.164213799071025	0.617358578637405
NBPF1	99.8625420942344	0.127739025661101	0.329311143706254	0.387897670948677	0.698091761765098	0.924624001086148
CROCC	68.43185759739	-0.399213677579976	0.235093135726043	-1.69810860851839	0.089487265126448	0.493988815957364
BX284668.5	5.94197047245087	0.970587538456707	0.53675591185179	1.80824750510565	0.0705679880330023	0.446611744114419
AL049569.1	3.31392219406662	-0.941758608054971	0.560221784886246	-1.6810460311646	0.0927539739154745	0.500940678527081
ATP13A2	22.9049905854371	0.348787479696022	0.270684921851872	1.28853678775241	0.197559171555944	0.657138688759918
SDHB	49.2867616728534	-0.0696048962406934	0.139246595150199	-0.499867850740723	0.617168130870202	0.895914458940974
PADI2	830.483103317222	-0.705690489501714	0.429060183737149	-1.64473543863962	0.100024381224208	0.517054604942566
PADI1	7.38913060108388	-0.879887150072636	0.572962807496592	-1.53567934700171	0.124617042837384	0.556407590814833
RCC2	105.716007753724	-0.196894223742683	0.157897403694775	-1.24697568886751	0.212406411843502	0.674639933807431
ARHGEF10L	156.112808270742	0.302937135424984	0.284611332063018	1.06438887457197	0.287152571614302	0.739151044201566
IGSF21	284.826102785181	-0.474195486838156	0.486355549373643	-0.974997586536954	0.329561457130083	0.766732948212411
IFFO2	3.18228543921421	1.72917224714291	0.607435733214897	2.84667521614368	0.00441784096066113	0.129762493221122
UBR4	108.946273572704	0.147015848391955	0.131452517807146	1.11839507408783	0.263398297228682	0.724618858467516
EMC1-AS1	27.8539643104207	0.09323947172981	0.191822849713984	0.486070725509677	0.626917021895809	0.900070772002114
EMC1	14.0414857797507	0.185146055163047	0.270686891405752	0.683986040851599	0.493983980493208	0.851384154996273
MRTO4	8.36839149918314	0.501392893883939	0.404115625267283	1.24071642503879	0.21471052444264	0.677653757257473
AKR7A2	6.17045946179565	-0.227062042350773	0.429289281843099	-0.528925486739177	0.596857140949204	0.889846906765517
PQLC2	7.29216870206614	-0.0226568652013166	0.296875849255383	-0.076317643412706	0.939166389366044	0.987604810404571
CAPZB	510.807672277452	-0.300769370404838	0.197329061340315	-1.52420210364316	0.127458232702386	0.562415761942563
MICOS10	123.392409406752	-0.379835163808278	0.669968330500578	-0.566944953240518	0.570751581318097	0.882520332818891
NBL1	13.5707352098346	0.425013837345251	0.654992311478661	0.648883704277035	0.516413548452338	0.862417180142972
TMCO4	54.2433888785747	-0.0956227264177339	0.192731017724942	-0.496146015034294	0.619791396005642	0.896431739006039
OTUD3	21.3005416516754	-0.0144693599034103	0.222422714635643	-0.065053427331435	0.948131461445638	0.987945569370121
Z98257.1	2.44320744145628	0.535352432269331	0.743533066425362	0.720011599273065	0.471517853886657	0.840758869269561
PLA2G2C	3.9922943969984	1.80330100184555	0.681180985630041	2.64731552977456	0.00811336116227327	0.174491514803482
LINC01141	141.635169948332	-1.14128293353582	0.595017224094753	-1.91806705305404	0.0551025094453163	0.394633212128406
MUL1	8.06171837759019	0.437641304022854	0.274006159631368	1.59719513098403	0.110222217730563	0.536840881676026
PINK1	12.1287731322047	-0.0332521240687051	0.472919039185978	-0.070312508724413	0.943944926626967	0.987945569370121
PINK1-AS	3.40213538400419	-0.216303672396822	0.475040686603923	-0.455337150051677	0.648866703475396	0.909558549884721
DDOST	20.2190063869297	-0.114608380724473	0.31314314791426	-0.365993576700753	0.714369868606138	0.928848472025514
KIF17	1.81904877797303	-1.47137533341865	1.02532114347797	-1.43503851722753	0.151276122003321	0.598079920752817
HP1BP3	275.229540219245	-0.150479960213541	0.217437749863723	-0.692059958805924	0.488899675951756	0.848428838897685
EIF4G3	605.860147806809	0.0875192094962772	0.175322834127759	0.499188881651898	0.617646326511698	0.895914458940974
ECE1	2.34261587090535	0.490231694975877	0.839336468779941	0.584070528578935	0.559172861966108	0.880138595015633
NBPF3	9.43006494153412	-0.140436118131338	0.363610377331537	-0.386226925540384	0.699328614228019	0.924705289473472
USP48	110.396512114548	-0.0864615289199803	0.0887748118982443	-0.973942124699566	0.330085276340206	0.766732948212411
HSPG2	2.78952427816341	-0.293611671719881	0.630449048206022	-0.465718320228049	0.641417137166982	0.906653876966362
CDC42	129.590795550474	-0.201640700128693	0.139617827811036	-1.44423318490244	0.148673393161673	0.596164138067929
AL031281.2	2.89000917837628	-0.491158785608664	0.411615020073654	-1.1932479663176	0.232772274236244	0.696680293071836
ZBTB40	55.5847085878909	0.126595703419098	0.231037003797902	0.547945572951755	0.583729275247274	0.8871910568202
C1QA	170.184221631682	0.104668449315094	0.370794899947719	0.282281253948887	0.777727858522387	0.945577436191115
C1QC	193.357058078425	0.0331292726186146	0.464781724467538	0.071279206721323	0.943175543762132	0.987945569370121
C1QB	361.697049898264	-0.0359744572618712	0.374384362803696	-0.0960896363097676	0.923449382245806	0.984231106134467
EPHB2	79.27436914253	-0.735722451576395	0.397816112472944	-1.84940335121904	0.0643995919029952	0.42699023967199
KDM1A	50.8376608014022	-0.324962702526573	0.165393986821599	-1.96477942621392	0.0494397724191302	0.377023849312165
AL031428.1	24.2574781902496	-0.35033019729497	0.246472557375168	-1.42137607945421	0.155207456715329	0.604921202391148
LUZP1	127.748205800358	-0.115188778426734	0.16417248361779	-0.701632672469674	0.482908270520831	0.845974556661367
LINC01355	11.0831000482564	0.00347399362994347	0.370898013418497	0.00936643903245621	0.992526772177732	0.998435967824393
AL109936.6	2.00532510299906	0.744012187048629	0.634537607333497	1.17252654287139	0.24098572194112	0.705507147931992
HNRNPR	93.1410658335298	-0.166804333480487	0.141719781297768	-1.17700106472796	0.239195081282998	0.703823867958959
ZNF436	2.88773112296146	-0.254087153041005	0.864355611363132	-0.293961362315098	0.768787427989545	0.942725929152362
ZNF436-AS1	2.53659970082837	-0.0111054073301669	0.828106718384936	-0.0134105992423608	0.98930021063016	0.998152604392801
ASAP3	1.5435648386638	-1.28627327487075	0.802455199728361	-1.60292222582167	0.108951826021267	0.535120099234519
ID3	2.73621756607896	3.97107010096414	1.54921734564329	2.5632750060097	0.0103689881836387	0.193154099060472
RPL11	120.618855255008	-0.283965185464381	0.420737691720523	-0.674922145204445	0.499725230070679	0.854985205697783
ELOA	26.8014697936879	0.00917890211322707	0.320104811911107	0.0286746770797561	0.977124052823772	0.99436782258112
ELOA-AS1	17.2957970941632	-0.0106157008557911	0.270655076998158	-0.0392222491206522	0.968713195049929	0.992449245756039
PITHD1	12.5065502359034	-0.0051808555583798	0.506671603760858	-0.0102252731748217	0.991841554573423	0.998381342533664
LYPLA2	11.1220674283773	0.0413525349445338	0.308144379526021	0.134198569541139	0.893245557022314	0.977088587692032
GALE	12.1002201295808	0.437464911082106	0.347502393738036	1.25888315869239	0.208072537702163	0.669736614231248
HMGCL	34.2628792828396	0.195480226854443	0.204815809545647	0.954419618720286	0.339871279405552	0.773892822308789
FUCA1	23.3622164647663	0.285614512621273	0.31981018069966	0.893075110981219	0.371816950534841	0.790958045567503
PNRC2	30.7718716113356	-0.12686323781358	0.266642840303529	-0.475779652171296	0.634231367637877	0.903707896750407
SRSF10	76.5267363609264	-0.302829337391359	0.190126151718819	-1.59278108063334	0.111209310835041	0.538919021261064
IFNLR1	78.122142566671	0.409275155691409	0.437473389766099	0.935542973048562	0.349508547858091	0.779110373604521
AL590683.1	2.37125288400464	0.0359847124313232	0.538508688061027	0.0668229004083313	0.946722692264024	0.987945569370121
AL138902.1	3.5181346620136	0.553459472422002	0.59061454154973	0.937090832490789	0.348711836689964	0.779110373604521
STPG1	10.420994327917	-0.091244568018211	0.365580668912474	-0.249588054777744	0.802905937196621	0.953891532051539
NIPAL3	38.477311303856	-0.267449927137944	0.20687612639946	-1.29280227638022	0.196079452899225	0.654723109629109
RCAN3AS	3.71200128871973	0.227027242018707	0.484279328554853	0.468793996836873	0.639216891341771	0.906002480721503
RCAN3	19.0608761362799	-0.456712799368519	0.282024241957387	-1.61940972236538	0.105359136354053	0.528590140625545
NCMAP	22.6358492634982	-1.0774042933427	0.606924018198236	-1.77518809774767	0.0758668343255822	0.463136465638328
SRRM1	138.496911388388	0.10566571901183	0.209217659070195	0.505051626528225	0.613522575848659	0.894966816429763
CLIC4	49.6812223192452	1.26083480919672	0.367546842051088	3.43040577402505	0.000602679249241446	0.0451978210026978
RUNX3	35.7853156787283	0.212433587373974	0.638588481541314	0.332661163667154	0.739390068281354	0.93705468333143
SYF2	18.2306145875791	-0.208931984512977	0.29754604879274	-0.702183696811622	0.482564611455404	0.845974556661367
RSRP1	243.637749074527	-0.127073495109865	0.179032806085492	-0.709777709953252	0.477841993687718	0.843243723071937
RHD	7.03048964419373	-0.792779841845355	0.775299846461371	-1.0225461096939	0.306522500761822	0.753023069363402
TMEM50A	32.2927088380513	-0.0802107649160831	0.212398361726174	-0.377643048958596	0.70569578030912	0.92638856583853
RHCE	1.67543463094985	-0.109822621957273	0.838628226768343	-0.130955074551301	0.895810846576403	0.977698137438592
MACO1	77.3666239728621	-0.588419613032689	0.176854154302923	-3.32714611851763	0.000877403528769812	0.0549763579022263
LDLRAP1	13.9542118047744	-0.142824965744942	0.281048869320797	-0.508185519799824	0.611323244806953	0.894434382988385
AL606491.1	1.85378761929933	-0.146874533058861	0.638301604977658	-0.230102089534934	0.818012441242303	0.959271331614787
MAN1C1	119.708892761255	0.081676152260315	0.314470774139736	0.25972573280855	0.795075341726057	0.951118877447778
AL031280.1	9.6938475039251	-0.585333864776583	0.769914800105817	-0.760257972305683	0.447100398384978	0.832432617214326
SELENON	4.01081520013915	0.0888253959116775	0.390450972616299	0.227494364571522	0.820039350792917	0.959368258963678
MTFR1L	14.2657779185719	0.209867721397171	0.289035572731489	0.726096512667443	0.467779606752211	0.839113014848743
AUNIP	2.37341209355045	0.286576788038927	0.467579651716898	0.612894053423091	0.539946395488434	0.874562225744849
AL033528.2	4.45724970426183	-0.551947583603929	0.43230876780472	-1.27674390322162	0.201692676085897	0.663175782296063
PAQR7	9.58422885202166	0.206155157849208	0.271247324498627	0.760026511709433	0.447238737798093	0.832476014774896
STMN1	1.5418140692889	3.69268258402423	1.83745329374835	2.0096742576195	0.0444656762176079	0.361863689005467
PAFAH2	17.2286388705132	0.614349269987594	0.258043918092066	2.38079344992896	0.0172753953894058	0.241822120760406
PDIK1L	15.9873875899576	-0.00454828703873573	0.294948081545947	-0.0154206361163505	0.98769660014352	0.997761068570443
ZNF593	1.78320024251679	0.207434830873873	0.837314348235261	0.24773829722501	0.80433689842192	0.954416483666082
CEP85	15.4570960134157	-0.212313570897519	0.198754962020928	-1.06821771259811	0.285422316705443	0.738368345995733
SH3BGRL3	25.5486382841806	0.510340147680111	0.504718137249266	1.01113891103951	0.311949949094002	0.756719204371688
UBXN11	12.9007887338396	0.87053654462703	0.390373639968487	2.23000852387806	0.0257468770007188	0.287058246539122
DHDDS	27.0578618651115	0.129555184414965	0.248645801887401	0.521043120099143	0.602336733282324	0.8912152326796
AL513365.2	8.7439829396177	0.387323955460703	0.297970095433018	1.29987526062921	0.193643725458413	0.652582786850031
HMGN2	27.8478038625475	-0.0109582409418962	0.295500532414289	-0.0370836588765697	0.970418301393904	0.992778802260063
RPS6KA1	119.698302582174	0.0874386623755357	0.133788780566889	0.653557510615174	0.513396926082858	0.860671265402868
ARID1A	263.396860703252	-0.051785151460652	0.126817735067744	-0.408343134601712	0.683021775597143	0.919320723187107
PIGV	3.81733063677701	-0.668511462127381	0.491318800512044	-1.36064702069343	0.173625264539303	0.62985476234578
ZDHHC18	11.2075490473103	0.547199403374961	0.401870728514392	1.36163040636926	0.173314554299865	0.62985476234578
GPN2	12.7451720586827	0.173243834199713	0.216563198118312	0.799968949964744	0.42372878725608	0.82028698687047
GPATCH3	6.42938547779495	0.21250170430196	0.30576161624732	0.694991434536619	0.487060669462824	0.847831164137692
NUDC	55.052042184492	0.59527923698578	0.464768747243024	1.28080737036846	0.20026133460077	0.659968706059093
SLC9A1	21.2935797951791	0.660805422276445	0.347439244516416	1.90193086332601	0.0571801936794485	0.402933847768421
WDTC1	63.533250213731	-0.0735886442315903	0.181666524570949	-0.405075422703155	0.685422071618884	0.920208773537706
TMEM222	20.1146667771371	0.437369807937876	0.224864115729964	1.94504048152844	0.0517701063192435	0.384266932751144
MAP3K6	7.15918429423546	2.51293608538879	0.832364081666009	3.01903474782219	0.00253581445314929	0.0970988846425472
WASF2	364.492446060634	-0.16092156323819	0.179114138821398	-0.898430265176613	0.368956207280377	0.78951391841753
FO393419.2	4.99032314138302	-1.48546494637448	0.604449095262165	-2.45755177403351	0.0139887645385012	0.219837568701803
AHDC1	34.5040703182166	0.0404429769335372	0.322106693318274	0.125557704240487	0.900082045039069	0.978715435108443
FGR	34.2625258968677	1.1590426105645	0.554845508116156	2.08894655108545	0.0367125347733462	0.334371200456146
IFI6	13.7604925204292	-0.0604190648191134	0.869698760593485	-0.0694712555159712	0.944614512134364	0.987945569370121
FAM76A	15.3455206296748	-0.348444261802127	0.273962096007689	-1.27187033126053	0.203419194806205	0.664625152511291
STX12	117.288948058805	-0.0390789623580349	0.162639970419862	-0.24027895637924	0.810114007591202	0.956332284958409
PPP1R8	16.7512203041996	-0.111773153845248	0.224230488903649	-0.498474379607124	0.618149722942609	0.895914458940974
THEMIS2	121.274819027447	0.464925950039675	0.486760309980897	0.955143508019215	0.33950512936099	0.773523723532846
RPA2	39.1100845465457	-0.065503364688102	0.230455889678552	-0.284233849607698	0.776231176496315	0.945020819650042
XKR8	5.95506646589072	0.689485643679693	0.337559209031562	2.0425620905375	0.0410958070651325	0.350100477610787
EYA3	132.226987767939	0.165142594652026	0.123585385874794	1.33626313081495	0.181463282860537	0.639916325041443
PTAFR	127.460876043486	-0.207304703905564	0.298503061777198	-0.694480996849192	0.487380614110669	0.848080502133693
DNAJC8	30.9552624044646	-0.0394514595367041	0.196768367113033	-0.20049696054062	0.841091934875089	0.965103967264027
ATP5IF1	20.7151498334646	-0.264970015278807	0.509350281410174	-0.520211777531992	0.60291597745369	0.891408331985582
AL353622.1	3.67837860578822	-0.374511930800215	0.387553594302622	-0.966348748420524	0.333869700534724	0.768394028548193
SESN2	18.4345201090683	1.23867705577212	0.431618349587597	2.86984336267365	0.00410675181138051	0.126662868536824
MED18	2.35339209140014	0.552002737493282	0.498986390871257	1.10624808129427	0.26861915698348	0.727676930360574
PHACTR4	189.386954204855	0.251932756486923	0.122270445250166	2.0604550508626	0.0393550587280343	0.345018243506704
RCC1	33.7799933812711	0.402752313700455	0.230754319021839	1.74537280778843	0.0809199958124401	0.473646956504994
TRNAU1AP	58.3018211971439	0.437687739826293	0.286426102007675	1.52810004660317	0.126487699917405	0.560386583594893
SNHG12	54.679188974512	-0.549421585445721	0.521812524109242	-1.0529099246585	0.29238227702844	0.742002297142038
TAF12	30.7084530348191	0.247611285094654	0.201241792296301	1.23041681486359	0.218541059849508	0.681540236009406
RAB42	14.6506605557441	1.11561455366062	0.800737612427273	1.39323360904562	0.16354915959148	0.617064845158872
GMEB1	33.3611736119693	0.250462098389262	0.176841217400878	1.41631064335807	0.15668457298751	0.606539852747051
YTHDF2	71.0894534420608	0.0670110204810071	0.138692048968629	0.483164110555208	0.628979216000358	0.901013971930837
EPB41	233.798966035293	-0.422810213155457	0.15882847028155	-2.66205556476087	0.00776650566673606	0.170064149803839
SRSF4	136.455624309126	0.0801073170022135	0.134278695404463	0.596575031958129	0.550791145185336	0.877830982362601
MECR	14.5824855951134	0.218497851130013	0.316874841213068	0.689539915171409	0.490483563738536	0.849648283357595
MATN1-AS1	1.76537793393441	0.763220671099345	0.640794359143117	1.191053978877	0.2336323948926	0.698162053534098
LAPTM5	481.00407860086	0.511122284236412	0.242390458608645	2.10867328347132	0.0349727924526249	0.325318893290034
SDC3	17.9656499406983	1.01692485038496	0.421989693846036	2.40983338032892	0.0159598073850846	0.234096378817129
PUM1	301.473040035266	-0.175073304112149	0.0860118315410398	-2.03545606430453	0.0418050050622936	0.352998544310606
NKAIN1	1.59336090591756	0.730321911375544	0.968711447371053	0.75391068553751	0.450902853843327	0.833562483494235
SNRNP40	33.3290472196763	-0.00202192845484319	0.16761247277813	-0.0120631145244163	0.990375260596317	0.998318550115616
ZCCHC17	38.1208690760068	0.0592307346672642	0.203166526308579	0.2915378617898	0.770639991292023	0.943015270717443
AL451070.1	4.5946257835971	-0.280775241751231	0.584007018648093	-0.480773745495717	0.630677311858115	0.901661735661237
FABP3	2.71134658108451	-0.451009408040077	0.890411123591035	-0.506518164576777	0.612492941276866	0.894563457982031
SERINC2	7.76312271808319	3.3282835327024	1.17653989802634	2.82887434441078	0.00467120354973078	0.132958655295127
PEF1	12.7328611096529	0.226883254015986	0.282501782308196	0.803121495950305	0.421904514344853	0.819352380534327
AL136115.2	5.58248551478025	0.287234115656654	0.893987733241415	0.321295365670401	0.747986568057412	0.939712254581053
PTP4A2	63.9568460487779	-0.164361496202558	0.313037142919899	-0.525054294418395	0.599545447812982	0.890732396434316
KHDRBS1	160.014619581257	-0.054590416603347	0.274293099886772	-0.199022201527789	0.842245377676661	0.965103967264027
AL445248.1	6.86658880650874	-0.603410502151624	0.396847695962193	-1.5205090222046	0.128383092941157	0.565010296464424
TMEM39B	19.5993841097795	-0.271535468082181	0.175652487592551	-1.54586747847285	0.12213657621538	0.554005636696874
KPNA6	93.9748517703975	0.0781397277054784	0.112061087669927	0.697295817221023	0.485617685185222	0.846337191495593
TXLNA	30.8765419119175	0.294494036852965	0.174946662345606	1.68333612601991	0.0923100406926956	0.499807418210033
DCDC2B	2.19204323128634	-0.46769129448686	0.606254663925993	-0.771443623143743	0.440444026651529	0.829462221996018
TMEM234	6.30194932292181	-0.068004428747041	0.327334217113213	-0.207752276394377	0.835422397419608	0.963133324090905
EIF3I	8.61809652218356	-0.109618187981492	0.425379459289335	-0.257695066340595	0.796642254034097	0.951919424163256
HDAC1	32.0914498837278	0.117361682779343	0.141454024173987	0.829680763517826	0.406719300351396	0.807829109011136
TSSK3	3.09374945373644	1.00329728831808	0.501104155127134	2.00217315712247	0.0452661115923567	0.365131883268627
FAM229A	6.6742592588889	0.435191678135303	0.375361950927371	1.15939209357826	0.246296398083029	0.709075018085372
BSDC1	65.496441575388	0.00557000951090677	0.16087222902413	0.0346238101174772	0.972379715152107	0.993181620174571
AL033529.1	2.35560146976673	-0.287297152441985	0.59662708540027	-0.481535551221649	0.630135918937357	0.901616601654156
ZBTB8A	2.81923938164985	0.407517043903981	0.45406575217265	0.89748465272719	0.369460359201422	0.78965877718272
ZBTB8OS	71.076339220716	0.521048279381728	0.215083308420464	2.42254168028296	0.0154123576166373	0.230596035463284
RBBP4	68.821668512198	0.0291233780831861	0.089991664018517	0.323623064433985	0.746223424026099	0.939018930565042
SYNC	10.7036333749562	0.168931917143632	0.486428372624945	0.347290426814566	0.728373142054966	0.933951184226879
KIAA1522	1.89465414631386	-1.00740905649287	0.848364315021939	-1.18747221995874	0.235041407959459	0.699617499277545
YARS	50.9583702953214	1.37120754414773	0.294903531002796	4.64968167551283	3.32447731271075e-06	0.00209210802713806
S100PBP	86.6456820921421	0.124512634501605	0.146008658165557	0.852775691975899	0.39378370642323	0.800396765450053
RNF19B	40.7335240482425	-0.624664690112607	0.348143428532861	-1.79427396560394	0.0727694513768593	0.452433436094786
AL020995.1	12.3836763580891	-1.07998503307001	0.638874207678217	-1.69045020144868	0.0909418577467446	0.496526763118213
AK2	45.207022817644	-0.0730301485104179	0.256457810223976	-0.284764766753009	0.775824367132452	0.944987115196087
AZIN2	86.9407775188194	-1.5203270675717	0.615867390206613	-2.46859484971539	0.0135644698652856	0.216850720762768
TRIM62	10.1070154449502	0.45113415999273	0.282412984244772	1.59742711971672	0.110170531260841	0.536840881676026
ZNF362	57.4344633187972	-0.099380081568908	0.204366492774336	-0.486283637888941	0.626766078449935	0.900070772002114
A3GALT2	2.13517622326446	0.597780839073003	0.833296919720297	0.717368353255947	0.473146841261649	0.841531447637402
AL513327.1	51.7620052866409	-0.561764248168049	0.737769333854645	-0.761436159501213	0.446396596604032	0.832424565946126
PHC2	335.316097148737	0.325035931221858	0.268711046349808	1.20961134883427	0.226428061301585	0.688945694541154
AL513327.2	5.36428099595383	-0.0767125279545136	0.536980379371411	-0.142859089273081	0.886401469118567	0.97508460123271
ZSCAN20	2.77233351534605	-0.153077471778664	0.470581610601239	-0.325294206849869	0.744958414928362	0.939015996521126
SMIM12	30.9422040840486	0.807198492654161	0.268731090996561	3.00374061542619	0.00266682579890437	0.098720298243841
AC114490.3	7.3490411660224	0.38164388375439	0.270983032239173	1.40836819412939	0.15902207218712	0.61023608931038
ZMYM1	37.5610332441669	0.0128634786786642	0.173066498754945	0.0743267979141263	0.940750354349662	0.987752754680757
SFPQ	216.846245654379	-0.275816708398869	0.178985493306873	-1.54100035317374	0.123316700029881	0.555001839624534
ZMYM4	266.113147020082	0.0154419270088282	0.0867817517277683	0.177939793809061	0.858770258568539	0.968651415280495
ZMYM4-AS1	7.00071767090717	-0.505585269571009	0.669586937499686	-0.75507038930437	0.450206748840018	0.833553732744804
KIAA0319L	152.487365197264	0.107577878708566	0.134534531526104	0.799630232389014	0.423925065958987	0.820402398249486
NCDN	1.84007698848515	1.42461032210703	1.83896356441257	0.774681102810266	0.438528120092665	0.828731689544487
AC004865.2	3.02018808251089	0.0276009017929412	0.427721234036121	0.0645301182092126	0.948548126217638	0.987945569370121
TFAP2E	6.38265277543546	0.960821461156517	0.399788150811419	2.40332650981879	0.0162466740379473	0.236098755045431
PSMB2	23.0249736029902	-0.103945729483584	0.217604370448435	-0.477682177381707	0.632876431381271	0.903072455936032
C1orf216	5.36639448240296	-0.0731487720326337	0.562790529539131	-0.129975129632219	0.896586103432495	0.977713196796649
CLSPN	5.93090210987794	0.736994655951341	0.720490195747688	1.02290726549933	0.306351693949041	0.753023069363402
AGO4	225.154460207915	0.10218345599281	0.187198471808701	0.545856250884524	0.585164753196979	0.88772342067594
AGO1	53.1653453852003	-0.333228803244779	0.173118492114192	-1.92485966793759	0.0542469168230522	0.391527848116694
AGO3	208.535331681436	0.127842746849367	0.0901513325924165	1.41809048377973	0.156164349215245	0.605825649146447
AL138787.2	9.96077041103117	-0.550328583919297	0.585083968333748	-0.940597612829094	0.346911105708334	0.778125158416143
ADPRHL2	27.1367010412882	0.080762714709754	0.311528238070976	0.259246850975204	0.795444784532888	0.951195291748927
COL8A2	32.020688304405	-0.610854616937318	0.383696262511853	-1.59202649756967	0.111378750877625	0.538919021261064
TRAPPC3	24.5128155083805	0.189302541976308	0.166542984922969	1.13665875547905	0.255680967526426	0.71914619587592
MAP7D1	37.1813914936948	-0.182353876268501	0.327982875016046	-0.555985968046594	0.578220447273576	0.886171981191152
THRAP3	151.218042970024	0.130977238883938	0.100340495733111	1.30532780336581	0.191781250563481	0.651300286404464
SH3D21	5.47956339369122	-0.487817959481843	0.680016322620384	-0.717362132723636	0.473150678518252	0.841531447637402
EVA1B	8.15630680265409	0.0196131661486001	0.4560596538019	0.0430057032782812	0.965696987502941	0.99182034042841
AL591845.1	6.71675657029775	-0.892198645483965	0.403464872950512	-2.2113415697366	0.0270121927510493	0.29308431625089
STK40	76.1344472779996	0.0547953035202394	0.25393455590286	0.215785139306526	0.829155232553245	0.961220447639678
LSM10	8.65830462162827	-0.200997252520014	0.530141168603253	-0.379139113171639	0.704584562583489	0.926077089969814
OSCP1	7.35905604767787	-0.56697132978225	0.458167911436778	-1.23747498598117	0.2159107952244	0.678656148596347
MRPS15	9.80538398190542	0.177542338710882	0.28562895515106	0.621583825830915	0.534215559056484	0.870943455934169
CSF3R	396.583871739257	0.429028943683218	0.257810137729401	1.6641275143863	0.0960869496488116	0.508803820398957
LINC01137	6.18650820273207	0.513706047588382	0.468163810464479	1.09727842286383	0.272519700196266	0.728860843451362
ZC3H12A	6.34045975452546	1.03344718355859	0.727332153944298	1.42087377541917	0.155353458115553	0.605109244554497
MEAF6	27.9425648059759	-0.215297605111409	0.242609732631059	-0.887423611479	0.374850876009574	0.79190175040282
SNIP1	15.3249566879433	0.128057351199335	0.256884222393877	0.498502204635154	0.61813011569521	0.895914458940974
GNL2	27.6048439335182	-0.0354048423859331	0.159613123022266	-0.221816613293094	0.82445664606879	0.959975305364619
C1orf109	5.50897335800188	0.1639451483041	0.446312750659123	0.3673324323851	0.713371064904524	0.928848472025514
CDCA8	1.70617766642095	0.229242794638796	0.664841918965742	0.344807973292985	0.730238738461944	0.934495260188805
YRDC	3.53032889892086	0.135356173691123	0.425216882441868	0.318322670807003	0.750240189191729	0.93979631344453
C1orf122	6.21200223383735	2.67070038923072	0.897408535847263	2.97601402543966	0.00292021506307287	0.10436343906893
MTF1	27.3979527008553	-0.00639416061101586	0.170652648081556	-0.0374688625280521	0.970111166808427	0.992618202502186
AL929472.2	7.94110765016214	-0.415694951891284	0.686947862749965	-0.605133190497441	0.545090502564556	0.876634265929415
INPP5B	80.355319584659	0.420475933115338	0.202741452361605	2.07395146980296	0.0380838182000031	0.339842900509768
SF3A3	36.1888304205648	0.228137384703762	0.182922140283709	1.24718300556687	0.212330402766154	0.674639933807431
FHL3	12.3188679391091	0.168743406788165	0.250846515083048	0.672695838458427	0.50114081567577	0.856061954084561
UTP11	8.32283047425821	-0.0219193883643985	0.230147790810583	-0.0952404899790616	0.924123809786672	0.984262207595848
POU3F1	2.55229820167803	1.99606933698986	1.13868937393364	1.75295333625041	0.0796100172564923	0.47167793723561
AL139158.2	2.52573445861149	-1.99388002979419	0.915286419287349	-2.17842195380397	0.0293746369067426	0.302400621383214
RRAGC	25.5498819141305	0.0977923535636298	0.270963347635985	0.360906205273952	0.718169564660593	0.930182217351
AL139260.1	49.3358396504488	-0.0767115061811678	0.309619642994368	-0.247760463255114	0.804319747023496	0.954416483666082
MYCBP	1.71761103699831	0.465188496492661	0.562379679440419	0.827178707729153	0.408135778142596	0.807829109011136
RHBDL2	3.89743064905957	-0.243715659169913	0.820109890231317	-0.297174393423266	0.766333370355849	0.94248351046893
AKIRIN1	43.3916326965398	-0.0279437743935552	0.190871186559457	-0.146401219048589	0.883604665018387	0.974547775309471
NDUFS5	10.5486738593649	-0.12363079759356	0.770437200583219	-0.160468364585682	0.872512140070492	0.972638687259728
MACF1	603.354393420647	-0.0184713394905504	0.177960991388114	-0.103794316644744	0.917332576769648	0.983232112116107
AL442071.1	1.90779197764039	0.145011816249322	0.675437429268641	0.214693189873028	0.830006532474084	0.961421334758213
PABPC4	91.8040007480299	0.00169387786767061	0.232991455667179	0.00727012869557867	0.994199327657661	0.998844605139269
PPIE	14.7390900312389	0.28501826828079	0.24583667693168	1.1593805767233	0.246301090425512	0.709075018085372
AL033527.4	1.86607802552753	-1.38870339476143	0.665680149793666	-2.08614211373415	0.0369657518896457	0.335029613557127
TRIT1	42.1216655501849	-0.414685985500693	0.202489381748035	-2.04793941253029	0.0405659364139529	0.348757782207181
MYCL	2.84010147636354	-0.525808475400698	0.665970876132759	-0.789536741387291	0.429798364361795	0.823688340185046
MFSD2A	20.5675775864446	1.0394304025815	0.484349620423272	2.14603327586619	0.0318703239540589	0.313803448238808
CAP1	134.089101129109	-0.0594080704476963	0.166877124553161	-0.355998886047266	0.721841399412302	0.931414242402908
PPT1	90.9312412585916	-0.493337451535037	0.235157597551573	-2.09790139324264	0.0359138569231718	0.330462279151932
RLF	236.901831180404	-0.180100366522908	0.296686395749866	-0.607039517493578	0.54382468707623	0.876514966712742
AL050341.2	2.19865740683065	-0.7627573618703	0.688639863088111	-1.10762882423016	0.268022149714732	0.727424075561791
ZMPSTE24	33.3456334280558	0.296474577508345	0.148799285103038	1.99244624934218	0.0463221171510589	0.368339486343941
COL9A2	43.572707328444	0.224977048032271	0.392687915040682	0.572915639659966	0.566701814628391	0.881592168930409
SMAP2	680.348066671868	-0.397368810186963	0.263307442739641	-1.50914385880038	0.131262023461048	0.571241323172251
AL031985.4	1.69535336843755	0.266041838224721	0.617760484027745	0.430655318854568	0.666719011622244	0.915134279205345
ZFP69B	3.95088122107203	-0.0473992671698373	0.468753916766004	-0.101117591713902	0.919457113452854	0.983484537726807
ZFP69	3.86290588030568	-0.116171337930941	0.382998313168317	-0.303320756088778	0.761645429751573	0.941864285190319
AL603839.3	21.6410432358033	0.340749000980293	0.256526417126666	1.32831933957133	0.18407263342706	0.643208665793278
EXO5	3.68980973978377	0.216990429669567	0.38902608555748	0.557778611063104	0.576995569957133	0.885727453228694
ZNF684	7.93749560469088	0.155695517543114	0.334227768149139	0.465836571285842	0.641332485541978	0.906653876966362
RIMS3	3.37507213026123	-0.586960427084605	1.03207262249402	-0.568720082571521	0.569546116833571	0.882520332818891
NFYC-AS1	2.41399522198855	0.760585377189371	0.489965100118099	1.55232561871456	0.120584330999191	0.551399513444461
NFYC	85.6436900063285	-0.0555186053942999	0.172497278238049	-0.321852066081202	0.747564768152962	0.939712254581053
CITED4	3.49468289227737	-0.259084579416936	0.633218667446701	-0.409154992953116	0.682425921039329	0.919053741768591
CTPS1	12.8126155799592	0.145515608589403	0.460047095865462	0.316305895411974	0.751770336812057	0.940053896761789
SLFNL1-AS1	6.21605142752776	0.248210730129933	0.425948589353216	0.582724620609334	0.560078696238638	0.880138595015633
SLFNL1	3.90479471747084	-1.10009609822054	0.649199653553689	-1.69454202909485	0.0901623322442156	0.495159384789137
SCMH1	165.340086238703	-0.183962966734377	0.208332627806146	-0.883025230716883	0.377222639576916	0.792033387861804
AC093151.3	2.81756296737744	-0.635940573226585	0.578930573555555	-1.09847467429626	0.271997270541975	0.728806519187288
HIVEP3	469.215546447152	-0.0515615121509179	0.396364536747347	-0.130086088362099	0.896498316470189	0.977698137438592
FOXJ3	170.004734373787	-0.139337155916473	0.0985921402315194	-1.41326839633742	0.157576822676476	0.608204515045151
PPCS	16.9909856631401	-0.0369025442906119	0.226004388669658	-0.163282423442453	0.870296072238275	0.972189962921725
CCDC30	78.3752295817383	0.183040992473496	0.38789300370869	0.471885264037813	0.637008686807218	0.90506067788639
PPIH	16.2406893916697	0.0280447324703535	0.218198165666098	0.128528727016292	0.897730565882038	0.978224212194279
AC098484.4	3.82926265488435	0.163139250147006	0.534444218331599	0.30525028534556	0.760175536570381	0.941864285190319
YBX1	71.3169645590074	-0.0015501194042538	0.253872057502444	-0.00610590791087311	0.995128220619953	0.998844605139269
P3H1	19.1746102507191	-0.0917816716753694	0.191732685579594	-0.478696010531121	0.632154904356982	0.902745565746457
AC098484.3	3.03114364962223	0.207310043537575	0.400205830025765	0.518008554558609	0.604452300752499	0.891919930787202
SVBP	13.8275720180328	-1.27731919518004	0.442305257938418	-2.88786798767354	0.00387862618804522	0.122307702496223
ERMAP	50.5066403182644	-0.470640930851977	0.363231265839666	-1.29570600086977	0.195076793151786	0.6537489011528
AL512353.1	3.20055946447265	-2.12941803433887	0.625108573814469	-3.406477088204	0.000658070736119212	0.0473876409681068
ZNF691	10.6700912273208	-0.452322073730709	0.343140942057177	-1.31818159330966	0.187442865734968	0.647479686020705
SLC2A1	9.82242766270893	0.917234696399893	0.922497177254121	0.99429539625271	0.32007907635706	0.762479353389085
SLC2A1-AS1	2.14279463964808	-0.361838684717856	1.07616949005131	-0.336228343270171	0.736698680979446	0.936117117036934
EBNA1BP2	6.74504670036876	0.472439146661841	0.397410497748651	1.18879382738561	0.234520807612664	0.699310706507147
AL139289.2	4.20496585946069	-0.0132812755794224	0.404899515274736	-0.03280141140799	0.973832952678976	0.993733020401759
ELOVL1	14.07381685297	0.328409687956371	0.578184589351637	0.568001454906715	0.570033980026018	0.882520332818891
MED8	9.42337675154019	0.145995554858358	0.323050468240133	0.45192800881451	0.651320846009987	0.909558549884721
SZT2	43.5095635834402	0.301593455477158	0.216544375753324	1.39275589323418	0.163693620289842	0.617327113099314
HYI	14.2339538857332	0.432330371888221	0.343374552849215	1.25906351621248	0.208007390925962	0.669736614231248
KDM4A-AS1	3.39889740727801	-0.637439003470982	0.533740418420959	-1.19428655104818	0.232365896642235	0.696472144957489
ST3GAL3	1.97865356649998	1.26004960867923	0.921763809059191	1.36699835282676	0.171625821806601	0.627776635033799
AL451062.1	2.34912013579342	-0.425511189457196	0.667034969864041	-0.637914365335188	0.523529426003599	0.865729612858936
AL357079.1	2.86460355663455	-0.425416422398538	0.469906072753627	-0.905322248562608	0.365294693018158	0.788321960152799
IPO13	5.6023486006888	1.20847139253109	0.771200134153454	1.56700101440936	0.117114454504492	0.549291838787434
DPH2	2.99717264628926	0.0226697848030623	0.57750779504544	0.0392545087660306	0.968687475384215	0.992449245756039
ATP6V0B	103.246422772507	0.368747734392382	0.250563743719439	1.47167235338436	0.14110937676795	0.586935219241686
B4GALT2	3.71610128258779	0.336329063133158	0.792263410601965	0.424516718344488	0.671189015378229	0.916923954021756
CCDC24	6.99947152145037	-0.164929580028412	0.448611216001034	-0.367644798314698	0.713138106467807	0.928848472025514
AL139220.2	3.951612078829	0.535828380098031	0.785270650015588	0.682348665504556	0.495018507509572	0.851899649638236
DMAP1	16.5682561116034	-0.0641616230833343	0.306973056876063	-0.209013858532995	0.834437420006217	0.962586112959624
ERI3	83.4880983503505	-0.10682815485475	0.162455844511499	-0.657582712250086	0.510806306205035	0.859717220481057
RNF220	8.21776702839152	1.06407171852356	0.957026590816956	1.11185178001713	0.266201884238284	0.72602337902109
TMEM53	5.53470984407151	-0.107620436766501	0.514956185245816	-0.208989502116823	0.834456433769662	0.962586112959624
ARMH1	20.4552988602508	0.367345021623909	0.46333638006877	0.79282576854722	0.427879340954431	0.823444433050716
KIF2C	2.41542486614092	-0.166819673916705	0.634908357409604	-0.262746067160498	0.792746307390764	0.950165611652535
AL592166.1	1.57108769334246	0.352943263533326	0.5479853004555	0.644074326884225	0.519527237347386	0.864723692889382
RPS8	98.2515979279897	0.250823277579361	0.357798050787726	0.701019128044856	0.483291078040721	0.845974556661367
PLK3	43.9997043944129	-0.598176363381372	0.374519103679954	-1.59718518362295	0.110224434404277	0.536840881676026
BTBD19	20.2552053567577	0.333781221832593	0.355531848014168	0.938822284689646	0.347821995386498	0.778754127910057
PTCH2	6.11207609605665	-0.368303333972014	0.53079570726768	-0.69387021961404	0.487763601113668	0.848080502133693
EIF2B3	89.2205993368528	0.280853821679667	0.239377546702035	1.17326719046569	0.240688675035725	0.705208073373903
HECTD3	10.2383672573912	0.0274476889264854	0.320519621734356	0.0856349722926909	0.931756596694044	0.985836621385204
UROD	8.51508931697231	0.181094449223958	0.34508005972359	0.524789665821361	0.599729416290472	0.890732484431671
ZSWIM5	14.451617920663	-0.550838057982887	0.317331486268443	-1.73584431995794	0.0825913651780437	0.476326072597251
MUTYH	12.4370082713218	0.13781465813241	0.202495331030431	0.680581904931423	0.496136079867571	0.852659367028624
TOE1	4.55235920671059	0.000411235527674675	0.396273486680933	0.00103775685605176	0.999171989975308	0.99960140482274
TESK2	46.5754227719818	0.488192976736241	0.314301925529655	1.55326117049251	0.120360752735086	0.551005287086019
CCDC163	1.94691553480427	0.587959324673095	0.805287002682706	0.730123946759835	0.465314424975069	0.838754053131402
MMACHC	2.14821056571244	0.746859433799191	0.632236512421854	1.18129753521868	0.237484546121752	0.701335560038574
PRDX1	33.59539013016	-0.218621857284017	0.624198253817352	-0.350244262855609	0.72615539092897	0.932680195962899
AKR1A1	75.7307566257148	0.290556704766507	0.268720829883018	1.08125858681292	0.279582103545662	0.734487363057007
NASP	92.9353847161933	0.0814947967930935	0.230783947758794	0.353121599593524	0.723997280525682	0.931891609700409
GPBP1L1	195.642454282612	-0.036953665880026	0.110431729472079	-0.334629060476403	0.737904920421113	0.93655172028895
TMEM69	11.3703079665858	0.137058899560149	0.265749040727147	0.515745604142638	0.606032098749821	0.892159133167709
IPP	8.37587402584867	0.746482823607015	0.314443028682516	2.37398433266179	0.0175972971577223	0.244671737810636
MAST2	90.8504182506654	-0.0312044857160374	0.165522256042212	-0.18852138958328	0.850467949658204	0.966396588082522
POMGNT1	14.2276681600373	-0.324722482689348	0.317280253022	-1.02345632795128	0.306092138503114	0.753023069363402
LURAP1	17.9766193031682	0.557870397106088	0.384683886082363	1.45020474547937	0.147001432137817	0.596032363213685
LRRC41	35.9958224399635	0.19691966204631	0.1740512322479	1.13138907149958	0.257891369206963	0.72026951474764
UQCRH	26.0576644912769	-0.0767976786491814	0.352325723180112	-0.217973521649232	0.827449742058113	0.960658752798268
NSUN4	30.3270868016803	0.286879282266282	0.236648879152415	1.21225709284478	0.225413982865872	0.688945694541154
FAAH	2.52461440676487	2.22717473612865	1.16567434374735	1.91063202864091	0.0560518853679781	0.398670756174995
MKNK1-AS1	11.7361170608469	-0.575428747792542	0.710733286136971	-0.809626844579285	0.418154674676692	0.816563783225909
MKNK1	293.657710603769	0.35033829404289	0.221005376550249	1.58520258426037	0.11292031355914	0.541733052189258
ATPAF1	27.6253762532232	0.307562190848212	0.173844137410464	1.76918356540276	0.0768632459066295	0.465683809649458
EFCAB14-AS1	2.95657571477866	-0.140820652912833	0.656650739674801	-0.214452896196497	0.830193895804871	0.961421334758213
EFCAB14	62.3606932041717	0.214120986630715	0.147946613690028	1.44728548555585	0.147816982555956	0.596164138067929
CYP4A22-AS1	1.72152527280074	-1.21430178181084	1.00335460539676	-1.21024189780906	0.22618608536959	0.688945694541154
TAL1	87.4130428717771	-0.6604896579456	0.29308461539201	-2.25358010369181	0.0242225961766203	0.281008061778236
STIL	4.47143449340654	-0.323843163670722	0.561646461214108	-0.576596108111626	0.564212328903796	0.880475390679628
CMPK1	47.8550333850505	-0.14257629195166	0.158131066577981	-0.90163365768073	0.367251505466674	0.788897891228625
LINC01389	1.5769227211703	-0.658960219351623	0.548146095144089	-1.20216165943571	0.229300900783479	0.692498166102668
SLC5A9	4.11179054592717	-0.734940555064587	0.882929702988674	-0.832388527169093	0.405189675767591	0.806529787378589
SPATA6	167.553877939489	0.693344026984703	0.400827808329487	1.72978025121142	0.0836695441623301	0.478608987753759
AGBL4	14.4640042078583	-1.17071626116586	1.26208688771203	-0.927603537097345	0.353613262268275	0.781743525274385
ELAVL4	43.6777495106967	-1.51329028372723	0.865246795103256	-1.74896953365386	0.0802962858649051	0.473192350306923
FAF1	408.744665761209	0.0607777586617274	0.101131271525124	0.600978883634706	0.547854050926003	0.877173241259817
CDKN2C	3.14139915720419	1.00169632918352	1.16079436079584	0.862940382047302	0.388170246556441	0.798288171845642
RNF11	32.7331154458578	-0.0836951367015391	0.241910151109248	-0.345976125093411	0.729360657426809	0.934262596508112
EPS15	280.066775978351	0.497011691715146	0.221723850064647	2.24157974692499	0.0249885461485038	0.283704510186274
AC104170.1	1.75242401412989	1.69127303334262	0.636616092924858	2.65666082296517	0.0078918798868287	0.171802963062538
OSBPL9	138.664995071007	-0.0441624224538323	0.115837239944506	-0.381245465404641	0.70302111549965	0.925375334888051
NRDC	215.429418100674	-0.0126076249818951	0.166860435951589	-0.0755579050839405	0.93977082755929	0.987604810404571
TXNDC12	22.5723443709788	0.282392030517132	0.151634641733372	1.86231871087662	0.0625581796131217	0.42091644930922
AL445685.1	1.79404987151018	0.0238570592642997	0.516863697368238	0.0461573513206188	0.963184834935808	0.99153530064324
BTF3L4	59.7280404575483	-0.0150378208208692	0.150243928847734	-0.100089374234279	0.92027337110316	0.983589455610442
ZFYVE9	46.5001084646062	-0.0790619925716031	0.240107228216031	-0.329277852895244	0.74194568242305	0.938018615677552
CC2D1B	18.7871553973667	0.157733283039021	0.202632128997041	0.778421881168332	0.43632034334433	0.827151362091137
ORC1	1.91997880030399	0.56583999366693	0.553625356958732	1.02206300082658	0.306751083302252	0.75310421706017
PRPF38A	16.8837363528978	0.0492404015254233	0.235491583524294	0.209096226661296	0.834373120290418	0.962586112959624
TUT4	282.588469931597	-0.233852388058968	0.11661167363651	-2.00539432088	0.0449209083668055	0.363541602738456
GPX7	3.95047068974647	-1.41633973590513	0.498287054385377	-2.84241728425425	0.00447728475118659	0.130128954796535
SHISAL2A	36.8552907832848	-0.548912224804882	0.445145351377396	-1.23310784467681	0.217535531086547	0.680474312080139
COA7	4.65247750330507	-0.253856462350359	0.345834326844369	-0.734040673945587	0.46292394899812	0.837649860957468
ZYG11B	78.4137315637061	0.03164175164079	0.130960107205687	0.241613666298343	0.809079531616212	0.955757904984567
ECHDC2	77.0268476919268	0.191322339239714	0.170567686504648	1.12167986305249	0.261998581445464	0.724618858467516
SCP2	87.6252978066529	-0.0776801030806905	0.194360458503674	-0.399670301658721	0.68939936889699	0.922215015287896
CPT2	8.86335369078528	0.0531601372239068	0.303351455316736	0.175242730147449	0.860888909992065	0.968772834410288
AL606760.2	2.23495436833988	-0.142578641888786	0.531128884516945	-0.268444526451351	0.788357169632444	0.949087624062649
CZIB	13.8293708973075	0.523587718208494	0.324871675330641	1.61167549518008	0.107032572805222	0.531837746197913
MAGOH	17.9490413969885	0.064486167656808	0.195027961715805	0.330650882516925	0.74090820725715	0.937568227997901
LRP8	25.5518423351035	-0.428192101490245	0.542976858301235	-0.788601014838631	0.430345237619563	0.824012367444591
LINC01771	1.84623841279521	-1.309339855263	0.912052800132008	-1.43559655216616	0.151117176400531	0.598079920752817
AC119428.2	3.04049496229101	-1.89314167996516	0.790659504426188	-2.39438300477914	0.0166483538458488	0.238193738099191
NDC1	29.7312571917508	0.0191867706220354	0.196331332215577	0.0977264831115588	0.922149485727462	0.984159574407548
YIPF1	35.5118192560673	-0.00618319049934267	0.173069679763916	-0.0357265958299406	0.971500363679647	0.993181620174571
DIO1	3.28553578181233	0.0605804198008757	0.485688834676676	0.124730929507993	0.900736570401884	0.978715435108443
HSPB11	39.9839406732344	-0.050787321485776	0.192331219377665	-0.264061766207852	0.79173232464613	0.950165611652535
LRRC42	7.47812908848107	-0.157067357338259	0.292689593217376	-0.536634581406548	0.591520052077787	0.888210344718017
TMEM59	67.1056869955959	-0.318927427596381	0.301490524555398	-1.05783565857234	0.290130372806089	0.741043690739961
TCEANC2	21.6669887129591	0.0241507350755299	0.220517209710174	0.109518595429677	0.91279117346221	0.981847461704223
MRPL37	8.78437954178092	-0.113150222854732	0.289486815234468	-0.390864857741748	0.69589713114965	0.92382051511144
SSBP3	77.505706330106	-0.496710593955294	0.299786674325979	-1.6568801634431	0.0975437055945828	0.51228142045573
ACOT11	64.3351588191825	0.288432545061691	0.380628146728076	0.757780388920501	0.448582464479852	0.833048831265253
MROH7-TTC4	3.28146765537754	1.23375317556845	0.66623982813398	1.85181540260656	0.0640523351026896	0.426642198930662
USP24	213.414387544742	-0.475211966384392	0.153386569324908	-3.09813283181126	0.00194744119519429	0.0879710722649834
MIR4422HG	1.6971737337454	0.656359065955799	0.601147107225992	1.09184433904138	0.274901526431459	0.730994197922153
AL603840.1	2.12817985109867	-0.620636050897432	0.704208035015208	-0.881324864298133	0.378142011974465	0.792238247248566
PLPP3	9.04797640415464	0.122319996790541	0.995730115652496	0.122844528720903	0.902230212455108	0.978715435108443
DAB1	67.3968003170047	-0.0830901637945502	0.514154942819887	-0.161605300026567	0.871616683362728	0.972614283786302
MYSM1	88.120597103379	0.0808843918126865	0.104192694355327	0.776296191524214	0.437574121259382	0.828429995076704
JUN	115.071212024049	-1.66951885469884	0.441664378920976	-3.78006226985662	0.000156789141242519	0.0214091134938133
LINC01135	7.44419488333293	0.0517553106644784	0.44559049082612	0.116149944242581	0.907533706858012	0.980305103228733
LINC01358	16.8729528711068	-0.381068033591974	0.609909978558436	-0.624793899081065	0.53210633536335	0.869861261338227
FGGY	126.99474363217	0.17022119189192	0.28856320826933	0.58989222123232	0.555262909535356	0.878827266551639
NFIA	391.840901437847	-0.308342858728424	0.246318650274737	-1.25180475934123	0.210641015491828	0.671910346039334
TM2D1	71.3451246077476	-0.0640866934507365	0.120829813784525	-0.530388084227473	0.595842885917005	0.889309137493926
AC099791.2	2.42807392581576	-1.54933019502446	0.722647797462458	-2.14396307643206	0.0320358454264862	0.314150966600922
PATJ	48.6250130666729	0.194966679095092	0.249007006418712	0.782976679649128	0.433640806621432	0.825751339749281
USP1	15.3831635322295	-0.188702997678334	0.212889012074059	-0.886391438618204	0.375406631032927	0.79190175040282
DOCK7	114.615285677246	-0.041870493271205	0.133565145798631	-0.313483678850851	0.75391321864859	0.940279958530476
AC103923.1	1.76712991899155	-0.969971750064826	0.883075955738683	-1.0984012686128	0.272029308680525	0.728806519187288
ATG4C	148.804672889234	-0.450374659616566	0.204501987827452	-2.20229966662509	0.0276441477343226	0.296491667101982
ALG6	18.9191134292185	-0.31311667594983	0.231393210158661	-1.35318005111357	0.175998116682996	0.632773627976012
ITGB3BP	88.0599611969911	0.446268472579894	0.384812384622439	1.15970402828317	0.24616932953581	0.709075018085372
EFCAB7	26.9258898660682	0.0420765052113856	0.325730176522809	0.129175950661235	0.897218425348537	0.977960651291116
PGM1	31.6220380142146	0.262195338788925	0.488275552413031	0.536982319702818	0.59127982679481	0.888210344718017
ROR1	2.06351060814826	1.14939701151914	1.01308240769269	1.13455430949286	0.256562106293589	0.719228471901366
RAVER2	2.02614986528588	-0.272941810433973	1.31895685061237	-0.206937634318554	0.836058564670357	0.963133324090905
JAK1	209.583604957617	-0.201135771994857	0.160605803962231	-1.25235680799031	0.210439877402263	0.671632710682235
AK4	4.89300269667508	2.01681250310726	1.50364744905547	1.34128016801687	0.179829506249212	0.637822379984132
LEPR	90.3492027719705	0.269353591897276	0.370436031838526	0.727125788926192	0.467148901956697	0.839113014848743
PDE4B	693.23370052163	0.0682240312765729	0.383878484820932	0.177722987805366	0.858940530985156	0.968651415280495
TCTEX1D1	3.33292341077273	1.17702380838122	0.586769316001867	2.0059396022976	0.044862692337853	0.363370234414149
WDR78	4.05853974207452	-1.51237096094759	0.66543729602545	-2.2727475150262	0.0230413995208438	0.275635909253841
MIER1	107.777656030503	0.158878545295627	0.122206261493255	1.30008514583679	0.193571788141967	0.652582786850031
SLC35D1	35.3879117005411	-0.0249276277957925	0.245448607759591	-0.101559458916175	0.919106360099123	0.983484537726807
C1orf141	1.98108283856056	0.167797915396202	0.881062721664748	0.190449455265968	0.848956947066128	0.966169447370929
IL12RB2	11.4678873200671	0.670434523463818	0.80487304969543	0.832969278468842	0.404862055841316	0.806270417755532
SERBP1	73.7864445097831	-0.0555404032825121	0.184982298230146	-0.300247125340671	0.763988661423707	0.94213053084381
GNG12	9.42740828517196	2.15171220300527	0.963757064340318	2.23262924093645	0.0255734041591823	0.286356998087142
GNG12-AS1	12.4606377662998	-0.84079654127516	0.540393765985434	-1.55589607837523	0.119732806086325	0.550003782985096
WLS	36.9422740536107	-0.906303644972179	0.538307917389115	-1.68361566994576	0.0922559683655098	0.499807418210033
AL033530.1	1.51194087852253	0.114051189962434	0.671815974979734	0.169765522419848	0.865194542409566	0.970084887042843
LRRC40	32.1916414468637	-0.0785490116010812	0.162495845222719	-0.48339089220048	0.628818213851235	0.900961673656976
SRSF11	252.77092167771	0.197435340987187	0.209106519209143	0.944185488496018	0.34507486945707	0.777710657462121
ANKRD13C	85.1450385265378	0.108573571087762	0.188410640370711	0.576260294398106	0.564439256382823	0.880544707575445
HHLA3	5.934273198443	0.831824836004476	0.386453463132803	2.15245796805972	0.0313613023289218	0.312814827410219
CTH	2.17283089830449	0.12959881719552	0.81216533033892	0.15957196441941	0.873218265098722	0.973116311091049
ZRANB2-AS1	3.88551207589812	-0.324703510490337	0.675674790336724	-0.48056182520665	0.630827952643047	0.901698971613219
ZRANB2	157.116690815466	-0.119795882919961	0.182132546249991	-0.657740120513836	0.510705137222451	0.859717220481057
NEGR1	1.74075632158448	2.21919545267241	1.79485048214238	1.2364235766444	0.216301156898226	0.678656148596347
AL583808.1	1.89934316711623	-0.654614436349111	0.672555798770437	-0.973323607566649	0.33039249294741	0.766732948212411
LRRIQ3	2.73548857860359	-1.00788127613384	0.768342744583202	-1.31175999674544	0.189601126243418	0.649313492169846
CRYZ	22.4774109617069	0.27302881643439	0.532256110422212	0.512965114139901	0.60797572390271	0.893022186702641
TYW3	26.2857357469072	0.0162009742917353	0.281142733415494	0.0576254420483004	0.954046983518979	0.98976230715255
ACADM	46.4526817360128	-0.103253051632872	0.177444413583239	-0.581889559371428	0.560641073504135	0.880138595015633
RABGGTB	27.1599874218451	-0.171602684342836	0.286584057140564	-0.598786569130981	0.549315219798809	0.877830982362601
MSH4	17.1998449613171	-0.896549011209312	0.565853767266382	-1.58441820674007	0.113098581397049	0.54211287263498
AC092813.1	1.85634410560571	-1.68252250658632	0.866324908323307	-1.94213797897453	0.0521203988711138	0.385277341379912
ST6GALNAC3	1166.54579846554	-0.676679647461952	0.377750141758482	-1.79134187564274	0.0732384501091534	0.453071342054875
PIGK	37.4946161804463	-0.212921073022477	0.186106759748079	-1.14408027580886	0.252590346799795	0.715038662151424
AC118549.1	168.492573933352	0.0964684679635849	0.139893981901669	0.689582687205173	0.490456657834981	0.849648283357595
USP33	161.293183451425	-0.0510014513485097	0.100191688906793	-0.509038742684092	0.6107250680546	0.894196446764306
MIGA1	81.5315626339927	0.186530865231811	0.108748581971961	1.7152487126674	0.0862996372588512	0.485445153660486
NEXN	8.13422432588331	-1.16213105974091	0.595282367539731	-1.95223497807257	0.0509103131814389	0.382149503824499
FUBP1	137.82807720248	-0.17502351111702	0.144518994858201	-1.21107617229659	0.225866212548971	0.688945694541154
GIPC2	14.5752303146777	1.24729956470329	0.806864660205728	1.54585970388796	0.12213845424207	0.554005636696874
AC103591.3	9.23484403346838	-2.46383155095146	0.756893003025561	-3.25519134290142	0.00113315993399293	0.0650847495421175
IFI44L	147.269926211579	-0.996859851665957	0.752242231727661	-1.32518464082572	0.185109918312665	0.64463948973826
IFI44	53.9759615851012	-0.618326202192491	0.584554993999015	-1.05777250821594	0.290159169264291	0.741043690739961
ADGRL2	3.35270932680687	0.731658307548963	1.20133864417326	0.609035854375998	0.542500673685447	0.875994442609808
AL157944.1	1.63445582053582	-0.707147613378274	1.57430224081574	-0.449181608870643	0.653300653319834	0.909814357130902
LINC01362	8.24166715479722	0.30241506689699	0.398874947576646	0.758170120069721	0.4483491464304	0.832969705790276
LINC01725	1.59430173156403	0.759921407514168	0.988994923370768	0.768377460345444	0.44226296725148	0.829723161114443
PRKACB	138.627435952801	0.181664799779234	0.528863495070102	0.343500357791104	0.731222071705843	0.934495260188805
SAMD13	5.79016533513186	0.0193885489276098	0.511374778553407	0.0379145584427467	0.969755805436631	0.992618202502186
RPF1	16.6232290939465	-0.114920537404259	0.183037500120745	-0.627852420014746	0.530100622571989	0.869063694060653
GNG5	24.6903975649794	0.0495119511638337	0.267696394480021	0.184955614587215	0.853263849278118	0.967741188090156
SPATA1	21.9519545455558	-0.241977656184764	0.407229741905382	-0.59420428147654	0.552375489497311	0.877830982362601
CTBS	52.916729579269	0.144772871022028	0.235747299304737	0.614101927992348	0.539147974305121	0.874240706073741
SSX2IP	7.66909397351856	0.0258912727631443	0.672317831453522	0.0385104656634921	0.969280687282045	0.992449245756039
MCOLN2	4.47823519201256	0.185281166602723	0.899890863065851	0.205892930139868	0.836874548069994	0.963407477035321
WDR63	2.79054404144074	0.935900022464846	0.696313978475618	1.34407760205207	0.178923294067333	0.63614241177366
MCOLN3	2.40581025888801	0.998986469071088	1.14903176765794	0.869415883172069	0.384619698652576	0.796222116424893
C1orf52	34.2878795055904	-0.0337001195226746	0.206612426027509	-0.163107902901191	0.870433477512527	0.972195285834551
BCL10	16.7233818559406	0.149656070739758	0.356785008098738	0.419457284758842	0.674881966104834	0.917746784726641
AL078459.1	19.7868276528889	0.577099834979977	0.587235464298409	0.982740093310711	0.325735372663522	0.765996888970944
ZNHIT6	52.9195066768666	0.00150700263972272	0.240974649188885	0.00625378082215394	0.995010237360128	0.998844605139269
COL24A1	4.79184253371085	0.0970260857598178	0.760599919751001	0.127565206411777	0.898493067377056	0.978225429305276
ODF2L	58.7757591773803	0.0870538521194909	0.394933859029177	0.220426408445925	0.825539080186526	0.960342843430747
CLCA4-AS1	4.90401599078212	-0.549835510790306	0.566820772424888	-0.970034158130941	0.332029466107554	0.766732948212411
SH3GLB1	82.4764908379636	-0.329492268563252	0.181749885895987	-1.81288844798404	0.0698490283200313	0.444274232711232
SELENOF	71.6147530384585	0.0153623214282425	0.167384010816799	0.0917789062006441	0.926873703728688	0.98467728013513
HS2ST1	86.1150254776529	0.255072673702116	0.205426296207118	1.24167488978598	0.214356538174888	0.677127135212423
LMO4	46.0223819919648	-0.0247331550450003	0.296477339666423	-0.0834234247812276	0.933514863147871	0.986183061762082
PKN2-AS1	10.2217950318942	0.211188664464751	0.609615366410462	0.346429365303358	0.729020059487116	0.934204191325057
PKN2	474.941417822516	-0.478889125258973	0.111761701284177	-4.28491262889154	1.82811017191849e-05	0.00551251388090588
GTF2B	55.0546848504264	-0.562939857835917	0.160807732758489	-3.50070141640125	0.000464035431745199	0.039445939272657
KYAT3	59.4056260097256	0.0616956023054022	0.112591397586047	0.547960178380875	0.583719246298508	0.8871910568202
GBP3	17.0445718777414	0.347740851377934	0.355007307771806	0.979531530098692	0.327317417372917	0.766732948212411
GBP1	8.43019471705427	-0.19579779094498	0.452580312236138	-0.432625515629635	0.665286849588152	0.9142088541668
GBP2	37.9860589177175	0.248745303846197	0.450705104684899	0.551902566136014	0.581015110150577	0.887093835852288
GBP4	9.07320180354137	-0.109297938489254	0.418210623144995	-0.261346633586971	0.793825207377089	0.950479275574756
GBP5	3.2866593843783	0.940375031654954	0.599155471299449	1.56950086697108	0.116531277613923	0.547621335124649
LRRC8B	52.8964844919291	0.112183891665438	0.315469728950325	0.355609053327277	0.7221333627193	0.931472653013931
LRRC8C-DT	15.4751559345196	-0.566366973725542	0.49396115492716	-1.14658200969074	0.251554415260789	0.714013207196875
AC093423.3	11.9374457006704	-0.609269034349241	0.532156362922164	-1.14490604040444	0.252248081522384	0.714488988640898
LRRC8D	9.60629611918031	-0.369498451468798	0.448818115892428	-0.823269913546355	0.410354518872425	0.809234377916866
ZNF326	66.6137430500935	-0.394331564112849	0.145205906881308	-2.71567164574908	0.00661414806014327	0.157455886550187
ZNF644	253.726187364906	-0.258079385941867	0.0754771054692408	-3.41930687905145	0.000627808791097262	0.0461264184890446
HFM1	7.22648442797854	2.7522249747103	1.37789927814668	1.99740650014139	0.0457810422792079	0.366944243377117
CDC7	7.06273852856747	0.187297960051278	0.395803034780402	0.47321001506518	0.636063353310679	0.904687097719236
TGFBR3	2.92976272337856	-0.0329983048818453	0.84337084777222	-0.0391266842682682	0.968789386284723	0.992449245756039
BRDT	2.28641148874016	-0.175225838347471	0.546403374965749	-0.32068952421543	0.748445686804641	0.939712254581053
BTBD8	27.9688169447269	-0.388102893244457	0.480442982408732	-0.807802189759706	0.419204464360958	0.817400702837196
GLMN	43.4072849893011	-0.229067555090267	0.200671076563041	-1.14150758053219	0.25365875923978	0.716661503266949
RPAP2	96.3421586601461	0.0705674361718356	0.11584199954631	0.609169700524937	0.542411961562973	0.875994442609808
EVI5	306.224556252231	-0.257884548987621	0.10236948352569	-2.51915453810905	0.0117637013466211	0.202284608076908
RPL5	84.535518267391	-0.160315810627133	0.30743559892429	-0.521461441642004	0.602045359461621	0.891093622338429
DIPK1A	71.912464363135	-0.962166830899228	0.263134864768718	-3.65655395663712	0.000255628623318125	0.0282440358313476
MTF2	107.171270467221	-0.406679894712687	0.14148443536247	-2.87437903449104	0.00404822810059614	0.125738312291907
TMED5	59.3931548465215	0.417426038381847	0.268072064307497	1.55714113464292	0.119436980615198	0.550003782985096
CCDC18	69.9635195835071	0.134177199073361	0.217226132119964	0.617684427577346	0.536783379028046	0.872463796176035
DR1	35.010333564411	-0.152089100383178	0.222957054767033	-0.682145270272319	0.495147097532534	0.851899649638236
FNBP1L	178.160990014537	-0.0408854764757601	0.169333424772694	-0.241449533845093	0.809206725635677	0.955757904984567
BCAR3	176.208947154844	0.147034397560312	0.31194451284089	0.471347920889087	0.637392299884726	0.905270939901042
AL109613.1	3.16792644305265	0.345603865107651	0.393971805100086	0.877229945477577	0.380361754044665	0.793694158263788
DNTTIP2	22.0013332471517	0.509072875965524	0.414653284765586	1.22770732722717	0.219556854861818	0.682384779314999
GCLM	13.483519692303	-0.815833368654212	0.599717265002929	-1.36036331828837	0.173714980376542	0.63000516812079
ABCD3	51.5115004739032	-0.131595649909096	0.154622106197785	-0.851079144794242	0.394725389561174	0.800755356330033
ALG14	20.3400906994606	0.044510244394867	0.300241869552262	0.14824795909126	0.88214708405577	0.974366793933272
LINC02607	1.72783156244044	0.699450120795025	1.0429091402383	0.670672155232239	0.502429405019798	0.856061954084561
PTBP2	173.479348673782	-0.550726245832645	0.135020869116726	-4.07882314367669	4.52642536265234e-05	0.00963462951456322
DPYD	1255.76089520719	1.54374724992864	0.32837930390851	4.70111006252313	2.58750992921933e-06	0.00178341041502479
DPYD-AS1	32.6857102889685	0.554952086092723	0.702648336408274	0.78980061196682	0.429644221616485	0.823664962076424
SNX7	33.2392109000561	-0.142277165693793	0.244846114988687	-0.581088107934106	0.561181073093045	0.880138595015633
AL445433.2	2.99982794302384	0.8054363992628	0.972132940017765	0.828524953848474	0.407373268890271	0.807829109011136
LINC01708	5.22546324604519	0.340124501165017	0.825052327102144	0.41224597518517	0.680159142251623	0.918322489661585
FRRS1	61.6757553983728	-0.802298507403395	0.463494654665328	-1.73097682859515	0.0834558973160176	0.478392339703778
AGL	37.5724625036758	-0.225285375511041	0.228438103673513	-0.986198764077566	0.324035585665715	0.765034461419537
MFSD14A	2.23093836889811	0.523835627095198	0.842407802008668	0.621831404987163	0.53405273359798	0.870879555082369
AC093019.2	5.29547521629693	-0.254976233146883	0.466810230955303	-0.546209607756641	0.584921862586544	0.887560614738912
SASS6	9.1850528251103	0.0767103652651836	0.250115781726359	0.306699420307309	0.759072171060785	0.941864285190319
TRMT13	47.8877140219305	-0.0346849065388162	0.201033802524808	-0.172532708943492	0.863018748886178	0.969216862636983
LRRC39	13.5426736737092	-0.706032927224062	0.768276401387606	-0.918982967521683	0.358104481165428	0.784194946269052
DBT	24.5975095698668	0.278545352436364	0.191173603479551	1.45702831021941	0.145108565677012	0.59380870217955
AL445928.2	4.07876321894029	-0.705231248171244	0.672052658096374	-1.04936903332672	0.294008304789324	0.74276580169647
RTCA-AS1	6.91695165924174	-0.281458636538498	0.527985189401995	-0.533080552614142	0.593977820503526	0.888651371146637
RTCA	31.2061820672087	-0.0718002051758983	0.252643857369372	-0.284195333001603	0.776260691807614	0.945020819650042
CDC14A	117.624208695763	-0.0485549189612384	0.21635583364473	-0.224421584309895	0.822429277132881	0.959368258963678
EXTL2	14.5589870382396	-0.210082960554568	0.33525366263279	-0.62663882298782	0.5308960137596	0.869606508244497
SLC30A7	81.7676510878157	0.17012934404677	0.153410466075599	1.10898133874994	0.267438232431726	0.727198332717624
DPH5	17.0771746590672	-0.0183650621412674	0.344937825831152	-0.0532416591222358	0.957539363487485	0.990112396671266
AC093157.1	14.9141678090434	0.588483130929811	0.339075183774349	1.73555352644575	0.0826428093260096	0.476326072597251
RNPC3	120.232842251203	0.0408256097943775	0.202688247646575	0.20142070528709	0.840369626491315	0.965103967264027
AMY2B	16.3544088732104	-0.440301281770065	0.372667053864098	-1.18148700617531	0.23740931232545	0.701335560038574
PRMT6	3.28446053836448	-0.447646009486028	0.53034825959389	-0.844060485517215	0.398635607014597	0.803091692812751
VAV3	17.5765259686783	1.41469040219347	0.695182154872812	2.03499240059219	0.0418516376390491	0.353007344514916
SLC25A24	60.300717519545	0.0288685049029946	0.320907485327714	0.089958963947238	0.92831982458573	0.98479297011793
FAM102B	185.805729974639	-0.580206477100564	0.217292547360621	-2.67016280193746	0.00758144777456432	0.169081471631809
HENMT1	8.26227791232405	0.139357942645295	0.308291980644973	0.452032331018622	0.651245691221267	0.909558549884721
PRPF38B	272.785297829657	0.28247978738578	0.363846814192213	0.776370099633609	0.437530493892796	0.828429995076704
STXBP3	113.360201023691	-0.263056330868315	0.22217606419501	-1.18399941875568	0.236413292904015	0.700789891965725
AL449266.1	11.0104804789306	0.234561826402549	0.279082514704582	0.840474820326314	0.400642213736329	0.804532165383768
GPSM2	8.52842324723417	0.459506625730272	0.7543151183083	0.609170643113724	0.542411336848553	0.875994442609808
WDR47	23.9467842751062	0.132610116186082	0.206714441331779	0.64151355527813	0.521189076784251	0.865201364534378
TAF13	9.80720226415406	0.445963906502995	0.338279077484616	1.31833133109829	0.187392757052964	0.647479686020705
AL356488.3	1.60240421429934	-0.183648504320896	0.570537002113247	-0.321887105727882	0.747538221894465	0.939712254581053
TMEM167B	16.6682861756618	0.194631978529115	0.292051041720784	0.666431379194301	0.505135411110421	0.856565380676811
AL356488.2	2.84244237626511	1.30788129987905	0.636916453588392	2.05345817730165	0.0400281619381888	0.346719099876328
KIAA1324	2.25773723677503	0.995580584727452	1.00731019708222	0.988355511153622	0.322978567732931	0.764261667727502
SARS	39.4772850117496	0.645311063059411	0.267042028013072	2.41651498777497	0.0156698811086212	0.232860225016616
CELSR2	2.72490531213065	1.6780150411596	1.05694283675199	1.5876119150551	0.112374122225263	0.540443122332386
PSRC1	17.7757974680935	-0.678832460329379	0.59228313456022	-1.14612829695619	0.251742070760926	0.714013207196875
SORT1	335.780213080518	0.0107063584353076	0.30837860489064	0.0347182270932978	0.972304426569883	0.993181620174571
PSMA5	26.2699083411866	0.191894862036063	0.297688615389266	0.644616058914901	0.519176025446608	0.864437339504682
CYB561D1	13.5480670038741	-0.13599358286809	0.277623442477489	-0.489849061932576	0.624240710295063	0.898888689194454
GNAI3	98.2324370411779	-0.383076236668964	0.154491402832465	-2.47959581986827	0.0131531384093903	0.214709119580354
AMPD2	33.568295741524	0.125010357873955	0.595453041903485	0.209941589137464	0.833713262044025	0.962586112959624
GSTM4	11.8320481211738	-1.25974494077212	0.358892643518658	-3.5100885000632	0.000447957572412444	0.0383779703204771
GSTM2	5.52399010575368	-0.223487284513944	0.367180826118963	-0.608657284412604	0.542751625882424	0.876077510095038
AC000032.1	1.68032066931658	-1.10661684618072	0.681818644243189	-1.62303694028351	0.104581508389863	0.526817541575395
GSTM3	5.3913512452886	-0.714386011610862	0.84723559912249	-0.843196405286529	0.399118608527294	0.803231749141275
CSF1	6.38323001057664	-0.884688449641394	1.18560163743923	-0.746193680663454	0.455550424958695	0.834455379602472
AHCYL1	60.0845684395026	-0.662727648901737	0.457336549657696	-1.44910274369667	0.147308891929793	0.596164138067929
STRIP1	28.4056552931355	0.14623175295338	0.138994292133253	1.05207020165395	0.292767342380293	0.742251622633098
KCNC4	7.45040485793008	-0.162028804892788	0.380741549924368	-0.425561131757157	0.670427667607359	0.916487538812704
RBM15-AS1	5.84783934140333	-0.00632045885643317	0.357779705098565	-0.017665783627084	0.985905477096188	0.997134782718903
RBM15	17.1482428727759	-0.0516825036524748	0.218493047585204	-0.236540723943725	0.813013110539965	0.956844087579734
SLC16A4	7.80717756673997	0.364177260031573	0.492521740365414	0.739413573421918	0.459655902606806	0.836126622386692
AL355488.1	7.45437947587708	-0.351372422819371	0.350388462851806	-1.00280819739199	0.315953412919843	0.76051977601398
LAMTOR5	9.74388728270541	-0.276393008092378	0.561214069572613	-0.492491231203206	0.622372119346524	0.897679527196969
CD53	280.9353264164	-0.299713671896783	0.149984324704973	-1.998299972256	0.0456841485216718	0.366944243377117
LRIF1	29.5172302301647	0.224636939600718	0.439957654209263	0.510587638268183	0.609639833677577	0.893652719531015
DRAM2	119.758973117123	0.0095642917083717	0.16221098772475	0.0589620459287321	0.952982338453059	0.989710485797635
CEPT1	90.6578450017345	-0.229626465820665	0.202772720005618	-1.13243273461195	0.257452549103955	0.72026951474764
AL355816.2	2.05630295916735	0.978094405769595	0.650141926188335	1.5044321345402	0.132470135345793	0.572863907480011
DENND2D	24.4116820200336	1.09926432714341	0.445486326298776	2.46756019713647	0.0136037345897882	0.216850720762768
CHI3L2	2.56871312005096	0.395821058737889	0.923980419556241	0.42838684712387	0.668369499042499	0.915749728241303
OVGP1	2.24325225920429	-0.223548227647469	0.755785673645446	-0.295782568316239	0.767396136141186	0.94248351046893
WDR77	17.1596743149807	-0.21814982211006	0.293123573079366	-0.744224764382885	0.456740508446951	0.834815825780701
ATP5PB	21.6606041348838	0.102175051517654	0.284951607102189	0.358569837723402	0.719916914253798	0.930564818480685
C1orf162	52.2925158045727	0.955639601019306	0.407070438393651	2.34760255446299	0.018894670839091	0.251592884751612
TMIGD3	127.430381731868	-0.954962850951732	0.26481628542788	-3.60613339700291	0.000310793413040244	0.0319037153215921
RAP1A	547.325601871515	-0.430442333890101	0.123228934717156	-3.49302974076734	0.000477573317139282	0.0397264148981263
LINC01160	3.32792556815092	0.417274322401554	0.623604532288393	0.669132921260714	0.503410691100074	0.856061954084561
INKA2	36.1374044808315	-0.72026608773434	0.433389316499391	-1.66193780121793	0.0965252463278753	0.508803820398957
DDX20	12.9423781296657	0.0558064609068866	0.275376021433334	0.202655484004793	0.839404319720889	0.96474848032774
AL445426.1	22.3297754740246	-0.686916413486652	0.455906057633309	-1.50670604609327	0.131886021119837	0.571874856108007
CTTNBP2NL	253.313637465951	-0.791207302124054	0.183211935752244	-4.31853579230776	1.57067752610011e-05	0.00486249373109693
WNT2B	120.991583436796	-0.327434795280104	0.339355687458104	-0.964871983530638	0.33460893566268	0.768945631144038
ST7L	55.4901069845845	-0.06010288220593	0.165562033325802	-0.363023339340465	0.716587449666834	0.929513269140683
CAPZA1	171.422358663331	-0.170051756143805	0.144444050803818	-1.17728459702897	0.23908193267387	0.703682248433235
MOV10	27.4166276085778	-0.165161933460989	0.271583286808666	-0.608144688878988	0.543091515143174	0.876137604790715
AL603832.1	2.8108213226947	-0.581762853611575	0.648123976248362	-0.897610449437597	0.369393266179824	0.78965877718272
RHOC	10.599359533485	-0.358816020810946	0.470088741265779	-0.763294223649739	0.445287946214999	0.831652958095445
LINC01356	18.778792515266	-0.342653724422482	0.549453344822644	-0.623626605700409	0.532872833594878	0.870134597982687
LINC01357	51.8243790201683	-0.5774728752892	0.515166556727048	-1.12094402819546	0.262311688177078	0.724618858467516
SLC16A1	11.3729558881533	-0.823289139797534	0.476609202748607	-1.72738825656245	0.0840979582566432	0.479727052630735
SLC16A1-AS1	88.397781776103	0.534341042850604	0.267973054142357	1.99401034764765	0.0461509237017269	0.368339486343941
AL357055.3	12.0762093561036	0.109054693163762	0.343776060101176	0.317225967194071	0.751072147714817	0.939887734864528
LRIG2	49.8237173144676	-0.0957317677866378	0.15185980221091	-0.630395709680176	0.52843571713544	0.868268653629056
MAGI3	166.649534036443	-0.202408720646849	0.260634670114328	-0.776599370137758	0.437395173273288	0.828429434435694
PHTF1	44.3075813048106	0.170386375082364	0.323406024212946	0.526849725502247	0.598297948568465	0.890573794231075
RSBN1	63.9899149043937	-0.110643467065971	0.241740852939757	-0.457694534128014	0.647171915458809	0.908954485563067
PTPN22	31.6566592729779	1.91223590181181	0.598032686557422	3.19754412224457	0.00138603205668223	0.0729506472306129
AP4B1-AS1	3.61491022726324	0.392313907607963	0.628190160430764	0.624514569503834	0.532289705103819	0.869861261338227
AP4B1	20.7806507145117	0.391967837940541	0.354257186765434	1.10644992560187	0.26853182635572	0.727676930360574
DCLRE1B	4.46725960464652	0.91722497221633	0.547293866454591	1.67592773907404	0.0937523475660212	0.50363899714995
HIPK1	69.0287922317016	0.0643618095995628	0.210990679712547	0.305045747457893	0.760331310255563	0.941864285190319
OLFML3	24.0759260262687	-1.19545721745807	0.53263747089315	-2.24441065975601	0.0248059912856819	0.282710171550362
SYT6	120.671612593336	-1.07964487031205	0.383485863229797	-2.81534464196165	0.00487249492722698	0.135885340224823
AL121999.1	21.5386683481223	-2.66532769096738	0.831848166091479	-3.2041035847812	0.00135483722282767	0.0718311866784164
TRIM33	177.233343871261	0.00952679571941772	0.0984258581670215	0.096791594168795	0.922891899472348	0.984163337996369
BCAS2	60.1296086556356	-0.524549665290284	0.537643047892089	-0.975646699695757	0.329239573827573	0.766732948212411
DENND2C	7.29565725080425	0.139708369826023	0.370848895610235	0.37672586188003	0.706377341491771	0.926838831349631
NRAS	9.65335385433341	0.595043818339319	0.306734856570662	1.93992891773694	0.0523883291280081	0.386280527661126
CSDE1	119.881525444649	0.0495971595730235	0.149836914345532	0.331007614443058	0.740638733977026	0.937413603642457
SIKE1	14.1815362014677	0.275217726686791	0.329673844483614	0.834818203785258	0.403820074768928	0.805841311347262
SLC22A15	27.8650101166162	2.45421582180027	0.92144906562261	2.66343079977187	0.00773483191197259	0.169670084435869
ATP1A1	69.1921622033109	0.204422576523384	0.287153045812863	0.711894160637272	0.476530318392418	0.842587877478075
LINC01762	16.1028321043089	0.884196743251526	0.406877901618827	2.17312549964894	0.0297708729906734	0.304310463041672
AL390066.1	10.103184039438	0.281003831761393	0.27200745160313	1.0330740209698	0.301569259861465	0.748905214062976
CD58	139.676651770533	0.145762286473541	0.195085005537429	0.747173192896033	0.4549590233792	0.834448995821568
PTGFRN	5.78652312489583	-0.227758555829377	0.616342809866638	-0.369532267081461	0.711731026769797	0.928715361567776
TTF2	41.4745758431862	0.12084205576026	0.212807491103328	0.567846813726993	0.570138989145565	0.882520332818891
MAN1A2	134.897588564051	0.065435538271831	0.137981803972548	0.474233097320931	0.635333694000915	0.904318235624433
GDAP2	80.5306837842779	-0.0770764609037485	0.137584143061127	-0.560213257057569	0.575333985541806	0.884959571409956
WDR3	11.6490378649428	0.267843226915649	0.345406509868096	0.775443482573426	0.438077649558793	0.828626295014106
WARS2	21.3653756409342	0.442194548497678	0.279558292681229	1.58176151476894	0.113704023745085	0.543870469162711
WARS2-AS1	59.3217051474099	0.400655966663561	0.219667030914044	1.82392398620955	0.0681635648551091	0.438587031816015
ZNF697	7.13522034277313	-0.00720934309055535	0.450125472560269	-0.0160162966329129	0.987221390529589	0.997643175611782
PHGDH	3.58991675099853	5.539164969673	1.26505527698832	4.37859520483557	1.1944675908037e-05	0.00427395339214457
NOTCH2	158.88256582098	0.329264678289165	0.209216019673068	1.57380242107507	0.115533134175767	0.546773234123056
SEC22B	39.699150154205	0.140453415207549	0.210552855110693	0.667069630253693	0.504727657850606	0.85640444757666
NBPF26	25.2218276106845	-0.0328311063605113	0.416044016076902	-0.0789125791787442	0.937102157707343	0.987110905891847
LINC00623	153.940100425817	0.509677149686414	0.146097090395701	3.48861944003103	0.000485521852757303	0.0399701059783812
FCGR1B	45.4075191714427	0.729173142301238	0.631589738734604	1.15450441573377	0.248293429256805	0.710731854400979
AC244453.3	41.4354545588323	-1.07472668577484	0.432519833591592	-2.48480324439793	0.0129623055619136	0.214070515183729
AC244453.1	2.64457196707565	-0.240005863653132	0.921351943766754	-0.26049314301321	0.794483403879728	0.950737835028578
FAM72B	3.66285948688478	-1.1752675822521	0.544082632698805	-2.16009023559975	0.0307656847758235	0.310315345954892
SRGAP2C	470.773249528584	-0.732310441075732	0.253362735925299	-2.89036364562958	0.00384796421768468	0.121871847016998
SRGAP2-AS1	53.3859244368855	-1.58642872317088	0.540662801206751	-2.93422946729458	0.00334376902825379	0.112815181619919
AC244021.1	756.662298763244	-0.322064272171897	0.423555529919233	-0.760382640343075	0.447025896854627	0.832432617214326
AC239800.2	2.87269683160439	0.730570734116818	0.69266001469135	1.05473207435305	0.291547878160408	0.741043690739961
LINC02591	10.5392720113706	0.406363301939886	0.269891584039133	1.50565384758706	0.132156057518387	0.572359897223559
AC239798.2	3.57707976609616	0.0610924419727927	0.863820890540733	0.0707235060436547	0.943617812560359	0.987945569370121
NBPF15	40.7163524715748	0.260335548547254	0.152261926285378	1.70978756737464	0.0873051628564314	0.488274701384849
LINC01632	13.5390795133706	-0.545062730464438	0.435250312953924	-1.25229715922603	0.210461603640006	0.671632710682235
FP700111.1	62.5991923113074	-1.48629720483168	0.597096327009579	-2.48920842014799	0.0128027887579829	0.212997200555224
SRGAP2B	739.091122036896	-0.878139157116849	0.278136256401686	-3.15722649207097	0.00159277578583498	0.0786820366012817
FAM72D	2.68068871315189	-1.41803772977125	0.598240074044102	-2.37034894734704	0.0177713039434816	0.245675122519534
AC245014.3	2.51197084549711	-2.40647078224051	0.989826303690643	-2.43120512484645	0.0150486921632577	0.227563495295915
NBPF20	6.60856007260849	0.688816320286349	0.355995435880095	1.9349021107067	0.0530023091470965	0.387256649467478
GPR89A	25.5325275448089	0.381989021368299	0.34732550522351	1.09980124011475	0.271418731907295	0.728806519187288
PDZK1	2.62353087840415	0.448740495814688	0.637584550717365	0.703813314343637	0.481549040993225	0.845799294501625
RNF115	138.147811783742	-0.0870532108561312	0.102497895481786	-0.849317056188738	0.395704892559622	0.80116150223327
POLR3C	38.1615193894125	0.0458154324438948	0.188244675596334	0.243382354899323	0.807709211669003	0.955288830743812
NUDT17	4.70185614502068	-0.670639935163877	0.464567377323368	-1.4435794846978	0.148857299161856	0.596164138067929
PIAS3	8.41729848769481	0.00662754955159265	0.219708799458986	0.0301651530021211	0.975935339752628	0.994153591214418
ANKRD35	1.49691267604573	0.0610210726568834	0.958429951151698	0.0636677438800377	0.949234789272368	0.98822012083207
ITGA10	5.26993663126764	-0.306908462453156	0.516022566373002	-0.594757831252113	0.552005358698753	0.877830982362601
PEX11B	10.0556317255826	-0.263126732551575	0.404918205034875	-0.649826876835317	0.515804055897434	0.862312095672746
RBM8A	17.219756129427	0.0457243824883495	0.335230798159245	0.136396723509363	0.891507663733876	0.976438521544426
LIX1L	25.1015181740985	0.229360685177571	0.214192741598274	1.07081446115362	0.284252863300263	0.737325437886741
POLR3GL	5.88370418762481	0.0604888481640525	0.341967858157016	0.176884601055924	0.859599034467912	0.968651415280495
TXNIP	271.80796007362	0.168899159077225	0.315294293715447	0.535687332259989	0.592174660012742	0.888384745960243
NBPF10	27.6058379254195	0.39281810612498	0.270675815260992	1.45124936908832	0.146710434218537	0.596032363213685
NBPF12	59.5199127488423	0.150141073909783	0.142689966430797	1.05221886069053	0.29269914815223	0.742251622633098
PRKAB2	17.328834437454	-0.196661850663036	0.20626291669409	-0.953452291934312	0.340360957446915	0.774553018040393
AC242426.2	45.2770610839713	-0.423895264987563	0.294845022638876	-1.43768838691487	0.150522489601515	0.597384840825974
FMO5	18.2786709303741	-0.446004658715842	0.260777401439007	-1.71028876066225	0.0872124891086887	0.488274701384849
CHD1L	1.64531744166494	1.19302242857601	0.852371239398822	1.3996512005936	0.161617793674242	0.613450341790845
LINC00624	11.7303134638652	-0.185779133761518	0.385366701312196	-0.482084033542413	0.629746251618335	0.901488205511204
BCL9	4.921242899259	0.00833899670270792	0.46111574909745	0.0180843892645827	0.9855715314786	0.997057594139709
ACP6	25.9048336480069	0.194199788635193	0.239345806645673	0.811377443193254	0.417148948810736	0.815479995284521
GPR89B	37.0324978454483	0.364504673234871	0.466830198027704	0.780807828574191	0.434915528973035	0.826045760272192
NBPF11	51.8709461497907	0.375117847041431	0.174483187516964	2.14987960948938	0.0315647389141203	0.313352559014387
NBPF14	48.457499880787	0.249803420016354	0.268770897528394	0.929428826980656	0.352666894200244	0.780945231916306
PDE4DIP	319.608465796774	0.754309681301851	0.517078121517012	1.45879249172029	0.144622229772057	0.593219234422589
NBPF9	39.4836901009244	0.638382865973298	0.240357066457215	2.65597710682217	0.00790789825988662	0.171802963062538
AC245297.3	289.046115876851	0.133758894480703	0.152976927920616	0.874372994011979	0.381915159511292	0.794664890281648
AC242842.3	20.1338568724301	0.266843236014428	0.26452121558371	1.00877820111931	0.313081017747576	0.757826089379364
FCGR1A	86.2080261185056	0.399601410687925	0.537814708486899	0.743009449875726	0.457475959210332	0.834815825780701
HIST2H2BF	63.7763931433697	-0.968527058056534	0.482990608073362	-2.00527099671765	0.0449340836879299	0.363541602738456
HIST2H2BE	26.6527640784441	-1.7834528150805	0.542523163309523	-3.28733026660282	0.00101142139381069	0.0606777981752168
HIST2H2AC	7.90491765143083	-1.40923147116482	0.62066417336466	-2.27052169537237	0.0231759484780482	0.276544664691896
BOLA1	2.69794719377609	-0.053358818740441	0.500033485674227	-0.10671049093541	0.915018659570623	0.982268850275148
SF3B4	7.25876727681631	0.575285834220699	0.320489064755921	1.79502484635108	0.072649741358885	0.452433436094786
OTUD7B	3.74961495663469	-1.02756399323794	0.794411258886786	-1.29349122604062	0.195841216701947	0.654723109629109
VPS45	114.205946037509	0.148456657690826	0.127114168384514	1.16790016075747	0.2428470392994	0.707552023617851
PLEKHO1	126.317496911949	-0.475273008598188	0.226646193754513	-2.0969820879188	0.035995160998435	0.33099997477214
AC242988.2	4.54700088552696	-0.0107034818676756	0.539190988375809	-0.0198510028884523	0.984162231463639	0.996623897360582
ANP32E	23.0533870142937	-0.293489883491938	0.317822948749343	-0.923438299993258	0.355778840180969	0.783005047871767
APH1A	24.0494892582818	0.103064419834792	0.267901838571378	0.384709639860619	0.700452552316727	0.924909898455654
C1orf54	24.5638687925647	-0.984211139959325	0.316619453130763	-3.10849864159436	0.00188040510363888	0.0864031221272037
MRPS21	22.0486935687863	0.215224816556832	0.197883842050792	1.08763208924147	0.276757558657805	0.731893318305949
PRPF3	38.5587980017308	0.254725683264339	0.139525966397285	1.82565073614351	0.0679028882052658	0.438396980718018
RPRD2	160.13348412807	0.0753783990178863	0.106313301673926	0.709021334405359	0.478311237647722	0.843541342138073
TARS2	14.5376169609594	0.5049871745976	0.286338898602085	1.76359962639712	0.0777994106679943	0.466904384051786
FALEC	2.10726754980963	0.0208241971420492	0.492586302581406	0.0422752257480967	0.966279294614573	0.991821869512705
AL356356.1	24.5557244901231	0.55288896860284	0.350603743722054	1.57696253534917	0.11480414582202	0.546407186374661
ADAMTSL4	13.9603294808401	0.617871181721558	0.524473423717605	1.17807910521362	0.238765071204299	0.703438855553276
MCL1	96.3379672103904	0.166402190108828	0.440888722205339	0.377424465013482	0.705858188506955	0.92638856583853
ENSA	96.4686505283693	0.194234600885545	0.177085631831804	1.09683998005005	0.272711349774913	0.728860843451362
GOLPH3L	42.3393062113706	0.0537121449184873	0.200131918882558	0.268383700203299	0.788403984787959	0.949087624062649
HORMAD1	6.76320685433908	0.495701668392609	0.493982411147116	1.00348040174447	0.315629128232433	0.760515399040492
CTSS	193.00739802822	0.0110158286217631	0.186722345901093	0.058995770263074	0.952955477086804	0.989710485797635
CTSK	4.87700154318654	0.388569387821902	0.38009472140035	1.02229619603853	0.306640733095751	0.753023069363402
ARNT	91.7764080130444	-0.107864407090249	0.107700410492209	-1.00152271098402	0.316574165947738	0.760639853573632
SETDB1	61.7134945368271	0.272993608354816	0.177689721916053	1.53635002301252	0.124452557029598	0.556407590814833
CERS2	22.8642221033344	0.30815776518016	0.360505354803098	0.854793863876086	0.392665275793083	0.799441266734165
MINDY1	6.9899532883154	0.392562711134582	0.264797866520735	1.48249952423179	0.138207430094938	0.5831389732584
PRUNE1	12.9401486658857	0.418907299308358	0.25332850182339	1.65361298193127	0.09820617328151	0.512968658273755
BNIPL	5.20199001153482	0.256682544031193	0.649862604503143	0.394979711484462	0.692857861070867	0.923040422413979
C1orf56	24.9749430562875	0.0736902404574783	0.580672073478067	0.126905087782324	0.899015519734956	0.978519373788822
CDC42SE1	123.235404716227	0.335186484652296	0.209228877095308	1.60200871555417	0.109153682213654	0.535120099234519
MLLT11	2.42105535038812	0.465904969277112	1.17096960939341	0.397879642255157	0.690718906968813	0.922509123191666
GABPB2	41.0577794444106	0.333282554585425	0.272575201853149	1.22271781262399	0.221436296774023	0.683529315313971
SEMA6C	2.22185516052219	0.894368042779226	0.702660408645222	1.27283113119128	0.203077971650696	0.664625152511291
SCNM1	29.8541730524515	0.0210730312820866	0.249224106371236	0.0845545464638837	0.932615536262417	0.986076205671739
LYSMD1	1.57340491533343	-0.147222123913059	0.693082975585725	-0.21241630381794	0.831782267382934	0.962038492001935
VPS72	12.2218585511924	0.105362344107481	0.232905224734305	0.45238291338323	0.650993154050937	0.909558549884721
PIP5K1A	140.804673848039	0.0708657499275617	0.158685835876833	0.446578924552317	0.65517911539631	0.910453427911529
PSMD4	33.1926731028587	0.273771007614723	0.19416654742146	1.40998030428214	0.158545498680182	0.610063677508669
ZNF687	8.02574538178203	0.226425122067635	0.265068113655526	0.854214861776585	0.392985950069963	0.799448860339093
PI4KB	67.9432444542258	0.153275107004668	0.146968308009184	1.04291264614062	0.296988752075498	0.745220276882335
RFX5	9.13011833712605	-0.956367331044841	0.260112664088043	-3.67674266994216	0.000236231126555935	0.0269229080769339
SELENBP1	3.32497277879521	-0.851132803123591	1.1054206721057	-0.769962806559677	0.441321955759864	0.829723161114443
PSMB4	16.0258404109323	-0.0466297706011097	0.379106857416591	-0.122999016474844	0.902107876792944	0.978715435108443
POGZ	206.323344457638	-0.1392077344965	0.0852713977917622	-1.63252553730213	0.102568823254068	0.522560175656746
TUFT1	4.31760460406129	0.482642793531945	0.40246093710503	1.19922891648486	0.230438946336794	0.692992584516675
SNX27	135.024779621707	0.101223075237894	0.181446562727545	0.557867141246913	0.576935110741231	0.885727453228694
MRPL9	6.93063782113798	0.192975357116636	0.296534075759052	0.650769583976709	0.515195237268451	0.861973860157619
TDRKH	5.90978076353567	-0.614284658911324	0.380852886231109	-1.61291848143843	0.106762219403802	0.531753738351905
THEM4	16.942684779409	-0.0239262427046197	0.360604452990943	-0.0663503806072539	0.947098873636557	0.987945569370121
AL450992.2	2.03931976143384	-0.0100950024990516	0.584990587583613	-0.0172566921815793	0.986231835086013	0.997395163571475
S100A10	4.46866964656417	0.583044711493125	0.947407388069325	0.615410771369731	0.538283479733077	0.873247599827006
S100A11	65.1159518497071	0.224281042744919	0.430360909563368	0.521146409353184	0.602264783233341	0.8912152326796
TCHH	7.33997926138512	0.607308358911794	0.995378126173468	0.61012829490886	0.541776824577251	0.875726260108001
FLG-AS1	29.8492400462791	0.473568298314565	0.344195294076263	1.3758709269559	0.168861597622333	0.623336588621692
S100A9	6.68508915325154	1.07096968564274	1.11766626492397	0.958219568088685	0.337952051915555	0.772120274783477
S100A8	5.33230016204221	0.78437159939977	1.09622947947874	0.715517703257478	0.474289205718519	0.841797910922115
S100A6	11.9051294791709	0.309827402274846	0.756638551291096	0.409478742189608	0.682188364002582	0.918853003961787
S100A4	11.5581904120457	-0.909022029699873	0.594031915480133	-1.53025789694337	0.125952905431062	0.558701303465888
S100A13	17.1878464039844	-0.531868618868696	0.784416465876787	-0.678043669409969	0.497744005199676	0.853593836162427
S100A1	2.55624326963212	3.68562808716495	1.67595087037081	2.19912656887698	0.027868923822634	0.297254829335891
AL162258.2	2.62251255497626	-0.243428742111859	0.676138522184756	-0.360027914583666	0.718826258551155	0.930281412414814
CHTOP	33.58654884339	0.0696481292951664	0.18916714504946	0.368183012314089	0.712736776253498	0.928848472025514
SNAPIN	5.19934299845918	0.507717086984393	0.407921151300527	1.2446451608741	0.213262212175933	0.675822100656546
ILF2	15.1011530846342	-0.100242317853203	0.229025797592337	-0.437690072066172	0.66161096727941	0.912961024052726
INTS3	50.0135575893634	0.0353073398524124	0.137988264425063	0.255872048246441	0.798049638568182	0.952186173327497
SLC27A3	5.22683787126025	-0.873206093029506	0.475884030571696	-1.83491362797044	0.0665184881015821	0.43423284902451
GATAD2B	216.867437466763	-0.217127214012405	0.126425295803172	-1.7174348901698	0.0858997413400405	0.48446701797511
AL358472.5	5.79020323854907	-0.325251099824618	0.536589040409976	-0.606145626038341	0.544418055625364	0.876634265929415
DENND4B	86.4226612594178	0.132449175682531	0.149831028204573	0.883990300738581	0.376701448714728	0.79190175040282
CRTC2	18.7358442359494	0.00720223853989903	0.290476677170248	0.0247945501513631	0.980218838072826	0.995557326662416
SLC39A1	3.38005492222547	0.885310993127186	0.574211138485041	1.54178652030842	0.123125478761883	0.555001839624534
CREB3L4	3.11148820148806	0.0665222026390519	0.520979847369418	0.127686709908152	0.898396907951854	0.978225429305276
RPS27	49.6075452835424	0.100953238496047	0.526525304988412	0.191734827442469	0.847949923731675	0.966169447370929
NUP210L	7.50950554045736	0.331056125453165	0.450657228931521	0.734607378290764	0.462578643169482	0.837294175931763
TPM3	95.1753583991654	0.149397378391588	0.202661832891284	0.737175699342121	0.461015509231101	0.836354793217052
C1orf43	54.4232486912092	0.163424419554837	0.159857098510296	1.0223156874345	0.306631510771774	0.753023069363402
UBAP2L	61.414888464394	-0.135508734797917	0.134740823131202	-1.00569917600969	0.314560299680016	0.759805385673512
HAX1	13.0065796920347	0.477549918996062	0.42591379863268	1.12123608234612	0.262187384643638	0.724618858467516
ATP8B2	4.76350351967783	-0.453595697524302	0.608274391067744	-0.74570901584082	0.455843211700608	0.834455379602472
IL6R-AS1	2.59753148191631	-0.51186450300466	0.617009024389863	-0.829589978057166	0.40677064498224	0.807829109011136
IL6R	170.910435555131	-0.117580248389434	0.20146997281833	-0.583611774720686	0.559481536429824	0.880138595015633
SHE	2.997292957754	-1.49672137580512	0.614436463926922	-2.43592537825544	0.0148537484112534	0.227001647428245
TDRD10	5.44941678289347	-0.905792526747446	0.569494124475079	-1.59052128515346	0.111717351666969	0.539358555045932
UBE2Q1	19.7277961014396	0.295915738576756	0.264091150800097	1.12050607405906	0.262498165664842	0.724618858467516
ADAR	119.342438191661	0.225513688005818	0.155818525685067	1.44728418533246	0.147817346566674	0.596164138067929
KCNN3	1.63443834349525	1.52891610277329	0.904026704651563	1.69122891492744	0.0907930905478897	0.496276130132234
PMVK	17.9059023746679	0.351062847011328	0.465261345385004	0.754549782597615	0.450519164450043	0.833553732744804
PBXIP1	16.5239698295719	-0.204887213284817	0.44453472741246	-0.460902603667032	0.644868483681877	0.908021657597696
PYGO2	9.95387315298015	0.668670811450049	0.332608588978479	2.01038347657737	0.0443906179290113	0.361863689005467
SHC1	2.47541340736774	0.0783739116430818	0.483328121540418	0.162154669157871	0.871184056046302	0.972431404890428
CKS1B	2.57600540583748	-0.686730912788883	0.851328702292184	-0.806657770306433	0.419863680372537	0.817804724762763
FLAD1	14.367765496422	0.203353749024169	0.212289232510855	0.957908918031307	0.338108689093326	0.77213398010994
ZBTB7B	19.1221816362188	0.304609547078974	0.245144238457492	1.24257273593559	0.214025321883466	0.676967331499407
DCST2	1.6698829818317	0.910280388855378	0.617466587875497	1.47421804957473	0.140422891597245	0.586251262204152
ADAM15	12.206803195845	0.327084826798706	0.393155190224343	0.831948388146839	0.405438077446913	0.806529787378589
SLC50A1	9.13359018560503	0.621514911544144	0.294224600033539	2.11238255221792	0.0346536503027337	0.324645265036743
DPM3	5.65408080315648	0.0996078463263599	0.418001468045529	0.238295446166975	0.811651953068452	0.956821173539076
THBS3	6.55386193699009	0.295756544203584	0.36068779622322	0.819979348623563	0.412227880057582	0.811008065237656
MTX1	4.30485854275161	0.984432096428716	0.414474933359288	2.37513059824865	0.0175427420171104	0.244382721805251
GBA	18.9922181634522	0.267353309399543	0.297698878887246	0.898066228528875	0.36915024221786	0.78965877718272
FAM189B	7.14736170212451	0.588965024891985	0.422764830400717	1.39312682262083	0.163581443338026	0.617064845158872
SCAMP3	25.2514075909234	0.376695323633505	0.204203270634397	1.84470759191676	0.0650800859062608	0.430122905665397
CLK2	20.1095819497869	-0.119484306651462	0.231391204869259	-0.51637358783353	0.605593509169858	0.892159133167709
HCN3	2.37527190256548	-0.236538228266041	0.657284478596071	-0.359871921471926	0.718942915611846	0.930281412414814
FDPS	41.8765925145778	0.142486207926754	0.198575708197984	0.717540978298779	0.473040360970554	0.841531447637402
RUSC1-AS1	3.1534052898748	-0.153544532083327	0.414134872891413	-0.370759726200566	0.710816500568214	0.928477287712417
RUSC1	5.3011235231374	-0.0851239946480162	0.594448171690425	-0.143198345460379	0.886133536487478	0.97508460123271
ASH1L	527.101061606429	0.170074206263455	0.122443366207276	1.38900302671807	0.164831829674076	0.618236823711472
ASH1L-AS1	2.15476498934552	-0.277584054420271	0.503076676615716	-0.551772855556786	0.581103987015559	0.887093835852288
MSTO1	7.84401317289188	0.563454730930336	0.382646734601621	1.47251937617332	0.14088067858303	0.586455836011154
YY1AP1	88.7257459913654	-0.137884496469424	0.140105299999344	-0.984149039829824	0.325042237797976	0.765795439354325
DAP3	108.128726346365	0.185540663819524	0.101697608013867	1.82443488537335	0.0680863520273973	0.438587031816015
GON4L	145.801612085196	0.0994887889966855	0.183493055608084	0.542193755872592	0.58768503636664	0.887974866863201
SYT11	7.42227098618965	0.851396482841189	1.15909638002895	0.734534675037054	0.462622934877849	0.837294175931763
RIT1	24.0234380256308	-0.349736916553838	0.275236147145207	-1.27067945174122	0.203842708633603	0.665193024071624
KHDC4	46.3961677749151	0.0802691847329497	0.161622116328568	0.496647281673797	0.619437804609849	0.896215792075466
ARHGEF2	98.8152758804306	0.0356018123425251	0.166424941041425	0.213921135376358	0.830608558082173	0.961547490176867
AL355388.2	1.78530204867937	0.994376234408548	0.670701791593379	1.48259069361693	0.138183191218724	0.5831389732584
AL355388.3	1.71637567584994	0.190567842908582	0.625677392827067	0.304578437855199	0.760687244295282	0.941864285190319
SSR2	23.3491732953256	0.188343103496147	0.290377668738102	0.648614283304333	0.516587720941943	0.862419176042414
UBQLN4	19.4768857133977	0.505257096211118	0.27544379862632	1.83433825241633	0.066603799278359	0.43444046451328
LAMTOR2	12.075740852378	0.684885195650516	0.333877293538612	2.0513080970309	0.040236952457817	0.347681762837844
LMNA	6.53945826298953	0.807566692108794	0.905956016562	0.891397239320092	0.372716098247016	0.791493350446929
SEMA4A	6.63637302581009	0.19079110440471	0.635950239695099	0.300009485799051	0.764169920096034	0.94213053084381
SLC25A44	10.4416170795764	0.228831349243216	0.238935526559581	0.957711699629378	0.338208155514071	0.772239287412946
PAQR6	1.52862081958366	2.1986109236753	1.5979234100559	1.37591758768863	0.168847149432815	0.623336588621692
SMG5	55.5646044378919	0.356528035331948	0.233930606225064	1.5240760543703	0.127489713619839	0.562415761942563
TMEM79	12.1795688545453	0.0303441522156866	0.517752094691525	0.0586074929040423	0.953264742469589	0.989710485797635
GLMP	12.89062806934	0.0835998832402423	0.28235066841562	0.296085303106785	0.767164937481351	0.94248351046893
CCT3	60.8979438101428	0.229772939767592	0.428636474917347	0.536055499737625	0.59192019394627	0.888308564659407
MEF2D	77.3908036506963	-0.0324198364767558	0.260151489083916	-0.124619069415737	0.900825130875224	0.978715435108443
IQGAP3	1.76015880345498	0.0783464548861282	0.759133665885488	0.103205085490104	0.917800203829857	0.983377086474359
NAXE	3.93755261579391	0.661125106185243	0.526848240407444	1.25486820583088	0.209526607530787	0.67110950777969
GPATCH4	14.4227653724149	0.493790632769138	0.407421261149252	1.21199033986654	0.225516078478393	0.688945694541154
ISG20L2	13.6196762741481	0.11685313725109	0.218728161221705	0.534239105739322	0.593176116553255	0.888562653236492
RRNAD1	21.010455098593	0.32786785119755	0.215412632143741	1.52204561048569	0.127997652657066	0.563797329445641
MRPL24	6.48389909570637	0.0625234234408889	0.499450780536877	0.125184354249442	0.900377603302874	0.978715435108443
HDGF	21.3509570562294	0.266768819767411	0.389111687275419	0.685584186985851	0.492975355958275	0.850861591001677
PRCC	29.6697377338028	0.0376574039951913	0.137111755697982	0.274647522406028	0.783587052147801	0.946872515677681
ARHGEF11	148.40098471892	0.259013301154425	0.135827854611296	1.90692330299741	0.0565305200688688	0.401089582096474
ETV3	17.7162723899751	-0.223696472145621	0.317988072543977	-0.703474411338761	0.481760148021359	0.845799294501625
CD1D	5.21610718810241	1.14512496177811	0.714513357347406	1.6026641769572	0.109008816521573	0.535120099234519
MNDA	52.0268151126313	-0.936848214314717	0.51012681012853	-1.83650064202403	0.0662836472331311	0.433916558142171
PYHIN1	1.97939206132922	-0.0102890347460975	0.913271332181134	-0.0112661313057146	0.991011117924975	0.99837191182703
IFI16	423.025639405887	0.00505476757832953	0.21123860208745	0.0239291849518911	0.980909094719151	0.995839113205091
AIM2	3.41939654809449	-0.120405759971012	0.692290711762428	-0.173923696974764	0.861925428958367	0.969122089547379
DUSP23	5.53371360107041	0.314348277608377	0.444304177350404	0.70750691448139	0.479251517288205	0.844199641121444
SLAMF8	25.3451586585924	1.80041139530834	0.670997148354694	2.68318784919281	0.00729240163772207	0.166143398737532
AL590560.2	1.94136983267554	-0.431765876589301	0.800278083731191	-0.539519806135699	0.589528234335099	0.888033470376498
TAGLN2	9.93394995692667	0.625507611995867	0.589742321190347	1.06064562355527	0.288850980324727	0.741043690739961
IGSF8	1.82316009198292	2.75515203029467	1.09191124569969	2.52323807557196	0.0116279647962874	0.202284608076908
PEA15	32.4650395951868	-0.753078724027599	0.592030510688603	-1.27202688110057	0.203363568487592	0.664625152511291
DCAF8	15.2401454334759	-0.0228139198692045	0.25518678268665	-0.0894008679799779	0.928763333686886	0.984812369401644
AL139011.2	7.3966400411084	0.789648152767418	0.43155276752601	1.82978354488209	0.0672823123306455	0.43631012037355
COPA	194.315505029762	-0.0527581153216716	0.277877732345721	-0.18986089628813	0.849418135300382	0.966269747012183
NCSTN	29.6747338324701	0.22334143676753	0.211518719475223	1.05589442542787	0.291016451263282	0.741043690739961
AL138930.1	8.54899941853214	-0.824861908437441	0.709883703183407	-1.16196766419404	0.24524859993488	0.708900625580704
CD84	175.812957771765	-0.15591652732482	0.319860484166459	-0.487451670471677	0.625938284221747	0.899693343764767
AL121985.1	2.61174825297316	1.08392383455401	0.801907622294018	1.35168167058099	0.176477171133888	0.633124240291769
CD48	5.12022183699375	2.46049475503719	0.888492306564708	2.7692921332662	0.00561782388669382	0.147088060218629
CD244	2.12774480341196	0.528650462762934	0.831232304228098	0.635984020440413	0.524786837332655	0.866246991153543
F11R	23.4952095730129	1.21559295095883	0.53974922670066	2.25214394171423	0.0243131772141113	0.281173098613347
AL591806.3	4.63632612294108	1.34221837926544	0.476623103858208	2.81610011852203	0.00486105154825827	0.135885340224823
USF1	14.8210217043637	0.302505626930468	0.204072598773063	1.48234318938069	0.138249001905101	0.5831389732584
ARHGAP30	85.5851908233135	0.354155788810062	0.235346298397287	1.50482837937911	0.132368205493833	0.572764545984375
PFDN2	24.2104999056116	0.0227378533215955	0.345932422117239	0.0657291767635745	0.947593442937113	0.987945569370121
NIT1	20.8483749359709	-0.0463184192030367	0.24017120602495	-0.192855838006763	0.847071871837865	0.966106614460671
DEDD	11.7908134784803	-0.37151044799041	0.275531900217829	-1.34833914946583	0.177549325793021	0.634118701362532
UFC1	12.6322833960683	-0.0372659529398746	0.363596126007493	-0.102492711759824	0.918365597559028	0.983385637276716
USP21	4.19882344073429	0.0779463541424804	0.417760470978214	0.18658144931703	0.851988812618211	0.967418692542244
PPOX	8.74590014950621	0.0212987073294662	0.314944157188108	0.0676269327223779	0.946082615261341	0.987945569370121
B4GALT3	8.17070253813881	0.105273256811277	0.286607665488074	0.367307889801214	0.713389369576446	0.928848472025514
NDUFS2	46.9506714890278	-0.207199403177816	0.288427616711672	-0.718375742032164	0.472525639839655	0.841246754125359
FCER1G	72.9135707454674	0.632125296136769	0.51592444980772	1.22522841546346	0.220489171031149	0.682875469577683
TOMM40L	8.87829686502024	0.537688522062237	0.323319916998373	1.66302319712937	0.0963077921561488	0.508803820398957
MPZ	5.0092089600675	0.655027624473885	0.366917656140282	1.78521696492973	0.0742261312347599	0.456975339639266
SDHC	49.5402370459374	0.119108002632812	0.128735665156442	0.925213712051511	0.354854752309615	0.782713758751809
AL592295.4	29.773331410028	0.410581891653499	0.299078643567494	1.37282250165362	0.169807533692716	0.624895010107706
AL592295.3	10.7476306957962	-0.481480969106319	0.549400300704859	-0.876375510695202	0.380825927034384	0.793810241108787
FCGR2A	297.399770537254	0.675611267320924	0.363226693813412	1.86002647610471	0.0628817801936092	0.422343798850255
HSPA6	184.087021265345	0.356636025203442	0.707720155595505	0.503922380030781	0.614315923013382	0.895381985841188
FCGR3A	145.426176382425	-0.553009846678785	0.50119864400807	-1.1033745866836	0.269864528142067	0.727866964736537
FCGR2B	33.723515787851	0.539669330215532	0.547766358258451	0.985218099065699	0.324516952204717	0.765459473655743
DUSP12	19.3266905979738	0.143770821780089	0.258359393803437	0.556476076459103	0.577885444509744	0.885956352487452
ATF6	450.569258231789	-0.135054261517611	0.27030185879065	-0.499642370651292	0.617326917749332	0.895914458940974
OLFML2B	37.6172449664938	0.600944007307817	0.370695436459524	1.6211259923979	0.104990620582048	0.527650778577971
NOS1AP	67.5999336913623	-1.47061754464883	0.521012105783458	-2.82261684195884	0.00476334614996774	0.134395072465172
UHMK1	63.4386681186134	0.148515100934768	0.210414078617653	0.705823022444411	0.480298202994788	0.84500525973159
UAP1	9.04056777482417	-0.122965990592918	0.356251283256673	-0.345166449560051	0.729969239911456	0.934495260188805
DDR2	2.75816933870253	-0.179029717090272	0.692729049278071	-0.258441186026265	0.796066434057786	0.951467016230586
HSD17B7	33.5951849732661	-0.224965074570709	0.252156668306664	-0.892163891922601	0.372305092941891	0.791252175794626
RGS5	4.21645910105519	0.765372913237218	0.826577026667501	0.925954736877894	0.354469503380527	0.782489841248624
NUF2	3.66981679697329	-0.335493478214926	0.607361465159758	-0.552378603944983	0.580688986596549	0.887093835852288
PBX1	23.2977805584794	-1.42616852074495	0.901247594205603	-1.58243808906034	0.113549595270219	0.54343028789654
MGST3	76.1565088809687	-0.11845876874259	0.307352669340231	-0.385416430567777	0.699928911255641	0.924774983949238
ALDH9A1	18.3452653054977	0.00925873659638207	0.301330874654805	0.0307261464892656	0.975487939120679	0.994038231265008
TMCO1	31.4066517608878	0.08881972556592	0.249811521671235	0.355546953846314	0.722179875560053	0.931472653013931
TMCO1-AS1	2.3428853028281	-0.488107034155737	0.61055600184815	-0.799446787318837	0.424031390168882	0.820402398249486
UCK2	32.5527698284649	-0.507586620179761	0.388302271380287	-1.30719456874527	0.191146639650695	0.65064745944698
FAM78B	3.83748768107514	-0.974163426294304	0.746025998894995	-1.30580358826264	0.191619359507408	0.651056011622119
POGK	30.9027967957184	-0.00435823829696843	0.160958708710348	-0.0270767473961988	0.978398520849699	0.995141660576488
TADA1	7.96034973960648	-0.339461221362031	0.402648676862154	-0.843070500088205	0.399189016103021	0.803261073807318
DUSP27	4.25147240531727	-0.778707297691653	0.944901713794451	-0.824114599776299	0.409874445282812	0.808686303301994
POU2F1	216.853055282038	-0.33067653145529	0.123374671535628	-2.68026270983665	0.00735644004512659	0.166630850098845
CD247	24.8872079331601	0.0447318001860562	0.633135326556583	0.0706512467553152	0.943675323269225	0.987945569370121
CREG1	102.696969251967	-0.380744425166822	0.278503723772177	-1.36710712521129	0.171591730257188	0.627776635033799
RCSD1	415.012028632735	-0.120566076411901	0.206978923354641	-0.582504123887633	0.560227164576113	0.880138595015633
MPZL1	166.535753326979	-0.188317978896076	0.22232134463004	-0.847053076300214	0.396965538084714	0.802021105281707
ADCY10	10.4449583887422	0.346981444668574	0.661522702729839	0.524519329777679	0.599917378939079	0.890859150791446
MPC2	20.3240744516032	0.187958978082674	0.357549301602367	0.525686883571945	0.599105778592617	0.890732396434316
DCAF6	237.544909739583	-0.058422617590494	0.184116133983882	-0.317313949225158	0.751005393920771	0.939887734864528
GPR161	15.6134603149862	-0.858630361310007	0.370870893046663	-2.31517322445138	0.0206034539701338	0.26205131174316
TIPRL	30.0768711720356	-0.0833651971698718	0.178639775919542	-0.466666489815901	0.640738508351093	0.906653876966362
SFT2D2	94.8194416212094	-0.12775379915902	0.139315776714833	-0.917008842584429	0.359138006498118	0.784675860219494
TBX19	30.6492466919981	-0.129410090392041	0.30027214865699	-0.430976002838913	0.666485819250477	0.915002490415696
LINC00970	3.58937233926124	0.287532257034405	0.910466019280687	0.315807785184086	0.752148408590848	0.940201750232656
ATP1B1	24.0031427290252	0.15958158799298	0.90214735799725	0.17689082230119	0.859594147685437	0.968651415280495
NME7	41.6055140131943	0.0860290479767409	0.243742003220043	0.352951263385968	0.72412497818851	0.931891609700409
BLZF1	28.4566798254365	0.0693890919483207	0.216731570590005	0.320161440990918	0.748845951587575	0.93979631344453
SLC19A2	26.3235394129827	0.791617538453926	0.537444991758065	1.47292755648243	0.140770570719574	0.586455836011154
C1orf112	33.4152230327296	-0.421495370078547	0.383274562580337	-1.09972174318299	0.271453378154182	0.728806519187288
SELL	5.98966326526912	0.106315340776352	0.768530629953272	0.138335853683303	0.889974990758859	0.976335154245925
METTL18	2.54913755981144	0.511481193286209	0.475575725935506	1.07549894873224	0.282151402621691	0.735227081610665
SCYL3	21.8757984071135	0.0386112991115534	0.247726403740305	0.15586267159487	0.876141269398809	0.973236280374395
KIFAP3	33.7732644880298	0.152824451190314	0.30257203363619	0.50508452269607	0.613499471567326	0.894966816429763
GORAB	12.8923132679709	0.311730501114806	0.24492144907242	1.27277746516448	0.203097019865955	0.664625152511291
MROH9	2.10571005486354	-1.03690004029065	0.645216048534663	-1.60705866297891	0.108041500078843	0.532691746865952
FMO4	17.042422569823	0.103327557039581	0.292291272515763	0.353508868568794	0.723706981274165	0.931835186473501
PRRC2C	458.025406525323	0.101441304860454	0.270349607630556	0.375222682028367	0.707494862677337	0.927057816620657
MYOCOS	11.4080123603581	-1.48286341038601	0.747389905049616	-1.98405597984036	0.0472495997034241	0.371679731580087
VAMP4	21.0134116121035	0.0543967719003814	0.192354591875366	0.282794246656858	0.777334564894487	0.945556695502749
EEF1AKNMT	9.23164835816461	-0.0543636475258299	0.265895411943342	-0.204455004050291	0.837997950816976	0.964145871557508
DNM3	88.3964427453281	-0.279561106794704	0.594606433379075	-0.470161591098154	0.638239573084365	0.905674468708146
PIGC	22.7682034233487	0.0875400345731242	0.251101062166312	0.348624708385916	0.727371075576809	0.933744474314743
SUCO	94.341260184111	0.0396452466400523	0.115282568784317	0.343896280748435	0.730924289009265	0.934495260188805
AL031599.1	4.93107952327632	0.394859558755257	0.632935749803891	0.623854094001801	0.532723410559218	0.870134597982687
TNFSF4	1.67078395655618	0.754264646344371	0.705620267284514	1.06893846636103	0.285097397471299	0.73819315402497
AL645568.1	46.3561218191791	0.440402791670069	0.175276101213177	2.51262316209575	0.0119837266795564	0.204378565034622
PRDX6	30.1739665117083	0.586597614276897	0.583003745738158	1.00616440042626	0.314336493777046	0.759677143250786
SLC9C2	1.72919811057542	-0.119482015748693	0.93201346177733	-0.12819773602931	0.897992491674458	0.978225429305276
KLHL20	71.6753044955137	0.10890289787247	0.190274164500367	0.572347266158983	0.567086734051843	0.881592168930409
CENPL	2.94827264946616	-0.489190367858667	0.501513836259864	-0.975427460799283	0.329348267582113	0.766732948212411
DARS2	12.4658101468672	0.0211895003494502	0.201804588874133	0.105000091760382	0.916375735908881	0.982930899407581
ZBTB37	50.1287788983908	-0.0735801393289091	0.125576291838604	-0.5859397363276	0.557916013052486	0.880138595015633
RC3H1	187.550187822634	-0.0454458686979922	0.104480196150004	-0.434971127281813	0.66358338500073	0.913495864569427
RABGAP1L	556.816147054709	-0.247464587553775	0.127089155948444	-1.94717311407878	0.0515139838370769	0.382955008761095
Z99127.1	3.50098199092042	-0.630568716405743	0.721872104303563	-0.873518608970343	0.382380467705275	0.794664890281648
CACYBP	56.5251631340858	-0.246445712695701	0.730383627426502	-0.337419546990737	0.735800651393117	0.936060100130111
MRPS14	12.6696092342239	-0.225230720710913	0.308298537355469	-0.730560458193877	0.46504767191893	0.838754053131402
KIAA0040	9.35615211371498	1.00794487370467	0.392674167634483	2.56687339474521	0.0102620072870784	0.193056839740704
AL513329.1	2.33344710473192	-0.318617928653349	0.696163657202818	-0.457676762291147	0.64718468529161	0.908954485563067
COP1	439.081425447132	0.085778971492188	0.0880088405485158	0.974663124267629	0.329727390382262	0.766732948212411
AL359265.3	5.83292300890021	-0.127026358791035	0.457731537555176	-0.277512795970985	0.781386381761561	0.946008481215148
PAPPA2	9.15914343517628	-0.472653396284213	0.440459439895716	-1.0730917616299	0.283229946982391	0.736652336500112
ASTN1	21.9022252477765	0.225503173922782	1.35207467934319	0.166783075940988	0.867540735603304	0.970535214648494
BRINP2	19.957492604588	-0.717746125678313	1.41403272398951	-0.50758805896181	0.611742266578578	0.894434382988385
AL122019.1	3.20227587598366	0.57678592184076	0.599253737436622	0.962507007979674	0.335794984636098	0.770313521159624
SEC16B	12.3214165591491	-0.52207335703633	0.354137807965271	-1.47420960228999	0.140425165279152	0.586251262204152
RASAL2	686.983656618673	-0.767097275969123	0.274222609523349	-2.79735240395562	0.00515233019210676	0.140780692044104
RALGPS2	165.275665790884	-0.184789589947451	0.377978919513953	-0.488888613642987	0.624920557335419	0.899204706916478
ANGPTL1	7.49397174694025	-0.869743726655006	0.815022327654349	-1.06714098147243	0.285908178424574	0.738389466591213
FAM20B	29.1511968169232	0.0526640375858296	0.181380156377859	0.290351704604982	0.771547187056891	0.943055317943753
TOR3A	19.2988409720188	-0.314048289086338	0.27265361758545	-1.15182146441873	0.249394445695853	0.71150621069876
ABL2	162.567264115964	0.345436309776164	0.192828366766405	1.79141853228799	0.0732261571898796	0.453071342054875
SOAT1	225.880533990784	0.39166736498702	0.150682045605811	2.59929683999403	0.0093414955192545	0.185726382068255
AXDND1	2.54681483738193	-1.019530840592	0.594171525372192	-1.71588640157968	0.0861828360728003	0.485184896661887
TOR1AIP2	53.3988560582725	-0.0483130087027072	0.167570809523322	-0.288313990009	0.773106399148719	0.944059902242349
TOR1AIP1	41.9729501764621	0.294895264471747	0.161619020848511	1.82463216843863	0.068056555646708	0.438587031816015
CEP350	340.074961272559	-0.208954131266683	0.133977176721387	-1.55962482849757	0.118848565636859	0.550003782985096
QSOX1	43.7721087757888	0.240122759662582	0.116320425368588	2.06432154027719	0.0389872400185869	0.343792376254404
ACBD6	176.987166201458	0.0707490957790566	0.129375843022362	0.546849350901066	0.584482234919035	0.887490707201583
XPR1	194.991380101914	-0.246513735359517	0.140350547319003	-1.75641449262905	0.0790176600211634	0.470465492038798
KIAA1614	2.29039904438731	1.20467263621979	0.680574976967987	1.77008070673815	0.076713697043288	0.465511359227002
AL162431.2	12.9474478997551	0.763326385655096	0.477061495142043	1.60005867886659	0.109585566592462	0.535677639601249
STX6	118.197477165718	0.378002283658278	0.225029100391438	1.67979289345575	0.0929976183274037	0.501882001368696
MR1	62.8295291189261	0.907638757652031	0.236174277969708	3.84308894878233	0.000121495409783075	0.0186927487420786
IER5	102.807806033551	-0.162612740311362	0.617807938201072	-0.263209211563154	0.792389331263234	0.950165611652535
LINC01344	2.20648005470367	0.032350424686604	0.681506501829897	0.0474689890701566	0.962139445599938	0.991390502942082
GLUL	308.28166920654	0.0136998838732896	0.4301923540129	0.031845949249202	0.97459490300036	0.993815706475028
RNASEL	13.3010091251243	0.162742664196966	0.282773873541245	0.575522279193974	0.564938127445671	0.880943164905046
RGS16	122.586601753156	-0.286853485493421	0.537866433925333	-0.533317320807645	0.593813939648732	0.888651371146637
NPL	466.62284876859	0.592255183016775	0.258724250402876	2.28913672411664	0.0220714096577632	0.269587834081405
DHX9	111.754910892825	-0.298769147769655	0.150978673289658	-1.97888311812395	0.0478291673919337	0.37192296272576
LAMC1	2.89575480907701	-0.0946797204244839	0.9175494388521	-0.103187595583877	0.917814084647099	0.983377086474359
SMG7	98.2985379677625	-0.11157099070456	0.157971315356002	-0.706273733640345	0.480017924633261	0.844937347705708
NCF2	44.4931484281247	0.268352306827397	0.298535700274163	0.898895196055122	0.368708487041569	0.78951391841753
ARPC5	91.2832108957369	0.23367559064418	0.18807777780383	1.24244125687145	0.214073801549868	0.676972734025079
RGL1	120.546996747438	1.20551891559056	0.476563022827537	2.52961068703566	0.011418915037119	0.201614838849069
TSEN15	49.9532614133178	0.194546371267567	0.236467296372921	0.822719988140589	0.410667245977628	0.809588357161562
C1orf21	3.65425415519344	1.88725050181982	1.18776589631501	1.58890780386517	0.112081209077273	0.540372678385826
EDEM3	98.0798970428269	0.211092501729334	0.201315692873037	1.04856456402762	0.294378572313223	0.742857251841317
FAM129A	205.681528116378	0.62626819859856	0.39205164812254	1.59741248786388	0.11017379063267	0.536840881676026
RNF2	47.1024004776867	-0.325794714003311	0.140705416035397	-2.31543833338549	0.020588955704239	0.26205131174316
TRMT1L	37.1338210923054	-0.0399470751044312	0.188872352874647	-0.211503030996515	0.832494767316188	0.962268747974326
SWT1	50.1029002090297	-0.0580101801569969	0.191497684273394	-0.302928885939832	0.761944057212123	0.941864285190319
IVNS1ABP	103.589242949964	0.290160154909866	0.345405883145175	0.840055624611092	0.400877199218629	0.804645206142066
HMCN1	2.55651504547519	-0.952368407974927	0.612411346112953	-1.55511228526336	0.119919329570463	0.550003782985096
TPR	135.585730749328	0.134686601853825	0.202552973176041	0.664945074574476	0.506085624315501	0.856966833995702
ODR4	64.2542751890806	-0.0605075968953279	0.12216847597559	-0.49527995182176	0.620402520590994	0.896894335101284
AL596220.1	19.4453736360759	0.3681448013316	0.29024355146257	1.26839958881593	0.204655288399436	0.666272557135238
PTGS2	3.56835067208603	-0.353080914888672	0.843993576052254	-0.41834550037714	0.675694527090935	0.917790251404538
PLA2G4A	207.27590163889	-0.712515368799713	0.225051558113083	-3.16600949033061	0.00154545751406837	0.0769039833912893
ERVMER61-1	24.5940008404038	0.285490963026417	0.385878368297844	0.739847025594494	0.459392821173807	0.835944122558344
AL954650.1	2.81153639750277	1.55488002197519	1.13296067265831	1.37240423211418	0.169937633380049	0.624895010107706
RGS18	30.8301607527236	-0.311855392056087	0.357324294309489	-0.872751718879713	0.382798420973448	0.794965876550868
AL390957.1	28.7152005997835	-0.213176177482167	0.384613625374013	-0.554260596656881	0.579400512788349	0.886682493349394
RGS1	452.080267050683	-0.835878936644333	0.579918576665522	-1.44137292764539	0.149479354308378	0.596514416133077
RGS13	3.7576423433491	1.70010533363961	0.964755458382902	1.76221374947107	0.0780331898957139	0.467511610468868
AL136454.1	11.0742394829802	0.0159736009585211	0.73407059198769	0.0217603063422938	0.982639157633396	0.996547026876806
RGS2	74.4593131109673	1.03316545859916	0.623924732464248	1.6559136140005	0.0977393142177657	0.512790602908398
UCHL5	37.9764026367012	0.196502031074983	0.182399053919029	1.07731935474959	0.281337618454535	0.734917907641482
RO60	53.1190877593203	-0.105399898778117	0.238293547874702	-0.442311173416823	0.658264046609476	0.912092074538153
GLRX2	10.5914238773052	0.272399701933382	0.279582299165883	0.974309542292451	0.329902868121779	0.766732948212411
CDC73	161.728241904782	0.0286568570555187	0.11028901656301	0.259834187923387	0.794991678273653	0.951118877447778
LINC01031	2.37774488879295	0.054342048761598	0.744308283709898	0.0730101356533853	0.941798051953161	0.987945569370121
KCNT2	1.81966128206834	0.943367681609456	1.33856144857143	0.704762327210496	0.48095815664023	0.845341634391098
ASPM	4.6817053747349	-1.13748507210312	1.3591435721746	-0.836913108659427	0.40264141142051	0.805089276056951
ZBTB41	28.9257240961091	-0.0889217957651172	0.225027717306277	-0.395159302283146	0.692725325693224	0.923040422413979
CRB1	1.60525247206824	1.62551582839259	1.22560503232811	1.32629663351237	0.184741461515184	0.643918908320985
DENND1B	71.3404926956094	0.193432350236779	0.204831814017719	0.944347200967747	0.344992252985464	0.777710657462121
NEK7	238.127281722026	-0.446215506352069	0.162287299881318	-2.74954051659242	0.0059678884338754	0.149800798789816
PTPRC	779.414899773541	-0.302785271479748	0.178798015133617	-1.69344872902238	0.0903700862175402	0.495470214667286
AL157402.2	12.4817923930015	-1.17015349038137	0.875829058897975	-1.33605237060041	0.181532156323073	0.639916325041443
MIR181A1HG	151.790229148807	1.18342395201196	0.670004916030055	1.76629144607481	0.077346965935757	0.466719882836333
LINC00862	33.7559180869072	0.0465405720361095	0.60259922412338	0.0772330434109229	0.938438155302601	0.98742350770105
ZNF281	14.940919042834	-0.0329906879244401	0.310061370104444	-0.106400510045244	0.915264588418299	0.982317933617564
KIF14	2.69792524871744	-0.100588830322146	0.779232681815973	-0.129087027109448	0.897288786987126	0.977963697503891
DDX59	21.8044731551735	-0.197420795260068	0.275712493780376	-0.716038626154269	0.473967498622685	0.841797910922115
AL445483.1	1.9622093111232	1.04052501015506	0.722466768138343	1.44023926918645	0.149799716708279	0.596514416133077
CAMSAP2	172.32467779179	-0.221999222523122	0.135841644724164	-1.63425010771849	0.102206345092276	0.522273833230124
KIF21B	34.8886450576589	-0.144151404845029	0.342263213981721	-0.421171189179354	0.673630080908431	0.917563793328691
AL358473.1	2.89254686623773	-0.802322317132434	0.670202035327885	-1.19713500532703	0.231253937837605	0.694241195022862
TMEM9	5.40771777002856	0.124538145374165	0.652784511737097	0.190779871665095	0.848698059116134	0.966169447370929
CSRP1	1.74434767875385	3.90685047768889	1.43420418176969	2.72405458535769	0.00644858475718449	0.155302522088999
AC096677.1	7.1909241896579	0.463077507291877	0.566070896135678	0.818055671918671	0.413325398929131	0.811953287744334
NAV1	49.8561714560703	-0.334781538881739	0.390506753982809	-0.857300252728733	0.391278968889383	0.799428751488372
IPO9-AS1	17.8792527976164	-0.360414189872168	0.361866777424573	-0.99598584992316	0.319257020428554	0.762251680862994
IPO9	78.4623848229075	0.205107250600052	0.12774197943325	1.60563701541221	0.108353687534391	0.533802339473374
TIMM17A	12.0001418340422	0.0848661015377311	0.383349179360904	0.22138067878276	0.824796035321341	0.960034029662655
RNPEP	43.6875993499845	0.064388641546969	0.169038481493653	0.380911145071937	0.703269182263577	0.925431708560485
ELF3-AS1	2.88573746315006	-0.481124370017589	0.579673020985739	-0.829992690015887	0.40654291665302	0.807617646944251
ARL8A	28.5135402492968	0.200757591542303	0.189772882663227	1.05788344849337	0.290108581959726	0.741043690739961
PTPN7	21.6157279262711	0.898124143949536	0.425125474310737	2.11260956640079	0.0346341992469678	0.324645265036743
PPP1R12B	144.665855161236	-0.00410419277254395	0.137794893045672	-0.0297847959516439	0.97623868446088	0.99427821349026
KDM5B	62.1972773689947	-0.429773630103557	0.308658538635628	-1.39239183857766	0.163803774542255	0.617358578637405
RABIF	5.56868685116567	-0.277421128605472	0.293918305306843	-0.943871557492315	0.345235288105247	0.777710657462121
KLHL12	27.4398863964357	0.113316972767928	0.197999581487063	0.572309152963197	0.567112549922016	0.881592168930409
ADIPOR1	29.6864474853311	0.522556189732592	0.258658301320962	2.02025679076956	0.0433567582671784	0.359281606306465
CYB5R1	18.1819712474208	0.312027005753056	0.225641425036196	1.38284450961521	0.166712547968544	0.621134511705995
TMEM183A	8.60549152568485	-0.104268063420288	0.248161479809929	-0.420162160139231	0.674366995639294	0.917563793328691
PPFIA4	8.79463650230939	0.679550546092905	1.28279604511241	0.529741690958641	0.596291037861236	0.889353365669399
ADORA1	4.27754938413168	1.19594929678054	1.10770302406358	1.0796660032517	0.280290938092039	0.73452459905593
MYBPH	1.65000694664978	0.434324879344203	1.09183127940761	0.397794867701403	0.690781400736233	0.922509123191666
CHI3L1	18.3427852027744	1.237131651751	0.938578266510944	1.31809109148658	0.187473156319844	0.647479686020705
CHIT1	36.9479119163153	2.1904367456374	0.859676909881861	2.54797671131869	0.0108349703960283	0.198011820091052
BTG2	86.9043970078016	-0.910129507671038	0.388827560612696	-2.34070215145475	0.0192475153688634	0.254029384555395
ATP2B4	90.2634534558106	0.725911499489829	0.340402207439198	2.13251114013264	0.0329648496681661	0.318420829116723
SNRPE	5.60758523047994	-0.0461551025691948	0.454711757734292	-0.101504088654258	0.919150312047632	0.983484537726807
PLEKHA6	10.7389450488326	1.02824815834668	0.799969854065392	1.28535863335499	0.198666989615677	0.658311814949019
AL606489.1	5.70537745748917	-0.576079301588191	0.378440342463836	-1.52224601065951	0.127947450351573	0.56374776145774
PPP1R15B	22.6661934548125	0.315838455275064	0.262044709386048	1.20528460969524	0.228093448862836	0.691672057674897
PIK3C2B	41.3890653485217	-0.179651442683418	0.326358518342033	-0.550472662996766	0.581995221984094	0.887097294804877
MDM4	171.216982840072	0.189191772917635	0.17667447197977	1.07084951661436	0.284237098187065	0.737325437886741
AL512306.3	2.22325919644872	0.291903862946067	0.532801008889376	0.547866573215657	0.583783522514999	0.8871910568202
TMEM81	1.54061991608179	0.36885790893154	0.771744934570596	0.47795313245143	0.632683563229872	0.902924659257461
RBBP5	24.2199673867395	0.421899018632589	0.187610345411104	2.24880465790997	0.0245249269067309	0.28246813167265
DSTYK	44.2129514746697	0.0559915203125386	0.136522721959444	0.410126017917894	0.681713507810124	0.918825771949708
TMCC2	4.72286885803028	1.2042799018279	0.729725168675522	1.65031981014676	0.0988775426024935	0.514803435837587
NUAK2	14.0154003682875	-0.377260570205628	0.433007380440403	-0.871256674244036	0.383614021192802	0.795249118124409
LEMD1	1.80077887083203	-0.563014548183345	0.729414785630684	-0.771871587023751	0.440190487130077	0.829462221996018
CDK18	27.2770120880983	1.68807485750539	0.728698494066025	2.31656147398658	0.0205276320743552	0.261777045501512
ELK4	57.3419539131333	-0.418951156521597	0.134488775762511	-3.11513845037454	0.00183858589751367	0.085293885514785
NUCKS1	147.533943808186	0.11523493001031	0.179382269856861	0.642398661262692	0.520614368718519	0.865013441723411
RAB29	40.3683585347849	-0.0690055661691643	0.235755174166309	-0.292700113213573	0.769751383348324	0.942871950987578
SLC41A1	10.4783357892619	0.130620586623073	0.334732536158943	0.390223753334362	0.696371098544097	0.924056471953047
PM20D1	1.83898080506649	0.170438172550107	0.714200939206678	0.23864176479441	0.811383376983399	0.95658247116215
RAB7B	12.5275187481493	1.77353705376308	0.886384698783547	2.00086605307722	0.0454068267675354	0.365638647373235
FAM72A	6.53181502095803	-1.08738565431932	0.542040560419926	-2.00609646901131	0.0448459565241174	0.363370234414149
SRGAP2	1470.30674509483	-0.719638419659559	0.239660624393273	-3.00273948414096	0.0026756136438345	0.0987929384715829
IKBKE	35.8237116369144	0.413694549051268	0.361109131895224	1.14562195334152	0.251951609632921	0.714092821740815
C1orf147	4.40345657878043	-0.602087006726444	0.712753133626926	-0.844734282208841	0.398259214096792	0.803091692812751
RASSF5	52.8357630261572	-0.208974546216147	0.335625807241617	-0.622641470671253	0.5335201526643	0.870440252410947
EIF2D	16.6815944031071	-0.2706548780454	0.222916411641957	-1.2141541129781	0.224688879380029	0.688868214392404
MAPKAPK2	66.7807000821764	0.0691955110845421	0.226494993441884	0.30550569808642	0.759981030842042	0.941864285190319
IL10	5.78962925999195	1.26317934891021	0.653812998623901	1.9320193259676	0.0533571205717268	0.388470382845905
FCMR	3.23526322232585	-0.0427917913132238	0.880801025419718	-0.0485828127786667	0.961251767205224	0.990824532013133
PFKFB2	26.5262476376922	-0.503253491097472	0.48744226718554	-1.03243712122715	0.301867389633094	0.748925025291292
YOD1	8.2502973564634	-0.424976604833803	0.564806054615482	-0.752429265516861	0.45179295265591	0.833972280325418
AL596218.1	2.19210070495256	-0.585389557161531	0.700216660798228	-0.836012037323137	0.403148131250984	0.805477092093839
CD55	60.3349310805101	0.761993158384545	0.600088325798363	1.26980167023043	0.204155285633836	0.665533676482365
CR1	15.5326054631204	1.12442860418323	0.844383210734029	1.33165675239535	0.182973006674692	0.641895703137513
CR1L	2.58913096801433	-0.704657030876949	0.676405532214487	-1.04176710171185	0.2975196701544	0.745261209849801
CD46	83.4241453847918	-0.135440893819742	0.187310129867927	-0.723083657649703	0.469628488900038	0.839594785881397
MIR29B2CHG	236.950793433705	-0.702335024264542	0.252254438073046	-2.78423257735178	0.0053654545462319	0.143640231205166
PLXNA2	16.0123395757107	0.274424918102953	0.651181836863543	0.421425940601687	0.673444080166966	0.917563793328691
G0S2	31.5823862771035	3.67629744769733	1.73600603446342	2.11767550038133	0.0342025591240312	0.322688581041789
TRAF3IP3	115.702823981825	0.352585116804968	0.307690748939	1.14590743472391	0.251833454659393	0.714013207196875
UTP25	12.4078169193697	-0.148235724195166	0.325220544396387	-0.455800615149616	0.648533361732751	0.909492479189985
HHAT	23.0284304487941	-0.461701334662403	0.350055734480599	-1.31893664118218	0.187190295151886	0.647479686020705
RCOR3	104.190074578362	-0.353560784980249	0.135771983745562	-2.60407762504838	0.00921218896658861	0.184933735232183
TRAF5	23.6262154576586	-0.402822586187327	0.261905048448863	-1.53804819178954	0.124036832013499	0.556407590814833
LINC00467	12.5296792201922	-0.249208810494302	0.544560280645117	-0.457633102067368	0.647216057490197	0.908954485563067
SLC30A1	28.4657727151106	0.369093475071916	0.267213195555343	1.38126964240982	0.167196068652874	0.621627510321527
LPGAT1	84.2479942592992	-0.287606719864636	0.22557495588503	-1.27499402021926	0.202311358533673	0.663852777922552
INTS7	28.0009659136401	-0.0819699761903713	0.277662127541808	-0.295214824276058	0.767829778258317	0.94248351046893
DTL	2.83828925543286	-0.990836394020527	1.20511919727081	-0.822189536325069	0.410969033092483	0.809932600161079
PPP2R5A	69.223940118056	-0.207889048706856	0.17127352628652	-1.21378390002365	0.224830255897539	0.688916401402298
AL360091.3	13.5432135557519	0.00919898411619862	0.35677079079086	0.0257840169477077	0.979429610239623	0.995277053385137
TMEM206	32.1375080184569	-0.00928033289779514	0.163330920864105	-0.056819203912507	0.954689216139899	0.989866444238783
NENF	9.52830483107957	2.34456498814212	0.730387321394625	3.21002969173305	0.00132721261954241	0.0708858872887705
AC092803.2	1.9034611758896	-0.793350103269262	0.71706397899682	-1.1063867751092	0.268559147161126	0.727676930360574
ATF3	47.3648589807266	-1.11887466093786	0.843576700941573	-1.32634609240512	0.18472508601472	0.643918908320985
BATF3	17.5552080940683	-0.188277935644303	0.474001012204823	-0.397209986469281	0.691212618558354	0.922509123191666
NSL1	95.2215676247046	0.155519209940788	0.190523707322747	0.816272222109021	0.414344458007229	0.812575279946986
TATDN3	41.5370421748376	-0.473270810768723	0.297418886067553	-1.59126011473672	0.1115510490101	0.538919021261064
SPATA45	2.00446583752994	-0.334294945381241	0.553854720918987	-0.603578759474253	0.546123738010274	0.87675648279093
FLVCR1-DT	6.20946462645215	-0.416245383732118	0.412355660632383	-1.00943293246847	0.31276705114383	0.757655280042812
FLVCR1	25.0231847706596	0.0343270648357916	0.327668795471217	0.104761470455025	0.916565083882926	0.982930899407581
ANGEL2	44.9809145206911	-0.30036946541524	0.202642781766985	-1.48226086710865	0.138270896519471	0.5831389732584
RPS6KC1	191.414547059683	0.0902688763457329	0.137712394516238	0.655488394220676	0.512153356256497	0.860671265402868
PROX1	24.0746146801495	-0.674965190183492	0.77104179026781	-0.87539378371314	0.381359680964516	0.793987344977044
SMYD2	29.251183576801	-0.0151849033339371	0.240798035628749	-0.0630607442219689	0.949718133625514	0.988384634273005
PTPN14	63.7764708716106	-1.53625410313019	0.515157660891445	-2.98210474143354	0.00286274039261722	0.103188278834879
CENPF	9.55158495904306	-0.643981744644345	0.728392491142573	-0.884113650916665	0.376634864869369	0.79190175040282
KCTD3	30.9508969806531	0.0298129136926808	0.225206856484869	0.132380133349465	0.894683627663657	0.97737494013067
USH2A	5.94571283798821	-0.114673754167918	0.429684354830645	-0.266879054074741	0.789562284336033	0.949574117447423
ESRRG	40.3870925740588	-1.90686255314751	1.30095246784621	-1.4657434458804	0.142718193337724	0.589396369554953
GPATCH2	108.070931022296	-0.0990644648117863	0.214777755189848	-0.461241736716264	0.644625180731428	0.908021657597696
SPATA17	1.68216373485941	0.732131149390285	1.2607142556131	0.580727271172356	0.561424278758292	0.880138595015633
RRP15	29.4842766753055	0.163438321629096	0.27099030721154	0.603115009207737	0.546432182255637	0.87675648279093
TGFB2	7.13498859149175	0.326383383770391	0.873396958519243	0.37369420695458	0.70863183577641	0.9274576336461
LYPLAL1	97.6230293963356	-0.240442118751285	0.186304559695355	-1.29058633424998	0.196847157195372	0.656236703511386
AC096642.1	3.52062164722219	0.0912210093365164	0.618496539856841	0.147488309890352	0.882746606181168	0.974441303986137
ZC3H11B	18.5193912796464	0.127455344091348	0.51429736816034	0.247824219959087	0.804270414554539	0.954416483666082
SLC30A10	219.153476101269	3.92948440591807	1.27984998187009	3.07026953282164	0.00213865671496245	0.0913124403904615
EPRS	58.558044592604	0.553717841413925	0.234803845210012	2.35821453826137	0.0183630769631023	0.24813659319626
BPNT1	6.62791626336722	-0.236917509294108	0.408058162083876	-0.580597403282451	0.561511822797693	0.880138595015633
IARS2	34.0885263546675	-0.148736415002401	0.212890707683607	-0.698651512885429	0.484769842592679	0.845974556661367
RAB3GAP2	126.620102687451	0.00705159993740531	0.105793150679048	0.0666545980731611	0.946856679372779	0.987945569370121
MARC2	5.4274040222618	0.130187932494451	0.571498635638052	0.227800950651618	0.819800987612149	0.959368258963678
HLX-AS1	8.70711901600967	-0.768955751878544	0.473767683578509	-1.62306501378564	0.104575507621286	0.526817541575395
HLX	7.3033588997736	1.67300993642603	0.525309427088355	3.1848085150481	0.00144849819528414	0.0743459676544064
DUSP10	101.880395419325	0.594263288904204	0.502333066776773	1.18300651143135	0.236806566821575	0.701335560038574
AL356108.1	8.1263520416886	0.621678507726761	0.562555557880633	1.10509708599959	0.269117523134168	0.727676930360574
AL513314.2	21.6302830717522	0.315820564788738	0.211433288125991	1.49371259174924	0.135250755968783	0.577283962643945
TAF1A	12.6508133143446	-0.403206628663289	0.277961700115972	-1.45058340229989	0.146895899794538	0.596032363213685
MIA3	87.0415658290568	-0.289431668779385	0.160651059315353	-1.80161693307755	0.071605695275241	0.449834300150766
AIDA	77.4775117385353	0.0057593874297191	0.276924495189981	0.0207976814249239	0.983407047294965	0.996588116388956
BROX	55.3976521235799	-0.199601904237557	0.223115300983798	-0.89461324865412	0.370993867096302	0.790368538882761
FAM177B	87.7648245371925	0.187434228429558	0.647561800508873	0.289446085736167	0.772240032171441	0.943479549729842
AC093152.1	141.425282621399	0.128613665844621	0.236333794697631	0.544203447539832	0.586301479698768	0.88772342067594
DISP1	13.5790282345324	0.854255811727928	0.325888950776406	2.6213095279626	0.00875926936398818	0.180943297946927
TLR5	121.356937845768	0.50592254866447	0.290262480360842	1.74298293060656	0.0813365964957009	0.474703990999506
AL359979.1	3.17420690311976	0.730121790549929	0.776016599322242	0.940858470279635	0.346777392387079	0.778125158416143
SUSD4	1.61267124629282	0.816411359252887	1.6323971098558	0.500130363086104	0.616983287798748	0.895914458940974
CAPN2	11.0342121640343	0.307993420258433	0.597150893856717	0.515771513409698	0.606014000668865	0.892159133167709
TP53BP2	34.1074629674187	-0.108797693131393	0.162844955910785	-0.66810600624927	0.504065928152141	0.856379083297287
FBXO28	117.573470699027	0.376264198940883	0.193119113817716	1.94835296984656	0.0513727430907892	0.382574453268734
DEGS1	45.7483945441671	-0.254665997096134	0.236425351087998	-1.07715181948211	0.281412445865429	0.734917907641482
NVL	66.6125152204534	-0.0196730889165276	0.205544893954538	-0.0957118833653869	0.923749402671877	0.984231106134467
CNIH4	20.458242810052	0.307272898326078	0.274112927337515	1.12097193412455	0.26229980914984	0.724618858467516
WDR26	140.630956496048	-0.320835498019698	0.158838589786132	-2.01988382326792	0.0433954396310916	0.359328142574611
CNIH3	30.5635787729153	0.0186544068732028	0.284952389443093	0.0654649954319062	0.947803776125627	0.987945569370121
DNAH14	38.9339427391614	1.53494364183117	0.517856057148236	2.96403531568966	0.00303633438504711	0.106699186455029
LBR	60.3988802032837	0.154329773247889	0.181337776405137	0.851062455420717	0.394734659901533	0.800755356330033
ENAH	4.00426318970744	-0.457423315233647	0.880357979224647	-0.519587856336022	0.603350863831955	0.891473018286333
SRP9	24.4703164866661	0.106076599477617	0.395333206807535	0.268322006982985	0.788451467992676	0.949087624062649
EPHX1	14.5281382588992	0.0998051782526101	0.500346142506009	0.199472264845954	0.84189333683751	0.965103967264027
AL591895.1	14.2262422540712	0.207241355560982	0.371536242877577	0.557795799289678	0.57698383150439	0.885727453228694
TMEM63A	49.6991552556321	-0.0485479467533714	0.175025756345843	-0.2773760146332	0.781491396900886	0.946008481215148
AL117348.2	6.37051789542959	0.104690197696181	0.346210003932705	0.302389291201796	0.76235531726525	0.941897640810689
SDE2	10.4225299886797	-0.0639076509595858	0.278079868943513	-0.229817610323197	0.818233499894155	0.959271331614787
H3F3A	65.996055610164	-0.0534398005591942	0.429522996221361	-0.124416622693825	0.900985412600355	0.978715435108443
ACBD3	80.2421963674635	0.132012267989823	0.15563074936392	0.848240264403866	0.396304177606646	0.801244121620142
LIN9	10.076704989076	-0.0150871476121393	0.31604429011723	-0.0477374471993878	0.961925489560724	0.991374120124067
PARP1	52.3515589984893	0.0480468292245927	0.170338437038597	0.282066866761879	0.7778922385865	0.945577436191115
ITPKB	143.657042426565	-0.463950137912196	0.241094614053048	-1.9243488276769	0.0543108740711298	0.391527848116694
ITPKB-AS1	4.10380800027977	-1.54865917321043	0.799671673338508	-1.93661877098261	0.052791961689228	0.386891571387284
PSEN2	6.58049949011946	-0.136598045110915	0.325034163321574	-0.420257500673155	0.67429735310217	0.917563793328691
COQ8A	26.8806549584046	-0.0969683884990177	0.265437247407933	-0.365315679867617	0.714875775217648	0.92924220660083
CDC42BPA	19.0957077382501	2.25266947975819	0.774538877255965	2.908400786464	0.00363282427413066	0.117716876426302
ZNF678	50.6967899483992	-0.140760581220637	0.161548753919498	-0.87131951070808	0.383579720254146	0.795249118124409
SNAP47	7.90094841640764	0.224084726348921	0.262878161017611	0.852428081060372	0.393976539987002	0.800563869124228
JMJD4	5.45678054923768	0.00859422119849613	0.423940316533559	0.0202722431986857	0.983826197954492	0.996623897360582
ARF1	98.3489835651313	0.310897910982607	0.202023564883871	1.53891904224796	0.123824061742615	0.556407590814833
C1orf35	15.4059954019578	-0.316546387053533	0.294273256018079	-1.07568860091753	0.282066547151872	0.735214338884327
MRPL55	13.7782916347072	0.0247667376838393	0.445599526409173	0.0555807091704518	0.955675832597309	0.990112396671266
GUK1	32.7227076294568	0.542924876200588	0.488879042241408	1.11055052331839	0.266761869481528	0.726592265501626
IBA57	5.45175493470777	0.130985159633534	0.311706464570661	0.420219580026839	0.674325052319384	0.917563793328691
OBSCN	7.50041018021789	0.565946020798602	0.368347622733699	1.53644542782283	0.12442917240677	0.556407590814833
TRIM11	12.4798125348934	0.255080952080097	0.222064018527657	1.14868205020945	0.250687110015351	0.713241414502795
HIST3H2A	9.89821503035657	-0.734985759980406	0.645101311896111	-1.13933384791933	0.254563935847001	0.717258790626727
HIST3H2BB	8.81451833836525	-1.58294006226558	0.668425486013575	-2.36816233879124	0.0178766900102104	0.246263936955108
RNF187	13.349714345287	0.16867889656233	0.689320171832676	0.244703264832463	0.806686199916824	0.954855745632655
RHOU	19.9864362437255	1.48372297803301	1.13359203291172	1.30886856554731	0.190578876251789	0.650328932991091
RAB4A	32.8891008422784	-0.151546300922466	0.170515937828291	-0.88875153169009	0.374136629531148	0.791650562063061
AL117350.1	1.86696581205281	-0.462600825550163	0.545627169662928	-0.847833193196636	0.396530874448212	0.801478547236897
CCSAP	32.9924057937802	-0.348555403497721	0.291642030318066	-1.19514804885148	0.232029191885604	0.695895259708295
NUP133	43.7368629634019	-0.171725829715695	0.191891635931425	-0.894910447149784	0.370834961623377	0.790262843718604
ABCB10	38.4577524831558	-0.255772761236878	0.260546191473773	-0.981679140232702	0.326257945144289	0.76645555153151
TAF5L	32.91110044467	-0.00801215211365808	0.174763383173418	-0.0458457141774808	0.963433222449298	0.99153530064324
URB2	10.2826768048926	-0.264025537276902	0.29232279318397	-0.903198599059432	0.3664205012753	0.788595345114843
LINC01736	32.5859592771838	-0.926785431078058	0.478423890420022	-1.93716377805549	0.0527253264504032	0.386891571387284
GALNT2	433.153518341145	-0.513224765285892	0.197565556437805	-2.59774413384378	0.0093838387876053	0.185793128488604
AL136988.2	6.58220525528232	-0.863046243787072	0.568321632710026	-1.51858770476792	0.128866307912013	0.565552096359773
PGBD5	49.7757317379496	2.64799562081673	0.639258637039784	4.14229150360613	3.43852913790173e-05	0.00850258151119043
COG2	31.5847462823756	-0.0939433123839109	0.174692176560964	-0.537764851485072	0.590739400651915	0.888210344718017
C1orf198	2.56235854004998	2.81417590276257	1.04103121621321	2.70325794167753	0.00686634390219962	0.160295905871673
TTC13	77.9582019807768	-0.100256018093263	0.151916270014063	-0.659942599196136	0.509290665720947	0.858769481636827
ARV1	12.9162843183786	0.384303546662183	0.302372114651093	1.27096226153536	0.203742074611664	0.665193024071624
FAM89A	26.674173841254	0.433393569746051	0.317639346641548	1.36442029090033	0.172435325321653	0.628539230880981
C1orf131	18.3142598438056	-0.14996089583571	0.203451275501009	-0.737085061110693	0.461070623252352	0.836354793217052
GNPAT	51.1751904534778	0.178459300383599	0.116826781535771	1.52755470995285	0.126623133821135	0.56064338908752
EXOC8	10.440340366032	0.202353377039424	0.3259271235167	0.620854670995358	0.534695248096354	0.871287997120262
SPRTN	11.2532339774395	-0.300120895005783	0.370538026171903	-0.80995977148793	0.417963296966181	0.816300197043382
EGLN1	145.965828002432	-0.00282655134001343	0.349220005548799	-0.00809389867448031	0.993542073722085	0.998844605139269
TSNAX-DISC1	6.65266597436519	0.151292836909481	0.385685589881186	0.392269871830286	0.694858822171463	0.923457416887152
DISC1	1142.44418709239	-0.00737464586748643	0.241940366679391	-0.0304812544045574	0.975683243252619	0.994113492494853
SIPA1L2	333.97086829002	0.0784050849168142	0.209411773210611	0.374406289172481	0.708102064576809	0.9274576336461
NTPCR	23.0936603209246	0.614283780453083	0.237726436670554	2.5839943973264	0.00976633808303637	0.188728941807568
PCNX2	442.199423218589	-0.378230835907919	0.23356429146889	-1.61938639476616	0.105364152293778	0.528590140625545
MAP3K21	15.9316526164618	-0.25416333489355	0.325613765509115	-0.780566922581273	0.435057252624318	0.826045760272192
SLC35F3	7.08704506904775	-1.25317205662609	1.58237185904465	-0.791958002452526	0.428385164754665	0.823450267007803
COA6-AS1	3.91840539823422	-1.00418485676479	0.598009471669898	-1.67921229401379	0.0931106768159087	0.502117710966268
COA6	8.13626649044662	-0.0696502974281237	0.415089767107937	-0.167795746721004	0.866743968683875	0.970535214648494
TARBP1	47.6552981792105	-0.0265338959784169	0.440411800801378	-0.060247922353887	0.95195817848787	0.989301455707423
IRF2BP2	89.2082062087924	0.0785326573188673	0.34980854089703	0.224501829250602	0.822366843705068	0.959368258963678
AL391832.2	1.74760342921018	0.600955463687317	0.78368431557976	0.766833598351063	0.443180457385656	0.830256047722625
TOMM20	31.4414069989589	-0.0533304558702887	0.409504059271346	-0.130231812512879	0.896383026155054	0.977698137438592
ARID4B	341.866989253001	-0.169083094292924	0.146631623392907	-1.15311479461601	0.248863269919907	0.71139164521121
TBCE	6.16687739447463	0.534842557921333	0.603645899549263	0.886020361143336	0.375606555387042	0.79190175040282
B3GALNT2	43.2707115819188	0.183355813568513	0.203382558238384	0.901531651271698	0.367305712932824	0.788897891228625
LYST	415.08632816943	-0.100665158824086	0.207214666558763	-0.485801321382521	0.627108037346658	0.900070772002114
GPR137B	87.0201891954047	-0.0386712991685981	0.328008291713905	-0.117897321944312	0.906149015228749	0.98009272503519
ERO1B	53.9711904843996	-0.082527834254644	0.270536858749912	-0.305052090262251	0.760326479503201	0.941864285190319
EDARADD	5.65328491881835	0.0208177494480521	0.415477934438244	0.0501055476657243	0.960038278895241	0.990490701313687
LGALS8	60.0141003238688	-0.0337637706957367	0.243222346116446	-0.13881853881786	0.889593543969363	0.976335154245925
AL359921.1	6.99717862625227	-0.323793846767824	0.353723592069985	-0.915386629636399	0.359988694977434	0.7851657894373
HEATR1	41.3407056879971	0.0951956423896287	0.258736030695838	0.367925727752768	0.71292861580438	0.928848472025514
MTR	119.305077829913	0.166461458199302	0.129124834824888	1.28915137374656	0.197345466250973	0.657138688759918
RYR2	2.02607724338405	3.19266887381405	1.90624968341364	1.67484296605717	0.0939650462934385	0.504282565832862
FH	7.59444200660513	-0.289469414395945	0.311663092524344	-0.92878952092582	0.352998176213106	0.781132474623305
KMO	11.2285985542737	1.19398076777059	0.671474245908664	1.77814826859792	0.0753795066297506	0.461090796609162
OPN3	11.0589252668256	0.0583421461616275	0.473490680609019	0.123217094973413	0.901935188890723	0.978715435108443
PLD5	2.11519070553023	-0.294830719240983	0.834591339553248	-0.353263573761507	0.723890851187849	0.931838863402075
CEP170	547.813643011119	-0.195841384777234	0.0949501017174879	-2.06257161640474	0.0391533467823319	0.344236001320395
AL606534.1	2.68306161174521	-1.3017799212369	0.823511185094375	-1.58076774766297	0.113931151503487	0.54459040665594
SDCCAG8	738.407128194825	0.145496878033571	0.155668713209231	0.934657164140699	0.349965009112838	0.779110373604521
AKT3	766.987069044446	-0.800191665196694	0.18298939364697	-4.37288549488532	1.22615042998168e-05	0.00427395339214457
ZBTB18	22.9874060451622	-0.112270858278941	0.363788818033412	-0.308615473355834	0.757614049036723	0.941864285190319
AL645465.1	9.0470796433845	1.04250848392603	0.476365612770881	2.18846292842604	0.0286358987853039	0.300019320330377
ADSS	36.3222797119377	0.452532285857361	0.169672529521667	2.66709223427693	0.00765106711205149	0.169231779938881
CATSPERE	27.4670488743269	0.45059634343747	0.288324385303222	1.56281038443416	0.118097200939984	0.550003782985096
DESI2	49.5184268756073	0.177258454457061	0.14388046007572	1.23198420663775	0.217954983788644	0.680948316490564
COX20	26.8045028011743	-0.243530006652032	0.295313955649073	-0.824647809538074	0.409571569926883	0.808540933038121
HNRNPU	346.059534277861	-0.227209052979869	0.293944899717694	-0.77296477400384	0.439543228308052	0.829300866171666
EFCAB2	54.4707181480364	0.118205879033495	0.305795024601186	0.386552656269204	0.699087413094781	0.924624001086148
KIF26B	140.731879867933	-1.43450472328735	0.522194320382378	-2.74707071160201	0.00601301688594801	0.149800798789816
SMYD3	582.063745283166	-0.110914068383053	0.180924087999911	-0.613042020049359	0.539848555782098	0.874512366691672
TFB2M	7.11436836385006	-0.098155479102004	0.36832993572087	-0.266487921786484	0.789863460222939	0.949699594888421
CNST	57.7605631164094	0.0638019322464858	0.103505948940849	0.616408360092877	0.537625037089765	0.872668474468684
SCCPDH	13.7651802341483	1.052705531743	0.51565609487297	2.04148761589317	0.0412023835790168	0.350801941130994
AHCTF1	101.521941560887	-0.0775611718198958	0.175784772979095	-0.441228045555002	0.659047911535079	0.912221743381006
ZNF669	2.82512865466689	0.196922161157934	0.48320013871483	0.407537468183864	0.683613280967893	0.919320723187107
ZNF124	216.444029174494	-0.186931111865236	0.320802269651032	-0.582698844582924	0.560096051175595	0.880138595015633
AL390728.6	43.8627326604525	0.286017348796766	0.305801950732715	0.935302564654856	0.349632393985425	0.779110373604521
AL390728.5	5.63152446623693	0.913343323564168	0.36553290012521	2.49866242751695	0.0124662998695381	0.209323926115654
ZNF496	30.7314413996019	0.177673383930081	0.179145132243633	0.991784603382079	0.32130260989019	0.763208358485464
NLRP3	62.1904676893628	-0.54627416825929	0.253975303309795	-2.15089483560121	0.0314845012656919	0.313088211009312
GCSAML	1.74339787514832	-0.559910843705239	0.649084035469772	-0.862616877181406	0.388348147930715	0.798288171845642
AL390860.1	6.90278894410525	1.15821807946588	0.575765089455646	2.01161567569321	0.0442604656758455	0.361863689005467
TRIM58	4.03163258500537	-0.184115302383842	0.778659661881518	-0.236451573642526	0.813082280533954	0.956844087579734
OR2T12	2.07712001751755	-0.561473513146484	0.861193431726	-0.651971429950623	0.514419603229686	0.86128882251923
SH3BP5L	11.083440489372	0.201735373420631	0.268713751349829	0.75074450937942	0.452806430675431	0.834236345239315
ZNF672	14.7605902714772	0.0186084071157472	0.216807967676075	0.0858289818183682	0.931602367322621	0.985745497816187
ZNF692	16.2483238406019	0.481296718837226	0.229303599638787	2.09894968764291	0.0358213361059253	0.330030565752491
PGBD2	6.00456474910245	0.729694038942487	0.385855629010906	1.89110637264245	0.0586101460172178	0.407651731596929
SH3YL1	45.8484800961112	-0.0826383455007755	0.27958029155617	-0.295580010453537	0.767550841209742	0.94248351046893
ACP1	23.4033157088695	-0.357275275717719	0.23607590852525	-1.51339151016973	0.130180240232878	0.568723848858975
ALKAL2	1.68006458600854	-0.438693508196478	1.45652278522851	-0.301192341544902	0.763267829407199	0.94213053084381
TMEM18	8.87246876342973	0.267391021935009	0.323395158726269	0.826824442852395	0.408336573790884	0.807943132770111
SNTG2	1.75487744911983	0.90467011031336	0.85216757135956	1.0616105807336	0.288412508325823	0.740944736511887
EIPR1	56.6362021315973	0.398412232207528	0.221366701773634	1.79978392872717	0.0718947625835078	0.450868628090854
TRAPPC12	143.984114565988	0.29787730028007	0.156896075385066	1.89856438122494	0.0576217753373266	0.404287698167041
ADI1	9.8391005046464	-0.43817900551243	0.438595093378203	-0.99905131664249	0.317769832835273	0.761111112282505
AC231981.1	3.17128047294126	-0.587152536576647	0.652507276370513	-0.899840596173283	0.368205086792587	0.78951391841753
RNASEH1	3.95671987505129	-0.371642761276906	0.379013477684116	-0.980552891015256	0.326813275094183	0.766732948212411
RNASEH1-AS1	2.62507081727066	0.330338521415014	0.696601523191789	0.474214468985686	0.635346976514085	0.904318235624433
RPS7	58.7003905709528	-0.15559797255059	0.500473852833287	-0.310901302175364	0.755875654509801	0.941034130371112
NRIR	8.87294091753841	-1.45153992006035	0.690593487339033	-2.10187316659091	0.0355643876800135	0.32891945513132
CMPK2	10.7833079956896	-0.746250896737776	0.771451392179611	-0.967333657444528	0.333377263322623	0.767626870717729
RSAD2	18.8422318894064	-0.420828394181037	0.87280565623312	-0.482155897106877	0.629695204035217	0.901488205511204
LINC01814	2.65124497133866	-0.996138349437399	0.64134612907963	-1.55319928548866	0.120375531989419	0.551005287086019
ID2	118.925561472011	-0.24924744319706	0.548078575100856	-0.454765894016554	0.649277669357707	0.909558549884721
KIDINS220	160.373846557526	-0.140799014467365	0.102685497886263	-1.37116747121699	0.170322755913887	0.625297857569224
MBOAT2	6.62453299175267	0.462327172967879	1.21449794245543	0.380673492153606	0.703445540706825	0.925522293990599
ASAP2	1.4988698193514	0.600993796896229	0.900489683981273	0.667407753344931	0.504511714757907	0.85640444757666
ITGB1BP1	31.655835359313	-0.291475853068584	0.24826530286218	-1.17404989625309	0.240375040520503	0.704966056355418
CPSF3	24.4444811041893	-0.131208783966472	0.182306118171898	-0.719716843747142	0.471699353347652	0.840758869269561
IAH1	22.8195395221117	-0.375069302695072	0.256877078314884	-1.46011199269133	0.14425929715193	0.592679269650025
ADAM17	175.519987996535	-0.489907666102813	0.140072030645583	-3.49754097120502	0.000469568579921049	0.0395147420103329
AC080162.1	5.02837691889069	-0.817189891013632	0.546896618637116	-1.49423101764662	0.135115248076442	0.577283962643945
YWHAQ	53.5979953771694	-0.314684059874368	0.243787758674932	-1.29081157144551	0.196769024328059	0.656229229982564
TAF1B	39.4498144694736	0.0857937319570716	0.258005300054395	0.332527013743453	0.739491345069055	0.93705468333143
AC010969.2	1.68045299800411	0.728377844974611	0.698710923086782	1.04245950779868	0.297198689391306	0.745261209849801
AC104794.2	4.73234093811102	0.0184910541577213	0.413118279894019	0.0447597094044471	0.964298840123228	0.991550046639425
KLF11	7.6857583704302	0.256474598414422	0.419933217875364	0.610750918234202	0.541364491236257	0.875726260108001
RRM2	2.78245364710696	-0.093216363992049	0.865505880136571	-0.107701595253564	0.9142324040469	0.982156892761436
HPCAL1	109.060481873843	0.598810371561644	0.211997882441709	2.82460543786937	0.0047338870176522	0.134072997923015
ODC1	8.11935333885157	-0.714331503680052	0.677744437534884	-1.0539835727435	0.29189043814989	0.741587186551082
NOL10	75.5739819811368	0.361178104570259	0.156619343360381	2.30608874243068	0.0211056742164924	0.263802701735329
ATP6V1C2	1.69299455134326	-0.51061559750732	0.651990924698222	-0.78316365790469	0.433531013099136	0.825751339749281
PDIA6	55.7275190331347	0.137796118753198	0.346311118483381	0.397896895013524	0.690706188907342	0.922509123191666
PQLC3	15.0850228994248	-0.0446629689837297	0.371113675082464	-0.12034848614459	0.904207096804548	0.979676137371736
ROCK2	162.015375679127	-0.0122081342259013	0.123671167719878	-0.0987144736399137	0.921364976694102	0.983789191892685
E2F6	11.4477330589932	-0.0178901117597028	0.259885675936487	-0.0688383909395412	0.945118259002391	0.987945569370121
GREB1	2.08599306632754	-0.224305795140009	1.01806557199785	-0.220325489152758	0.825617670384771	0.960342843430747
LPIN1	33.6568050258911	0.183103248792721	0.30163572730453	0.607034353751673	0.54382811386368	0.876514966712742
MIR3681HG	6.96785445615221	-0.0552473804946278	0.633917776731115	-0.087152281451261	0.930550468851164	0.985136592023973
AC093912.1	1.50994470004879	1.24371205566729	0.874002739011393	1.42300704580639	0.154734112755263	0.60478726482156
LINC00276	6.89222051904467	-1.09161433934513	0.547576718182769	-1.99353680150581	0.0462026978780369	0.368339486343941
AC068286.1	1.84347070965475	0.579818595181562	0.612568765649405	0.946536336319526	0.343875098061952	0.777695026460733
NBAS	202.344069025353	-0.179118042727337	0.100716569254013	-1.77843669670272	0.0753321601519994	0.461090796609162
DDX1	36.9699631525503	-0.0540188374686448	0.180950960351749	-0.298527498078143	0.765300591919679	0.942457149809006
FAM49A	359.314499359064	0.000576309966992124	0.433872970800233	0.00132829193284196	0.998940176686198	0.99960140482274
SMC6	63.5596632942989	0.1608501844853	0.156927357240603	1.02499772706095	0.305364260143343	0.752826145684679
GEN1	12.2239363770735	0.942897065946714	0.343867055392681	2.74203955034299	0.00610589891719853	0.150813619330259
KCNS3	2.23021248239602	1.51019069116649	1.02799682823691	1.46906162517698	0.14181607511154	0.588087703209758
RDH14	7.56384044922897	0.255914160513744	0.346645173200058	0.738259696943911	0.460356652640855	0.836354793217052
LINC01376	42.3969930506816	0.0890585447870978	0.371799961657922	0.239533496426331	0.810691925909655	0.956486022010945
LINC00954	2.57492035213206	-0.451766380246402	0.512300813886151	-0.881838107613858	0.377864360755185	0.792238247248566
TTC32	10.5287205562687	-0.00480232152413324	0.315559153471822	-0.0152184510298544	0.987857901573286	0.997798044949162
WDR35	21.6841553663794	-0.600341243451267	0.283430206573463	-2.11812724800616	0.0341642924559062	0.322688581041789
LAPTM4A	79.4047283205582	0.257394621173756	0.307232616735914	0.837784164677421	0.402151933890183	0.805089276056951
PUM2	342.003997501344	-0.191093233774779	0.128068924126678	-1.49211243147293	0.135669673455183	0.57823405582754
RHOB	60.9616155656968	-0.477331154004309	0.641878854786885	-0.743646796345693	0.457090184438277	0.834815825780701
HS1BP3	35.4770434055213	0.527645648017017	0.228667605896073	2.30747877885609	0.0210281439366898	0.26374467533765
LDAH	60.6709116539221	0.337733960729175	0.240911687436109	1.40189944424653	0.160945276472652	0.612873369801754
TDRD15	2.49790144002327	0.912115763494934	0.714718201010477	1.27618935995386	0.201888588943955	0.663669188365843
AC018742.1	19.0394460415147	1.3303583462198	0.580434997987907	2.2920022928175	0.0219055108728991	0.269053277651621
AC096570.1	2.30520306164911	0.285320236620871	0.828966396032058	0.344187940532438	0.73070495095707	0.934495260188805
KLHL29	1.98225395224924	0.778875599898505	1.114826742969	0.698651700643825	0.484769725225462	0.845974556661367
ATAD2B	203.477970393547	-0.019313917912272	0.0941669794916039	-0.205102871691813	0.837491752844623	0.963964662478972
UBXN2A	48.8107746535687	0.274164401080819	0.19701758772982	1.39157323079599	0.164051669737043	0.617358578637405
MFSD2B	2.15593195646395	-0.156864576185768	0.539334315576747	-0.290848499076166	0.771167191017488	0.943033573723974
WDCP	4.57988743142474	-0.104814832000854	0.408936818565463	-0.25631057719024	0.79771103057511	0.952186173327497
SF3B6	9.80394943296315	0.057852468774117	0.523963850841963	0.110413091821417	0.912081770838979	0.981789595260696
FAM228B	72.455316272787	0.43596993379115	0.346633317042376	1.25772657259559	0.208490658774496	0.669996335230392
TP53I3	5.51376532957195	-0.240861440233869	0.384363895862374	-0.62664949238654	0.530889018400744	0.869606508244497
ITSN2	448.351622895116	-0.101351431935455	0.175842532255216	-0.576376094199749	0.564360999235202	0.880517527533718
AC009228.1	2.84023583301034	0.393477921866873	0.491821507615017	0.800042120514329	0.42368639366356	0.82028698687047
NCOA1	415.598391494985	-0.0660963657199064	0.0901452058263541	-0.733221086068928	0.463423596635555	0.837839898539788
CENPO	3.35934914935985	0.0457147850330469	0.56434907953844	0.081004446876099	0.935438416033423	0.986578074539863
ADCY3	61.1480809857664	0.731924481875522	0.533282636377417	1.37248886790591	0.169911302006771	0.624895010107706
DNAJC27	15.719918726311	0.100859247986559	0.244094362006721	0.413197777930579	0.679461716014088	0.918202628186255
DNAJC27-AS1	6.55775738397551	0.483034211572103	0.489477448281953	0.986836499347487	0.323722798371644	0.764755688172919
EFR3B	7.18266407119307	-1.47055772363552	0.820459726699099	-1.79235820574877	0.0730756050907433	0.453071342054875
POMC	2.27660787212194	0.214211942900406	0.551489222381322	0.388424531626278	0.697701892969114	0.924624001086148
DNMT3A	203.790789552935	-0.274195482397744	0.307686695612609	-0.891151571737013	0.372847860995797	0.791493350446929
AC012074.1	4.35346048192794	0.57051257225345	0.488206499783878	1.16858864539085	0.242569405171324	0.707552023617851
DTNB	347.49761762316	0.378600753254119	0.194809895747473	1.94343696864809	0.0519633841877906	0.384719657024332
AC104699.1	3.99626903926017	-0.195476399136012	0.699495725809114	-0.279453314614471	0.779896960877592	0.94584619621307
ASXL2	153.782152797834	0.0316424372081888	0.113223012079307	0.279470017861959	0.779884144005993	0.94584619621307
KIF3C	30.4262429595754	0.00300846078698411	0.511076337591486	0.00588651942127055	0.995303264161437	0.998844605139269
RAB10	370.71026298036	0.0976111913798676	0.16693687805915	0.58471916160599	0.558736567637402	0.880138595015633
HADHA	66.0757779297191	0.194406711673419	0.132318967912949	1.46922784193205	0.141771000992947	0.588087703209758
HADHB	86.9907357536485	0.221966363453035	0.157432257576592	1.40991666428366	0.158564291473512	0.610063677508669
ADGRF3	4.59621013985417	-0.514362362796257	0.574057844522395	-0.896011382309733	0.37024668413507	0.789911436216612
SELENOI	43.6319983988925	0.0743303960727895	0.183724970050527	0.404574272361278	0.685790473053911	0.920281579538652
CENPA	7.88513343851258	0.411193193675611	0.377961077444427	1.08792470498783	0.276628348781575	0.731838302485985
MAPRE3	9.2147608490878	0.601111037931706	0.673813717030293	0.892102702481317	0.37233788650941	0.791252175794626
TMEM214	16.2327859277959	0.318627452718464	0.235054987620064	1.35554431728751	0.175244198881418	0.632382082924369
AGBL5	9.38976742105463	0.0143075329361507	0.406053888070496	0.0352355521188034	0.971891913331704	0.993181620174571
OST4	13.4003347185588	-0.243364399850294	0.655544267160016	-0.371240222883209	0.710458616725191	0.928356022935059
EMILIN1	6.42597764058837	-0.418618819351548	0.700911428728721	-0.597249241763427	0.550340987500606	0.877830982362601
ABHD1	2.81333644662942	-0.327939938900203	0.56411594932868	-0.581334279398525	0.561015181632423	0.880138595015633
PREB	10.6554360671049	0.474771630860488	0.252761550624127	1.87833802130176	0.0603349383590245	0.413292900051358
SLC5A6	8.46464201592869	0.608572393914226	0.311834800325374	1.95158588226597	0.0509873907162386	0.382149503824499
ATRAID	11.9967678319284	-0.341870592092694	0.44400942486358	-0.769962466895231	0.441322157251047	0.829723161114443
CAD	17.6161859315378	-0.191640234374778	0.259759197186745	-0.737761112793267	0.460659627959829	0.836354793217052
UCN	4.40626938341126	0.119295899364687	0.553639203401793	0.2154758886865	0.829396308592782	0.961220447639678
MPV17	28.1281880463488	0.269033542003289	0.174386268562607	1.54274498916009	0.122892661482787	0.554733014773749
GTF3C2	47.1436201997583	0.153121438875129	0.126529281922631	1.21016603072764	0.226215189925149	0.688945694541154
AC074117.1	30.4447644466226	0.477564826419983	0.38672137326602	1.23490672984209	0.216865218517394	0.679160344570105
EIF2B4	15.6962931947163	0.672846947827576	0.258993778586029	2.59792706798198	0.00937884117690556	0.185793128488604
SNX17	13.1045236849758	0.48529031638947	0.401302686320372	1.20928748531239	0.226552417112741	0.688999814693688
ZNF513	5.70024574529098	0.162046491473786	0.321597309221259	0.503880122213019	0.614345619827887	0.895381985841188
PPM1G	41.7802297045345	0.273622485336079	0.189317781523719	1.44530790047208	0.148371419724131	0.596164138067929
NRBP1	37.8871950229724	0.106109119444057	0.16736761932326	0.633988341789781	0.526088430453123	0.8665760717399
KRTCAP3	2.85552599679338	0.507062623044487	0.437264947990541	1.15962330247303	0.246202209289911	0.709075018085372
IFT172	28.3901330742912	0.162147948473925	0.168899218220454	0.96002782121989	0.337041213015567	0.771675160363735
ZNF512	57.3995924235965	0.109669929431156	0.118767393448726	0.923400996238098	0.355798272754775	0.783005047871767
GPN1	10.4010705635922	-0.0409769905816933	0.44062856798784	-0.0929966723873976	0.925906204817776	0.98467728013513
SUPT7L	19.2287388519809	0.108125198171543	0.179143722474189	0.603566771295164	0.546131710363376	0.87675648279093
SLC4A1AP	22.5889779331704	0.00789710265416541	0.152498979871708	0.0517846261057548	0.958700305704677	0.990250508701904
MRPL33	28.068142999066	0.225184179101694	0.373229704340981	0.60333938184075	0.546282939333056	0.87675648279093
RBKS	44.5213059640559	0.741569005218288	0.605035112886086	1.22566275811815	0.220325610366727	0.682875469577683
BABAM2	385.991875272146	0.184210853734557	0.138283020793146	1.3321292279991	0.182817727395135	0.641895703137513
AC104695.2	2.09116822236609	-0.20362307158037	1.21095428373981	-0.168150915616333	0.866464554681879	0.970535214648494
FOSL2	102.918477859656	2.7737325725833	1.10005377768694	2.52145179521638	0.0116871687364712	0.202284608076908
PLB1	74.892056068303	-0.0803336598064293	0.305296725855538	-0.263133053855422	0.792448028075307	0.950165611652535
AC074011.1	2.46567090407564	-0.574460366299759	0.566151909829227	-1.01467531297923	0.310260625749035	0.755122296467383
AC092164.1	3.40087596627816	0.533188563209677	0.449041900039618	1.1873915622632	0.235073206666136	0.699617499277545
PPP1CB	151.694699637393	-0.0950685835993167	0.389806366407303	-0.243886687833059	0.807318579497184	0.95525220361546
SPDYA	6.31282435182332	0.126448810943474	0.551914513397477	0.229109414363974	0.818783876460356	0.959290958399305
TRMT61B	23.2900040707596	0.352088564246649	0.202756840787926	1.7365064620183	0.0824743227718045	0.47623466383336
WDR43	62.6195824877582	-0.0529446284214986	0.236434052494705	-0.223929792950127	0.822811932909364	0.959505310742034
TOGARAM2	1.6964605259623	2.39510357954948	1.05602969530862	2.26802673276108	0.0233275773672298	0.277463614090948
CLIP4	31.0803536664403	1.81879525325627	0.809310215372128	2.24734004181569	0.0246183036954901	0.282573614344586
ALK	7.91868475868965	1.09233176297302	0.902176134166973	1.21077439493745	0.225981881027073	0.688945694541154
YPEL5	38.4438232537054	-0.13795058575403	0.229070518800536	-0.602218855906772	0.547028465861957	0.877004227499522
LBH	3.18554114079635	0.0936116493713015	0.545435069842885	0.171627485189514	0.863730398012208	0.969419492930265
LCLAT1	38.7263719450926	0.226136515866775	0.315299696073227	0.717211334749451	0.473243706426739	0.841564721486517
AL121652.1	1.66638098564557	0.0379718349106179	0.64911592830709	0.0584977709754394	0.953352137960062	0.98973022843451
MEMO1	25.9538396000538	0.0969614909575745	0.268974903096968	0.360485271455304	0.718484268987744	0.930206207307022
DPY30	21.6738373208036	0.0469971589227176	0.281262115910221	0.167093811303471	0.867296235422864	0.970535214648494
SPAST	75.6837141840565	0.241069557818571	0.139874316770844	1.72347263875122	0.0848030889721657	0.480807639832281
SLC30A6	45.7113395702434	0.0885638310990936	0.119812154430779	0.739189037371503	0.45979221669725	0.836269482844433
NLRC4	34.9613371515728	0.263291562989019	0.262207473654992	1.00413447152713	0.315313801921726	0.760180820503643
YIPF4	85.8983360620388	0.123368760009792	0.120167720859865	1.02663809488124	0.304590908976486	0.751701241761401
AL133245.1	1.61081132985271	0.306185300962893	0.602514243546771	0.508179357155936	0.611327566251966	0.894434382988385
BIRC6	467.93502437501	-0.0682041844822388	0.121751731677323	-0.560190672794694	0.575349388334818	0.884959571409956
TTC27	80.4675501335746	0.0275858980948181	0.199908654506257	0.137992515446372	0.890246332766594	0.976335154245925
LINC00486	198.562862487158	0.574881497691179	0.362001449602985	1.58806407632252	0.112271850544161	0.540443122332386
LTBP1	4.58687277558186	-0.118814381042542	0.863090568804541	-0.137661544844721	0.890507912737394	0.976335154245925
RASGRP3	91.4558683626196	0.522401941708453	0.314207671570949	1.66260084961195	0.09639236094091	0.508803820398957
AC020594.1	4.66871536299608	0.944607740153564	0.381492264530075	2.47608622239599	0.0132831495120344	0.21481598439909
FAM98A	8.90456879208526	0.213948282866554	0.355918876140953	0.601115302414657	0.54776319188899	0.877173241259817
LINC01320	23.0428820363749	1.23930176382105	0.502775204132469	2.46492220307373	0.0137043003028447	0.217665425793972
CRIM1	31.2259508226916	0.615847471983842	0.52157891068237	1.18073691127224	0.237707253379888	0.701442361961366
FEZ2	213.401231240278	-0.435297996867713	0.181519242666618	-2.39808182577751	0.016481183077444	0.237928241217267
VIT	1.55893814158819	0.446401016384795	0.644312704425712	0.692832864102347	0.488414445398859	0.848328952380932
STRN	111.852268662962	-0.0624750958422049	0.0971535074888233	-0.643055484634892	0.520188097957285	0.864911529843471
HEATR5B	176.488497400179	-0.623281428660347	0.245530991564058	-2.53850409958425	0.0111327498572585	0.201140767835379
GPATCH11	27.7123090518808	-0.608367490650511	0.219627494126457	-2.76999695812322	0.0056056816176707	0.147088060218629
EIF2AK2	122.552494420433	-0.329652841439984	0.273505151361446	-1.20528933293961	0.228091626113044	0.691672057674897
CEBPZOS	39.3474659456464	0.113527866832434	0.140114529985162	0.810250491825907	0.417796223229634	0.816122347032536
CEBPZ	57.6416889481473	-0.0835293473121039	0.255699572839942	-0.326669874276208	0.743917588077869	0.938750058399222
NDUFAF7	27.3184907873664	0.12301217320067	0.162928978075384	0.755004877915304	0.450246055412342	0.833553732744804
PRKD3	150.728697833988	-0.133969439290256	0.222705009542537	-0.601555571495427	0.547470010182482	0.877139797142046
QPCT	3.06634408944179	-0.479229509802285	0.623204865306038	-0.768975880133652	0.441907629331421	0.829723161114443
CDC42EP3	23.4038380831468	-0.283031968041014	0.347860237180651	-0.813637023693599	0.415852921397882	0.814376293372066
RMDN2	36.7921412122097	0.0440598774588892	0.242457933645441	0.181721739505213	0.8558011043719	0.968275560122661
RMDN2-AS1	4.78560647525039	-0.0503557810917294	0.40347963658675	-0.124803773290062	0.900678900097962	0.978715435108443
CYP1B1	5.39068342781334	0.84319323544158	1.00780843397667	0.83666022928034	0.402783580250422	0.805089276056951
CYP1B1-AS1	16.7479336432292	0.278220688253407	0.564803505230625	0.492597311590341	0.622297148007568	0.897660845152634
AC009229.2	1.55852985887243	-1.0147217669943	0.976483556800886	-1.03915909277437	0.298730751958792	0.746904284652196
ATL2	89.1082855016016	-0.185841334909144	0.18193164237371	-1.02148989853784	0.307022392550185	0.753321259496759
LINC02613	2.51691889648787	0.036012983051204	0.691135128416948	0.052107007111174	0.958443429685766	0.990250508701904
HNRNPLL	51.2738791442462	0.0289774270582578	0.185417844613986	0.156281759819745	0.87581093322968	0.973221008375715
GALM	72.1107375630922	0.743059235287766	0.313652716764389	2.36905085010292	0.0178338013449448	0.246263936955108
SRSF7	90.81828779454	-0.233851498909832	0.353486746500526	-0.661556624753069	0.508255413627516	0.857899935986394
GEMIN6	4.75832636345082	-0.0969424363605387	0.346702997969751	-0.279612339461215	0.779774939066949	0.94584619621307
DHX57	37.5076878581728	0.389139317647052	0.286625063363239	1.35765977015728	0.1745716677228	0.631214169028181
SOS1	303.762876981775	0.0772224766046383	0.177161956585829	0.435886338652094	0.66291919744523	0.913495864569427
CDKL4	2.52635563254789	0.695705182363111	0.559342509955213	1.24379100458289	0.213576491932317	0.675990847196228
MAP4K3	299.184278629555	-0.0614916635437715	0.180896418074676	-0.339927480036598	0.733911141523582	0.935165822122253
MAP4K3-DT	87.8157880507845	0.55143471307316	0.272412128365408	2.02426638043618	0.042942750827388	0.357959599725907
TMEM178A	1.92136232696155	4.00965377819076	1.45780283276603	2.75047742264492	0.00595084922259523	0.149800798789816
THUMPD2	58.7853362340253	-0.293289485800466	0.207013415536894	-1.41676559965842	0.156551470435033	0.606186726344747
SLC8A1-AS1	55.4913303723776	-1.64900941981655	0.615190301421034	-2.68048669819321	0.00735151861849532	0.166630850098845
SLC8A1	1637.4143321274	-0.661825346086949	0.204804495170453	-3.23149814429674	0.00123143123528524	0.0687527419956428
C2orf91	10.5859548031235	-2.35270036079888	0.96780235675447	-2.43097192766576	0.0150583812222694	0.227563495295915
PKDCC	48.8082145531124	-0.998478440297149	0.795346630033633	-1.25540035324589	0.209333461184756	0.67110950777969
AC083949.1	8.19663818517675	-1.38593734193062	0.643768505196278	-2.15285049011222	0.0313304305866468	0.312814827410219
EML4	326.751829588991	-0.420580149253438	0.289294947525098	-1.45381090423969	0.145998739482417	0.595599141845687
COX7A2L	27.7281921296107	0.158249090309389	0.255386544721762	0.619645371222662	0.535491288813197	0.871808151604257
MTA3	79.2222605456036	-0.207026949453556	0.183988586224566	-1.12521626314836	0.260497403200565	0.722810884022521
OXER1	2.39760381391712	-0.702209398040415	0.485364476925857	-1.44676718512237	0.147962140310523	0.596164138067929
HAAO	24.9149477538579	-0.340159161170927	0.259378531611778	-1.31143915056184	0.189709439089113	0.649313492169846
ZFP36L2	706.913242021196	-0.420347063217693	0.262654726099056	-1.60037882988317	0.109514568611862	0.535511441245975
THADA	239.613029562631	0.3735526274922	0.131547820558131	2.83967173235779	0.00451599797755389	0.130208276348835
PLEKHH2	13.7491740932622	0.363291910718534	0.50827758140616	0.714751002224964	0.474762916514969	0.842265436807771
DYNC2LI1	18.3747031080456	0.497385671582821	0.29765387123821	1.67102033483975	0.0947176613272744	0.505510114325579
LRPPRC	97.3267829967344	-0.0263058179499864	0.17321557461592	-0.15186750965273	0.879291434547412	0.973907358193937
AC013717.1	4.80529688849052	0.114285986117516	0.525929470579657	0.217302875215483	0.827972316533612	0.960724010702863
PREPL	28.6534331677203	0.309637953510714	0.537107080656064	0.576492034200141	0.564282652574228	0.880490201957673
CAMKMT	253.996678435525	0.0487336774596816	0.14067395908991	0.346429984447471	0.729019594253375	0.934204191325057
SRBD1	131.891039605044	0.0877178944232832	0.13125475988806	0.668302578116733	0.503940467991814	0.856379083297287
PRKCE	326.163316451309	0.392732884151626	0.284604245100066	1.37992630437941	0.167609336612929	0.621806368050379
EPAS1	17.2117648235801	2.20403006571515	0.680781895330831	3.2374980604384	0.00120582759283768	0.0687527419956428
ATP6V1E2	8.63045455037791	-0.311821490323721	0.333163028823269	-0.935942656737976	0.349302712874648	0.779110373604521
RHOQ	239.259939392748	-0.4322894774294	0.173850487667206	-2.48655890029433	0.012898521591461	0.213852464507224
AC018682.1	45.6748417079076	-1.23593066012733	0.652967525127068	-1.89279039548992	0.0583857493390745	0.407069044284087
PIGF	48.8923974751052	-0.254319410628933	0.159761500212219	-1.59186919433724	0.111414098638055	0.538919021261064
CRIPT	10.3074800471231	0.122952144343163	0.419037525067327	0.29341559404115	0.769204507407284	0.942871950987578
SOCS5	58.5932072791952	-0.31527519313563	0.173434767257653	-1.817831557771	0.0690898816969296	0.442049030853719
LINC01119	2.31528746884318	0.085136454080776	0.596152070335327	0.142809961278652	0.886440269761623	0.97508460123271
AC016722.2	2.21282324268531	-0.476944379075267	0.544541782257056	-0.87586369791202	0.381104136628313	0.793894140565381
MCFD2	32.3464760421395	0.0820949798664826	0.158890661200269	0.516675928253635	0.605382402545794	0.892159133167709
TTC7A	473.142905693729	-0.529601859022611	0.344649725196923	-1.53663798431875	0.124381985425303	0.556407590814833
AC093732.1	1.83347110299813	-0.738769646460453	0.7394703020891	-0.999052489834051	0.317769264540961	0.761111112282505
STPG4	12.2227111923901	-0.63181916196836	0.669235057370144	-0.944091549015954	0.345122867518434	0.777710657462121
AC073283.3	2.20723935360699	-1.20223275166435	0.876080580214977	-1.37228558515626	0.169974551250106	0.624895010107706
EPCAM-DT	3.07886931817595	1.59689453115191	0.906272763963938	1.76204625654562	0.0780614824505578	0.467511610468868
EPCAM	1.77163298501931	1.00034736667437	0.725493558620049	1.37885079031868	0.167940763200853	0.621806368050379
MSH2	30.8904564384784	-0.0480373539757906	0.248022770103355	-0.19368122513821	0.846425493636248	0.966106614460671
MSH6	25.0950559099971	0.0489322319989879	0.185338770546675	0.264015088988976	0.791768291821555	0.950165611652535
FBXO11	441.660895712161	-0.195813076300206	0.10644232929855	-1.83961660356933	0.0658245449955848	0.432672327096319
AC079807.1	2.19381252573518	-0.0514254345929429	0.549346923901554	-0.093611946031682	0.925417419728048	0.984545749381224
AC092650.1	8.26862701780477	0.5603318940781	0.473046340274362	1.18451797714599	0.236208084317863	0.700589305823105
FOXN2	103.590140831847	-0.32284925791385	0.173906797118288	-1.8564499103175	0.0633894563237312	0.424375111392084
PPP1R21	143.573453838055	0.125455823787959	0.13567774350209	0.924660305734123	0.3551426332212	0.782915765015801
AC009975.1	3.27723349524911	0.770581764381658	0.684774915219831	1.12530664785564	0.260459113648702	0.722810884022521
AC007402.1	19.0723084121138	-0.472008919395169	0.394073014185481	-1.19777021618894	0.231006485178614	0.693896053247802
ASB3	7.92884971772303	0.20705627812636	0.485875023347087	0.42615131088648	0.669997593311557	0.916245763944772
GPR75-ASB3	37.55141061422	0.195785195451665	0.345900829543795	0.56601539727408	0.571383313628615	0.882531435434913
CHAC2	1.56284978598791	0.330908470029455	0.618598297965128	0.534932719857094	0.592696381795308	0.888562653236492
ERLEC1	24.8021629261995	-0.166989807588838	0.197885802886852	-0.84386957099858	0.398742293655058	0.803091692812751
PSME4	191.069509200161	-0.18647088247696	0.135110471173253	-1.38013642360737	0.16754464442262	0.621806368050379
ACYP2	204.672584833157	0.068732783181079	0.168965798783982	0.406785181828139	0.684165771059257	0.919330448365199
SPTBN1	14.1509462118837	1.64906857556409	0.730951504877328	2.25605743275793	0.0240670345256513	0.280621293109191
EML6	18.2530930695809	0.267668869224404	0.569231258637776	0.47022869029533	0.638191638416801	0.905674468708146
RTN4	527.385610556504	-0.488031992550029	0.14131275872239	-3.4535593032245	0.000553240647946924	0.043051640528945
CLHC1	20.7367081733584	0.197296304797151	0.366821406734062	0.537853847063476	0.590677953598331	0.888210344718017
RPS27A	94.5604373943706	-0.250033766008977	0.494830460077072	-0.505291784119419	0.613353912491732	0.894966816429763
MTIF2	37.9157673877294	0.193250460035101	0.252581969284921	0.765099981531572	0.444212010874111	0.83114758985842
AC012358.3	22.6671689113551	-0.300870745512807	0.335101840782748	-0.897848680299748	0.369266227745438	0.78965877718272
CCDC88A	582.012512879816	0.0773991170941767	0.239288925765617	0.323454655690958	0.74635094284692	0.939018930565042
CFAP36	13.8823789555432	0.0453553265803948	0.454759986599121	0.0997346466640134	0.920554993603935	0.983596344968027
PPP4R3B	115.622001947883	-0.151065709813335	0.157986301022074	-0.956194991819116	0.338973729711298	0.772890006906321
AC015982.1	2.52653473797402	0.101280169253916	0.596317803348599	0.169842605210144	0.865133919553792	0.970084887042843
PNPT1	43.7941275794658	0.225006037512645	0.256502702607934	0.877207277837413	0.380374063784001	0.793694158263788
AC132153.1	44.5558023665135	-0.668296584641462	0.337788125164709	-1.97844901834721	0.047878074530729	0.37192296272576
VRK2	118.64287168284	-0.129271309518365	0.236263313410361	-0.547149312571587	0.584276155997054	0.887388571028474
FANCL	42.3171121372138	-0.0391285880846355	0.317678529231484	-0.12317038919594	0.901972172993657	0.978715435108443
AC007100.1	1.90745782244723	0.673548457639413	0.657940113415425	1.02372304698518	0.30596610641776	0.753023069363402
PAPOLG	154.004436063685	0.273375765428503	0.539112685587367	0.507084646191655	0.612095427564017	0.89453445260113
LINC01185	2.4355911291887	0.390758610852599	0.481563518914368	0.81143731928349	0.417114575000563	0.815479995284521
REL	410.592162505586	-0.12070068006183	0.397007502472101	-0.304026194241285	0.761107935029015	0.941864285190319
PUS10	41.4150825535386	0.267171565987808	0.246820455008866	1.08245309724516	0.279051245672644	0.734473149582423
PEX13	48.2584271540429	0.140033270197951	0.269068619299018	0.520437019236091	0.602759013847291	0.891408331985582
KIAA1841	32.6366299524579	-0.137098420558857	0.249097211665712	-0.55038119311766	0.582057945314457	0.887097294804877
C2orf74	16.1953765060908	0.0427764063326827	0.342954798536951	0.124728992028009	0.900738104308795	0.978715435108443
USP34	478.752666370518	-0.0228259192086324	0.100449465173426	-0.2272378371475	0.820238807368823	0.959368258963678
AC016727.1	7.03523525803345	-0.0504809726910053	0.35160967999748	-0.143571054958917	0.885839198610919	0.97508460123271
XPO1	272.024331378304	-0.137744861486213	0.237170715869636	-0.580783597085932	0.561386311471462	0.880138595015633
FAM161A	3.68009006193885	-0.329006760947871	0.858712506292269	-0.383139593911878	0.701616263727527	0.925357952898849
CCT4	106.014413118085	0.113041573800298	0.429484551737301	0.263202886676681	0.792394205980084	0.950165611652535
AC107081.2	4.21934409767432	-0.2060410849359	0.664123056604316	-0.310245342165043	0.756374392338424	0.941095414313277
COMMD1	171.937086998679	0.266093364173646	0.165600553332457	1.6068386174981	0.108089774456679	0.532691746865952
AC018462.1	8.93526020668123	-0.407901775419575	0.505399799404358	-0.807087331455829	0.41961617034593	0.817780371034317
B3GNT2	20.1928823638738	-0.658846194526915	0.337236142153915	-1.95366424938587	0.0507409368906909	0.382149503824499
EHBP1	161.386819187938	-0.0347541628736019	0.16511504138371	-0.21048453600806	0.833289519806197	0.962586112959624
AC092567.1	1.98389484762074	-0.518927010473317	0.680784937357911	-0.762248078647633	0.445911955953071	0.831932153965551
AC007098.1	5.83581261700033	-0.0492573803557409	0.507530615715165	-0.0970530226759465	0.922684287145272	0.984163337996369
WDPCP	174.933684630365	-0.0700452244773268	0.167204215316588	-0.418920206914051	0.67527444865635	0.917790251404538
MDH1	16.8196785269809	0.274974534772152	0.662703603346048	0.414928383343296	0.678194331013023	0.918086863737607
UGP2	103.06594048232	0.19427940604053	0.278448448236877	0.697721273976201	0.485351521129957	0.846280919989761
VPS54	167.019422816788	0.0680662451582412	0.101643164378322	0.669658855807505	0.503075285689006	0.856061954084561
PELI1	531.0691573826	-0.0763671708963135	0.245121857920211	-0.311547780945637	0.755384224939584	0.941034130371112
AC012368.1	93.2868367325549	-0.10379698839424	0.205373664159972	-0.505405543689329	0.613274025966251	0.894966816429763
LINC00309	2.05225588809208	-0.87799521766836	0.803356078427684	-1.09290916101209	0.274433685627763	0.730623943799803
LGALSL	2.17237539898777	1.14440787348625	0.758361421035071	1.50905339030072	0.131285139369048	0.571241323172251
AFTPH	175.521465427644	-0.286694935690187	0.126766756535169	-2.26159399771855	0.0237224992006085	0.279225415366823
SERTAD2	103.593342502518	-0.00862001309459807	0.176801770779494	-0.0487552418541605	0.961114351551094	0.990824011705879
LINC01800	5.80316710571748	-0.623849330883067	0.464986318284394	-1.34165093971971	0.179709201241039	0.637822379984132
SLC1A4	45.9515241408272	-0.0930107991523896	0.213951584315993	-0.434728256160135	0.663759685947102	0.913495864569427
LINC02576	12.9993891050992	-0.71000146044363	0.496320334537984	-1.43053066948095	0.152564769884942	0.600386753484138
CEP68	44.8281199694738	0.226446701748946	0.300127421692237	0.754501872811721	0.450547921237274	0.833553732744804
RAB1A	428.33699949951	-0.0684745041334538	0.225964709535384	-0.303031850744514	0.761865588708004	0.941864285190319
ACTR2	247.632780372493	-0.185444463537338	0.13796575556114	-1.34413400472523	0.178905057751234	0.63614241177366
SPRED2	117.752276708222	0.0886040171943262	0.202691489113934	0.437137334091622	0.662011753162398	0.913301308953735
MEIS1	15.845842287338	-0.674260577830687	0.852822231781191	-0.790622655817071	0.429164222068094	0.823617468869476
LINC01829	3.22502251207378	0.242681604233301	0.481476385336634	0.504036359049314	0.61423582705241	0.895381985841188
ETAA1	11.4896480640022	-0.141945957412054	0.295893149154118	-0.479720324102945	0.631426274136579	0.90228688832588
C1D	26.0904811702232	-0.0827014227135585	0.193625058047811	-0.427121486998534	0.669290843365209	0.916034080468885
WDR92	5.2171675392483	0.221947686312482	0.373151271092272	0.594792791842319	0.551981986406133	0.877830982362601
AC017083.3	4.59566385110337	0.00893025744615624	0.468018139257385	0.0190810071172158	0.984776482797494	0.996759077763002
PNO1	10.4217213830625	0.382393992571814	0.366986721552717	1.04198318389807	0.297419475426852	0.745261209849801
AC017083.1	2.83039305540811	0.602427226017485	0.524385713469412	1.14882463527036	0.250628298935692	0.713241414502795
CNRIP1	18.6564544956043	-0.52400556972614	0.407849805103725	-1.2848003435796	0.198862062284212	0.658355326967449
PLEK	111.79993170607	-0.146610538120945	0.252897429715803	-0.57972332216148	0.562101213202222	0.880138595015633
FBXO48	2.47075485363233	-0.120905919270443	0.475372430829345	-0.25433935884651	0.799233395316037	0.952651764868334
APLF	40.7834465988967	-0.010054336639021	0.219865165737418	-0.0457295570460158	0.963525805329829	0.99153530064324
ARHGAP25	361.550379761646	-0.365673199002005	0.348498109886157	-1.04928316288848	0.294047812886609	0.74276580169647
ANTXR1	22.3781649439724	0.100034828098752	0.727671798523692	0.137472454342333	0.89065736425679	0.976335154245925
GFPT1	64.5896443361438	0.128966915987929	0.134703042921456	0.957416500703166	0.338357073183538	0.772283904058782
NFU1	25.975875263273	0.138355489602264	0.175714506341703	0.787387976569286	0.431054782974144	0.82429474551034
AAK1	423.281680774117	0.127115199626728	0.113302483210754	1.12191009432936	0.2619006682803	0.724618858467516
ANXA4	123.998702443947	-0.20962118334137	0.251388184189312	-0.833854558508252	0.404362946622038	0.80601316323831
AC092431.1	1.79852635821903	-1.02128882513852	0.643219629651647	-1.58777620902463	0.112336953051626	0.540443122332386
GMCL1	30.9654162902168	0.170608863678424	0.245824957949332	0.694025802349935	0.487666027765936	0.848080502133693
SNRNP27	7.5239064909439	1.0280470379542	0.509046244804865	2.0195552927579	0.0434295364749692	0.359404866174216
MXD1	62.7108970223518	1.45540283798586	0.632749394919313	2.30012521493039	0.0214411271286608	0.266156838816669
PCBP1	73.8903017802605	0.412200777034881	0.378845211195154	1.08804536748531	0.276575080007929	0.731836875326281
AC016700.3	1.52592935370684	0.223408866371325	0.960111395277013	0.232690568480199	0.81600169347592	0.957812097313108
C2orf42	19.4629692537235	0.287874121613179	0.243469461518991	1.18238287388139	0.237053815502621	0.701335560038574
PCYOX1	13.6962956101489	0.0195657528365736	0.522414207477718	0.037452566481757	0.970124160052226	0.992618202502186
SNRPG	19.9817692031741	0.225296588363938	0.225312623481197	0.999928831696109	0.317344950380589	0.761111112282505
FAM136A	11.5414212363529	0.378835584230848	0.216090579408616	1.75313327062949	0.0795791338058646	0.47167793723561
TGFA	63.8400730659586	0.371866375196744	0.415814206934574	0.894308970196525	0.371156601845461	0.790368538882761
AC007040.2	3.0094237185634	0.469488003738899	0.537962418104733	0.872715245412362	0.38281830589744	0.794965876550868
AC007881.2	21.3859454354469	0.55219563531741	0.633890129726184	0.87112199641906	0.383687544956	0.795263527807465
NAGK	116.302624607852	-0.00398533251995374	0.233570429975515	-0.0170626586609081	0.986386628644687	0.997482013763935
MCEE	24.8282971473916	0.236399903790715	0.213456043448476	1.1074875181399	0.268083205898561	0.727426621426997
MPHOSPH10	28.6543084671517	0.0780856961137267	0.245593589230746	0.317946801291957	0.750525290856636	0.93979631344453
PAIP2B	4.47366735468994	-0.615696732883955	0.600922325581765	-1.02458621800727	0.305558470207028	0.753023069363402
ZNF638	510.802685085185	-0.118795558109693	0.14997568991171	-0.792098760669998	0.428303092680272	0.823450267007803
DYSF	10.6899254605968	-1.33817392208234	1.00382350695969	-1.333076893303	0.182506571330232	0.641853467639017
EXOC6B	295.16716777715	-0.151438257290423	0.125656756799889	-1.20517400852221	0.228136133987837	0.691672057674897
SPR	7.01710692270992	0.785364594123844	0.951361546717688	0.825516436767333	0.409078454908224	0.808419918079311
SFXN5	68.2858168144417	-0.112773692369675	0.33268263277363	-0.338982806013835	0.734622682947173	0.935566803002392
RAB11FIP5	4.9265332974715	-0.443771523949109	0.454236359280217	-0.976961696004059	0.328588115886222	0.766732948212411
SMYD5	7.20602014344511	-0.210396631944606	0.352672173921827	-0.596578487054787	0.550788837818064	0.877830982362601
PRADC1	3.1547640472503	0.371973502190689	0.831677713664545	0.447256787189471	0.654689663828734	0.910215109231507
CCT7	18.0169568772981	-0.545142228330796	0.431943594893527	-1.26206809124041	0.206924285908354	0.669423830646855
FBXO41	13.1612566148371	0.161189730826743	0.335203164480562	0.480871745577122	0.630607654962435	0.901651209910727
ALMS1	83.416664268145	-0.215299337897516	0.210882257038355	-1.02094572071257	0.307280155875116	0.753593604817058
TPRKB	11.9869634020699	0.405886277847475	0.275257465878694	1.47456955091765	0.140328306148443	0.586251262204152
DUSP11	17.782388583255	0.154845818458898	0.251104626422613	0.616658564459462	0.537459957133335	0.872668474468684
STAMBP	41.7939098090349	0.0841976108095964	0.126859568920912	0.663707212043957	0.506877722539907	0.857097903658701
AC073046.3	3.27532000815147	-0.85389948896445	0.695208619467714	-1.22826366798823	0.219348005037686	0.68217512353147
DGUOK	37.3694010125641	0.0271627725390225	0.165490898938381	0.164134539804127	0.869625231689388	0.971876711264483
DGUOK-AS1	4.76078942816015	-0.0976883403071067	0.559034245875556	-0.1747448229296	0.861280145999142	0.968772834410288
TET3	200.821710078561	-0.20144705690778	0.128132635792629	-1.57217601637263	0.115909735985765	0.546988910498164
AC073263.1	1.76813985455961	-0.813939951061437	0.617457129735983	-1.31821289586448	0.187432389740725	0.647479686020705
BOLA3	2.62330902821673	0.700921755836015	0.668916494375813	1.04784642287834	0.294709370144684	0.743030659194517
MOB1A	102.790310023685	-0.183077734507709	0.191830333885073	-0.954373225547277	0.339894754139628	0.773892822308789
MTHFD2	54.560953298203	0.630595794343762	0.336611211397225	1.8733653930487	0.061017945443214	0.415415683135033
AC006030.1	30.4281965256211	-0.078796729730814	0.414022321529481	-0.190320003616528	0.849058379502173	0.966169447370929
DCTN1	7.7548230037117	-0.0327084086667903	0.284012143618541	-0.115165528663877	0.908313920978526	0.980536573660335
WDR54	1.93217935322361	-0.640109356474676	0.999559586395193	-0.6403913935568	0.521918176707515	0.865617473320106
RTKN	7.90802443312709	-0.167528858314438	0.711498907245529	-0.235459052162151	0.813852457110521	0.956882059445025
MOGS	22.2564188658667	0.234273766606156	0.259831823138945	0.901636157480518	0.367250177104762	0.788897891228625
CCDC142	21.1534646618643	0.613418505588541	0.236959993890444	2.58870071490696	0.00963387842803101	0.187925547664853
TTC31	16.326976239051	-0.283218529327569	0.19707183563406	-1.43713346159455	0.15068007493716	0.597518740997383
PCGF1	2.41093300933528	1.80935387193719	0.623663965194153	2.90116789315207	0.00371774627905592	0.119579243651234
AUP1	41.0822225123505	0.244960420897817	0.221649257387947	1.10517140361571	0.269085325408587	0.727676930360574
HTRA2	7.90444310381997	0.495972267222277	0.316868398058212	1.56523108729562	0.117528734780786	0.549577033096563
LOXL3	91.4635116281513	-0.453756498651561	0.356266476273777	-1.27364354737342	0.202789771631031	0.664625152511291
DOK1	30.8862509010548	-0.367518133619882	0.228499667415083	-1.6083967988989	0.107748302310925	0.532691746865952
M1AP	12.9057405299668	-0.497686130739429	0.509877041111778	-0.976090489687931	0.329019623805126	0.766732948212411
SEMA4F	2.89768953426577	1.11467086415456	0.651802617189375	1.71013560663673	0.087240799811107	0.488274701384849
HK2	172.233102870929	-0.755183281316396	0.491759558368917	-1.53567585716322	0.124617899176563	0.556407590814833
POLE4	6.59364506474664	0.410548954026617	0.501808734973997	0.818138317277181	0.413278211573606	0.811953287744334
TACR1	1.84919228558315	0.391263036667276	0.915240566336518	0.427497481053976	0.669017019443521	0.916034080468885
AC007681.1	3.67395890848545	1.27192285699698	0.492199612086252	2.58416062460059	0.00976163209223284	0.188728941807568
EVA1A	8.69430832962504	-0.654152087721061	0.643911687611845	-1.01590342325855	0.309675378557588	0.754840254166812
AC007099.1	3.78393617223589	-0.228522687239319	0.390689559870451	-0.584921407459915	0.558600563498332	0.880138595015633
MRPL19	21.2414746646592	0.0669309311746072	0.344604360694823	0.194225433014414	0.845999369378843	0.966106614460671
GCFC2	36.921537324874	0.102790525434183	0.20811213489598	0.493918941754934	0.621363426679904	0.897229255649512
SUCLG1	26.0429266237545	-0.209622929062801	0.170496069675574	-1.22948833636857	0.218888768256008	0.681772333061644
DNAH6	1.65371806443552	0.040592539544508	1.53760920084224	0.0263997766937613	0.978938472261491	0.995220800170279
TRABD2A	2.46834012795624	-0.0620525782797557	0.529148507401272	-0.117268739138102	0.906647096629036	0.98022336665915
TMSB10	102.042243151127	0.00262585970921458	0.448579966429221	0.00585371596087295	0.995329437085087	0.998844605139269
KCMF1	115.269597349844	-0.184769119276731	0.116423788699659	-1.58703922403165	0.112503761240416	0.540630624234324
TCF7L1	2.26526412283305	0.12694354176823	0.801034565913516	0.158474486832489	0.87408292316363	0.973116311091049
TGOLN2	132.417588755503	0.199181127023526	0.185140235800658	1.07583922080549	0.281999168110115	0.735214338884327
RETSAT	8.82891832495889	0.163634800067607	0.269435190329944	0.607325271310047	0.543635070488555	0.876514966712742
ELMOD3	61.7155797601189	0.112604333433394	0.153839583853144	0.731959425611073	0.464193333199238	0.838470946125817
CAPG	63.5224820211352	0.120377081032698	0.303926365894568	0.396073176074684	0.692051046005413	0.922692229171182
MAT2A	147.823854111278	0.108659850008698	0.337719318677411	0.321746029910979	0.747645103651541	0.939712254581053
GGCX	32.3672435224962	-0.0243011280585049	0.461964342045939	-0.052603904342228	0.958047506064771	0.990112396671266
VAMP8	21.9144845211198	0.210541727330391	0.286205488114173	0.735631342074061	0.461955083271699	0.836832829157379
VAMP5	4.38093961363449	-0.111778496766668	0.593636659253979	-0.188294464339752	0.850645824561259	0.96640963008018
RNF181	4.65098694074453	-0.130680041161081	0.492770151508666	-0.26519471757977	0.790859464027848	0.949904306137728
TMEM150A	10.8197684010751	0.479164367386463	0.282592765119381	1.69560026486892	0.0899616075929841	0.495096695171426
USP39	63.9414462943848	0.054959172485074	0.158869435784661	0.345939243842776	0.729388375054696	0.934262596508112
C2orf68	26.1382189305727	0.135908629504242	0.206684465285939	0.657565769716743	0.510817196085194	0.859717220481057
GNLY	33.0509790612836	-1.73736592388681	0.761854650285355	-2.28044276324372	0.0225814418078447	0.273967970433147
ATOH8	21.2892023421306	2.79233736567358	0.936436803840845	2.98187486247941	0.00286489074119724	0.103188278834879
ST3GAL5	97.610302551047	0.496823297487992	0.186122378371202	2.66933671187635	0.00760012174763028	0.169209694255321
POLR1A	31.2167877992839	0.699554816143183	0.263373203180424	2.65613512572861	0.00790419354502967	0.171802963062538
PTCD3	66.411322841539	0.0586864963778603	0.109512591407769	0.535888116822492	0.592035877658638	0.888331573687607
IMMT	66.7178312815162	0.012385592118106	0.201586111820118	0.0614407014762905	0.951008238479582	0.98907043498983
MRPL35	9.8241756605572	0.0244244213134855	0.234828690271278	0.104009528330078	0.917161787070962	0.983222935171558
REEP1	2.13896614467684	-2.5922604713763	1.46990481432869	-1.76355669163529	0.0778066446271181	0.466904384051786
KDM3A	114.526657660327	-0.396361578667465	0.279213358170198	-1.41956524309936	0.155734290146489	0.605247867835941
CHMP3	9.27925826715396	0.326130809980312	0.515461307470375	0.632696975027667	0.526931545638607	0.867076761206594
RNF103-CHMP3	12.2243540823947	-0.22083482912502	0.419036806670131	-0.527005803809647	0.59818955810997	0.890573794231075
AC015971.1	4.84383131334797	-1.58288968987443	0.630751842820393	-2.50952844274948	0.0120892479367985	0.205616656447969
RMND5A	61.698980056451	-0.164891470978473	0.188546304575278	-0.87454098530284	0.381823710343775	0.794610551188469
RGPD1	2.01071896744504	-0.346694751037292	0.712949013441761	-0.486282671692921	0.626766763395746	0.900070772002114
PLGLB1	17.3854122222622	-0.500337226993694	0.443888768003918	-1.12716802734977	0.259671445735472	0.721999526587172
CYTOR	8.74323604783909	0.581252185688857	0.526796915631247	1.1033705180152	0.269866294304233	0.727866964736537
RGPD2	6.18401142976448	-1.87825008558111	1.01020218137123	-1.85928135992699	0.0629872676982306	0.422463738656847
KRCC1	93.4791802545561	0.0405003547602837	0.231572689872508	0.17489262133018	0.861164008242868	0.968772834410288
THNSL2	5.45057077702721	-0.162511393444941	0.567320178282625	-0.286454456700079	0.77453007081692	0.94414237111118
EIF2AK3	58.4868066435782	0.0100823761970923	0.307898639361643	0.032745764054027	0.973877329004662	0.993733020401759
RPIA	20.4817181337465	-0.150919020118664	0.290637181317363	-0.519269487250729	0.603572828213845	0.891473018286333
IGKC	12.4511648886598	1.60902439524051	1.35098505992926	1.19100087999846	0.233653239416828	0.698162053534098
MRPS5	54.6186526838841	0.032746073278623	0.155258618494937	0.210913079068076	0.83295509807344	0.96250291775437
ZNF514	10.6231503327158	-0.570505845226151	0.299329137804021	-1.90594824617333	0.0566569206173327	0.401496208387977
ZNF2	7.12820184957097	-0.0803252991782943	0.340511775840266	-0.235895804132116	0.813513524203197	0.956844087579734
AC092835.1	14.7504443429523	0.175952046936925	0.375755404428659	0.468262185621687	0.639597106736252	0.90617937773106
FAHD2A	11.884039790675	0.0398461020009871	0.373152331529459	0.10678240127207	0.914961609388762	0.982268850275148
LINC00342	7.97927809817319	0.0322211027079492	0.353366440880443	0.0911832561905639	0.927346979148417	0.98467728013513
ANKRD36C	103.970842303835	0.063318588008628	0.32063400859466	0.197479326307754	0.843452458100484	0.965103967264027
GPAT2	1.90611535090974	-0.0503836395534117	0.918466761578547	-0.0548562470206527	0.956252989179467	0.990112396671266
DUSP2	7.68298560879433	1.32652592552721	1.09612859733276	1.21019187780985	0.226205274022296	0.688945694541154
STARD7	45.6813024252616	0.108092365865256	0.195386954059508	0.553222022348202	0.58011138884489	0.887093835852288
TMEM127	37.1247303488038	0.647037595615406	0.257466106383113	2.51309814990796	0.0119676034106179	0.204378565034622
CIAO1	34.0014674159506	0.00697289953535218	0.201969459554105	0.0345245244045634	0.972458886355811	0.993181620174571
SNRNP200	50.5719075886877	-0.0904664877979409	0.22954262458693	-0.394116290866407	0.693495184026254	0.923087115467721
ITPRIPL1	3.22061090873338	-0.253531501293815	0.504558723744219	-0.502481652506995	0.615328755308673	0.895707326989769
NCAPH	2.19076873962447	-1.19438184778161	0.823819354729325	-1.44981037520543	0.147111405474381	0.596032363213685
ARID5A	76.4429205158471	-0.0183792863565055	0.236655647468835	-0.0776625724045985	0.938096467041875	0.987354870820464
KANSL3	44.7646299173975	-0.0982423481173034	0.155798688429466	-0.630572369431598	0.528320169929174	0.868268653629056
LMAN2L	18.0958777757722	0.379604520483244	0.243933576217839	1.55617986817955	0.119665327156157	0.550003782985096
CNNM4	17.7147142376316	-0.103138044224983	0.200135375873808	-0.515341397165162	0.606314475778492	0.89217304951643
CNNM3	11.1203282563207	0.151157443124312	0.255109675296586	0.592519444621531	0.553502803886886	0.878250338024423
ANKRD23	21.4392549879451	0.288147258310003	0.240079034423795	1.20021833227368	0.230054557385299	0.69269292257286
SEMA4C	23.848993028604	-0.242188001740205	0.350979650874089	-0.690034311496559	0.490172610362605	0.849468194730405
FAM178B	3.5891537415169	-0.289183889681696	0.754999263819362	-0.38302539292394	0.701700936364953	0.925357952898849
FAHD2B	1.82660850184481	0.0608152590667435	1.05441563959727	0.0576767422474611	0.954006119846804	0.98976230715255
ANKRD36	108.194591717032	-0.112259949893562	0.266873620855675	-0.420648356078145	0.674011877664418	0.917563793328691
AC092683.1	85.7630569588559	0.530890820658622	0.545954766377545	0.972408069959946	0.330847578812857	0.766732948212411
AC092683.2	4.92173530417003	-0.403009380192011	0.53281600424067	-0.756376266824699	0.449423633284379	0.833544219958186
ANKRD36B	29.5121455865177	0.208613547662609	0.33063460935295	0.630948913880685	0.528073927816644	0.868166973105191
COX5B	7.40921840841393	-0.138527867717837	0.862755551391332	-0.160564446666774	0.872436458950304	0.972638687259728
ACTR1B	18.6281849494589	-0.212969580928621	0.345373236950938	-0.616636027761684	0.537474825362957	0.872668474468684
C2orf92	14.6308148149118	-0.0407992775050706	0.248936252059817	-0.163894479680955	0.869814212914199	0.971876711264483
TMEM131	251.971510209196	-0.127916478118147	0.127618866250876	-1.00233203660253	0.316183254621393	0.76051977601398
INPP4A	299.918636451662	0.06901525787155	0.296919782657981	0.232437385120439	0.816198314789268	0.957812097313108
COA5	11.1251586919275	0.0394088592933664	0.237209556768155	0.16613520901219	0.868050546377441	0.9705804255131
UNC50	24.231004125915	0.0494003859880149	0.253707027607811	0.194714298826518	0.845616617320483	0.966094791940696
MGAT4A	715.56202707933	-0.259855658303167	0.212591937840262	-1.22232132103908	0.221586139525747	0.68370023097328
LINC02611	19.7577239647572	0.52671148117325	0.423291135623781	1.24432438302083	0.213380200575817	0.675822100656546
KIAA1211L	34.0458107252091	-0.40439420501318	0.482782790151329	-0.837631774087105	0.402237541846298	0.805089276056951
TSGA10	37.4231587750771	-0.350836588082054	0.349892200877022	-1.00269908046726	0.316006073713666	0.76051977601398
AC079447.1	35.9216007370187	0.404818306982998	0.27504710212147	1.47181447781339	0.141070982919799	0.586935219241686
MITD1	53.0168608048355	0.0416287705287864	0.240671127894125	0.172969524400532	0.862675382528176	0.969216862636983
LYG2	1.75500376522059	0.260928893349261	0.751891671508263	0.347029902360601	0.728568854269082	0.933956744016535
LYG1	5.11080457847687	0.22692064261587	0.421873851280642	0.53788743229055	0.590654765421378	0.888210344718017
TXNDC9	13.1767767461068	0.244652557272858	0.230309010802119	1.06227957134975	0.288108785657183	0.740427301775935
EIF5B	101.614346240582	0.884089537797493	0.286278779946178	3.08821190995612	0.00201364826489352	0.0891301069910362
REV1	137.421071131778	-0.173354365707152	0.103936291430343	-1.66789062147107	0.0953374417657211	0.506576406797741
AFF3	22.834354947054	-0.429815629237661	0.765226484743586	-0.561684204359034	0.574331198202045	0.884441936671604
CHST10	5.43360400577458	-0.600907930737433	0.58461148675038	-1.02787568215198	0.30400830987216	0.751396308231732
PDCL3	2.85932787798092	0.617956555718915	0.504552403937824	1.22476188973835	0.220664947874259	0.682875469577683
NPAS2	2.35788055441911	-0.836138518754592	0.992353758781892	-0.842581097068596	0.399462766656263	0.803261073807318
RPL31	54.9188856440497	0.234868130358061	0.249939614268237	0.93969949919983	0.347371722105343	0.778426738775775
TBC1D8	181.378180577773	1.5485928252974	0.519362802079544	2.98171686361978	0.00286636955929566	0.103188278834879
CNOT11	25.7100694475503	-0.110036194470845	0.148194848676993	-0.742510252233406	0.45777824250475	0.835179306566075
RNF149	494.890873860359	0.76566577180464	0.374798238769726	2.04287451914912	0.0410648613165995	0.350100477610787
MAP4K4	713.703148926943	-0.493223518131108	0.198794084350788	-2.48107744122192	0.0130985912032465	0.214467204836866
IL1R2	4.76962491099666	1.58464545487548	1.18853199843316	1.33327958941326	0.18244006917207	0.641853467639017
IL1R1	7.53992281363096	2.45304028246978	1.01460172551027	2.41773714827469	0.0156173536944862	0.232557178368306
IL1RL2	1.74525137055285	2.28714376397075	1.34295230388285	1.70307147719095	0.0885546929439417	0.49019948231705
IL18R1	19.789797650222	5.29855824084537	1.20070499872125	4.41287264272934	1.02008008330267e-05	0.00427395339214457
SLC9A2	2.57522812061067	-0.386212941683973	0.588055622621619	-0.656762603445898	0.511333573541539	0.860032752970113
MFSD9	5.66398349100284	-0.328994764438611	0.352635458333477	-0.932959963792099	0.350840640081607	0.7795620854377
TMEM182	25.8647085343309	0.276966337045709	0.266000076455804	1.04122653172142	0.297770424801501	0.745457031571803
MRPS9	28.4143157052277	0.0555907312663508	0.19655007456333	0.282832409958913	0.777305308699881	0.945556695502749
TGFBRAP1	40.6227728100818	0.163793252488189	0.172694258242977	0.948458009864668	0.342896339584698	0.776938262233706
AC012360.3	2.05878627800196	-1.34230328646434	0.63506633753072	-2.11364263406483	0.0345458015591721	0.32426454719031
C2orf49	24.1060084113293	-0.111310123535381	0.233113689940795	-0.477492864377253	0.63301120082303	0.903081805725106
NCK2	453.769123687675	0.357405079932537	0.308680281677548	1.15784875532117	0.246925762901479	0.709075018085372
AC010978.1	11.1143599662931	-0.529397907266323	0.690587733706849	-0.766590371399573	0.443325102025788	0.830256047722625
AC009505.1	19.5263406813492	-0.371354916471183	0.642162053868128	-0.57828847754907	0.563069372379015	0.880294949979369
UXS1	46.8922752870925	-0.103715506651245	0.191998450616696	-0.540189289643287	0.589066498150679	0.888033470376498
RGPD3	2.77390178166597	0.574447171985667	0.52023577318274	1.10420544221953	0.269504029427244	0.727761440658568
LINC01594	1.54062927221055	0.968610229159043	1.24515519213947	0.777903216622132	0.436626071856936	0.827622546366854
SULT1C2	55.3089888783039	1.26028549662975	0.734113825704376	1.71674398778761	0.0860259591618388	0.484490168446869
SULT1C4	3.29581251975243	-0.785477173918309	0.716264469709773	-1.09663009563574	0.272803125859503	0.728860843451362
GCC2	225.418383484366	-0.0987634147800757	0.248214511083231	-0.397895410502243	0.690707283227803	0.922509123191666
GCC2-AS1	20.1616762857811	0.18651002412413	0.220712419932473	0.845036378927805	0.398090527883509	0.803091692812751
LIMS1	580.562842908074	0.0988407611457089	0.170575537820994	0.579454489244729	0.562282546553083	0.880138595015633
RANBP2	268.264450215585	-0.273188204926124	0.343097896400878	-0.796239813160872	0.425892660797961	0.82205150143561
CCDC138	21.3510267708691	-0.085606349421746	0.258246955847628	-0.331490255677034	0.740274200168219	0.937200265402551
SH3RF3	881.400433801079	0.428526261866342	0.32408152358	1.32227921275049	0.186075192141427	0.64539955213396
SEPT10	57.826886356815	0.178871955900181	0.161762809573575	1.10576687170374	0.268827437393067	0.727676930360574
SOWAHC	4.44701189536031	1.02495721797522	0.589740491658592	1.73798006491401	0.0822143264764502	0.475823261050552
NPHP1	3.23287764661671	-0.675074057464533	0.788638337554792	-0.855999544173353	0.391998031577543	0.799441266734165
MTLN	9.27599520110813	-0.757433522010003	0.564866361792608	-1.34090746633643	0.179950497792629	0.637822379984132
ACOXL	2.9723566289407	0.340026241682699	0.587400763844594	0.57886584868769	0.56267969539408	0.880138595015633
MIR4435-2HG	35.1672220287563	0.186578547421091	0.42952584254625	0.434382588751924	0.664010639155378	0.913495864569427
BCL2L11	43.9459637670699	0.117843980038641	0.376809945085897	0.312741161892044	0.754477320398743	0.940525298567945
AC017002.5	2.03023028536571	-0.0598316335635634	0.763223251539371	-0.078393357962938	0.937515156850594	0.987191943426534
ANAPC1	79.8651928177926	-0.0714691823234406	0.171858927450438	-0.415859585438478	0.677512754263526	0.917790251404538
MERTK	550.114386144372	0.68772925862772	0.315748018272973	2.17809524946301	0.0293989462069583	0.302430950532704
TMEM87B	73.1579014393424	-0.0635017362070096	0.245133825347036	-0.259049260611465	0.795597232876164	0.95129899617097
ZC3H8	36.4742929133357	0.0975463562598916	0.227325993381331	0.429103398203395	0.667847979381364	0.91555518597896
ZC3H6	95.535114758712	-0.264996817491353	0.206155112795385	-1.28542442580297	0.198644010219074	0.658311814949019
RGPD8	14.884408277333	0.245710424890184	0.24741638334145	0.993104909108172	0.320658831888629	0.763106861683001
TTL	46.2632990453999	-0.0203460634035137	0.22437031391378	-0.0906807279831689	0.927746284371988	0.98479297011793
POLR1B	9.36653241761208	0.236475959854958	0.401716569182729	0.588663694743922	0.55608689682428	0.879554337737364
CHCHD5	2.72255784029587	0.113549417496758	0.747755131550717	0.151853745572132	0.879302290788888	0.973907358193937
AC079922.2	2.7231863417231	-0.20016658050249	0.501652594427549	-0.399014343244663	0.689882635696345	0.922454751061929
SLC20A1	45.6546034736442	0.312819528382341	0.203710942046551	1.53560493726869	0.124635302547629	0.556407590814833
IL1A	9.7081968488494	-1.52713315148159	0.581960398912626	-2.62411867600439	0.00868735093987323	0.179886577258548
IL1B	26.7205249092578	0.58285322966309	0.667140369210376	0.873659062714121	0.382303951073281	0.794664890281648
IL1RN	1.86560815427978	0.188794862195041	0.987669224658385	0.191151913496486	0.848406576329321	0.966169447370929
PSD4	17.1816111710851	0.0870807034519034	0.199305415604835	0.436920909487775	0.662168707301617	0.913301308953735
PAX8	7.54731586657469	0.132920864109951	0.636387092662731	0.208867944750092	0.834551328611126	0.962586112959624
CBWD2	77.3080340798981	-0.476398100191003	0.226841238455674	-2.10013886114492	0.0357166276815395	0.329485321263609
RABL2A	12.815998357938	0.25602969768186	0.326890553887379	0.783227580721308	0.433493481346057	0.825751339749281
AC017074.1	4.20724340101644	1.41295962541978	0.737867659174792	1.91492282911544	0.0555023459387426	0.396124731320197
SLC35F5	93.5237010482083	-0.0202369575517337	0.164586154754354	-0.122956621606097	0.90214144818274	0.978715435108443
AC104653.1	2.03083941451056	0.212783451345416	0.669255422051085	0.317940571468653	0.750530016541635	0.93979631344453
AC110769.2	2.99950287191733	0.055074603075005	0.453820239703428	0.121357749735879	0.903407680298716	0.9793573412951
ACTR3	204.203731755178	-0.456215918266603	0.16229454332679	-2.81103670471524	0.00493821520914569	0.13718949508095
LINC01191	3.23293252468661	0.185058915901014	0.624979964245157	0.296103757701299	0.767150844371337	0.94248351046893
DPP10	2.00379162442876	1.21986712199806	1.21396449581424	1.00486227249987	0.314963173238981	0.759895899272505
DDX18	56.5362715139376	0.15164079883095	0.266768516587241	0.568435888803088	0.569739026970922	0.882520332818891
AC009404.1	6.299376264702	0.887817092618931	0.459830809993843	1.93074729514279	0.0535143110114648	0.388470382845905
CCDC93	114.246063501293	0.0124796294800909	0.208753592597049	0.0597816273475109	0.952329558654722	0.98944928806033
AC009303.2	3.60145207419287	-0.3853524467808	0.550360833474811	-0.700181450681732	0.483813994264828	0.845974556661367
INSIG2	65.9322037867638	-1.1216066060648	0.353113709065408	-3.17633265792307	0.00149149812019779	0.0749581381657736
THORLNC	1.7483976935306	0.245999110356121	0.717678427588626	0.342770662875668	0.731770997990948	0.934495260188805
LINC01956	2.58071931943193	-3.73399467953057	1.98831424220109	-1.87797009158722	0.0603852566806883	0.413441913527096
MARCO	4.95235678849056	-0.870326330984415	1.14811851067289	-0.758045726894807	0.448423608670309	0.832969705790276
STEAP3	29.5363023568865	0.521912226151023	0.366441570043012	1.42427134042069	0.154367940425792	0.603870694519706
C2orf76	17.4764529957896	-0.443094415604496	0.25097289274569	-1.76550706634872	0.0774785836817424	0.466719882836333
DBI	16.3563101558468	-1.01036749159118	0.698896059388773	-1.44566202372755	0.148272020898696	0.596164138067929
TMEM37	3.61757848362905	0.79479944165923	0.737173451409546	1.07817154855414	0.280957206409591	0.734864675441598
TMEM177	2.32972492533683	0.114792552144011	0.687701316059884	0.166922106244763	0.867431338908759	0.970535214648494
PTPN4	69.4682859012231	-0.435733662299742	0.163096052507826	-2.67163831128797	0.00754819584346298	0.168840787505084
EPB41L5	49.3016402563344	-0.213712662996988	0.155416020771908	-1.37510059732282	0.169100259221763	0.623693424891536
AC012363.1	5.25784841365435	0.166730529459354	0.361936061902438	0.460662937489488	0.645040449425646	0.908113555586694
TMEM185B	7.58687565462816	-0.0332941368531041	0.287708830276867	-0.115721637118557	0.907873157517573	0.980310515024742
RALB	30.2065773462329	-0.220971964148756	0.213978746850428	-1.03268183126251	0.301752818819402	0.748905214062976
TFCP2L1	19.7726880563978	-0.68524968447994	0.492584144542577	-1.39113224019071	0.164185329970625	0.617358578637405
CLASP1	373.957138656282	-0.0526358544991534	0.183703681598916	-0.286525855339547	0.774475393488264	0.94414237111118
AC012447.1	6.90179161648531	-0.60939621582118	0.540422070883814	-1.12763014068719	0.259476152054367	0.721946562081268
NIFK-AS1	29.8349875581342	0.100645477602006	0.246990072830946	0.407487946573844	0.683649645157351	0.919320723187107
NIFK	11.9912836173106	0.117655616760002	0.374442902059146	0.314215107598481	0.75335766914731	0.940279958530476
TSN	23.9929367154337	0.0997584844005495	0.216330747906697	0.461138720990208	0.644699082893935	0.908021657597696
GYPC	109.021100085143	0.453591285567463	0.27395509156324	1.65571401859766	0.0977797470156661	0.512790602908398
BIN1	301.457581991937	-0.178994288310745	0.346857356068008	-0.516045818776436	0.605822408358269	0.892159133167709
CYP27C1	3.85594328522192	-0.353223233405033	0.722073198213237	-0.489179260882526	0.624714790873571	0.899183125509711
ERCC3	47.9621221803882	0.0536073099077036	0.199766123755417	0.26835035340295	0.788429650605324	0.949087624062649
AC068282.1	55.5050700886171	-1.3805955561385	0.645647105164501	-2.13831293456624	0.032491353467101	0.315743864190714
MAP3K2	323.621246065771	-0.193970058483927	0.158655787929998	-1.22258419320643	0.221486786329964	0.683539391330468
MAP3K2-DT	3.71515417337698	-0.237903610160338	0.479612245569513	-0.496033227587509	0.619870967923214	0.896431739006039
PROC	2.12403913996902	0.817156517111802	1.02062625738561	0.800642263706789	0.423338776033823	0.82028698687047
IWS1	139.621500175355	0.34009564947401	0.216657405160216	1.56973932749962	0.116475767855994	0.54753824746595
AC010976.1	7.64427647543425	-0.412663221504619	0.545350303301228	-0.756693851652049	0.449233299183611	0.833544219958186
WDR33	147.995156710747	0.000386117504800421	0.0942713418373302	0.00409581000201191	0.996732025572486	0.998844605139269
SFT2D3	3.83227825974972	0.270299291192666	0.386113600284654	0.700051205120444	0.483895327018722	0.845974556661367
POLR2D	9.38947350064847	-0.0907992573327265	0.269052225885646	-0.33747818674921	0.735756453120065	0.936060100130111
AMMECR1L	16.9407148287159	-0.144542937560726	0.193829561060813	-0.745721843302203	0.45583546124841	0.834455379602472
AC012306.2	2.00824819215495	-0.547661651896702	0.569004651226946	-0.962490641712292	0.335803201831864	0.770313521159624
SAP130	47.6949689309381	0.0270903836510542	0.153429350238224	0.176565850073613	0.859849420265522	0.968651415280495
UGGT1	76.6968272296714	0.284626193071062	0.13112488791313	2.17064965774939	0.0299576653361916	0.305572408792133
HS6ST1	71.4973551188799	-0.513147632591967	0.333812138545633	-1.53723478968641	0.124235823807365	0.556407590814833
LINC01854	4.94147501749543	-2.26000479572484	0.699076306215156	-3.23284421976859	0.00122564378016125	0.0687527419956428
SMPD4	35.1391697675936	0.179743462998682	0.163131502633238	1.10183171304927	0.270534840472521	0.728396173385415
MZT2B	18.9820490498712	0.0242350604536217	0.543779456649628	0.0445678117429085	0.964451799662493	0.991550046639425
CCDC115	6.23176161324599	-0.342653294373583	0.361441683844749	-0.948018199585314	0.343120189173009	0.776958951515978
IMP4	12.449624326943	0.117799861321021	0.309626643229642	0.380457767110344	0.703605640638847	0.925648795001516
PTPN18	103.151323185524	0.112823153734112	0.188735077473924	0.597785823622003	0.549982851011571	0.877830982362601
FAM168B	74.4177275087177	-0.0399372227730284	0.135969028393569	-0.293722940031816	0.768969623517761	0.94274659756023
PLEKHB2	70.3826205798176	0.082586605006534	0.229889155298362	0.359245328033629	0.719411569884148	0.930375541681841
MZT2A	15.4710723817341	0.243535589976144	0.340735606986472	0.714734782578249	0.474772940725438	0.842265436807771
ANKRD30BL	1.8328484815027	1.86364033620777	1.91121948505969	0.975105345448885	0.329508007356491	0.766732948212411
GPR39	3.03496933389286	-0.650438430665011	0.874583086349169	-0.743712565240863	0.457050386069647	0.834815825780701
NCKAP5	396.669429107283	-0.410850564217175	0.496082861136663	-0.828189394158473	0.407563249249848	0.807829109011136
AC010974.2	9.84231860765777	-1.63419389863763	0.713193703516291	-2.29137454604617	0.0219417604482246	0.269053277651621
NCKAP5-AS1	1.96781747505802	-1.50350137836911	1.03701385006296	-1.4498373172912	0.147103890454672	0.596032363213685
NCKAP5-AS2	13.0868033597233	-1.13070771235319	0.598141255392391	-1.89036904269615	0.0587086207156455	0.408140526531341
MGAT5	475.125281091498	0.0387722996865937	0.18196833001848	0.213071690456555	0.831271045363802	0.961816425737303
TMEM163	205.955579056967	2.36183930464827	0.944622205397002	2.50030042820732	0.0124088026140656	0.208600475070832
CCNT2-AS1	12.673000663555	0.229948939345039	0.352527882478112	0.652285821276325	0.514216805060704	0.86128882251923
CCNT2	108.533825242702	-0.0990903116345772	0.109949485768278	-0.90123488020138	0.367463449096223	0.789002516276328
MAP3K19	5.41697988246182	0.404938981751142	0.434588001342365	0.931776718409983	0.35145192889921	0.780356753865567
RAB3GAP1	231.395787491657	-0.14917061785721	0.102823403284784	-1.45074577471494	0.146850664061448	0.596032363213685
[truncated: 12,475 more rows]
