# Supplementary material for: Integrative analysis reveals generalizable human neurodegenerative disease-associated glial states
Source: bioRxiv. 2025 Sep 25:2025.09.25.678630. Preprint. [Version 1] doi: 10.1101/2025.09.25.678630 (PMC12485690; doi:10.1101/2025.09.25.678630)
Supplement: Supplement 10 [file media-10.zip › DAM_replication_DESeq_results/Macnair_2025_CTX_WM_NAWM.csv]

	baseMean	log2FoldChange	lfcSE	stat	pvalue	padj
AL627309.1	8.35121353287765	0.3543788920797	0.351477613551611	1.00825451868406	0.313332291121218	0.842199354507211
AL669831.5	48.0017138650893	0.119692650850385	0.28945052497245	0.413516786199566	0.679228026459073	0.957682408649502
LINC00115	3.56442844824965	0.268767184463919	0.534630590585223	0.502715686675763	0.615164179211608	0.946458425212607
NOC2L	19.8931338576417	0.236548884038841	0.255376397811729	0.92627543526255	0.3543028584907	0.861728689847191
KLHL17	3.65607247100448	-0.117101372165457	0.428459421248181	-0.273307964204216	0.78461649376472	0.971043404001706
ISG15	8.36245237002066	1.03598625064671	0.740060800360323	1.39986640306081	0.161553328471198	0.737148211991131
AGRN	5.0552893370198	0.454126563841953	0.56065177919022	0.809997543391146	0.417941587650561	0.88041221768219
C1orf159	25.0724031599214	0.0180316081105102	0.283862034255118	0.0635224367282048	0.949350493395416	0.991519048794474
SDF4	30.2166852307048	0.175287560568259	0.187634213648993	0.934198284840362	0.350201620309441	0.856806562163002
B3GALT6	5.63542702414068	0.849181081754623	0.365400314298785	2.32397468892228	0.0201268506553889	0.389597280660382
UBE2J2	47.9878909250571	0.132859160828116	0.183606054462516	0.723609911541558	0.469305254700361	0.903460881872722
ACAP3	16.7703853447934	0.603127090408768	0.677702565150869	0.889958399780442	0.373488223925579	0.867886784420318
INTS11	24.5139526463346	0.181341040045873	0.156986595806762	1.1551370938006	0.248034290184922	0.806848240544088
CPTP	3.57456961668397	0.516635338669572	0.547916740858172	0.942908475219054	0.345727719486797	0.854133747517237
DVL1	9.65759653781822	0.119988089129091	0.479126790389893	0.250430766001312	0.802254239624261	0.974409164546494
AURKAIP1	9.63513900863742	0.606131273406812	0.529931173543313	1.14379244639261	0.252709723190579	0.810153664726507
CCNL2	65.5274351093681	-0.159508619100359	0.137886283303337	-1.15681281182592	0.247348846279718	0.806848240544088
MRPL20	27.397108275851	0.0498325833606768	0.216699061623604	0.22996215575328	0.818121176987245	0.975463896264379
ATAD3B	19.9290810267011	0.643408803396695	0.251083961284437	2.56252450417499	0.0103914254509673	0.289333428643454
ATAD3A	10.1570992916093	0.347547242879092	0.304163203708677	1.1426340814452	0.253190549038881	0.810153664726507
SSU72	38.0255814998105	0.27180501250187	0.207344138227834	1.31088833677664	0.18989549184536	0.769284461439154
MIB2	22.9660743020885	0.643695467294745	0.405183787861466	1.58865059900873	0.112139297817791	0.690319617082812
CDK11B	39.0329047967254	-0.204084440303569	0.214248190305078	-0.952560859501142	0.340812616470259	0.85081994906549
SLC35E2B	22.8853361485283	0.0337587689630449	0.196909229854527	0.171443304044129	0.863875207095701	0.979930613455568
CDK11A	51.4553079519032	0.304940324422473	0.313356344223709	0.97314233473688	0.330482565968099	0.846933541941653
SLC35E2A	22.2046736203827	-0.0567123977258737	0.20643123021311	-0.274727799990953	0.783525371364301	0.971000646331149
NADK	38.6466100248988	0.378483679840409	0.216123010208071	1.75124194076339	0.0799042438578826	0.621068716562593
GNB1	361.782481210457	0.065542602628064	0.114644907665897	0.571700950024497	0.567524590714178	0.933679346825614
CFAP74	11.041652065593	-0.607420714288095	0.630658776913342	-0.963152716689392	0.335470889707452	0.849176959014882
PRKCZ	12.5184266070639	0.55318059230624	0.750416047752603	0.737165195177986	0.461021896266877	0.900251972413461
FAAP20	19.5724790836525	0.290196220864239	0.294473812456184	0.985473779293765	0.324391404865555	0.84542667189911
SKI	322.823641795815	-0.27235390020177	0.197078457044253	-1.38195673076847	0.166984987205458	0.74171119155972
MORN1	9.75085611950845	-0.514086937795303	0.496186710540196	-1.03607558782786	0.300166880133667	0.834909935832171
RER1	36.2213799707523	0.294947231486213	0.170120138378908	1.73375847384557	0.0829609465468805	0.627370274308542
PEX10	7.51185743019362	0.249511096872897	0.428238374319765	0.582645348561378	0.560132070750884	0.932250234217162
PANK4	4.75556201475028	0.122219674117927	0.313673666200672	0.389639575417011	0.696803083547495	0.957682408649502
TNFRSF14-AS1	6.64845840716437	0.078456580768902	0.567775131773414	0.138182488767776	0.890096194264496	0.983537288426537
TNFRSF14	42.7113773534659	0.924029512649308	0.413655212076209	2.23381571336051	0.0254952012069482	0.423342429742458
TPRG1L	6.58834227621301	0.465496267002254	0.677639946021046	0.686937465442447	0.492122136271837	0.912200929255322
WRAP73	11.4359313006175	-0.166877816062355	0.221627970384837	-0.752963697553999	0.451471729132407	0.896789291209671
LRRC47	10.7774153886963	0.0671906590990534	0.255512680714485	0.262964088166464	0.792578258716471	0.972457963978217
CEP104	35.1405344721929	-0.0161984863200948	0.150406599634693	-0.107697975749985	0.914235275292404	0.985876770881223
DFFB	13.5044680718754	-0.0369780215775529	0.226028962040066	-0.163598599240562	0.870047147492507	0.981120255774259
C1orf174	8.91525335664037	-0.0273002369475827	0.247065097664853	-0.110498152938687	0.912014314642267	0.985876770881223
LINC01134	3.02373567363499	0.048401820212814	0.665131835332699	0.0727702654445993	0.941988932941213	0.990056751211799
NPHP4	38.0895086175237	-0.152914742022345	0.145669173390133	-1.04973988980364	0.293837718460307	0.83275831992577
KCNAB2	62.5688493971788	1.86952782309704	0.542900271290132	3.44359345898715	0.000574038155378813	0.068076673093443
RPL22	4.0704583613868	-0.124502992272426	0.35450663355684	-0.351200740655431	0.72543775451317	0.960153638504152
ICMT	7.75959205946385	0.334296259980317	0.341415396843379	0.979148166928371	0.327506775134267	0.845683889614914
GPR153	3.82715716826279	1.02326843055889	0.689659140700388	1.48373068690092	0.137880381824412	0.714377640916191
ACOT7	5.69189813777325	1.62111750512954	0.889488604690098	1.82252756986622	0.0683749743943208	0.580349020571544
TNFRSF25	7.01852117030942	-0.0267138792898854	0.777259799600276	-0.0343693052228144	0.972582659888343	0.994497246986837
PLEKHG5	11.8760311924155	0.146417178047476	0.643422005447914	0.227560103334589	0.819988239111072	0.975463896264379
NOL9	27.9739506384424	0.35573069733413	0.192371073797955	1.84919016311023	0.0644303586455635	0.571763304258927
TAS1R1	2.90080900691971	-0.282852793212935	0.500507608795154	-0.56513185462621	0.57198408318306	0.933744688234439
ZBTB48	16.751179965716	0.0519131160963665	0.261291223742768	0.198679141812559	0.842513741169129	0.979312445798758
KLHL21	21.1937766580164	0.273099344761289	0.53167363562085	0.51365974625088	0.607489900020593	0.946458425212607
PHF13	8.45322227174219	0.190187629606555	0.315733464409751	0.602367664644299	0.546929429022	0.93038656462674
THAP3	9.25963366967407	0.482208832954766	0.324579943938523	1.48563964582512	0.13737446255235	0.712922251365681
DNAJC11	52.9308118054043	-0.0272465093922116	0.182814571432434	-0.149039046388496	0.88152282246206	0.982439783616372
CAMTA1	174.864605709246	-0.374967581550733	0.155806451187733	-2.40662423598192	0.0161007266775587	0.355776141400248
VAMP3	20.9103676148952	-0.00468906178981397	0.254335424035591	-0.0184365265184522	0.985290613441071	0.997229386943392
PER3	78.5662762753535	-0.706046229571664	0.5528705390463	-1.27705525924675	0.201582738872847	0.779329053412354
Z98884.1	5.13964661431017	-0.950391985867801	0.521163819028601	-1.8235954822022	0.0682132500952807	0.579744729409658
PARK7	18.6288405297803	-0.269871576156757	0.53558422505585	-0.503882608059666	0.614343872873823	0.946458425212607
AL034417.4	4.43772166778025	0.24852339126463	0.51975456120135	0.478155286776509	0.632539684308278	0.950195703232282
ERRFI1	10.9707034275286	0.372850051416074	0.653317457777404	0.570702721896512	0.56820117341352	0.933679346825614
RERE	747.194633341062	-0.314565886479037	0.121332434691192	-2.59259518923897	0.00952548170692441	0.275400383075142
RERE-AS1	4.0382124789686	-0.341683016840291	0.511390768900796	-0.668144670610144	0.504041249682687	0.915983980411147
ENO1	103.247042561663	0.17793789585394	0.509862844061675	0.348991690464144	0.727095547902123	0.961155927085394
SLC2A5	319.913652908199	0.188099366652558	0.36039982306634	0.521918587673484	0.601727015865986	0.944761653697783
GPR157	6.36498809190318	0.0343693583311776	0.604483159468148	0.0568574290165789	0.954658766145062	0.992722496353342
MIR34AHG	132.224578148154	0.331811250070913	0.282069573715918	1.17634541613159	0.23945687416542	0.801836388724014
LNCTAM34A	6.029511924446	0.0532112433174891	0.370556683185799	0.143598120697796	0.885817824742789	0.982919267724046
H6PD	38.5267699201053	0.0384365580541814	0.226273057787158	0.169868027727528	0.865113925827768	0.979930613455568
SPSB1	15.0683275818143	-0.104903482611967	0.551637281839368	-0.190167499669672	0.84917787787809	0.979325453284159
SLC25A33	34.5304411907719	-0.00866469330148678	0.224697489070336	-0.0385615938003407	0.96923992321012	0.99417990909432
TMEM201	3.68388932053776	-0.0620783227163062	0.439305799406576	-0.141310045986561	0.887625013702708	0.983335545957052
PIK3CD	164.544960587647	0.214048288140296	0.33307165612585	0.642649364494162	0.520451643990649	0.922805078529526
PIK3CD-AS2	6.44130549172242	-0.25311797429414	0.657815630355018	-0.38478558826207	0.700396277481132	0.95809842165741
CLSTN1	70.9755814032105	-0.369232613773333	0.227275929161452	-1.62460061272497	0.104247686506492	0.674005234111638
CTNNBIP1	37.532705299972	-0.107319689290423	0.216107511382413	-0.496603235139363	0.61946887132518	0.947248961787596
LZIC	21.6933336955801	-0.2223455701058	0.194429505186836	-1.14357936513874	0.252798123324886	0.810153664726507
NMNAT1	29.7586451444305	0.104253838884201	0.257084584709427	0.405523493374897	0.68509275298161	0.957682408649502
UBE4B	146.397555427747	-0.0192135470759751	0.112808208225723	-0.170320470275796	0.864758113507269	0.979930613455568
KIF1B	111.94703958197	-0.0361984776849316	0.435612688181068	-0.0830978496886325	0.933773735634377	0.988768601963125
PGD	24.521967311391	0.469977637383253	0.259447678204962	1.81145439664322	0.0700705421519635	0.585158457510508
DFFA	27.9537011633834	0.286020535029862	0.281257456179104	1.01693494250949	0.30918437927506	0.840771450054135
PEX14	73.5063157805589	0.0109974385365668	0.119400808001331	0.0921052270973264	0.926614435485427	0.987590703905982
CASZ1	3.30539138600724	0.540712668550787	0.505184647925392	1.07032680183631	0.284472234430051	0.823841937835477
MASP2	2.67718523373768	-1.10611337564968	0.625565686904671	-1.76818102208064	0.0770306458099821	0.611660577516585
SRM	17.4982744848511	0.76683352024935	0.344064607002322	2.2287486264002	0.0258306348696893	0.424024181014601
EXOSC10	34.9281299004876	-0.0331859373850757	0.25961458124267	-0.127827709931499	0.898285320595394	0.984641436570678
AL109811.1	6.16342131447203	-0.197079004628917	0.357430549075078	-0.551377058113522	0.581375224225049	0.936722860112829
MTOR	66.2128779631612	0.141721184382761	0.17049563127368	0.831230591212448	0.405843376342589	0.877958355243423
UBIAD1	8.04851608874934	-0.35668397606403	0.405239765978062	-0.880180095857963	0.37876175432586	0.867886784420318
FBXO44	5.1091604139927	-0.559474249578886	0.723208285326191	-0.773600442542696	0.439167110314566	0.890008283055216
FBXO6	3.58285378888295	0.291590891834334	0.481777203736223	0.605240118405401	0.545019462922951	0.929621869239944
MAD2L2	4.36318341290814	0.562612936592486	0.632687244167844	0.889243369103284	0.373872299454444	0.867886784420318
AGTRAP	18.3903733303134	0.586423922974097	0.333951930460937	1.75601297517486	0.0790861930859684	0.618020720588825
MTHFR	89.9544285798982	-0.231269119683718	0.196256071553282	-1.17840491686867	0.238635218469388	0.800440762977528
CLCN6	65.9699123138637	-0.0867782864705838	0.132269271748304	-0.656072913410414	0.511777211478295	0.918250664849268
KIAA2013	20.024336719188	0.189280891189785	0.255111957571531	0.741952251049277	0.458116266238275	0.90001553054475
PLOD1	33.9863030518782	0.559202027230267	0.417882109291944	1.33818130711021	0.180837341117731	0.759596871805877
MFN2	29.5352394179951	-0.0814870231203249	0.209300838469233	-0.389329654464349	0.697032302296829	0.957682408649502
MIIP	10.6216191868948	0.446530482977559	0.29413972347371	1.51808969459873	0.128991788736533	0.706685597860027
TNFRSF8	4.03380913241902	0.500699937105175	0.558899881504037	0.895866958779376	0.37032382285159	0.867886784420318
TNFRSF1B	503.117327579457	0.326549789785426	0.443228956769131	0.736751931024035	0.461273219946519	0.900251972413461
VPS13D	268.550743946746	-0.141273902015486	0.110386096299025	-1.27981608872905	0.200609824171036	0.778988719932428
DHRS3	159.390898451878	-0.275557779857907	0.240526996022265	-1.14564179661729	0.251943395652367	0.810153664726507
PDPN	50.8877564880765	0.393825478213247	0.316490603974251	1.2443512485612	0.21337031709474	0.782378191053372
PRDM2	194.512832697659	-0.144665691037667	0.1142048123327	-1.26672149870733	0.20525489000148	0.779329053412354
KAZN	16.5486843125245	-0.272179377270202	0.806607978843555	-0.337437000884158	0.735787495859602	0.96293910739487
TMEM51-AS1	16.7159141325562	0.337207829551549	0.447094135754767	0.754221097045452	0.450716471565146	0.896594112315178
TMEM51	202.138787339948	0.541047390510937	0.279246238517592	1.93752794445198	0.052680840871552	0.542454688633797
C1orf195	4.69088870373428	-0.624057883729814	0.733584340031009	-0.85069684516907	0.394937776143558	0.873613572550137
FHAD1	34.2059679526035	0.12945993015377	0.578198157364449	0.223902356838832	0.822833281794485	0.975463896264379
EFHD2	46.8832224377246	0.202477480975434	0.219105828622931	0.924108145584236	0.355430012731559	0.862887126230694
CASP9	18.3557334350489	-0.106385888605639	0.258574256894587	-0.411432637894071	0.680755325875265	0.957682408649502
DNAJC16	39.4884424458913	-0.032238318509045	0.135786181065549	-0.237419730461984	0.8123311845614	0.975329684691585
AGMAT	3.99339201325182	-0.924775413280362	0.527408947936247	-1.75343140631006	0.0795279840426756	0.619960084977839
DDI2	90.3189982137731	-0.027302602548548	0.150468722910768	-0.181450350746575	0.856014100550592	0.979679115440106
PLEKHM2	126.364019201225	0.227733264735047	0.178671039052964	1.27459528943322	0.202452525650315	0.779329053412354
AL450998.3	5.53093858616364	-0.179762908148408	0.384839459804354	-0.467111424176191	0.640420161104274	0.950195703232282
SLC25A34	4.51501607567352	0.825597571851374	0.603171239710367	1.36876150170524	0.171073838592037	0.745570323610041
AL450998.2	13.8089587817668	-0.434935941801777	0.274456524117697	-1.58471708114783	0.113030629178616	0.691827317830724
SPEN	203.943515200835	-0.0974811958516486	0.190426226202936	-0.511910558726106	0.608713608096607	0.946458425212607
ZBTB17	16.3960830069875	-0.166495168032701	0.210858772638062	-0.789605127401973	0.429758412876232	0.884505167674069
FBXO42	167.568019862751	-0.0728734562916393	0.215951978875257	-0.337452134827318	0.7357760890063	0.96293910739487
SZRD1	30.8694181643963	0.534351788935569	0.18761093636422	2.84819104520751	0.00439685215113176	0.188344088132761
SPATA21	4.85812678778584	0.0753798952261794	0.427764456118601	0.176218229794389	0.860122499584579	0.979679115440106
NECAP2	32.116481923951	0.518630650722265	0.224502299237086	2.3101351410863	0.0208806734575177	0.395973547110051
LINC01772	5.64016169844985	0.0168813642988547	0.454975210321402	0.037103921083809	0.970402145610174	0.99417990909432
NBPF1	99.8625420942344	0.17997895859918	0.323271341178072	0.556742697769921	0.57770323977327	0.935045003791757
CROCC	68.43185759739	-0.260606651244728	0.228999010603677	-1.1380252279594	0.255109948155574	0.810153664726507
BX284668.5	5.94197047245087	0.607465029720395	0.535779207471212	1.13379732033187	0.256879575301148	0.810153664726507
AL049569.1	3.31392219406662	-0.0669036218340181	0.507219906363662	-0.13190259489944	0.895061336131233	0.984641436570678
ATP13A2	22.9049905854371	0.489805888341903	0.262419981582804	1.86649616156363	0.0619719805913027	0.566550412143758
SDHB	49.2867616728534	0.0404859486379612	0.133384407882754	0.303528345483594	0.761487249141485	0.967848440488204
PADI2	830.483103317222	-0.218919752776212	0.4214903013273	-0.519394520079867	0.603485651947598	0.945362652889915
PADI1	7.38913060108388	-0.0174527959211172	0.539353597988321	-0.0323587271619445	0.974185976191268	0.994523339468743
RCC2	105.716007753724	-0.0908428546661073	0.154149402568037	-0.589316942866594	0.555648681293614	0.931644864316584
ARHGEF10L	156.112808270742	0.549103081196768	0.279096668683722	1.96742972170342	0.0491336906436488	0.528802368656686
IGSF21	284.826102785181	-0.523329837904812	0.478091046073457	-1.09462380063986	0.273681484066179	0.820059622422761
IFFO2	3.18228543921421	0.695088102874875	0.623398749960704	1.11499758849162	0.264851455121576	0.814645872513626
UBR4	108.946273572704	0.0917713510656284	0.128847437119055	0.71224816820246	0.476311114073784	0.906881633574703
EMC1-AS1	27.8539643104207	-0.0945474993476807	0.187111710139816	-0.505299744612627	0.613348322165187	0.946458425212607
EMC1	14.0414857797507	0.251230486992392	0.261147797325357	0.962024147113102	0.336037474443218	0.849176959014882
MRTO4	8.36839149918314	0.373729301416881	0.396327706237391	0.942980507128678	0.345690873537052	0.854133747517237
AKR7A2	6.17045946179565	-0.471396882152613	0.419540508789488	-1.12360278036738	0.261181576077199	0.811462215703337
PQLC2	7.29216870206614	0.0196260266237466	0.283682383835504	0.0691830996285159	0.944843875414957	0.990408067786987
CAPZB	510.807672277452	-0.0824188128649761	0.193724329795274	-0.42544378887296	0.670513190386062	0.956672693852891
MICOS10	123.392409406752	-0.257549439669657	0.658106961200847	-0.391348906566353	0.695539353350348	0.957682408649502
NBL1	13.5707352098346	1.20754059162877	0.636514587206445	1.89711377539431	0.0578129235011742	0.555906850002282
TMCO4	54.2433888785747	-0.151079793378709	0.187918307511039	-0.803965272887711	0.421417031149382	0.880927213798829
OTUD3	21.3005416516754	-0.187000157435529	0.217649750660744	-0.859179286297508	0.390241609492232	0.87099690119233
PLA2G2C	3.9922943969984	0.190226133828512	0.699416391952083	0.271978375138717	0.785638646932697	0.971383746088297
LINC01141	141.635169948332	-0.603360389328645	0.583828891763342	-1.03345414699555	0.301391418102806	0.835907597024845
MUL1	8.06171837759019	0.528667260192912	0.263107520884289	2.00932021409381	0.0445031855194849	0.510137008221387
PINK1	12.1287731322047	-0.242800537822213	0.467663917283721	-0.519177402508287	0.603637035803383	0.945362652889915
PINK1-AS	3.40213538400419	0.861608316570631	0.416104622175259	2.07065307774383	0.0383912281373606	0.492382066963662
DDOST	20.2190063869297	-0.0241575303227876	0.304024020785957	-0.0794592817381206	0.936667317633749	0.989756208584528
HP1BP3	275.229540219245	-0.0249286928730082	0.213624133345273	-0.116694179082832	0.90710240317959	0.985876770881223
EIF4G3	605.860147806809	0.0427648473610925	0.172448182070571	0.247986652266313	0.804144734247401	0.974409164546494
NBPF3	9.43006494153412	0.29939707846759	0.340203122200758	0.880053882312436	0.378830120691147	0.867886784420318
USP48	110.396512114548	0.0228940883794355	0.0851509078231043	0.268864877248244	0.788033665929792	0.971383746088297
HSPG2	2.78952427816341	-0.472480614623104	0.610255719384509	-0.774233816439506	0.438792533946956	0.890008283055216
CDC42	129.590795550474	-0.107695091653304	0.136433008137163	-0.789362435995202	0.429900204285803	0.884505167674069
AL031281.2	2.89000917837628	-0.081826175220002	0.373687448308202	-0.218969557555263	0.826673761855043	0.9762954099682
ZBTB40	55.5847085878909	0.202955516926291	0.225497014305059	0.900036382085868	0.368100889537685	0.867886784420318
C1QA	170.184221631682	0.713019257675096	0.363960016931225	1.95905930460991	0.0501058419574833	0.532577281154727
C1QC	193.357058078425	0.66407686443913	0.4564120332762	1.45499420703761	0.145670865247608	0.721316373922064
C1QB	361.697049898264	0.626587435811871	0.367591117837548	1.70457719299078	0.0882733079481718	0.640206414609391
EPHB2	79.27436914253	-0.449992236555325	0.389215577232659	-1.156151662158	0.247619127591471	0.806848240544088
KDM1A	50.8376608014022	-0.325712134014413	0.161103294814098	-2.02175960702891	0.0432011925904836	0.509034843329268
AL031428.1	24.2574781902496	-0.314704128154893	0.238698636513051	-1.3184161114288	0.187364390306004	0.768662111159287
LUZP1	127.748205800358	-0.474235389861444	0.16246087848323	-2.91907439064105	0.00351072433208953	0.169042696411288
LINC01355	11.0831000482564	-0.172039270688015	0.362637036591371	-0.474411748742239	0.635206316604389	0.950195703232282
HNRNPR	93.1410658335298	-0.093046036390869	0.138243812838802	-0.673057509628766	0.500910704500031	0.915982191438673
ZNF436	2.88773112296146	0.380949138733373	0.814782062245891	0.467547282132492	0.640108372103027	0.950195703232282
ID3	2.73621756607896	3.00533700659467	1.54551624758765	1.94455219172598	0.0518288980591122	0.540764346643061
RPL11	120.618855255008	0.30812466777507	0.41291607571186	0.746216206874167	0.455536819415602	0.899388238170174
ELOA	26.8014697936879	0.0408356632600751	0.312925849983367	0.130496292531428	0.896173787193489	0.984641436570678
ELOA-AS1	17.2957970941632	0.381217758231474	0.255025786699561	1.49482043821936	0.134961310824613	0.709860425639566
PITHD1	12.5065502359034	-0.308686133727646	0.503157911011772	-0.613497526267501	0.53954741794139	0.928915992369804
LYPLA2	11.1220674283773	0.188377271058829	0.295382893852392	0.637739269874457	0.523643418022586	0.924450649809553
GALE	12.1002201295808	-0.00818197942976729	0.343054426840886	-0.0238503828827203	0.980971951733992	0.99604313898839
HMGCL	34.2628792828396	-0.177519272855903	0.201599039684649	-0.880556143191892	0.378558104972942	0.867886784420318
FUCA1	23.3622164647663	0.204942196711044	0.314515786672468	0.651611796276755	0.514651635957893	0.919874827238479
PNRC2	30.7718716113356	-0.0988136220953864	0.261229821318729	-0.378263176832414	0.705235097359877	0.958900907319856
SRSF10	76.5267363609264	-0.404643914377966	0.186771649255471	-2.16651679198101	0.0302717181023739	0.449791375238057
IFNLR1	78.122142566671	0.316926174670403	0.430426431906981	0.736307417893177	0.461543632902774	0.900251972413461
AL138902.1	3.5181346620136	-0.0451604788291416	0.588744073081352	-0.0767064687255058	0.93885705840683	0.989811470570987
STPG1	10.420994327917	-0.0620107164400364	0.351793720873764	-0.17627010591894	0.860081746305677	0.979679115440106
NIPAL3	38.477311303856	-0.161376905230611	0.199611873022362	-0.808453439102453	0.418829599367822	0.88041221768219
RCAN3AS	3.71200128871973	-0.19421303105003	0.478281760381932	-0.406064054993319	0.68469553588391	0.957682408649502
RCAN3	19.0608761362799	-0.325987233233542	0.271170097515794	-1.20215037063427	0.229305273700586	0.795503135812314
NCMAP	22.6358492634982	-1.88330538852048	0.605694139497358	-3.10933401152497	0.00187509610522974	0.119483735899416
SRRM1	138.496911388388	-0.23596455484689	0.206971950043991	-1.14007987457594	0.254253025647849	0.810153664726507
CLIC4	49.6812223192452	0.887777650860393	0.364185812071439	2.43770520825848	0.0147808222056856	0.342337741067669
RUNX3	35.7853156787283	0.242506385542055	0.628942050859884	0.385578266249653	0.699809031877549	0.958096051421126
SYF2	18.2306145875791	-0.359218251922757	0.292071288011861	-1.22989922894499	0.218734843011314	0.786768507050824
RSRP1	243.637749074527	-0.259368246022556	0.175988836874239	-1.47377669305184	0.140541725592616	0.718551663990673
RHD	7.03048964419373	-0.288332728599273	0.740986351314403	-0.38912016137384	0.697187259874852	0.957682408649502
TMEM50A	32.2927088380513	0.0503769514860445	0.206708897230876	0.243709642695146	0.807455704726369	0.974546990777925
MACO1	77.3666239728621	-0.664369184889391	0.173321020551546	-3.83317143399698	0.000126501728611207	0.0305704554726857
LDLRAP1	13.9542118047744	0.346574640077659	0.261657707872731	1.32453441901368	0.185325619881722	0.764657127159204
MAN1C1	119.708892761255	0.345452152896839	0.307652372393008	1.12286523328201	0.261494735145532	0.812130108570314
AL031280.1	9.6938475039251	-0.371315044776512	0.746722561973768	-0.497259710212903	0.619005919539588	0.946880188398787
SELENON	4.01081520013915	0.232087969863871	0.369798353030594	0.627606823994346	0.530261537270107	0.925492592412576
MTFR1L	14.2657779185719	0.0406691859658738	0.282510609529789	0.14395631383035	0.885534966739839	0.982919267724046
AL033528.2	4.45724970426183	-0.522293524560641	0.412760105389556	-1.26536823142757	0.205739357839751	0.779329053412354
PAQR7	9.58422885202166	0.00482078659712385	0.265739322980884	0.0181410358958077	0.985526341419497	0.997283825622258
PAFAH2	17.2286388705132	0.205538257789906	0.25521033524471	0.805368080382892	0.420607305691381	0.880854133703248
PDIK1L	15.9873875899576	-0.0938966036729409	0.287358038194259	-0.326758229082373	0.743850754995185	0.964474286437731
CEP85	15.4570960134157	-0.388127497341799	0.193127768965916	-2.00969285473544	0.0444637066753466	0.510137008221387
SH3BGRL3	25.5486382841806	0.965952770721681	0.494508097851738	1.95336087501501	0.0507768488577086	0.534387740484414
UBXN11	12.9007887338396	0.600379920726118	0.383134681312087	1.56702055441719	0.117109887254391	0.693182521206545
DHDDS	27.0578618651115	0.253066979495828	0.240069182463061	1.05414188068378	0.291817964238309	0.830763388745114
AL513365.2	8.7439829396177	0.126294176859492	0.291892342507417	0.432673826845195	0.665251746836635	0.95626894254861
HMGN2	27.8478038625475	0.386125094790676	0.286240003216428	1.34895573802354	0.177351183454316	0.757212436110897
RPS6KA1	119.698302582174	-0.033500623092938	0.131848496100131	-0.254084226091561	0.799430489330256	0.973895277666674
ARID1A	263.396860703252	-0.161962912058736	0.124723040021693	-1.29858053516469	0.194087921537815	0.773449045231303
PIGV	3.81733063677701	-0.283364613953586	0.456142835752061	-0.621219038739019	0.534455514354433	0.927257939870851
ZDHHC18	11.2075490473103	0.446568334963999	0.391328594101037	1.1411594800269	0.253803562903503	0.810153664726507
GPN2	12.7451720586827	0.153689519723089	0.208689982736997	0.736448955083664	0.461457521249933	0.900251972413461
GPATCH3	6.42938547779495	0.375003451278406	0.290442585520862	1.29114485951121	0.196653451202401	0.774810394648719
NUDC	55.052042184492	0.712215134513417	0.457134146468058	1.55800029382225	0.119233178471611	0.695591867219921
SLC9A1	21.2935797951791	0.64991667133326	0.338551834967618	1.91969620071746	0.0548962844369893	0.546534354080726
WDTC1	63.533250213731	-0.156921061029243	0.177987868051944	-0.881639084431569	0.377972012182544	0.867886784420318
TMEM222	20.1146667771371	0.297120605499108	0.219180467015503	1.35559801265544	0.175227104517815	0.753376554100094
MAP3K6	7.15918429423546	2.0725761419411	0.832611491636816	2.48924758156612	0.0128013784999944	0.318358510468626
WASF2	364.492446060634	-0.0830578342067713	0.175946351160699	-0.472063408299449	0.636881529820371	0.950195703232282
FO393419.2	4.99032314138302	-1.21662811083079	0.571920065988391	-2.12726949653046	0.0333976977016231	0.463989638407088
AHDC1	34.5040703182166	0.00258931751992758	0.315506841879831	0.00820685061693143	0.993451954104449	0.99787872645886
FGR	34.2625258968677	1.09631660762993	0.545682956794567	2.00907247327253	0.0445294484065826	0.510137008221387
IFI6	13.7604925204292	0.631596402230308	0.842006106404376	0.750109051972815	0.453189028177583	0.898001028898034
FAM76A	15.3455206296748	-0.277432144706554	0.262821489865364	-1.05559155321992	0.291154861634738	0.8305370752378
STX12	117.288948058805	-0.113138824662739	0.15989298453646	-0.707590923959147	0.479199330699862	0.907359405019477
PPP1R8	16.7512203041996	-0.282833895613013	0.218142301694838	-1.2965568503475	0.194783707302336	0.774152488783037
THEMIS2	121.274819027447	0.193456755013036	0.479548054390259	0.403414742781127	0.686643142955115	0.957682408649502
RPA2	39.1100845465457	-0.303001235390058	0.228013076690427	-1.32887657053741	0.183888694789774	0.762709327353442
XKR8	5.95506646589072	0.17819804572377	0.340407013584593	0.523485235651548	0.600636622824369	0.944268303072851
EYA3	132.226987767939	0.147120091708602	0.120565312510987	1.22025223212683	0.222369271859289	0.787202498993619
PTAFR	127.460876043486	-0.185138124496615	0.29325803127911	-0.631314762937928	0.527834736006801	0.924941696090224
DNAJC8	30.9552624044646	-0.0630679941173403	0.191313175825612	-0.329658393078106	0.741658095315512	0.963813649271711
ATP5IF1	20.7151498334646	-0.547314348367329	0.503635656987268	-1.08672676522021	0.277157581645318	0.822084413732803
AL353622.1	3.67837860578822	-0.66543329706213	0.380031424522383	-1.75099545491122	0.0799466929235626	0.621068716562593
SESN2	18.4345201090683	0.374317094409476	0.433727263579803	0.86302413023341	0.388124199954372	0.870165320535947
PHACTR4	189.386954204855	0.00474462630560593	0.120555453886664	0.0393563804261101	0.968606256322121	0.99417990909432
RCC1	33.7799933812711	0.349184021465861	0.226221819992929	1.54354704367941	0.122698102483532	0.700617268715431
TRNAU1AP	58.3018211971439	0.13731149780918	0.282998507683091	0.485202197472168	0.627532923430708	0.948941564237084
SNHG12	54.679188974512	-0.648362860452183	0.513596606582827	-1.26239708779622	0.206805936613589	0.779329053412354
TAF12	30.7084530348191	0.128650113813376	0.195987190428997	0.656421032067317	0.51155326166261	0.918250664849268
RAB42	14.6506605557441	1.19111559220036	0.78517135467496	1.51701356029914	0.129263260406049	0.706685597860027
GMEB1	33.3611736119693	0.147471173183414	0.172261265441913	0.856090153553074	0.391947914591557	0.872039184000468
YTHDF2	71.0894534420608	0.124905115197199	0.134275427006415	0.930215736280859	0.352259395843391	0.860033995799114
EPB41	233.798966035293	-0.359141469023817	0.155881947656107	-2.30393239514894	0.0212264388674067	0.397389640537823
SRSF4	136.455624309126	-0.103643048911999	0.132019751539753	-0.785057142610897	0.432420065969709	0.885732326131713
MECR	14.5824855951134	0.182140726865361	0.307964009791396	0.591435106292897	0.554228923903129	0.931644864316584
LAPTM5	481.00407860086	0.351226043793214	0.2385090049692	1.47259028579894	0.140861545748009	0.718551663990673
SDC3	17.9656499406983	0.996982345075125	0.414210613928459	2.40694543198577	0.0160865732957859	0.355776141400248
PUM1	301.473040035266	-0.163648208252536	0.0841352892906504	-1.94506026700881	0.0517677252574454	0.540764346643061
SNRNP40	33.3290472196763	-0.0642442838482255	0.162926465695238	-0.394314598147594	0.693348786824079	0.957682408649502
ZCCHC17	38.1208690760068	-0.0147485462673798	0.198625790583339	-0.0742529266922747	0.940809132634857	0.989892919429876
AL451070.1	4.5946257835971	-0.371624185621429	0.567363496263798	-0.655001930981899	0.51246651081516	0.918250664849268
FABP3	2.71134658108451	-0.34333400514616	0.854318135477535	-0.401880740778431	0.687771797180177	0.957682408649502
SERINC2	7.76312271808319	2.32557810451068	1.17012027724026	1.98746927965011	0.0468704169629188	0.51885592088251
PEF1	12.7328611096529	0.279095183547472	0.273357318020457	1.02099034907339	0.307259011152915	0.839303096322407
AL136115.2	5.58248551478025	0.51739836006074	0.85484997324665	0.605250484006806	0.545012576577871	0.929621869239944
PTP4A2	63.9568460487779	-0.022495106476542	0.307903967674213	-0.073058839242837	0.941759295612909	0.990056751211799
KHDRBS1	160.014619581257	0.273902150307348	0.268871822149526	1.01870901947853	0.308341129330003	0.839849438097351
AL445248.1	6.86658880650874	-0.837145853007955	0.386507890867024	-2.16592176457265	0.0303171658467181	0.44994468153507
TMEM39B	19.5993841097795	-0.392038162896083	0.170458073498122	-2.29990961912638	0.0214533410204265	0.39854370473171
KPNA6	93.9748517703975	-0.00424670264943574	0.109369785097733	-0.0388288469767117	0.969026845609915	0.99417990909432
TXLNA	30.8765419119175	0.33932086513982	0.168856083296394	2.00952703933212	0.0444812700846783	0.510137008221387
TMEM234	6.30194932292181	-0.321825364993867	0.319472743424841	-1.0073640760204	0.313759848103734	0.842199354507211
EIF3I	8.61809652218356	-0.00528430570713251	0.413882683395804	-0.0127676414576616	0.989813172767465	0.997660782827435
HDAC1	32.0914498837278	-0.116277250288381	0.138795282512759	-0.837760824311104	0.402165045021558	0.877520471194953
TSSK3	3.09374945373644	0.320229518878234	0.50275597330569	0.636948213211036	0.524158576568693	0.924450649809553
FAM229A	6.6742592588889	-0.107504326261286	0.375121012486383	-0.286585722161293	0.774429548128229	0.969985799350793
BSDC1	65.496441575388	-0.194951356050313	0.157981905578066	-1.23401066303747	0.21719893090171	0.786467754250193
ZBTB8A	2.81923938164985	0.339667875085894	0.440242210917455	0.771547722282316	0.440382347278688	0.890217345950984
ZBTB8OS	71.076339220716	0.218804658214729	0.212189061753938	1.03117783926328	0.30245743078357	0.836777209124445
RBBP4	68.821668512198	-0.0806080041374756	0.0874243913938413	-0.922031058521662	0.356512375431885	0.863504255773749
SYNC	10.7036333749562	-0.0512946269480412	0.481567508358965	-0.106515963094848	0.915172990740565	0.985876770881223
YARS	50.9583702953214	0.769980141056582	0.293246335367796	2.62571104287068	0.00864681872675829	0.262416721025049
S100PBP	86.6456820921421	-0.0570659437429902	0.143292440109585	-0.398248112038209	0.690447304380406	0.957682408649502
RNF19B	40.7335240482425	-0.449289865574048	0.339954987944664	-1.32161574769181	0.186296136805444	0.766417939616889
AL020995.1	12.3836763580891	-0.968480358871496	0.623296390073553	-1.55380389537826	0.120231201099154	0.697112369252133
AK2	45.207022817644	-0.365021810870142	0.253786750745488	-1.43830128955868	0.150348586163582	0.723538045452126
AZIN2	86.9407775188194	-0.989176343681291	0.603122956921188	-1.64009068520758	0.100986312883272	0.6680911215754
TRIM62	10.1070154449502	0.166136001178514	0.277746517505711	0.598156919015547	0.549735234080744	0.931621833653463
ZNF362	57.4344633187972	0.0670861075218937	0.198064079184154	0.338709107669742	0.734828878894914	0.962832560704456
AL513327.1	51.7620052866409	-0.882542879983152	0.726917649903	-1.21408921643451	0.224713657408304	0.789827805731492
PHC2	335.316097148737	-0.0725469674358985	0.26468032533289	-0.274092784738177	0.784013318536481	0.971000646331149
AL513327.2	5.36428099595383	-0.121443094530298	0.520901510531675	-0.233140223391449	0.815652521603101	0.975463896264379
ZSCAN20	2.77233351534605	-0.0608359331770494	0.447478348886567	-0.135952797109455	0.891858596845223	0.983982196824604
SMIM12	30.9422040840486	0.456327420907477	0.265303216146967	1.72002219775086	0.0854284066866516	0.631371628876303
AC114490.3	7.3490411660224	-0.041351944635167	0.269827180956095	-0.15325344351389	0.878198413571567	0.982439783616372
ZMYM1	37.5610332441669	0.0475861769868214	0.166978230324797	0.284984317382328	0.775656156870421	0.970081442944669
SFPQ	216.846245654379	-0.160482883381738	0.175512387742066	-0.914367842898844	0.360523593037546	0.865479312166144
ZMYM4	266.113147020082	0.0953956353770867	0.084577014878023	1.12791442822458	0.259356059868067	0.810572230997152
ZMYM4-AS1	7.00071767090717	-0.542986580312027	0.65821611215353	-0.824936628390182	0.409407569795936	0.878573881943878
KIAA0319L	152.487365197264	-0.0733217022416574	0.132297290527075	-0.554219228145507	0.579428820597369	0.935382446963839
AC004865.2	3.02018808251089	-0.467285832844518	0.427242116627789	-1.09372605054201	0.274075145412342	0.820059622422761
TFAP2E	6.38265277543546	0.222079886871886	0.405496348880233	0.547674196044314	0.583915633230955	0.937234445256133
PSMB2	23.0249736029902	-0.0947578556834064	0.211209561100333	-0.448643779144036	0.65368864711633	0.952924776253365
C1orf216	5.36639448240296	-0.308816113193406	0.556402382439949	-0.55502298864929	0.578878936411055	0.935045003791757
CLSPN	5.93090210987794	0.748805119314091	0.69901632076495	1.07122694716864	0.284067397912409	0.823725812579131
AGO4	225.154460207915	-0.165898440090594	0.184712722831607	-0.898143005784362	0.369109313943068	0.867886784420318
AGO1	53.1653453852003	-0.0465189504217085	0.165694967041786	-0.280750533659704	0.77890174657355	0.971000646331149
AGO3	208.535331681436	0.126695677259615	0.0878112754054516	1.44281786905636	0.149071784092808	0.723538045452126
AL138787.2	9.96077041103117	-0.524167959925605	0.570815713187957	-0.918278785631481	0.358472930786945	0.864426714270887
ADPRHL2	27.1367010412882	0.361402228503613	0.30093814097581	1.2009186583387	0.229782755800031	0.795503135812314
COL8A2	32.020688304405	0.184358130748161	0.369615731467251	0.49878323635285	0.61793209849417	0.946458425212607
TRAPPC3	24.5128155083805	0.0185098516094161	0.162760714415566	0.11372432024448	0.909456332826172	0.985876770881223
MAP7D1	37.1813914936948	0.251405665868269	0.317248992047065	0.792455365251315	0.428095207746065	0.883455951409435
THRAP3	151.218042970024	0.0924306216370642	0.0979371224038267	0.943775142340231	0.345284565761483	0.854075843621683
SH3D21	5.47956339369122	-0.997666536294535	0.667480493259511	-1.49467519481	0.134999231032179	0.709860425639566
EVA1B	8.15630680265409	0.365199757394019	0.440015979109246	0.829969307326789	0.406556137175885	0.877958355243423
AL591845.1	6.71675657029775	-0.489346035610855	0.377496910309118	-1.29629149867783	0.194875076355182	0.774152488783037
STK40	76.1344472779996	0.146394121548338	0.248060343563323	0.590155280144435	0.555086550367891	0.931644864316584
LSM10	8.65830462162827	0.450573984186934	0.5076199042931	0.887620797325497	0.374744762699874	0.867886784420318
OSCP1	7.35905604767787	-0.267658000074798	0.436655321798229	-0.612973177499662	0.539894075313609	0.928915992369804
MRPS15	9.80538398190542	-0.0957285799946748	0.280390560594502	-0.341411564610823	0.732793770262394	0.962292223087876
CSF3R	396.583871739257	-0.265136783081113	0.254188788987139	-1.04307032634129	0.296915722685507	0.833371774542037
LINC01137	6.18650820273207	-0.144203241374619	0.468728931711982	-0.307647409021526	0.758350641421505	0.967848440488204
ZC3H12A	6.34045975452546	1.0983437172256	0.713817926443686	1.53868889605738	0.123880264428139	0.701130546529209
MEAF6	27.9425648059759	-0.0678286170335332	0.234323008897651	-0.289466311279571	0.772224556603283	0.969955672214153
SNIP1	15.3249566879433	0.0410322218578571	0.250755040646076	0.163634684081072	0.870018738768218	0.981120255774259
GNL2	27.6048439335182	0.0329574510701609	0.153009233987376	0.215395177214468	0.829459229791809	0.9762954099682
C1orf109	5.50897335800188	0.251258747572887	0.427429519732831	0.58783667475737	0.556641924706686	0.931644864316584
YRDC	3.53032889892086	-0.195106516997158	0.418195273124941	-0.466544051393109	0.640826123738698	0.950195703232282
C1orf122	6.21200223383735	2.44401694190111	0.88865256308591	2.75025025912724	0.00595497654196488	0.21322591928398
MTF1	27.3979527008553	-0.0986206674800253	0.165475255508367	-0.595984379519744	0.551185661954963	0.931644864316584
AL929472.2	7.94110765016214	-0.484330200741871	0.672493964932414	-0.720200070182855	0.471401820715289	0.904225475667408
INPP5B	80.355319584659	-0.0779724117583887	0.201258456749102	-0.387424275321721	0.698442135214482	0.957813020143311
SF3A3	36.1888304205648	0.161358866156567	0.178478475080162	0.904080260009476	0.365952844751093	0.867707110210636
FHL3	12.3188679391091	-0.13308507599495	0.246110380097275	-0.540753607963826	0.588677423030926	0.93988882154705
UTP11	8.32283047425821	0.0772787249486276	0.219332241531119	0.352336366095376	0.724586018300583	0.959571691260623
RRAGC	25.5498819141305	0.227362570328475	0.263295136645846	0.863527421071574	0.387847549635395	0.870165320535947
AL139260.1	49.3358396504488	0.347187499456012	0.299287653008617	1.16004618288084	0.246030003580007	0.805994359123419
RHBDL2	3.89743064905957	-0.0242872579275942	0.783662885028105	-0.0309919716648609	0.975275942282194	0.994523339468743
AKIRIN1	43.3916326965398	0.0207450598573989	0.185664848134136	0.111733912293464	0.911034389561605	0.985876770881223
NDUFS5	10.5486738593649	0.330696099847434	0.755267633096274	0.437852868779404	0.661492943162913	0.955449705511284
MACF1	603.354393420647	0.0198048077988114	0.174915429867847	0.113225047177224	0.909852138576023	0.985876770881223
PABPC4	91.8040007480299	-0.0551632015029918	0.229369764634619	-0.240499010804086	0.809943430027021	0.975160316956767
PPIE	14.7390900312389	0.12898496873183	0.239751179092065	0.537995138210769	0.590580405077599	0.940051655364794
TRIT1	42.1216655501849	-0.303474075733735	0.196954508995706	-1.54083334918904	0.12335735064429	0.700647870089609
MYCL	2.84010147636354	-0.412522363224935	0.632020427386507	-0.65270416168473	0.513947019004224	0.919233824801857
MFSD2A	20.5675775864446	0.343947016403216	0.483380928717367	0.711544448631573	0.476746917114673	0.907317631210832
CAP1	134.089101129109	0.214619874810394	0.162738589625438	1.31880136914279	0.187235526427187	0.768576984742344
PPT1	90.9312412585916	-0.114752627864005	0.229365653193589	-0.500304323102604	0.616860810532168	0.946458425212607
RLF	236.901831180404	-0.25559815968694	0.292073124106719	-0.875117012113543	0.381510241503651	0.867886784420318
ZMPSTE24	33.3456334280558	0.337767528028862	0.14363910561439	2.35150119171323	0.0186978297289052	0.380526358244315
COL9A2	43.572707328444	0.397995472645825	0.385415752687201	1.03263935080732	0.301772705671037	0.836048633400672
SMAP2	680.348066671868	-0.515453963279705	0.258925770866313	-1.99074028651185	0.0465094472086395	0.517220837894568
ZFP69B	3.95088122107203	-0.0175258488675896	0.446099150131073	-0.0392868914061821	0.968661657691145	0.99417990909432
ZFP69	3.86290588030568	-0.34674057676142	0.373906386521508	-0.927345959471797	0.353746939085584	0.861367071446419
AL603839.3	21.6410432358033	0.224352120017772	0.249969833751627	0.897516778927378	0.369443224139272	0.867886784420318
EXO5	3.68980973978377	-0.204324836944977	0.387055824294743	-0.527895006662874	0.597572210625412	0.942458425525216
ZNF684	7.93749560469088	0.0548690272600326	0.324773627431352	0.168945451925989	0.865839547548629	0.979965527552473
RIMS3	3.37507213026123	0.879841435981155	0.960694808549081	0.915838649435363	0.359751528726717	0.864970448644976
NFYC	85.6436900063285	-0.0344519831370426	0.168187496115961	-0.20484271383224	0.837695013733488	0.977368373206834
CITED4	3.49468289227737	-0.170537963642136	0.610796241597723	-0.279205980698313	0.780086754148112	0.971000646331149
CTPS1	12.8126155799592	0.639579910625468	0.444410345241827	1.4391652162765	0.150103718003896	0.723538045452126
SLFNL1-AS1	6.21605142752776	0.582809706262024	0.406187601266738	1.43482889296589	0.151335862371638	0.723538045452126
SLFNL1	3.90479471747084	-0.0879164043456018	0.590111762013525	-0.148982633468653	0.881567336506266	0.982439783616372
SCMH1	165.340086238703	-0.324913631154702	0.205439008422983	-1.58155762943389	0.113750593109161	0.691827317830724
AC093151.3	2.81756296737744	-0.57516281060193	0.552558150013268	-1.04090910719192	0.297917734569229	0.83385357164026
HIVEP3	469.215546447152	0.0744639597892751	0.389414039990337	0.191220531727934	0.848352818418982	0.979325453284159
FOXJ3	170.004734373787	-0.119926338599383	0.0959105060726038	-1.2503983506103	0.211154066811452	0.78163236633585
PPCS	16.9909856631401	-0.178828429299634	0.220146538652765	-0.812315425870484	0.416610661313295	0.88041221768219
CCDC30	78.3752295817383	0.46056745274254	0.379975384039387	1.21209813079575	0.22547481917832	0.790550638936744
PPIH	16.2406893916697	-0.0712089736791715	0.211487242983642	-0.336705763783016	0.736338717967818	0.96293910739487
AC098484.4	3.82926265488435	0.227936778470913	0.512503751308738	0.444751434284822	0.656499394817358	0.953584537864516
YBX1	71.3169645590074	0.0327832741097897	0.250037800581916	0.131113271807274	0.89568570241313	0.984641436570678
P3H1	19.1746102507191	-0.198528869060205	0.185753086959733	-1.06877830301276	0.285169578246963	0.824480484306113
AC098484.3	3.03114364962223	-0.430144330119919	0.406675630162424	-1.0577086459499	0.290188292308393	0.82940918770502
SVBP	13.8275720180328	-0.529318268626262	0.420276742855376	-1.25945172466612	0.207867216685891	0.780204017754376
ERMAP	50.5066403182644	-0.188267180387914	0.35458756087566	-0.530946939940547	0.595455548590724	0.941787437188193
AL512353.1	3.20055946447265	-0.888821565914452	0.553048128035405	-1.60713240106574	0.108025326967482	0.683253524839261
ZNF691	10.6700912273208	0.133926333691572	0.320596478778076	0.417741124924452	0.676136400812922	0.957682408649502
SLC2A1	9.82242766270893	0.119431285311568	0.917804044855208	0.130127216131859	0.896465777829305	0.984641436570678
EBNA1BP2	6.74504670036876	-0.104756395054787	0.400444839463319	-0.261600062558386	0.793629795781418	0.972680511506216
AL139289.2	4.20496585946069	-0.402636144505587	0.399410724983515	-1.00807544545081	0.31341824451171	0.842199354507211
ELOVL1	14.07381685297	0.620393305632776	0.563298628816743	1.10135774151619	0.270740989726612	0.81852207558571
MED8	9.42337675154019	0.307407565894665	0.30849159308389	0.996486039770522	0.319014046696378	0.844134967512961
SZT2	43.5095635834402	0.133105855874985	0.212549599174203	0.626234330208702	0.531161252714404	0.925492592412576
HYI	14.2339538857332	0.565013323864381	0.331356947559766	1.7051500746411	0.0881664385170009	0.639793622960764
KDM4A-AS1	3.39889740727801	-0.663198138914011	0.506385476955013	-1.30967053577828	0.190307315255813	0.769399019506454
AL357079.1	2.86460355663455	-0.772467077150444	0.457062794852005	-1.69006772340892	0.0910149989758839	0.648360094376795
IPO13	5.6023486006888	1.22310521096636	0.752614618945598	1.62514144713254	0.104132423228964	0.673600038745745
DPH2	2.99717264628926	-0.13542318423754	0.563781884577738	-0.240204923113075	0.810171397305124	0.975251433898874
ATP6V0B	103.246422772507	0.530648531052613	0.246176950229082	2.15555733613084	0.0311182469915562	0.451373168140262
B4GALT2	3.71610128258779	0.932517892041368	0.75253817696734	1.23916356748747	0.215284929715974	0.784334065879066
CCDC24	6.99947152145037	-0.096451344556343	0.431687265407396	-0.223428746422063	0.823201833338544	0.975463896264379
AL139220.2	3.951612078829	-0.3499321910346	0.791007223302027	-0.442388110659499	0.658208381023853	0.954378131119553
DMAP1	16.5682561116034	0.202324185455593	0.29291973105514	0.690715455482604	0.489744374718499	0.911444277219526
ERI3	83.4880983503505	-0.0071090893821264	0.157939946678571	-0.0450113447017578	0.964098266355922	0.993609137979691
RNF220	8.21776702839152	0.527551962538415	0.949698589350013	0.555494099343118	0.578556745036227	0.935045003791757
TMEM53	5.53470984407151	0.64169146505944	0.478061408027956	1.34227832300137	0.17950576924587	0.757968472184097
ARMH1	20.4552988602508	0.117239994881027	0.459214015464659	0.255305785391582	0.798486931880835	0.973723757357872
RPS8	98.2515979279897	0.557259231463	0.351820004844481	1.58393276047316	0.113209021275511	0.691827317830724
PLK3	43.9997043944129	-0.41635963656785	0.365824505749388	-1.13814036518669	0.255061875327175	0.810153664726507
BTBD19	20.2552053567577	0.177297916733018	0.349652541137536	0.507068863724567	0.612106500953383	0.946458425212607
PTCH2	6.11207609605665	0.116881588282521	0.503305690236834	0.232227830024179	0.816361063298218	0.975463896264379
EIF2B3	89.2205993368528	0.344527641660131	0.235042223484026	1.46581170205593	0.14269959216528	0.71979332446204
HECTD3	10.2383672573912	0.311094128506672	0.302213653756688	1.02938475690821	0.303298909131513	0.837390047026604
UROD	8.51508931697231	0.162248181813009	0.332772153813665	0.487565380557233	0.62585772210965	0.948334038779569
ZSWIM5	14.451617920663	-0.65075142815069	0.308137753530466	-2.11188476807776	0.0346963341648962	0.470254653951312
MUTYH	12.4370082713218	0.0699191665961634	0.196199251114092	0.356368162463091	0.721564869015554	0.959519960511362
TOE1	4.55235920671059	-0.08215015133652	0.382669082681506	-0.214676740438143	0.830019358225167	0.9762954099682
TESK2	46.5754227719818	0.239371521112349	0.310205664809211	0.771654254797613	0.440319231244117	0.890217345950984
PRDX1	33.59539013016	1.11464269867299	0.607792347698348	1.83392025729517	0.066665832083692	0.576151131800221
AKR1A1	75.7307566257148	0.392365954619259	0.263259415049985	1.49041565918834	0.13611497765197	0.709860425639566
NASP	92.9353847161933	-0.107287264572141	0.228108879332015	-0.4703335744155	0.638116713792521	0.950195703232282
GPBP1L1	195.642454282612	-0.15694705023243	0.108572515854238	-1.44555045996296	0.148303330232318	0.723538045452126
TMEM69	11.3703079665858	0.0129335249544372	0.258865834635771	0.0499622708907682	0.960152454219522	0.992722496353342
IPP	8.37587402584867	0.224159311082937	0.315014104536096	0.711584998433783	0.476721799299247	0.907317631210832
MAST2	90.8504182506654	0.0958084379179357	0.160817096749055	0.595760275833352	0.551335384751453	0.931644864316584
POMGNT1	14.2276681600373	-0.299331223528402	0.306695349298005	-0.975988792179409	0.329070018442164	0.846671112134842
LURAP1	17.9766193031682	0.121552651954344	0.382370000675252	0.317892752411764	0.75056629040212	0.965693882505488
LRRC41	35.9958224399635	0.07344739163732	0.169835249561487	0.432462588461233	0.665405237278372	0.95626894254861
UQCRH	26.0576644912769	-0.15902385542504	0.347505099720113	-0.457615889818942	0.647228425580658	0.951308431815133
NSUN4	30.3270868016803	-0.0300785768494151	0.234145899195353	-0.12846083127136	0.897784293467154	0.984641436570678
MKNK1-AS1	11.7361170608469	-0.283378979743365	0.688373388893262	-0.41166463479794	0.680585249682116	0.957682408649502
MKNK1	293.657710603769	0.108738490919084	0.217551270770612	0.499829261092841	0.617195305081481	0.946458425212607
ATPAF1	27.6253762532232	0.175518234253219	0.169478663171003	1.03563617371776	0.300371909294439	0.834909935832171
EFCAB14-AS1	2.95657571477866	-0.203878314332746	0.636972654918898	-0.320073888193371	0.748912319453963	0.965093971985749
EFCAB14	62.3606932041717	0.167296473462174	0.144579280323936	1.1571262015369	0.247220803179447	0.806848240544088
TAL1	87.4130428717771	-0.545601667252083	0.287923749238589	-1.89495194020958	0.0580987690472479	0.557400025436068
STIL	4.47143449340654	0.0312639128813851	0.523442408968641	0.0597275122261982	0.952372659258097	0.992109721006727
CMPK1	47.8550333850505	0.0832520947721232	0.151859329067396	0.54821850776896	0.583541875375502	0.937234445256133
SLC5A9	4.11179054592717	-0.28452718829033	0.846463450159119	-0.336136413494103	0.736768000346447	0.96293910739487
SPATA6	167.553877939489	0.264986723099742	0.394776329207922	0.671232552446623	0.502072394248407	0.915983980411147
AGBL4	14.4640042078583	-1.22156844148858	1.23848681551212	-0.986339479910779	0.323966552452043	0.84542667189911
ELAVL4	43.6777495106967	-1.08669812171431	0.847151806186562	-1.28276669397196	0.199573825996547	0.778202765627472
FAF1	408.744665761209	0.0563113624196972	0.0993009273674469	0.56707791067576	0.570661249775706	0.933679346825614
CDKN2C	3.14139915720419	1.31986034811494	1.13289005560338	1.1650383385279	0.24400347439579	0.805670662557689
RNF11	32.7331154458578	0.0675871449913656	0.234128000796806	0.288676043708343	0.772829296919537	0.969955672214153
EPS15	280.066775978351	0.516412076405338	0.21814888268692	2.36724602961398	0.01792101510959	0.372617470005891
OSBPL9	138.664995071007	-0.0861518686112812	0.113461216112454	-0.75930676193259	0.447669073479307	0.893745804029819
NRDC	215.429418100674	-0.0865115416567216	0.164439684412623	-0.526098927796779	0.598819473599093	0.943235433048445
TXNDC12	22.5723443709788	-0.0542182982326221	0.150536226675411	-0.360167777750459	0.718721669593171	0.95899444791273
BTF3L4	59.7280404575483	0.0154865892446115	0.146021457477133	0.106056941987698	0.915537173718423	0.985876770881223
ZFYVE9	46.5001084646062	-0.455880464424613	0.237481650932772	-1.91964500260977	0.0549027555208169	0.546534354080726
CC2D1B	18.7871553973667	-0.0898216015793053	0.198811698163817	-0.451792336209986	0.651418591250063	0.952924776253365
PRPF38A	16.8837363528978	-0.0538604439339836	0.228943045212061	-0.235256956087461	0.814009301655006	0.975463896264379
TUT4	282.588469931597	-0.281906183392422	0.114650592991545	-2.45882882972277	0.0139391059342084	0.329779495131119
GPX7	3.95047068974647	-0.94726323556683	0.45994052659473	-2.05953418060396	0.0394430941283392	0.496742526642841
SHISAL2A	36.8552907832848	-0.568660448949116	0.436726242621279	-1.30209818749602	0.192882822693542	0.771646088045714
COA7	4.65247750330507	-0.305531818018396	0.332215861547442	-0.919678598713639	0.357740739566272	0.864040268450263
ZYG11B	78.4137315637061	0.0182899692629655	0.127075217175737	0.143930261694313	0.885555539102872	0.982919267724046
ECHDC2	77.0268476919268	-0.0532856471065335	0.167495484972265	-0.318131841675355	0.750384931182237	0.965693882505488
SCP2	87.6252978066529	-0.0771455857128939	0.190281188969476	-0.405429386534207	0.685161913753058	0.957682408649502
CPT2	8.86335369078528	0.00321649526286806	0.292990330583306	0.0109781618269259	0.99124087011443	0.997660782827435
CZIB	13.8293708973075	0.397481380704412	0.319040370868418	1.24586546718988	0.212813789855605	0.781713854669657
MAGOH	17.9490413969885	0.165225051939654	0.186720020055234	0.88488128852374	0.376220660908739	0.867886784420318
LRP8	25.5518423351035	-0.206762610808501	0.531163845229278	-0.389263336850894	0.697081354656451	0.957682408649502
AC119428.2	3.04049496229101	-0.34840228222022	0.7129350638203	-0.488687259051741	0.625063125368664	0.948334038779569
NDC1	29.7312571917508	-0.0808378847874106	0.191470875103644	-0.422194157433357	0.672883305705835	0.957639465222918
YIPF1	35.5118192560673	0.1038661929552	0.166373819129953	0.624294095659793	0.532434460779739	0.926551708378655
DIO1	3.28553578181233	-0.274072915030779	0.476609990924942	-0.57504651654258	0.565259837816137	0.933679346825614
HSPB11	39.9839406732344	-0.202564090292108	0.188561665100192	-1.07425912994815	0.282706557252357	0.823601158895888
LRRC42	7.47812908848107	-0.499723877977878	0.289658697755186	-1.72521620048239	0.0844885171779659	0.628779156313415
TMEM59	67.1056869955959	-0.238790461145853	0.296522578801578	-0.805302793841013	0.420644969964496	0.880854133703248
TCEANC2	21.6669887129591	0.142049169375526	0.211081351851272	0.672959350173262	0.500973152344954	0.915982191438673
MRPL37	8.78437954178092	0.265355730478943	0.269724912443488	0.983801340688319	0.325213200023651	0.84542667189911
SSBP3	77.505706330106	-0.0842925162040519	0.29079911353482	-0.289865107150537	0.771919436581231	0.969955672214153
ACOT11	64.3351588191825	0.668411523356566	0.372214752169659	1.79576848972363	0.072531344086756	0.595254823184656
MROH7-TTC4	3.28146765537754	1.48040651156074	0.642447822509835	2.30432178254924	0.0212045870828888	0.397389640537823
USP24	213.414387544742	-0.322772446461103	0.150383548481239	-2.14632817034085	0.0318468056176028	0.457531509868083
PLPP3	9.04797640415464	1.01571065066885	0.942801996773248	1.07733188320043	0.281332023330399	0.823235219286212
DAB1	67.3968003170047	-0.444469248433646	0.506755581696892	-0.87708801735409	0.380438832628032	0.867886784420318
MYSM1	88.120597103379	0.0168453708802205	0.101305227099369	0.166283333669419	0.867933981257843	0.980516420733015
JUN	115.071212024049	-0.660836627973143	0.431164375487785	-1.53267910231574	0.12535494063892	0.702808846357584
LINC01135	7.44419488333293	-0.390536366679863	0.439541237975837	-0.888509047474931	0.374266991292743	0.867886784420318
LINC01358	16.8729528711068	0.763977003066568	0.567571520326159	1.3460453453118	0.178287893124573	0.757806109397033
FGGY	126.99474363217	0.136131730739299	0.283782061319696	0.479705200907464	0.631437029194732	0.950002474224383
NFIA	391.840901437847	-0.0971008980376808	0.242055555433613	-0.401151288859024	0.688308741569185	0.957682408649502
TM2D1	71.3451246077476	0.072844737644267	0.116131389621995	0.627261396607538	0.530487903532074	0.925492592412576
PATJ	48.6250130666729	-0.00780149523372268	0.245244921259017	-0.0318110368755938	0.974622744937991	0.994523339468743
USP1	15.3831635322295	-0.367580337085275	0.207069344354926	-1.7751557490578	0.0758721739989832	0.607978733620454
DOCK7	114.615285677246	-0.0609594243363161	0.130591111976245	-0.466796119688488	0.64064575230864	0.950195703232282
ATG4C	148.804672889234	-0.298427872880526	0.200487303101843	-1.48851258041479	0.136615766930057	0.710424174924958
ALG6	18.9191134292185	-0.21690654530698	0.221743100005151	-0.978188477124842	0.327981114446594	0.845824366896638
ITGB3BP	88.0599611969911	0.814141657251465	0.376585399313073	2.16190446771578	0.0306255405671613	0.450931845365126
EFCAB7	26.9258898660682	0.364813683703708	0.314638403253709	1.15946966400519	0.246264794992276	0.805994359123419
PGM1	31.6220380142146	0.0902922435449945	0.483455873539885	0.186764187771411	0.851845526824255	0.979325453284159
JAK1	209.583604957617	-0.154720758755148	0.157805538210183	-0.980452020315494	0.326863042268223	0.84542667189911
AK4	4.89300269667508	0.915313669788725	1.4949095012858	0.61228701068623	0.540347882126603	0.928915992369804
LEPR	90.3492027719705	0.10479760044096	0.364980219255003	0.287132274332215	0.774011040816826	0.969985799350793
PDE4B	693.23370052163	0.0579274137067714	0.377312462826269	0.153526372473532	0.877983194606376	0.982439783616372
TCTEX1D1	3.33292341077273	0.638872351040587	0.587059863188144	1.08825758853802	0.276481407919643	0.821808742779019
WDR78	4.05853974207452	-0.920513010524618	0.617599126872083	-1.49047006459786	0.136100681902204	0.709860425639566
MIER1	107.777656030503	0.0707888177792665	0.119958844305044	0.59010920111282	0.555117440556646	0.931644864316584
SLC35D1	35.3879117005411	-0.161778413136217	0.240377764437319	-0.673017379602106	0.500936234233595	0.915982191438673
IL12RB2	11.4678873200671	1.54729927480345	0.775159577963803	1.99610418137116	0.0459225840023805	0.515482262050187
SERBP1	73.7864445097831	0.20601648514932	0.180002516111857	1.14452003004946	0.252408035938962	0.810153664726507
GNG12	9.42740828517196	1.17634341340662	0.966723520290369	1.21683541231446	0.22366684356483	0.788311759047423
GNG12-AS1	12.4606377662998	-0.690411390286623	0.520129705310279	-1.32738311855264	0.18438198110375	0.76423612269261
WLS	36.9422740536107	-0.485219646296556	0.52691381794221	-0.920870984540727	0.357117788937601	0.863827127613369
LRRC40	32.1916414468637	-0.299509230652129	0.159017557172294	-1.88349787267587	0.0596329278629261	0.560949739937407
SRSF11	252.77092167771	-0.10091704286414	0.206302757538733	-0.489169626563003	0.624721611112487	0.948321397796688
ANKRD13C	85.1450385265378	0.029964215362944	0.185472497981068	0.161556110415909	0.871655421978295	0.981124426950902
HHLA3	5.934273198443	0.381377448730648	0.38633163598133	0.98717633559028	0.323556200712995	0.84542667189911
ZRANB2-AS1	3.88551207589812	-0.269686135222747	0.654638156845935	-0.411962138782288	0.680367174226586	0.957682408649502
ZRANB2	157.116690815466	-0.122885188997842	0.179128646376809	-0.686016399294084	0.492702767127913	0.912454748608199
LRRIQ3	2.73548857860359	0.0891707861893089	0.701154410914826	0.127177102220557	0.898800227987965	0.984788825427633
CRYZ	22.4774109617069	0.595776985133618	0.517523905638139	1.15120669527138	0.249647211438556	0.808169928248903
TYW3	26.2857357469072	0.158831597597404	0.272266396825572	0.583368346036325	0.559645362012679	0.932250234217162
ACADM	46.4526817360128	-0.036972743782437	0.17189501258101	-0.215089101349072	0.82969785091888	0.9762954099682
RABGGTB	27.1599874218451	-0.0474881011004695	0.279904276500666	-0.169658362116366	0.865278821470945	0.979930613455568
MSH4	17.1998449613171	-0.532180921028075	0.543044827304322	-0.979994457676403	0.327088854458941	0.84542667189911
ST6GALNAC3	1166.54579846554	-0.870656984619906	0.371228674180628	-2.3453387229357	0.0190098007790547	0.380526358244315
PIGK	37.4946161804463	0.0700625586395758	0.177995321142349	0.393620226587554	0.693861445705616	0.957682408649502
AC118549.1	168.492573933352	0.136286961403243	0.13685335029046	0.995861344380576	0.319317519436984	0.844256716045701
USP33	161.293183451425	-0.0605742668862897	0.0977724293716455	-0.619543436483911	0.535558416248131	0.927288290761209
MIGA1	81.5315626339927	0.239993761440621	0.104941655599091	2.2869256261543	0.0222001645668383	0.405440793777336
NEXN	8.13422432588331	0.163407694574698	0.529519306347672	0.308596292176376	0.757628641707684	0.967848440488204
FUBP1	137.82807720248	-0.207208156660252	0.142158442775627	-1.45758600484458	0.144954689515624	0.721268903959732
GIPC2	14.5752303146777	1.53786508146084	0.793239544124732	1.93871459491816	0.0525361004902164	0.541773248855629
AC103591.3	9.23484403346838	-1.71479697553375	0.719500089548073	-2.38331725102471	0.0171574009550475	0.366253319053747
IFI44L	147.269926211579	-0.209916870304602	0.738216680649894	-0.284356715049842	0.776137026752578	0.970307288238224
IFI44	53.9759615851012	-0.31587494615127	0.573631802559648	-0.55065800874669	0.581868135154408	0.936722860112829
ADGRL2	3.35270932680687	1.74987603564987	1.16757194703214	1.49873079778757	0.133943483640795	0.709197246164241
LINC01362	8.24166715479722	0.362333947316936	0.386148151197998	0.93832884138593	0.348075442346041	0.855285860326682
PRKACB	138.627435952801	0.725825579724417	0.518908210269652	1.39875524294988	0.161886391983843	0.737244225622997
SAMD13	5.79016533513186	0.112443090255937	0.488898964570665	0.229992490073446	0.818097605363308	0.975463896264379
RPF1	16.6232290939465	-0.112044809321671	0.175604121011963	-0.63805341626372	0.52343890904846	0.924450649809553
GNG5	24.6903975649794	0.098898728839211	0.261110989430395	0.378761265678458	0.704865153466543	0.958900907319856
SPATA1	21.9519545455558	-0.456665615177973	0.40052704723526	-1.14016174021261	0.25421892384522	0.810153664726507
CTBS	52.916729579269	0.0182288772844579	0.2321890068114	0.0785087870213627	0.937423340766535	0.989811470570987
SSX2IP	7.66909397351856	-0.177868320322699	0.661871867868534	-0.268735277865033	0.788133402252494	0.971383746088297
MCOLN2	4.47823519201256	1.51542081952453	0.849336186005804	1.78424143995458	0.0743844412659534	0.602935284004601
WDR63	2.79054404144074	-0.0115923127639975	0.700282067090749	-0.0165537764120629	0.986792600579058	0.997540617854504
C1orf52	34.2878795055904	0.0836266113432796	0.20003910022899	0.418051327203282	0.675909590370503	0.957682408649502
BCL10	16.7233818559406	0.331925465481787	0.347375869611873	0.955522517590675	0.339313523678453	0.849809857503642
AL078459.1	19.7868276528889	-0.0881210126084514	0.582920601940461	-0.151171552892639	0.879840389879321	0.982439783616372
ZNHIT6	52.9195066768666	0.0402711093938628	0.236121393975438	0.1705525649999	0.864575598952174	0.979930613455568
COL24A1	4.79184253371085	0.20008412528442	0.739540844436903	0.270551825216316	0.786735752137524	0.971383746088297
ODF2L	58.7757591773803	-0.158761182640796	0.390146288695189	-0.406927317370517	0.684061371675904	0.957682408649502
CLCA4-AS1	4.90401599078212	0.12822797225579	0.520451425544483	0.246378366860349	0.805389350928605	0.974409164546494
SH3GLB1	82.4764908379636	-0.267642403864905	0.17804158697626	-1.50325779729537	0.132772578427337	0.708141850509208
SELENOF	71.6147530384585	0.052311214072518	0.163565051776124	0.319819016987307	0.749105530698568	0.965133487009212
HS2ST1	86.1150254776529	0.112559486474164	0.202016767783623	0.557178929794209	0.577405184116891	0.935045003791757
LMO4	46.0223819919648	-0.00414351779493208	0.291456875343786	-0.0142165724862199	0.988657198391034	0.997660782827435
PKN2-AS1	10.2217950318942	-0.316524740205904	0.608018272783325	-0.520584256056893	0.602656419247158	0.945072998782732
PKN2	474.941417822516	-0.421770743722753	0.109604367418329	-3.84811986654669	0.000119027814114273	0.030335408803376
GTF2B	55.0546848504264	-0.514252500832136	0.155689820285518	-3.30305796415626	0.000956366170935329	0.0863589368312938
KYAT3	59.4056260097256	-0.110188506067303	0.109858385095884	-1.00300496836114	0.315858464072303	0.843477363537134
GBP3	17.0445718777414	0.188459295954277	0.350401037186584	0.537838864483512	0.590688298124287	0.940051655364794
GBP1	8.43019471705427	0.630916671844925	0.426497393696688	1.47929783667943	0.139060730803515	0.716159967885574
GBP2	37.9860589177175	0.30964692401497	0.444554505258723	0.696533091785362	0.486095040865772	0.91137876407282
GBP4	9.07320180354137	0.251035310612052	0.405424445584615	0.619191352041101	0.535790308237642	0.927288290761209
GBP5	3.2866593843783	0.547233280413279	0.601781687181608	0.909355156645258	0.363162684522161	0.866427101581918
LRRC8B	52.8964844919291	-0.215354282337496	0.312515698278203	-0.689099086938623	0.490760914574497	0.911847640182095
LRRC8C-DT	15.4751559345196	0.0384625055223636	0.476406205381688	0.0807346862569688	0.935652951199827	0.989463629349652
AC093423.3	11.9374457006704	-0.540270792372432	0.520226303188364	-1.0385303262469	0.299023224121152	0.83385357164026
LRRC8D	9.60629611918031	-0.0143284431934567	0.432387896700583	-0.0331379377239571	0.973564589423426	0.994523339468743
ZNF326	66.6137430500935	-0.387710285727917	0.141080396477631	-2.74815137615091	0.00599323320910623	0.21322591928398
ZNF644	253.726187364906	-0.201484025365655	0.0730967602643239	-2.75640157836096	0.00584411976587793	0.211292679811121
HFM1	7.22648442797854	3.41370467060504	1.35204018056324	2.52485445305548	0.0115746215560953	0.3063031198557
CDC7	7.06273852856747	-0.0657275583353328	0.387997872220504	-0.169401852538972	0.865480566449768	0.979930613455568
TGFBR3	2.92976272337856	0.451265042508499	0.796391695663123	0.56663705179993	0.57096079630277	0.933679346825614
BTBD8	27.9688169447269	-0.720810098416482	0.474244831020692	-1.51991134382028	0.128533259032482	0.706685597860027
GLMN	43.4072849893011	-0.289449529618746	0.196119117569608	-1.47588635521987	0.13997440307469	0.717566835051731
RPAP2	96.3421586601461	-0.0668817996539814	0.113135476258478	-0.591165581883249	0.554409481451953	0.931644864316584
EVI5	306.224556252231	-0.0590312118779339	0.0996487208566575	-0.592393072088191	0.553587404422393	0.931644864316584
RPL5	84.535518267391	0.213779933651349	0.301551588828698	0.708933202712426	0.478365929594315	0.907359405019477
DIPK1A	71.912464363135	-0.560024625642839	0.255634781674343	-2.19072155195322	0.0284719485050524	0.43759928278715
MTF2	107.171270467221	-0.432890718963873	0.13846723170704	-3.12630442327145	0.00177018204130794	0.116269187615754
TMED5	59.3931548465215	0.213444591628056	0.265236858587488	0.804732014866824	0.420974340768898	0.880874095228934
CCDC18	69.9635195835071	0.170087690394063	0.212335279679576	0.801033585425527	0.423112202853179	0.881817592028681
DR1	35.010333564411	0.0610810540597127	0.215657774328507	0.283231403318988	0.776999457139794	0.970307288238224
FNBP1L	178.160990014537	-0.22605342389826	0.16705861944429	-1.35313834539165	0.176011437487683	0.754409049994805
BCAR3	176.208947154844	-0.142950625196154	0.30711627209779	-0.465460928591358	0.641601410580766	0.950195703232282
AL109613.1	3.16792644305265	-0.111534391674416	0.394219439050468	-0.282924636956165	0.777234608286698	0.970307288238224
DNTTIP2	22.0013332471517	0.829129981971463	0.404877574347709	2.04785355994898	0.0405743504417914	0.502588278973369
GCLM	13.483519692303	0.994074052675267	0.553418406401473	1.796243206183	0.0724558459585891	0.595254823184656
ABCD3	51.5115004739032	-0.0220209920499031	0.148907293263864	-0.147883905262329	0.882434390277093	0.982447091576771
ALG14	20.3400906994606	0.292767125719183	0.287334717966049	1.01890620037699	0.308247499807219	0.839849438097351
PTBP2	173.479348673782	-0.482041335513595	0.1321014571367	-3.64902360626329	0.00026323891667086	0.0448316684191946
DPYD	1255.76089520719	1.58724741092443	0.322736525613784	4.91809040797531	8.73925508259663e-07	0.00139915473872372
DPYD-AS1	32.6857102889685	0.697704601375738	0.691537315300954	1.00891822601373	0.313013853470674	0.842199354507211
SNX7	33.2392109000561	0.110293644321102	0.236527787935092	0.466303115096855	0.640998549320511	0.950195703232282
AL445433.2	2.99982794302384	0.1470945726002	0.974818240059153	0.150894358102362	0.880059051110039	0.982439783616372
LINC01708	5.22546324604519	0.52453622464431	0.785700215807042	0.66760351351759	0.504386714342286	0.915983980411147
FRRS1	61.6757553983728	0.261934261915098	0.447544156180725	0.585270209202161	0.558366042816709	0.932041219392208
AGL	37.5724625036758	-0.193188969126269	0.222776758814594	-0.867186371478949	0.38583990229195	0.868808736969037
AC093019.2	5.29547521629693	-0.589494318072364	0.459438499242633	-1.2830755782202	0.199465598881656	0.778202765627472
SASS6	9.1850528251103	-0.44215913818367	0.251405278929843	-1.75875041314092	0.0786199105256386	0.616634301293558
TRMT13	47.8877140219305	-0.0881710064663498	0.197262253073874	-0.446973534431497	0.654894168802732	0.953277021709898
LRRC39	13.5426736737092	0.362874113771489	0.720558077882158	0.503601479061949	0.614541453009493	0.946458425212607
DBT	24.5975095698668	0.165367696946166	0.186067489399199	0.888751159485883	0.374136829610053	0.867886784420318
AL445928.2	4.07876321894029	-0.556400850219981	0.639257894265721	-0.8703855755416	0.384089726811685	0.868438728385555
RTCA-AS1	6.91695165924174	-0.169948359496437	0.508488213328477	-0.334222809972298	0.738211432836855	0.96293910739487
RTCA	31.2061820672087	0.069893753029811	0.244852740183476	0.285452198645754	0.775297721464622	0.969985799350793
CDC14A	117.624208695763	-0.136868591502275	0.213003441595606	-0.642565164567267	0.52050629297621	0.922805078529526
EXTL2	14.5589870382396	0.129911553660214	0.321989571070473	0.403465097420129	0.68660610595142	0.957682408649502
SLC30A7	81.7676510878157	0.206902132275286	0.149990638994604	1.37943363440654	0.167761095011192	0.742810658401526
DPH5	17.0771746590672	0.150015498812478	0.333615135047225	0.449666346196323	0.652951041018013	0.952924776253365
AC093157.1	14.9141678090434	0.282943659851963	0.334014553362457	0.847099795513777	0.396939499097878	0.874742103311359
RNPC3	120.232842251203	-0.109415387748874	0.199557399401453	-0.548290306834282	0.583492582051415	0.937234445256133
AMY2B	16.3544088732104	-0.254714414327501	0.359261766939821	-0.708993936363306	0.478328239703872	0.907359405019477
PRMT6	3.28446053836448	-0.296312412219814	0.503110853444826	-0.58896048493279	0.555887781483095	0.931644864316584
VAV3	17.5765259686783	2.17024979398023	0.674962673994578	3.21536268240763	0.00130279808189098	0.0968551766116702
SLC25A24	60.300717519545	0.109648604004468	0.313949901613584	0.349255099112678	0.726897804212468	0.961155927085394
FAM102B	185.805729974639	-0.378886089153061	0.213455023139822	-1.77501603653935	0.0758952393274417	0.607978733620454
HENMT1	8.26227791232405	0.0876811357437215	0.298232429677365	0.294002687228137	0.768755849964421	0.969784785417542
PRPF38B	272.785297829657	0.0803766249150785	0.358044445113652	0.224487842255352	0.822377726005642	0.975463896264379
STXBP3	113.360201023691	-0.113040683786612	0.217998254457637	-0.518539398711463	0.604081978654508	0.945362652889915
AL449266.1	11.0104804789306	0.0238496391073625	0.272716359277964	0.0874521762115997	0.93031209758066	0.988139797084871
GPSM2	8.52842324723417	0.187292497522759	0.747672849620643	0.25050060011914	0.802200240663435	0.974409164546494
WDR47	23.9467842751062	-0.114230033024421	0.203498083571803	-0.561332229864051	0.57457107408145	0.934121316553649
TAF13	9.80720226415406	0.475137883533588	0.330067663420526	1.43951660883615	0.150004207667348	0.723538045452126
TMEM167B	16.6682861756618	-0.133631461299763	0.290103399268613	-0.460633903762123	0.645061283051947	0.950195703232282
AL356488.2	2.84244237626511	1.04414591075599	0.634022027832012	1.6468606214304	0.0995866975309794	0.667890774984238
SARS	39.4772850117496	0.0789249417755758	0.266951739433411	0.295652472402275	0.767495496795051	0.969554678903008
CELSR2	2.72490531213065	1.57697929304511	1.03228242233404	1.52766264243798	0.126596319921177	0.70589711168935
PSRC1	17.7757974680935	-0.901513412339676	0.584203442800258	-1.54314977676006	0.122794439717966	0.700617268715431
SORT1	335.780213080518	-0.459625163756364	0.303831930913886	-1.51276122418691	0.130340321607864	0.707170538318356
PSMA5	26.2699083411866	0.203730499236162	0.291814987391135	0.698149540082023	0.485083679339469	0.910739510667995
CYB561D1	13.5480670038741	0.0667539369005703	0.264818111740065	0.252074665369162	0.800983351887906	0.974263511014274
GNAI3	98.2324370411779	-0.295227332606854	0.151060450433246	-1.95436549911068	0.0506580078172922	0.534387740484414
AMPD2	33.568295741524	-0.219271948399718	0.588391364940905	-0.372663437067504	0.709398952259171	0.958900907319856
GSTM4	11.8320481211738	-0.764722550816749	0.337614230418236	-2.26507795559865	0.0235078961363227	0.415636877084773
GSTM2	5.52399010575368	-0.575267327661158	0.361520389145903	-1.59124449113433	0.111554563693487	0.689028009814731
GSTM3	5.3913512452886	-0.760718089912712	0.835156109184196	-0.910869335142388	0.362364224575521	0.866427101581918
CSF1	6.38323001057664	1.96774190096091	1.08564609284844	1.81250769834034	0.0699077855121709	0.585096844989274
AHCYL1	60.0845684395026	-0.299796555658432	0.448755677370841	-0.668061867016085	0.504094101871406	0.915983980411147
STRIP1	28.4056552931355	0.0635971053406839	0.134978586956233	0.471164402997533	0.637523336871557	0.950195703232282
KCNC4	7.45040485793008	-0.340861286799861	0.367803882073503	-0.926747387434432	0.354057707429208	0.861728689847191
RBM15-AS1	5.84783934140333	-0.21953759414053	0.350432823076075	-0.626475545907613	0.531003071715334	0.925492592412576
RBM15	17.1482428727759	0.010267792534851	0.210519461244101	0.048773602564683	0.96109971923159	0.992722496353342
SLC16A4	7.80717756673997	0.0582811868488904	0.487822947603762	0.119472007487909	0.90490141596183	0.985876770881223
AL355488.1	7.45437947587708	-0.0160115045907989	0.328601234094135	-0.0487262460682422	0.961137459376528	0.992722496353342
LAMTOR5	9.74388728270541	-0.299165288865474	0.555068061966968	-0.53897046031677	0.589907237339321	0.939897559622926
CD53	280.9353264164	-0.225559300672363	0.147260395710457	-1.53170375228284	0.125595556044297	0.702808846357584
LRIF1	29.5172302301647	0.312539676789278	0.430195835846913	0.726505583611685	0.467528885784933	0.903320254809688
DRAM2	119.758973117123	0.156643612635446	0.158624274253437	0.987513502411202	0.323390966906799	0.84542667189911
CEPT1	90.6578450017345	0.124539286973164	0.197347956785629	0.63106448630956	0.527998360691011	0.924941696090224
DENND2D	24.4116820200336	1.53518812584814	0.434013728785724	3.53718793675781	0.000404411783482438	0.0539546242039241
WDR77	17.1596743149807	-0.159803822189632	0.284652169152077	-0.561400331729972	0.57452465794305	0.934121316553649
ATP5PB	21.6606041348838	0.178868356179702	0.278186290930581	0.64298048470094	0.520236762944142	0.922805078529526
C1orf162	52.2925158045727	0.266836569583048	0.404322219163306	0.659960192480225	0.509279375262675	0.916885123360117
TMIGD3	127.430381731868	-0.608558915529697	0.258364544387775	-2.35542735545138	0.0185014141727873	0.380526358244315
RAP1A	547.325601871515	-0.399232962333646	0.121219176272145	-3.29348024472086	0.000989552952466013	0.0869814086965529
LINC01160	3.32792556815092	-0.23639049735139	0.619891240103848	-0.381341890412564	0.702949573706474	0.958709869030839
INKA2	36.1374044808315	-0.529327099518633	0.425192030236429	-1.24491303194065	0.213163720019061	0.781844480528102
DDX20	12.9423781296657	-0.15086340703982	0.27094231533309	-0.556810060674178	0.577657209321915	0.935045003791757
AL445426.1	22.3297754740246	-0.905293356341805	0.449699476300398	-2.01310742851982	0.0441033289136186	0.510137008221387
CTTNBP2NL	253.313637465951	-0.608426254353294	0.179698361078657	-3.38581971867276	0.000709659884838868	0.0757443650418018
WNT2B	120.991583436796	-0.417450609305779	0.333545857939614	-1.251553869937	0.210732472619912	0.78163236633585
ST7L	55.4901069845845	0.0258596890815641	0.160386056428891	0.161234022815626	0.871909085334456	0.981124426950902
CAPZA1	171.422358663331	-0.140538357301449	0.141754440207207	-0.99142120060592	0.321479952282705	0.84542667189911
MOV10	27.4166276085778	0.140039596378735	0.261070719991811	0.536404834610055	0.591678790827123	0.940692893857224
AL603832.1	2.8108213226947	-0.79174292158458	0.626134917849727	-1.26449252232024	0.206053302962993	0.779329053412354
RHOC	10.599359533485	0.104094974573348	0.454284983536345	0.229140249723926	0.818759910808445	0.975463896264379
LINC01356	18.778792515266	0.166212326179563	0.535238058239755	0.310539065039933	0.756151057155714	0.967848440488204
LINC01357	51.8243790201683	-0.49779751972197	0.506055984831047	-0.983680728305518	0.325272518295937	0.84542667189911
SLC16A1	11.3729558881533	-0.322302763335843	0.458375174298321	-0.703141839715082	0.481967360085181	0.909672553488211
SLC16A1-AS1	88.397781776103	0.551158534849357	0.263360161820361	2.09279387983253	0.0363675583928153	0.477739167071978
AL357055.3	12.0762093561036	-0.0813299313186078	0.335540393511982	-0.242384919643672	0.808481918424611	0.975120887905998
LRIG2	49.8237173144676	-0.129758189578476	0.147255979741592	-0.881174331977408	0.378223469851204	0.867886784420318
MAGI3	166.649534036443	-0.0282936617104441	0.255601677400813	-0.110694350671558	0.911858725960131	0.985876770881223
PHTF1	44.3075813048106	-0.0111340037441597	0.318097157864831	-0.0350018963353671	0.972078228744286	0.99443783125558
RSBN1	63.9899149043937	-0.275880943231866	0.238555969141739	-1.15646212595062	0.247492182693668	0.806848240544088
PTPN22	31.6566592729779	1.48330767548874	0.592897349376247	2.50179508653436	0.01235654204704	0.31415891280034
AP4B1-AS1	3.61491022726324	0.404001407843349	0.605684712317989	0.667016022737661	0.504761898888523	0.915983980411147
AP4B1	20.7806507145117	0.176171660169141	0.348247341462811	0.505880847299891	0.612940298430195	0.946458425212607
DCLRE1B	4.46725960464652	0.926562287162983	0.534563386190512	1.73330667812099	0.0830411744368239	0.627370274308542
HIPK1	69.0287922317016	0.133700515891661	0.207026106530357	0.645814762845167	0.518399326093019	0.922362759778121
OLFML3	24.0759260262687	-0.475124492832916	0.514671465600614	-0.923160743482162	0.355923443201663	0.863057073178132
SYT6	120.671612593336	-0.439615067496594	0.374968027255073	-1.17240680682768	0.241033767960085	0.803948046883533
AL121999.1	21.5386683481223	-1.56411162810699	0.784318652625065	-1.99422979789146	0.0461269471402465	0.516252775168735
TRIM33	177.233343871261	-0.0259527577751546	0.0960522095153961	-0.270194281902434	0.78701079153773	0.971383746088297
BCAS2	60.1296086556356	0.250074920190418	0.527602096615576	0.473983939401645	0.635511360130264	0.950195703232282
DENND2C	7.29565725080425	-0.15140547003273	0.362959288869829	-0.417141741995836	0.676574734574751	0.957682408649502
NRAS	9.65335385433341	0.729882580612531	0.296820340873667	2.45900458999602	0.0139322836527297	0.329779495131119
CSDE1	119.881525444649	-0.0452789935626219	0.147447689836057	-0.307085133805529	0.758778572889489	0.967848440488204
SIKE1	14.1815362014677	0.0929216865162087	0.325577675487128	0.285405583712641	0.775333430179178	0.969985799350793
SLC22A15	27.8650101166162	1.8306884788514	0.909950672695507	2.01185463540395	0.0442352626401848	0.510137008221387
ATP1A1	69.1921622033109	0.0944366201035882	0.283689866283402	0.332886829342178	0.739219711667397	0.963558525039286
LINC01762	16.1028321043089	0.387047358499052	0.404768607966679	0.956218814604599	0.338961696320857	0.849744501163582
AL390066.1	10.103184039438	0.221634943729766	0.262853299430242	0.843188745243751	0.399122891894181	0.87646123648741
CD58	139.676651770533	-0.0969113938861351	0.192660252966909	-0.503017059272627	0.614952278311606	0.946458425212607
PTGFRN	5.78652312489583	0.230420136170486	0.597486725379246	0.38564896320371	0.699756665632433	0.958096051421126
TTF2	41.4745758431862	-0.107148850836892	0.209858401689115	-0.510576893631464	0.609647358959256	0.946458425212607
MAN1A2	134.897588564051	0.202031932182344	0.13436091351801	1.50365107598992	0.1326712325149	0.708141850509208
GDAP2	80.5306837842779	-0.111729119174349	0.134306646665529	-0.831895680134088	0.405467830418148	0.877958355243423
WDR3	11.6490378649428	0.342655774821637	0.33540435063315	1.02161994671446	0.306960813212406	0.839301063963306
WARS2	21.3653756409342	0.264234393702127	0.274269625444094	0.963411071402026	0.335341272423443	0.849176959014882
WARS2-AS1	59.3217051474099	0.308791197628067	0.215975365113881	1.42975194168671	0.152788226695019	0.726416429262392
ZNF697	7.13522034277313	0.302989302316254	0.423150269833313	0.716032397747513	0.473971344400145	0.905657911245272
PHGDH	3.58991675099853	4.07274100534375	1.28198131626079	3.17691135875746	0.00148852524152741	0.103825212718886
NOTCH2	158.88256582098	0.516544608662032	0.205465556251368	2.5140204425801	0.0119363514762831	0.310733312415111
SEC22B	39.699150154205	0.0729847617836886	0.206713413341418	0.353072210476944	0.72403430577237	0.959571691260623
NBPF26	25.2218276106845	-0.136812639373039	0.408478867148033	-0.334931988840094	0.737676390762658	0.96293910739487
LINC00623	153.940100425817	0.189259295961355	0.144479129868431	1.30994210813494	0.190215420776025	0.769284461439154
FCGR1B	45.4075191714427	0.581206290768943	0.621543694610716	0.935101258058716	0.349736118287695	0.856332111653045
AC244453.3	41.4354545588323	-0.536334626387142	0.41756290916891	-1.28444029536682	0.198987941383286	0.778006865062893
AC244453.1	2.64457196707565	0.228672829886698	0.875160553485564	0.261292432543887	0.793867001881247	0.972680511506216
FAM72B	3.66285948688478	-0.128005201630146	0.485557346447309	-0.263625301041628	0.792068660593724	0.972457963978217
SRGAP2C	470.773249528584	-0.713904430088532	0.249109676179346	-2.86582376500927	0.00415925720653358	0.182437555826309
SRGAP2-AS1	53.3859244368855	-1.00819129981736	0.52841569471588	-1.90795108831778	0.0563975383019927	0.551404328680857
AC244021.1	756.662298763244	-0.301555812365609	0.416202301429746	-0.724541434128786	0.468733399234071	0.903460881872722
AC239800.2	2.87269683160439	0.498260614700533	0.680683708747858	0.732000205524385	0.464168442329439	0.900564232149279
LINC02591	10.5392720113706	0.279037394936229	0.2634763274168	1.05906059064962	0.289572186318913	0.829347174054705
AC239798.2	3.57707976609616	0.736695479326447	0.827830918526457	0.889910563666514	0.373513911254499	0.867886784420318
NBPF15	40.7163524715748	0.0432107803349348	0.149297366774059	0.289427611943942	0.772254167466903	0.969955672214153
LINC01632	13.5390795133706	-0.843633993031303	0.430010183377547	-1.96189305658977	0.0497749363794669	0.531264487623511
FP700111.1	62.5991923113074	-1.03703098511862	0.584813592226874	-1.77326758287161	0.076184377996943	0.608608158925068
SRGAP2B	739.091122036896	-0.885286068337898	0.273371791720168	-3.23839582265351	0.00120203911615692	0.0921899221541189
FAM72D	2.68068871315189	-0.422838493126952	0.537600846795171	-0.786528696239304	0.43155781414463	0.884995989018374
NBPF20	6.60856007260849	0.681180276411153	0.346477137561629	1.96601796356618	0.0492965356164962	0.528802368656686
GPR89A	25.5325275448089	0.322599058616703	0.340761715679942	0.946699830915576	0.343791756640056	0.85268312460722
RNF115	138.147811783742	-0.0862440650176051	0.0991946166451399	-0.869442999372997	0.384604872595585	0.868786456473414
POLR3C	38.1615193894125	-0.0540325286964428	0.183191116775356	-0.294951685690644	0.768030787807472	0.969554678903008
NUDT17	4.70185614502068	-0.111617573010209	0.423898589345433	-0.263311970871534	0.792310133740535	0.972457963978217
PIAS3	8.41729848769481	-0.237854800729788	0.216731989879937	-1.09746051268921	0.272440133239981	0.820059622422761
ITGA10	5.26993663126764	0.296911350573789	0.477159791146132	0.622247213791027	0.533779324899361	0.927257939870851
PEX11B	10.0556317255826	-0.385465010635037	0.394087254154159	-0.978120978468011	0.328014493314772	0.845824366896638
RBM8A	17.219756129427	-0.137836994910906	0.331281764272803	-0.416071784734279	0.677357475678279	0.957682408649502
LIX1L	25.1015181740985	0.139266082022153	0.20944554895791	0.664927389075906	0.506096936535589	0.916305194462195
POLR3GL	5.88370418762481	0.0180258003417382	0.331236186556042	0.0544197798228437	0.956600720184711	0.992722496353342
TXNIP	271.80796007362	0.435194540108016	0.30990121511552	1.40430085098502	0.160229280992967	0.734508457751581
NBPF10	27.6058379254195	0.245076811500904	0.266904426455664	0.918219359474032	0.358504035285545	0.864426714270887
NBPF12	59.5199127488423	-0.135655164669348	0.140706366913549	-0.964101111022903	0.334995235750096	0.849176959014882
PRKAB2	17.328834437454	-0.235816933097972	0.19906829197571	-1.18460318696433	0.236174376377551	0.799560642201498
AC242426.2	45.2770610839713	-0.137169036970946	0.2867286538237	-0.478393195593513	0.632370375722867	0.950195703232282
FMO5	18.2786709303741	-0.614628289283268	0.254680597990274	-2.41332984975455	0.0158075066387602	0.355776141400248
LINC00624	11.7303134638652	-0.392732473169146	0.378971229797311	-1.03631210574796	0.300056560293944	0.834909935832171
BCL9	4.921242899259	-0.278962465162891	0.453416995734737	-0.615244835961315	0.538393042007124	0.928224709060722
ACP6	25.9048336480069	0.0201713281185373	0.234554083961322	0.0859986224834336	0.931467512269572	0.988469088070736
GPR89B	37.0324978454483	0.859861029138865	0.45493486486046	1.89007503173582	0.058747925884306	0.559070692222815
NBPF11	51.8709461497907	0.17552126650668	0.17160791601393	1.02280402083801	0.306400516549905	0.839258989582356
NBPF14	48.457499880787	0.324970155691379	0.263693106347823	1.23238017175439	0.217807104208464	0.786763551496086
PDE4DIP	319.608465796774	1.01448014000164	0.507831981642861	1.99766886819485	0.0457525714918026	0.514768489584108
NBPF9	39.4836901009244	0.220078848471241	0.238950030678818	0.921024566709758	0.357037601090465	0.863827127613369
AC245297.3	289.046115876851	-0.0432108009860533	0.150705890215689	-0.286722708211407	0.774324648662341	0.969985799350793
AC242842.3	20.1338568724301	0.00562876200533604	0.260953373584262	0.021569991328426	0.982790971411165	0.996448921688844
FCGR1A	86.2080261185056	0.824643229501694	0.527867905417297	1.56221513192734	0.118237317031712	0.693399064350808
HIST2H2BF	63.7763931433697	-0.561829283708312	0.473047634770563	-1.18768014553293	0.234959448866824	0.799333340178523
HIST2H2BE	26.6527640784441	-1.54215462533129	0.532266951408387	-2.89733304172037	0.00376349997260011	0.171588760688224
HIST2H2AC	7.90491765143083	-0.742573969224307	0.59960978785814	-1.23842869856553	0.21555714490118	0.784334065879066
BOLA1	2.69794719377609	0.206371997254697	0.472289975518627	0.436960358999951	0.662140096859221	0.955449705511284
SF3B4	7.25876727681631	0.651481436284208	0.310594987868368	2.09752720336978	0.035946931647611	0.476767790018473
OTUD7B	3.74961495663469	-0.750992341054688	0.761273193967043	-0.986495185967628	0.323890176410944	0.84542667189911
VPS45	114.205946037509	0.0156105021249655	0.124633627932679	0.125251125108847	0.900324743897771	0.984818720298328
PLEKHO1	126.317496911949	-0.40730167446925	0.222513341819296	-1.8304595631844	0.0671812480869391	0.57748820503189
AC242988.2	4.54700088552696	0.665057148622353	0.507386258872968	1.3107512018548	0.189941833892114	0.769284461439154
ANP32E	23.0533870142937	-0.426444996922557	0.314239377324371	-1.3570705255133	0.174758802677506	0.752879497037838
APH1A	24.0494892582818	0.403038830688387	0.259154608059978	1.55520611308254	0.119896988873923	0.696723449338488
C1orf54	24.5638687925647	-0.643165119461614	0.303019391948351	-2.12252131893671	0.0337939843708252	0.466415249807682
MRPS21	22.0486935687863	0.0477146899194614	0.192641770012525	0.24768610627051	0.80437728256356	0.974409164546494
PRPF3	38.5587980017308	0.123809695250766	0.135772933857681	0.911887897926288	0.361827732910581	0.866427101581918
RPRD2	160.13348412807	-0.181352296915614	0.104770419625809	-1.73094941838852	0.0834607864120644	0.628064484351187
TARS2	14.5376169609594	0.296533739476915	0.281020353777211	1.05520377969492	0.291332135890622	0.83076054611867
AL356356.1	24.5557244901231	0.0989009410681167	0.347518098587617	0.284592202449513	0.775956585871795	0.97026769031006
ADAMTSL4	13.9603294808401	0.0918181497662999	0.521440508174355	0.176085571272108	0.860226716267936	0.979679115440106
MCL1	96.3379672103904	0.276942511632729	0.434034236905218	0.638066051211545	0.52343068456785	0.924450649809553
ENSA	96.4686505283693	-0.161844246173347	0.175413671221542	-0.922643286844745	0.356193129738563	0.863057435809972
GOLPH3L	42.3393062113706	0.0865533035106704	0.194212433876502	0.445663039091044	0.655840666985512	0.953584537864516
HORMAD1	6.76320685433908	0.433025256963045	0.48055848358196	0.901087529940966	0.367541782597146	0.867886784420318
CTSS	193.00739802822	0.134103492062689	0.18350311495446	0.730796815607024	0.464903268900004	0.901374669705004
CTSK	4.87700154318654	-0.010697295425396	0.3771008849433	-0.0283671978839414	0.977369285963931	0.994840909536772
ARNT	91.7764080130444	-0.21150166407147	0.105256088032287	-2.00940076745577	0.0444946489117898	0.510137008221387
SETDB1	61.7134945368271	0.0872700681628921	0.174519590229451	0.500058864727754	0.617033629602731	0.946458425212607
CERS2	22.8642221033344	0.315670872416343	0.355336362993751	0.888371991418999	0.374340686324	0.867886784420318
MINDY1	6.9899532883154	0.116618462652362	0.261233082021672	0.446415368795777	0.655297233233481	0.953449918749315
PRUNE1	12.9401486658857	0.0361265058367689	0.251084355269436	0.143881946758498	0.885593691741	0.982919267724046
BNIPL	5.20199001153482	-0.12233697561066	0.641028785580683	-0.19084474576261	0.848647230860722	0.979325453284159
C1orf56	24.9749430562875	-0.154049244355221	0.574035755444138	-0.268361757772442	0.788420873051757	0.971383746088297
CDC42SE1	123.235404716227	0.112515786776513	0.206843140949365	0.543966728894613	0.586464368316273	0.938742361546735
GABPB2	41.0577794444106	0.220579940703977	0.267266713057672	0.825317669306536	0.40919126294605	0.878573881943878
SCNM1	29.8541730524515	-0.0357365608387788	0.242178859353485	-0.147562677164226	0.882687911874061	0.982486032439643
VPS72	12.2218585511924	0.134354227549386	0.223858014205434	0.600176089412146	0.548388887051137	0.930610212200486
PIP5K1A	140.804673848039	-0.170116947980189	0.156644709193916	-1.08600506749063	0.277476750278346	0.822221116367004
PSMD4	33.1926731028587	0.176594363285356	0.189111848423672	0.933809091060901	0.350402379186093	0.856970340388673
ZNF687	8.02574538178203	0.299848631556231	0.253277038380386	1.1838760966002	0.236462113604939	0.799560642201498
PI4KB	67.9432444542258	0.260616990767023	0.141876603944721	1.83692718546158	0.0662206453968574	0.574889227523559
RFX5	9.13011833712605	-0.276558677215529	0.231540586421864	-1.19442850814778	0.232310390782838	0.796421703733028
SELENBP1	3.32497277879521	-0.360864898384703	1.05881495603983	-0.340819608115855	0.733239388161687	0.962292223087876
PSMB4	16.0258404109323	0.112409962133599	0.370008198931097	0.303803976393864	0.761277237121951	0.967848440488204
POGZ	206.323344457638	-0.179911984379066	0.0831829761431009	-2.16284620629059	0.0305530103728247	0.450931845365126
TUFT1	4.31760460406129	-0.411991496493485	0.408764046487538	-1.00789563082585	0.313504569377079	0.842199354507211
SNX27	135.024779621707	-0.0419187849180005	0.179180045664589	-0.233947841471529	0.81502547147427	0.975463896264379
MRPL9	6.93063782113798	-0.0511982024614978	0.290955646296812	-0.175965660447328	0.860320920440728	0.979679115440106
TDRKH	5.90978076353567	0.096612436148756	0.346488041100007	0.278833393043054	0.780372686421219	0.971000646331149
THEM4	16.942684779409	0.258869583655945	0.347942811729028	0.744000378595401	0.456876246062241	0.899995257621306
S100A10	4.46866964656417	0.418247930535708	0.933478431507734	0.448053127333819	0.654114854974888	0.952984307348944
S100A11	65.1159518497071	0.644643121018951	0.422452326502745	1.52595471862021	0.127021141899165	0.706322402924925
TCHH	7.33997926138512	1.70582659066895	0.949969388284576	1.79566479899871	0.0725478434565309	0.595254823184656
FLG-AS1	29.8492400462791	0.40464824336727	0.339059186269753	1.19344427095196	0.232695425511314	0.796527567611957
S100A9	6.68508915325154	1.57548588207927	1.09638630793329	1.43698062505823	0.150723498887311	0.723538045452126
S100A8	5.33230016204221	1.1295850155725	1.07492634016816	1.05084876364253	0.293328055428193	0.83275831992577
S100A6	11.9051294791709	0.903859519437519	0.742903693205019	1.21665772791909	0.223734468816376	0.788333171004165
S100A4	11.5581904120457	0.4257489612993	0.562536135859898	0.756838421852662	0.449146670900152	0.894521934518604
S100A13	17.1878464039844	0.398640003554943	0.758008293218892	0.525904541046791	0.598954533645144	0.943235433048445
CHTOP	33.58654884339	0.0610320565529869	0.184065250411971	0.331578374605669	0.740207651168791	0.963731905746888
SNAPIN	5.19934299845918	-0.236840702822533	0.414597670044561	-0.571254302507483	0.567827273405703	0.933679346825614
ILF2	15.1011530846342	-0.0619021953395457	0.221576293748754	-0.279371923287681	0.779959415587846	0.971000646331149
INTS3	50.0135575893634	-0.161529323348938	0.135186348832532	-1.19486416153631	0.232140107117719	0.796264191741763
SLC27A3	5.22683787126025	-0.441768659099347	0.444454407414024	-0.99395720175146	0.320243704010097	0.845184702444123
GATAD2B	216.867437466763	-0.265035602000014	0.123998136345642	-2.13741601132805	0.0325641702743182	0.459847731944286
AL358472.5	5.79020323854907	-0.341044090479933	0.523163094257713	-0.651888663828287	0.514472998441807	0.919874827238479
DENND4B	86.4226612594178	0.137681572647308	0.14601344145248	0.942937658873796	0.345712791086251	0.854133747517237
CRTC2	18.7358442359494	-0.101129794762911	0.284831462456064	-0.355051348228466	0.722551123588747	0.959519960511362
SLC39A1	3.38005492222547	0.383029124030308	0.572506473890216	0.669038939293737	0.503470638863851	0.915983980411147
CREB3L4	3.11148820148806	0.151084696813591	0.498701921334119	0.302955914846713	0.761923458500797	0.967848440488204
RPS27	49.6075452835424	0.473263684487075	0.516966689200312	0.915462629166996	0.359948812594928	0.865119983433259
NUP210L	7.50950554045736	0.28403498000999	0.440498284627769	0.644803827669854	0.519054321142015	0.922805078529526
TPM3	95.1753583991654	0.0917575423162648	0.199259068362349	0.46049368327571	0.645161904479191	0.950195703232282
C1orf43	54.4232486912092	0.2694629301169	0.154222280548957	1.74723735868606	0.0805961738973504	0.623651659283571
UBAP2L	61.414888464394	-0.170663999784973	0.131133727840087	-1.3014500738749	0.193104443255252	0.771694761064983
HAX1	13.0065796920347	-0.0410851821763766	0.424427929218983	-0.0968013161904309	0.922884178676449	0.987328813939856
ATP8B2	4.76350351967783	-0.77388481322805	0.603643526765229	-1.28202288091301	0.199834619835256	0.778202765627472
IL6R	170.910435555131	-0.185390022620424	0.19792749970749	-0.936656214494728	0.348935425818997	0.855405343622931
SHE	2.997292957754	-1.3892616628168	0.581757843392237	-2.38804113875974	0.0169384456086705	0.362965146785712
TDRD10	5.44941678289347	-1.53306451829495	0.567131184746222	-2.70319206477943	0.00686770498935519	0.230916078262131
UBE2Q1	19.7277961014396	0.181979802391619	0.259383501950158	0.701585879685545	0.482937460044456	0.910116614037493
ADAR	119.342438191661	0.23208829095522	0.152952784765974	1.51738519380557	0.129169459937529	0.706685597860027
PMVK	17.9059023746679	0.877060356086704	0.451967523868233	1.94053844528529	0.0523142866121458	0.541435623598901
PBXIP1	16.5239698295719	0.390340338700376	0.429763792959453	0.908267157669104	0.363737089834081	0.866805009513009
PYGO2	9.95387315298015	0.628022333460265	0.326046918535682	1.9261716573823	0.0540829435439479	0.544048398373559
FLAD1	14.367765496422	0.142501429404619	0.205093161416494	0.694813168905389	0.487172394272396	0.911444277219526
ZBTB7B	19.1221816362188	-0.112919282634364	0.243989299511148	-0.46280424125405	0.643504690884549	0.950195703232282
ADAM15	12.206803195845	0.132911089721386	0.388786141290571	0.341861696201899	0.732454976750984	0.962292223087876
SLC50A1	9.13359018560503	0.350713116563922	0.290819985230628	1.20594572029084	0.227838420227565	0.793841089493524
DPM3	5.65408080315648	0.228521926396923	0.403190589756877	0.566783878896382	0.570861024665138	0.933679346825614
THBS3	6.55386193699009	0.409278455589101	0.345405671399981	1.18492106377476	0.23604865829987	0.799560642201498
MTX1	4.30485854275161	0.635345661926741	0.410729934537266	1.54686963014403	0.121894685631467	0.698495969216436
GBA	18.9922181634522	0.552527523532172	0.286303231107252	1.92986827775335	0.0536231608539512	0.544048398373559
FAM189B	7.14736170212451	0.538255837349236	0.411432866166473	1.30824705951286	0.190789525096676	0.7700964588828
SCAMP3	25.2514075909234	0.349268914232601	0.197490759254985	1.76853294579546	0.0769718494540015	0.611572858440975
CLK2	20.1095819497869	-0.0761019038564913	0.222752016145248	-0.341644063086137	0.732618772762279	0.962292223087876
FDPS	41.8765925145778	-0.0960598862979187	0.194755609788222	-0.493232962081938	0.621847989953496	0.947964610280861
RUSC1-AS1	3.1534052898748	-0.19109029436198	0.396570465924645	-0.481857099258344	0.629907463786214	0.949606479514703
RUSC1	5.3011235231374	0.287218994058219	0.570139349409236	0.503769814091639	0.614423142187135	0.946458425212607
ASH1L	527.101061606429	-0.0088698580242934	0.120654419738891	-0.07351457197746	0.941396648689716	0.990056751211799
MSTO1	7.84401317289188	0.749596831742896	0.367246139973042	2.04112923228525	0.041237983469673	0.506468465567119
YY1AP1	88.7257459913654	-0.169674557935668	0.136976723739432	-1.23871087950998	0.215452588191544	0.784334065879066
DAP3	108.128726346365	0.0664646647116781	0.0991638809955887	0.670250740938979	0.502697962719116	0.915983980411147
GON4L	145.801612085196	-0.129712499360001	0.180948167303733	-0.716848925815703	0.473467319177901	0.905521619220665
SYT11	7.42227098618965	1.11974330965284	1.14193461920089	0.980566917602012	0.326806355103889	0.84542667189911
RIT1	24.0234380256308	-0.208735837159343	0.267477416590724	-0.780386769918359	0.435163252848792	0.887367836742647
KHDC4	46.3961677749151	0.0595644810977067	0.157501380005123	0.378183867949407	0.705294008621464	0.958900907319856
ARHGEF2	98.8152758804306	-0.165849394925567	0.163775742343231	-1.0126615367616	0.311221855800527	0.842199354507211
SSR2	23.3491732953256	0.414047859531284	0.281942993680402	1.46855168885889	0.141954426675907	0.71979332446204
UBQLN4	19.4768857133977	0.293280182330994	0.271088900192881	1.08185979625991	0.279314831542352	0.82281154729487
LAMTOR2	12.075740852378	0.37286270811631	0.331869844401977	1.12352090557731	0.261216326931985	0.811462215703337
LMNA	6.53945826298953	0.745712600184575	0.880208399595205	0.847200050042146	0.396883625643672	0.874742103311359
SEMA4A	6.63637302581009	-0.265647784565913	0.63386255942487	-0.419093667256427	0.675147678679452	0.957682408649502
SLC25A44	10.4416170795764	0.377987815931033	0.22730288761531	1.6629257106964	0.0963273070868618	0.660528465835268
SMG5	55.5646044378919	0.160631430253277	0.230467728825594	0.696980141522699	0.48581522168565	0.911206767115611
TMEM79	12.1795688545453	0.353272003330799	0.497499776289137	0.710094798365265	0.47764535174211	0.907359405019477
GLMP	12.89062806934	0.146071909322552	0.271454202008858	0.538108853138275	0.590501900781347	0.940051655364794
CCT3	60.8979438101428	0.672355828938842	0.419466975786023	1.60288143704028	0.108960832719822	0.684438619654477
MEF2D	77.3908036506963	-0.269547302928424	0.257369062331181	-1.04731819934741	0.294952845042305	0.833022279890152
NAXE	3.93755261579391	0.0700822095330882	0.53189648493793	0.131759113883346	0.895174826921868	0.984641436570678
GPATCH4	14.4227653724149	0.168085455780536	0.40462451418065	0.415410954822899	0.677841088521357	0.957682408649502
ISG20L2	13.6196762741481	0.226113967243546	0.209198511947514	1.08085839205336	0.279760109365806	0.82281154729487
RRNAD1	21.010455098593	0.229382248614809	0.209823865855801	1.0932133371923	0.274300142527431	0.820273917018707
MRPL24	6.48389909570637	0.478809854244358	0.479178421228823	0.999230835596645	0.317682881552047	0.844134967512961
HDGF	21.3509570562294	0.399990514179587	0.381639275504036	1.04808529900733	0.294599308836951	0.83275831992577
PRCC	29.6697377338028	-0.00552071802576137	0.132346066333048	-0.0417142585248323	0.96672648719626	0.993806312545926
ARHGEF11	148.40098471892	0.0443297941392129	0.133836552819521	0.331223370636211	0.740475768407971	0.963731905746888
ETV3	17.7162723899751	-0.0580074925002302	0.30817555822903	-0.188228725320002	0.850697355382031	0.979325453284159
CD1D	5.21610718810241	0.644098100197354	0.711270825145368	0.905559566661145	0.365169018112679	0.867707110210636
MNDA	52.0268151126313	-0.762290080492727	0.500703542954958	-1.52243795998324	0.127899379428349	0.706685597860027
IFI16	423.025639405887	0.17977341003085	0.207586110770746	0.866018489210912	0.38648002257916	0.869189838313236
AIM2	3.41939654809449	-0.201889639660099	0.685905112035568	-0.2943404796342	0.768497743615189	0.969554678903008
DUSP23	5.53371360107041	0.433628560574369	0.430235212864179	1.00788719195623	0.313508621068656	0.842199354507211
SLAMF8	25.3451586585924	2.25461646660226	0.659795376670752	3.41714499119224	0.000632815674188886	0.070479157869663
TAGLN2	9.93394995692667	1.17561426373159	0.577359653450737	2.03619053861009	0.0417312259637857	0.506468465567119
PEA15	32.4650395951868	-0.143972938856486	0.578680803684728	-0.248795083472172	0.803519294375662	0.974409164546494
DCAF8	15.2401454334759	-0.199472530475699	0.249478475520692	-0.799558078344738	0.423966884365007	0.882005108131527
AL139011.2	7.3966400411084	-0.1337581342582	0.438823239859184	-0.30481096284035	0.760510131481176	0.967848440488204
COPA	194.315505029762	-0.00464805179535694	0.273493551749132	-0.0169951056089998	0.986440520367426	0.997448172234548
NCSTN	29.6747338324701	0.105257480172619	0.208008508892288	0.506024877218483	0.612839185749714	0.946458425212607
AL138930.1	8.54899941853214	-0.0655148595352615	0.684092316793849	-0.095769032814623	0.923704012514549	0.987490062685382
CD84	175.812957771765	0.222131145313602	0.313788947908292	0.707899837755031	0.479007460491837	0.907359405019477
CD48	5.12022183699375	3.45350782994044	0.845856632302861	4.08285245755915	4.44862685627272e-05	0.0167582390515121
F11R	23.4952095730129	0.522089484200551	0.537849942834718	0.970697294209791	0.331699039674617	0.847015262110748
AL591806.3	4.63632612294108	0.43449761034228	0.481264092237966	0.902825740274506	0.366618387632477	0.867886784420318
USF1	14.8210217043637	0.106349811770938	0.19963021651924	0.532734040093012	0.594217698993778	0.941107986733313
ARHGAP30	85.5851908233135	0.269672840060945	0.231720111733718	1.16378694125109	0.24451036555278	0.805994359123419
PFDN2	24.2104999056116	-0.254443794625233	0.34314576591084	-0.741503523873717	0.458388195941892	0.900075567736414
NIT1	20.8483749359709	-0.0707247688618674	0.232346417064028	-0.304393628081546	0.760828021681204	0.967848440488204
DEDD	11.7908134784803	-0.323916563494905	0.265064195090416	-1.22203062312665	0.221696046709118	0.787202498993619
UFC1	12.6322833960683	-0.054125682884036	0.354053197608909	-0.152874435959264	0.878497296064111	0.982439783616372
USP21	4.19882344073429	-0.0260219657359549	0.404526260573897	-0.0643270122909642	0.948709845293994	0.991519048794474
PPOX	8.74590014950621	0.274691663381538	0.298337896478677	0.920740095789912	0.35718613711915	0.863829313486041
B4GALT3	8.17070253813881	0.0815735384129757	0.27663803490707	0.294874630816325	0.768089652389337	0.969554678903008
NDUFS2	46.9506714890278	-0.116956944172239	0.283196178707289	-0.41298913250212	0.679614575917995	0.957682408649502
FCER1G	72.9135707454674	0.639277663383373	0.508232119932011	1.2578458509645	0.208447509933112	0.780625193090622
TOMM40L	8.87829686502024	0.485980687892953	0.31536469116827	1.54101172865179	0.123313931493418	0.700647870089609
MPZ	5.0092089600675	0.40807982348414	0.362812383484593	1.12476817787965	0.260687282470291	0.811195994625727
SDHC	49.5402370459374	0.12419468670319	0.124391827899252	0.998415159585714	0.318078085591743	0.844134967512961
AL592295.4	29.773331410028	0.168122672139264	0.295348898454947	0.569234126210595	0.569197264287083	0.933679346825614
AL592295.3	10.7476306957962	-0.613512086308763	0.540195950057854	-1.13572137340729	0.256073192538908	0.810153664726507
FCGR2A	297.399770537254	0.912676202493982	0.357179688500175	2.55522985174879	0.0106117698023443	0.291664265297052
HSPA6	184.087021265345	1.70457954769135	0.693287368628518	2.45869119332637	0.0139444504644515	0.329779495131119
FCGR3A	145.426176382425	0.117983558428041	0.491910757415865	0.239847485848529	0.810448492806164	0.975329684691585
FCGR2B	33.723515787851	1.3945820377725	0.532566552584728	2.61860612726075	0.00882898235621674	0.265449779385972
DUSP12	19.3266905979738	0.278377095180625	0.251218925100147	1.10810558985415	0.267816217143494	0.817575300837445
ATF6	450.569258231789	-0.111157569825076	0.265860905671025	-0.418104232152964	0.675870910820619	0.957682408649502
OLFML2B	37.6172449664938	0.751379161501538	0.36405236831413	2.06393152990889	0.0390242087632102	0.494383843560036
NOS1AP	67.5999336913623	-1.45575075465313	0.51194078261887	-2.84359207954899	0.00446081178806651	0.188743549720455
UHMK1	63.4386681186134	0.118407915868396	0.207236125679523	0.571367156571466	0.567750787522766	0.933679346825614
UAP1	9.04056777482417	-0.174047256635598	0.34619698762606	-0.502740528821678	0.615146711004097	0.946458425212607
DDR2	2.75816933870253	-0.135263181457221	0.675474209211217	-0.200249216939273	0.841285677054556	0.978719803469915
HSD17B7	33.5951849732661	-0.199076468774934	0.245462069821628	-0.811027418287469	0.417349925366874	0.88041221768219
RGS5	4.21645910105519	0.784083101093475	0.813436626653794	0.963914182619156	0.335088952689056	0.849176959014882
NUF2	3.66981679697329	0.0865905834820688	0.567827996110069	0.152494389278552	0.878797015392801	0.982439783616372
PBX1	23.2977805584794	-1.70813055748638	0.884404970237048	-1.93138959523096	0.0534348908986801	0.544048398373559
MGST3	76.1565088809687	-0.00918970539579527	0.30115844566441	-0.0305145199415581	0.975656713535036	0.994523339468743
ALDH9A1	18.3452653054977	0.31256377156989	0.290509645632997	1.0759152966809	0.281965140103404	0.823331199747557
TMCO1	31.4066517608878	0.0834661091536104	0.244019313816139	0.342047143106466	0.732315414485972	0.962292223087876
UCK2	32.5527698284649	-0.106773483001231	0.379511357639379	-0.281344631331665	0.778446081296347	0.971000646331149
FAM78B	3.83748768107514	-0.299271082639705	0.697050541839343	-0.429339143543311	0.667676434428164	0.95626894254861
POGK	30.9027967957184	0.166645061971432	0.153172978686968	1.08795339360734	0.276615683006607	0.822017092331467
TADA1	7.96034973960648	-0.324941137559267	0.390798014128134	-0.831481035757582	0.40570193714559	0.877958355243423
DUSP27	4.25147240531727	-1.37649710312626	0.92888945160424	-1.48187397407623	0.13837383123815	0.715063157639781
POU2F1	216.853055282038	-0.220814014479777	0.120537350601073	-1.83191362161739	0.0669642907930967	0.576880142729112
CD247	24.8872079331601	-0.077192954430881	0.627761148434505	-0.122965485556701	0.902134429037189	0.985377602516486
CREG1	102.696969251967	-0.0756675997729721	0.27303516127379	-0.277135001294194	0.781676446819181	0.971000646331149
RCSD1	415.012028632735	-0.235345024643935	0.203623916235529	-1.15578282254288	0.247770000892529	0.806848240544088
MPZL1	166.535753326979	-0.277135729199095	0.218793605645743	-1.26665369575661	0.205279143615254	0.779329053412354
ADCY10	10.4449583887422	-0.0181332064159364	0.651804212192734	-0.0278200203017014	0.977805698250001	0.994895229872224
MPC2	20.3240744516032	0.239928099128754	0.351361348272263	0.682852853077164	0.494699828259871	0.912923728502325
DCAF6	237.544909739583	-0.254085342508346	0.181630392783338	-1.39891423794606	0.161838702444926	0.737244225622997
GPR161	15.6134603149862	-0.412723743117979	0.349092731014788	-1.18227538544908	0.237096449022587	0.799560642201498
TIPRL	30.0768711720356	-0.0686583273047565	0.172123469782346	-0.398889979336207	0.689974273074469	0.957682408649502
SFT2D2	94.8194416212094	-0.0410853729895525	0.135491600746803	-0.303231881261259	0.761713154341415	0.967848440488204
TBX19	30.6492466919981	-0.0892171929306825	0.293991595416108	-0.303468515160806	0.761532838102358	0.967848440488204
LINC00970	3.58937233926124	0.0807900578431604	0.878813811645114	0.0919308012375497	0.926753019225953	0.987590703905982
ATP1B1	24.0031427290252	0.909618150518697	0.885598351260406	1.02712267838361	0.304362701146757	0.837429895732037
NME7	41.6055140131943	0.0986465095565672	0.237290753565176	0.41571998939888	0.677614912289975	0.957682408649502
BLZF1	28.4566798254365	-0.016545749405396	0.210631431616606	-0.0785530881046886	0.937388102443102	0.989811470570987
SLC19A2	26.3235394129827	0.58158078443288	0.53145546964268	1.09431705505619	0.273815947806734	0.820059622422761
C1orf112	33.4152230327296	-0.175909879754871	0.373861078671643	-0.470522046263526	0.637982087042822	0.950195703232282
SELL	5.98966326526912	-2.27128478820828	0.804561905888682	-2.82300811358888	0.00475753675996621	0.190420408817648
SCYL3	21.8757984071135	0.074408453585022	0.240489282300419	0.309404447771069	0.757013887444381	0.967848440488204
KIFAP3	33.7732644880298	0.0530048522230883	0.297211390826432	0.178340581347511	0.858455510311516	0.979679115440106
GORAB	12.8923132679709	0.136195958344481	0.239904370337205	0.567709367499419	0.570232329770445	0.933679346825614
FMO4	17.042422569823	0.181744901102154	0.281917493321938	0.644674081627878	0.519138415838561	0.922805078529526
PRRC2C	458.025406525323	-0.0477567353231808	0.266052260376796	-0.179501332766523	0.857544070929853	0.979679115440106
MYOCOS	11.4080123603581	-1.57007163923173	0.738653772307986	-2.12558535283169	0.0335378002706555	0.464380698234114
VAMP4	21.0134116121035	-0.0357543917696596	0.18682256958193	-0.191381543727133	0.848226678785676	0.979325453284159
EEF1AKNMT	9.23164835816461	-0.27445468984547	0.259293370890463	-1.05847167979243	0.289840455426831	0.82940918770502
DNM3	88.3964427453281	0.0842092477170061	0.582629798437288	0.144533025847407	0.885079579374375	0.982919267724046
PIGC	22.7682034233487	0.101129906811796	0.242499104575227	0.417032083433628	0.676654940665708	0.957682408649502
SUCO	94.341260184111	0.043279558311617	0.112207793914337	0.385709020753569	0.699712181267767	0.958096051421126
AL031599.1	4.93107952327632	0.58826204228492	0.604446283020966	0.973224683167611	0.330441645721123	0.846933541941653
AL645568.1	46.3561218191791	0.257430737319572	0.171607337620722	1.50011497695124	0.133584622029347	0.708141850509208
PRDX6	30.1739665117083	0.668161037376183	0.573972402699326	1.16409958777443	0.244383655690837	0.805994359123419
KLHL20	71.6753044955137	0.133187590625115	0.18527142006692	0.718878230527988	0.472215950701148	0.904538384992816
CENPL	2.94827264946616	-0.18666849400071	0.46951662752441	-0.397575896267924	0.690942830975562	0.957682408649502
DARS2	12.4658101468672	0.296529053707253	0.189087167806564	1.56821352367286	0.116831309337289	0.693182521206545
ZBTB37	50.1287788983908	-0.186698180137076	0.12242278049753	-1.52502809835171	0.127252089424799	0.706322402924925
RC3H1	187.550187822634	-0.0645193841788036	0.102024383991606	-0.632391803356655	0.527130888630201	0.924941696090224
RABGAP1L	556.816147054709	-0.111044892949526	0.124720249411131	-0.890351755018343	0.373277039093398	0.867886784420318
Z99127.1	3.50098199092042	-0.472885306171264	0.6890050737899	-0.68633065874267	0.492504619865595	0.912351630205169
CACYBP	56.5251631340858	0.960444082230319	0.712666292533997	1.34767715590323	0.177762242598357	0.757806109397033
MRPS14	12.6696092342239	-0.358932768774476	0.300276198035659	-1.19534205881963	0.231953413521446	0.796263554109537
KIAA0040	9.35615211371498	0.516529805469306	0.393137012656071	1.31386714768874	0.188890915964477	0.768907310733152
COP1	439.081425447132	0.0281747194322946	0.086547600608327	0.325540156333159	0.744772295857201	0.96461154467985
AL359265.3	5.83292300890021	0.318594927477977	0.427052924766449	0.746031484627376	0.455648396041017	0.899388238170174
PAPPA2	9.15914343517628	-0.000304875072115141	0.416633563088233	-0.000731758310241021	0.999416141394126	0.999650288088713
ASTN1	21.9022252477765	0.917253532390304	1.31283718960781	0.698680338774008	0.484751823795481	0.910500272645919
BRINP2	19.957492604588	0.433851381559717	1.359844668857	0.319044808201797	0.749692534817939	0.965296192623495
AL122019.1	3.20227587598366	-0.00745536441885063	0.597115895742024	-0.0124856237658621	0.990038172392112	0.997660782827435
SEC16B	12.3214165591491	-0.267347796635327	0.33833639335167	-0.790183385201021	0.429420677741783	0.884389779790442
RASAL2	686.983656618673	-0.344612612501361	0.269059319220464	-1.28080533876245	0.200262048368844	0.778202765627472
RALGPS2	165.275665790884	0.101229801443811	0.371313412939774	0.272626298744103	0.785140493988723	0.971383746088297
ANGPTL1	7.49397174694025	-0.635212759710136	0.798783344444422	-0.795225343803263	0.426482431852113	0.88288136207562
FAM20B	29.1511968169232	0.0668994673430339	0.17499807725096	0.382286870769987	0.702248592100889	0.958587827163671
TOR3A	19.2988409720188	0.163297067065226	0.258724954486359	0.631160868843968	0.527935345107818	0.924941696090224
ABL2	162.567264115964	0.29416238697037	0.189863801274265	1.54933370656285	0.121301521020163	0.698381139027244
SOAT1	225.880533990784	0.145171937646735	0.14906143980772	0.973906718155936	0.330102857729382	0.8467371444875
TOR1AIP2	53.3988560582725	-0.0214035724780542	0.162832288540515	-0.131445505494623	0.895422892737667	0.984641436570678
TOR1AIP1	41.9729501764621	0.232044085551969	0.157781251155698	1.47066957482159	0.141380498165497	0.71914274047009
CEP350	340.074961272559	-0.160691861959928	0.131697204301228	-1.22016152744125	0.222403648086253	0.787202498993619
QSOX1	43.7721087757888	0.0967391843670688	0.113210268262	0.854508922664038	0.392823067685764	0.872422130592616
ACBD6	176.987166201458	0.155965335413891	0.126443646622655	1.23347704356659	0.217397836372233	0.786467754250193
XPR1	194.991380101914	-0.0674755240957746	0.137470260238864	-0.490837247114622	0.623541563642743	0.947964610280861
AL162431.2	12.9474478997551	0.32458333512709	0.472298192967111	0.687242381953584	0.491930000864723	0.912200929255322
STX6	118.197477165718	0.29796506177083	0.221866630789833	1.34299178163967	0.17927463500117	0.757968472184097
MR1	62.8295291189261	0.434487496950605	0.234565608002254	1.85230691170391	0.0639817637808544	0.571763304258927
IER5	102.807806033551	0.915259040931355	0.605349654668907	1.51195104163717	0.130546317811262	0.707170538318356
GLUL	308.28166920654	0.951200363531892	0.422244651619102	2.25272329651661	0.0242766011085121	0.418985183840791
RNASEL	13.3010091251243	-0.307578829539502	0.281668567426165	-1.09198847549835	0.274838166707167	0.820273917018707
RGS16	122.586601753156	-0.254083061032377	0.528939237517061	-0.480363419861022	0.630969000411794	0.949897981561288
NPL	466.62284876859	0.61222181114348	0.254240312473714	2.40804381172548	0.016038256215835	0.355776141400248
DHX9	111.754910892825	-0.184244136848242	0.147451394029835	-1.24952455051705	0.211473279774096	0.78163236633585
LAMC1	2.89575480907701	-0.206903864386955	0.884661747762957	-0.233879067236887	0.815078864496811	0.975463896264379
SMG7	98.2985379677625	-0.00817092019011342	0.154017062942515	-0.0530520452345148	0.957690439965652	0.992722496353342
NCF2	44.4931484281247	-0.017331626623759	0.294228539090807	-0.0589053212761595	0.9530275196482	0.992190902733294
ARPC5	91.2832108957369	0.353913380234893	0.18445229099767	1.91872585762225	0.0550190372865491	0.546534354080726
RGL1	120.546996747438	1.36142448524991	0.468424875694956	2.9063881016782	0.00365627645526563	0.171588760688224
TSEN15	49.9532614133178	0.0263938021572398	0.231459822097233	0.11403189511721	0.909212509697993	0.985876770881223
C1orf21	3.65425415519344	2.51790858171357	1.15448802461891	2.1809741877095	0.0291853257257042	0.44288866026612
EDEM3	98.0798970428269	0.0473993122562789	0.198956108803004	0.238240044708611	0.811694919914908	0.975329684691585
FAM129A	205.681528116378	0.663368534518062	0.385450546371612	1.72102112907244	0.0852469898477487	0.631123379173391
RNF2	47.1024004776867	-0.131329037084163	0.134061268609386	-0.979619531028131	0.327273960374218	0.84542667189911
TRMT1L	37.1338210923054	-0.0549959160919118	0.184271127616381	-0.298451074801058	0.765358912092075	0.969510132140767
SWT1	50.1029002090297	0.0257768512831748	0.184723715231917	0.139542728722257	0.889021293569035	0.983335545957052
IVNS1ABP	103.589242949964	0.048939580032955	0.341067950406523	0.143489237187555	0.885903810773575	0.982919267724046
TPR	135.585730749328	0.137509386497267	0.199114924082033	0.690603113409093	0.489814990380967	0.911444277219526
ODR4	64.2542751890806	-0.0671064451157827	0.118268999629103	-0.56740519769535	0.570438919350842	0.933679346825614
AL596220.1	19.4453736360759	0.457201711505763	0.281303753307244	1.62529545422169	0.104099619579362	0.673600038745745
PTGS2	3.56835067208603	-1.14445398275682	0.847309601178113	-1.35069162578301	0.176794235941866	0.75605361400448
PLA2G4A	207.27590163889	-0.711100934812233	0.221788437392204	-3.20621283586007	0.00134494470185566	0.0982067830827204
ERVMER61-1	24.5940008404038	0.438358397195411	0.38052313536327	1.15198881870067	0.2493256680392	0.808169928248903
AL954650.1	2.81153639750277	1.07324006530503	1.11698816214777	0.96083387602012	0.336635702555655	0.849176959014882
RGS18	30.8301607527236	-0.175410237292722	0.350096242344297	-0.501034333068382	0.616346960257565	0.946458425212607
AL390957.1	28.7152005997835	-0.537748970060156	0.38140857804347	-1.40990266348668	0.158568426113551	0.732234582380354
RGS1	452.080267050683	-0.839800322877814	0.570102990038408	-1.4730677396048	0.140732771169583	0.718551663990673
RGS13	3.7576423433491	0.358571227033962	0.975614077979558	0.367533879560802	0.713220825165931	0.958948336775399
AL136454.1	11.0742394829802	0.722990204824043	0.717838957167398	1.00717604917539	0.313850180567243	0.842199354507211
RGS2	74.4593131109673	0.719970777176944	0.615488111021402	1.16975578290562	0.242099262456816	0.804699122412466
UCHL5	37.9764026367012	0.122904957358679	0.178916836677733	0.686939025084913	0.492121153400271	0.912200929255322
RO60	53.1190877593203	-0.0827423150001637	0.233458439228378	-0.354419892781096	0.723024228584136	0.959519960511362
GLRX2	10.5914238773052	0.179471414548504	0.272297497433347	0.659100492072772	0.509831239715083	0.916994596021737
CDC73	161.728241904782	-0.0353413442894542	0.108355271362798	-0.326161744093864	0.744301983849343	0.96461154467985
ASPM	4.6817053747349	-0.140749678194773	1.30161345393557	-0.108134775166315	0.913888783283638	0.985876770881223
ZBTB41	28.9257240961091	-0.0899909216594655	0.218384116350508	-0.412076313805852	0.68028348909763	0.957682408649502
DENND1B	71.3404926956094	0.0964030515878694	0.201655876485184	0.478057239234247	0.632609465766561	0.950195703232282
NEK7	238.127281722026	-0.269902059823408	0.15923378236585	-1.6950050159789	0.0900744692477268	0.645592502588072
PTPRC	779.414899773541	-0.247822831888279	0.17585579306454	-1.40923894271329	0.158764526220784	0.732239770622527
AL157402.2	12.4817923930015	-0.795817499835412	0.857711380602553	-0.927838335637263	0.353491435092467	0.861261260618505
MIR181A1HG	151.790229148807	1.07167438186347	0.659089953358532	1.62599107512188	0.103951553967815	0.673450431572977
LINC00862	33.7559180869072	0.159804145294034	0.590703982177583	0.27053168780906	0.786751242086637	0.971383746088297
ZNF281	14.940919042834	-0.250724073435822	0.303277868791676	-0.826714044235275	0.408399159224666	0.878573881943878
KIF14	2.69792524871744	-0.300903125255184	0.753635796781636	-0.399268620917657	0.689695285690881	0.957682408649502
DDX59	21.8044731551735	-0.34862803304104	0.269368808232019	-1.29424054451305	0.195582346110847	0.774152488783037
CAMSAP2	172.32467779179	-0.204482882075953	0.132973488723716	-1.5377718072872	0.124104419177881	0.701471517564126
KIF21B	34.8886450576589	-0.296149517541652	0.336949529998154	-0.878913579559749	0.379448135177113	0.867886784420318
AL358473.1	2.89254686623773	-0.104282038755952	0.623155605991337	-0.167345102496601	0.867098517799115	0.980471247106123
TMEM9	5.40771777002856	-0.0466655090231767	0.645437855849544	-0.072300545436329	0.942362730638901	0.990056751211799
AC096677.1	7.1909241896579	-0.354717880448301	0.570755176999368	-0.621488678058357	0.53427814158704	0.927257939870851
NAV1	49.8561714560703	-0.137640623897148	0.382473408911161	-0.359869786213344	0.718944512477731	0.95899444791273
IPO9-AS1	17.8792527976164	-0.276204617355215	0.351478771005878	-0.785835845973741	0.431963663184246	0.885419908074872
IPO9	78.4623848229075	0.119782748828897	0.124499350346824	0.962115452773143	0.335991612654668	0.849176959014882
TIMM17A	12.0001418340422	-0.0323701527250175	0.374826434780022	-0.0863603783548908	0.931179942707823	0.988461140977407
RNPEP	43.6875993499845	0.05320466080833	0.16394269222259	0.324532067193897	0.745535248718804	0.964784756874644
ELF3-AS1	2.88573746315006	-0.544089398444948	0.556155270753671	-0.978304849484979	0.327923572140729	0.845824366896638
ARL8A	28.5135402492968	0.25580974093936	0.183802758180848	1.39176225357653	0.163994403762424	0.738551449855529
PTPN7	21.6157279262711	0.462321043564766	0.422632865043361	1.09390698595419	0.27399577453724	0.820059622422761
PPP1R12B	144.665855161236	-0.0363447748356146	0.135120714269342	-0.268980037828744	0.787945044251001	0.971383746088297
KDM5B	62.1972773689947	-0.678589590454455	0.305197995167003	-2.22344052451306	0.0261861096665885	0.425335312062026
RABIF	5.56868685116567	-0.233668472587523	0.280491627666197	-0.83306754833197	0.404806634418731	0.877958355243423
KLHL12	27.4398863964357	0.202828965076853	0.190884296249323	1.06257544000334	0.287974529692321	0.827566343323984
ADIPOR1	29.6864474853311	0.334858401317215	0.25616681522536	1.30718883717482	0.191148585742465	0.7700964588828
CYB5R1	18.1819712474208	0.197100758928716	0.220514151190373	0.893823629298768	0.371416264393851	0.867886784420318
TMEM183A	8.60549152568485	-0.300898707908769	0.242914299117578	-1.23870315169518	0.215455451097692	0.784334065879066
PPFIA4	8.79463650230939	0.135390558094858	1.26877007692304	0.106710081327895	0.915018984534662	0.985876770881223
ADORA1	4.27754938413168	0.415984566409997	1.10129063502982	0.377724601643176	0.705635189976106	0.958900907319856
CHI3L1	18.3427852027744	1.55216861287533	0.921629051970297	1.68415764407278	0.0921512065031183	0.651223466303171
CHIT1	36.9479119163153	2.61240258538554	0.841925026265476	3.10289218622395	0.00191639441276035	0.120474612076077
BTG2	86.9043970078016	-0.422263838582435	0.381132119477777	-1.10791984459619	0.267896434404085	0.817575300837445
ATP2B4	90.2634534558106	0.723002580164176	0.334729106333773	2.15996328518632	0.0307755119105769	0.450931845365126
SNRPE	5.60758523047994	-0.125104611265268	0.44260162151648	-0.282657372190874	0.777439496200127	0.970363712563313
PLEKHA6	10.7389450488326	1.51954762977155	0.783312282241934	1.93990017036682	0.0523918233848456	0.541435623598901
AL606489.1	5.70537745748917	-0.234405511422001	0.354130487428244	-0.661918472832693	0.50802347221518	0.916885123360117
PPP1R15B	22.6661934548125	0.186011180218583	0.257725671906502	0.721740984677941	0.470453738999837	0.903821186372976
PIK3C2B	41.3890653485217	-0.374171451921272	0.321610831950956	-1.16342925905658	0.244655384094935	0.805994359123419
MDM4	171.216982840072	0.117177173156575	0.173961638660934	0.673580532228504	0.500578033483261	0.915982191438673
RBBP5	24.2199673867395	0.0638785098661173	0.185363906203194	0.344611371083724	0.730386556007342	0.962292223087876
DSTYK	44.2129514746697	-0.153191283642866	0.133330552680585	-1.14895858873293	0.250573056847783	0.809340469553893
TMCC2	4.72286885803028	0.334359109033106	0.727173939253494	0.459806232022498	0.645655309590143	0.950195703232282
NUAK2	14.0154003682875	-0.413712795605499	0.425897769846122	-0.971389908322305	0.331354151988571	0.846933541941653
CDK18	27.2770120880983	1.2087182983721	0.719079937003096	1.68092340805622	0.092777792575934	0.653290755827003
ELK4	57.3419539131333	-0.267365866037305	0.129491021929369	-2.06474442825186	0.0389471884531913	0.494383843560036
NUCKS1	147.533943808186	0.0517610535797767	0.176601545079195	0.293095134340784	0.769449435781508	0.969955672214153
RAB29	40.3683585347849	-0.117409637098001	0.231192418437685	-0.507843803405894	0.611562887810585	0.946458425212607
SLC41A1	10.4783357892619	-0.117173861370734	0.32913055296659	-0.35601028319795	0.721832864181485	0.959519960511362
RAB7B	12.5275187481493	1.77912864626958	0.87074826733697	2.04321812974803	0.0410308498215444	0.506060328927769
FAM72A	6.53181502095803	-0.78492529535661	0.521823660109414	-1.50419644673074	0.132530792403463	0.708141850509208
SRGAP2	1470.30674509483	-0.715738317266151	0.235524514437399	-3.03891218702158	0.00237434051649289	0.139837684735252
IKBKE	35.8237116369144	0.36115305289225	0.355597494512465	1.01562316513901	0.309808869302183	0.841754772597023
C1orf147	4.40345657878043	-0.44297936517109	0.692315223402914	-0.639852122554417	0.522268742689414	0.924435883964346
RASSF5	52.8357630261572	-0.0508101030708355	0.330738313862085	-0.153626298923514	0.877904399553297	0.982439783616372
EIF2D	16.6815944031071	-0.0681597360169392	0.21230670106223	-0.321043733786626	0.748177248880328	0.965093971985749
MAPKAPK2	66.7807000821764	-0.214603224238641	0.224373280430141	-0.956456240365296	0.338841782550756	0.849744501163582
IL10	5.78962925999195	0.832435780733603	0.650841331023582	1.27901493198723	0.200891797715031	0.778988719932428
FCMR	3.23526322232585	0.552233693683653	0.828887089189658	0.666235125249124	0.505260824839467	0.916034752529401
PFKFB2	26.5262476376922	-0.291058790410332	0.477157154705896	-0.609985174779011	0.541871628272074	0.928915992369804
YOD1	8.2502973564634	0.103617439662326	0.545530186120013	0.189938966346274	0.849356957507635	0.979325453284159
CD55	60.3349310805101	0.0818854805169996	0.592776267785088	0.138138931949764	0.890130617462694	0.983537288426537
CR1	15.5326054631204	1.97450554577603	0.820663691257039	2.40598623627617	0.0161288723639426	0.355776141400248
CD46	83.4241453847918	-0.084175486914431	0.183314604501429	-0.459185928711832	0.646100654419686	0.950305142605345
MIR29B2CHG	236.950793433705	-0.669146275059061	0.248094908115788	-2.69713828526769	0.00699382202574031	0.232667201313459
PLXNA2	16.0123395757107	-0.496316731964064	0.647437675358064	-0.766586114546975	0.443327633773705	0.892212439285009
G0S2	31.5823862771035	2.88423042318647	1.71017392070239	1.68651292612501	0.0916970475163706	0.649947860868664
TRAF3IP3	115.702823981825	-0.295815369097666	0.304616663109515	-0.971106984358617	0.331495006152522	0.846955523399462
UTP25	12.4078169193697	0.011775219230668	0.313090738093821	0.037609605772303	0.969998949043063	0.99417990909432
HHAT	23.0284304487941	-0.0930243892796705	0.336390013080123	-0.276537309856204	0.782135407312839	0.971000646331149
RCOR3	104.190074578362	-0.31989466697836	0.13262557920664	-2.41201334532868	0.0158647008229089	0.355776141400248
TRAF5	23.6262154576586	-0.31923933087824	0.251695293681901	-1.26835637730161	0.204670712392506	0.779329053412354
LINC00467	12.5296792201922	-0.0122627270389375	0.524535223171626	-0.0233782718437675	0.981348536826033	0.99604313898839
SLC30A1	28.4657727151106	0.763698015080622	0.259308832049871	2.94512920768447	0.00322819821757675	0.163425939805229
LPGAT1	84.2479942592992	-0.434864785269803	0.222398277855624	-1.95534241300244	0.0505426682798713	0.534387740484414
INTS7	28.0009659136401	0.160726928121719	0.268069665750349	0.599571487030549	0.548791854335404	0.930860292719886
DTL	2.83828925543286	-0.85456511506938	1.16509749765445	-0.733470904185933	0.463271267492741	0.900254649377489
PPP2R5A	69.223940118056	-0.181353419105135	0.167098852585778	-1.08530619031055	0.277786065099669	0.822441960655702
AL360091.3	13.5432135557519	0.107225117272959	0.347168356562603	0.308856251573792	0.7574308769673	0.967848440488204
TMEM206	32.1375080184569	0.0285984797752756	0.156836588341611	0.182345714591702	0.85531142495055	0.979679115440106
NENF	9.52830483107957	2.13957052500856	0.723981258831768	2.95528440675525	0.00312380938268696	0.161329639409091
ATF3	47.3648589807266	0.14545867957156	0.826656537735513	0.175960236121787	0.860325181938701	0.979679115440106
BATF3	17.5552080940683	-0.137512110600235	0.46652765900535	-0.294756608629411	0.768179815750903	0.969554678903008
NSL1	95.2215676247046	0.0175045128599475	0.187730343997684	0.0932428529516972	0.925710630926667	0.987490062685382
TATDN3	41.5370421748376	-0.260608334840627	0.290135458274496	-0.898229869559986	0.369063012167805	0.867886784420318
FLVCR1-DT	6.20946462645215	-0.089865256262958	0.388728556235205	-0.231177398268071	0.817176988028228	0.975463896264379
FLVCR1	25.0231847706596	-0.0237458401614181	0.321260726945484	-0.0739145440751234	0.941078383007851	0.990006729327684
ANGEL2	44.9809145206911	-0.0676483570865213	0.195312942998203	-0.346358802688993	0.729073081898428	0.962292223087876
RPS6KC1	191.414547059683	0.12710141912889	0.135083428645662	0.940910520285143	0.346750715921666	0.854664363150096
PROX1	24.0746146801495	-0.276270300896417	0.755732346762033	-0.365566330566779	0.714688702872584	0.958948336775399
SMYD2	29.251183576801	-0.230618868263114	0.237089956175826	-0.972706191282467	0.330699347276345	0.846933541941653
PTPN14	63.7764708716106	-1.65181541061489	0.507312925138005	-3.25600892223582	0.00112990200815677	0.090823268722348
CENPF	9.55158495904306	-0.117358312824538	0.694895816127058	-0.168886198622729	0.865886155161722	0.979965527552473
KCTD3	30.9508969806531	-0.0901831014351643	0.220700063670679	-0.408622906288475	0.682816417900199	0.957682408649502
USH2A	5.94571283798821	0.0829405854518912	0.410219559313553	0.202185838214738	0.839771443971732	0.977799332217268
ESRRG	40.3870925740588	-1.86129376435654	1.27662018544784	-1.45798553522291	0.144844530074359	0.721268903959732
GPATCH2	108.070931022296	0.0500426896000172	0.209929860587179	0.238378139536922	0.811587820914328	0.975329684691585
RRP15	29.4842766753055	0.232810772125216	0.264373230531541	0.880614015485356	0.378526770077326	0.867886784420318
TGFB2	7.13498859149175	1.55690102903837	0.840302114669358	1.8527872319481	0.0639128610094419	0.571763304258927
LYPLAL1	97.6230293963356	-0.0968294828918557	0.181853301969944	-0.532459305621293	0.59440791952904	0.941292857730953
AC096642.1	3.52062164722219	-0.484772436088215	0.6084801639825	-0.796693901926697	0.425628826402869	0.882232296697324
ZC3H11B	18.5193912796464	-0.000371374158921973	0.505477283424221	-0.000734699997606614	0.999413794267825	0.999650288088713
SLC30A10	219.153476101269	4.78725736795498	1.25771277336539	3.80632006713681	0.000141049823984452	0.0334549286220899
EPRS	58.558044592604	0.270264045020778	0.232159348889755	1.16413164627335	0.244370665579683	0.805994359123419
BPNT1	6.62791626336722	-0.253022985242993	0.393057644760751	-0.643729968404519	0.519750553136301	0.922805078529526
IARS2	34.0885263546675	-0.0309491458105877	0.206326185382413	-0.150001056595048	0.880763781649766	0.982439783616372
RAB3GAP2	126.620102687451	-0.0223149007688802	0.103109314622113	-0.216419834140712	0.828660507185353	0.9762954099682
MARC2	5.4274040222618	-0.749414580455056	0.575580945737547	-1.30201422754667	0.192911522011429	0.771646088045714
HLX-AS1	8.70711901600967	0.134073693585317	0.43628597542616	0.307306906792855	0.758609779026108	0.967848440488204
HLX	7.3033588997736	1.23214287489795	0.525091344383846	2.34653053811765	0.0189491133209663	0.380526358244315
DUSP10	101.880395419325	0.937643469448004	0.493784639159684	1.89889153101983	0.0575787390828579	0.55555896252427
AL356108.1	8.1263520416886	0.406683921877518	0.55559761927015	0.731975638073738	0.464183437495864	0.900564232149279
AL513314.2	21.6302830717522	0.0638150788571594	0.208444660846038	0.306148781159209	0.759491367845167	0.967848440488204
TAF1A	12.6508133143446	-0.200963464048103	0.264898935911741	-0.758642020800943	0.448066728666256	0.893745804029819
MIA3	87.0415658290568	-0.1874817851011	0.156452268980133	-1.19833215793698	0.230787732116574	0.795503135812314
AIDA	77.4775117385353	-0.274035327545378	0.27363722590662	-1.00145485190269	0.316606956878606	0.844109472044375
BROX	55.3976521235799	-0.124949122407766	0.218305315560542	-0.57235950525041	0.567078444055791	0.933679346825614
FAM177B	87.7648245371925	-0.0965020221673085	0.637182761215582	-0.151451087570554	0.879619892139958	0.982439783616372
AC093152.1	141.425282621399	-0.0197958082702109	0.232540847587339	-0.0851283053089238	0.932159387596827	0.988510916315955
DISP1	13.5790282345324	0.265049398686893	0.326220083874235	0.812486452517361	0.416512557093784	0.88041221768219
TLR5	121.356937845768	0.323470009824163	0.286132604403355	1.13048986674784	0.258269865916298	0.81031234997569
AL359979.1	3.17420690311976	0.226876320686445	0.764211211604106	0.296876461953788	0.766560827099723	0.969554678903008
CAPN2	11.0342121640343	0.328698145484619	0.583346411328639	0.563469902447794	0.573114949228032	0.933857086526271
TP53BP2	34.1074629674187	-0.0942179072404035	0.157073809061453	-0.599832064959612	0.548618161312696	0.93068892848914
FBXO28	117.573470699027	0.218507703092085	0.19022315486097	1.14869140537485	0.250683251059321	0.809340469553893
DEGS1	45.7483945441671	-0.137331756065946	0.230271456343352	-0.59639070446132	0.550914248848438	0.931644864316584
NVL	66.6125152204534	-0.0751537094034851	0.201259687297196	-0.373416606240211	0.708838401911043	0.958900907319856
CNIH4	20.458242810052	-0.171276960180196	0.27335164788204	-0.626581041333643	0.530933898938109	0.925492592412576
WDR26	140.630956496048	-0.233779846738109	0.155806295998652	-1.50045186068817	0.133497394379902	0.708141850509208
CNIH3	30.5635787729153	-0.226328993880277	0.280739595706009	-0.806188358685566	0.420134250036973	0.88041221768219
DNAH14	38.9339427391614	1.49402365515321	0.509976470673859	2.92959330688154	0.00339405896864461	0.168243574519082
LBR	60.3988802032837	-0.0207347335153128	0.178980095412119	-0.115849382399585	0.907771912469807	0.985876770881223
ENAH	4.00426318970744	-0.129695143548355	0.860725438679959	-0.150681201832794	0.880227202671602	0.982439783616372
SRP9	24.4703164866661	0.210116226763022	0.387955766267291	0.541598411552564	0.588095186339979	0.939704972566664
EPHX1	14.5281382588992	0.35703922261312	0.486422133454896	0.7340110534798	0.462942001372075	0.900251972413461
AL591895.1	14.2262422540712	-0.130614599564305	0.366406274154767	-0.356474789809779	0.721485028544898	0.959519960511362
TMEM63A	49.6991552556321	-0.0334851971732536	0.169247712627221	-0.197847265723507	0.843164564333874	0.979325453284159
AL117348.2	6.37051789542959	0.278049647903337	0.32797921491426	0.847766063395281	0.396568266367576	0.874742103311359
SDE2	10.4225299886797	-0.0300489992071634	0.270142234559252	-0.111233992182635	0.911430797016423	0.985876770881223
H3F3A	65.996055610164	0.0878473370050832	0.423272091807777	0.207543418773232	0.835585487487604	0.977149045970674
ACBD3	80.2421963674635	-0.0614428150841046	0.15302895511174	-0.401511041091798	0.688043910845575	0.957682408649502
LIN9	10.076704989076	-0.0472371663988231	0.305589938667098	-0.154576968747267	0.877154828010068	0.982439783616372
PARP1	52.3515589984893	0.382323333355714	0.164209505164721	2.32826554694382	0.0198980075529579	0.389322263334782
ITPKB	143.657042426565	-0.135201377757988	0.235693402805483	-0.57363242309149	0.566216566278093	0.933679346825614
ITPKB-AS1	4.10380800027977	-0.886990552457402	0.756672161506532	-1.17222569770693	0.241106453733532	0.80398111414191
PSEN2	6.58049949011946	0.079930367275224	0.306431567088109	0.26084247140322	0.794213990422549	0.972680511506216
COQ8A	26.8806549584046	0.009438101529499	0.256498511181199	0.0367959310408301	0.970647718412236	0.99417990909432
CDC42BPA	19.0957077382501	1.38572825681755	0.77052713065896	1.79841591772695	0.0721111221523326	0.593954503232846
ZNF678	50.6967899483992	-0.182543694514876	0.157267152365085	-1.16072359529416	0.245754323138659	0.805994359123419
SNAP47	7.90094841640764	0.296214223544869	0.251916175239289	1.17584439849288	0.23965706084785	0.801836388724014
JMJD4	5.45678054923768	0.46683878185721	0.396934922793747	1.17610911776535	0.239551274878484	0.801836388724014
ARF1	98.3489835651313	0.191642296979155	0.199243022735511	0.961851985319227	0.336123960302354	0.849176959014882
C1orf35	15.4059954019578	-0.305478705167796	0.284865013660782	-1.07236301587938	0.283557012834056	0.823725812579131
MRPL55	13.7782916347072	0.268394676527763	0.43378149956833	0.618732418959433	0.536092649425849	0.92737367015752
GUK1	32.7227076294568	0.369572853975335	0.484524079054931	0.762754360312062	0.445609904386958	0.893391729300143
IBA57	5.45175493470777	0.137825428123751	0.299225039218985	0.460607937368785	0.64507991589854	0.950195703232282
OBSCN	7.50041018021789	-0.258485832598771	0.375148242405721	-0.689023173722401	0.490808684526496	0.911847640182095
TRIM11	12.4798125348934	0.190610476859446	0.215213407274461	0.885681237397824	0.375789321615998	0.867886784420318
HIST3H2A	9.89821503035657	-0.765560019497394	0.639501784327667	-1.19711944244574	0.231260002873899	0.796028278202687
HIST3H2BB	8.81451833836525	-1.89201466880446	0.668594155270626	-2.82984027588251	0.00465712474554818	0.189590181110894
RNF187	13.349714345287	1.10431463848298	0.669695480038677	1.64898027745268	0.0991516752869204	0.667412633770956
RHOU	19.9864362437255	0.127238975837165	1.12736525780251	0.112864020739101	0.910138361310648	0.985876770881223
RAB4A	32.8891008422784	-0.0518436908602363	0.163351870161324	-0.31737433314376	0.750959580466176	0.965978225553011
CCSAP	32.9924057937802	-0.445239505496413	0.286178672229638	-1.55580952985602	0.119753391337277	0.696549244435898
NUP133	43.7368629634019	-0.156646509811737	0.186843905715504	-0.838381691989747	0.401816368399929	0.877326626919243
ABCB10	38.4577524831558	-0.235580320035527	0.254882017871426	-0.924272029870556	0.355344701544486	0.862887126230694
TAF5L	32.91110044467	-0.281004590026599	0.172236436305386	-1.63150490136918	0.102783826485334	0.670253219756725
URB2	10.2826768048926	-0.155373901318292	0.279485159617597	-0.555928985749658	0.578259402187678	0.935045003791757
LINC01736	32.5859592771838	-0.242984470669512	0.465923256876151	-0.521511787796635	0.602010296100377	0.944761653697783
GALNT2	433.153518341145	-0.317916263221068	0.194058051316001	-1.63825340440721	0.101368843357022	0.6680911215754
AL136988.2	6.58220525528232	-0.607180083397239	0.549913430458469	-1.10413757832942	0.269533462394124	0.81841421637549
PGBD5	49.7757317379496	2.0059118862277	0.632661203866761	3.1705941094029	0.00152127546182468	0.104682898929429
COG2	31.5847462823756	-0.0777847020187677	0.16805305599346	-0.462858003735409	0.643466151597082	0.950195703232282
TTC13	77.9582019807768	-0.224828992646038	0.149156458817365	-1.50733662108008	0.131724395269362	0.708141850509208
ARV1	12.9162843183786	0.129395326061887	0.297242710310274	0.435318753239798	0.663331074581419	0.95578179809189
FAM89A	26.674173841254	0.238123945223252	0.31291111023678	0.760995494992376	0.446659758051126	0.893637672430302
C1orf131	18.3142598438056	-0.0652874959135436	0.194132077062869	-0.336304524740651	0.736641238197638	0.96293910739487
GNPAT	51.1751904534778	-0.0996892868939483	0.115278639756594	-0.864768070688881	0.387166099299284	0.869582510058931
EXOC8	10.440340366032	0.428610435668058	0.311644621073922	1.37531793165906	0.169032899632224	0.744185311277121
SPRTN	11.2532339774395	0.125384289225544	0.350935518516907	0.357285833464313	0.72087783431349	0.959519960511362
EGLN1	145.965828002432	-0.135422781269962	0.343906420978655	-0.393777996015862	0.693744951235619	0.957682408649502
TSNAX-DISC1	6.65266597436519	0.359333082356674	0.366557612881896	0.980290873054246	0.326942558658995	0.84542667189911
DISC1	1142.44418709239	0.0914904518171627	0.237742673179049	0.384829742989637	0.700363561287334	0.95809842165741
SIPA1L2	333.97086829002	0.0297537573303531	0.205981664943058	0.144448571859919	0.885146264152367	0.982919267724046
NTPCR	23.0936603209246	0.438654064778656	0.233460140822003	1.87892487014774	0.0602547524410346	0.560949739937407
PCNX2	442.199423218589	-0.45581428802617	0.229745492482731	-1.98399665255863	0.0472562131021382	0.520427839563358
MAP3K21	15.9316526164618	-0.462341910690396	0.320809907951146	-1.44117092156893	0.149536401226108	0.723538045452126
SLC35F3	7.08704506904775	-1.34923277307857	1.56333151206453	-0.863049687584674	0.388110148621041	0.870165320535947
COA6-AS1	3.91840539823422	-0.602242470065904	0.562740319760644	-1.07019605476654	0.284531069821942	0.823841937835477
COA6	8.13626649044662	-0.520669606767147	0.412383131914083	-1.26258706157657	0.206737620094819	0.779329053412354
TARBP1	47.6552981792105	-0.0403760173251018	0.432895173032745	-0.0932697332756992	0.925689276589854	0.987490062685382
IRF2BP2	89.2082062087924	0.496387944216078	0.343296139847356	1.44594676898142	0.148192132678564	0.723538045452126
TOMM20	31.4414069989589	0.275725021636125	0.40172660735013	0.686349912082905	0.492492481614449	0.912351630205169
ARID4B	341.866989253001	-0.196909933191405	0.144456658369952	-1.36310735284435	0.17284867979917	0.749164744506117
TBCE	6.16687739447463	0.14282922645719	0.591245206822828	0.241573588773278	0.809110589125118	0.975160316956767
B3GALNT2	43.2707115819188	-0.0370051929460873	0.200326191180895	-0.184724686911616	0.853444982043613	0.979325453284159
LYST	415.08632816943	-0.0299994038683436	0.203654635099183	-0.14730528403507	0.88289106192169	0.982493670875543
GPR137B	87.0201891954047	0.221862825799897	0.320481672135404	0.692279294231089	0.488761950609253	0.911444277219526
ERO1B	53.9711904843996	-0.0309495801365831	0.265755841512399	-0.116458701191481	0.907289015001616	0.985876770881223
EDARADD	5.65328491881835	-0.158903421355337	0.40415913569548	-0.393170430459019	0.694193607814788	0.957682408649502
LGALS8	60.0141003238688	-0.195110867854597	0.240314735609213	-0.811897228690446	0.416850604781236	0.88041221768219
AL359921.1	6.99717862625227	-0.363099583422273	0.34244791367622	-1.06030601712346	0.289005402702184	0.828464905507962
HEATR1	41.3407056879971	0.177185908697621	0.253405407190109	0.69921913136089	0.484415096307923	0.910439269341119
MTR	119.305077829913	-0.0503402011790819	0.127449236264563	-0.394982368310033	0.692855900304006	0.957682408649502
FH	7.59444200660513	-0.209986528389399	0.298963017764185	-0.702382956794449	0.482440371088827	0.909724989752017
KMO	11.2285985542737	1.95319793553227	0.648430026020567	3.01219539064083	0.00259365594247585	0.142971882106898
OPN3	11.0589252668256	0.127930881214988	0.461532750661321	0.277187005757833	0.781636516772489	0.971000646331149
CEP170	547.813643011119	-0.198706142767013	0.0933137596805525	-2.12944096826939	0.0332177939885155	0.463962383211458
AL606534.1	2.68306161174521	-0.852022125411738	0.778662185477688	-1.0942127938177	0.273861661616856	0.820059622422761
SDCCAG8	738.407128194825	0.0797606352644886	0.153162449891174	0.520758419058724	0.602535072639302	0.945048886892503
AKT3	766.987069044446	-0.534316834329049	0.17969176493716	-2.97351876150754	0.00294406407821911	0.154539232433731
ZBTB18	22.9874060451622	-0.138090168330006	0.359177515539257	-0.384462173593139	0.70063592668016	0.958221564219913
AL645465.1	9.0470796433845	0.471963395414858	0.475737324322614	0.992067200291401	0.321164745339896	0.84542667189911
ADSS	36.3222797119377	0.213033434187911	0.167588852428059	1.27116709197206	0.203669211066979	0.779329053412354
CATSPERE	27.4670488743269	0.293402426093049	0.282051487119219	1.04024420892003	0.298226457068439	0.83385357164026
DESI2	49.5184268756073	-0.216932808149538	0.142584628348008	-1.52143194300066	0.128151477941515	0.706685597860027
COX20	26.8045028011743	-0.244279971663466	0.289805780688889	-0.84290924453886	0.39927920290116	0.876580053266723
HNRNPU	346.059534277861	0.160355994836008	0.288702218414085	0.555437348964219	0.578595552007204	0.935045003791757
EFCAB2	54.4707181480364	-0.00254490480787292	0.301232504710855	-0.00844830743055337	0.993259306121274	0.997855925390327
KIF26B	140.731879867933	-0.758650428494829	0.511073388316671	-1.48442561447702	0.13769604358533	0.714012520745307
SMYD3	582.063745283166	-0.249850878100764	0.178108350408303	-1.40280271827793	0.160675676203385	0.735891488710053
TFB2M	7.11436836385006	0.0422535496903066	0.35363107012469	0.119484833941226	0.904891254718552	0.985876770881223
CNST	57.7605631164094	0.0479170626252453	0.099739174957983	0.480423691547792	0.630926151419957	0.949897981561288
SCCPDH	13.7651802341483	0.525457576838266	0.51110083492889	1.02808984241118	0.303907568256592	0.837429895732037
AHCTF1	101.521941560887	-0.00172650740701808	0.172260674336718	-0.0100226439590227	0.992003221010825	0.997660782827435
ZNF669	2.82512865466689	0.379086265280466	0.458940794511396	0.826002547200134	0.408802646872498	0.878573881943878
ZNF124	216.444029174494	0.146042440275901	0.314781632819435	0.46394841709101	0.642684702924678	0.950195703232282
AL390728.6	43.8627326604525	0.263210731182871	0.301795210851306	0.872150126042108	0.383126483494995	0.868438728385555
AL390728.5	5.63152446623693	1.05871930670436	0.352090489774247	3.00695229622131	0.00263881169397103	0.143465502712257
ZNF496	30.7314413996019	0.0848505591714351	0.174315218964098	0.486765066617109	0.626424828954752	0.948711033375011
NLRP3	62.1904676893628	-0.724938900269157	0.250408993171849	-2.89501942836234	0.00379135066167766	0.171588760688224
AL390860.1	6.90278894410525	0.536086697384398	0.57245067205451	0.936476666994551	0.349027820563198	0.855405343622931
TRIM58	4.03163258500537	1.1826414127855	0.715885643155899	1.65199766763301	0.098535026314745	0.667017345948428
SH3BP5L	11.083440489372	0.00929835260120172	0.263066340232675	0.0353460370223632	0.971803814011299	0.99443783125558
ZNF672	14.7605902714772	0.0633180240617933	0.209031286886825	0.302911707643437	0.76195714886764	0.967848440488204
ZNF692	16.2483238406019	0.310495139402825	0.224648889881045	1.3821352047065	0.166930190739327	0.74171119155972
PGBD2	6.00456474910245	0.096345051975121	0.388206389990394	0.248179974516919	0.803995159766395	0.974409164546494
SH3YL1	45.8484800961112	0.142893923946714	0.271965188457862	0.525412552823295	0.599296429087528	0.943235433048445
ACP1	23.4033157088695	-0.308697359274172	0.228619266390585	-1.35026834854232	0.176929921201373	0.756381318673962
TMEM18	8.87246876342973	0.085180552593053	0.315496389107755	0.269988993642524	0.787168721086018	0.971383746088297
EIPR1	56.6362021315973	0.131572442857898	0.218712933801763	0.601575958818935	0.547456435842107	0.930566958230353
TRAPPC12	143.984114565988	0.237996258249388	0.154029099221796	1.54513828524493	0.122312818180902	0.699992214147
ADI1	9.8391005046464	-0.30712558122663	0.424022487970055	-0.724314369968793	0.46887275684564	0.903460881872722
AC231981.1	3.17128047294126	-0.315893191624437	0.61761569731627	-0.51147209016398	0.609020526753373	0.946458425212607
RNASEH1	3.95671987505129	0.207787397712326	0.345912757424432	0.600693074344674	0.548044432716319	0.930610212200486
RPS7	58.7003905709528	0.305903176979074	0.491434298056779	0.622470141356985	0.533632771423224	0.927251192021253
NRIR	8.87294091753841	-0.907230166055578	0.662375537382391	-1.36966133991122	0.170792642097026	0.745319304933122
CMPK2	10.7833079956896	0.0783207795360883	0.741005871641421	0.105695221230296	0.915824172019284	0.985876770881223
RSAD2	18.8422318894064	0.294972055757897	0.848806601745577	0.347513856691601	0.728205310280205	0.961927971748027
LINC01814	2.65124497133866	-0.467240190099327	0.598661859883597	-0.780474290094539	0.435111754894065	0.887367836742647
ID2	118.925561472011	0.035926179858399	0.537763415147229	0.0668066641323362	0.946735618053988	0.990750044614386
KIDINS220	160.373846557526	-0.0739820577031345	0.0998854387831283	-0.740669096561358	0.458894101400313	0.900075567736414
MBOAT2	6.62453299175267	1.47235196331602	1.16865297809814	1.25987097188776	0.207715911927675	0.780204017754376
ITGB1BP1	31.655835359313	-0.0385585964319002	0.237825388016104	-0.162129858185238	0.871203593817777	0.981124426950902
CPSF3	24.4444811041893	0.0945483846621109	0.172610054060834	0.547757111696335	0.583858691055981	0.937234445256133
IAH1	22.8195395221117	-0.218452981916284	0.247674268801221	-0.882017267977123	0.377767469263227	0.867886784420318
ADAM17	175.519987996535	-0.300520929507819	0.136578854950156	-2.20034740822431	0.027782256113812	0.435212904679293
AC080162.1	5.02837691889069	-0.999817961818107	0.530981102023436	-1.88296336349458	0.0597053331125141	0.560949739937407
YWHAQ	53.5979953771694	-0.204860448510665	0.237980388737957	-0.860829119563461	0.389332164500597	0.870559770063485
TAF1B	39.4498144694736	0.200056637984947	0.251850186651703	0.794347785263371	0.426992992514141	0.88294459552006
AC104794.2	4.73234093811102	-0.0718040167395227	0.398465895565273	-0.180201160346884	0.85699464751973	0.979679115440106
KLF11	7.6857583704302	-0.0440356873105714	0.414652248025159	-0.106199080121469	0.915424400777263	0.985876770881223
RRM2	2.78245364710696	0.0432348949249688	0.828487964200501	0.0521853023739347	0.9583810439824	0.992722496353342
HPCAL1	109.060481873843	0.266460259552342	0.209605322959235	1.27124757992985	0.203640584586437	0.779329053412354
ODC1	8.11935333885157	-0.400534898813268	0.660802294517418	-0.606134243383307	0.544425613549336	0.929621869239944
NOL10	75.5739819811368	0.303851360263761	0.153533080446314	1.97906118590521	0.0478091178254177	0.521583629563842
PDIA6	55.7275190331347	0.50003299676679	0.339105645253921	1.47456405921042	0.140329783534271	0.71778908446763
PQLC3	15.0850228994248	0.129879148252602	0.359364042867669	0.361413866607762	0.717790083515608	0.95899444791273
ROCK2	162.015375679127	0.0485552489500534	0.120737945424953	0.402154010316779	0.68757068592009	0.957682408649502
E2F6	11.4477330589932	0.550123360040286	0.240043286939598	2.29176731852832	0.0219190734833661	0.402753345874211
LPIN1	33.6568050258911	0.248759284339822	0.296010790344676	0.840372352812429	0.400699645559218	0.877326626919243
MIR3681HG	6.96785445615221	0.0997582319435264	0.612126702782894	0.162969907194047	0.870542128455028	0.981124426950902
LINC00276	6.89222051904467	-0.534734405320882	0.507631669045987	-1.05339055446606	0.292162031430536	0.831373316721241
NBAS	202.344069025353	-0.110904637958136	0.0982650205296545	-1.12862784091789	0.259054860968609	0.810572230997152
DDX1	36.9699631525503	0.146021197464378	0.174175394956462	0.838357205969757	0.401830116206962	0.877326626919243
FAM49A	359.314499359064	0.117569970418007	0.426510061266363	0.275655795947524	0.782812450284345	0.971000646331149
SMC6	63.5596632942989	0.0267170235988882	0.1531336169863	0.174468703376074	0.861497124618479	0.979905092315257
GEN1	12.2239363770735	0.575240060549217	0.34018068234414	1.69098391062454	0.0908398756104346	0.647815772170627
RDH14	7.56384044922897	0.0362368970784799	0.341231068566608	0.106194600716454	0.915427954728437	0.985876770881223
LINC01376	42.3969930506816	-0.0803556385410898	0.365068296877337	-0.220111248301819	0.82578451475021	0.9762954099682
TTC32	10.5287205562687	-0.227445287481922	0.309511046721645	-0.734853537187227	0.462428697732956	0.900251972413461
WDR35	21.6841553663794	-0.49982113263059	0.273813932667689	-1.82540430927301	0.0679400394978142	0.578546731399919
LAPTM4A	79.4047283205582	0.122484887695073	0.30362032937026	0.403414646012404	0.686643214131477	0.957682408649502
PUM2	342.003997501344	-0.210847111861433	0.126058213304642	-1.6726170103005	0.0944027160469296	0.654634535532796
RHOB	60.9616155656968	-0.586439075874645	0.632238934348814	-0.927559256499535	0.353636240599057	0.861261260618505
HS1BP3	35.4770434055213	0.310540953733747	0.224638378938984	1.38240382253691	0.166847743067549	0.74171119155972
LDAH	60.6709116539221	0.261383591840725	0.236928833081631	1.10321562994685	0.269933535329772	0.81841421637549
AC018742.1	19.0394460415147	1.11000311029081	0.577885495012583	1.92080112733516	0.0547567843087361	0.546203188026707
ATAD2B	203.477970393547	-0.0314925653347947	0.0920955768198171	-0.341955242827885	0.732384575014282	0.962292223087876
UBXN2A	48.8107746535687	0.221532349715882	0.191729485887189	1.15544225600349	0.247909366256406	0.806848240544088
WDCP	4.57988743142474	0.0114837013971833	0.388305172100466	0.0295739079010055	0.976406874687563	0.994817567146733
SF3B6	9.80394943296315	0.529528796234066	0.506730786091454	1.0449903790501	0.296027416142371	0.833371774542037
FAM228B	72.455316272787	-0.134722047229464	0.3428202616579	-0.392981577512192	0.694333088052592	0.957682408649502
TP53I3	5.51376532957195	-0.14382205954549	0.366281573133235	-0.392654367827492	0.694574778283047	0.957682408649502
ITSN2	448.351622895116	-0.0656772837332816	0.172970213157155	-0.379702854812404	0.704166000780145	0.958851598765904
AC009228.1	2.84023583301034	0.0278214981581833	0.484479692566355	0.0574255197587521	0.954206234713287	0.992722496353342
NCOA1	415.598391494985	-0.0877070854241689	0.0885488591659061	-0.990493680554821	0.321932876461104	0.84542667189911
CENPO	3.35934914935985	-0.315208736267719	0.549626835829277	-0.57349589888953	0.56630897511634	0.933679346825614
ADCY3	61.1480809857664	0.69222450267813	0.523286358756473	1.32284071826966	0.185888353039407	0.765765783935337
DNAJC27	15.719918726311	-0.0341941498991105	0.237520810656542	-0.14396275343029	0.885529881649013	0.982919267724046
DNAJC27-AS1	6.55775738397551	-0.310677929146161	0.48846563287369	-0.636028224377656	0.524758025947801	0.924752448588254
EFR3B	7.18266407119307	-0.739493863001187	0.770607558703003	-0.959624460790155	0.337244253637115	0.849611408454793
DNMT3A	203.790789552935	-0.146874934482216	0.30206243714601	-0.486240314651303	0.626796791033219	0.948937742264003
AC012074.1	4.35346048192794	1.14145573731663	0.454777830509206	2.50991948318713	0.0120758692557738	0.311830107717643
DTNB	347.49761762316	0.383213130703153	0.191497323860589	2.00114091924404	0.0453772057105199	0.513419832809487
AC104699.1	3.99626903926017	-0.19481116354816	0.682512107223203	-0.2854325388318	0.77531278153094	0.969985799350793
ASXL2	153.782152797834	0.108194511171278	0.110375116880095	0.980243683807963	0.326965846065297	0.84542667189911
KIF3C	30.4262429595754	-0.292594159584741	0.50389740187675	-0.580662171495592	0.561468161672728	0.932602616695393
RAB10	370.71026298036	0.101266783226551	0.164197635984254	0.61673715714313	0.537408108471113	0.92748802199313
HADHA	66.0757779297191	0.192652426150397	0.128391550135131	1.50050705009506	0.133483108660714	0.708141850509208
HADHB	86.9907357536485	0.0492486061402033	0.154924254661625	0.317888288362392	0.750569676701649	0.965693882505488
ADGRF3	4.59621013985417	-0.410063916731046	0.544135167512513	-0.753606716150387	0.451085410313767	0.896709907698079
SELENOI	43.6319983988925	0.225662502930978	0.177962962988422	1.26803071347862	0.204786982598831	0.779329053412354
CENPA	7.88513343851258	-0.245467512533997	0.377687450276937	-0.649922342810198	0.515742385129396	0.920260304923001
MAPRE3	9.2147608490878	-0.110876763326684	0.673095468529406	-0.164726652474618	0.869159137908127	0.980963864938463
TMEM214	16.2327859277959	0.205911337336909	0.229469754032031	0.897335416623867	0.369539963325368	0.867886784420318
AGBL5	9.38976742105463	0.136616560097291	0.392020003642892	0.34849384936423	0.727469332177849	0.961245311848467
OST4	13.4003347185588	0.366913146462814	0.640325959593012	0.573009950582079	0.566637956589917	0.933679346825614
EMILIN1	6.42597764058837	0.278909929659919	0.673342085616927	0.414217283632846	0.678714985147782	0.957682408649502
ABHD1	2.81333644662942	0.210937773864067	0.518170646539257	0.407081673330729	0.683948003163762	0.957682408649502
PREB	10.6554360671049	0.597825993970861	0.242751401520895	2.46270872269053	0.0137891887284827	0.329779495131119
SLC5A6	8.46464201592869	0.419938069770939	0.306011888789267	1.37229331655191	0.169972145386623	0.744185311277121
ATRAID	11.9967678319284	0.0838158034001653	0.429822383795079	0.195001020328725	0.845392148848804	0.979325453284159
CAD	17.6161859315378	0.315358538099097	0.24370431975868	1.29402112531846	0.195658123910601	0.774152488783037
UCN	4.40626938341126	-0.0827153779373433	0.53658006080982	-0.154152910215313	0.877489170492974	0.982439783616372
MPV17	28.1281880463488	0.0422824361593174	0.170915880716567	0.247387404739968	0.804608420872286	0.974409164546494
GTF3C2	47.1436201997583	0.0405579668645198	0.12285036208496	0.33014120736959	0.741293268125429	0.963809174515328
AC074117.1	30.4447644466226	0.661244479056337	0.377260205320615	1.7527543847207	0.0796441761012043	0.620488204077996
EIF2B4	15.6962931947163	0.227002475305539	0.257709547510377	0.880846198747829	0.378401070736651	0.867886784420318
SNX17	13.1045236849758	0.915485376566872	0.388724729153481	2.35509940044336	0.0185177514967895	0.380526358244315
ZNF513	5.70024574529098	0.350762719640776	0.305214589128574	1.14923313673258	0.250459860476974	0.809340469553893
PPM1G	41.7802297045345	0.351492749333019	0.183571001740773	1.91475094649957	0.0555242729720927	0.548307546820789
NRBP1	37.8871950229724	0.0472557092975882	0.162405393797926	0.290973767511603	0.77107138237246	0.969955672214153
KRTCAP3	2.85552599679338	0.863157298860508	0.411491028903427	2.09763333397746	0.0359375481024485	0.476767790018473
IFT172	28.3901330742912	0.00551933812395528	0.164626922724116	0.0335263396328234	0.973254861645354	0.994523339468743
ZNF512	57.3995924235965	0.12033497751134	0.114642463136576	1.04965450164815	0.293876989366433	0.83275831992577
GPN1	10.4010705635922	0.527873855498345	0.419190155134469	1.25927064133701	0.207932593695436	0.780204017754376
SUPT7L	19.2287388519809	0.215062030055942	0.171578709285924	1.25343074878571	0.210048986924393	0.78163236633585
SLC4A1AP	22.5889779331704	0.0287443718604155	0.14635267508819	0.196404827196323	0.844293318286997	0.979325453284159
MRPL33	28.068142999066	0.0647471991369551	0.368843396611666	0.175541163897056	0.860654428785979	0.979679115440106
RBKS	44.5213059640559	0.438588909611234	0.597181272193587	0.734431788190869	0.462685618840887	0.900251972413461
BABAM2	385.991875272146	0.0853598349987	0.136236799013175	0.626554907462597	0.530951034349233	0.925492592412576
FOSL2	102.918477859656	2.27987448529787	1.08274266676444	2.10564758855473	0.035234975647531	0.472060217671106
PLB1	74.892056068303	0.0401206226655073	0.299673416215525	0.133881153597731	0.893496553357732	0.984167858222036
AC092164.1	3.40087596627816	0.327551560324724	0.440775793706225	0.743125110320908	0.45740593837415	0.90001553054475
PPP1CB	151.694699637393	0.177103552761152	0.383456299693521	0.461861111429655	0.644180923289488	0.950195703232282
SPDYA	6.31282435182332	-0.0177425981859634	0.537743505368119	-0.0329945373748725	0.973678943814607	0.994523339468743
TRMT61B	23.2900040707596	0.0650084037687398	0.199952109854452	0.325119869032942	0.745090351822168	0.964730815420372
WDR43	62.6195824877582	0.0203094814133196	0.23182823258743	0.0876057294085624	0.930190048281499	0.988139797084871
CLIP4	31.0803536664403	1.50543321071528	0.798282584147177	1.88583997773616	0.0593165218771207	0.560949739937407
ALK	7.91868475868965	0.503331117722718	0.891173182859373	0.564796077130323	0.572212475589112	0.933744688234439
YPEL5	38.4438232537054	-0.313185361327402	0.225908909145197	-1.38633470681809	0.165644723725045	0.740774309172615
LBH	3.18554114079635	-0.526895377972071	0.55131416935338	-0.955708028672746	0.339219765115955	0.849744501163582
LCLAT1	38.7263719450926	0.109940199646923	0.30981283901703	0.354860050331484	0.722694438409607	0.959519960511362
MEMO1	25.9538396000538	0.250510480422319	0.262514075869389	0.954274469255349	0.339944727834376	0.850725297792631
DPY30	21.6738373208036	0.0167570562450985	0.273999850829132	0.0611571728757922	0.951234036947336	0.991695858085443
SPAST	75.6837141840565	0.245891447020274	0.136153472952478	1.80598732950497	0.0709203187383255	0.590219260819021
SLC30A6	45.7113395702434	0.133392517125938	0.114885205419342	1.16109395147132	0.245603694231603	0.805994359123419
NLRC4	34.9613371515728	0.285049559556564	0.255516386255392	1.11558230661439	0.264600969202677	0.814645872513626
YIPF4	85.8983360620388	0.190794274715794	0.116312455533419	1.64035978641149	0.10093038143673	0.6680911215754
BIRC6	467.93502437501	-0.0357901868429847	0.119684727670419	-0.299037208335736	0.764911655598243	0.969231193453982
TTC27	80.4675501335746	0.210638671972737	0.19525839735178	1.07876882546182	0.280690795333301	0.82281154729487
LINC00486	198.562862487158	0.21929686219509	0.356781396617224	0.614653298278228	0.538783707958209	0.928224709060722
LTBP1	4.58687277558186	-0.416123651045121	0.852735448283667	-0.487986809839639	0.625559183918101	0.948334038779569
RASGRP3	91.4558683626196	0.245851755398566	0.310285992925095	0.792339199977733	0.428162920589285	0.883455951409435
AC020594.1	4.66871536299608	0.525815062556927	0.377767310978491	1.39190196524671	0.163952086667576	0.738551449855529
FAM98A	8.90456879208526	0.336328350402291	0.343019332911381	0.980493861811521	0.326842398084325	0.84542667189911
LINC01320	23.0428820363749	0.679426220436919	0.499748064211882	1.35953747316339	0.17397633635704	0.751139837200458
CRIM1	31.2259508226916	0.931251143612456	0.512238041256954	1.81800465527181	0.0690634212631212	0.583870824777595
FEZ2	213.401231240278	-0.26688165752087	0.177889723000995	-1.5002646191055	0.133545870479962	0.708141850509208
STRN	111.852268662962	0.0301922868409428	0.0934073778906408	0.323232356188086	0.74651927829759	0.964803576159248
HEATR5B	176.488497400179	-0.739856284634432	0.241893043994347	-3.05860917873985	0.00222367035594497	0.133087709901604
GPATCH11	27.7123090518808	-0.587300821806401	0.213584252201792	-2.74973840885762	0.00596428577251889	0.21322591928398
EIF2AK2	122.552494420433	-0.125887143704676	0.267871165650287	-0.469954066907766	0.638387834846961	0.950195703232282
CEBPZOS	39.3474659456464	-0.152947853408382	0.137443339427582	-1.11280658666599	0.265791505941916	0.815350393046576
CEBPZ	57.6416889481473	-0.143780139273186	0.251389523913991	-0.571941650688588	0.567361505483826	0.933679346825614
NDUFAF7	27.3184907873664	-0.0587537113573363	0.159230864365916	-0.368984440242182	0.712139322614407	0.958900907319856
PRKD3	150.728697833988	-0.30632235655549	0.219703162198264	-1.39425556505673	0.163240444002427	0.738551449855529
QPCT	3.06634408944179	-0.201252412671888	0.596428672625362	-0.337429137646945	0.735793422612494	0.96293910739487
CDC42EP3	23.4038380831468	0.512925508767133	0.327814865219092	1.56468044371424	0.117657856191978	0.693182521206545
RMDN2	36.7921412122097	-0.139697198394445	0.237716677295691	-0.587662590541252	0.556758790126412	0.931644864316584
RMDN2-AS1	4.78560647525039	-0.0749636969474159	0.38766149778027	-0.193374109568926	0.846665990317116	0.979325453284159
CYP1B1	5.39068342781334	2.17864393043857	0.942939093822855	2.31048213475372	0.0208614764924306	0.395973547110051
CYP1B1-AS1	16.7479336432292	0.568130420930248	0.546728825064784	1.03914480979291	0.298737393599179	0.83385357164026
ATL2	89.1082855016016	-0.31017291061909	0.179422310478612	-1.72873100224659	0.0838572500185511	0.628779156313415
HNRNPLL	51.2738791442462	0.148146330822607	0.180284076665448	0.821738300812451	0.4112258557266	0.879048361645989
GALM	72.1107375630922	0.422286986445392	0.309836882079203	1.36293324284565	0.17290355073236	0.749164744506117
SRSF7	90.81828779454	-0.363524601479431	0.348314249919538	-1.04366847340701	0.296638800804224	0.833371774542037
GEMIN6	4.75832636345082	0.155995223996952	0.324968837326107	0.480031332482536	0.631205113766504	0.949991505817368
DHX57	37.5076878581728	0.0698445279490319	0.282725737579779	0.247039864665039	0.804877372444361	0.974409164546494
SOS1	303.762876981775	0.0287490845506884	0.174401521005251	0.164844230629289	0.86906658922737	0.980963864938463
MAP4K3	299.184278629555	-0.240320168041626	0.178342394535098	-1.34752125913802	0.177812411275109	0.757806109397033
MAP4K3-DT	87.8157880507845	0.515128588508626	0.267532743585898	1.92547865956165	0.0541695032384213	0.544048398373559
THUMPD2	58.7853362340253	-0.14008313425513	0.20067600302383	-0.698056230661996	0.485142029137393	0.910739510667995
SLC8A1-AS1	55.4913303723776	-0.762336995681217	0.59941723343626	-1.2717969273439	0.203445280983054	0.779329053412354
SLC8A1	1637.4143321274	-0.134212697145322	0.201060069842593	-0.667525368166816	0.504436611202036	0.915983980411147
C2orf91	10.5859548031235	-0.300127675775455	0.88180670916539	-0.340355400629146	0.733588901014991	0.962292223087876
PKDCC	48.8082145531124	0.744433880333385	0.759630065257951	0.979995282414992	0.327088447350273	0.84542667189911
AC083949.1	8.19663818517675	-0.486754516563889	0.603296352916323	-0.806824894947445	0.419767374168049	0.88041221768219
EML4	326.751829588991	-0.295293576095643	0.284148833855432	-1.03922149561198	0.298701735559515	0.83385357164026
COX7A2L	27.7281921296107	0.0144993848304162	0.251225005738071	0.057714735791601	0.953975855797926	0.992649505326171
MTA3	79.2222605456036	-0.202764296972405	0.179472243610474	-1.12978081119041	0.258568595748801	0.81031234997569
HAAO	24.9149477538579	-0.233396491170288	0.250629768027832	-0.931240103706955	0.35172937731415	0.85939524315903
ZFP36L2	706.913242021196	-0.440413224893318	0.258182689105577	-1.70582011682907	0.0880415764511675	0.639249722894871
THADA	239.613029562631	0.114108623584867	0.130043366839253	0.877465928161621	0.380233617381499	0.867886784420318
PLEKHH2	13.7491740932622	-0.376169232959769	0.50781562281305	-0.740759472652644	0.458839292117336	0.900075567736414
DYNC2LI1	18.3747031080456	-0.0561321781961718	0.297436059347381	-0.188720151548989	0.85031215673583	0.979325453284159
LRPPRC	97.3267829967344	0.120858405242292	0.169375408549737	0.713553438938582	0.47550335762085	0.906421640781047
AC013717.1	4.80529688849052	-0.446591548872385	0.524877595119202	-0.850848946545264	0.394853267938231	0.873613572550137
PREPL	28.6534331677203	0.0705684630590107	0.531039564752435	0.132887392471235	0.894282437820092	0.984521625084903
CAMKMT	253.996678435525	0.147877799016697	0.137952893182748	1.07194416590307	0.283745111151496	0.823725812579131
SRBD1	131.891039605044	0.0392686538201438	0.12888447009703	0.304681035586216	0.760609094704046	0.967848440488204
PRKCE	326.163316451309	0.221836584670189	0.280250736450538	0.791564680542208	0.428614547966896	0.883866548117856
EPAS1	17.2117648235801	1.96561990597226	0.671821372592444	2.92580734427555	0.00343563625536396	0.1685337609748
ATP6V1E2	8.63045455037791	-0.259255167633717	0.319870359518082	-0.810500754194019	0.417652431754423	0.88041221768219
RHOQ	239.259939392748	-0.317754771693136	0.170801241215189	-1.86037741548262	0.0628321476610819	0.571152694991581
AC018682.1	45.6748417079076	-0.998133219976463	0.64098998360123	-1.55717444189801	0.11942907468052	0.695610545024149
PIGF	48.8923974751052	-0.170266648329613	0.154566126877108	-1.10157802210434	0.270645167464906	0.81852207558571
CRIPT	10.3074800471231	-0.00686356373209096	0.411439524972192	-0.0166818288363396	0.986690443633187	0.997516078779214
SOCS5	58.5932072791952	-0.184082297025471	0.167857898485633	-1.09665555619491	0.272791991603757	0.820059622422761
MCFD2	32.3464760421395	-0.125324746695403	0.155401814150053	-0.806456136827281	0.419979889707525	0.88041221768219
TTC7A	473.142905693729	-0.463634385534898	0.33877879975117	-1.36854604206472	0.171141220441406	0.745570323610041
STPG4	12.2227111923901	-1.23681334177921	0.667254565614301	-1.85358543128221	0.0637984934713764	0.571763304258927
EPCAM-DT	3.07886931817595	0.394491966286537	0.927859452476793	0.425163493494079	0.670717494782839	0.956672693852891
MSH2	30.8904564384784	0.0988081551160929	0.239309310974572	0.412888887246814	0.679688023286175	0.957682408649502
MSH6	25.0950559099971	0.173519504773933	0.178123448681587	0.974153072255611	0.329980541289118	0.8467371444875
FBXO11	441.660895712161	-0.226193436767074	0.10463518891058	-2.16173391687931	0.0306386917401476	0.450931845365126
AC092650.1	8.26862701780477	0.257844021914125	0.467716931346759	0.551282206465524	0.581440234188134	0.936722860112829
FOXN2	103.590140831847	-0.189638611930465	0.169841172233939	-1.1165644315576	0.264180606755623	0.814645872513626
PPP1R21	143.573453838055	0.0266390340723014	0.133245649869841	0.199924230909777	0.841539839469053	0.978790616047914
AC009975.1	3.27723349524911	0.91394793227351	0.657777418125267	1.38944862971787	0.164696371505347	0.738999840112643
AC007402.1	19.0723084121138	-0.105350365813461	0.377226730875951	-0.279275982295393	0.780033036642282	0.971000646331149
ASB3	7.92884971772303	0.0764740852739318	0.478058683240897	0.159967987100437	0.872906292018313	0.981124426950902
GPR75-ASB3	37.55141061422	0.0700285138136124	0.340181416854672	0.20585637646259	0.836903102104834	0.977342670989245
ERLEC1	24.8021629261995	0.0882228708037172	0.188202701742741	0.468765166423122	0.639237501052559	0.950195703232282
PSME4	191.069509200161	0.0283674014551377	0.132006535238629	0.214893917212945	0.829850027470733	0.9762954099682
ACYP2	204.672584833157	0.272222586637782	0.165242583509364	1.64741182845495	0.0994734257286367	0.667890774984238
SPTBN1	14.1509462118837	0.959532241008238	0.724746642253748	1.32395541430089	0.185517852650535	0.764657127159204
EML6	18.2530930695809	0.615921120716467	0.558349460389122	1.103110443211	0.269979206237927	0.81841421637549
RTN4	527.385610556504	-0.105066131728879	0.138362708009749	-0.759352958901874	0.447641445419253	0.893745804029819
CLHC1	20.7367081733584	0.438255935281967	0.354572459030738	1.23601234139839	0.216453976271244	0.78603307558297
RPS27A	94.5604373943706	0.26824945907308	0.486100946732222	0.551838997385971	0.581058666259422	0.936596954121656
MTIF2	37.9157673877294	0.015397527014204	0.248004310725133	0.062085723305307	0.950494566216029	0.991695858085443
AC012358.3	22.6671689113551	-0.193796375829426	0.32580592662439	-0.594821517942632	0.551962782436688	0.931644864316584
CCDC88A	582.012512879816	0.12248922914788	0.235166966669539	0.520860692649933	0.602463819502784	0.945048886892503
CFAP36	13.8823789555432	-0.553685934599207	0.454685585039421	-1.21773364456057	0.223325207335932	0.787557376456391
PPP4R3B	115.622001947883	-0.159824664513898	0.155071851504632	-1.03064910209783	0.302705401041869	0.836777209124445
PNPT1	43.7941275794658	0.424246331945203	0.250049804075287	1.69664732797578	0.0897633563263175	0.644567395342805
AC132153.1	44.5558023665135	-0.372700951078648	0.330479514088996	-1.12775810659865	0.259422090378473	0.810572230997152
VRK2	118.64287168284	-0.172995522025203	0.232416772996643	-0.744333207086142	0.456674916364406	0.899995257621306
FANCL	42.3171121372138	0.121611806755899	0.310660279005638	0.391462362504645	0.695455503809348	0.957682408649502
PAPOLG	154.004436063685	0.0259622743059489	0.530513394209337	0.0489380185106209	0.960968690755568	0.992722496353342
REL	410.592162505586	-0.24669573595251	0.390455406022815	-0.631815393377075	0.527507513758129	0.924941696090224
PUS10	41.4150825535386	0.487944276592072	0.239395279161916	2.03823683700149	0.0415262531879909	0.506468465567119
PEX13	48.2584271540429	-0.0396265593690598	0.264609301754616	-0.149754975000113	0.880957933406165	0.982439783616372
KIAA1841	32.6366299524579	0.117807303606858	0.238935615538608	0.493050411682231	0.621976967790356	0.947964610280861
C2orf74	16.1953765060908	-0.192782483257292	0.3350674202343	-0.575354306672032	0.565051700290786	0.933679346825614
USP34	478.752666370518	-0.0757303977635392	0.0988676630502553	-0.765977423022984	0.44368973593192	0.892340217362126
AC016727.1	7.03523525803345	0.163217089029108	0.334031753124159	0.488627465809935	0.625105464353105	0.948334038779569
XPO1	272.024331378304	0.169327437848271	0.232690901548574	0.727692560050201	0.466801805696507	0.902823877089826
FAM161A	3.68009006193885	0.17314416599915	0.821851094516077	0.210675835506553	0.833140231870806	0.976685240363917
CCT4	106.014413118085	0.803656948988495	0.420291977782626	1.91213963499476	0.0558582862777622	0.549038592350845
AC107081.2	4.21934409767432	0.295944150861303	0.63552855837134	0.465666171823521	0.64145446979165	0.950195703232282
COMMD1	171.937086998679	0.239264714271248	0.162528843044659	1.4721369437516	0.140983900944611	0.718551663990673
AC018462.1	8.93526020668123	-0.18768296221104	0.486701183588592	-0.385622572000334	0.699776213807281	0.958096051421126
B3GNT2	20.1928823638738	-0.0621833320936919	0.317896570236757	-0.195608691365811	0.844916456976603	0.979325453284159
EHBP1	161.386819187938	-0.00476769590994905	0.161762955732537	-0.0294733481368384	0.976487074810176	0.994817567146733
AC007098.1	5.83581261700033	0.0613388492569416	0.491823438227739	0.124717214531241	0.900747428585322	0.984818720298328
WDPCP	174.933684630365	-0.0538999706792257	0.163986589462282	-0.328685234908327	0.742393615658553	0.963861524810344
MDH1	16.8196785269809	-0.39454190471963	0.662141796877143	-0.595857120907343	0.551270680483093	0.931644864316584
UGP2	103.06594048232	0.244610475254244	0.273832306292591	0.893285670219193	0.371704209882263	0.867886784420318
VPS54	167.019422816788	0.115787942814384	0.0988676973767837	1.17114028025875	0.24154239524623	0.804133638389176
PELI1	531.0691573826	-0.167548159454344	0.241206393022512	-0.694625699405515	0.487289902372157	0.911444277219526
AC012368.1	93.2868367325549	-0.29656195419942	0.202709422774571	-1.46299047247162	0.143469985991273	0.720716001519176
AFTPH	175.521465427644	-0.166197172673094	0.123701799136449	-1.34353076376659	0.17910017148483	0.757806109397033
SERTAD2	103.593342502518	-0.124778898337143	0.174048288971124	-0.716921143406612	0.473422755005427	0.905521619220665
LINC01800	5.80316710571748	-1.17667167668577	0.457883596116797	-2.56980526637085	0.0101755696261278	0.287067611831376
SLC1A4	45.9515241408272	-0.338135014177609	0.2116164085496	-1.59786765353006	0.110072434212522	0.687298389225496
LINC02576	12.9993891050992	-0.64823378881233	0.486777126790371	-1.33168498094096	0.182963726608119	0.762193549214251
CEP68	44.8281199694738	-0.09725677934128	0.296765982974196	-0.327722127605631	0.7431217711523	0.964171048159777
RAB1A	428.33699949951	-0.0861487844468592	0.222337869115417	-0.387467887452582	0.698409853958337	0.957813020143311
ACTR2	247.632780372493	-0.0721951870060477	0.135230980976745	-0.533865734645987	0.593434430440536	0.940993382367877
SPRED2	117.752276708222	-0.112336042528134	0.200011358089079	-0.561648316382626	0.574355654223789	0.934121316553649
MEIS1	15.845842287338	-0.728640655355586	0.827417422136808	-0.880620392877237	0.37852331714253	0.867886784420318
LINC01829	3.22502251207378	0.47328952601092	0.456002000468792	1.03791107390835	0.299311457467473	0.834396061862773
ETAA1	11.4896480640022	0.0998944680582714	0.283095155271311	0.352865339438731	0.724189396574108	0.959571691260623
C1D	26.0904811702232	-0.178871673641843	0.188556038712799	-0.948639326870317	0.34280408211326	0.852405111609076
WDR92	5.2171675392483	-0.262477400779136	0.372729243485242	-0.704203937219455	0.481305779454859	0.908691689749091
AC017083.3	4.59566385110337	-0.302296974621562	0.456107670222588	-0.662775468068836	0.507474367459359	0.916746360849008
PNO1	10.4217213830625	0.369845063548426	0.357369319496734	1.03490994713609	0.30071096877681	0.834909935832171
AC017083.1	2.83039305540811	0.719234372096928	0.503533447150786	1.42837457206999	0.15318407406915	0.726416429262392
CNRIP1	18.6564544956043	0.267308684805402	0.385782510460134	0.692899956730997	0.488372336845081	0.911444277219526
PLEK	111.79993170607	0.345121350142359	0.246231398362747	1.40161389829711	0.161030574448782	0.736336878807569
APLF	40.7834465988967	0.0774847201349247	0.212974934600942	0.363820842486043	0.715991797672013	0.958948336775399
ARHGAP25	361.550379761646	-0.314244643450098	0.342471046766991	-0.917580176241591	0.358838700213014	0.864522231009042
ANTXR1	22.3781649439724	0.63071888696485	0.711568467010344	0.88637835458732	0.375413679160754	0.867886784420318
GFPT1	64.5896443361438	0.0353299267089972	0.131321517811489	0.269033798099356	0.787903674042672	0.971383746088297
NFU1	25.975875263273	-0.07943153511724	0.172406373715609	-0.460722729707576	0.644997545418684	0.950195703232282
AAK1	423.281680774117	0.197416249515795	0.111286254347361	1.77394998756624	0.0760714232235399	0.60857138578832
ANXA4	123.998702443947	-0.0927247867075317	0.246480325842891	-0.37619548899264	0.706771568788219	0.958900907319856
GMCL1	30.9654162902168	-0.0366458800391653	0.242497915773707	-0.151118329913245	0.879882373371479	0.982439783616372
SNRNP27	7.5239064909439	0.506072496543883	0.508397869424125	0.995426076661423	0.319529081148522	0.844256716045701
MXD1	62.7108970223518	1.03084598726519	0.62447398924095	1.6507428732431	0.098791089410271	0.667017345948428
PCBP1	73.8903017802605	1.00387484182318	0.371471784235576	2.70242555269434	0.00688355977737865	0.230916078262131
C2orf42	19.4629692537235	0.0812861888590303	0.238168157675935	0.341297466681641	0.732879654842388	0.962292223087876
PCYOX1	13.6962956101489	0.0253787858192257	0.512834192415206	0.0494873122630605	0.960530948159154	0.992722496353342
SNRPG	19.9817692031741	0.142151952050879	0.220574276283456	0.644462964793782	0.519275265922936	0.922805078529526
FAM136A	11.5414212363529	0.207106453758137	0.21133058281065	0.980011747489016	0.327080319905205	0.84542667189911
TGFA	63.8400730659586	0.922393054778608	0.404802952742148	2.27862234830623	0.022689524287058	0.409883536062959
AC007040.2	3.0094237185634	-0.386713788705198	0.544449660052933	-0.710283828017452	0.477528146323615	0.907359405019477
AC007881.2	21.3859454354469	0.427020659939135	0.624421496722676	0.683866045900702	0.494059756438411	0.912860670003885
NAGK	116.302624607852	0.363613569546088	0.227678932777762	1.59704530019478	0.110255609810457	0.687298389225496
MCEE	24.8282971473916	0.0903632576829799	0.208203582217847	0.434013943085913	0.664278316014559	0.955963670956682
MPHOSPH10	28.6543084671517	-0.0551186114674249	0.240481371641306	-0.229201168852439	0.818712564149199	0.975463896264379
PAIP2B	4.47366735468994	-0.416389822482767	0.57578336491428	-0.723170983838267	0.469574843137226	0.903460881872722
ZNF638	510.802685085185	-0.15340246491631	0.147639883334978	-1.03903133388596	0.29879016382769	0.83385357164026
DYSF	10.6899254605968	-0.0530547472124702	0.959725214689266	-0.0552811850730086	0.95591445137879	0.992722496353342
EXOC6B	295.16716777715	-0.0176943327149043	0.123002148479879	-0.143853850795125	0.885615878276037	0.982919267724046
SPR	7.01710692270992	2.44112952800134	0.893258139916724	2.73283770828992	0.00627912635466106	0.220337124247942
SFXN5	68.2858168144417	0.132318184384059	0.324238045890863	0.408089630630813	0.68320787255651	0.957682408649502
RAB11FIP5	4.9265332974715	-0.95286612656064	0.450691900644179	-2.11422953285537	0.0344956676202942	0.469813910837831
SMYD5	7.20602014344511	0.424617948522002	0.325896303926204	1.30292348641718	0.192600884725204	0.77112601799325
PRADC1	3.1547640472503	0.098259825661858	0.814211626795029	0.120680941450857	0.903943755170363	0.985831174117264
CCT7	18.0169568772981	0.112241795285162	0.415976989275519	0.26982693316918	0.787293401409552	0.971383746088297
FBXO41	13.1612566148371	0.164805587977819	0.326307375691992	0.505062405127434	0.61351500556933	0.946458425212607
ALMS1	83.416664268145	-0.0940498219274966	0.205916421117079	-0.456737842554199	0.64785948732096	0.951334442188031
TPRKB	11.9869634020699	0.123126975148516	0.271297323936537	0.453845151739568	0.649940282969602	0.95177355712557
DUSP11	17.782388583255	-0.115775350397583	0.247740460736133	-0.467325159780399	0.640267258379026	0.950195703232282
STAMBP	41.7939098090349	-0.0835815506110904	0.123556540849266	-0.676463989980561	0.498746101543766	0.914522558134939
AC073046.3	3.27532000815147	-0.597997536315471	0.660120886376494	-0.905890949153226	0.364993575359225	0.867707110210636
DGUOK	37.3694010125641	0.102493346937414	0.159213642631105	0.643747264641694	0.51973933537988	0.922805078529526
DGUOK-AS1	4.76078942816015	-0.773439280405474	0.554871106503022	-1.39390801096121	0.163345384863092	0.738551449855529
TET3	200.821710078561	-0.145995338686719	0.125096886037836	-1.16705813638369	0.243186892526095	0.805201154360577
MOB1A	102.790310023685	0.0679467485050124	0.18797938873837	0.361458503302087	0.717756720537249	0.95899444791273
MTHFD2	54.560953298203	0.745553228651937	0.331352334124242	2.250031618526	0.0244469382594693	0.418985183840791
AC006030.1	30.4281965256211	0.279456619898443	0.404669902491003	0.690579205861885	0.489830018826352	0.911444277219526
DCTN1	7.7548230037117	0.180477586335662	0.268565087944945	0.67200687817122	0.501579317553097	0.915982191438673
RTKN	7.90802443312709	0.0567584324096814	0.691886160530853	0.0820343513825067	0.934619397050353	0.988815896036752
MOGS	22.2564188658667	-0.0807289186710018	0.255820682078201	-0.315568381786755	0.752330139876979	0.966349448879722
CCDC142	21.1534646618643	0.383632809112717	0.232656662932654	1.64892251215588	0.0991635104673743	0.667412633770956
TTC31	16.326976239051	-0.0634793384371582	0.185285553418549	-0.342602740828705	0.731897339853035	0.962292223087876
AUP1	41.0822225123505	0.166509311947047	0.217414265626973	0.765861943175034	0.443758452353563	0.892340217362126
HTRA2	7.90444310381997	0.189676928663492	0.314578829597962	0.602955160415286	0.546538519044543	0.93038656462674
LOXL3	91.4635116281513	0.0218305775138274	0.347963274312264	0.0627381655635201	0.949975005516251	0.991695858085443
DOK1	30.8862509010548	0.16498960373227	0.215778140343917	0.764626126952904	0.444494206736171	0.892472456478583
M1AP	12.9057405299668	-0.177958211240034	0.492769536374188	-0.361138824752551	0.717995670994726	0.95899444791273
SEMA4F	2.89768953426577	0.52224724731737	0.646756007481279	0.807487276927206	0.419385801784926	0.88041221768219
HK2	172.233102870929	-0.72691288565373	0.483392251788723	-1.50377438397884	0.132639469013953	0.708141850509208
POLE4	6.59364506474664	0.558421534527918	0.490320965351296	1.13888977626692	0.254749130364437	0.810153664726507
AC007681.1	3.67395890848545	0.976510314876663	0.486664223267797	2.00653811845815	0.0447988660566604	0.510696282458021
EVA1A	8.69430832962504	-0.338814100480812	0.624358911160749	-0.542659189168808	0.587364478056903	0.939481677708827
AC007099.1	3.78393617223589	-0.692138508355262	0.393800919853059	-1.75758479338627	0.0788181826213233	0.61686174309112
MRPL19	21.2414746646592	0.158069874013183	0.336538267611071	0.469693610581785	0.638573933442718	0.950195703232282
GCFC2	36.921537324874	0.201333241012094	0.201861172264709	0.997384681527943	0.318577823925401	0.844134967512961
SUCLG1	26.0429266237545	-0.0288129388534016	0.161960121383745	-0.177901440226343	0.858800379752773	0.979679115440106
TMSB10	102.042243151127	0.210557035597664	0.441223313463641	0.477211945000758	0.633211206089282	0.950195703232282
KCMF1	115.269597349844	-0.0643031674191605	0.112725048065139	-0.570442581510388	0.56837755566123	0.933679346825614
TGOLN2	132.417588755503	0.174153267763866	0.182395796738425	0.954809655036186	0.33967396391023	0.850380009726785
RETSAT	8.82891832495889	0.181163592532968	0.259228005302921	0.698858104938429	0.484640711824817	0.910439269341119
ELMOD3	61.7155797601189	-0.170361764263478	0.151238991254128	-1.12644076008956	0.259979002174841	0.81104719917159
CAPG	63.5224820211352	0.633307673652741	0.29623024064788	2.13789001510327	0.032525670831668	0.459847731944286
MAT2A	147.823854111278	0.249195370638264	0.332649281914474	0.7491234287478	0.45378281509645	0.898001028898034
GGCX	32.3672435224962	-0.10822104913441	0.455836403545194	-0.237412037065793	0.812337152417913	0.975329684691585
VAMP8	21.9144845211198	0.394394573073691	0.277867186249001	1.41936361179498	0.155793035368512	0.729578499817151
VAMP5	4.38093961363449	0.692505995487643	0.563571257957544	1.22878160606943	0.219153699779357	0.786768507050824
RNF181	4.65098694074453	0.352047155697135	0.467419704306444	0.753171405598961	0.451346919861205	0.896789291209671
TMEM150A	10.8197684010751	0.193850188046645	0.2798436971081	0.692708787261922	0.488492323437288	0.911444277219526
USP39	63.9414462943848	-0.0957284227532845	0.155804346849945	-0.614414325971794	0.53894157140765	0.928224709060722
C2orf68	26.1382189305727	-0.222723254421517	0.204046269843267	-1.0915330850821	0.275038381940997	0.820461756459324
GNLY	33.0509790612836	-1.15737648498972	0.734841091240306	-1.5750024036302	0.115255889740087	0.693182521206545
ATOH8	21.2892023421306	2.2647742403515	0.925511388226044	2.4470517263893	0.0144030166759189	0.337246503812009
ST3GAL5	97.610302551047	0.353524543138667	0.183088515982252	1.9308941428797	0.0534961446689072	0.544048398373559
POLR1A	31.2167877992839	0.506934276482706	0.259815515023275	1.95113165754282	0.0510413861891201	0.536730767085591
PTCD3	66.411322841539	0.0237516700944243	0.106024566016254	0.22402044155298	0.822741397365927	0.975463896264379
IMMT	66.7178312815162	-0.0234117070206694	0.198192720413482	-0.118125968359617	0.905967847724103	0.985876770881223
MRPL35	9.8241756605572	-0.00602968181904391	0.226133256206113	-0.0266642860064246	0.978727498635717	0.995250664909774
KDM3A	114.526657660327	-0.375385455214132	0.275090783592076	-1.36458753838435	0.172382723653273	0.747926126202955
CHMP3	9.27925826715396	0.36646114820427	0.506390635749162	0.723672837397797	0.469266612792783	0.903460881872722
RNF103-CHMP3	12.2243540823947	-0.158370307361489	0.40394514217847	-0.392058947676411	0.695014659203098	0.957682408649502
AC015971.1	4.84383131334797	-0.825122310228716	0.583722439799817	-1.41355249339341	0.157493338255935	0.732234582380354
RMND5A	61.698980056451	0.0326383547849037	0.182409120907552	0.178929401241101	0.857993136464367	0.979679115440106
PLGLB1	17.3854122222622	-0.117305937544031	0.428495834902787	-0.273762141866896	0.784267418912401	0.971000646331149
CYTOR	8.74323604783909	0.549740940580834	0.514943552659862	1.0675751502106	0.2857121979011	0.824561025398216
RGPD2	6.18401142976448	-0.651601951692275	0.980398127309824	-0.664629943225459	0.506287212507283	0.916305194462195
KRCC1	93.4791802545561	-0.089518880044873	0.227643299500648	-0.393241884304257	0.694140837182665	0.957682408649502
THNSL2	5.45057077702721	-0.606096935093057	0.554056955938739	-1.09392532409623	0.273987731027476	0.820059622422761
EIF2AK3	58.4868066435782	0.0564760803323723	0.303031695479555	0.186370208710338	0.852154453126622	0.979325453284159
RPIA	20.4817181337465	0.323994222254561	0.277138503026206	1.16906968435174	0.242375556829695	0.804699122412466
IGKC	12.4511648886598	0.409803924527783	1.34269937362624	0.305208993596997	0.760206983104313	0.967848440488204
MRPS5	54.6186526838841	0.0671153092190226	0.150674283883165	0.44543307251465	0.656006816170401	0.953584537864516
ZNF514	10.6231503327158	-0.189381679725856	0.278354133960073	-0.680362375192962	0.496275038347874	0.913322107624533
ZNF2	7.12820184957097	-0.244344294741733	0.32900909430849	-0.742667296949025	0.457683133830196	0.90001553054475
AC092835.1	14.7504443429523	0.222931929501388	0.365269126812007	0.610322398301471	0.541648262467973	0.928915992369804
FAHD2A	11.884039790675	0.0566293167780736	0.360870507782094	0.156924202884067	0.875304585026754	0.98203408593401
LINC00342	7.97927809817319	0.0643324196784687	0.340711298713688	0.188817981444547	0.850235478188177	0.979325453284159
ANKRD36C	103.970842303835	-0.052878293636031	0.315636972822917	-0.167528832769847	0.866953962828778	0.980471247106123
DUSP2	7.68298560879433	1.79373131137998	1.07826274038724	1.66353824925435	0.0962047410136711	0.660528465835268
STARD7	45.6813024252616	0.251612271708603	0.189868192087025	1.32519443590255	0.185106670359877	0.76434416156555
TMEM127	37.1247303488038	0.60727833886982	0.252208655490478	2.40784099058308	0.0160471685829054	0.355776141400248
CIAO1	34.0014674159506	0.13775448423083	0.194306217152882	0.708955617835136	0.478352019101822	0.907359405019477
SNRNP200	50.5719075886877	-0.187336813555496	0.225387820931097	-0.831175405936269	0.405874546327719	0.877958355243423
ITPRIPL1	3.22061090873338	-0.587568596013295	0.498623718143284	-1.17838076014758	0.238644844456712	0.800440762977528
ARID5A	76.4429205158471	0.0694560134333048	0.232481369694602	0.298759481349173	0.765123568871504	0.969307880327025
KANSL3	44.7646299173975	-0.0496423976952035	0.150579478938615	-0.329675717070589	0.741645003845773	0.963813649271711
LMAN2L	18.0958777757722	0.318004444635769	0.237100483501186	1.34122225286048	0.179848303495056	0.758305442403995
CNNM4	17.7147142376316	-0.259985923352309	0.194822081952526	-1.33447872410922	0.182047015025231	0.760736759687818
CNNM3	11.1203282563207	0.118782033086933	0.246674554910922	0.481533383651293	0.630137459084276	0.949617669837794
ANKRD23	21.4392549879451	-0.105408558117744	0.237771009272916	-0.443319639513978	0.657534552268218	0.954300571722531
SEMA4C	23.848993028604	-0.36700901595638	0.345653891000065	-1.06178181560326	0.288334746910605	0.827839371986333
FAM178B	3.5891537415169	0.247168295100451	0.715096724616543	0.34564316489212	0.729610902180874	0.962292223087876
ANKRD36	108.194591717032	-0.0844863436713979	0.262058844438072	-0.322394551699106	0.747153811189358	0.964954644046617
AC092683.1	85.7630569588559	0.118978135917245	0.537838569885034	0.221215328500292	0.824924774487645	0.976098598372959
AC092683.2	4.92173530417003	0.00159441818883439	0.500869217973202	0.00318330241033039	0.997460096444081	0.998997941894095
ANKRD36B	29.5121455865177	0.109322357066789	0.324624980624628	0.336765078449712	0.736294000246139	0.96293910739487
COX5B	7.40921840841393	0.537141532306735	0.843249910429634	0.636989729454062	0.524131533556005	0.924450649809553
ACTR1B	18.6281849494589	-0.456198255327722	0.339259812824671	-1.34468698644093	0.178726338918424	0.757806109397033
C2orf92	14.6308148149118	-0.287809009826103	0.243350854547427	-1.18269159301436	0.236931397259576	0.799560642201498
TMEM131	251.971510209196	-0.103135753185345	0.125357205597727	-0.822734941271019	0.410658740681206	0.879048361645989
INPP4A	299.918636451662	-0.0367340067195357	0.292168750731115	-0.125728732547932	0.899946657053942	0.984788825427633
COA5	11.1251586919275	-0.247388786429	0.233519838143444	-1.05939087829033	0.289421802174533	0.829101865858068
UNC50	24.231004125915	0.20103898512931	0.246389076301076	0.815941145392538	0.414533797887163	0.879402977398813
MGAT4A	715.56202707933	-0.0901873864759096	0.208845985202557	-0.4318368217059	0.665860015400636	0.95626894254861
LINC02611	19.7577239647572	0.780981823037105	0.414415652976674	1.88453746239422	0.0594923124087721	0.560949739937407
KIAA1211L	34.0458107252091	-0.468280547148053	0.473310500886332	-0.989372824543592	0.322480765450405	0.84542667189911
TSGA10	37.4231587750771	-0.370199851243524	0.343106757817117	-1.07896403323204	0.280603761516582	0.82281154729487
AC079447.1	35.9216007370187	0.615340102293025	0.266468975429117	2.30923731853621	0.0209304157733448	0.395973547110051
MITD1	53.0168608048355	0.148046948490731	0.234818447096943	0.63047409741881	0.528384444761699	0.924971852147873
LYG1	5.11080457847687	0.251035119293305	0.404606937360721	0.62044195517463	0.534966857698604	0.927257939870851
TXNDC9	13.1767767461068	0.374936042085288	0.220241813146806	1.70238356072454	0.0886834896962509	0.64172776046869
EIF5B	101.614346240582	0.541016339757064	0.282886321882925	1.91248674080809	0.0558137916940509	0.549038592350845
REV1	137.421071131778	-0.165378524472073	0.10107272404265	-1.63623298014891	0.101790836512676	0.668327582563974
AFF3	22.834354947054	0.230406166824862	0.749971009467534	0.307220097732105	0.758675848988703	0.967848440488204
CHST10	5.43360400577458	-0.0816736783315654	0.550127929972477	-0.148463064465117	0.881977333169822	0.982447091576771
PDCL3	2.85932787798092	0.0865908764172167	0.502301554126048	0.172388231145085	0.863132323861136	0.979930613455568
RPL31	54.9188856440497	0.530217673094312	0.244078052012909	2.17232835448174	0.0298309047893816	0.447918204621806
TBC1D8	181.378180577773	1.21181623071822	0.511118379310017	2.370911083953	0.017744299261327	0.370144926610873
CNOT11	25.7100694475503	-0.000965561762494465	0.141092994752858	-0.00684344225725569	0.994539765699811	0.998202752063567
RNF149	494.890873860359	0.354380225843973	0.368643521114327	0.961308704877712	0.336396972348661	0.849176959014882
MAP4K4	713.703148926943	-0.30544544370143	0.195212139120102	-1.56468468138402	0.117656862068221	0.693182521206545
IL1R2	4.76962491099666	0.833913353799883	1.17869415687421	0.707489172603814	0.479262538918323	0.907359405019477
IL1R1	7.53992281363096	1.51100332807596	1.01426843371323	1.48974697215429	0.136290778822847	0.709981391771141
IL18R1	19.789797650222	3.711387355044	1.18925479490079	3.12076719888576	0.00180380571836956	0.117873181841211
MFSD9	5.66398349100284	-0.0927779699154124	0.33100249630583	-0.280293867722647	0.779252055152177	0.971000646331149
TMEM182	25.8647085343309	0.0898348393357567	0.261705965446941	0.343266303396397	0.731398128411404	0.962292223087876
MRPS9	28.4143157052277	0.0453486715327841	0.190526817612725	0.238017262351813	0.811867705482842	0.975329684691585
TGFBRAP1	40.6227728100818	0.0728672005335988	0.168657529870707	0.432042379545454	0.665710611976954	0.95626894254861
C2orf49	24.1060084113293	0.0322291151700884	0.224080500163414	0.143828290041234	0.885636062910496	0.982919267724046
NCK2	453.769123687675	0.523992798708473	0.303300275771656	1.72763706651875	0.0840533130015864	0.628779156313415
AC010978.1	11.1143599662931	-0.102960379455018	0.669382315405939	-0.153814011941112	0.877756385385546	0.982439783616372
AC009505.1	19.5263406813492	0.0725669937602938	0.624482748105863	0.116203360269597	0.907491373686624	0.985876770881223
UXS1	46.8922752870925	-0.183941955759746	0.187704574772148	-0.979954569477226	0.327108544522959	0.84542667189911
RGPD3	2.77390178166597	0.624096371302418	0.500081538439344	1.24798922441748	0.212035003366516	0.78163236633585
SULT1C2	55.3089888783039	2.18979313778009	0.71448840690305	3.06484068408016	0.00217785975028207	0.132265918299206
SULT1C4	3.29581251975243	0.0126830665845801	0.673482847522939	0.0188320558292289	0.984975081499622	0.997229386943392
GCC2	225.418383484366	-0.239763567949779	0.244453705320773	-0.980813801268263	0.326684571090273	0.84542667189911
GCC2-AS1	20.1616762857811	0.0295846045894119	0.216344258619761	0.136747814701238	0.89123013384207	0.983982196824604
LIMS1	580.562842908074	0.271183763294196	0.167462470157964	1.61937037617082	0.105367596748897	0.67762895381001
RANBP2	268.264450215585	-0.0256022000387475	0.337386630974269	-0.0758838604980172	0.939511497289501	0.989811470570987
CCDC138	21.3510267708691	-0.154220262063694	0.249788901137395	-0.617402380015539	0.536969352573178	0.92748802199313
SH3RF3	881.400433801079	0.295480866057116	0.318511439678399	0.92769310375622	0.353566786731464	0.861261260618505
SEPT10	57.826886356815	0.212973032645073	0.156824173087731	1.35803701975161	0.17445193768268	0.75231663900329
SOWAHC	4.44701189536031	0.382438721461358	0.588217091013303	0.650165946049856	0.515585035418542	0.92010772378998
NPHP1	3.23287764661671	0.237218621549664	0.734422765896843	0.323000092814367	0.746695171772817	0.964803576159248
MTLN	9.27599520110813	-0.221312700472255	0.545213132340711	-0.405919607112387	0.684801670974273	0.957682408649502
ACOXL	2.9723566289407	0.0293497226663755	0.572745364669574	0.0512439287628419	0.959131147714787	0.992722496353342
MIR4435-2HG	35.1672220287563	-0.0234063246223898	0.424106616904068	-0.0551897180790372	0.955987320236441	0.992722496353342
BCL2L11	43.9459637670699	0.0450504364698543	0.371805638506111	0.12116663063762	0.903559054234465	0.985672801859724
ANAPC1	79.8651928177926	-0.0429870162737729	0.168141840941832	-0.255659245985323	0.798213966496692	0.973483572927978
MERTK	550.114386144372	0.933568120120857	0.310150672878015	3.01004705699296	0.00261207217465756	0.142971882106898
TMEM87B	73.1579014393424	-0.0993243883697021	0.241518865274523	-0.411248985692297	0.68088997223389	0.957682408649502
ZC3H8	36.4742929133357	0.226453479680146	0.220897910977333	1.02514993771663	0.305292445678178	0.838359654257653
ZC3H6	95.535114758712	-0.365180149609219	0.20251196534361	-1.80325221272533	0.0713486138639382	0.59087273129875
RGPD8	14.884408277333	0.0316593439702016	0.242780815261963	0.130402988951334	0.896247601943153	0.984641436570678
TTL	46.2632990453999	0.10617830164941	0.217243002673551	0.488753609288686	0.625016144890946	0.948334038779569
POLR1B	9.36653241761208	0.432865985397488	0.389765610198369	1.11058024123058	0.266749071584263	0.816568381656607
CHCHD5	2.72255784029587	1.13688013545462	0.701526321490987	1.62058086863848	0.105107557964203	0.67762895381001
AC079922.2	2.7231863417231	0.0690981039736698	0.47136456772037	0.146591637780168	0.883454354460192	0.982493670875543
SLC20A1	45.6546034736442	0.364059120492217	0.199924892660865	1.82097944706553	0.0686099811674894	0.581958038935897
IL1A	9.7081968488494	-0.982121816492687	0.562441926675787	-1.74617461805762	0.080780613893773	0.623651659283571
IL1B	26.7205249092578	0.447470196441556	0.658397987951792	0.679634817587444	0.496735717937825	0.913451697824503
PSD4	17.1816111710851	0.198694698994456	0.19074055185982	1.04170139520453	0.297550141949099	0.833556915591439
PAX8	7.54731586657469	0.508167745605704	0.615536314692802	0.825569074440908	0.409048584140989	0.878573881943878
CBWD2	77.3080340798981	-0.37187485651749	0.222277457417689	-1.67302101093719	0.0943231598706197	0.654437178560616
RABL2A	12.815998357938	0.0135457095875134	0.319460037813413	0.0424018906409352	0.966178321192949	0.993721347292964
AC017074.1	4.20724340101644	0.825186987105232	0.733476835687492	1.12503482994358	0.260574275259543	0.81104719917159
SLC35F5	93.5237010482083	-0.10875048080708	0.161960465033261	-0.671463130120959	0.501925539723287	0.915982191438673
AC110769.2	2.99950287191733	-0.571430068689178	0.451697275224278	-1.26507309216211	0.205845127564107	0.779329053412354
ACTR3	204.203731755178	-0.236961660268458	0.158653198641679	-1.4935826210705	0.135284744594776	0.709860425639566
LINC01191	3.23293252468661	0.522769536609258	0.58974241921983	0.886437060608306	0.375382055941761	0.867886784420318
DDX18	56.5362715139376	-0.0885065724256152	0.263452885649497	-0.335948388674574	0.736909786558085	0.96293910739487
AC009404.1	6.299376264702	0.265687029326304	0.462454295744153	0.574515215387452	0.565619207322628	0.933679346825614
CCDC93	114.246063501293	-0.0665797321396324	0.20557127759363	-0.323876627703049	0.746031439449701	0.964784756874644
AC009303.2	3.60145207419287	-0.167829697005726	0.520983031101662	-0.322140428740715	0.747346311682472	0.964954644046617
INSIG2	65.9322037867638	-1.28744520408563	0.349235403552482	-3.68646818446675	0.000227387854614051	0.0417097893657417
MARCO	4.95235678849056	0.984104420680019	1.0811085912045	0.910273425524805	0.362678329640787	0.866427101581918
STEAP3	29.5363023568865	1.39784954456212	0.35335457402887	3.95594014426969	7.62342484218836e-05	0.0231694480624549
C2orf76	17.4764529957896	-0.144031794492981	0.236396194209136	-0.609281359096495	0.542337960717315	0.928915992369804
DBI	16.3563101558468	0.549578518554074	0.672054742767646	0.817758559802447	0.413495064994575	0.879402977398813
TMEM37	3.61757848362905	1.75317942833489	0.682840812913087	2.56747897193724	0.0102441002459564	0.287103798578139
PTPN4	69.4682859012231	-0.290405216970454	0.157432668510142	-1.84463123009152	0.0650912008327267	0.572351530295908
EPB41L5	49.3016402563344	-0.142322544132829	0.149802458979718	-0.95006814375523	0.342077628661404	0.851767638288764
AC012363.1	5.25784841365435	0.230286628141489	0.347389551774055	0.662906028593714	0.507390740443044	0.916746360849008
TMEM185B	7.58687565462816	0.385417377344521	0.267912714075746	1.43859308310226	0.150265847251949	0.723538045452126
RALB	30.2065773462329	0.0601909944411679	0.204420438827754	0.294447046422228	0.768416321517276	0.969554678903008
TFCP2L1	19.7726880563978	-0.52012896794999	0.4779314396118	-1.08829201186778	0.276466215871351	0.821808742779019
CLASP1	373.957138656282	-0.0445036688203147	0.18068033608508	-0.246311634041673	0.805441004667582	0.974409164546494
AC012447.1	6.90179161648531	-0.0484690022510676	0.519836291310589	-0.0932389736177704	0.925713712761621	0.987490062685382
NIFK-AS1	29.8349875581342	-0.157594349200541	0.242355639248847	-0.650260706493095	0.515523833898954	0.92010772378998
NIFK	11.9912836173106	0.396141019702356	0.361206557752057	1.09671602356201	0.27276554963115	0.820059622422761
TSN	23.9929367154337	0.179609403884215	0.208525195902607	0.861331903354751	0.389055269310266	0.870559770063485
GYPC	109.021100085143	0.581503091562599	0.269324945358375	2.15911337432494	0.0308413723094824	0.450931845365126
BIN1	301.457581991937	0.0907127774023486	0.340649396795707	0.266293668081117	0.790013049245224	0.972125178915614
CYP27C1	3.85594328522192	-0.284393537800919	0.697236469906251	-0.407886778841557	0.683356799677963	0.957682408649502
ERCC3	47.9621221803882	-0.0438900512746966	0.194546018762439	-0.225602413012064	0.821510663921959	0.975463896264379
AC068282.1	55.5050700886171	-1.00127999731552	0.633268332448585	-1.58113069296231	0.113848158146409	0.691827317830724
MAP3K2	323.621246065771	-0.12908363562856	0.15608810530763	-0.826992136102574	0.408241518721059	0.878573881943878
MAP3K2-DT	3.71515417337698	0.0496418168014139	0.446732801873064	0.111121942676417	0.911519648759273	0.985876770881223
IWS1	139.621500175355	0.15010595328232	0.213868802715831	0.701859978529765	0.482766489737514	0.909973980950416
AC010976.1	7.64427647543425	-0.247758668694854	0.529160793118218	-0.468210555122332	0.639634024711578	0.950195703232282
WDR33	147.995156710747	-0.0457306041367832	0.0918231091607405	-0.49802935834736	0.6184633495828	0.946458425212607
SFT2D3	3.83227825974972	0.0512509637905907	0.377927215851583	0.135610672216625	0.892129068189609	0.983982196824604
POLR2D	9.38947350064847	-0.000828465303345629	0.256235411190654	-0.00323321940357886	0.997420268650823	0.998997941894095
AMMECR1L	16.9407148287159	-0.270837278487516	0.188152758945813	-1.43945419671213	0.150021878388309	0.723538045452126
SAP130	47.6949689309381	-0.17978676790208	0.150161880954724	-1.19728633364874	0.231194969317347	0.796028278202687
UGGT1	76.6968272296714	0.352253673800442	0.127077734519315	2.77195430917052	0.00557208571672221	0.205855830927768
HS6ST1	71.4973551188799	-0.235914545281715	0.32686816920694	-0.721742180812831	0.470453003460586	0.903821186372976
LINC01854	4.94147501749543	-0.97720598217439	0.642085707618603	-1.52192451970111	0.128027994567184	0.706685597860027
SMPD4	35.1391697675936	0.0118145751837033	0.159338526132983	0.0741476369239347	0.940892910769777	0.989892919429876
MZT2B	18.9820490498712	0.33120232119877	0.532610090914405	0.621847627088982	0.534042065678295	0.927257939870851
CCDC115	6.23176161324599	-0.14322915112259	0.343676434042844	-0.416755811382561	0.676857026885209	0.957682408649502
IMP4	12.449624326943	0.150037473195721	0.299996347029668	0.500131000531428	0.616982838983286	0.946458425212607
PTPN18	103.151323185524	0.0134901874656662	0.185899291454536	0.0725671806498809	0.942150543886381	0.990056751211799
FAM168B	74.4177275087177	-0.030699955557488	0.131959701280152	-0.232646446298871	0.816035957774833	0.975463896264379
PLEKHB2	70.3826205798176	0.33459222704593	0.224377530884752	1.49120201887678	0.135908463800347	0.709860425639566
MZT2A	15.4710723817341	-0.0459067323331085	0.335555437733708	-0.136808190751298	0.891182409239584	0.983982196824604
GPR39	3.03496933389286	-1.39433124599561	0.865188018715586	-1.61159333674727	0.107050461615495	0.680291442572424
NCKAP5	396.669429107283	-0.0298368312064558	0.487280672824006	-0.0612313044010923	0.951174999191765	0.991695858085443
AC010974.2	9.84231860765777	-0.7235737185528	0.678347016319446	-1.06667192623437	0.286120008516018	0.825331087887019
NCKAP5-AS2	13.0868033597233	-0.315654167613352	0.575732396789058	-0.548265425697425	0.583509663863871	0.937234445256133
MGAT5	475.125281091498	0.222522556092197	0.17869341092069	1.24527566487026	0.213030437671555	0.781803394182599
TMEM163	205.955579056967	1.90497799901417	0.928450287084903	2.05178244383479	0.040190810236846	0.499770774284974
CCNT2-AS1	12.673000663555	0.0064356807386007	0.346620707106978	0.018566925191271	0.985186588159526	0.997229386943392
CCNT2	108.533825242702	-0.0028955329820358	0.106479753304702	-0.0271932728257734	0.97830558123098	0.99500816996795
MAP3K19	5.41697988246182	0.715142814268598	0.413407862697624	1.72987230964127	0.0836530915766294	0.628779156313415
RAB3GAP1	231.395787491657	-0.0578897210207252	0.10033326112058	-0.57697437892658	0.563956763485906	0.933679346825614
ZRANB3	57.2010163461197	-0.0088890508085841	0.168104064398042	-0.0528782622860106	0.957828904343167	0.992722496353342
R3HDM1	174.364956377829	-0.0244810246368524	0.155222087096176	-0.157716115630399	0.874680500996863	0.981763899462608
UBXN4	117.466472757421	-0.0693627461795804	0.13763022688187	-0.503979015010384	0.614276123594828	0.946458425212607
MCM6	9.8765372096995	0.126085542995936	0.342369247540163	0.368273564000941	0.7126692623588	0.958948336775399
DARS	155.961595855902	0.0475939104071835	0.254182606855665	0.187242986433801	0.851470122498421	0.979325453284159
DARS-AS1	8.67980213842252	0.840028948933428	0.891471134765536	0.942295174991126	0.346041537778494	0.854133747517237
CXCR4	183.069730151686	0.125645868261973	0.650769385012228	0.193072801449644	0.84690195316894	0.979325453284159
THSD7B	2.95088060078063	0.259217705795968	0.880152744716713	0.294514454851129	0.768364819588501	0.969554678903008
HNMT	118.839001468132	0.46729238225127	0.346222453123083	1.3496882655532	0.1771159979326	0.756924157998246
AC114763.1	59.2637476739407	-0.00133311446495579	0.279108520255813	-0.00477633023790869	0.996189054335943	0.99899697838512
SPOPL	151.519150805824	-0.26825480091552	0.188255222527393	-1.42495277057446	0.154170853935412	0.728104318527258
LRP1B	7.42596517370798	-1.20650990268839	1.52447133256281	-0.791428396793862	0.428694044575276	0.88388817175147
KYNU	302.486194328694	0.533912028446014	0.444444201404422	1.20130272092397	0.229633795365969	0.795503135812314
ARHGAP15	1278.32215162551	0.0828639276028363	0.188853365389222	0.438773899697556	0.660825374057725	0.95528796737374
AC079793.1	65.9938015060836	-0.634625722219772	0.645489931439103	-0.983169049290808	0.325524244975775	0.84542667189911
AC092652.2	8.52936749013781	-0.207986964992843	0.670552142365322	-0.31017269478729	0.756429633652939	0.967848440488204
GTDC1	252.234098912157	0.109550464243648	0.182543253511856	0.600134281251498	0.548416747472022	0.930610212200486
ZEB2	1098.56957931829	0.206103684657799	0.213592230048269	0.964939991549426	0.334574869231161	0.849176959014882
AC009951.2	3.70148037642584	0.325648021385805	0.681943797240186	0.477529120000353	0.632985389977764	0.950195703232282
ZEB2-AS1	9.41840196919893	-0.448536490591629	0.506789387447803	-0.885055018319273	0.376126958347458	0.867886784420318
TEX41	21.3286856462687	-0.830860465321259	0.531456860038058	-1.56336389234257	0.117967027982975	0.693182521206545
ACVR2A	63.9214596412776	0.113167929102737	0.234537639274546	0.482515000375971	0.62944014503152	0.949606479514703
ORC4	69.0745465870959	0.0384392479695764	0.145365932160376	0.264430925446603	0.791447884266771	0.972307464126355
MBD5	466.782314946825	-0.142917376300279	0.155183024600396	-0.920960115762001	0.357071250638868	0.863827127613369
EPC2	154.851858809522	0.0390556365207482	0.193076878044215	0.202280236330548	0.83969764973322	0.977799332217268
AC105402.3	3448.78142459807	2.02544304700624	0.696912274056776	2.9063099078683	0.00365719035617071	0.171588760688224
MMADHC	14.986345581546	-0.117386317328169	0.293999047054846	-0.399274482363441	0.689690967242981	0.957682408649502
AC007364.1	11.0672213338446	-0.0523989868528999	0.495516439616954	-0.105746212766231	0.915783713393387	0.985876770881223
RND3	4.12177995502388	2.2243950458642	0.778700611292111	2.85654719362969	0.00428276330501675	0.185319287573149
RBM43	6.11114789572875	-0.0350901380733029	0.329007162141082	-0.106654632819987	0.915062974998929	0.985876770881223
NMI	24.0064569444428	0.24749105247585	0.222503002425486	1.1123043274831	0.266007323867339	0.815662390254461
RIF1	134.927704620739	-0.0251210764347728	0.123099377799256	-0.204071514282866	0.838297614215656	0.977621120913802
NEB	36.5800630232349	-0.444894367024157	0.33606060557152	-1.32385159000576	0.185552338476796	0.764657127159204
ARL5A	127.358225909259	-0.413603200501551	0.208148000200112	-1.98706305178967	0.0469154100787123	0.518905502839506
CACNB4	30.6625564520413	-0.552532787471911	0.505912149582069	-1.09215164713548	0.274766451503298	0.820273917018707
STAM2	81.7654026666899	0.227915442175323	0.118381164081251	1.92526779022794	0.0541958650463908	0.544048398373559
FMNL2	1517.85979004482	0.395476037576691	0.241867899895193	1.63509104659221	0.102029962805541	0.66843977678433
PRPF40A	141.445212891833	0.0727668036368809	0.128501585775757	0.566271639354421	0.571209136627872	0.933679346825614
ARL6IP6	45.1270368876385	0.207232041571828	0.224420767186708	0.923408489194853	0.355794369409423	0.863057073178132
NR4A2	56.909889430045	-0.258450797472775	0.71586410417679	-0.361033324572101	0.718074535379873	0.95899444791273
GPD2	242.311126387682	-0.135547193079832	0.277187111683468	-0.489009724357673	0.624834812305297	0.948321397796688
CYTIP	63.9778779647391	-0.256630833638669	0.449353429054336	-0.57111132806697	0.567924180198655	0.933679346825614
AC019186.1	3.37327936338595	-0.56262972260777	0.450662422336336	-1.24845049136995	0.211866128299439	0.78163236633585
ACVR1	63.9543776930961	-0.177419827429964	0.178060439543761	-0.996402277140061	0.319054727044865	0.844134967512961
UPP2	5.24726777143441	-0.350210739800655	0.781564913859914	-0.448089126814905	0.654088874915324	0.952984307348944
CCDC148	6.2061764936226	0.656935015645585	0.622169242641446	1.05587832155852	0.291023809499105	0.8305370752378
PKP4	50.7185018786661	0.247577846641356	0.478129242079539	0.517805281192508	0.604594133221098	0.945362652889915
TANC1	159.232715517625	-1.41930631108839	0.40546475998764	-3.50044307458842	0.000464485430357366	0.0589022712080906
WDSUB1	61.0003484267514	0.0899701717803229	0.159436255711946	0.564301835730968	0.572548732316834	0.933857086526271
BAZ2B	631.426177370309	-0.0261623593754939	0.162398407643025	-0.161099851625409	0.872014757104324	0.981124426950902
AC009961.1	21.5064638840171	-0.398072523762407	0.279751313485978	-1.42295140209363	0.154750243753942	0.728465818053818
MARCH7	187.992245241452	-0.261657261878483	0.128486107385927	-2.03646345275725	0.0417038394113222	0.506468465567119
CD302	27.0260960690412	0.180704810750666	0.323233915310797	0.559052754649568	0.576125717073231	0.934372869634995
RBMS1	180.495881552372	0.413259737157157	0.158693229547896	2.60414220779613	0.00921045317816595	0.270254337564167
AC009313.1	4.79012596399923	0.334089438477018	0.776572757095966	0.430210093547915	0.667042820333624	0.95626894254861
TANK	324.508505207796	0.286171038724133	0.214114477184458	1.33653287945401	0.18137516110934	0.759596871805877
PSMD14	52.7217128629225	0.275103306171692	0.221344886588853	1.24287174829882	0.213915097924675	0.782800425132105
DPP4	26.0281688108298	1.13799416600043	0.841076686175491	1.35302069918865	0.176049017728121	0.754409049994805
IFIH1	38.0044140980615	0.427813853185248	0.33455191750364	1.27876670496319	0.200979221862655	0.778988719932428
GCA	73.9503597333849	0.550984892879951	0.287166224570757	1.91869671895968	0.0550227269972217	0.546534354080726
AC016766.1	4.50262281825088	-0.204452255678781	0.733080321099224	-0.278894753813897	0.780325594720447	0.971000646331149
COBLL1	11.8425889689737	2.94170895980281	0.985898417622008	2.98378505049053	0.00284706703242216	0.151308027183664
TTC21B	54.0120705447293	-0.0987747140192757	0.14704446454374	-0.671733644144722	0.501753278788546	0.915982191438673
SCN1A-AS1	2.8825614231847	-1.29013077703434	0.965565036757779	-1.33614073409949	0.181503278017902	0.759596871805877
XIRP2	2.83643865509573	-0.0428655727877961	0.543661602859132	-0.0788460552710819	0.937155071237282	0.989811470570987
STK39	18.3538578813478	0.517699487511174	0.6018478990967	0.860183259405206	0.389688031192164	0.870899005812694
CERS6	320.635644380405	0.78866474161819	0.414994049980577	1.90042421488959	0.057377471651812	0.554808262114631
DHRS9	31.7299403053771	-0.696539522987524	0.59714099240051	-1.16645738921294	0.24342956701156	0.805201154360577
FASTKD1	63.5615806787828	-0.29523544340428	0.163084850632484	-1.81031801702784	0.0702464846198982	0.586134837141144
PPIG	177.290622580658	0.0382171520544971	0.209920575885793	0.182055293499619	0.855539332951649	0.979679115440106
KLHL23	9.19479988606877	0.0847557355836985	0.467104963098331	0.181449015273804	0.856015148706161	0.979679115440106
SSB	35.7018212848702	0.228621646297122	0.247756995450612	0.922765655441183	0.356129342404254	0.863057435809972
METTL5	16.5861066740741	0.00830563080016772	0.15553284036086	0.0534011388263559	0.957412297857091	0.992722496353342
UBR3	220.416337996931	-0.132363000189232	0.096513185112984	-1.37144992193843	0.170234744282761	0.744185311277121
MYO3B	4.13636082707784	0.0409946853791409	0.608489991724078	0.0673711744428003	0.946286216498595	0.990522545024028
GORASP2	28.4968780359044	-0.0326404018739775	0.186134444844968	-0.175359278080765	0.860797336113827	0.979746936900906
TLK1	187.059501268798	0.0556051940450589	0.0833125595908976	0.667428708445709	0.504498333337735	0.915983980411147
METTL8	80.0094549693675	0.207506536278857	0.126103068142722	1.64553122564792	0.099860308720707	0.667890774984238
DCAF17	31.3577666832077	0.285177872390927	0.205027461340004	1.3909252474136	0.164248095878979	0.738655060399566
CYBRD1	79.8299486751387	-0.209532626829984	0.237008710616872	-0.884071417816773	0.376657661280429	0.867886784420318
DYNC1I2	97.3447759851361	0.0986910410585765	0.13277853272933	0.743275580998915	0.457314852429753	0.90001553054475
SLC25A12	53.1036373619533	-0.275856523970918	0.289457004544159	-0.953013814280783	0.340583071470375	0.85081994906549
HAT1	41.6468778897637	-0.176228811709389	0.180276381345519	-0.977547976024807	0.328297938426471	0.84606842130739
METAP1D	15.5843317289985	0.0551928635297746	0.396454425787839	0.139216161908382	0.889279337512149	0.983335545957052
ITGA6	45.7980411136142	0.422786005743693	0.304822920854954	1.38698889361036	0.165445149521354	0.740774309172615
AC078883.1	38.8613219796788	-0.0152455181743708	0.425177583099227	-0.0358568249606257	0.971396522401041	0.9943651292214
PDK1	92.4667089644198	-0.30671389337517	0.500194604814353	-0.613189127637646	0.539751292893379	0.928915992369804
RAPGEF4	30.0049412544703	0.465973889043857	0.698715572415875	0.666900678100973	0.504835577784956	0.915983980411147
MAP3K20	86.576006952136	0.343593946736983	0.296142694961229	1.16023103923588	0.245954752751498	0.805994359123419
MAP3K20-AS1	4.96266937541157	-0.439954171401443	0.671458667142306	-0.655221524317894	0.512325138022432	0.918250664849268
SP3	171.878384934238	-0.314732784105089	0.158349616825416	-1.98758159580575	0.0468579834226808	0.51885592088251
OLA1	120.401866972338	0.182260780474423	0.134715057897275	1.35293547224248	0.176076245880469	0.754409049994805
CIR1	64.583539073511	0.138856541453237	0.16106189016147	0.862131577581938	0.388615116363434	0.870426873146972
SCRN3	17.6445474020862	-0.371551318878188	0.287315860395543	-1.29318067706628	0.195948577093954	0.774152488783037
GPR155	158.750499630909	0.29483830990309	0.444162724380002	0.663806964698915	0.506813867495558	0.916746360849008
AC010894.3	75.746764499907	-0.208195531417521	0.474455133688321	-0.438809734861649	0.660799405949811	0.95528796737374
WIPF1	356.277411101084	0.131140459793332	0.126740392648954	1.03471716516269	0.30080101732762	0.834909935832171
CHRNA1	2.88199648841551	2.15098037274299	1.34515161720094	1.5990616561268	0.109806903481388	0.686386930107182
CHN1	4.52744964970481	-0.514501725275351	1.09095419812281	-0.47160708136111	0.637207271252649	0.950195703232282
ATF2	98.6404372401571	-0.0693192896093079	0.14325539121698	-0.483886079402865	0.628466720278876	0.949257772924437
ATP5MC3	11.0376002796967	0.621166123128098	0.667243175198948	0.930944138833475	0.351882460757536	0.859441372498573
AC093459.1	2.69494717250195	0.176343161632394	0.977535633741208	0.180395635254232	0.856841980679339	0.979679115440106
LNPK	55.3579042680967	-0.444250137387951	0.251535878570712	-1.76615018069107	0.0773706565973252	0.612461909578826
MTX2	58.7568253045146	0.179307677475789	0.152921544934094	1.17254686089568	0.240977569675517	0.803948046883533
AC079305.3	3.86160629991686	-0.500842971326425	0.45415524158371	-1.10280125707656	0.270113482094753	0.81841421637549
HNRNPA3	204.518124308608	-0.0895447880105806	0.17772119842237	-0.503849787225549	0.614366938225751	0.946458425212607
NFE2L2	384.175998095843	0.217500409270002	0.183967575602025	1.18227578179602	0.237096291808133	0.799560642201498
AGPS	108.009474369788	0.173037835950661	0.122838097824655	1.4086658700761	0.158933991437432	0.732239770622527
RBM45	26.37026661307	-0.130750072443436	0.274290170748408	-0.476685227497145	0.633586283720079	0.950195703232282
OSBPL6	74.6534195429074	-0.618588228696634	0.423520957829885	-1.46058469424104	0.144129449191355	0.721268903959732
PRKRA-AS1	46.1263360039219	0.13664593552608	0.188368214777977	0.725419284177743	0.468194846099307	0.903460881872722
PRKRA	47.9949933279431	0.220800387828072	0.24191877508198	0.912704637138016	0.361397904430994	0.866253288068655
PJVK	7.00226901809108	-0.189300711571488	0.335149147426432	-0.564825281595089	0.572192609291749	0.933744688234439
PLEKHA3	33.8527210243724	0.0363692861898344	0.176849027387273	0.20565160423637	0.837063064628902	0.977342670989245
TTN-AS1	77.9073845415766	0.0555679414902034	0.235668102478796	0.235788979949898	0.813596419817404	0.975340972016222
TTN	7.99393325812345	-0.649827575772583	0.648407416391071	-1.00219022692463	0.316251727026663	0.843718778836883
SESTD1	32.3250803702233	2.16447463379345	0.778470171439283	2.78042077038306	0.00542885052888045	0.20271929321837
ZNF385B	3.20631911381299	0.504453829794917	1.06064449835661	0.475610659911528	0.634351779568484	0.950195703232282
CWC22	46.1088082069087	-0.143439396450616	0.161224879934902	-0.889685242802061	0.373634920135934	0.867886784420318
UBE2E3	106.010914001898	-0.102915527942423	0.180871468220208	-0.568998134172965	0.569357406159758	0.933679346825614
ITGA4	15.9272294236503	4.00088198139767	0.721824638820466	5.54273401907632	2.97785024565401e-08	0.000190701529731683
ITPRID2	56.3999149298343	0.102889650972596	0.223604815756879	0.460140586079621	0.6454153138058	0.950195703232282
DNAJC10	67.1040864008616	-0.408069879201409	0.33007472944447	-1.23629542888124	0.216348769631705	0.78603307558297
NCKAP1	15.1684259815176	-0.254621943459383	0.82611562557013	-0.308215866615112	0.757918079968013	0.967848440488204
NUP35	18.0720036634582	0.229225735405908	0.227079610680407	1.00945097941234	0.312758399940091	0.842199354507211
AC021851.1	12.7220320590613	-0.0472665790836368	0.253461020456164	-0.186484608160139	0.852064748053229	0.979325453284159
AC096667.1	5.98485959720765	1.31495029877832	0.587155122974947	2.23952793278179	0.0251215859345367	0.420631014947424
ZNF804A	351.574569189938	2.52338687152622	0.619519293998801	4.0731368594488	4.63841492350264e-05	0.0169739480972062
FSIP2-AS1	2.82225814331931	-0.535322062826694	0.438660558715709	-1.22035604111294	0.222329933893899	0.787202498993619
LINC01473	15.3460132236591	-0.273894257621053	0.234160712356359	-1.16968493503823	0.24212778288628	0.804699122412466
ZC3H15	53.7940998814755	0.0758673810947647	0.144358410590541	0.525548742081646	0.599201778771624	0.943235433048445
ITGAV	275.992246916515	0.236653130174102	0.241357361900069	0.98050926771434	0.326834797176248	0.84542667189911
AC017101.1	22.589864074753	-0.248687725048744	0.743492950817451	-0.334485652856988	0.738013115447108	0.96293910739487
AC007319.1	24.5051828476824	1.24237664945447	0.724382973368516	1.71508262221735	0.0863300799073371	0.634375022061488
LINC01090	3.07149817136297	-0.408077530035932	0.872840436519414	-0.467528213591025	0.64012201136861	0.950195703232282
COL5A2	2.86870891196401	-1.38487099106029	0.892894223770291	-1.55099109636145	0.120903817697922	0.698381139027244
WDR75	34.7312746622232	-0.0454011882133669	0.191550668493238	-0.237019210480958	0.812641887028844	0.975329684691585
SLC40A1	29.0142744926227	-0.290693647831248	0.380144157885487	-0.764693187574424	0.444454263735259	0.892472456478583
ASNSD1	6.06712034852186	0.403163588174998	0.442912276621247	0.910256069780969	0.36268748043981	0.866427101581918
ANKAR	99.3370561285751	-0.0647952120229925	0.339430797022789	-0.190893733247907	0.84860885003605	0.979325453284159
OSGEPL1	10.2873734730972	-0.227471010218814	0.282817259131364	-0.804303849480265	0.421221515038106	0.880874095228934
ORMDL1	53.0146888721219	-0.04736860889591	0.217390140693378	-0.217896767281281	0.827509545970286	0.9762954099682
PMS1	112.578415284034	-0.136196686190496	0.240939237661893	-0.565273998175502	0.57188741165433	0.933744688234439
C2orf88	12.6678996157806	0.0400592822646012	0.475476875020556	0.0842507477632205	0.932857070697997	0.988640831208089
HIBCH	350.443833055141	0.720533102766845	0.524101917118844	1.37479577775225	0.169194767499075	0.744185311277121
INPP1	4.04140311966801	1.23513118738043	0.865237041303368	1.4275061381097	0.153434057189037	0.726500334372342
MFSD6	15.5728909489389	-0.263920349193622	0.563541997219104	-0.468324189671724	0.639552772416093	0.950195703232282
NEMP2	8.09800604628027	0.317997234594519	0.332600220834703	0.95609447821912	0.339024504264702	0.849744501163582
AC108047.1	6.58092910877022	0.284584685736178	0.617779204503367	0.460657600096715	0.645044279338291	0.950195703232282
NAB1	57.5388877522763	0.0288826409555557	0.196434948620354	0.14703412584375	0.88310508451073	0.982493670875543
GLS	291.490684015265	-0.296588496557911	0.219405735777817	-1.35178096190818	0.176445396188453	0.755066032202376
STAT1	60.6274396779224	0.219112450697014	0.347333935646337	0.63084089462574	0.528144561275572	0.924941696090224
NABP1	112.456521347531	0.475057149489971	0.350184724310606	1.35659015516795	0.174911471608692	0.753283836033667
SLC39A10	128.749325640663	-0.451317315205726	0.235390761398953	-1.91731108104455	0.0551984230066587	0.546776026194343
STK17B	46.3716186074203	-0.287093950155711	0.45471822530195	-0.631366710593292	0.527800777151	0.924941696090224
AC114760.2	6.12524911554226	0.261831989446211	0.899120269058339	0.291209083430442	0.770891415915542	0.969955672214153
CCDC150	5.54130238342318	0.207201539584078	0.398284448210544	0.520235074492654	0.602899741707777	0.945072998782732
GTF3C3	45.2327002242913	0.320860032875269	0.26164240779722	1.22633037807825	0.22007437406087	0.787013208243184
PGAP1	11.5248845418546	-0.294549503553219	0.621047856230227	-0.474278271148282	0.635301484312218	0.950195703232282
ANKRD44	1548.42431153318	-0.628245017203342	0.216075127688987	-2.90753046832684	0.00364294854560569	0.171588760688224
SF3B1	189.698595917726	-0.246509834900791	0.142290909699038	-1.73243558159961	0.0831960373542311	0.627370274308542
COQ10B	25.7997716020273	-0.149347754524653	0.16701023590023	-0.894243120606521	0.371191825470614	0.867886784420318
HSPD1	246.715099017592	1.27281622030838	0.54678390888493	2.32782311188357	0.0199214983136251	0.389322263334782
HSPE1	3.36962648191844	-0.0929116265275291	1.01059266577148	-0.0919377605581578	0.926747489907585	0.987590703905982
HSPE1-MOB4	35.9325851727054	0.950702714824575	1.05042574494258	0.905064179359523	0.365431387591794	0.867707110210636
MOB4	13.3785054540931	-0.221152086111697	0.513505421581792	-0.430671375251431	0.666707335096068	0.95626894254861
AC011997.1	7.15630676714428	0.391877499199994	0.365016444255119	1.07358861598603	0.283007102084217	0.823620759712485
PLCL1	243.399299785728	-0.198556238288888	0.496458418567658	-0.39994535466182	0.68919676571193	0.957682408649502
SATB2	22.4595411158393	0.548810476512166	0.490697177144389	1.1184300665962	0.263383359064384	0.814645872513626
FTCDNL1	73.9995958486243	0.068297580064666	0.348276913446144	0.196101370569965	0.844530823528576	0.979325453284159
C2orf69	18.8879044679092	-0.274972047394301	0.305839063103066	-0.899074319036992	0.368613075984929	0.867886784420318
TYW5	21.524945853332	-0.0590166938251627	0.187164738947856	-0.315319510271668	0.752519072973005	0.966349448879722
MAIP1	14.5656846198411	-0.0796765686771866	0.459951676311396	-0.173228129781278	0.862472113509673	0.979930613455568
SPATS2L	229.845289467201	1.48533361488699	0.454009661981084	3.2715903190379	0.00106944422797286	0.0895257625612837
KCTD18	14.9593045919448	0.0906242436946536	0.2063510504723	0.439175102269803	0.660534664175044	0.95528796737374
SGO2	11.1642391098426	-0.590363789545733	0.363892957468657	-1.62235563351506	0.104727222963261	0.675741194817857
AC007163.1	3.94777616630141	-0.588198687464047	0.705582692153949	-0.833635368334275	0.404486488852176	0.877958355243423
BZW1	20.4486652048798	0.0293918281969075	0.362955810437919	0.0809790816172502	0.935458588311518	0.989376845507343
CLK1	205.416894702882	-0.265360572740752	0.325677746130876	-0.814794918883143	0.415189709894645	0.879402977398813
PPIL3	17.9530700762132	-0.0505640357921599	0.31193141758598	-0.162099849330575	0.87122722484421	0.981124426950902
NIF3L1	6.98948589319465	-0.149597921667029	0.370318636969034	-0.40397081521862	0.686234180532454	0.957682408649502
ORC2	64.5823409270049	-0.188665232234853	0.153643789493204	-1.2279392018198	0.219469792005819	0.786768507050824
AC005037.1	17.8180157108711	-0.222579829569598	0.296977008495668	-0.749485055079084	0.453564903019178	0.898001028898034
FAM126B	91.4674568224525	-0.3039777716787	0.128895871630611	-2.35832046312419	0.0183578374642835	0.379850052088114
NDUFB3	7.75709321384221	-0.233155882894427	0.55498955305299	-0.420108597741777	0.674406122103063	0.957639465222918
CFLAR	355.150961809902	0.155544941005495	0.230219937967801	0.675636273636953	0.499271605257323	0.915112526192404
CFLAR-AS1	17.3346810200411	-0.383761923527981	0.628908282110514	-0.610203322875855	0.541727128876402	0.928915992369804
CASP10	59.5968682176388	-0.0959340062671669	0.230380667388983	-0.416415176474805	0.677106224984208	0.957682408649502
CASP8	62.5572234135826	-0.090170448292284	0.192343919570025	-0.468798018122203	0.639214016707706	0.950195703232282
ALS2CR12	6.73836406881099	-0.15522456317451	0.429860878677487	-0.361104187131602	0.718021563270157	0.95899444791273
TRAK2	47.258805840548	0.223866207680062	0.182065097425401	1.22959430910028	0.218849062167912	0.786768507050824
STRADB	14.9239169110935	-0.0791312871758258	0.238142345576638	-0.332285662947584	0.739673564771981	0.963731905746888
C2CD6	4.71699928666399	0.754848635872882	0.532368428055539	1.41790646494561	0.156218074670905	0.729809220333587
ALS2	31.5078170103658	0.234713334598802	0.176051921884675	1.33320518223342	0.182464479186079	0.761239429776969
SUMO1	32.8775528763835	-0.116061896434144	0.244194480672295	-0.475284683399121	0.634584074711339	0.950195703232282
NOP58	105.899270208453	0.548450721567183	0.305366253656689	1.79604234259553	0.0724877831187265	0.595254823184656
AC064836.4	3.46026565805324	-0.757317042197236	0.747266536020397	-1.01344969390756	0.310845413304739	0.842199354507211
BMPR2	288.769374179178	0.0858600831492347	0.138764730801074	0.618745719128869	0.536083886179674	0.92737367015752
FAM117B	54.1897098406915	-0.793349396237861	0.2125678657934	-3.73221697116223	0.000189801903729137	0.0405163797160465
ICA1L	5.53984230332835	-0.466327133314882	0.953154134795411	-0.489246299513747	0.624667334391998	0.948321397796688
WDR12	18.9803528335695	0.165657014425694	0.387988203328104	0.426964049434271	0.669405512953293	0.956421503799525
CARF	45.2853274230664	0.0236893938060139	0.22409642410061	0.105710717612247	0.915811876576817	0.985876770881223
NBEAL1	135.508470796507	0.014542481893644	0.190348364913892	0.0763993003051148	0.939101426256137	0.989811470570987
CYP20A1	104.896884757856	0.170956141123156	0.170915385384668	1.00023845564515	0.317195123051188	0.844134967512961
ABI2	101.916836173983	-0.0235580923395899	0.134651817300732	-0.17495562118538	0.861114504818265	0.979789446392558
RAPH1	192.574819473998	-0.152774072881181	0.181818489155956	-0.840255980513283	0.400764876846816	0.877326626919243
PARD3B	78.4925788371667	-0.24339528550189	0.395911232811916	-0.614772366454979	0.53870506099976	0.928224709060722
NRP2	158.284961734599	0.413861923268399	0.269209563499023	1.53732251517841	0.1242143505493	0.701471517564126
AC007679.1	2.66612157434391	-0.292110487196943	0.659802928878312	-0.442723841334777	0.657965495551634	0.954378131119553
INO80D	440.207231214515	1.33235529702233	0.55623849149751	2.39529503511229	0.0166069962915963	0.358688715856266
NDUFS1	87.9017845195351	0.136776038751566	0.0904657459898793	1.51190969858213	0.130556836424501	0.707170538318356
EEF1B2	42.1170189723668	0.299235352549373	0.402231302534961	0.743938501711621	0.456913681210223	0.899995257621306
ZDBF2	21.9254659523045	-0.648740253564542	0.459460051256122	-1.41196226264056	0.157961073051887	0.732234582380354
FASTKD2	27.0976753710931	0.128480343835457	0.254786294766394	0.504267091576715	0.61407369951163	0.946458425212607
KLF7	135.51136074788	0.0635837019341393	0.224395301832584	0.283355762865203	0.776904135395075	0.970307288238224
AC007879.1	3.72572116166266	-1.25748525126473	0.55027563607211	-2.28519158187834	0.0223015965946428	0.405440793777336
AC007879.3	3.65743716364287	-0.34805730816814	0.574868401091969	-0.605455626900001	0.544876299621123	0.929621869239944
AC009226.1	25.9164556267739	-0.456538992017919	0.486611790671318	-0.938199609565745	0.348141838996888	0.855285860326682
CREB1	161.143418644421	-0.214453354804366	0.0954505658486041	-2.24674786260057	0.0246561455125381	0.420631014947424
METTL21A	120.399479269334	0.0773783831557204	0.432205601076352	0.179031421534148	0.857913029451788	0.979679115440106
CCNYL1	26.6771546978593	0.0727275872537385	0.205182620658797	0.354452960100744	0.722999450946703	0.959519960511362
PLEKHM3	75.1161731168138	-0.360004732691543	0.170761403644296	-2.10823245188035	0.0350108875215906	0.472060217671106
[truncated: 10,809 more rows]
