# Supplementary material for: Integrative analysis reveals generalizable human neurodegenerative disease-associated glial states
Source: bioRxiv. 2025 Sep 25:2025.09.25.678630. Preprint. [Version 1] doi: 10.1101/2025.09.25.678630 (PMC12485690; doi:10.1101/2025.09.25.678630)
Supplement: Supplement 10 [file media-10.zip › DAM_replication_DESeq_results/Macnair_2025_CTX_WM_RL.csv]

	baseMean	log2FoldChange	lfcSE	stat	pvalue	padj
AL627309.1	8.35121353287765	-0.303832661731284	0.385767185029879	-0.787606290845478	0.430927033841787	0.999934059535101
AL669831.5	48.0017138650893	0.129672667759032	0.31204756181394	0.415554177078782	0.677736263402599	0.999934059535101
LINC00115	3.56442844824965	1.04737238936269	0.54050299178357	1.93777352814744	0.0526508587494574	0.895497684535425
SAMD11	1.53041810345552	-1.64789845089426	2.08103393906185	-0.791865245425621	0.428439253714615	0.999934059535101
NOC2L	19.8931338576417	0.21791898052064	0.269304238887152	0.809192537856621	0.41840440650098	0.999934059535101
KLHL17	3.65607247100448	0.895004520744603	0.408303648546689	2.19200715920681	0.0283789896946334	0.750927782157448
ISG15	8.36245237002066	1.13875031824979	0.796797757286714	1.42915853845712	0.152958671525817	0.999934059535101
AGRN	5.0552893370198	0.0458419303752982	0.602950769984951	0.0760293089540997	0.93939578050241	0.999934059535101
C1orf159	25.0724031599214	-0.335292112519272	0.306752027745003	-1.09303959613266	0.274376414988182	0.999934059535101
AL390719.3	1.58663587077765	0.0269130493903889	0.603228242215391	0.0446150354160295	0.964414158064602	0.999934059535101
SDF4	30.2166852307048	0.154915188412757	0.196677305189264	0.787661739943412	0.430894590656265	0.999934059535101
B3GALT6	5.63542702414068	0.863614931306857	0.375661243179482	2.29891943070167	0.0215095148227182	0.701762977446976
UBE2J2	47.9878909250571	0.154045973987688	0.194145274862525	0.793457240186601	0.427511472670841	0.999934059535101
SCNN1D	2.34984994341519	-1.61976146983168	1.09404129746963	-1.48053046404918	0.138731736965993	0.999934059535101
ACAP3	16.7703853447934	-0.62726270501423	0.751911997983894	-0.834223561661621	0.404155016253196	0.999934059535101
PUSL1	1.72825936452936	0.207669705131567	0.734014221824602	0.282923271725369	0.77723565484729	0.999934059535101
INTS11	24.5139526463346	0.0944160950294849	0.162558944105989	0.580811443804196	0.561367541451939	0.999934059535101
CPTP	3.57456961668397	0.655326742692677	0.567415997766374	1.15493173486889	0.24811838254616	0.999934059535101
DVL1	9.65759653781822	-0.0975127298397893	0.512766453379034	-0.19016987011767	0.849176020426289	0.999934059535101
AURKAIP1	9.63513900863742	0.337538457443758	0.575200039077667	0.586819253324462	0.557325104625326	0.999934059535101
CCNL2	65.5274351093681	-0.0214289981444948	0.144465086969323	-0.148333404243513	0.882079654174638	0.999934059535101
MRPL20	27.397108275851	-0.012140726914746	0.22854246271231	-0.0531224122233635	0.957634374291012	0.999934059535101
AL391244.2	1.57722091882531	0.194536631550989	0.660084818148828	0.294714597582408	0.768211910958309	0.999934059535101
ATAD3B	19.9290810267011	0.283170303889503	0.269453325511646	1.05090669544275	0.293301445001856	0.999934059535101
ATAD3A	10.1570992916093	0.00633743525494904	0.324376144275755	0.0195373037345235	0.98441247863917	0.999934059535101
SSU72	38.0255814998105	0.107947473678385	0.221048934798246	0.488341976299998	0.625307633613454	0.999934059535101
FNDC10	1.77482156586456	-2.40536899578461	1.06852676149896	-2.25110786407472	0.0243787064627924	0.720117137433587
AL691432.2	2.00260897439703	0.374982062127379	0.860862010198087	0.435589046426958	0.663134919447905	0.999934059535101
MIB2	22.9660743020885	0.0516465398456172	0.443183396969537	0.116535367070999	0.907228258164521	0.999934059535101
CDK11B	39.0329047967254	-0.115418457675217	0.226609657377108	-0.509327179658303	0.610522909643663	0.999934059535101
SLC35E2B	22.8853361485283	0.152953319013235	0.203524382900585	0.751523315454283	0.45233777438999	0.999934059535101
CDK11A	51.4553079519032	0.4687026124774	0.338975281657007	1.38270439716504	0.166755523089652	0.999934059535101
SLC35E2A	22.2046736203827	0.237946776279201	0.212021371630088	1.12227731784674	0.261744547145974	0.999934059535101
NADK	38.6466100248988	0.228938022239254	0.230211369559123	0.994468790475869	0.319994692296974	0.999934059535101
GNB1	361.782481210457	-0.0753360580992375	0.124924039164514	-0.603054933246488	0.546472145601809	0.999934059535101
CFAP74	11.041652065593	0.213804771018112	0.679222426003871	0.314778727604752	0.752929664199199	0.999934059535101
PRKCZ	12.5184266070639	0.398166554945412	0.819356604718444	0.485950259816645	0.627002432524831	0.999934059535101
FAAP20	19.5724790836525	0.286341784775087	0.309827029563635	0.924198851140828	0.355382793681141	0.999934059535101
SKI	322.823641795815	-0.351116574460623	0.217005435661433	-1.61800820053387	0.105660830389681	0.998369072282006
MORN1	9.75085611950845	-0.0408798202978944	0.523407797844103	-0.0781031930863025	0.937745967240168	0.999934059535101
RER1	36.2213799707523	0.328551385874653	0.177802360405547	1.84784603041976	0.0646246198166706	0.935978473728852
PEX10	7.51185743019362	0.0450113489097807	0.458215465777136	0.0982318412876814	0.921748199034771	0.999934059535101
PANK4	4.75556201475028	-0.163918363669325	0.329016538780927	-0.498207063622624	0.618338104285673	0.999934059535101
TNFRSF14-AS1	6.64845840716437	0.171071875543092	0.598352997636792	0.285904601829931	0.774951189055191	0.999934059535101
TNFRSF14	42.7113773534659	0.80250103227653	0.451946148210911	1.77565631536708	0.0757895817815399	0.939234386684071
PRXL2B	2.53836903233309	-1.69504989968163	0.956649622934414	-1.77186073045453	0.0764176784541951	0.939234386684071
TTC34	1.86515870071239	-0.916469133818908	0.905573844506948	-1.01203136483904	0.311523057053134	0.999934059535101
MEGF6	1.70287359809137	-1.24531066161536	0.815316536390779	-1.52739531952592	0.126662739614159	0.999934059535101
TPRG1L	6.58834227621301	-0.104630187212885	0.738630068833847	-0.141654383740532	0.887353007994382	0.999934059535101
WRAP73	11.4359313006175	-0.0353766449505834	0.225533522202407	-0.156857590858863	0.875357083620859	0.999934059535101
LRRC47	10.7774153886963	-0.0420229541528225	0.266987636177186	-0.157396629875902	0.874932269322984	0.999934059535101
CEP104	35.1405344721929	0.152600919004304	0.154388095768967	0.988424128455233	0.322944975457508	0.999934059535101
DFFB	13.5044680718754	0.219587187988826	0.22832103591955	0.96174751093105	0.336176450226058	0.999934059535101
C1orf174	8.91525335664037	0.285280081801104	0.246168057836082	1.1588834242299	0.246503706303613	0.999934059535101
LINC01134	3.02373567363499	0.807531564460486	0.674628025001566	1.19700269560935	0.231305504080532	0.999934059535101
NPHP4	38.0895086175237	0.174517157682131	0.148553280275774	1.17477821666515	0.240083457273776	0.999934059535101
KCNAB2	62.5688493971788	2.06100981433941	0.597843884557463	3.44740469473065	0.000566000060976828	0.210058586732785
RPL22	4.0704583613868	-0.307091660741267	0.370116928124032	-0.829715253224937	0.406699795364137	0.999934059535101
ICMT	7.75959205946385	0.0492032649779819	0.360895648266519	0.136336542749459	0.891555236640766	0.999934059535101
GPR153	3.82715716826279	1.17117662604484	0.721530517227351	1.62318377127742	0.104550125988824	0.996220226176586
ACOT7	5.69189813777325	-0.228767959625212	1.01749193448244	-0.224835157776043	0.822107514259632	0.999934059535101
TNFRSF25	7.01852117030942	0.490901874444692	0.840614478611952	0.583979799224116	0.55923390303531	0.999934059535101
PLEKHG5	11.8760311924155	0.572844924812344	0.69591472120282	0.823153911476737	0.410420474206284	0.999934059535101
NOL9	27.9739506384424	0.310564535711977	0.202241237491484	1.53561429688668	0.12463300563778	0.999934059535101
TAS1R1	2.90080900691971	0.230755460810288	0.504638169429003	0.457269138145828	0.647477609361753	0.999934059535101
ZBTB48	16.751179965716	0.101507394703273	0.274005027701974	0.370458146533279	0.711041155900214	0.999934059535101
KLHL21	21.1937766580164	-0.0857783886067911	0.581229534294012	-0.147580918631366	0.882673514910129	0.999934059535101
PHF13	8.45322227174219	-0.280647183284952	0.337336648191184	-0.831949877932909	0.405437236501476	0.999934059535101
THAP3	9.25963366967407	0.570313374070996	0.336991562499347	1.69236692408909	0.0905760347805369	0.963968770156978
DNAJC11	52.9308118054043	0.0872860935519922	0.193804748242687	0.450381604906245	0.652435306491092	0.999934059535101
CAMTA1-DT	1.62771660440025	0.60963207173963	0.704233721726944	0.865667253542859	0.386672662764501	0.999934059535101
CAMTA1	174.864605709246	-0.510193512954476	0.16914456712702	-3.01631628860621	0.00255866211785159	0.406967862569055
VAMP3	20.9103676148952	-0.420381725322373	0.272430495727787	-1.54307881061311	0.122811655228381	0.999934059535101
PER3	78.5662762753535	-0.861955638558788	0.611724900611338	-1.40905762982245	0.15881812806207	0.999934059535101
Z98884.1	5.13964661431017	-0.571855988215865	0.539628504569591	-1.05972161102197	0.289271268091777	0.999934059535101
PARK7	18.6288405297803	-1.00577272014483	0.588838751193191	-1.70806136333043	0.0876249570213736	0.957195190888575
AL034417.4	4.43772166778025	0.22978513254786	0.542083244173762	0.423892704704599	0.671644064804554	0.999934059535101
AL034417.3	1.58716716131616	0.335875536722956	0.793591051993399	0.423235035071627	0.672123787483297	0.999934059535101
ERRFI1	10.9707034275286	1.27573515934535	0.699850814587329	1.82286729222083	0.0683234927987686	0.936471813228576
AL034417.2	1.54609697387767	0.110344398496443	0.64230857511547	0.171793438187566	0.863599924398969	0.999934059535101
RERE	747.194633341062	-0.102756222976754	0.133344512471774	-0.770607061902941	0.440939874104354	0.999934059535101
RERE-AS1	4.0382124789686	0.270296754958843	0.522307363943702	0.517505158108354	0.604803569147583	0.999934059535101
ENO1	103.247042561663	0.615581481455721	0.56430755384653	1.09086167154717	0.275333754666564	0.999934059535101
SLC2A5	319.913652908199	0.229374116195754	0.400198138431391	0.573151382199839	0.566542199539853	0.999934059535101
GPR157	6.36498809190318	1.12656027761471	0.61780013904298	1.82350279065952	0.0682272747966283	0.936471813228576
MIR34AHG	132.224578148154	5.26113808348267e-05	0.310888440415327	0.000169229131725005	0.999864974689203	0.999934059535101
LNCTAM34A	6.029511924446	-0.247789802568297	0.393318926196728	-0.629997150059236	0.528696448852242	0.999934059535101
H6PD	38.5267699201053	0.124682427141088	0.241526795539169	0.516226064535634	0.605696528022473	0.999934059535101
SPSB1	15.0683275818143	-1.5693945175223	0.61444365135629	-2.55417158930376	0.0106440787645322	0.536802773651006
SLC25A33	34.5304411907719	0.0156026337099687	0.23827899255626	0.0654805257592516	0.947791411247788	0.999934059535101
TMEM201	3.68388932053776	0.00102827185802131	0.451836801635319	0.00227575942087876	0.998184208261335	0.999934059535101
PIK3CD	164.544960587647	0.0234958860618442	0.368750685608443	0.0637175386483029	0.949195139302245	0.999934059535101
PIK3CD-AS2	6.44130549172242	-0.134680071075528	0.708397884839104	-0.190119245071034	0.849215689727428	0.999934059535101
CLSTN1	70.9755814032105	-0.301752751667411	0.245970208916943	-1.22678576806553	0.219903121322903	0.999934059535101
CTNNBIP1	37.532705299972	0.0815781610635994	0.22718556015348	0.35908162916907	0.719534024195572	0.999934059535101
LZIC	21.6933336955801	0.170459291556735	0.196589239263199	0.867083530083352	0.385896244000556	0.999934059535101
NMNAT1	29.7586451444305	0.0851648888339877	0.273326077614238	0.311587132765964	0.755354314315408	0.999934059535101
UBE4B	146.397555427747	0.0176134977466842	0.119961055088254	0.146826799195174	0.883268731225686	0.999934059535101
KIF1B	111.94703958197	0.136875130069884	0.481628632574188	0.284192261033818	0.776263045873315	0.999934059535101
PGD	24.521967311391	-0.0434072091202395	0.280893037379269	-0.154532876732113	0.877189590667175	0.999934059535101
DFFA	27.9537011633834	0.231244930118792	0.299601513723185	0.771841661429152	0.440208213288827	0.999934059535101
PEX14	73.5063157805589	0.0957635635885674	0.124583110921026	0.768672116794967	0.442087981671511	0.999934059535101
CASZ1	3.30539138600724	0.50066603641807	0.522033383091683	0.959069003313415	0.337523984413248	0.999934059535101
TARDBP	2.34130743072481	0.451293056818868	0.624649119778871	0.722474494126603	0.470002801241396	0.999934059535101
AL109811.3	1.7769768005709	-0.0855843013211054	0.630559235201818	-0.135727615334526	0.892036615852862	0.999934059535101
MASP2	2.67718523373768	-0.326487087581967	0.637919972608376	-0.511799444445989	0.608791379212245	0.999934059535101
SRM	17.4982744848511	0.178880807430689	0.374623211586522	0.477495258964686	0.633009496071598	0.999934059535101
EXOSC10	34.9281299004876	-0.103463836138741	0.278505885919219	-0.371496048628396	0.71026809846791	0.999934059535101
AL109811.1	6.16342131447203	0.221097865249659	0.3626905167442	0.609604759546541	0.542123658004343	0.999934059535101
MTOR	66.2128779631612	0.19808549297196	0.181965296702013	1.08858939897944	0.276334993711991	0.999934059535101
UBIAD1	8.04851608874934	-0.234529068602342	0.427261245198557	-0.548912571027478	0.583065450684341	0.999934059535101
FBXO44	5.1091604139927	0.19899722794579	0.754038888667909	0.263908441509349	0.791850470801638	0.999934059535101
FBXO6	3.58285378888295	0.639943652801337	0.490175480651174	1.3055399098119	0.191709066584424	0.999934059535101
MAD2L2	4.36318341290814	-0.339287799590237	0.694859644455721	-0.488282493158743	0.625349760120353	0.999934059535101
AGTRAP	18.3903733303134	0.824544804306662	0.352486481398941	2.33922390735164	0.0193238484041966	0.684227558754742
C1orf167	1.84164039379574	0.396820880063667	0.533125712051243	0.744328909849175	0.456677515467796	0.999934059535101
MTHFR	89.9544285798982	-0.161658067082279	0.211118732977813	-0.765721093538716	0.443842273325209	0.999934059535101
CLCN6	65.9699123138637	-0.312788328855892	0.14055731685565	-2.22534362389061	0.0260581790216455	0.726753985514287
AL021155.2	1.53559990563257	1.30055903657295	1.01954081975888	1.27563213886869	0.202085587543091	0.999934059535101
KIAA2013	20.024336719188	0.333352884073619	0.267482769970725	1.24625927909339	0.212669222384721	0.999934059535101
PLOD1	33.9863030518782	0.555559825288072	0.450723974580918	1.23259435179731	0.217727145272178	0.999934059535101
MFN2	29.5352394179951	-0.0246748677177376	0.219918969563957	-0.112199815080352	0.91066497578941	0.999934059535101
MIIP	10.6216191868948	-0.0547695980890242	0.315007641169516	-0.173867522342263	0.861969577243379	0.999934059535101
TNFRSF8	4.03380913241902	0.389272338445073	0.589337816778254	0.66052496100304	0.508917005743333	0.999934059535101
TNFRSF1B	503.117327579457	0.202638328084946	0.492918071227095	0.411099409645274	0.680999642850087	0.999934059535101
VPS13D	268.550743946746	-0.120482417637705	0.11903412478608	-1.0121670391094	0.311458193025774	0.999934059535101
DHRS3	159.390898451878	-0.159133600497089	0.26364334477526	-0.603594225497102	0.546113452914203	0.999934059535101
PDPN	50.8877564880765	-0.409682658555758	0.348818162284594	-1.1744877499283	0.240199715800808	0.999934059535101
PRDM2	194.512832697659	-0.0688022596352629	0.12217802471913	-0.563131216054845	0.573345536513307	0.999934059535101
KAZN	16.5486843125245	-0.0923091774478896	0.887238010083668	-0.104041053695597	0.917136769197871	0.999934059535101
TMEM51-AS1	16.7159141325562	0.25013878493575	0.478899728380514	0.522319746936669	0.60144772243767	0.999934059535101
TMEM51	202.138787339948	-0.000173792655840612	0.308880805260903	-0.000562652819082799	0.999551068026249	0.999934059535101
C1orf195	4.69088870373428	0.0169918537766483	0.771945376358922	0.0220117307480934	0.982438598021887	0.999934059535101
FHAD1	34.2059679526035	-0.361306291750792	0.636437353831502	-0.567701266394317	0.57023783151079	0.999934059535101
EFHD2	46.8832224377246	-0.114002834025139	0.236647860802129	-0.48174039536517	0.629990376095091	0.999934059535101
CASP9	18.3557334350489	0.136858584122482	0.268166672385277	0.510348966577982	0.609807003237819	0.999934059535101
DNAJC16	39.4884424458913	0.0485466039299872	0.140084404263454	0.346552524424393	0.72892751792668	0.999934059535101
AGMAT	3.99339201325182	-0.349798280480322	0.541949466581218	-0.645444459401273	0.518639199817001	0.999934059535101
DDI2	90.3189982137731	-0.166474582882736	0.161670282030575	-1.0297166603028	0.303143032438816	0.999934059535101
PLEKHM2	126.364019201225	0.0492999095430005	0.193813571073264	0.254367685761099	0.799211513123314	0.999934059535101
AL450998.3	5.53093858616364	-0.0296795306758008	0.397554293746845	-0.0746552889570857	0.940488982591104	0.999934059535101
SLC25A34	4.51501607567352	0.214841608202156	0.65936241056749	0.325832356772127	0.744551196346039	0.999934059535101
UQCRHL	2.00840336555488	-0.210111250524917	0.780178808078437	-0.269311660800446	0.787689859551382	0.999934059535101
AL450998.2	13.8089587817668	-0.238780094783534	0.284578355286174	-0.839066254857699	0.401432131159533	0.999934059535101
SPEN	203.943515200835	-0.347822612530098	0.208729979490684	-1.66637592443026	0.09563856297353	0.976923480215791
ZBTB17	16.3960830069875	-0.0113886202079208	0.216378806187945	-0.052632789729086	0.958024490743778	0.999934059535101
EPHA2	2.55954049939414	0.880366219320033	0.578156856716038	1.52271171584916	0.12783084554353	0.999934059535101
AL451042.1	1.9878946277059	-0.157606080795904	0.569625318290223	-0.276683770428203	0.78202293487325	0.999934059535101
ARHGEF19	2.06077223911462	0.227945700340881	0.478762779912597	0.476114079675313	0.633993106792894	0.999934059535101
FBXO42	167.568019862751	0.0576251700953813	0.236087518624045	0.24408393307376	0.807165815831085	0.999934059535101
SZRD1	30.8694181643963	0.33994662012369	0.19812961872739	1.71577890427089	0.0862025166774393	0.956615669066242
SPATA21	4.85812678778584	0.512624209115708	0.434918418852554	1.17866750842184	0.238530598479486	0.999934059535101
NECAP2	32.116481923951	0.352980714578528	0.238931418433116	1.47733067879199	0.139587018176218	0.999934059535101
LINC01772	5.64016169844985	0.101722972806468	0.474335930796205	0.214453441542409	0.830193470573314	0.999934059535101
NBPF1	99.8625420942344	0.33755006970676	0.354419546455823	0.95240252148123	0.340892881182577	0.999934059535101
CROCC	68.43185759739	-0.0896545712957315	0.246573299290757	-0.36360210758267	0.716155152735736	0.999934059535101
BX284668.5	5.94197047245087	0.829406528267106	0.560506786345635	1.47974395399319	0.13894159076802	0.999934059535101
AL049569.1	3.31392219406662	0.319977251463217	0.517901565658882	0.617834107251901	0.536684697981383	0.999934059535101
ATP13A2	22.9049905854371	0.317902946426117	0.280515570879845	1.13328092778952	0.257096298377969	0.999934059535101
SDHB	49.2867616728534	-0.0288971550085584	0.139206607722606	-0.207584650479675	0.835553290439733	0.999934059535101
PADI2	830.483103317222	-0.90142783853151	0.469103985503572	-1.92159492647211	0.0546567474963781	0.909069718908757
PADI1	7.38913060108388	-0.535497505467131	0.581294275824514	-0.92121585871042	0.356937740163877	0.999934059535101
RCC2	105.716007753724	-0.190490718915303	0.165891434196875	-1.14828544244928	0.250850746755876	0.999934059535101
ARHGEF10L	156.112808270742	0.252005271612515	0.307637725882859	0.81916244468818	0.412693738546752	0.999934059535101
IGSF21	284.826102785181	-0.980933382635395	0.531757365211673	-1.84470107385334	0.0650810345887786	0.93605106813003
IFFO2	3.18228543921421	0.573550483137894	0.658395855913987	0.871133191355965	0.383681433050324	0.999934059535101
UBR4	108.946273572704	0.0851935831980574	0.137002511399414	0.621839573069474	0.534047362119903	0.999934059535101
EMC1-AS1	27.8539643104207	0.0954051240375205	0.193780588587691	0.492335815123955	0.622481965305385	0.999934059535101
EMC1	14.0414857797507	0.212957048723017	0.273838352911593	0.77767429747786	0.436761048241047	0.999934059535101
MRTO4	8.36839149918314	0.0360523294375547	0.42528688016994	0.0847717884528875	0.932442822338229	0.999934059535101
AKR7A2	6.17045946179565	-0.289756879494967	0.434889033253187	-0.666277733718508	0.505233595014526	0.999934059535101
PQLC2	7.29216870206614	0.355739460372778	0.282653964066104	1.25856880001011	0.208186122279983	0.999934059535101
CAPZB	510.807672277452	0.00827902436151429	0.21422205507812	0.0386469281068898	0.969171887000138	0.999934059535101
MICOS10	123.392409406752	0.471247286798148	0.730588589088618	0.645024154272669	0.518911532912231	0.999934059535101
NBL1	13.5707352098346	0.849239429296109	0.697741696856108	1.21712581191954	0.223556351283428	0.999934059535101
TMCO4	54.2433888785747	-0.0671086402750302	0.19892980947256	-0.337348336345173	0.735854325838386	0.999934059535101
OTUD3	21.3005416516754	0.0565150062056938	0.224755669479803	0.251450859221918	0.80146555048028	0.999934059535101
Z98257.1	2.44320744145628	0.00906599094686465	0.776807898576615	0.0116708274510039	0.990688238355266	0.999934059535101
PLA2G2C	3.9922943969984	-0.0880042279886784	0.754217970601178	-0.116682751431302	0.907111459261259	0.999934059535101
LINC01141	141.635169948332	-0.391830658659091	0.648365066741938	-0.604336474554462	0.545619961034407	0.999934059535101
MUL1	8.06171837759019	0.515301215960705	0.268826012794509	1.91685771255553	0.0552560106266799	0.909069718908757
PINK1	12.1287731322047	0.0146012621764784	0.498815130656206	0.0292718910857215	0.976647744956557	0.999934059535101
PINK1-AS	3.40213538400419	1.01576523182416	0.419976892790219	2.41862171291301	0.0155794325629894	0.629879069599746
DDOST	20.2190063869297	0.371112436204579	0.321030378699731	1.15600410686271	0.24767947714799	0.999934059535101
KIF17	1.81904877797303	0.591517211506065	1.00464736612273	0.588780930953841	0.556008239365984	0.999934059535101
HP1BP3	275.229540219245	0.0366987686906665	0.235025593883045	0.156147967054723	0.875916389796369	0.999934059535101
EIF4G3	605.860147806809	-0.101303373929627	0.190798938920572	-0.530943067622605	0.595458232060442	0.999934059535101
ECE1	2.34261587090535	-0.301614780814783	0.907693069300116	-0.33228719158046	0.7396724106091	0.999934059535101
NBPF3	9.43006494153412	0.4827680062462	0.352449485863164	1.3697509164012	0.170764668695705	0.999934059535101
USP48	110.396512114548	0.0532236322191555	0.0882528821769042	0.603080952217152	0.54645483725104	0.999934059535101
HSPG2	2.78952427816341	-0.183811692829035	0.629669439315815	-0.291917760894924	0.770349503431113	0.999934059535101
CDC42	129.590795550474	-0.179786592443266	0.146802632178208	-1.22468234918988	0.220694927063461	0.999934059535101
AL031281.2	2.89000917837628	0.111333464715346	0.372331286794798	0.299017215753628	0.764926909896568	0.999934059535101
ZBTB40	55.5847085878909	0.0624384902014855	0.242515975509381	0.257461348970267	0.796822648863424	0.999934059535101
C1QA	170.184221631682	0.222517946360007	0.403505232398804	0.551462356602309	0.581316764764134	0.999934059535101
C1QC	193.357058078425	0.368984766659439	0.506932180640028	0.727877970172611	0.466688289764186	0.999934059535101
C1QB	361.697049898264	0.210940646459649	0.408440499205204	0.516453796501875	0.605537500937319	0.999934059535101
EPHB2	79.27436914253	-0.721494152975956	0.429134829408851	-1.6812761480345	0.092709288612427	0.97024324553478
KDM1A	50.8376608014022	-0.174061129705234	0.169226770592795	-1.02856734248077	0.30368303067229	0.999934059535101
AL031428.1	24.2574781902496	0.0126179468770164	0.248320514538228	0.0508131472765369	0.959474414400011	0.999934059535101
LUZP1	127.748205800358	-0.367008489715451	0.174517773289408	-2.10298631937521	0.0354669653908277	0.81236596978562
LINC01355	11.0831000482564	0.382626805870112	0.374812890889752	1.02084750863774	0.307326691719743	0.999934059535101
AL109936.6	2.00532510299906	0.650055578681362	0.640447741847924	1.01500174987848	0.310104993368546	0.999934059535101
HNRNPR	93.1410658335298	-0.0755917477817603	0.147216296152669	-0.513474049797914	0.607619758668386	0.999934059535101
ZNF436	2.88773112296146	-0.396448449345545	0.901827533959894	-0.439605616835353	0.660222771900462	0.999934059535101
ZNF436-AS1	2.53659970082837	0.632611698459049	0.83721244601045	0.755616691406846	0.449879045471802	0.999934059535101
ASAP3	1.5435648386638	0.0681107261460799	0.762692782314169	0.0893029640839366	0.928841138485598	0.999934059535101
ID3	2.73621756607896	3.96507477215381	1.67379477614778	2.36891333911281	0.0178404331326766	0.675974945451206
RPL11	120.618855255008	-0.166621820704245	0.457791313165448	-0.363968943735783	0.715881200440231	0.999934059535101
ELOA	26.8014697936879	-0.149216348039255	0.336679798269743	-0.443199588469828	0.657621376532449	0.999934059535101
ELOA-AS1	17.2957970941632	0.0754411377124452	0.272134206028648	0.277220342173757	0.781610920721544	0.999934059535101
PITHD1	12.5065502359034	-0.073699773670176	0.538451007740631	-0.136873685090542	0.891130639301177	0.999934059535101
LYPLA2	11.1220674283773	0.0233364149379482	0.31088281036397	0.0750649896358914	0.940163003428295	0.999934059535101
GALE	12.1002201295808	0.170820530316207	0.359870862355326	0.474671745298301	0.635020959900945	0.999934059535101
HMGCL	34.2628792828396	0.0765412219803627	0.210444436262069	0.363712262200389	0.71607288571006	0.999934059535101
FUCA1	23.3622164647663	0.0137832254621357	0.337980930567252	0.0407810743612148	0.967470427277904	0.999934059535101
PNRC2	30.7718716113356	0.0427411598620587	0.276595459145296	0.154525891329282	0.877195098061677	0.999934059535101
SRSF10	76.5267363609264	-0.0318941562591893	0.1988115315758	-0.160424076040223	0.872547025289961	0.999934059535101
IFNLR1	78.122142566671	0.404795077339943	0.473491447782707	0.854915287774553	0.392598046558541	0.999934059535101
AL590683.1	2.37125288400464	0.0769739906895185	0.534391388856518	0.144040477250628	0.885468506673144	0.999934059535101
AL138902.1	3.5181346620136	0.477209756765131	0.611240869745424	0.780722920186743	0.434965477061872	0.999934059535101
STPG1	10.420994327917	0.107860072237034	0.367018314409528	0.293881988997097	0.768848081404386	0.999934059535101
NIPAL3	38.477311303856	0.0538347023332117	0.209916480568219	0.256457721601884	0.797597422256913	0.999934059535101
RCAN3AS	3.71200128871973	0.102751426885884	0.492334518772043	0.208702463402651	0.834680516971812	0.999934059535101
RCAN3	19.0608761362799	-0.110208282058278	0.285572393892065	-0.385920643645731	0.699555441330161	0.999934059535101
NCMAP	22.6358492634982	-0.908385060648422	0.655484710042921	-1.38582189138926	0.165801296062664	0.999934059535101
SRRM1	138.496911388388	-0.13858380734316	0.22552142960432	-0.614503941316382	0.538882369415319	0.999934059535101
CLIC4	49.6812223192452	-0.861075976040695	0.408365194152225	-2.10859296622551	0.0349797305403034	0.81236596978562
RUNX3	35.7853156787283	-0.0389514954774669	0.690876296049385	-0.0563798406461503	0.955039216240978	0.999934059535101
SYF2	18.2306145875791	-0.449278756729137	0.311552584189761	-1.44206397099081	0.149284327861263	0.999934059535101
RSRP1	243.637749074527	0.061497638187973	0.192244471720164	0.319892882420519	0.749049533609943	0.999934059535101
RHD	7.03048964419373	0.234373727626801	0.795820942022633	0.294505604528482	0.768371581424727	0.999934059535101
TMEM50A	32.2927088380513	0.0962605240782633	0.218281627239386	0.440992333141698	0.659218547430555	0.999934059535101
RHCE	1.67543463094985	-0.688139150063534	0.900653200141078	-0.764044528966026	0.444840707096858	0.999934059535101
MACO1	77.3666239728621	-0.240283260921839	0.183789432500017	-1.30738344230872	0.191082517864066	0.999934059535101
LDLRAP1	13.9542118047744	0.315455199317882	0.272700267994628	1.15678360581624	0.247360781480688	0.999934059535101
AL606491.1	1.85378761929933	0.211899238286354	0.629070626286548	0.336844909668111	0.736233816369828	0.999934059535101
MAN1C1	119.708892761255	-0.0118182809246353	0.339043485264503	-0.0348577142410372	0.97219319925254	0.999934059535101
AL031280.1	9.6938475039251	-0.168315327005405	0.807966116941867	-0.208319784055394	0.834979285052413	0.999934059535101
SELENON	4.01081520013915	0.469889720128662	0.374698513150831	1.25404746385933	0.209824754099895	0.999934059535101
MTFR1L	14.2657779185719	0.281729831422399	0.293176828754767	0.960955313620834	0.336574636876487	0.999934059535101
AUNIP	2.37341209355045	0.648712289291653	0.444433854906907	1.45963742889824	0.144389746840488	0.999934059535101
AL033528.2	4.45724970426183	0.459200596554649	0.405548996664582	1.13229375570232	0.257510954458929	0.999934059535101
PAQR7	9.58422885202166	0.344712891985675	0.268599460896656	1.28337149611146	0.199361955151346	0.999934059535101
STMN1	1.5418140692889	1.1527221016311	2.0540578930851	0.561192605871378	0.574666243051022	0.999934059535101
PAFAH2	17.2286388705132	0.381277704593144	0.265515095934776	1.43599256852351	0.151004455916535	0.999934059535101
PDIK1L	15.9873875899576	0.0317021337339467	0.302925882911407	0.104653103357359	0.916651075632354	0.999934059535101
ZNF593	1.78320024251679	0.626996097530152	0.839269489274696	0.747073622409421	0.455019121450864	0.999934059535101
CEP85	15.4570960134157	-0.0843884270354693	0.194593267119208	-0.433665708401785	0.664531211620342	0.999934059535101
SH3BGRL3	25.5486382841806	0.270964083490871	0.544573652395788	0.497571049019349	0.618786413588674	0.999934059535101
UBXN11	12.9007887338396	0.59231320486021	0.406727197639499	1.45629111674308	0.145312160180728	0.999934059535101
DHDDS	27.0578618651115	0.0460200186893757	0.25666341504743	0.179301045615992	0.857701325874863	0.999934059535101
AL513365.2	8.7439829396177	0.406024740816901	0.296182006589898	1.37086227989229	0.170417891836208	0.999934059535101
HMGN2	27.8478038625475	0.0415256236572567	0.30975823084941	0.134058176737988	0.893356571171904	0.999934059535101
RPS6KA1	119.698302582174	-0.166791365502793	0.141711497881193	-1.17697835388506	0.239204146082542	0.999934059535101
ARID1A	263.396860703252	-0.125301797597627	0.135359856366034	-0.925693931432608	0.354605062521127	0.999934059535101
PIGV	3.81733063677701	-0.573183787901197	0.486958990155183	-1.1770678835163	0.239168412655503	0.999934059535101
ZDHHC18	11.2075490473103	0.483618089495674	0.411635402431369	1.17487001030313	0.2400467253663	0.999934059535101
GPN2	12.7451720586827	0.0552942112095769	0.215851003449641	0.256168423245146	0.797820789887203	0.999934059535101
GPATCH3	6.42938547779495	0.192097514309241	0.301907247633826	0.636279903231173	0.524594001328653	0.999934059535101
NUDC	55.052042184492	0.252071757852785	0.502865338092236	0.501270894528327	0.616180486160932	0.999934059535101
SLC9A1	21.2935797951791	0.0887739403038154	0.368851303175773	0.240676770122487	0.809805644562429	0.999934059535101
WDTC1	63.533250213731	-0.0576248544678728	0.188996764545307	-0.30489862938399	0.760443359685974	0.999934059535101
TMEM222	20.1146667771371	0.401450115033065	0.227096048152803	1.76775473769119	0.0771019147177197	0.939234386684071
MAP3K6	7.15918429423546	0.0536565726475926	0.943352963397966	0.0568785753895563	0.954641921040858	0.999934059535101
WASF2	364.492446060634	-0.131324031664923	0.193877882891589	-0.677354372279562	0.498181140641261	0.999934059535101
FO393419.2	4.99032314138302	-0.34097529956935	0.590890208914166	-0.577053561601459	0.56390327354533	0.999934059535101
AHDC1	34.5040703182166	-0.103174269033376	0.342171520810567	-0.301527926079201	0.763011958367146	0.999934059535101
FGR	34.2625258968677	0.757402726780123	0.59869914006117	1.26508069930205	0.205842400880313	0.999934059535101
IFI6	13.7604925204292	1.31456176069527	0.912577089244187	1.44049393326762	0.149727705194109	0.999934059535101
FAM76A	15.3455206296748	-0.0311401638022052	0.272630243851716	-0.114221237388257	0.909062417081853	0.999934059535101
STX12	117.288948058805	-0.135087005797517	0.172370760432012	-0.783700236971452	0.4332160234555	0.999934059535101
PPP1R8	16.7512203041996	-0.148612703165298	0.225089998792126	-0.660236811776536	0.509101872564708	0.999934059535101
THEMIS2	121.274819027447	0.126967556099328	0.53109760394928	0.239066331979637	0.811054148076537	0.999934059535101
RPA2	39.1100845465457	-0.250013045946837	0.24252800011515	-1.03086260484617	0.302605255000119	0.999934059535101
XKR8	5.95506646589072	0.322314388602144	0.34718855273562	0.928355460059141	0.353223214371637	0.999934059535101
EYA3	132.226987767939	0.0476780516782243	0.128993843232435	0.369614940399231	0.711669417445104	0.999934059535101
PTAFR	127.460876043486	-0.0172298934689883	0.322428668161105	-0.0534378458567436	0.957383051643172	0.999934059535101
DNAJC8	30.9552624044646	0.00271273216844994	0.200651930027219	0.013519591703314	0.989213255111622	0.999934059535101
ATP5IF1	20.7151498334646	-0.273877622541066	0.545624247348863	-0.501952807031234	0.615700718108415	0.999934059535101
AL353622.1	3.67837860578822	-0.297081384885704	0.379188213694611	-0.783466822428626	0.433353029233343	0.999934059535101
SESN2	18.4345201090683	0.169733284229931	0.468287203349818	0.362455525190035	0.717011652980244	0.999934059535101
MED18	2.35339209140014	0.642442509140005	0.489284722438107	1.31302384823853	0.189174912274561	0.999934059535101
PHACTR4	189.386954204855	0.144316139357737	0.1292186232041	1.11683699902754	0.264064025956896	0.999934059535101
RCC1	33.7799933812711	0.248803926118736	0.240856565622129	1.0329962377238	0.301605659320724	0.999934059535101
TRNAU1AP	58.3018211971439	0.322969977058544	0.306976377166411	1.05210042557595	0.292753476923508	0.999934059535101
SNHG12	54.679188974512	-0.156809191662815	0.564010591225094	-0.278025260699817	0.780992967676959	0.999934059535101
TAF12	30.7084530348191	0.37091428627566	0.202913882222448	1.82793943032955	0.067558642476951	0.93605106813003
RAB42	14.6506605557441	1.10688555310121	0.859727352001024	1.28748439900734	0.197925503871702	0.999934059535101
GMEB1	33.3611736119693	0.0460712739866413	0.18118779141575	0.254273610968231	0.799284185350029	0.999934059535101
YTHDF2	71.0894534420608	-0.0339919990281989	0.142645418649698	-0.238297166147866	0.811650619138731	0.999934059535101
EPB41	233.798966035293	-0.35759850523118	0.17009932933304	-2.10229227024777	0.0355276812819053	0.81236596978562
SRSF4	136.455624309126	-0.00916544839727097	0.141054137023909	-0.0649782316963693	0.948191332209469	0.999934059535101
MECR	14.5824855951134	0.0120031061126981	0.328308439464746	0.0365604555650998	0.970835474322789	0.999934059535101
MATN1-AS1	1.76537793393441	0.148492034299609	0.668658922357492	0.222074407944891	0.824255959950966	0.999934059535101
LAPTM5	481.00407860086	0.620169817283955	0.264210205279386	2.34725913265978	0.0189120966470868	0.681885491345088
SDC3	17.9656499406983	0.709598129300602	0.447068979805649	1.58722291492709	0.112462166631624	0.999934059535101
PUM1	301.473040035266	-0.162221883331559	0.0900357878669161	-1.80174891756757	0.0715849179474304	0.939234386684071
NKAIN1	1.59336090591756	0.0124130365976537	1.04042777874727	0.0119307047074422	0.990480900742455	0.999934059535101
SNRNP40	33.3290472196763	0.0154297783441494	0.169443312007302	0.0910615955351747	0.927443648137056	0.999934059535101
ZCCHC17	38.1208690760068	0.150442140476866	0.20938993683277	0.718478369841704	0.472462380114451	0.999934059535101
AL451070.1	4.5946257835971	0.489677599934462	0.581319426568151	0.842355471973987	0.399589009450344	0.999934059535101
FABP3	2.71134658108451	-0.166876714977962	0.911884541890327	-0.183002021979699	0.854796432100387	0.999934059535101
SERINC2	7.76312271808319	3.28330662264278	1.26934827218841	2.586608178843	0.00969257398041776	0.51749013577504
PEF1	12.7328611096529	-0.0942296806573318	0.291156709013592	-0.323639049831866	0.746211320270435	0.999934059535101
AL136115.2	5.58248551478025	0.179354920952581	0.925032900889847	0.193890315447211	0.846261766957857	0.999934059535101
PTP4A2	63.9568460487779	-0.284567375489902	0.336973884820519	-0.844479018430372	0.398401783067213	0.999934059535101
KHDRBS1	160.014619581257	-0.00504817111458849	0.296185550360237	-0.017043947986148	0.986401555432574	0.999934059535101
AL445248.1	6.86658880650874	0.156764485889634	0.382288213955538	0.410068843785664	0.681755446981093	0.999934059535101
TMEM39B	19.5993841097795	0.0605026726868197	0.168681245984786	0.358680494287295	0.719834122039395	0.999934059535101
KPNA6	93.9748517703975	0.0274298041005573	0.1146505402308	0.239247054966676	0.810914017302815	0.999934059535101
TXLNA	30.8765419119175	0.0341658595307382	0.178706362285513	0.191184348972156	0.848381165161078	0.999934059535101
DCDC2B	2.19204323128634	0.355532244390049	0.575221162464085	0.618079214726819	0.536523122854592	0.999934059535101
TMEM234	6.30194932292181	0.0517094929706811	0.320194898192509	0.161493806623965	0.871704488932654	0.999934059535101
EIF3I	8.61809652218356	-0.491919904211758	0.447121286809347	-1.10019343458705	0.271247850567348	0.999934059535101
HDAC1	32.0914498837278	0.113444002851289	0.140127635472093	0.809576230049792	0.418183774147884	0.999934059535101
TSSK3	3.09374945373644	0.213651628167831	0.530090284161102	0.403047621417825	0.686913191957576	0.999934059535101
FAM229A	6.6742592588889	0.318959771650163	0.381490147865671	0.836089145249629	0.403104754464042	0.999934059535101
BSDC1	65.496441575388	-0.0596523569211302	0.166439929396025	-0.35840171969308	0.720042704890784	0.999934059535101
AL033529.1	2.35560146976673	0.643829331080478	0.557854217259334	1.15411752956449	0.248451987541446	0.999934059535101
ZBTB8A	2.81923938164985	0.445211220598854	0.445977916658197	0.998280865417982	0.318143183469292	0.999934059535101
ZBTB8OS	71.076339220716	0.143443985650762	0.229137677144408	0.626016582861492	0.531304064493821	0.999934059535101
RBBP4	68.821668512198	0.0474871330744756	0.0883230259362099	0.537652923132101	0.590816685829409	0.999934059535101
SYNC	10.7036333749562	0.0416425725257449	0.514936712958841	0.0808693019506523	0.935545893475266	0.999934059535101
KIAA1522	1.89465414631386	-0.809719582563404	0.866617295466876	-0.934345052653468	0.350125931622214	0.999934059535101
YARS	50.9583702953214	0.342858892331164	0.320630102192844	1.06932845664301	0.284921692324159	0.999934059535101
S100PBP	86.6456820921421	0.0890562262844563	0.152033621675263	0.585766656764096	0.558032333406358	0.999934059535101
RNF19B	40.7335240482425	-0.518605271769612	0.369691913002388	-1.40280393898219	0.160675312090734	0.999934059535101
AL020995.1	12.3836763580891	0.408527023254042	0.662886886303506	0.616284665898484	0.537706657510132	0.999934059535101
AK2	45.207022817644	0.102817126321831	0.270885839049297	0.379558882378935	0.704272887619148	0.999934059535101
AZIN2	86.9407775188194	-0.501758961223599	0.66800533461071	-0.751130171012791	0.452574319702768	0.999934059535101
TRIM62	10.1070154449502	0.598986839207277	0.280331356343536	2.13671009558145	0.0326215783718567	0.79559044281191
ZNF362	57.4344633187972	0.10908452253041	0.21245689064049	0.513443090509115	0.607641409889872	0.999934059535101
A3GALT2	2.13517622326446	0.8703292405005	0.852131637599731	1.02135538935279	0.307086092834486	0.999934059535101
AL513327.1	51.7620052866409	0.393170365709302	0.800792321516957	0.490976692889002	0.623442932246453	0.999934059535101
PHC2	335.316097148737	-0.000577629935060661	0.29301989272078	-0.00197129938755075	0.998427131672653	0.999934059535101
AL513327.2	5.36428099595383	0.265311587674522	0.543321119620363	0.488314512529726	0.625327083555718	0.999934059535101
ZSCAN20	2.77233351534605	-0.222600092829094	0.471720356099469	-0.47188994485995	0.637005345562337	0.999934059535101
SMIM12	30.9422040840486	0.480922253218009	0.282500877547742	1.70237436921495	0.0886852116193787	0.962250291774965
AC114490.3	7.3490411660224	0.503092141073646	0.265806672499706	1.8926994433302	0.0583978504908257	0.918926298812761
ZMYM1	37.5610332441669	-0.000461492664161531	0.175240874878331	-0.00263347614808442	0.997898792468916	0.999934059535101
SFPQ	216.846245654379	-0.15643447874654	0.191626099604951	-0.816352673613036	0.414298456221805	0.999934059535101
ZMYM4	266.113147020082	0.0153167733171077	0.0904677197803424	0.169306503516361	0.865555560764691	0.999934059535101
ZMYM4-AS1	7.00071767090717	0.132229950069135	0.698110942163157	0.189411083658723	0.849770638201323	0.999934059535101
KIAA0319L	152.487365197264	0.14466620002002	0.141576258410357	1.02182528090767	0.306863601717948	0.999934059535101
NCDN	1.84007698848515	0.032391577682548	2.02599237424048	0.0159880057271643	0.987243960516576	0.999934059535101
AC004865.2	3.02018808251089	-0.222476193095933	0.429734125354981	-0.517706600359367	0.604662992416578	0.999934059535101
TFAP2E	6.38265277543546	0.462623867538886	0.415568164810237	1.11323221245818	0.265608711346067	0.999934059535101
PSMB2	23.0249736029902	-0.0980677659870818	0.221456803695357	-0.442830224001548	0.657888540188516	0.999934059535101
C1orf216	5.36639448240296	-1.14204701618113	0.60688756914048	-1.8818098676804	0.0598618355448427	0.921300509897433
CLSPN	5.93090210987794	0.286497952345998	0.756852577066783	0.378538649437297	0.705030487876154	0.999934059535101
AGO4	225.154460207915	-0.148493785461171	0.202396992427977	-0.73367585002041	0.463146320521288	0.999934059535101
AGO1	53.1653453852003	-0.286298888782103	0.177178953212093	-1.61587414075863	0.106121527602212	0.998840785167713
AGO3	208.535331681436	0.124457978584754	0.0931242677237603	1.33647202417678	0.181395038596374	0.999934059535101
AL138787.2	9.96077041103117	0.0401944088513879	0.608084421398131	0.0661000470279626	0.947298173412082	0.999934059535101
ADPRHL2	27.1367010412882	0.0660442493088347	0.323794298571471	0.203969772167735	0.838377120634952	0.999934059535101
COL8A2	32.020688304405	-0.576042874004708	0.406612101100625	-1.41668895845811	0.156573886667301	0.999934059535101
TRAPPC3	24.5128155083805	0.189225169240372	0.1652753533919	1.14490857443022	0.25224703170993	0.999934059535101
MAP7D1	37.1813914936948	0.0364354378314473	0.343248987995284	0.106148711593427	0.915464363166215	0.999934059535101
THRAP3	151.218042970024	-0.0186840651354644	0.103900158819561	-0.179827108521674	0.857288301006358	0.999934059535101
SH3D21	5.47956339369122	0.161009725421983	0.688087581566694	0.233995976290378	0.814988102416859	0.999934059535101
EVA1B	8.15630680265409	-0.167251782587761	0.47289493728886	-0.35367640758987	0.723581405286436	0.999934059535101
AL591845.1	6.71675657029775	-0.330247962134324	0.391858165669836	-0.842774225643105	0.399354725526832	0.999934059535101
STK40	76.1344472779996	-0.155153120399269	0.269844946075943	-0.574971377657761	0.565310654727562	0.999934059535101
LSM10	8.65830462162827	-0.0597810950293408	0.549990002518098	-0.108694875826172	0.913444506273514	0.999934059535101
OSCP1	7.35905604767787	0.100752402603485	0.452579459680233	0.222618151240604	0.823832708286231	0.999934059535101
MRPS15	9.80538398190542	0.300670740138029	0.282422098771593	1.06461477853826	0.287050289322294	0.999934059535101
CSF3R	396.583871739257	0.0416119405405111	0.281239949427256	0.147958853730608	0.882375240722064	0.999934059535101
LINC01137	6.18650820273207	0.189399141292343	0.482769280915901	0.392318129548381	0.694823169747736	0.999934059535101
ZC3H12A	6.34045975452546	0.755414853578491	0.76977658758888	0.981342984130795	0.326423632449048	0.999934059535101
MEAF6	27.9425648059759	-0.156913750906424	0.249239842886706	-0.62956928992188	0.528976421398969	0.999934059535101
SNIP1	15.3249566879433	0.106286939268881	0.26006586733991	0.408692383802763	0.682765423732031	0.999934059535101
GNL2	27.6048439335182	-0.235002493956525	0.160883082041762	-1.46070358035236	0.144096806075485	0.999934059535101
C1orf109	5.50897335800188	0.439255881632235	0.444930062204821	0.987247028118381	0.323521552190714	0.999934059535101
CDCA8	1.70617766642095	-0.312907424216198	0.701112197106846	-0.446301498543909	0.65537947393896	0.999934059535101
YRDC	3.53032889892086	0.0792386390515295	0.422302510429017	0.187634780979708	0.851162959189072	0.999934059535101
C1orf122	6.21200223383735	2.84047103787969	0.95700927221504	2.96807055098358	0.00299675537896614	0.419903134193402
MTF1	27.3979527008553	-0.0238861077389717	0.170708459246836	-0.139923398315215	0.888720513970512	0.999934059535101
AL929472.2	7.94110765016214	0.351708258502887	0.71705370137484	0.490490820741237	0.623786623710715	0.999934059535101
INPP5B	80.355319584659	0.186709178289147	0.216470453309728	0.862515763396135	0.38840376247686	0.999934059535101
SF3A3	36.1888304205648	0.00275866922144349	0.188370723879321	0.0146448936683538	0.988315483117638	0.999934059535101
FHL3	12.3188679391091	-0.182166390563203	0.256304877050297	-0.71074102318956	0.477244733362164	0.999934059535101
UTP11	8.32283047425821	-0.272566927795411	0.232106798787795	-1.17431686283609	0.240268131431551	0.999934059535101
POU3F1	2.55229820167803	-0.130986103479503	1.28072829241385	-0.102274701242546	0.918538635475308	0.999934059535101
AL139158.2	2.52573445861149	0.126855597766233	0.870875907024754	0.145664378521643	0.884186343189088	0.999934059535101
RRAGC	25.5498819141305	0.111568723962466	0.280664795713217	0.39751591815764	0.690987050522959	0.999934059535101
AL139260.1	49.3358396504488	0.298365664760176	0.325381010652974	0.916973194475659	0.35915668677918	0.999934059535101
MYCBP	1.71761103699831	0.405680285178525	0.557842431234132	0.727230957102037	0.46708448510974	0.999934059535101
RHBDL2	3.89743064905957	0.682003909636595	0.827483032125976	0.824190808945513	0.409831148575281	0.999934059535101
AKIRIN1	43.3916326965398	-0.00810377909290843	0.196294801688231	-0.0412837172620567	0.96706971374614	0.999934059535101
NDUFS5	10.5486738593649	-0.797084528756695	0.837573917040113	-0.951658728310807	0.341270086817425	0.999934059535101
MACF1	603.354393420647	-0.0588406075828792	0.193319336717827	-0.304370005514576	0.760846016556017	0.999934059535101
AL442071.1	1.90779197764039	0.989956594332537	0.652807979241419	1.516459090287	0.129403307233462	0.999934059535101
PABPC4	91.8040007480299	0.180774570604409	0.248619225302367	0.727114206009426	0.467155996941878	0.999934059535101
PPIE	14.7390900312389	0.570238145251578	0.24235359618112	2.35291802654093	0.0186267398716515	0.681885491345088
AL033527.4	1.86607802552753	-0.142184481430234	0.622648419921665	-0.228354359990381	0.819370767541794	0.999934059535101
TRIT1	42.1216655501849	-0.15452061936184	0.208465372257247	-0.741229191633616	0.458554486487755	0.999934059535101
MYCL	2.84010147636354	-0.206527099755435	0.65887987323756	-0.313451826568349	0.753937414632732	0.999934059535101
MFSD2A	20.5675775864446	0.565093954771922	0.520597917140923	1.08547102507702	0.277713090021382	0.999934059535101
CAP1	134.089101129109	-0.0435185179772936	0.176807871279531	-0.246134505564469	0.805578112960831	0.999934059535101
PPT1	90.9312412585916	-0.0290224460201352	0.24951000311394	-0.116317765452	0.907400706386323	0.999934059535101
RLF	236.901831180404	-0.133778117346936	0.322817216576813	-0.41440824862296	0.678575149019406	0.999934059535101
AL050341.2	2.19865740683065	-0.509120129952706	0.689463867744214	-0.738429022565669	0.46025378366832	0.999934059535101
ZMPSTE24	33.3456334280558	0.170212226984472	0.150185459728753	1.13334691182415	0.257068598687459	0.999934059535101
COL9A2	43.572707328444	0.049257254206722	0.423165398439045	0.11640189483455	0.907334033742959	0.999934059535101
SMAP2	680.348066671868	-0.269607798410465	0.287393284144361	-0.9381144699089	0.348185586400351	0.999934059535101
AL031985.4	1.69535336843755	0.27477175395906	0.61182088203653	0.449104896590721	0.653355988319587	0.999934059535101
ZFP69B	3.95088122107203	0.116412115988406	0.457544815928914	0.254427789225553	0.799165084459297	0.999934059535101
ZFP69	3.86290588030568	0.190984445764962	0.369286019621143	0.517172152796081	0.605035989464741	0.999934059535101
AL603839.3	21.6410432358033	0.560609742149228	0.260220847565833	2.1543613718628	0.0312118434002106	0.775401422119279
EXO5	3.68980973978377	-0.665832765136782	0.425556255282045	-1.56461750208674	0.11767262257519	0.999934059535101
ZNF684	7.93749560469088	0.38477610882891	0.332394702238886	1.15758797067824	0.247032220597753	0.999934059535101
RIMS3	3.37507213026123	0.833083996808119	1.03976844044717	0.801220699148973	0.423003890103076	0.999934059535101
NFYC-AS1	2.41399522198855	0.54963497374883	0.495930768987367	1.10828972130751	0.26773671312649	0.999934059535101
NFYC	85.6436900063285	-0.00236599757006142	0.180562548494427	-0.0131034790425239	0.989545235562558	0.999934059535101
CITED4	3.49468289227737	0.0150945026295186	0.644369804595272	0.0234252171996164	0.981311090106499	0.999934059535101
CTPS1	12.8126155799592	-0.157795066620456	0.487948730835719	-0.323384521054492	0.746404050726305	0.999934059535101
SLFNL1-AS1	6.21605142752776	0.0228143804384681	0.434516933544449	0.0525051584350609	0.958126185169442	0.999934059535101
SLFNL1	3.90479471747084	0.0544507222009109	0.616602408979278	0.0883076702393175	0.929632142805455	0.999934059535101
SCMH1	165.340086238703	-0.293094886794748	0.224139396238288	-1.30764556215343	0.190993555501804	0.999934059535101
AC093151.3	2.81756296737744	-0.207032899032552	0.562358531946103	-0.368151076709181	0.712760587468534	0.999934059535101
HIVEP3	469.215546447152	-0.43333895730665	0.433179982983751	-1.00036699369579	0.317132936991659	0.999934059535101
FOXJ3	170.004734373787	-0.115298840930265	0.10175298659937	-1.13312488196764	0.257161813692828	0.999934059535101
PPCS	16.9909856631401	0.071743218819211	0.225518065173262	0.318126260812374	0.750389164343346	0.999934059535101
CCDC30	78.3752295817383	-0.0221791713619206	0.417514041522372	-0.0531219771221326	0.957634720962074	0.999934059535101
PPIH	16.2406893916697	0.117808317084989	0.216819063939509	0.543348518089059	0.586889864653133	0.999934059535101
AC098484.4	3.82926265488435	0.176095887318523	0.538143368850133	0.327228574226961	0.743495010390029	0.999934059535101
YBX1	71.3169645590074	-0.129539527433701	0.271945750909798	-0.476343266994704	0.633829845583659	0.999934059535101
P3H1	19.1746102507191	0.0211548086615954	0.189205184414448	0.111808821344221	0.910974992963783	0.999934059535101
AC098484.3	3.03114364962223	-0.61996300965646	0.432391978399428	-1.43379859161902	0.151629747022594	0.999934059535101
SVBP	13.8275720180328	-0.926455081049247	0.456487051843727	-2.02953200382649	0.0424041326704965	0.848903756947118
ERMAP	50.5066403182644	-0.0440358691397606	0.387496874286316	-0.113641869294727	0.909521695430269	0.999934059535101
AL512353.1	3.20055946447265	-0.335192400210133	0.565941071834635	-0.592274384899342	0.553666865744666	0.999934059535101
ZNF691	10.6700912273208	0.0620126583205931	0.338690027379968	0.183095613414748	0.854722997583266	0.999934059535101
SLC2A1	9.82242766270893	0.955102103512365	1.00225655996937	0.952951710828969	0.340614537928172	0.999934059535101
SLC2A1-AS1	2.14279463964808	-0.332809862376914	1.12484413509518	-0.29587198083115	0.767327849618691	0.999934059535101
EBNA1BP2	6.74504670036876	0.276670003320229	0.410363211836878	0.674207617397748	0.500179327447091	0.999934059535101
AL139289.2	4.20496585946069	0.0746010394728348	0.39929964589624	0.186829716077986	0.851794147064939	0.999934059535101
ELOVL1	14.07381685297	0.569115024884678	0.613651428902655	0.92742393821584	0.353706466554348	0.999934059535101
MED8	9.42337675154019	0.41715527875495	0.318910538135519	1.30806363814068	0.190851725378221	0.999934059535101
SZT2	43.5095635834402	-0.0905779560524646	0.228635959924706	-0.396166710093607	0.691982047947965	0.999934059535101
HYI	14.2339538857332	0.611589491769868	0.349284031288277	1.75098039699702	0.0799492867469594	0.944772002076129
KDM4A-AS1	3.39889740727801	0.224547758777424	0.503651705551049	0.445839369354948	0.655713281180749	0.999934059535101
ST3GAL3	1.97865356649998	0.72685966353066	0.982533748135915	0.739780862397525	0.459432973110784	0.999934059535101
AL451062.1	2.34912013579342	0.466801809829796	0.637350680230897	0.732409683254257	0.46391855025512	0.999934059535101
AL357079.1	2.86460355663455	-0.319581946680918	0.460138968863594	-0.694533539443943	0.487347674936826	0.999934059535101
IPO13	5.6023486006888	0.460710277446467	0.831110301813799	0.554331087511515	0.579352278522084	0.999934059535101
DPH2	2.99717264628926	-0.224966902863838	0.594869411870356	-0.378178636142191	0.705297894911111	0.999934059535101
ATP6V0B	103.246422772507	0.512209636254244	0.268715589275205	1.90614038298189	0.0566319945571537	0.914358458360149
B4GALT2	3.71610128258779	0.569229986175805	0.81638432062704	0.697257372285882	0.485641740074781	0.999934059535101
CCDC24	6.99947152145037	0.216684270748832	0.450065738675175	0.481450268546701	0.63019651695998	0.999934059535101
AL139220.2	3.951612078829	0.158370160356455	0.83834608654601	0.188907854283594	0.850165037587019	0.999934059535101
DMAP1	16.5682561116034	0.0530718739450114	0.310754922527354	0.170783695116977	0.864393850123948	0.999934059535101
ERI3	83.4880983503505	-0.0469290771484365	0.169079889748632	-0.277555640816924	0.781353488053918	0.999934059535101
RNF220	8.21776702839152	0.169959081544899	1.04476281157047	0.162677193007492	0.870772605103711	0.999934059535101
TMEM53	5.53470984407151	0.387175893863483	0.510226346277732	0.758831637542942	0.447953277471039	0.999934059535101
ARMH1	20.4552988602508	-0.223184149326345	0.500408318545628	-0.446004075182045	0.655594302232513	0.999934059535101
KIF2C	2.41542486614092	0.322866243510937	0.617157184668282	0.523150749163645	0.600869351726787	0.999934059535101
AL592166.1	1.57108769334246	0.598200806364939	0.534239842639188	1.11972331267877	0.262831687417856	0.999934059535101
RPS8	98.2515979279897	-0.0781130431236284	0.389470228657065	-0.200562295590527	0.841040842706667	0.999934059535101
PLK3	43.9997043944129	-0.942261342961358	0.401592983171218	-2.34630927941196	0.0189603670336811	0.681885491345088
BTBD19	20.2552053567577	-0.769197676015554	0.384043786055062	-2.00289056598685	0.0451890359194011	0.864292647174007
PTCH2	6.11207609605665	-0.698207604664449	0.549613293658958	-1.27036156643201	0.203955866978806	0.999934059535101
EIF2B3	89.2205993368528	-0.171071604873721	0.257861110923941	-0.663425377563742	0.507058157157135	0.999934059535101
HECTD3	10.2383672573912	0.49914557454193	0.309549078622099	1.61249252223197	0.106854805846505	0.999353618073508
UROD	8.51508931697231	0.196915270199129	0.345688224073284	0.569632566243808	0.568926935626373	0.999934059535101
ZSWIM5	14.451617920663	-0.161995546358866	0.318474102384606	-0.508661599627439	0.610989443165878	0.999934059535101
MUTYH	12.4370082713218	0.153893196834203	0.199041925406278	0.773169755668715	0.439421922744109	0.999934059535101
TOE1	4.55235920671059	-0.109769524003918	0.39619556367202	-0.277058942777026	0.78173484707603	0.999934059535101
TESK2	46.5754227719818	0.674117388183769	0.334230311923221	2.0169247495979	0.0437033668294691	0.858293801207239
CCDC163	1.94691553480427	-0.571705407974957	0.881229501451736	-0.648758815987356	0.516494281159658	0.999934059535101
MMACHC	2.14821056571244	0.612804608822855	0.642631120122088	0.953586886216206	0.34029279636347	0.999934059535101
PRDX1	33.59539013016	-0.667547814114753	0.67872128091866	-0.983537473896821	0.325342981267572	0.999934059535101
AKR1A1	75.7307566257148	0.245215456297381	0.287518915917647	0.852867212283232	0.393732945982858	0.999934059535101
NASP	92.9353847161933	-0.136628736094954	0.247947519455692	-0.551038931120944	0.58160698716993	0.999934059535101
GPBP1L1	195.642454282612	-0.171942611719782	0.116117171267993	-1.48076817444119	0.138668359996433	0.999934059535101
TMEM69	11.3703079665858	0.26680562422494	0.26406899704127	1.01036330358479	0.31232126243175	0.999934059535101
IPP	8.37587402584867	0.1699413789765	0.328313386187929	0.517619403063952	0.604723841360875	0.999934059535101
MAST2	90.8504182506654	-0.123609202473353	0.17298862782154	-0.714551031648574	0.47488651222627	0.999934059535101
POMGNT1	14.2276681600373	-0.0129440162277288	0.319804768673216	-0.0404747442679795	0.967714641692201	0.999934059535101
LURAP1	17.9766193031682	0.110979375153801	0.411313911005613	0.269816731659938	0.787301250066369	0.999934059535101
LRRC41	35.9958224399635	0.2002337939828	0.176226269997631	1.13623124398815	0.255859797627335	0.999934059535101
UQCRH	26.0576644912769	-0.249408599919542	0.375144207183219	-0.664833936240769	0.506156714217036	0.999934059535101
NSUN4	30.3270868016803	0.288973260312545	0.245329748396846	1.17789734918368	0.238837532010323	0.999934059535101
FAAH	2.52461440676487	2.36269471397956	1.22918620275681	1.92216175928474	0.0545854069457571	0.909069718908757
MKNK1-AS1	11.7361170608469	0.245303158625734	0.746134078869641	0.328765520263271	0.742332926462971	0.999934059535101
MKNK1	293.657710603769	0.243648266053967	0.239970039806878	1.01532785613591	0.309949570104631	0.999934059535101
ATPAF1	27.6253762532232	0.0230154434862946	0.177945851884119	0.129339589783091	0.897088946389766	0.999934059535101
EFCAB14-AS1	2.95657571477866	0.323862959371522	0.659401698918893	0.491146686310491	0.623322703326217	0.999934059535101
EFCAB14	62.3606932041717	0.162964180690563	0.152621581474949	1.06776629566842	0.285625945063187	0.999934059535101
CYP4A22-AS1	1.72152527280074	-0.569588697800389	1.0428044840244	-0.546208523770658	0.584922607625664	0.999934059535101
TAL1	87.4130428717771	-0.376412108624721	0.315107772450337	-1.19455037778875	0.232262746716816	0.999934059535101
STIL	4.47143449340654	-0.0234775566732795	0.549936323118186	-0.0426914093256465	0.965947527692931	0.999934059535101
CMPK1	47.8550333850505	-0.0734574692589126	0.160487772521046	-0.457713806509962	0.647158067536916	0.999934059535101
LINC01389	1.5769227211703	0.444943031406122	0.47999297120545	0.926978222803338	0.353937841233488	0.999934059535101
SLC5A9	4.11179054592717	-0.0932334074618795	0.902659411528507	-0.103287470635246	0.917734819417076	0.999934059535101
SPATA6	167.553877939489	-0.251586905899925	0.438095565819593	-0.574274029524253	0.565782380472708	0.999934059535101
AGBL4	14.4640042078583	-2.12026619421263	1.37276443062214	-1.54452296906595	0.122461691253894	0.999934059535101
ELAVL4	43.6777495106967	-0.742333987433748	0.935239244316116	-0.793736995047264	0.427348558390391	0.999934059535101
FAF1	408.744665761209	-0.0121612726158274	0.107780004553875	-0.112834218797499	0.910161988892005	0.999934059535101
CDKN2C	3.14139915720419	-0.514508463748256	1.29162497120985	-0.398341991844832	0.690378111049485	0.999934059535101
RNF11	32.7331154458578	0.0914514035077289	0.248573232847433	0.367905274675569	0.712943867048552	0.999934059535101
EPS15	280.066775978351	0.486976873222764	0.240651167848739	2.02357992930603	0.0430133918671568	0.852377024522153
AC104170.1	1.75242401412989	0.359801560098166	0.698845992442266	0.514851002923781	0.606657141786161	0.999934059535101
OSBPL9	138.664995071007	-0.03896117631454	0.120420436024182	-0.323542893556008	0.746284128415374	0.999934059535101
NRDC	215.429418100674	-0.0366057546976438	0.179257699429502	-0.204207433288186	0.838191402826727	0.999934059535101
TXNDC12	22.5723443709788	0.0776552920895094	0.152398911144316	0.509552801305599	0.610364797656231	0.999934059535101
AL445685.1	1.79404987151018	0.218589076188196	0.503008055020371	0.434563768922834	0.663879098347409	0.999934059535101
BTF3L4	59.7280404575483	-0.137942188270276	0.155035816442519	-0.889744005195209	0.373603359373017	0.999934059535101
ZFYVE9	46.5001084646062	0.005187653373367	0.251800730991702	0.0206022172887892	0.983562971701689	0.999934059535101
CC2D1B	18.7871553973667	-0.0590294782193655	0.206294941182181	-0.286141181558281	0.774769991234434	0.999934059535101
ORC1	1.91997880030399	0.377068040919513	0.552248168151572	0.682787309519915	0.494741249837066	0.999934059535101
PRPF38A	16.8837363528978	0.111597574322469	0.235380282101932	0.474116070071413	0.635417139581389	0.999934059535101
TUT4	282.588469931597	-0.28581615352361	0.124005404155845	-2.3048685294748	0.0211739376144003	0.699706787741622
GPX7	3.95047068974647	-0.743995131826308	0.474050517327513	-1.56944271682399	0.116544817179781	0.999934059535101
SHISAL2A	36.8552907832848	-1.17378377221474	0.481012096106133	-2.44023753605513	0.0146776072740548	0.610257686761207
COA7	4.65247750330507	-0.47067209039022	0.34734804181859	-1.3550446057676	0.175403345847308	0.999934059535101
ZYG11B	78.4137315637061	-0.0824508735767051	0.134294160810672	-0.613957249362049	0.539243577612824	0.999934059535101
ECHDC2	77.0268476919268	0.191319264828481	0.177570567977266	1.07742666483432	0.281289696919919	0.999934059535101
SCP2	87.6252978066529	-0.0226051129100925	0.204871540478637	-0.110337984755133	0.912141333680392	0.999934059535101
CPT2	8.86335369078528	0.264527668277907	0.298580207102498	0.885951787779085	0.375643507660311	0.999934059535101
AL606760.2	2.23495436833988	-0.311613837146169	0.534423321760433	-0.583084278806711	0.559836566431918	0.999934059535101
CZIB	13.8293708973075	0.0752467633717215	0.341651511669819	0.220244198551774	0.825680976146128	0.999934059535101
MAGOH	17.9490413969885	0.122341976265285	0.192745575972803	0.634732992691609	0.525602571954755	0.999934059535101
LRP8	25.5518423351035	-0.938922517266947	0.58557308054636	-1.60342500101081	0.10884085501342	0.999934059535101
LINC01771	1.84623841279521	-0.07566924266742	0.908225278444929	-0.0833154994287117	0.933600676380497	0.999934059535101
AC119428.2	3.04049496229101	-0.667792380326781	0.764604537662304	-0.873382706266018	0.38245451395112	0.999934059535101
NDC1	29.7312571917508	0.153160371737207	0.1988401203344	0.770268955176797	0.4411403678167	0.999934059535101
YIPF1	35.5118192560673	-0.184184904199856	0.176536000614725	-1.04332772668745	0.296796533838707	0.999934059535101
DIO1	3.28553578181233	0.454664030036948	0.473113660864218	0.961003808696692	0.336550252806421	0.999934059535101
HSPB11	39.9839406732344	0.0309528344765971	0.197838437751331	0.156455109676425	0.875674300714919	0.999934059535101
LRRC42	7.47812908848107	-0.0526587482739751	0.288668639936575	-0.182419359046224	0.855253634369932	0.999934059535101
TMEM59	67.1056869955959	0.082834701642847	0.322055515050356	0.257206282059462	0.797019534730238	0.999934059535101
TCEANC2	21.6669887129591	0.294303499047806	0.219460453196892	1.34103203907889	0.179910050547681	0.999934059535101
MRPL37	8.78437954178092	0.339899379176882	0.275943316059234	1.23177246700884	0.218034090987825	0.999934059535101
SSBP3	77.505706330106	-0.0520093141466503	0.316748319412211	-0.164197600931755	0.869575589655431	0.999934059535101
ACOT11	64.3351588191825	-0.241726217404704	0.411436320813932	-0.587517934553041	0.556855909018246	0.999934059535101
MROH7-TTC4	3.28146765537754	-0.00662949732817264	0.725740771020744	-0.00913480073449414	0.992711584891206	0.999934059535101
USP24	213.414387544742	-0.122147530307607	0.163436402252916	-0.747370406004072	0.454840004040944	0.999934059535101
MIR4422HG	1.6971737337454	1.45092592423908	0.553604266870807	2.62087200382376	0.00877051839701091	0.508330841945535
AL603840.1	2.12817985109867	-0.0329030970748567	0.686144542626381	-0.0479535943679042	0.961753226357256	0.999934059535101
PLPP3	9.04797640415464	-0.140017186891555	1.043345596961	-0.134200199147232	0.893244268440512	0.999934059535101
DAB1	67.3968003170047	-0.0613202617268946	0.558605674129623	-0.109773789574263	0.912588778285286	0.999934059535101
MYSM1	88.120597103379	0.0445257375481982	0.105356963702276	0.422617888590845	0.672574072900461	0.999934059535101
JUN	115.071212024049	-0.674724623807787	0.477056496260471	-1.41434951435897	0.157259305535346	0.999934059535101
LINC01135	7.44419488333293	-0.319405202361477	0.461581787089029	-0.691979647584907	0.488950110291797	0.999934059535101
LINC01358	16.8729528711068	0.766703581755231	0.613692846813176	1.24932787751498	0.211545175597764	0.999934059535101
FGGY	126.99474363217	0.166896342182709	0.311015742364741	0.536617024314424	0.591532182093266	0.999934059535101
NFIA	391.840901437847	-0.319909049852016	0.268016492965474	-1.19361702823724	0.232627809921415	0.999934059535101
TM2D1	71.3451246077476	0.207630739376092	0.120626393871213	1.7212712136431	0.0852016205450585	0.956615669066242
AC099791.2	2.42807392581576	0.492454450318702	0.659618381987612	0.746574782884008	0.455320274890053	0.999934059535101
PATJ	48.6250130666729	0.00244085539037066	0.263086990089975	0.0092777502587106	0.992597532506343	0.999934059535101
USP1	15.3831635322295	-0.177484527606368	0.210768736926049	-0.842081848545882	0.399742140688848	0.999934059535101
DOCK7	114.615285677246	0.29309141534624	0.137647906943582	2.12928348751697	0.0332308131228369	0.797102367590448
AC103923.1	1.76712991899155	0.0128762214861937	0.875194309104796	0.0147124145486781	0.988261615053302	0.999934059535101
ATG4C	148.804672889234	-0.102298201849014	0.218207703545585	-0.468811138134926	0.639204637844763	0.999934059535101
ALG6	18.9191134292185	0.0284086886236972	0.229055556029776	0.124025319953401	0.901295227415596	0.999934059535101
ITGB3BP	88.0599611969911	0.490399063197394	0.413994506937087	1.18455451698039	0.236193629198891	0.999934059535101
EFCAB7	26.9258898660682	0.371530313460723	0.337258197847272	1.10161981482499	0.270626990216291	0.999934059535101
PGM1	31.6220380142146	0.188907452510046	0.526417368118353	0.358854900979585	0.719703639241682	0.999934059535101
ROR1	2.06351060814826	1.37326641679168	1.05276442765835	1.30443846763157	0.192084126566229	0.999934059535101
RAVER2	2.02614986528588	-2.53472152015982	1.46795078349797	-1.7267074268797	0.0842202211680993	0.956615669066242
JAK1	209.583604957617	-0.139837534116987	0.171623568831665	-0.814792135304823	0.415191303504301	0.999934059535101
AK4	4.89300269667508	2.07296217744884	1.63296258755283	1.26944866541946	0.204281088522054	0.999934059535101
LEPR	90.3492027719705	-0.101151088408574	0.40173018638546	-0.251788617924568	0.801204455528905	0.999934059535101
PDE4B	693.23370052163	0.0315790222775886	0.419486289366583	0.0752802250706987	0.939991754938291	0.999934059535101
TCTEX1D1	3.33292341077273	0.852096683116148	0.610001566517395	1.39687622112336	0.162450796370783	0.999934059535101
WDR78	4.05853974207452	-0.278305519027086	0.641510706497987	-0.433828330857263	0.664413106899214	0.999934059535101
MIER1	107.777656030503	0.102732474362128	0.12697418180299	0.809081601498527	0.418468210376593	0.999934059535101
SLC35D1	35.3879117005411	0.0878807384207473	0.254044502516273	0.34592655046774	0.729397914678674	0.999934059535101
C1orf141	1.98108283856056	0.396071804704178	0.907805348225409	0.436295958685885	0.662622013622269	0.999934059535101
IL12RB2	11.4678873200671	1.57597688595308	0.830418481797895	1.8978104660448	0.0577210540158177	0.918926298812761
SERBP1	73.7864445097831	-0.121648055883324	0.194468110962231	-0.625542436142394	0.531615105716487	0.999934059535101
GNG12	9.42740828517196	-0.0841412219248823	1.07022374694912	-0.0786202157864121	0.937334707437184	0.999934059535101
GNG12-AS1	12.4606377662998	0.121967464548051	0.548758289221759	0.222260814904543	0.824110854364356	0.999934059535101
WLS	36.9422740536107	0.403671563304392	0.577480729112754	0.699021704022221	0.484538467123204	0.999934059535101
AL033530.1	1.51194087852253	-1.10538032137396	0.777794622852906	-1.42117249064989	0.15526661996976	0.999934059535101
LRRC40	32.1916414468637	-0.196788434395835	0.164070265840719	-1.19941558811686	0.230366389311368	0.999934059535101
SRSF11	252.77092167771	0.0181895147245933	0.226822162355457	0.0801928459534219	0.936083879940468	0.999934059535101
ANKRD13C	85.1450385265378	-0.0583308356339125	0.200446567547818	-0.291004412535013	0.771047944771698	0.999934059535101
HHLA3	5.934273198443	0.354774995357682	0.403945214960415	0.878275028935416	0.379794483723124	0.999934059535101
CTH	2.17283089830449	0.862897454965738	0.817953097261386	1.054947353161	0.29144940350536	0.999934059535101
ZRANB2-AS1	3.88551207589812	0.532142073438644	0.678729994005794	0.784026163773899	0.433024758300578	0.999934059535101
ZRANB2	157.116690815466	-0.0292362034965456	0.194965437073936	-0.149955827737091	0.880799465464394	0.999934059535101
NEGR1	1.74075632158448	2.43150384244165	1.91820100453664	1.26759595928218	0.204942275672569	0.999934059535101
AL583808.1	1.89934316711623	-0.277576813180872	0.660697168092726	-0.420127142336889	0.674392575477059	0.999934059535101
LRRIQ3	2.73548857860359	-0.73588824466316	0.78693738042905	-0.935129354589743	0.349721640227015	0.999934059535101
CRYZ	22.4774109617069	0.711347805530883	0.559182074530355	1.27212197588474	0.203329784191086	0.999934059535101
TYW3	26.2857357469072	0.111305361139726	0.289486872303678	0.384491912375786	0.700613889096233	0.999934059535101
ACADM	46.4526817360128	-0.000524269241628408	0.18145649366699	-0.00288922832704212	0.997694732532477	0.999934059535101
RABGGTB	27.1599874218451	-0.313981138123548	0.302344182279397	-1.03848910125017	0.299042406694407	0.999934059535101
MSH4	17.1998449613171	-0.362773635523603	0.585542971307967	-0.619550832816336	0.535553545373189	0.999934059535101
AC092813.1	1.85634410560571	-1.73760074337235	0.926525448120154	-1.87539451495671	0.06073846917154	0.921300509897433
ST6GALNAC3	1166.54579846554	-0.437214510586557	0.413108541108607	-1.05835262910145	0.289894707428029	0.999934059535101
PIGK	37.4946161804463	-0.0929331596264887	0.188944026997391	-0.491855503999457	0.622821495757849	0.999934059535101
AC118549.1	168.492573933352	0.200372665898689	0.147659024664289	1.35699572954817	0.174782567421423	0.999934059535101
USP33	161.293183451425	-0.0485398986419577	0.1036056856886	-0.468506128011647	0.639422689754889	0.999934059535101
MIGA1	81.5315626339927	0.130693747043033	0.110132042675806	1.18670047215735	0.235345788737063	0.999934059535101
NEXN	8.13422432588331	0.0912685248830178	0.56405558429426	0.161807678931522	0.871457305821814	0.999934059535101
FUBP1	137.82807720248	-0.204460322531183	0.152833190633355	-1.33780052411312	0.180961471000416	0.999934059535101
GIPC2	14.5752303146777	0.103320152148622	0.882684176205996	0.117052231062665	0.906818663516079	0.999934059535101
AC103591.3	9.23484403346838	-0.38663681759886	0.765897154212059	-0.504815581925781	0.613688370578154	0.999934059535101
IFI44L	147.269926211579	0.710514428903025	0.819835443561833	0.866654929940752	0.386131106898346	0.999934059535101
IFI44	53.9759615851012	0.382007523055417	0.632197002881788	0.604253929256363	0.545674831185909	0.999934059535101
ADGRL2	3.35270932680687	0.97756724754099	1.27904731670545	0.76429326325393	0.444692499080152	0.999934059535101
AL157944.1	1.63445582053582	-2.50211281823012	1.75858483721593	-1.42279904004591	0.154794419737479	0.999934059535101
LINC01362	8.24166715479722	0.692160380371406	0.398404283011354	1.73733167510069	0.0823286436490171	0.952537800300458
LINC01725	1.59430173156403	-0.36962027594395	1.09165484593075	-0.338587125153841	0.734920782944691	0.999934059535101
PRKACB	138.627435952801	0.0727984574330292	0.576012076526113	0.12638356103933	0.899428314196712	0.999934059535101
SAMD13	5.79016533513186	0.762014258675559	0.498934154334951	1.52728421587269	0.126690352674003	0.999934059535101
RPF1	16.6232290939465	-0.175079490159007	0.180730566000247	-0.968732041478628	0.332678901435744	0.999934059535101
GNG5	24.6903975649794	0.0823929979765099	0.277390211789941	0.297029219037128	0.766444201696008	0.999934059535101
SPATA1	21.9519545455558	0.305440083427959	0.427446508672114	0.714569138432842	0.474875320248185	0.999934059535101
CTBS	52.916729579269	0.0593058352241826	0.250207299367463	0.237026798874817	0.812636000075226	0.999934059535101
SSX2IP	7.66909397351856	0.276814594143943	0.706164708660749	0.391997207944483	0.695060276789891	0.999934059535101
MCOLN2	4.47823519201256	0.373864476479224	0.927589276076961	0.403049588995253	0.68691174453041	0.999934059535101
WDR63	2.79054404144074	0.392907620938699	0.726380685237639	0.540911437933068	0.58856862676131	0.999934059535101
MCOLN3	2.40581025888801	0.430563526648003	1.25759968729366	0.342369301613433	0.73207298785985	0.999934059535101
C1orf52	34.2878795055904	0.209309245119974	0.210118630407401	0.996147960388579	0.319178259897555	0.999934059535101
BCL10	16.7233818559406	0.151755436780202	0.370723240229814	0.409349671971274	0.682283067907574	0.999934059535101
AL078459.1	19.7868276528889	0.120204404342916	0.628130375873736	0.191368558120931	0.848236851794011	0.999934059535101
ZNHIT6	52.9195066768666	-0.280060097533811	0.256280969779393	-1.09278538228916	0.27448804116812	0.999934059535101
COL24A1	4.79184253371085	0.631316811630192	0.781222202778758	0.80811427195059	0.419024802419869	0.999934059535101
ODF2L	58.7757591773803	0.00059806717283145	0.427913750212626	0.00139763485640337	0.998884849089489	0.999934059535101
CLCA4-AS1	4.90401599078212	0.379434825572319	0.542040463054051	0.700011994371134	0.483919813898462	0.999934059535101
SH3GLB1	82.4764908379636	-0.486951432510955	0.191999204825061	-2.53621588149095	0.0112057630860782	0.552682099186342
SELENOF	71.6147530384585	0.118608933665329	0.174070147471006	0.681385840068216	0.495627380247023	0.999934059535101
HS2ST1	86.1150254776529	0.0628477162105345	0.218309116234449	0.287884066843276	0.773435483670725	0.999934059535101
LMO4	46.0223819919648	-0.472352071654297	0.318322216622775	-1.48388031682392	0.13784067455298	0.999934059535101
PKN2-AS1	10.2217950318942	0.0305759627397424	0.652255357632028	0.0468772887519797	0.96261102914093	0.999934059535101
PKN2	474.941417822516	-0.245771906528963	0.119273903144454	-2.06056731648419	0.0393443375272295	0.830038061443244
GTF2B	55.0546848504264	-0.397415526733074	0.163575695959621	-2.42955118975117	0.015117529951828	0.621622524212383
KYAT3	59.4056260097256	-0.00720654383231545	0.113131089499799	-0.0637008258665115	0.949208447138061	0.999934059535101
GBP3	17.0445718777414	0.172574937214337	0.372431571167956	0.463373544496072	0.643096638236226	0.999934059535101
GBP1	8.43019471705427	-0.0384656508129086	0.460232797597863	-0.0835786823835156	0.93339141661612	0.999934059535101
GBP2	37.9860589177175	-0.316737876062845	0.487068381273186	-0.65029447248228	0.515502026872453	0.999934059535101
GBP4	9.07320180354137	-0.0331414070733495	0.434254240099824	-0.0763179815255947	0.939166120375488	0.999934059535101
GBP5	3.2866593843783	0.229873409014837	0.636756865076147	0.361006565649429	0.718094538913163	0.999934059535101
LRRC8B	52.8964844919291	-0.17596917024944	0.338498361788146	-0.519852354143956	0.603166485994786	0.999934059535101
LRRC8C-DT	15.4751559345196	-0.293994605048288	0.519814310582516	-0.565576204931392	0.571681907288769	0.999934059535101
AC093423.3	11.9374457006704	-1.20494339987457	0.571126389912801	-2.10976663161815	0.034878461972166	0.81236596978562
LRRC8D	9.60629611918031	-0.355099835763692	0.467045076310334	-0.760311699609357	0.447068290120672	0.999934059535101
ZNF326	66.6137430500935	-0.17001477389719	0.147581074790385	-1.15200932191792	0.249317242735431	0.999934059535101
ZNF644	253.726187364906	-0.112096104214107	0.0769060480397711	-1.4575720254945	0.144958545096206	0.999934059535101
HFM1	7.22648442797854	-0.136655657171343	1.56630011658634	-0.0872474283339623	0.930474840700974	0.999934059535101
CDC7	7.06273852856747	-0.427714798368403	0.415983402491669	-1.02820159604077	0.303855007826876	0.999934059535101
TGFBR3	2.92976272337856	0.341191217211863	0.847612038742051	0.402532292625561	0.68729232754512	0.999934059535101
BRDT	2.28641148874016	0.259492509164528	0.51766126760635	0.501278587761478	0.616175072575606	0.999934059535101
BTBD8	27.9688169447269	-0.303406935254617	0.514521303727172	-0.589687799235424	0.555399976416136	0.999934059535101
GLMN	43.4072849893011	-0.110727029557073	0.207301081913039	-0.534136283975218	0.593247247851767	0.999934059535101
RPAP2	96.3421586601461	0.00224966751540738	0.118795840628594	0.0189372582701847	0.984891157062595	0.999934059535101
EVI5	306.224556252231	-0.0623726800601963	0.107559749596426	-0.579888669267308	0.561989697201344	0.999934059535101
RPL5	84.535518267391	-0.237685341566481	0.332072870663903	-0.715762600814949	0.474137949044321	0.999934059535101
DIPK1A	71.912464363135	-0.686749378130614	0.2788996803639	-2.46235268980791	0.0138028860873113	0.605402949174979
MTF2	107.171270467221	-0.237735264111471	0.147051894952747	-1.61667596454887	0.105948244785489	0.998369072282006
TMED5	59.3931548465215	0.402027742508955	0.285197351007473	1.40964753385252	0.1586437839199	0.999934059535101
CCDC18	69.9635195835071	0.322200020404288	0.2271677997701	1.41833490807396	0.156093009681064	0.999934059535101
DR1	35.010333564411	0.0339534911995116	0.229926397226323	0.147671131323344	0.882602315676704	0.999934059535101
FNBP1L	178.160990014537	-0.00628293456489113	0.181141883741886	-0.034685156381855	0.972330797297263	0.999934059535101
BCAR3	176.208947154844	0.00671635165019618	0.339083974903467	0.0198073402085965	0.984197062393412	0.999934059535101
AL109613.1	3.16792644305265	-0.259655876616599	0.413088162686425	-0.628572542306673	0.529628940953437	0.999934059535101
DNTTIP2	22.0013332471517	0.296241420157745	0.439142522014008	0.67459060625492	0.499935902794859	0.999934059535101
GCLM	13.483519692303	0.0966852536132761	0.607188940817849	0.159234213790268	0.873484349035259	0.999934059535101
ABCD3	51.5115004739032	-0.0583188235812471	0.156696873815823	-0.372176050236926	0.709761776498265	0.999934059535101
ALG14	20.3400906994606	0.357066657560141	0.30400468615676	1.17454326798114	0.240177491783803	0.999934059535101
LINC02607	1.72783156244044	0.873998463433621	1.08265164702632	0.807275789802015	0.419507609086331	0.999934059535101
PTBP2	173.479348673782	-0.280693656283513	0.14179347136367	-1.97959506586586	0.0477490478711258	0.870427857539892
DPYD	1255.76089520719	0.688256351927881	0.359058013621402	1.91683885561065	0.0552584069515268	0.909069718908757
DPYD-AS1	32.6857102889685	1.21678790338575	0.757369337838607	1.60659778868027	0.108142627925256	0.999934059535101
SNX7	33.2392109000561	-0.290962888100746	0.255631563292214	-1.13821190291805	0.255032009610798	0.999934059535101
AL445433.2	2.99982794302384	-0.396028078965319	1.06768499581664	-0.370922210686691	0.710695471631709	0.999934059535101
LINC01708	5.22546324604519	0.433798176121892	0.844174720527464	0.513872502425615	0.607341133571393	0.999934059535101
FRRS1	61.6757553983728	-1.00738967244058	0.495636038719042	-2.03251901343604	0.0421011409330129	0.847816122572162
AGL	37.5724625036758	-0.102172636191184	0.23733652523429	-0.430496890819156	0.666834227919839	0.999934059535101
MFSD14A	2.23093836889811	-0.0243098832429055	0.891607129303096	-0.0272652409833317	0.978248180232633	0.999934059535101
AC093019.2	5.29547521629693	0.0471217247683586	0.466188821537944	0.101078624349905	0.919488046426053	0.999934059535101
SASS6	9.1850528251103	0.0681780696339234	0.247034404775302	0.275986131146133	0.782558718451402	0.999934059535101
TRMT13	47.8877140219305	0.0121285806246308	0.209728677985265	0.0578298625688325	0.953884151086247	0.999934059535101
LRRC39	13.5426736737092	0.158164489440249	0.784026609305055	0.201733573278135	0.840125014482046	0.999934059535101
DBT	24.5975095698668	0.274856693934422	0.192817773175781	1.42547385237071	0.154020273229041	0.999934059535101
AL445928.2	4.07876321894029	0.223850345008925	0.663279288563612	0.337490328536704	0.735747301656214	0.999934059535101
RTCA-AS1	6.91695165924174	-0.259713065808072	0.541417249293767	-0.479691155290759	0.631447017988537	0.999934059535101
RTCA	31.2061820672087	0.335252401198418	0.25998133593901	1.28952488065169	0.197215672229965	0.999934059535101
CDC14A	117.624208695763	0.0336333449764037	0.2308416794465	0.145698753609175	0.884159205345657	0.999934059535101
EXTL2	14.5589870382396	0.00187643069930334	0.343974751044151	0.00545514080207152	0.995647448964641	0.999934059535101
SLC30A7	81.7676510878157	0.161540687397966	0.160010470574971	1.00956322931554	0.312704593992303	0.999934059535101
DPH5	17.0771746590672	-0.180078923063444	0.360812620683015	-0.499092639061674	0.617714122965059	0.999934059535101
AC093157.1	14.9141678090434	0.275670617591303	0.355963443331681	0.774435192027394	0.438673479200054	0.999934059535101
RNPC3	120.232842251203	-0.196759716288749	0.217059531432827	-0.90647812141638	0.364682839980038	0.999934059535101
AMY2B	16.3544088732104	-0.0300236007375845	0.383049338061235	-0.0783805054710336	0.937525380198418	0.999934059535101
PRMT6	3.28446053836448	0.058572686028164	0.514017558408995	0.113950749483073	0.909276835262174	0.999934059535101
VAV3	17.5765259686783	2.85335263991564	0.731111990298859	3.90275727628166	9.51030624580628e-05	0.0728833841848872
SLC25A24	60.300717519545	-0.025810720910701	0.341653584282362	-0.0755464660642036	0.939779928564553	0.999934059535101
FAM102B	185.805729974639	-0.682668806634818	0.234419957620253	-2.91216163318612	0.00358936848443449	0.444038627723972
HENMT1	8.26227791232405	0.0743623800431886	0.308686361677198	0.240899467145722	0.809633035135589	0.999934059535101
PRPF38B	272.785297829657	-0.151151474541068	0.396882703105399	-0.380846717073802	0.703316991677277	0.999934059535101
STXBP3	113.360201023691	-0.266712557088191	0.237574605995703	-1.12264758251568	0.261587198228431	0.999934059535101
AL449266.1	11.0104804789306	0.266585666471689	0.27814034999582	0.95845736325454	0.337832181415339	0.999934059535101
GPSM2	8.52842324723417	-0.0649041203250718	0.803089866309932	-0.0808180043701656	0.935586689489496	0.999934059535101
WDR47	23.9467842751062	-0.13153312864233	0.21359779651446	-0.615798153298953	0.538027746377973	0.999934059535101
TAF13	9.80720226415406	-0.0198247968385066	0.353716942391342	-0.0560470660649696	0.955304312763063	0.999934059535101
AL356488.3	1.60240421429934	-0.471598645538375	0.585672742605076	-0.805225531652202	0.420689545632453	0.999934059535101
TMEM167B	16.6682861756618	-0.239161992935282	0.307311822178971	-0.778238829992033	0.436428229368839	0.999934059535101
AL356488.2	2.84244237626511	0.184217663595473	0.693494820159236	0.265636682842381	0.790519031421501	0.999934059535101
KIAA1324	2.25773723677503	-0.0281314580395862	1.09511132000556	-0.025688217741593	0.979506021637441	0.999934059535101
SARS	39.4772850117496	-0.347479950054239	0.289862284354854	-1.19877600091238	0.230615056713175	0.999934059535101
CELSR2	2.72490531213065	1.22305670530492	1.13050247253313	1.0818699958828	0.279310298725495	0.999934059535101
PSRC1	17.7757974680935	-0.466588629249467	0.636364371020578	-0.733209856644188	0.463430444547127	0.999934059535101
SORT1	335.780213080518	0.0579032255085227	0.336371449051465	0.172140726187684	0.86332689575544	0.999934059535101
PSMA5	26.2699083411866	0.230547105537861	0.313041924895638	0.736473574952366	0.461442543364068	0.999934059535101
CYB561D1	13.5480670038741	-0.0224397402165309	0.27844319029391	-0.0805900126084776	0.935768009153327	0.999934059535101
GNAI3	98.2324370411779	-0.336564128804355	0.161659587114366	-2.08193114192636	0.0373487597521261	0.821271332989294
AMPD2	33.568295741524	0.194435119739559	0.647077507453399	0.300481963134164	0.763809552478899	0.999934059535101
GSTM4	11.8320481211738	-0.520165145714433	0.354281066994952	-1.46822733183719	0.142042482378946	0.999934059535101
GSTM2	5.52399010575368	-0.291879788254378	0.366900700826399	-0.795528020516055	0.426306418141341	0.999934059535101
AC000032.1	1.68032066931658	-0.834665086174402	0.680069166189274	-1.22732381891595	0.219700906625068	0.999934059535101
GSTM3	5.3913512452886	-0.724234723499481	0.906244856393539	-0.799160092760826	0.424197588699731	0.999934059535101
CSF1	6.38323001057664	0.502519072739777	1.21410578653589	0.413900566418989	0.678946929052654	0.999934059535101
AHCYL1	60.0845684395026	-0.562411321050653	0.495759429975659	-1.13444402071841	0.256608342658967	0.999934059535101
STRIP1	28.4056552931355	-0.137388696939474	0.140652255499349	-0.976796969602166	0.328669676621361	0.999934059535101
KCNC4	7.45040485793008	-0.0265770367715672	0.377963261621744	-0.0703164552489359	0.943941785530576	0.999934059535101
RBM15-AS1	5.84783934140333	0.177583349649557	0.35159340585159	0.50508157062683	0.613501544906774	0.999934059535101
RBM15	17.1482428727759	-0.300405331825599	0.222604233814963	-1.34950412522391	0.177175096213108	0.999934059535101
SLC16A4	7.80717756673997	0.47012722239092	0.505009052858096	0.930928306592204	0.351890650938305	0.999934059535101
AL355488.1	7.45437947587708	0.0633923860686778	0.338360182160006	0.187351790816511	0.851384818604187	0.999934059535101
LAMTOR5	9.74388728270541	-0.819061607609707	0.602549189868858	-1.35932737340162	0.174042873668584	0.999934059535101
CD53	280.9353264164	-0.0658532518565632	0.160834182937775	-0.409448107695124	0.682210841285339	0.999934059535101
LRIF1	29.5172302301647	0.384646747902387	0.464656416801651	0.827808965923701	0.407778696236185	0.999934059535101
DRAM2	119.758973117123	-0.0366871068274856	0.171668303996476	-0.213709263582162	0.830773786938872	0.999934059535101
CEPT1	90.6578450017345	-0.0722571911723722	0.214384014987092	-0.337045610311584	0.736082517514726	0.999934059535101
AL355816.2	2.05630295916735	0.368547381197554	0.678578948175764	0.543116437944806	0.587049635510066	0.999934059535101
DENND2D	24.4116820200336	0.431368569520476	0.477330404602991	0.903710648558533	0.366148851182393	0.999934059535101
CHI3L2	2.56871312005096	0.223836806331053	0.968727051789914	0.23106282199663	0.817265997351627	0.999934059535101
OVGP1	2.24325225920429	-0.738910158277862	0.79467824986784	-0.929823055306658	0.352462707106381	0.999934059535101
WDR77	17.1596743149807	-0.333640283095524	0.303236011914087	-1.10026603037522	0.271216228259339	0.999934059535101
ATP5PB	21.6606041348838	-0.129899396181044	0.298854546175039	-0.434657587925605	0.663810987747726	0.999934059535101
C1orf162	52.2925158045727	0.731015958636922	0.441834416551004	1.65450207420077	0.0980255422281371	0.981204493921201
TMIGD3	127.430381731868	-0.579890146531517	0.283085796091453	-2.0484607653864	0.040514872709464	0.835345110536726
RAP1A	547.325601871515	-0.375309690066865	0.132849351236545	-2.82507732686333	0.00472692069095283	0.460546695190896
LINC01160	3.32792556815092	-1.59729198218454	0.733241091134476	-2.17839943982571	0.0293763115638593	0.764735132329675
INKA2	36.1374044808315	-0.480649780123751	0.463612353609896	-1.03674929363119	0.29985271247219	0.999934059535101
DDX20	12.9423781296657	-0.210434627193937	0.284190538542773	-0.740470208026525	0.459014731819312	0.999934059535101
AL445426.1	22.3297754740246	-0.244759298637823	0.482311604513123	-0.507471303504919	0.6118241664232	0.999934059535101
CTTNBP2NL	253.313637465951	-0.338516981511466	0.196844180510392	-1.71972054563023	0.0854832513190436	0.956615669066242
WNT2B	120.991583436796	-0.121063479157767	0.366554977016971	-0.330273729040548	0.741193141429123	0.999934059535101
ST7L	55.4901069845845	-0.0140549436408982	0.169844111603696	-0.0827520218875359	0.934048719200519	0.999934059535101
CAPZA1	171.422358663331	-0.0279643265913795	0.153048103172232	-0.182715930558839	0.855020915408843	0.999934059535101
MOV10	27.4166276085778	-0.122872708519625	0.281538539005268	-0.436432997605796	0.662522602237674	0.999934059535101
AL603832.1	2.8108213226947	0.431028397103971	0.626022656635124	0.688518845980353	0.491126106561251	0.999934059535101
RHOC	10.599359533485	-0.190274308386595	0.490219517995337	-0.388141029481418	0.697911670286448	0.999934059535101
LINC01356	18.778792515266	-0.0625221435407981	0.587169435367145	-0.106480582562518	0.915201060685844	0.999934059535101
LINC01357	51.8243790201683	-0.499413299410826	0.557973489707333	-0.895048436212941	0.370761196283183	0.999934059535101
SLC16A1	11.3729558881533	-0.484728557987735	0.49514824137574	-0.978956436643994	0.327601504738119	0.999934059535101
SLC16A1-AS1	88.397781776103	0.220099429577269	0.289000095556521	0.761589469904599	0.446305061512756	0.999934059535101
AL357055.3	12.0762093561036	0.319942617498524	0.346745038644249	0.922702798429299	0.356162107110755	0.999934059535101
LRIG2	49.8237173144676	0.139527209032398	0.152713443380355	0.913653742224156	0.360898817619816	0.999934059535101
MAGI3	166.649534036443	-0.126078941688788	0.280734445136454	-0.449103926764337	0.653356687898311	0.999934059535101
PHTF1	44.3075813048106	0.376344759936534	0.341757149660774	1.10120522806938	0.270807346839738	0.999934059535101
RSBN1	63.9899149043937	-0.0436230060049335	0.256231014713393	-0.170248734540305	0.864814526485958	0.999934059535101
PTPN22	31.6566592729779	2.07868040728434	0.64294239599213	3.23307409846058	0.00122465793113197	0.289653723862206
AP4B1-AS1	3.61491022726324	0.874938058044254	0.624084578661915	1.40195429907944	0.160928894205723	0.999934059535101
AP4B1	20.7806507145117	0.310301801056692	0.37127146349319	0.835781447184626	0.403277865589187	0.999934059535101
DCLRE1B	4.46725960464652	0.474753137138173	0.574866754201496	0.82584900530144	0.408889751101714	0.999934059535101
HIPK1	69.0287922317016	0.0483789710530674	0.22293960294433	0.217004831865373	0.828204579380685	0.999934059535101
OLFML3	24.0759260262687	-0.279929520619695	0.563013715615137	-0.49719840361944	0.619049147074631	0.999934059535101
SYT6	120.671612593336	-0.54173933027515	0.41414841651245	-1.30808016806425	0.190846119280503	0.999934059535101
AL121999.1	21.5386683481223	-0.467773315541429	0.850145945602773	-0.55022707331712	0.58216363650577	0.999934059535101
TRIM33	177.233343871261	0.0314000003909063	0.101781301406288	0.308504607006001	0.757698395208079	0.999934059535101
BCAS2	60.1296086556356	-0.286497329419243	0.581698259679664	-0.492518801030991	0.622352634247313	0.999934059535101
DENND2C	7.29565725080425	-0.0686520546587014	0.37677154554091	-0.182211357177043	0.85541686045534	0.999934059535101
NRAS	9.65335385433341	0.143001134432542	0.318542779217533	0.448922856715854	0.653487307082383	0.999934059535101
CSDE1	119.881525444649	0.0162218921869742	0.158321788321791	0.102461526988332	0.91839034910003	0.999934059535101
SIKE1	14.1815362014677	0.0566649580570025	0.344291762961395	0.164584123563119	0.869271328351549	0.999934059535101
SLC22A15	27.8650101166162	1.36927975153967	1.00407805887088	1.36371842750898	0.172656202069197	0.999934059535101
ATP1A1	69.1921622033109	0.147342596738949	0.307824234707432	0.478658208568238	0.632181801062001	0.999934059535101
LINC01762	16.1028321043089	0.434114726608502	0.427709569176952	1.01497548311551	0.310117514429166	0.999934059535101
AL390066.1	10.103184039438	0.0303809281238085	0.274597460205629	0.110638052154809	0.911903371451831	0.999934059535101
CD58	139.676651770533	-0.213739108700026	0.209695050126287	-1.01928542696312	0.308067480449519	0.999934059535101
PTGFRN	5.78652312489583	-0.629061951454925	0.654591927283786	-0.960998639358726	0.336552851974952	0.999934059535101
TTF2	41.4745758431862	-0.21888234301037	0.224321943273174	-0.975750922163773	0.329187910805123	0.999934059535101
MAN1A2	134.897588564051	0.0646676755642551	0.144650400130299	0.44706185054451	0.654830402887111	0.999934059535101
GDAP2	80.5306837842779	-0.0736835148667593	0.141683061719748	-0.520058742184063	0.603022633296604	0.999934059535101
WDR3	11.6490378649428	0.0987303858707758	0.358141059107527	0.275674579498949	0.782798021940968	0.999934059535101
WARS2	21.3653756409342	0.188658941286447	0.292297285945498	0.645435145510125	0.518645233872483	0.999934059535101
WARS2-AS1	59.3217051474099	0.177862029981464	0.232405741017068	0.765308245842354	0.444088015039061	0.999934059535101
ZNF697	7.13522034277313	0.332722507937081	0.442991016895592	0.751081839692248	0.452603404288695	0.999934059535101
PHGDH	3.58991675099853	0.198261862713997	1.5175259431027	0.130648087840024	0.896053700124173	0.999934059535101
NOTCH2	158.88256582098	0.348980093811453	0.224810903290066	1.55232726128579	0.120583938172677	0.999934059535101
SEC22B	39.699150154205	0.131345866579051	0.219446035925758	0.598533785424528	0.549483822631991	0.999934059535101
NBPF26	25.2218276106845	0.158087040726764	0.44186790209371	0.357769912631576	0.720515508439636	0.999934059535101
LINC00623	153.940100425817	0.213566336794963	0.156037184384572	1.36868873683726	0.171096592517481	0.999934059535101
FCGR1B	45.4075191714427	0.33661962672384	0.688356255296518	0.4890194926446	0.624827896688803	0.999934059535101
AC244453.3	41.4354545588323	0.020945851593393	0.454646029041026	0.0460706797276414	0.963253915372763	0.999934059535101
AC244453.1	2.64457196707565	-0.0957850074423096	0.95064082288325	-0.100758357033099	0.919742284819653	0.999934059535101
FAM72B	3.66285948688478	-0.522606797561466	0.521762772259482	-1.00161764186113	0.316528297096909	0.999934059535101
SRGAP2C	470.773249528584	-0.452883574574621	0.275968951711662	-1.64106712644908	0.100783481762104	0.991362116433654
SRGAP2-AS1	53.3859244368855	-0.448339321000273	0.581965242825457	-0.770388483723827	0.441069482684594	0.999934059535101
AC244021.1	756.662298763244	-0.529605923107086	0.463075049349333	-1.14367190340148	0.25275972971402	0.999934059535101
AC239800.2	2.87269683160439	0.531430616048119	0.7228809219117	0.735156510484078	0.462244181558608	0.999934059535101
LINC02591	10.5392720113706	0.0293146653626473	0.277751230954598	0.105542881887134	0.915945045152249	0.999934059535101
AC239798.2	3.57707976609616	-0.116829504777924	0.907720803686779	-0.128706430769695	0.897589946719348	0.999934059535101
NBPF15	40.7163524715748	0.200375284307255	0.154277316477005	1.29879938854862	0.194012784556436	0.999934059535101
LINC01632	13.5390795133706	-0.5384047880034	0.45753844854273	-1.17674217263758	0.239298429763176	0.999934059535101
FP700111.1	62.5991923113074	-0.102418241262996	0.644786863048204	-0.158840458967817	0.873794571801888	0.999934059535101
SRGAP2B	739.091122036896	-0.629158956833808	0.303599350440656	-2.07233301362675	0.0382343956585188	0.825767405934357
FAM72D	2.68068871315189	-0.937971191873097	0.581272820197653	-1.61365052567597	0.106603250885524	0.999253184675298
AC245014.3	2.51197084549711	-0.716038005248456	0.98278722609868	-0.728578868582649	0.466259308485996	0.999934059535101
NBPF20	6.60856007260849	0.190646897764735	0.370200767564088	0.514982448629662	0.606565284795995	0.999934059535101
GPR89A	25.5325275448089	0.328037468955734	0.365425914930919	0.897685291470767	0.369353353164649	0.999934059535101
PDZK1	2.62353087840415	0.0769520655249639	0.657279944891412	0.117076545729198	0.906799395696189	0.999934059535101
RNF115	138.147811783742	0.0336054594793449	0.10414047821998	0.322693539090141	0.746927345666708	0.999934059535101
POLR3C	38.1615193894125	0.264676378562291	0.190210835770711	1.39148948843979	0.16407704497418	0.999934059535101
NUDT17	4.70185614502068	0.145924145639206	0.430580135309755	0.338901248972458	0.734684123523416	0.999934059535101
PIAS3	8.41729848769481	-0.0657941292944172	0.215610025259689	-0.305153386143211	0.76024933266811	0.999934059535101
ANKRD35	1.49691267604573	-0.312102426192366	1.00688335178321	-0.309968801887157	0.756584681160127	0.999934059535101
ITGA10	5.26993663126764	0.26293078995831	0.499573513979397	0.526310508064992	0.598672483182906	0.999934059535101
PEX11B	10.0556317255826	-0.0858974588383151	0.41506914388585	-0.206947348661355	0.836050977949354	0.999934059535101
RBM8A	17.219756129427	0.10151499358557	0.349897030076555	0.290128194467267	0.771718166922267	0.999934059535101
LIX1L	25.1015181740985	0.211889852247092	0.21832534849259	0.970523366663871	0.331785683456323	0.999934059535101
POLR3GL	5.88370418762481	0.0438640191926473	0.340820101875492	0.128701385133297	0.89759393934906	0.999934059535101
TXNIP	271.80796007362	-0.0950571353565445	0.343689635412779	-0.276578417159362	0.782103839048607	0.999934059535101
NBPF10	27.6058379254195	0.188074047489699	0.28408766386796	0.662028209634309	0.507953142874127	0.999934059535101
NBPF12	59.5199127488423	0.131392443613963	0.145797646483063	0.901197288045571	0.367483432634305	0.999934059535101
PRKAB2	17.328834437454	-0.196034824288746	0.205112656595617	-0.955742212803725	0.339202490037277	0.999934059535101
AC242426.2	45.2770610839713	0.161243302326261	0.309522342240633	0.520942369326298	0.602406918786657	0.999934059535101
FMO5	18.2786709303741	-0.322917002924509	0.264484758221263	-1.22092858997327	0.222113058514488	0.999934059535101
CHD1L	1.64531744166494	0.978349440972461	0.881206160461075	1.11023899385878	0.266896053790567	0.999934059535101
LINC00624	11.7303134638652	-0.133068699946883	0.398573638008946	-0.333862271001216	0.738483491165502	0.999934059535101
BCL9	4.921242899259	0.0488242433512833	0.468855113996832	0.104135034243464	0.917062188680652	0.999934059535101
ACP6	25.9048336480069	0.326701915411011	0.244912109202122	1.33395574630975	0.182218360160213	0.999934059535101
GPR89B	37.0324978454483	0.33239194255594	0.498861749808138	0.666300718954255	0.505218906144491	0.999934059535101
NBPF11	51.8709461497907	0.375670488800783	0.180788436520321	2.07795640048337	0.0377133750321511	0.821271332989294
NBPF14	48.457499880787	0.104451117403753	0.285699341079891	0.365598033964471	0.714665042364347	0.999934059535101
PDE4DIP	319.608465796774	0.592191339262652	0.564454624727382	1.04913896231901	0.29411416608036	0.999934059535101
NBPF9	39.4836901009244	0.346649629068211	0.254179642160638	1.36379776964645	0.172631222458319	0.999934059535101
AC245297.3	289.046115876851	0.0194748583605973	0.164465866557756	0.118412767148606	0.905740610228084	0.999934059535101
AC242842.3	20.1338568724301	0.242649199257161	0.271777212182425	0.892823932178268	0.371951468030611	0.999934059535101
FCGR1A	86.2080261185056	-0.0372439196483977	0.586545024871993	-0.063497119690898	0.949370652771244	0.999934059535101
HIST2H2BF	63.7763931433697	0.0951911568997851	0.521281506605655	0.182609886776199	0.855104126265702	0.999934059535101
HIST2H2BE	26.6527640784441	-0.367432430016192	0.577933487886246	-0.635769405507288	0.524926731258486	0.999934059535101
HIST2H2AC	7.90491765143083	-0.856256733255741	0.648330719396298	-1.32070979769871	0.186598145934669	0.999934059535101
BOLA1	2.69794719377609	0.365562318973641	0.484496985744729	0.754519284390858	0.450537470202517	0.999934059535101
SF3B4	7.25876727681631	0.189469512415742	0.330394610097292	0.573464295800555	0.566330367261466	0.999934059535101
OTUD7B	3.74961495663469	-0.466035663764067	0.807666847139563	-0.577014725086936	0.563929508307876	0.999934059535101
VPS45	114.205946037509	-0.0509236571196112	0.132874798173368	-0.383245414628353	0.701537807825648	0.999934059535101
PLEKHO1	126.317496911949	-0.467769907801321	0.243699348103606	-1.91945489982375	0.0549267887530443	0.909069718908757
AC242988.2	4.54700088552696	0.132874660124816	0.547754751522217	0.242580570511814	0.808330334187511	0.999934059535101
ANP32E	23.0533870142937	-0.372111886434763	0.335423185857499	-1.10938033542157	0.267266141904527	0.999934059535101
APH1A	24.0494892582818	0.244921265280989	0.276787006942331	0.884872696831534	0.376225295280813	0.999934059535101
C1orf54	24.5638687925647	-0.510764794913595	0.322910418763827	-1.58175384017932	0.113705776422893	0.999934059535101
MRPS21	22.0486935687863	0.0235110958078052	0.200775418317041	0.11710146593085	0.906779648085316	0.999934059535101
PRPF3	38.5587980017308	0.398454184646059	0.137427843692463	2.89937012718997	0.00373913212974567	0.444203100998479
RPRD2	160.13348412807	-0.0413127324647697	0.110969525000635	-0.372288990734469	0.709677694606	0.999934059535101
TARS2	14.5376169609594	0.207307768630679	0.297490757077728	0.69685448605892	0.485893863655388	0.999934059535101
FALEC	2.10726754980963	0.116081604289207	0.482281213218335	0.240692776553697	0.809793237887116	0.999934059535101
AL356356.1	24.5557244901231	-0.0180721896837355	0.376144396412476	-0.0480458830600727	0.961679675413252	0.999934059535101
ADAMTSL4	13.9603294808401	0.363450298350699	0.560683041973516	0.648227734998746	0.516837665864426	0.999934059535101
MCL1	96.3379672103904	-0.175630538028986	0.479864852218197	-0.366000004411921	0.714365072279528	0.999934059535101
ENSA	96.4686505283693	-0.0958210902408571	0.18812371336244	-0.50935147158321	0.610505885384103	0.999934059535101
GOLPH3L	42.3393062113706	0.184267066976886	0.20540931835393	0.897072579051091	0.369680189603092	0.999934059535101
HORMAD1	6.76320685433908	0.161616641983725	0.512037918301922	0.315634128268656	0.752280230308696	0.999934059535101
CTSS	193.00739802822	0.203740631263907	0.200309837294944	1.01712743625223	0.309092809973906	0.999934059535101
CTSK	4.87700154318654	0.112743947380692	0.387692211019242	0.290807873297966	0.771198263447353	0.999934059535101
ARNT	91.7764080130444	-0.148348914230105	0.109815062191701	-1.3508976935344	0.176728207172439	0.999934059535101
SETDB1	61.7134945368271	0.144344041108065	0.185948465200992	0.776258308731095	0.437596484139896	0.999934059535101
CERS2	22.8642221033344	-0.0152405303958435	0.384268287711226	-0.0396611713306319	0.968363258093336	0.999934059535101
MINDY1	6.9899532883154	0.422565294272845	0.259405078403232	1.62897849523204	0.10331757146754	0.991362116433654
PRUNE1	12.9401486658857	0.201053887706458	0.257268088440979	0.781495633309306	0.434511043990948	0.999934059535101
BNIPL	5.20199001153482	0.0483949893229777	0.671842778369367	0.0720332061028288	0.942575481832734	0.999934059535101
C1orf56	24.9749430562875	0.451962453934809	0.626451323782988	0.721464600322842	0.470623713060089	0.999934059535101
CDC42SE1	123.235404716227	0.0715761034257796	0.224994870453895	0.31812326779444	0.750391434591593	0.999934059535101
MLLT11	2.42105535038812	-0.0878381638669902	1.26252302943976	-0.0695735141607421	0.944533118480899	0.999934059535101
GABPB2	41.0577794444106	0.12400034386684	0.28844982240126	0.429885318821047	0.667279065456647	0.999934059535101
SEMA6C	2.22185516052219	0.482531513326205	0.738024432675821	0.653815093325179	0.513230941214868	0.999934059535101
SCNM1	29.8541730524515	0.114398795027761	0.255234223473947	0.44821103326466	0.654000900736845	0.999934059535101
LYSMD1	1.57340491533343	-0.341775029286117	0.717640161593735	-0.476248470441096	0.633897371591434	0.999934059535101
VPS72	12.2218585511924	0.101539424224933	0.231303103769751	0.438988593624796	0.660669801272998	0.999934059535101
PIP5K1A	140.804673848039	-0.0818146102074259	0.169075502266354	-0.48389393561309	0.628461144465476	0.999934059535101
PSMD4	33.1926731028587	0.283358995284756	0.197855813245528	1.43214895047397	0.152101197897619	0.999934059535101
ZNF687	8.02574538178203	0.00494545440248169	0.26586146750227	0.0186016215472799	0.985158909252968	0.999934059535101
PI4KB	67.9432444542258	0.0212716070409592	0.151276177646505	0.14061438735361	0.888174581707871	0.999934059535101
RFX5	9.13011833712605	-0.322738093997323	0.237388246024477	-1.35953695855711	0.173976499306492	0.999934059535101
SELENBP1	3.32497277879521	0.474537694248773	1.13324457869061	0.418742523169245	0.675404314772707	0.999934059535101
PSMB4	16.0258404109323	-0.0337290145139357	0.397872928433948	-0.0847733336537752	0.932441593868367	0.999934059535101
POGZ	206.323344457638	-0.0961978109420654	0.0877103923175947	-1.096766396777	0.272743523102126	0.999934059535101
TUFT1	4.31760460406129	0.0068173353411071	0.410487678323913	0.0166078927604925	0.986749427915174	0.999934059535101
SNX27	135.024779621707	0.0506679861325737	0.194222131932051	0.26087648008261	0.794187763129645	0.999934059535101
MRPL9	6.93063782113798	-0.083301148821362	0.300827289152344	-0.276906889185764	0.781851602565142	0.999934059535101
TDRKH	5.90978076353567	-0.0732462413511333	0.364435883499326	-0.200985261516567	0.840710098526217	0.999934059535101
THEM4	16.942684779409	0.109435051671977	0.374131351334285	0.292504360518553	0.769901026386696	0.999934059535101
AL450992.2	2.03931976143384	0.199028609891258	0.57388169913229	0.34681121595651	0.728733150398579	0.999934059535101
S100A10	4.46866964656417	-1.40440472118416	1.0687399218148	-1.31407528858787	0.188820869155544	0.999934059535101
S100A11	65.1159518497071	0.411496307512667	0.465470472221615	0.884043848256715	0.376672543124716	0.999934059535101
TCHH	7.33997926138512	-0.0652659842596373	1.0661597934297	-0.0612159496745654	0.951187227551527	0.999934059535101
FLG-AS1	29.8492400462791	0.391312448508588	0.367020609223706	1.06618658101043	0.286339306927513	0.999934059535101
S100A9	6.68508915325154	2.00510812869301	1.19407190441169	1.67921891578288	0.0931093867559563	0.97032590111096
S100A8	5.33230016204221	0.877998989139537	1.16998439219584	0.750436497269593	0.452991856455327	0.999934059535101
S100A6	11.9051294791709	-1.06992290097231	0.836280522575397	-1.27938278136311	0.200762294288149	0.999934059535101
S100A4	11.5581904120457	-1.18621769996946	0.626526315029897	-1.89332462422246	0.0583147124436733	0.918926298812761
S100A13	17.1878464039844	-1.55085014682846	0.853946165383414	-1.8160982620399	0.0693553002739072	0.939234386684071
S100A1	2.55624326963212	3.02877804264635	1.81887966339583	1.66518879923681	0.0958750948948281	0.976923480215791
AL162258.2	2.62251255497626	-0.0998417895128825	0.683941410134561	-0.145980032841175	0.883937151041798	0.999934059535101
CHTOP	33.58654884339	-0.0354739480207131	0.194385244928758	-0.18249300780887	0.855195841185055	0.999934059535101
SNAPIN	5.19934299845918	-0.164450229473084	0.429803924221526	-0.382616863656936	0.702003864678957	0.999934059535101
ILF2	15.1011530846342	-0.0127531808552057	0.22911850274062	-0.0556619421943554	0.955611118203682	0.999934059535101
INTS3	50.0135575893634	-0.119507440035141	0.140265188007831	-0.852010692977281	0.394208157219093	0.999934059535101
SLC27A3	5.22683787126025	0.374642282022593	0.451576527527041	0.829631876736903	0.406746948281753	0.999934059535101
GATAD2B	216.867437466763	-0.301687778270894	0.134080358383056	-2.25005199798913	0.02444564470703	0.720623750487885
AL358472.5	5.79020323854907	0.0792552545870581	0.546880651818543	0.144922396364747	0.884772143365916	0.999934059535101
DENND4B	86.4226612594178	0.105149203081802	0.155743561281371	0.675143179061101	0.499584802760995	0.999934059535101
CRTC2	18.7358442359494	0.202112775532646	0.29936477203569	0.675138808612225	0.4995875791931	0.999934059535101
SLC39A1	3.38005492222547	0.602530587477786	0.588842543185542	1.02324567823886	0.306191700609366	0.999934059535101
CREB3L4	3.11148820148806	-0.190426229790083	0.531222550388957	-0.358467895707089	0.7199931892318	0.999934059535101
RPS27	49.6075452835424	0.478026314099533	0.570781363901433	0.837494607098074	0.402314607035725	0.999934059535101
NUP210L	7.50950554045736	0.587695854520366	0.456031650121227	1.28871725101567	0.197496402884909	0.999934059535101
TPM3	95.1753583991654	-0.0367455219086802	0.216477453685775	-0.169742951439265	0.865212293828151	0.999934059535101
C1orf43	54.4232486912092	0.304646491433893	0.162156261470387	1.87872172601567	0.0602824996677303	0.921300509897433
UBAP2L	61.414888464394	-0.137301392378635	0.137136015940881	-1.00120593001496	0.31672726023404	0.999934059535101
HAX1	13.0065796920347	0.374257894693664	0.449281733652434	0.833013823311123	0.404836933248363	0.999934059535101
ATP8B2	4.76350351967783	-1.03233355426163	0.649941706954697	-1.58834791369003	0.112207688556958	0.999934059535101
IL6R-AS1	2.59753148191631	0.0552270543796432	0.598747361592143	0.0922376580212189	0.926509218784728	0.999934059535101
IL6R	170.910435555131	-0.0413503347802078	0.216333511026716	-0.191141606235482	0.84841465145719	0.999934059535101
SHE	2.997292957754	-0.228306264252233	0.573621528313468	-0.398008535215697	0.690623894209175	0.999934059535101
TDRD10	5.44941678289347	0.225787552057199	0.567174295824121	0.398092004026951	0.69056236821945	0.999934059535101
UBE2Q1	19.7277961014396	0.255263674937376	0.27218820440216	0.937820488944559	0.348336669825517	0.999934059535101
ADAR	119.342438191661	0.223229905627168	0.164517605119596	1.35687548736739	0.174820776739221	0.999934059535101
KCNN3	1.63443834349525	-1.44180575515964	1.08981286152379	-1.32298471238786	0.185840461824884	0.999934059535101
PMVK	17.9059023746679	0.484857344714625	0.490005719843343	0.989493234629252	0.322421878289561	0.999934059535101
PBXIP1	16.5239698295719	0.150729257055897	0.465153201089144	0.324042179443177	0.745906101012795	0.999934059535101
PYGO2	9.95387315298015	0.249461142534597	0.347318889351276	0.718248129263981	0.47260430678498	0.999934059535101
SHC1	2.47541340736774	-0.500656607528772	0.504520330813028	-0.992341788728255	0.321030824731295	0.999934059535101
CKS1B	2.57600540583748	-0.552576335584602	0.873873284831657	-0.632330047360413	0.527171233310747	0.999934059535101
FLAD1	14.367765496422	0.244873932483296	0.209148686490913	1.17081267203624	0.241674083069457	0.999934059535101
ZBTB7B	19.1221816362188	-0.340117638782408	0.25921286996476	-1.31211709830861	0.189480627719051	0.999934059535101
DCST2	1.6698829818317	0.487895903166584	0.633393420077618	0.770288872130682	0.441128555826101	0.999934059535101
ADAM15	12.206803195845	-0.49606529402989	0.423117735848482	-1.17240486985289	0.241034545257904	0.999934059535101
SLC50A1	9.13359018560503	0.228376869159904	0.303364077127121	0.752814477319295	0.451561405830371	0.999934059535101
DPM3	5.65408080315648	-0.154822815960161	0.428176135885465	-0.361586746631708	0.717660870120777	0.999934059535101
THBS3	6.55386193699009	0.0728214680174648	0.368658049226659	0.197531203157571	0.843411865852197	0.999934059535101
MTX1	4.30485854275161	0.0735817011467854	0.446450344195159	0.16481497237825	0.869089618954591	0.999934059535101
GBA	18.9922181634522	0.126144910902299	0.3073526253049	0.410424055357136	0.681494903136549	0.999934059535101
FAM189B	7.14736170212451	0.569018629787853	0.429169036582075	1.32586133035027	0.184885633746098	0.999934059535101
SCAMP3	25.2514075909234	0.465039600462234	0.204703711723024	2.27176926372229	0.0231004502159054	0.714677571274931
CLK2	20.1095819497869	-0.167271696768792	0.233812301600241	-0.715410162869801	0.474355634525581	0.999934059535101
HCN3	2.37527190256548	-0.853584605196877	0.696283722674793	-1.22591492146019	0.220230693011403	0.999934059535101
FDPS	41.8765925145778	0.458247773149278	0.202719841399211	2.26049788706604	0.0237903674216529	0.716388692438049
RUSC1-AS1	3.1534052898748	0.263113309471612	0.390267114223456	0.674187754700133	0.500191953733559	0.999934059535101
RUSC1	5.3011235231374	0.2649462856475	0.602598048361212	0.439673321823779	0.660173727448136	0.999934059535101
ASH1L	527.101061606429	-0.031928226081987	0.13219153597215	-0.2415300332747	0.809144342181169	0.999934059535101
ASH1L-AS1	2.15476498934552	0.47715969466029	0.46439074997086	1.02749612194091	0.304186910598318	0.999934059535101
MSTO1	7.84401317289188	0.394710530907965	0.392162974599844	1.00649616734145	0.314176954365352	0.999934059535101
YY1AP1	88.7257459913654	-0.276888157246869	0.14626530895802	-1.8930541986982	0.0583506622003423	0.918926298812761
DAP3	108.128726346365	0.120354486725741	0.103603807625206	1.16168014945099	0.245365411886706	0.999934059535101
GON4L	145.801612085196	-0.104723216584033	0.196671708709427	-0.532477280393982	0.594395473312761	0.999934059535101
SYT11	7.42227098618965	-1.47642976331946	1.30432838871007	-1.13194635346364	0.257656989125776	0.999934059535101
RIT1	24.0234380256308	-0.421848980266405	0.28513367848836	-1.47947791542144	0.139012629531793	0.999934059535101
KHDC4	46.3961677749151	0.251826216472338	0.164226888472068	1.53340429703854	0.125176270652589	0.999934059535101
ARHGEF2	98.8152758804306	-0.253148074067359	0.176216626178239	-1.4365731517939	0.150839316895328	0.999934059535101
AL355388.2	1.78530204867937	0.275215429554725	0.718391660884121	0.383099421304554	0.701646048692118	0.999934059535101
AL355388.3	1.71637567584994	-0.109551575023314	0.643293328343597	-0.170298012114313	0.8647757745302	0.999934059535101
SSR2	23.3491732953256	0.170624788211337	0.302573544869532	0.563911786421743	0.572814168264786	0.999934059535101
UBQLN4	19.4768857133977	0.0293364103588354	0.288777794433732	0.101588179300148	0.919083562456416	0.999934059535101
LAMTOR2	12.075740852378	0.130905135098303	0.353758023925116	0.370041458412298	0.711351600112189	0.999934059535101
LMNA	6.53945826298953	-0.368597670411469	0.984107002315329	-0.374550399036144	0.707994867649797	0.999934059535101
SEMA4A	6.63637302581009	-0.342064440851003	0.673132964714079	-0.50816771541756	0.611335729851998	0.999934059535101
SLC25A44	10.4416170795764	0.133511374159346	0.237829557218038	0.56137418629151	0.574542477660353	0.999934059535101
PAQR6	1.52862081958366	2.09865906699919	1.7162929780792	1.22278602418331	0.221410525471633	0.999934059535101
SMG5	55.5646044378919	0.167960665435655	0.247061748606337	0.67983273972241	0.496610373764892	0.999934059535101
TMEM79	12.1795688545453	0.0760994336056951	0.535457816717118	0.142120315046028	0.886984971965225	0.999934059535101
GLMP	12.89062806934	0.201577713121647	0.280756678538207	0.717980117770252	0.472769546058391	0.999934059535101
CCT3	60.8979438101428	0.0244465391741062	0.462187633678114	0.0528931052948331	0.957817077885845	0.999934059535101
MEF2D	77.3908036506963	-0.286540847349167	0.278822835296697	-1.02768070285297	0.304100047995713	0.999934059535101
IQGAP3	1.76015880345498	0.0983938112078948	0.770009131751935	0.127782654971932	0.898320976852031	0.999934059535101
NAXE	3.93755261579391	0.269043387335586	0.550403374080368	0.488811297323735	0.62497529907909	0.999934059535101
GPATCH4	14.4227653724149	-0.275138100724793	0.436975368686994	-0.629642127316048	0.528928754536347	0.999934059535101
ISG20L2	13.6196762741481	0.195551459807313	0.215451811419783	0.907634326760443	0.364071451964627	0.999934059535101
RRNAD1	21.010455098593	0.386413669340313	0.217260280169424	1.77857484598188	0.0753094910671973	0.939234386684071
MRPL24	6.48389909570637	-0.281403683136362	0.525443559476263	-0.535554538753603	0.592266455128568	0.999934059535101
HDGF	21.3509570562294	-0.339253994144701	0.418299606568982	-0.811031109800374	0.417347805484106	0.999934059535101
PRCC	29.6697377338028	0.0938081291102874	0.134529002316955	0.697307848082245	0.48561015764111	0.999934059535101
ARHGEF11	148.40098471892	0.021509455086315	0.143532076164857	0.149858175684784	0.880876509971286	0.999934059535101
ETV3	17.7162723899751	-0.0409000402730165	0.32644236024006	-0.125290235749243	0.900293782015663	0.999934059535101
CD1D	5.21610718810241	0.932259216024888	0.760518158223802	1.22582111412328	0.220265999809306	0.999934059535101
MNDA	52.0268151126313	-0.348554787576836	0.550720027129215	-0.632907412853273	0.526794106721096	0.999934059535101
PYHIN1	1.97939206132922	-1.27984534806605	1.04190997277234	-1.22836462027579	0.219310122932798	0.999934059535101
IFI16	423.025639405887	-0.111614662990244	0.229770072273489	-0.485766757549663	0.627132545930646	0.999934059535101
AIM2	3.41939654809449	-0.979618456452473	0.747936291047844	-1.30976189840989	0.190276396378512	0.999934059535101
DUSP23	5.53371360107041	0.512486484403457	0.44922933794094	1.14081258973971	0.253947920371151	0.999934059535101
SLAMF8	25.3451586585924	-0.0381793488437924	0.742993199335879	-0.0513858658166978	0.959018047338087	0.999934059535101
AL590560.2	1.94136983267554	-0.801784199806604	0.834771471196643	-0.960483470592554	0.336811946124505	0.999934059535101
TAGLN2	9.93394995692667	-0.315044463794646	0.639612612980581	-0.492555114456773	0.622326969974827	0.999934059535101
IGSF8	1.82316009198292	-0.161592440415672	1.26937903674736	-0.127300385257452	0.898702655397106	0.999934059535101
PEA15	32.4650395951868	-0.465590636588511	0.638731911051755	-0.728929662871949	0.466044688869343	0.999934059535101
DCAF8	15.2401454334759	0.262938132566053	0.252997447942473	1.03929163991346	0.29866912173999	0.999934059535101
AL139011.2	7.3966400411084	-0.102856163516503	0.462590445115464	-0.222348223147648	0.824042814852687	0.999934059535101
COPA	194.315505029762	0.0144477195239243	0.301298033752368	0.0479515891424592	0.961754824457247	0.999934059535101
NCSTN	29.6747338324701	0.149736408140787	0.218529360943613	0.685200411945666	0.493217463954036	0.999934059535101
AL138930.1	8.54899941853214	-0.432732688553715	0.747994911224288	-0.578523572901633	0.562910687067493	0.999934059535101
CD84	175.812957771765	0.024960374335953	0.347328353027521	0.0718639123998472	0.942710209497455	0.999934059535101
AL121985.1	2.61174825297316	0.975670393121069	0.825955983360257	1.18126197131199	0.237498669465117	0.999934059535101
CD48	5.12022183699375	2.15814270270796	0.922209227948152	2.34018771153447	0.0192740498810803	0.684227558754742
CD244	2.12774480341196	-0.0600118016230911	0.890681359438206	-0.0673774083033952	0.946281253873674	0.999934059535101
F11R	23.4952095730129	1.17967909571375	0.582664463394723	2.02462852949827	0.0429055224681441	0.851871786287953
AL591806.3	4.63632612294108	0.650239136531342	0.49429791087461	1.31548024425353	0.188348552591964	0.999934059535101
USF1	14.8210217043637	0.593673724117431	0.197286405590541	3.00919732578825	0.00261938928941937	0.407667102957591
ARHGAP30	85.5851908233135	0.0389287608016998	0.252444033414023	0.154207490172106	0.87744613653158	0.999934059535101
PFDN2	24.2104999056116	-0.492556350795906	0.371022803600425	-1.32756355139391	0.184322332272261	0.999934059535101
NIT1	20.8483749359709	0.223745718416405	0.24073616380592	0.929422961964232	0.35266993249883	0.999934059535101
DEDD	11.7908134784803	-0.264158071449168	0.275284261584444	-0.959582905062437	0.33726517612166	0.999934059535101
UFC1	12.6322833960683	-0.150665759502672	0.37718144167945	-0.399451677240037	0.689560422851158	0.999934059535101
USP21	4.19882344073429	0.0170011197109767	0.412448525417429	0.0412199793750512	0.967120525969752	0.999934059535101
PPOX	8.74590014950621	0.457807490943188	0.30636153380332	1.49433737734547	0.135087460396596	0.999934059535101
B4GALT3	8.17070253813881	0.153808686165038	0.282038356060541	0.545346697922256	0.585515092440441	0.999934059535101
NDUFS2	46.9506714890278	-0.0511429013034754	0.306553352817944	-0.166831975032575	0.867502258817576	0.999934059535101
FCER1G	72.9135707454674	1.1921049087667	0.56013955745211	2.12822839041968	0.033318152023782	0.797102367590448
TOMM40L	8.87829686502024	0.266486319285653	0.331056450664027	0.804957338094875	0.420844298816335	0.999934059535101
MPZ	5.0092089600675	0.56976655913691	0.370389976783941	1.53828827681606	0.123978144849605	0.999934059535101
SDHC	49.5402370459374	0.0778816304994643	0.129366315959139	0.602024027058662	0.547158143932972	0.999934059535101
AL592295.4	29.773331410028	0.264664629456343	0.317602108334162	0.833321387079328	0.404663497542554	0.999934059535101
AL592295.3	10.7476306957962	0.443259132556233	0.565297518984298	0.784116536284578	0.432971733229443	0.999934059535101
FCGR2A	297.399770537254	0.167573690500862	0.39654867074692	0.422580386375342	0.672601439236413	0.999934059535101
HSPA6	184.087021265345	-0.0145127042847699	0.772288716159176	-0.0187918118976876	0.985007185830078	0.999934059535101
FCGR3A	145.426176382425	-0.938282191453097	0.546946112681838	-1.71549293375982	0.086254889827051	0.956615669066242
FCGR2B	33.723515787851	0.642341926854315	0.586235124363648	1.0957069956386	0.27320702026941	0.999934059535101
DUSP12	19.3266905979738	0.0030624899784276	0.267231668424418	0.0114600563491739	0.990856398116114	0.999934059535101
ATF6	450.569258231789	-0.38693749632156	0.294963194700214	-1.3118161969829	0.189582158579618	0.999934059535101
OLFML2B	37.6172449664938	-0.329886855814864	0.403270085759996	-0.818029572397281	0.413340301425763	0.999934059535101
NOS1AP	67.5999336913623	-1.54996448939926	0.564220469545417	-2.74709014128474	0.00601266066883032	0.460546695190896
UHMK1	63.4386681186134	0.0677115358362907	0.222624715023764	0.30415102756701	0.761012832728621	0.999934059535101
UAP1	9.04056777482417	-0.48266713985726	0.367934849130514	-1.31182773525769	0.189578264567715	0.999934059535101
DDR2	2.75816933870253	-0.957506085773092	0.742958316108632	-1.28877497567857	0.197476328193445	0.999934059535101
HSD17B7	33.5951849732661	-0.0661324108779604	0.259461469339302	-0.254883359160654	0.798813189349292	0.999934059535101
RGS5	4.21645910105519	0.798109415136106	0.875564568286058	0.911536903210264	0.36201255063484	0.999934059535101
NUF2	3.66981679697329	0.378482546856124	0.587772006377009	0.643927479957861	0.519622461231321	0.999934059535101
PBX1	23.2977805584794	-1.19064654468269	0.968775111174699	-1.22902263997984	0.219063317695053	0.999934059535101
MGST3	76.1565088809687	-0.116098139653536	0.328741430445356	-0.353159440525201	0.723968912975315	0.999934059535101
ALDH9A1	18.3452653054977	0.00494259774283263	0.310706086239962	0.0159076309146239	0.987308082183919	0.999934059535101
TMCO1	31.4066517608878	0.0695436366814649	0.260507501834326	0.266954449264545	0.789504232876631	0.999934059535101
TMCO1-AS1	2.3428853028281	0.0808514976176546	0.591410373507801	0.136709637232273	0.891260311649441	0.999934059535101
UCK2	32.5527698284649	-0.880438857944017	0.418797979154632	-2.10229968091354	0.035527032523738	0.81236596978562
FAM78B	3.83748768107514	-1.02018912594179	0.767931628505677	-1.32848952702596	0.184016441113231	0.999934059535101
POGK	30.9027967957184	-0.00566088005121942	0.160296202445715	-0.0353151226594811	0.971828464714228	0.999934059535101
TADA1	7.96034973960648	-0.209122714311592	0.409316221784627	-0.510907467580475	0.609415851929397	0.999934059535101
DUSP27	4.25147240531727	0.882084520984883	0.969895584693546	0.909463384415336	0.363105577103905	0.999934059535101
POU2F1	216.853055282038	-0.18723179091363	0.130073819243007	-1.43942718068298	0.150029527918715	0.999934059535101
CD247	24.8872079331601	-0.566296359372145	0.683614323701857	-0.82838574286387	0.407452078124226	0.999934059535101
CREG1	102.696969251967	0.166316489577323	0.298881565189184	0.556462856690571	0.577894479391521	0.999934059535101
RCSD1	415.012028632735	-0.0735574759811875	0.224727103859834	-0.327319111570389	0.74342653893366	0.999934059535101
MPZL1	166.535753326979	-0.238839611138039	0.239879704205435	-0.995664105594759	0.31941337591485	0.999934059535101
ADCY10	10.4449583887422	0.376361778697872	0.684728406497279	0.549651183048104	0.582558645783571	0.999934059535101
MPC2	20.3240744516032	0.218266551859157	0.375916414588683	0.580625222492552	0.56149306929225	0.999934059535101
DCAF6	237.544909739583	-0.343710567393975	0.199075203115674	-1.72653631398914	0.084250972110023	0.956615669066242
GPR161	15.6134603149862	-0.228893854803097	0.368816581572433	-0.620617039036635	0.534851625951963	0.999934059535101
TIPRL	30.0768711720356	0.0933652437905982	0.177848506859125	0.524970636186186	0.599603603835246	0.999934059535101
SFT2D2	94.8194416212094	-0.242749574470891	0.144952294848244	-1.67468596978774	0.093995861635387	0.973897740345153
TBX19	30.6492466919981	-0.154713411662448	0.316619672876931	-0.488641183463619	0.625095750913148	0.999934059535101
LINC00970	3.58937233926124	0.857309143502441	0.920393433938944	0.931459430162897	0.351615961170751	0.999934059535101
ATP1B1	24.0031427290252	-0.169731943436048	0.981350409755256	-0.172957530509798	0.862684810187699	0.999934059535101
NME7	41.6055140131943	0.263033850464453	0.253033016285895	1.03952383102156	0.298561180694645	0.999934059535101
BLZF1	28.4566798254365	0.293457608868581	0.218729007717782	1.3416492486777	0.179709749800869	0.999934059535101
SLC19A2	26.3235394129827	0.0594764372352936	0.5838619462084	0.101867295208283	0.918862009528142	0.999934059535101
C1orf112	33.4152230327296	0.567304869506523	0.404768564535993	1.40155367588107	0.161048568383374	0.999934059535101
SELL	5.98966326526912	-1.12094429443526	0.840298734168757	-1.33398308108143	0.182209401407341	0.999934059535101
METTL18	2.54913755981144	0.825523511519265	0.456160340345551	1.80972223690888	0.0703388723262901	0.939234386684071
SCYL3	21.8757984071135	0.181630478588773	0.253137217396717	0.717517876101643	0.473054610332571	0.999934059535101
KIFAP3	33.7732644880298	0.228843338177165	0.319668216809986	0.715877669856654	0.474066887826748	0.999934059535101
GORAB	12.8923132679709	0.194356782512925	0.247812330100217	0.784290202324986	0.432869847148907	0.999934059535101
MROH9	2.10571005486354	-0.262778391053498	0.617287070844263	-0.425698841697909	0.67032730619459	0.999934059535101
FMO4	17.042422569823	0.313393424983188	0.29641667016653	1.05727327955989	0.290386884420354	0.999934059535101
PRRC2C	458.025406525323	-0.320475557199065	0.294953164237708	-1.08653032432223	0.277244432250684	0.999934059535101
MYOCOS	11.4080123603581	-1.37145430301638	0.790779844499117	-1.73430609360695	0.0828637868609188	0.954153103440683
VAMP4	21.0134116121035	-0.0431186799712211	0.19385813911645	-0.222423882575907	0.82398392181186	0.999934059535101
EEF1AKNMT	9.23164835816461	0.0845602139507393	0.259810567605209	0.32546872411761	0.744826349721835	0.999934059535101
DNM3	88.3964427453281	-0.634870841884063	0.646725117105732	-0.981670303335797	0.326262300044968	0.999934059535101
PIGC	22.7682034233487	0.166354562710196	0.256176572789412	0.649374612591708	0.516096269396835	0.999934059535101
SUCO	94.341260184111	-0.064380315871124	0.118374561124219	-0.543869521117508	0.586531264097439	0.999934059535101
AL031599.1	4.93107952327632	0.347694023730286	0.646540345083653	0.537776221351353	0.590731550156662	0.999934059535101
TNFSF4	1.67078395655618	-0.0210472490132119	0.751217749614467	-0.0280175076055026	0.977648187577991	0.999934059535101
AL645568.1	46.3561218191791	0.212431319703333	0.182009978444119	1.1671410629201	0.243153407343779	0.999934059535101
PRDX6	30.1739665117083	0.0102903327902563	0.633501262874064	0.0162435868613287	0.987040062755918	0.999934059535101
SLC9C2	1.72919811057542	1.24609493690412	0.92500641375243	1.3471203208734	0.177941484445918	0.999934059535101
KLHL20	71.6753044955137	0.18957611540066	0.198620934114026	0.954461906275328	0.339849883000954	0.999934059535101
CENPL	2.94827264946616	-0.0895403118090619	0.486916382689031	-0.183892584009125	0.854097722702439	0.999934059535101
DARS2	12.4658101468672	-0.210173761993875	0.203531974987313	-1.03263264657544	0.301775844277956	0.999934059535101
ZBTB37	50.1287788983908	-0.0398819562545901	0.125316646370628	-0.318249469720391	0.750295710445661	0.999934059535101
RC3H1	187.550187822634	-0.104544213771753	0.108959617923142	-0.959476692048396	0.337318656058659	0.999934059535101
RABGAP1L	556.816147054709	-0.0705028329000875	0.136884825968016	-0.515052215623673	0.606516532696954	0.999934059535101
Z99127.1	3.50098199092042	0.536933441649183	0.710860674719686	0.755328661078223	0.45005180574784	0.999934059535101
CACYBP	56.5251631340858	-0.111531418638791	0.790449830201455	-0.141098668602871	0.887791995430915	0.999934059535101
MRPS14	12.6696092342239	0.150586639579243	0.309546352268291	0.486475251527844	0.626630248027843	0.999934059535101
KIAA0040	9.35615211371498	0.125088805590451	0.420996403472425	0.297125591949727	0.766370626620008	0.999934059535101
AL513329.1	2.33344710473192	0.111014082457266	0.690946711300552	0.160669528693909	0.872353690165556	0.999934059535101
COP1	439.081425447132	-0.00960878078379341	0.0934081920634555	-0.102868716025098	0.918067166942861	0.999934059535101
AL359265.3	5.83292300890021	0.52768131006713	0.444559702734469	1.18697512802304	0.235237431276334	0.999934059535101
PAPPA2	9.15914343517628	0.267055956502719	0.438422852416291	0.609128732753978	0.542439113895266	0.999934059535101
ASTN1	21.9022252477765	2.08046640900353	1.44888278292305	1.43591078141345	0.15102773021528	0.999934059535101
BRINP2	19.957492604588	1.61270794416999	1.4974897171413	1.07694091365692	0.281506663363379	0.999934059535101
AL122019.1	3.20227587598366	0.301469762684454	0.616863069215826	0.488714234534564	0.62504402470947	0.999934059535101
SEC16B	12.3214165591491	-0.469083846311601	0.361088549101111	-1.29908258647174	0.193915588432512	0.999934059535101
RASAL2	686.983656618673	-0.558511841493571	0.298794123574102	-1.86921963127249	0.0615922641258863	0.923066770237108
RALGPS2	165.275665790884	-0.618740064506839	0.411685724268834	-1.50294272556023	0.132853814045482	0.999934059535101
ANGPTL1	7.49397174694025	-0.00115533677875881	0.8531920299975	-0.00135413451853528	0.998919557304608	0.999934059535101
FAM20B	29.1511968169232	0.212879473632902	0.181193547212844	1.17487337108554	0.240045380599371	0.999934059535101
TOR3A	19.2988409720188	-0.109692118422103	0.276186001509048	-0.39716755310826	0.691243907478855	0.999934059535101
ABL2	162.567264115964	0.0279212279458424	0.207906420204199	0.134297093463584	0.893167651503674	0.999934059535101
SOAT1	225.880533990784	0.205777304736482	0.161883924400749	1.2711410691223	0.203678467023461	0.999934059535101
AXDND1	2.54681483738193	0.117002772360675	0.542684884173903	0.215599836613805	0.829299683168498	0.999934059535101
TOR1AIP2	53.3988560582725	0.0933674767162188	0.170978735179129	0.546076543485951	0.585013322865392	0.999934059535101
TOR1AIP1	41.9729501764621	0.263504846890149	0.165292043696411	1.59417743889793	0.110896298191735	0.999934059535101
CEP350	340.074961272559	-0.271099455656573	0.143886879029514	-1.88411519858572	0.0595493948216601	0.921300509897433
QSOX1	43.7721087757888	0.128678271605892	0.115712338989081	1.11205315465998	0.266115296642387	0.999934059535101
ACBD6	176.987166201458	0.131399868505448	0.135914309366953	0.966784653635578	0.3336516977414	0.999934059535101
XPR1	194.991380101914	-0.273872736010514	0.149353296512854	-1.83372407844338	0.0666949625195024	0.93605106813003
KIAA1614	2.29039904438731	1.70195361642273	0.663808119730986	2.56392407057699	0.0103496182965563	0.531207004341688
AL162431.2	12.9474478997551	-0.0583865970268951	0.509674359612208	-0.114556669225659	0.908796526468829	0.999934059535101
STX6	118.197477165718	-0.123894167952539	0.242479209881078	-0.510947590159593	0.609387756007895	0.999934059535101
MR1	62.8295291189261	0.541989012502838	0.251767820513847	2.15273346449384	0.0313396318875071	0.775401422119279
IER5	102.807806033551	0.184720198869812	0.671017279861536	0.27528381818711	0.783098195598285	0.999934059535101
LINC01344	2.20648005470367	0.0529044932565629	0.687281783909246	0.0769764229100372	0.938642301097205	0.999934059535101
GLUL	308.28166920654	-0.597171642956573	0.470043400102158	-1.27046064858433	0.203920591580678	0.999934059535101
RNASEL	13.3010091251243	0.118047286778686	0.288070117358962	0.409786644518871	0.681962464145178	0.999934059535101
RGS16	122.586601753156	-1.23962078811739	0.587970685863222	-2.10830372656666	0.035004725821589	0.81236596978562
NPL	466.62284876859	0.228950902015065	0.28201856229578	0.811829193622166	0.416889648069759	0.999934059535101
DHX9	111.754910892825	-0.230383365846884	0.158476852492723	-1.45373511792495	0.146019757885595	0.999934059535101
LAMC1	2.89575480907701	-0.499334902331972	0.964185296025374	-0.517882718591917	0.604540100095069	0.999934059535101
SMG7	98.2985379677625	-0.00737219640273269	0.16546860750064	-0.0445534443909802	0.964463251775189	0.999934059535101
NCF2	44.4931484281247	0.198159881473644	0.31776169138947	0.623611614751779	0.532882680969112	0.999934059535101
ARPC5	91.2832108957369	0.187554627927576	0.199418389499803	0.940508186822767	0.346956952274678	0.999934059535101
RGL1	120.546996747438	1.21678159317607	0.518985603690197	2.34453823867997	0.0190506569303422	0.682522793093499
TSEN15	49.9532614133178	0.0533895328845688	0.24758507711723	0.215641158611871	0.829267470572801	0.999934059535101
C1orf21	3.65425415519344	0.875601858421999	1.27949125587731	0.68433594555644	0.493763053708027	0.999934059535101
EDEM3	98.0798970428269	-0.0258171116999707	0.2156515421545	-0.119716796096336	0.904707494692252	0.999934059535101
FAM129A	205.681528116378	-0.927096683556717	0.429419152409075	-2.15895513359298	0.0308536478866185	0.772293407636341
RNF2	47.1024004776867	-0.207620842771722	0.140390932402148	-1.47887644322352	0.139173340321826	0.999934059535101
TRMT1L	37.1338210923054	0.00233759063043997	0.193547872963623	0.0120775836729516	0.990363716727055	0.999934059535101
SWT1	50.1029002090297	0.0189636097770738	0.195902745286384	0.0968011435947537	0.922884315744173	0.999934059535101
IVNS1ABP	103.589242949964	0.236389238449511	0.37460514257249	0.631035753610261	0.52801714707484	0.999934059535101
HMCN1	2.55651504547519	-0.861177777136039	0.612532441277752	-1.40593006851949	0.159744891574975	0.999934059535101
TPR	135.585730749328	0.0832550310191039	0.216474828448106	0.384594512054606	0.700537860714968	0.999934059535101
ODR4	64.2542751890806	-0.0776839877651672	0.123240622161176	-0.630344008354409	0.528469535669337	0.999934059535101
AL596220.1	19.4453736360759	0.430563597795639	0.298057093616088	1.44456752420134	0.148579400303491	0.999934059535101
PTGS2	3.56835067208603	-0.968790077369052	0.904877221846672	-1.07063152213286	0.284335144089972	0.999934059535101
PLA2G4A	207.27590163889	-0.696841208701131	0.24388792238226	-2.85721901230078	0.00427370839893357	0.451515732599741
ERVMER61-1	24.5940008404038	-0.172289475369394	0.411748514528147	-0.418433750919133	0.675630014297948	0.999934059535101
AL954650.1	2.81153639750277	-0.0799638655653182	1.27289851487041	-0.0628202992077961	0.949909601363126	0.999934059535101
RGS18	30.8301607527236	-0.0810269939635822	0.380478846819625	-0.212960574919938	0.831357713928362	0.999934059535101
AL390957.1	28.7152005997835	-0.0608794211981225	0.406991538062688	-0.14958399746568	0.881092834293227	0.999934059535101
RGS1	452.080267050683	-0.848014144220104	0.634085780032509	-1.33738079440392	0.181098370246042	0.999934059535101
RGS13	3.7576423433491	1.26773836048462	1.03555022523977	1.22421716454273	0.220870315730495	0.999934059535101
AL136454.1	11.0742394829802	-0.441244944374799	0.794176168278053	-0.555600837697653	0.578483758666525	0.999934059535101
RGS2	74.4593131109673	0.972840904517268	0.680615037280312	1.42935558462632	0.152902057382395	0.999934059535101
UCHL5	37.9764026367012	0.0095331360591281	0.189059714764624	0.0504239418270395	0.959784557832071	0.999934059535101
RO60	53.1190877593203	-0.0380970539629475	0.251131330735571	-0.151701716593306	0.879422203198868	0.999934059535101
GLRX2	10.5914238773052	0.232559285010638	0.28154228873415	0.826019018514957	0.408793303361298	0.999934059535101
CDC73	161.728241904782	-0.0381679564616832	0.11538824256768	-0.330778557783268	0.740811758428725	0.999934059535101
LINC01031	2.37774488879295	-0.485308894202933	0.793532765278345	-0.611580158297184	0.540815569065254	0.999934059535101
KCNT2	1.81966128206834	-1.28794443403417	1.51367694020402	-0.850871411082321	0.394840787467758	0.999934059535101
ASPM	4.6817053747349	-1.26562382250876	1.4660491171868	-0.863288826869161	0.387978685781072	0.999934059535101
ZBTB41	28.9257240961091	-0.21734072976731	0.231798410023538	-0.937628216454288	0.348435505513348	0.999934059535101
CRB1	1.60525247206824	-0.83886955785424	1.39781302070198	-0.600130021276352	0.548419586303947	0.999934059535101
DENND1B	71.3404926956094	0.594081509189657	0.21437361602217	2.77124358964127	0.00558426341535665	0.460546695190896
NEK7	238.127281722026	-0.189489931010146	0.173715502054908	-1.09080610980966	0.275358207452386	0.999934059535101
PTPRC	779.414899773541	-0.40245152835162	0.194835412003637	-2.06559744049047	0.0388665063204452	0.827295803322776
AL157402.2	12.4817923930015	-0.369163208487632	0.937189115618872	-0.393904711797528	0.693651391531461	0.999934059535101
MIR181A1HG	151.790229148807	0.229959635291779	0.732523796777348	0.31392787006164	0.753575822380879	0.999934059535101
LINC00862	33.7559180869072	-0.0242101614088448	0.646084325567768	-0.0374721386214861	0.970108554698451	0.999934059535101
ZNF281	14.940919042834	-0.10437055642834	0.31549145957791	-0.330818959625643	0.740781238797442	0.999934059535101
KIF14	2.69792524871744	-0.573929321735149	0.819335021615465	-0.700481862234504	0.483626428447787	0.999934059535101
DDX59	21.8044731551735	0.0405958474386232	0.283303207027435	0.143294697806551	0.886057443157792	0.999934059535101
AL445483.1	1.9622093111232	0.369010423570583	0.763358418399796	0.483403882993952	0.62880899165657	0.999934059535101
CAMSAP2	172.32467779179	-0.174212242988432	0.143080386879361	-1.2175829740754	0.223382487707158	0.999934059535101
KIF21B	34.8886450576589	-0.395538185143119	0.36694787740366	-1.07791381147031	0.281072221190327	0.999934059535101
AL358473.1	2.89254686623773	0.495012903291465	0.646525993849431	0.765650427052664	0.443884331035751	0.999934059535101
TMEM9	5.40771777002856	-0.143617167502877	0.69254800886424	-0.20737503489239	0.835716978086606	0.999934059535101
CSRP1	1.74434767875385	-0.991687611951982	1.68544168312046	-0.588384410972888	0.556274298953237	0.999934059535101
AC096677.1	7.1909241896579	0.156486418100939	0.596157481164653	0.262491745964887	0.792942348096031	0.999934059535101
NAV1	49.8561714560703	-0.021659360175071	0.418439341067416	-0.0517622461593099	0.958718138402222	0.999934059535101
IPO9-AS1	17.8792527976164	-0.0431592284627683	0.37313482359112	-0.115666578764736	0.907916794703945	0.999934059535101
IPO9	78.4623848229075	0.22885984323204	0.130192162118943	1.75786191355324	0.0787710076167465	0.942925447870502
TIMM17A	12.0001418340422	-0.147527536606239	0.400292318928317	-0.368549506523649	0.712463537897298	0.999934059535101
RNPEP	43.6875993499845	0.288446864223997	0.171191485153483	1.68493698133052	0.0920007306302104	0.967746057515745
ELF3-AS1	2.88573746315006	0.157827025127715	0.563837025794603	0.279916035853255	0.779541923995586	0.999934059535101
ARL8A	28.5135402492968	0.0751997087975377	0.19380827899488	0.388010817636558	0.698008028234751	0.999934059535101
PTPN7	21.6157279262711	0.331023340779258	0.455762579547948	0.726306536854312	0.467650872911986	0.999934059535101
PPP1R12B	144.665855161236	0.0773319267637801	0.144495539272368	0.535185564573124	0.592521547256824	0.999934059535101
KDM5B	62.1972773689947	-0.203485930418237	0.330962322048247	-0.614831105724999	0.538666264634696	0.999934059535101
RABIF	5.56868685116567	0.110179034002046	0.278040347221802	0.396269948239393	0.691905894330761	0.999934059535101
KLHL12	27.4398863964357	0.256923051905386	0.198898135946676	1.29173182384307	0.196450032543115	0.999934059535101
ADIPOR1	29.6864474853311	0.401988681102184	0.272510976717053	1.47512840012888	0.140178026391737	0.999934059535101
CYB5R1	18.1819712474208	0.380199029962448	0.227780169547188	1.66914894618904	0.0950878650971433	0.976923480215791
TMEM183A	8.60549152568485	-0.0498537192623381	0.24320645720171	-0.204985179406608	0.837583704282309	0.999934059535101
PPFIA4	8.79463650230939	0.87790957154263	1.39327826206696	0.63010354460008	0.528626840734503	0.999934059535101
ADORA1	4.27754938413168	0.689765406618672	1.1901089126729	0.579581750269821	0.562196702843351	0.999934059535101
MYBPH	1.65000694664978	0.60210155066615	1.142376742257	0.527060406951715	0.598151640405922	0.999934059535101
CHI3L1	18.3427852027744	-0.238582930853722	1.02109067969643	-0.233654988335269	0.815252834582471	0.999934059535101
CHIT1	36.9479119163153	-0.105096221023674	0.95019879492967	-0.110604456230081	0.91193001361089	0.999934059535101
BTG2	86.9043970078016	-0.923783782785704	0.420829860077201	-2.19514789805133	0.0281529902868122	0.750495347755177
ATP2B4	90.2634534558106	0.203393973620393	0.368750645185325	0.551575912547005	0.58123894327606	0.999934059535101
SNRPE	5.60758523047994	0.0708568515421704	0.460953917080436	0.153717864013304	0.877832198749706	0.999934059535101
PLEKHA6	10.7389450488326	0.309006511779344	0.867891082970847	0.356042961890558	0.721808391573941	0.999934059535101
AL606489.1	5.70537745748917	-0.0396146928976929	0.361814867118036	-0.109488847744803	0.912814766801162	0.999934059535101
PPP1R15B	22.6661934548125	0.0298372623088299	0.273765975969256	0.108988204992211	0.913211845655805	0.999934059535101
PIK3C2B	41.3890653485217	-0.0579149585503985	0.34774398413038	-0.166544818008079	0.867728215954819	0.999934059535101
MDM4	171.216982840072	0.193781330819943	0.189523147196796	1.02246788155499	0.306559506677564	0.999934059535101
AL512306.3	2.22325919644872	0.659456217338572	0.514764762946249	1.28108267077992	0.200164629951246	0.999934059535101
TMEM81	1.54061991608179	-0.0574327373480695	0.808347743907974	-0.07104954245361	0.943358325910566	0.999934059535101
RBBP5	24.2199673867395	0.413266401916319	0.188377556766928	2.19381973632685	0.0282483713842702	0.750495347755177
DSTYK	44.2129514746697	0.154029904578632	0.135561126384273	1.13623948610464	0.255856349089205	0.999934059535101
TMCC2	4.72286885803028	0.766328399321851	0.776230545181471	0.987243292703323	0.323523382968842	0.999934059535101
NUAK2	14.0154003682875	-0.447105608712341	0.456171845379865	-0.980125391868551	0.327024226651997	0.999934059535101
LEMD1	1.80077887083203	-0.202799977367716	0.733486300421393	-0.276487750693102	0.782173466641685	0.999934059535101
CDK18	27.2770120880983	1.41355836910278	0.787152869655753	1.79578633781894	0.0725285043902439	0.939234386684071
ELK4	57.3419539131333	-0.445615408863283	0.136531754685915	-3.26382247037256	0.00109920017362245	0.26965802225443
NUCKS1	147.533943808186	-0.243031271536467	0.192903395380517	-1.25985999913101	0.207719870936384	0.999934059535101
RAB29	40.3683585347849	-0.0221332794783464	0.246346984778144	-0.0898459524409412	0.928409631059168	0.999934059535101
SLC41A1	10.4783357892619	-0.152151881453335	0.345068826631697	-0.440931981421003	0.65926223983581	0.999934059535101
PM20D1	1.83898080506649	1.02904117411891	0.695536889699443	1.47949187075266	0.139008902424252	0.999934059535101
RAB7B	12.5275187481493	1.61552197192081	0.952474554008099	1.69613137182778	0.0898610036287742	0.962250291774965
FAM72A	6.53181502095803	-0.564419315376472	0.551050908979024	-1.02425983911762	0.305712561666923	0.999934059535101
SRGAP2	1470.30674509483	-0.458929750452401	0.261817713272503	-1.75285982264592	0.0796260715261774	0.944772002076129
IKBKE	35.8237116369144	-0.0729303972949754	0.389431363145024	-0.187274072396209	0.851445750567046	0.999934059535101
C1orf147	4.40345657878043	-0.0659137281297278	0.736207802183348	-0.0895314175348992	0.928659586251755	0.999934059535101
RASSF5	52.8357630261572	-0.655834828378953	0.361758973117455	-1.81290548988267	0.0698463993664876	0.939234386684071
EIF2D	16.6815944031071	-0.147878669052046	0.22103656456053	-0.669023558821873	0.503480449880333	0.999934059535101
MAPKAPK2	66.7807000821764	0.0245616189509584	0.239662126024562	0.102484357284059	0.918372228549016	0.999934059535101
IL10	5.78962925999195	1.37798677778154	0.684090448550336	2.01433418738948	0.0439744589324876	0.860892789935857
FCMR	3.23526322232585	0.650656237116242	0.878313472070088	0.740801841036	0.458813598745202	0.999934059535101
PFKFB2	26.5262476376922	-0.475376934364008	0.523590518808277	-0.907917384459128	0.363921872033863	0.999934059535101
YOD1	8.2502973564634	-0.101992736150531	0.586478424500462	-0.173907055894519	0.861938507328362	0.999934059535101
AL596218.1	2.19210070495256	-0.496792216739525	0.710496690540891	-0.699218199540556	0.484415678555239	0.999934059535101
CD55	60.3349310805101	0.561444305692717	0.654413384172837	0.857935242877664	0.390928222288649	0.999934059535101
CR1	15.5326054631204	1.40778195952512	0.902266113999377	1.56027355752617	0.118695249347514	0.999934059535101
CR1L	2.58913096801433	0.217079657246453	0.635961900047466	0.341340664008726	0.732847138659013	0.999934059535101
CD46	83.4241453847918	0.157540822557217	0.196166239605896	0.803098549850992	0.421917775826948	0.999934059535101
MIR29B2CHG	236.950793433705	-0.786790254315287	0.273325609399728	-2.87858227424507	0.00399467067780305	0.447401593744597
PLXNA2	16.0123395757107	0.382282042539018	0.705576919589968	0.541800662585695	0.587955834896011	0.999934059535101
G0S2	31.5823862771035	4.27842316116427	1.89406839857718	2.2588535685291	0.0238924950435898	0.716388692438049
TRAF3IP3	115.702823981825	0.611628791458241	0.33313889689555	1.83595730536986	0.0663639713067239	0.93605106813003
UTP25	12.4078169193697	0.252186461388654	0.326094235679033	0.77335455152564	0.439312579363926	0.999934059535101
HHAT	23.0284304487941	-0.0957084852265654	0.360665036614886	-0.265366685179307	0.790726997789872	0.999934059535101
RCOR3	104.190074578362	-0.272148411151436	0.141189962037762	-1.92753370865451	0.0539131513404858	0.909069718908757
TRAF5	23.6262154576586	0.227318280675879	0.258777717815062	0.87843065699472	0.379710053476143	0.999934059535101
LINC00467	12.5296792201922	0.380871434420372	0.562833426231755	0.676703650972469	0.498593999565724	0.999934059535101
SLC30A1	28.4657727151106	0.413622923512427	0.27866286875374	1.48431301723931	0.13772589850677	0.999934059535101
LPGAT1	84.2479942592992	-0.187394168905133	0.240523603337458	-0.779109269547308	0.43591535018054	0.999934059535101
INTS7	28.0009659136401	0.120748381984826	0.285600395059347	0.422787867501847	0.672450040334327	0.999934059535101
DTL	2.83828925543286	-0.341761639010416	1.25429101363127	-0.272473959628389	0.785257611279772	0.999934059535101
PPP2R5A	69.223940118056	-0.240722021814674	0.178376963702473	-1.34951294616827	0.17717226487073	0.999934059535101
AL360091.3	13.5432135557519	0.140226427322653	0.367566407440323	0.381499572551172	0.702832588324689	0.999934059535101
TMEM206	32.1375080184569	-0.0731343559986957	0.1639875168577	-0.445975141279552	0.655615202653177	0.999934059535101
NENF	9.52830483107957	1.18316076076982	0.79938248501848	1.48009342579287	0.138848315792201	0.999934059535101
AC092803.2	1.9034611758896	0.635601275263846	0.672701822098902	0.944848451994231	0.344736251525923	0.999934059535101
ATF3	47.3648589807266	0.0211712995330831	0.913671180092549	0.023171683636709	0.981513325725451	0.999934059535101
BATF3	17.5552080940683	-0.154829426677222	0.50831902518	-0.304591052090555	0.760677635789931	0.999934059535101
NSL1	95.2215676247046	0.0987793096004339	0.202668089460867	0.48739448752492	0.625978799281008	0.999934059535101
TATDN3	41.5370421748376	-0.148177160756124	0.313694117276156	-0.472361936662265	0.63666846825003	0.999934059535101
SPATA45	2.00446583752994	-0.192579326672702	0.542580918247428	-0.354931992991472	0.722640539919388	0.999934059535101
FLVCR1-DT	6.20946462645215	-0.0152827298709368	0.405147387724105	-0.0377214078974736	0.969909807108407	0.999934059535101
FLVCR1	25.0231847706596	0.105798297737418	0.345693256881433	0.306046749918831	0.759569051103644	0.999934059535101
ANGEL2	44.9809145206911	0.116551352550712	0.20741598341208	0.561920786592209	0.574169990520649	0.999934059535101
RPS6KC1	191.414547059683	-0.0998151484436602	0.146539696596904	-0.681147503111241	0.495778161776602	0.999934059535101
PROX1	24.0746146801495	-1.05439753313559	0.83274049302629	-1.26617780925216	0.205449430336811	0.999934059535101
SMYD2	29.251183576801	0.290471723161289	0.24604494729284	1.18056365862117	0.237776107635979	0.999934059535101
PTPN14	63.7764708716106	-0.495752633638752	0.557180292678427	-0.889752635104186	0.373598724464004	0.999934059535101
CENPF	9.55158495904306	-0.217727607796877	0.741173164592801	-0.293760781148216	0.768940705560696	0.999934059535101
KCTD3	30.9508969806531	0.00673513602246661	0.233206415378772	0.0288805777985458	0.976959835831864	0.999934059535101
USH2A	5.94571283798821	-0.24415305912849	0.435457809552941	-0.560681319228486	0.575014804270297	0.999934059535101
ESRRG	40.3870925740588	-4.11197794755285	1.42651596815551	-2.88253201460454	0.00394493046166427	0.44608533986038
GPATCH2	108.070931022296	0.08815657149703	0.228435504291077	0.385914491578766	0.699559997719873	0.999934059535101
SPATA17	1.68216373485941	-0.126187787224385	1.35387570964364	-0.0932048535368132	0.925740818611846	0.999934059535101
RRP15	29.4842766753055	-0.295723446898568	0.287387250451871	-1.02900684158253	0.303476459940453	0.999934059535101
TGFB2	7.13498859149175	-0.43161002193079	0.938958230623944	-0.459669033034603	0.645753800242107	0.999934059535101
LYPLAL1	97.6230293963356	-0.121952839804543	0.196133708589473	-0.621784193454487	0.534083781286966	0.999934059535101
AC096642.1	3.52062164722219	-0.465281274945092	0.643873353244114	-0.722628561347977	0.469908116079612	0.999934059535101
ZC3H11B	18.5193912796464	-0.543568359447879	0.552220030772864	-0.984332927378827	0.324951844700018	0.999934059535101
SLC30A10	219.153476101269	0.570735708602864	1.41378618266131	0.403693087117681	0.686438423663527	0.999934059535101
EPRS	58.558044592604	0.142564925691219	0.251764455582165	0.566263118284748	0.571214928300642	0.999934059535101
BPNT1	6.62791626336722	0.140563523428244	0.404738103077139	0.347295009685447	0.728369699450962	0.999934059535101
IARS2	34.0885263546675	0.0224277168224811	0.218081020944237	0.102841213441567	0.918088995062325	0.999934059535101
RAB3GAP2	126.620102687451	-0.0521036190426401	0.108915530817657	-0.478385576891419	0.632375797298451	0.999934059535101
MARC2	5.4274040222618	-1.03648045821461	0.623012309842757	-1.66365967708762	0.096180458705783	0.976923480215791
HLX-AS1	8.70711901600967	-0.59332317559881	0.479202977782191	-1.23814584447029	0.215661987709611	0.999934059535101
HLX	7.3033588997736	0.763054066005901	0.564570029850939	1.35156672451665	0.176513961192958	0.999934059535101
DUSP10	101.880395419325	0.197926909098781	0.546252090044715	0.36233620466803	0.717100806212484	0.999934059535101
AL356108.1	8.1263520416886	0.476096471012093	0.594109540817377	0.801361429673522	0.422922437454654	0.999934059535101
AL513314.2	21.6302830717522	0.355157807329788	0.214423729378879	1.65633630362914	0.0976537324820968	0.980770038391653
TAF1A	12.6508133143446	-0.206466818063285	0.276077317234392	-0.747858680066762	0.454545403086865	0.999934059535101
MIA3	87.0415658290568	-0.0293688316281732	0.165902837173525	-0.17702428800211	0.85948931179478	0.999934059535101
AIDA	77.4775117385353	-0.360842440051422	0.299197118868452	-1.20603581149481	0.227803682570436	0.999934059535101
BROX	55.3976521235799	0.172163003867542	0.233376983892457	0.737703440142481	0.460694681172282	0.999934059535101
FAM177B	87.7648245371925	0.792958928407797	0.706043981655588	1.12310132089562	0.261394465209667	0.999934059535101
AC093152.1	141.425282621399	0.0487193231929059	0.254475897225197	0.191449656820708	0.848173318959413	0.999934059535101
DISP1	13.5790282345324	0.257681496841457	0.34329149916852	0.750620092444999	0.452881325514843	0.999934059535101
TLR5	121.356937845768	-0.214010612669015	0.315886037198094	-0.677493106587702	0.498093142311238	0.999934059535101
AL359979.1	3.17420690311976	0.0496205073320957	0.829157076576881	0.0598445200961808	0.952279467185485	0.999934059535101
SUSD4	1.61267124629282	-2.70515954064256	1.85535282279183	-1.45802971133652	0.14483235367305	0.999934059535101
CAPN2	11.0342121640343	0.144633362864677	0.633008188595255	0.228485769174079	0.819268618107987	0.999934059535101
TP53BP2	34.1074629674187	0.0575151452633899	0.1621989487512	0.354596288731893	0.722892056883244	0.999934059535101
FBXO28	117.573470699027	0.196930940347885	0.206091068558938	0.955553007342319	0.339298112809216	0.999934059535101
DEGS1	45.7483945441671	0.225271846712179	0.244833807168565	0.92010106495253	0.357519947908798	0.999934059535101
NVL	66.6125152204534	-0.0854159512090337	0.216601671370706	-0.39434576228568	0.693325781434564	0.999934059535101
CNIH4	20.458242810052	0.220343556672403	0.285131729309538	0.772778102268649	0.439653715009445	0.999934059535101
WDR26	140.630956496048	-0.212440180381842	0.168204250930635	-1.26298936683502	0.206593001085248	0.999934059535101
CNIH3	30.5635787729153	0.146219864452841	0.298086543080991	0.490528230296906	0.623760158395366	0.999934059535101
DNAH14	38.9339427391614	0.209469170301128	0.565328452173094	0.370526495696332	0.710990238450653	0.999934059535101
LBR	60.3988802032837	0.116445995459834	0.189796114527241	0.613532030146594	0.539524610651635	0.999934059535101
ENAH	4.00426318970744	-0.264741589003327	0.925704883106623	-0.285989189248809	0.774886401639896	0.999934059535101
SRP9	24.4703164866661	-0.0776256028342804	0.423630876686328	-0.183238774853886	0.854610671457813	0.999934059535101
EPHX1	14.5281382588992	0.143178142581085	0.526128672259306	0.272135221154644	0.785518048567396	0.999934059535101
AL591895.1	14.2262422540712	0.367297948446059	0.386734512944826	0.949741841371318	0.342243443777455	0.999934059535101
TMEM63A	49.6991552556321	0.087196889277027	0.178092889163539	0.489614659443004	0.624406601084455	0.999934059535101
AL117348.2	6.37051789542959	0.269239694731312	0.339672615237565	0.792644689778738	0.427984863665089	0.999934059535101
SDE2	10.4225299886797	-0.307707217677163	0.284822037112372	-1.0803490516282	0.279986774342123	0.999934059535101
H3F3A	65.996055610164	-0.119846858629255	0.466611172918841	-0.256845239859055	0.797298244885423	0.999934059535101
ACBD3	80.2421963674635	0.20996478885553	0.161508590760913	1.30002241903248	0.193593285447129	0.999934059535101
LIN9	10.076704989076	0.483527010360863	0.31074308934415	1.55603463742794	0.119699856089681	0.999934059535101
PARP1	52.3515589984893	-0.0437583775612572	0.176510395561972	-0.247908217654489	0.804205421580091	0.999934059535101
ITPKB	143.657042426565	-0.349230674217015	0.259074014918995	-1.34799576223887	0.177659745614358	0.999934059535101
ITPKB-AS1	4.10380800027977	-0.355526899257374	0.800475649344254	-0.444144552740136	0.656938077024323	0.999934059535101
PSEN2	6.58049949011946	0.0320214218504854	0.317320896021171	0.100911797023128	0.919620478244605	0.999934059535101
COQ8A	26.8806549584046	-0.385615825680516	0.276990585389492	-1.39216221063355	0.163873283202847	0.999934059535101
CDC42BPA	19.0957077382501	0.785105261337577	0.847849846172025	0.92599564048076	0.354448245838079	0.999934059535101
ZNF678	50.6967899483992	-0.198461488096857	0.166013544572556	-1.1954535914997	0.23190985792026	0.999934059535101
SNAP47	7.90094841640764	0.150308299665981	0.262256378249527	0.573134963081692	0.566553315795345	0.999934059535101
JMJD4	5.45678054923768	0.57327991421641	0.411274788276515	1.39390969385406	0.163344876606091	0.999934059535101
ARF1	98.3489835651313	0.175189642793553	0.215427044141186	0.813220287601114	0.416091769717786	0.999934059535101
C1orf35	15.4059954019578	-0.130893153984993	0.29616381286646	-0.44196200986922	0.658516697003333	0.999934059535101
MRPL55	13.7782916347072	-0.166891560741014	0.468496284471619	-0.3562281415513	0.721669718542066	0.999934059535101
GUK1	32.7227076294568	0.732170206214436	0.52719820064411	1.38879496424665	0.164895106984334	0.999934059535101
IBA57	5.45175493470777	0.418254443892324	0.297329407810889	1.40670392132334	0.159515202486256	0.999934059535101
OBSCN	7.50041018021789	0.401346664670639	0.375673766181276	1.06833827858231	0.285367947555338	0.999934059535101
TRIM11	12.4798125348934	0.203356621428195	0.220337204061693	0.922933656593266	0.356041779824021	0.999934059535101
HIST3H2A	9.89821503035657	0.273165868769393	0.683268844839314	0.399792659701371	0.689309237592939	0.999934059535101
HIST3H2BB	8.81451833836525	-0.460209147503207	0.701020484543786	-0.656484593032548	0.511512377489305	0.999934059535101
RNF187	13.349714345287	-0.0724734745433069	0.740390817093163	-0.0978854314101893	0.922023268477638	0.999934059535101
RHOU	19.9864362437255	1.02045902369051	1.23488242730834	0.826361280332402	0.408599180831504	0.999934059535101
RAB4A	32.8891008422784	0.121419918355674	0.168711735117409	0.719688635003227	0.471716725259298	0.999934059535101
AL117350.1	1.86696581205281	0.170801069046678	0.501261082444236	0.340742728746909	0.733297268647842	0.999934059535101
CCSAP	32.9924057937802	-0.153056047230819	0.30389720118416	-0.503644148858309	0.61451146246937	0.999934059535101
NUP133	43.7368629634019	0.0865500731702366	0.196769027680625	0.439856181587254	0.660041273944608	0.999934059535101
ABCB10	38.4577524831558	0.189404607399316	0.270863431685847	0.699262378167723	0.484388073986848	0.999934059535101
TAF5L	32.91110044467	-0.120629012134862	0.178305793095749	-0.676528844298875	0.498704939010993	0.999934059535101
URB2	10.2826768048926	-0.304759582427371	0.293382501319973	-1.03877900371089	0.298907528403329	0.999934059535101
LINC01736	32.5859592771838	-0.312344304251942	0.511860730847278	-0.610213453442545	0.541720418944734	0.999934059535101
GALNT2	433.153518341145	-0.142555500393162	0.214231530207475	-0.665427261127728	0.505777253377615	0.999934059535101
AL136988.2	6.58220525528232	0.0992343957672117	0.576852825542777	0.172027233590889	0.863416118840488	0.999934059535101
PGBD5	49.7757317379496	1.18734954756634	0.695865292820427	1.70629223761666	0.0879536826145639	0.959338057395025
COG2	31.5847462823756	0.165460491711565	0.172539483454534	0.958971757645057	0.33757297308303	0.999934059535101
C1orf198	2.56235854004998	1.5657319523784	1.14398959530089	1.36865925949841	0.1711058108686	0.999934059535101
TTC13	77.9582019807768	0.0456975600490325	0.157513697472476	0.290118007400706	0.771725960046777	0.999934059535101
ARV1	12.9162843183786	0.548244359697086	0.307172344967581	1.7848102821722	0.0742920949789253	0.939234386684071
FAM89A	26.674173841254	0.290350373869569	0.335229944057406	0.866123026944897	0.386422698689162	0.999934059535101
C1orf131	18.3142598438056	0.0969213709310814	0.198277730141376	0.488816221882177	0.62497181231603	0.999934059535101
GNPAT	51.1751904534778	0.0805411598574326	0.117469025010845	0.685637425270166	0.492941775129697	0.999934059535101
EXOC8	10.440340366032	0.0612321804196022	0.331142914769607	0.184911642944873	0.853298338723892	0.999934059535101
SPRTN	11.2532339774395	0.322265931282037	0.368934644319656	0.87350411853113	0.382388362365921	0.999934059535101
EGLN1	145.965828002432	0.0296724778917388	0.379862288072242	0.0781137765539276	0.937737548574826	0.999934059535101
TSNAX-DISC1	6.65266597436519	0.157552782724606	0.386527089235292	0.407611231172204	0.683559117464381	0.999934059535101
DISC1	1142.44418709239	-0.134132076565632	0.264164722547409	-0.507759231710281	0.611622203692891	0.999934059535101
SIPA1L2	333.97086829002	-0.153335889651728	0.227598418923188	-0.67371245537289	0.500494141642333	0.999934059535101
NTPCR	23.0936603209246	0.662176296823072	0.244333696833738	2.71013088003847	0.00672566629698381	0.479174960508252
PCNX2	442.199423218589	-0.508439666422966	0.254509201990268	-1.99772606431106	0.045746366853895	0.864292647174007
MAP3K21	15.9316526164618	0.143278637616781	0.334224767672613	0.428689467314188	0.668149226702454	0.999934059535101
SLC35F3	7.08704506904775	0.381120213386936	1.7167763617661	0.221997589129702	0.824315760106054	0.999934059535101
COA6-AS1	3.91840539823422	-0.19906604982547	0.584740008429512	-0.340435145459123	0.73352885530605	0.999934059535101
COA6	8.13626649044662	-0.161476603606539	0.426714335419113	-0.378418511409838	0.705119718735765	0.999934059535101
TARBP1	47.6552981792105	0.270655469364405	0.475346609488102	0.569385505149333	0.569094551354497	0.999934059535101
IRF2BP2	89.2082062087924	0.205130340651424	0.377813539938358	0.542940680963663	0.587170645232149	0.999934059535101
AL391832.2	1.74760342921018	1.29212810326357	0.766108351550169	1.68661273650005	0.0916778413058306	0.965786572870045
TOMM20	31.4414069989589	-0.271543965236491	0.440989930319825	-0.615760013022419	0.538052922287304	0.999934059535101
ARID4B	341.866989253001	-0.162913210366606	0.157996301022055	-1.03112040796364	0.302484358708093	0.999934059535101
TBCE	6.16687739447463	-0.455798277739453	0.649981913681479	-0.701247631888439	0.483148488854931	0.999934059535101
B3GALNT2	43.2707115819188	-0.119715975403476	0.214157021673151	-0.559010274181846	0.576154708348082	0.999934059535101
LYST	415.08632816943	0.000487467919165667	0.225072231612935	0.00216582879048351	0.998271919997748	0.999934059535101
GPR137B	87.0201891954047	0.138745394304628	0.351202891354976	0.395057665298068	0.692800331143802	0.999934059535101
ERO1B	53.9711904843996	0.0906020785198672	0.287346013320524	0.315306544444046	0.752528916506551	0.999934059535101
EDARADD	5.65328491881835	0.0504873101757127	0.41653416471424	0.121208089162024	0.903526217134432	0.999934059535101
LGALS8	60.0141003238688	0.00512960390873756	0.259017771760086	0.0198040616050424	0.984199677827545	0.999934059535101
AL359921.1	6.99717862625227	-0.294490764163032	0.355166495668786	-0.829162569539393	0.407012422127657	0.999934059535101
HEATR1	41.3407056879971	-0.0411879464466638	0.274314079707583	-0.150148860352228	0.880647171906862	0.999934059535101
MTR	119.305077829913	0.140416557402085	0.135318843851202	1.03767186746354	0.299422846630631	0.999934059535101
RYR2	2.02607724338405	-0.382936219010793	2.14741738581799	-0.178324075021366	0.858468472689336	0.999934059535101
FH	7.59444200660513	-0.224004320547953	0.309912296941194	-0.722799071733696	0.469803337723528	0.999934059535101
KMO	11.2285985542737	1.80927634455887	0.691773661359781	2.61541663931304	0.00891186722330083	0.508330841945535
OPN3	11.0589252668256	0.0691343654284749	0.492011086348919	0.140513836672873	0.888254020864123	0.999934059535101
PLD5	2.11519070553023	-1.69099721825605	0.941948486769671	-1.79521199089684	0.0726199307339204	0.939234386684071
CEP170	547.813643011119	-0.296111191113841	0.101623177186045	-2.91381552233641	0.00357040826391416	0.444038627723972
AL606534.1	2.68306161174521	-0.743304464489601	0.828452125858204	-0.897220782335011	0.369601117713369	0.999934059535101
SDCCAG8	738.407128194825	-0.0134762102549792	0.169274956227681	-0.0796113645827989	0.93654635627859	0.999934059535101
AKT3	766.987069044446	-0.547597338198355	0.198973479136965	-2.75211219391411	0.00592122311473456	0.460546695190896
ZBTB18	22.9874060451622	-0.177613150834718	0.385009886820056	-0.461321012563322	0.644568311644869	0.999934059535101
AL645465.1	9.0470796433845	-0.000585062508137491	0.514411801115885	-0.00113734270261364	0.999092532012885	0.999934059535101
ADSS	36.3222797119377	0.0528107802987813	0.176722849920931	0.298833910399304	0.765066775748825	0.999934059535101
CATSPERE	27.4670488743269	0.147442680602452	0.302944903237174	0.486698006888137	0.626472357883514	0.999934059535101
DESI2	49.5184268756073	0.1026960624564	0.146131947198728	0.702762567837004	0.482203728353615	0.999934059535101
COX20	26.8045028011743	0.000621438724456623	0.308304774324041	0.00201566364263781	0.998391734188805	0.999934059535101
HNRNPU	346.059534277861	-0.314164528078066	0.320128253986658	-0.981370822992584	0.326409908932304	0.999934059535101
EFCAB2	54.4707181480364	0.0722901537436603	0.325813066598407	0.221876165061127	0.824410285618919	0.999934059535101
KIF26B	140.731879867933	-0.783409446114147	0.566711258556353	-1.38237847631581	0.166855521350802	0.999934059535101
SMYD3	582.063745283166	-0.12084120637774	0.196595043765879	-0.614670665460148	0.538772236221876	0.999934059535101
TFB2M	7.11436836385006	-0.348174627277969	0.379331381481332	-0.917864021474596	0.358690059680613	0.999934059535101
CNST	57.7605631164094	0.0410415290435247	0.102285392727695	0.401245260433089	0.688239560936273	0.999934059535101
SCCPDH	13.7651802341483	0.87823956650523	0.549552717685481	1.59809885065087	0.110020979394775	0.999934059535101
AHCTF1	101.521941560887	-0.192490882191237	0.186069889275986	-1.03450850075869	0.300898504814427	0.999934059535101
ZNF669	2.82512865466689	0.704221134613982	0.463202539192565	1.52033090285202	0.12842783097745	0.999934059535101
ZNF124	216.444029174494	-0.377090206701931	0.348496296261263	-1.08204939549553	0.279230579877313	0.999934059535101
AL390728.6	43.8627326604525	0.178961167482869	0.328553825541343	0.544693604428448	0.585964264242458	0.999934059535101
AL390728.5	5.63152446623693	0.113825457407088	0.386929517776121	0.294176205685469	0.768623261733044	0.999934059535101
ZNF496	30.7314413996019	0.14631963175333	0.181402114782093	0.806603781488957	0.419894794406939	0.999934059535101
NLRP3	62.1904676893628	-0.181752433262281	0.269265852550651	-0.674992508484128	0.499680524573101	0.999934059535101
GCSAML	1.74339787514832	-0.417108775012681	0.650549457545289	-0.641163819560396	0.521416253628885	0.999934059535101
AL390860.1	6.90278894410525	1.14969480091043	0.598404246970318	1.92126778299329	0.0546979565624188	0.909069718908757
TRIM58	4.03163258500537	0.716495738155038	0.776591004338897	0.922616582154441	0.35620705110573	0.999934059535101
OR2T12	2.07712001751755	-1.43012329357049	0.951254973906948	-1.50340690224909	0.132734147788917	0.999934059535101
SH3BP5L	11.083440489372	-0.0478735056523529	0.273510432680769	-0.175033563374999	0.861053260903935	0.999934059535101
ZNF672	14.7605902714772	-0.25336236673676	0.220127831767547	-1.15097834154978	0.249741145916152	0.999934059535101
ZNF692	16.2483238406019	0.169611474444297	0.235508848996922	0.720191513680719	0.471407088232508	0.999934059535101
PGBD2	6.00456474910245	0.525799279650054	0.39263029515313	1.33917144484479	0.180514866148255	0.999934059535101
SH3YL1	45.8484800961112	0.228191604905863	0.294094234821815	0.775913220618278	0.437800226014525	0.999934059535101
ACP1	23.4033157088695	-0.184953571835688	0.239440712807806	-0.772439948356428	0.439853901111842	0.999934059535101
ALKAL2	1.68006458600854	-0.725699218747224	1.5964431957256	-0.454572527660395	0.649416802760955	0.999934059535101
TMEM18	8.87246876342973	0.431133903571202	0.324407123256388	1.32899024917669	0.183851186868006	0.999934059535101
SNTG2	1.75487744911983	-0.0809467597099439	0.92973722541582	-0.0870641268276	0.930620539716163	0.999934059535101
EIPR1	56.6362021315973	-0.117236716343055	0.236177024820339	-0.496393399960211	0.619616880715178	0.999934059535101
TRAPPC12	143.984114565988	0.0246648513949983	0.167074421021677	0.147627932774929	0.882636409469842	0.999934059535101
ADI1	9.8391005046464	-0.169245080799791	0.448644718367872	-0.377236316111085	0.705997994153289	0.999934059535101
AC231981.1	3.17128047294126	0.127162592075051	0.641430961401958	0.198248291284716	0.842850806220782	0.999934059535101
RNASEH1	3.95671987505129	-0.147915737781355	0.365658852320942	-0.404518410651051	0.685831542274591	0.999934059535101
RNASEH1-AS1	2.62507081727066	0.890057856057127	0.693218924673723	1.28394916003779	0.199159744699749	0.999934059535101
RPS7	58.7003905709528	-0.16031094746368	0.544064861945132	-0.294654109604761	0.76825812269662	0.999934059535101
NRIR	8.87294091753841	0.696438846407156	0.702282631964396	0.991678869316626	0.32135420205696	0.999934059535101
CMPK2	10.7833079956896	0.236435592453845	0.806639294819965	0.293111920002131	0.769436605875672	0.999934059535101
RSAD2	18.8422318894064	0.429051935200994	0.934615721582588	0.459067748694061	0.646185515787335	0.999934059535101
LINC01814	2.65124497133866	-0.17446537212761	0.625558149850453	-0.278895530606256	0.78032499857154	0.999934059535101
ID2	118.925561472011	-0.210421797166248	0.596078177839247	-0.353010401972802	0.724080642297405	0.999934059535101
KIDINS220	160.373846557526	-0.204663624275071	0.106568404745378	-1.92049064414608	0.0547959537979522	0.909069718908757
MBOAT2	6.62453299175267	0.268254349386151	1.2950989194258	0.207130393950977	0.83590802583559	0.999934059535101
ASAP2	1.4988698193514	-0.500502153878852	0.986792628516008	-0.507200945178861	0.612013831902706	0.999934059535101
ITGB1BP1	31.655835359313	-0.0414532655580795	0.252475818684	-0.164187072544807	0.869583877618369	0.999934059535101
CPSF3	24.4444811041893	0.107017907174187	0.179355520026421	0.596680309356643	0.550720841437075	0.999934059535101
IAH1	22.8195395221117	0.117821620744981	0.258877683821509	0.455124671256781	0.64901954983779	0.999934059535101
ADAM17	175.519987996535	-0.463693093682488	0.147816093503863	-3.13695946558329	0.00170709726320166	0.33389899712947
AC080162.1	5.02837691889069	-0.669945425600373	0.553742680391527	-1.20984971779073	0.226336564466963	0.999934059535101
YWHAQ	53.5979953771694	-0.442578971100278	0.257541583591633	-1.71847576973063	0.085709870349597	0.956615669066242
TAF1B	39.4498144694736	0.138920084185923	0.271434734900206	0.511799214779927	0.608791539964713	0.999934059535101
AC010969.2	1.68045299800411	0.0671686467092969	0.734153518473659	0.0914912821625425	0.92710223301111	0.999934059535101
AC104794.2	4.73234093811102	-0.183694520746938	0.418840464434656	-0.43857873425598	0.660966808712645	0.999934059535101
KLF11	7.6857583704302	0.261091916037085	0.431589233503803	0.604954655419561	0.545209126071299	0.999934059535101
RRM2	2.78245364710696	0.106722179608908	0.881065958266349	0.121128479210459	0.903589272103777	0.999934059535101
HPCAL1	109.060481873843	0.327515973715728	0.227137752628041	1.44192662789997	0.14932307339669	0.999934059535101
ODC1	8.11935333885157	-0.702075060667309	0.721628822255662	-0.972903297394314	0.330601366006683	0.999934059535101
NOL10	75.5739819811368	0.131349030351399	0.16450451489602	0.798452434174359	0.42460798557149	0.999934059535101
ATP6V1C2	1.69299455134326	-0.588894179111352	0.666119540021494	-0.88406681343164	0.376660146668185	0.999934059535101
PDIA6	55.7275190331347	0.344896603265523	0.371476582899975	0.928447765328968	0.353175351259581	0.999934059535101
PQLC3	15.0850228994248	0.443178695019621	0.381056320218869	1.16302675353887	0.244818647970081	0.999934059535101
ROCK2	162.015375679127	0.16653019565164	0.129032680740494	1.29060478861599	0.196840754678474	0.999934059535101
E2F6	11.4477330589932	0.145639767045185	0.255182147304797	0.570728668064809	0.56818358264257	0.999934059535101
GREB1	2.08599306632754	0.582404241982559	1.04054607215422	0.559710192146341	0.575677129232775	0.999934059535101
LPIN1	33.6568050258911	0.102769876918298	0.319095392325701	0.322066314305789	0.747402457021747	0.999934059535101
MIR3681HG	6.96785445615221	0.00327020609838573	0.64891529837056	0.00503949607382857	0.995979080908032	0.999934059535101
AC093912.1	1.50994470004879	0.266943059341283	0.957430625349635	0.278811907905913	0.780389175512247	0.999934059535101
LINC00276	6.89222051904467	0.0203575232117695	0.520678814068106	0.0390980440565931	0.968812220395205	0.999934059535101
AC068286.1	1.84347070965475	-0.628369025194422	0.675646052053701	-0.930026932421828	0.352357140104977	0.999934059535101
NBAS	202.344069025353	-0.127359180625029	0.104944969323713	-1.21358061702012	0.224907912412688	0.999934059535101
DDX1	36.9699631525503	0.059807918728693	0.183984329152686	0.325070722077962	0.74512754703489	0.999934059535101
FAM49A	359.314499359064	-0.0717915678681657	0.473907499848273	-0.151488566631992	0.87959032926031	0.999934059535101
SMC6	63.5596632942989	0.25156781706626	0.160131691160128	1.57100580930416	0.116181299412022	0.999934059535101
GEN1	12.2239363770735	0.863862017372587	0.353161447853356	2.44608244366268	0.0144417972685911	0.610257686761207
KCNS3	2.23021248239602	0.784445340355318	1.10176230047914	0.711991452252606	0.476470069139085	0.999934059535101
RDH14	7.56384044922897	-0.145216861969597	0.35948855873565	-0.403954057621018	0.686246503534068	0.999934059535101
LINC01376	42.3969930506816	0.102366798335882	0.397427298728221	0.257573645956024	0.796735971042545	0.999934059535101
LINC00954	2.57492035213206	-0.169351493906007	0.500981231629882	-0.338039597521532	0.735333347875518	0.999934059535101
TTC32	10.5287205562687	-0.343541643750957	0.326543563009171	-1.05205455769866	0.292774519338329	0.999934059535101
WDR35	21.6841553663794	-0.452392318907446	0.289841110543979	-1.56082868319952	0.118564177805976	0.999934059535101
LAPTM4A	79.4047283205582	0.327358826006552	0.331803239882143	0.986605272820213	0.323836184318858	0.999934059535101
PUM2	342.003997501344	-0.159211484651568	0.137395438423095	-1.15878290050135	0.246544689219864	0.999934059535101
RHOB	60.9616155656968	-0.938237422730132	0.699892365507471	-1.3405453023478	0.180068126386301	0.999934059535101
HS1BP3	35.4770434055213	0.304075103156815	0.238294143190701	1.27604941978566	0.201938049883626	0.999934059535101
LDAH	60.6709116539221	0.109619868462848	0.256156689700827	0.427940681896211	0.66869430757728	0.999934059535101
TDRD15	2.49790144002327	0.927993688817711	0.727768976699468	1.27512125211257	0.202266328304975	0.999934059535101
AC018742.1	19.0394460415147	0.847686472342733	0.624210334094801	1.3580141597175	0.174459191167706	0.999934059535101
AC096570.1	2.30520306164911	0.312436971234704	0.847050692501403	0.368852742817617	0.71223748913598	0.999934059535101
KLHL29	1.98225395224924	-0.667053480226537	1.2336761571831	-0.540703876250347	0.588711706308081	0.999934059535101
ATAD2B	203.477970393547	-0.160593478990787	0.0983420337437294	-1.6330095369929	0.102466990885468	0.991362116433654
UBXN2A	48.8107746535687	0.284498057901837	0.20293976776235	1.40188421933643	0.160949823579633	0.999934059535101
MFSD2B	2.15593195646395	0.321914278275104	0.511735720736365	0.629063528752466	0.529307466171292	0.999934059535101
WDCP	4.57988743142474	0.0926992958884024	0.398511975548478	0.23261357644477	0.816061483996773	0.999934059535101
SF3B6	9.80394943296315	0.315963744596218	0.54797288215261	0.576604709625434	0.564206516972972	0.999934059535101
FAM228B	72.455316272787	0.0679590084388964	0.375165899871893	0.181143884511098	0.856254639471289	0.999934059535101
TP53I3	5.51376532957195	0.0818788732353072	0.373871192754919	0.21900289410364	0.826647793322772	0.999934059535101
ITSN2	448.351622895116	-0.136355696581518	0.190454968069857	-0.715947176192871	0.47402396682465	0.999934059535101
AC009228.1	2.84023583301034	0.212238566394867	0.49605909977768	0.427849356034364	0.668760800504422	0.999934059535101
NCOA1	415.598391494985	-0.0253773855428125	0.0954166067330046	-0.265964033009722	0.790266909150013	0.999934059535101
CENPO	3.35934914935985	0.358346516450833	0.553708256168755	0.647175678633224	0.517518250264755	0.999934059535101
ADCY3	61.1480809857664	0.805854288410732	0.574991503187008	1.40150642912829	0.161062686365749	0.999934059535101
DNAJC27	15.719918726311	0.133171295187781	0.245628313260028	0.542165898630762	0.587704225077444	0.999934059535101
DNAJC27-AS1	6.55775738397551	0.563194737710684	0.499587913261548	1.12731858149626	0.259607808885111	0.999934059535101
EFR3B	7.18266407119307	-0.778262472365331	0.832756423180038	-0.934561956776495	0.350014092391791	0.999934059535101
POMC	2.27660787212194	0.515380354317136	0.538217309743058	0.957569266144887	0.338280003035487	0.999934059535101
DNMT3A	203.790789552935	-0.322497974392357	0.334066024840535	-0.96537196365988	0.334358538879906	0.999934059535101
AC012074.1	4.35346048192794	0.0158519557794613	0.514254063984154	0.0308251443977888	0.975408987615881	0.999934059535101
DTNB	347.49761762316	0.019255396046879	0.211435116306246	0.0910700000230291	0.927436970073965	0.999934059535101
AC104699.1	3.99626903926017	-0.0736542403068237	0.72303785364124	-0.101867751371382	0.918861647446191	0.999934059535101
ASXL2	153.782152797834	-0.0761474279392391	0.118360400495044	-0.643352232847738	0.519995570832014	0.999934059535101
KIF3C	30.4262429595754	-0.0636805967668301	0.551228795642431	-0.11552480071839	0.908029163945194	0.999934059535101
RAB10	370.71026298036	-0.0442876789691187	0.180656354187653	-0.245148747566974	0.806341259134735	0.999934059535101
HADHA	66.0757779297191	0.261722879444701	0.134165673014157	1.95074398364986	0.0510875083698998	0.885557600174765
HADHB	86.9907357536485	0.186519422962903	0.164756387144799	1.13209221320796	0.257595668250773	0.999934059535101
ADGRF3	4.59621013985417	0.0347685940183608	0.55653260110636	0.0624735980412333	0.950185686570303	0.999934059535101
SELENOI	43.6319983988925	0.0545921009681796	0.18944984271076	0.28816123670014	0.773223319441615	0.999934059535101
CENPA	7.88513343851258	-0.0538945553438382	0.389496003431663	-0.138369982924084	0.889948018944717	0.999934059535101
MAPRE3	9.2147608490878	-0.664837407993233	0.734508621587391	-0.905145819195985	0.365388140998945	0.999934059535101
TMEM214	16.2327859277959	0.13870655735154	0.239125609972235	0.580057306984581	0.561875972907711	0.999934059535101
AGBL5	9.38976742105463	0.197462117063589	0.414743021575376	0.476107147779223	0.633998044995258	0.999934059535101
OST4	13.4003347185588	-0.0105369280622889	0.703144137049835	-0.014985445383216	0.988043791981785	0.999934059535101
EMILIN1	6.42597764058837	0.0340359667038904	0.730133792767949	0.0466160682343704	0.962819225353394	0.999934059535101
ABHD1	2.81333644662942	0.233321423485684	0.536417059171304	0.434962720697467	0.663589487056857	0.999934059535101
PREB	10.6554360671049	0.2851529130722	0.255719913407979	1.11509858294556	0.264808178692025	0.999934059535101
SLC5A6	8.46464201592869	0.301159872572079	0.318777251134375	0.944734517599344	0.344794430031801	0.999934059535101
ATRAID	11.9967678319284	0.101625536532564	0.459426112479409	0.221201045765805	0.824935895024274	0.999934059535101
CAD	17.6161859315378	0.08635422697184	0.258593988409337	0.333937488272725	0.738426730421433	0.999934059535101
UCN	4.40626938341126	0.769399202923902	0.541816082290717	1.42003758853188	0.155596738261252	0.999934059535101
MPV17	28.1281880463488	0.189432624448278	0.175958806365796	1.07657370699862	0.281670755862325	0.999934059535101
GTF3C2	47.1436201997583	0.109818486145769	0.126721575475515	0.866612380201884	0.386154427925795	0.999934059535101
AC074117.1	30.4447644466226	0.307627947489434	0.411705372406788	0.747204112715539	0.45494036191626	0.999934059535101
EIF2B4	15.6962931947163	0.192935833097232	0.27062408205431	0.712929284166634	0.475889517079337	0.999934059535101
SNX17	13.1045236849758	0.693007464643508	0.417099793020497	1.66149079006964	0.0966149171108265	0.978589440351367
ZNF513	5.70024574529098	0.228398222322243	0.31731415596287	0.719785795969874	0.471656891689542	0.999934059535101
PPM1G	41.7802297045345	0.302712627066601	0.194165307351333	1.55904590369925	0.118985515906212	0.999934059535101
NRBP1	37.8871950229724	-0.0171748769895724	0.170320950339876	-0.100838311172524	0.919678813908547	0.999934059535101
KRTCAP3	2.85552599679338	0.597195981134267	0.430423954860108	1.38745990875057	0.165301567977364	0.999934059535101
IFT172	28.3901330742912	0.123272079944028	0.169538802770114	0.727102456369111	0.467163194112743	0.999934059535101
ZNF512	57.3995924235965	0.039433247975624	0.11949904987415	0.32998796239094	0.741409057770452	0.999934059535101
GPN1	10.4010705635922	0.0346345291323257	0.451443115281751	0.076719586499198	0.938846622689466	0.999934059535101
SUPT7L	19.2287388519809	0.0223032209329388	0.178435063001694	0.124993488150516	0.900528705612747	0.999934059535101
SLC4A1AP	22.5889779331704	0.1238943782476	0.147948500561742	0.837415572156448	0.402359015637638	0.999934059535101
MRPL33	28.068142999066	0.549518532576716	0.395938826434797	1.38788746111316	0.165171316595104	0.999934059535101
RBKS	44.5213059640559	0.604138256368614	0.658861253463485	0.916943063798024	0.359172476298493	0.999934059535101
BABAM2	385.991875272146	0.00256067455402042	0.149276784102975	0.0171538700368437	0.986313863145828	0.999934059535101
AC104695.2	2.09116822236609	0.711085493967545	1.26704260419004	0.561216719639913	0.574649806356661	0.999934059535101
FOSL2	102.918477859656	2.7060535119257	1.20126233449563	2.25267490224096	0.0242796545324594	0.718657913502695
PLB1	74.892056068303	-0.0619065166134139	0.328252967143915	-0.18859392849379	0.850411091781311	0.999934059535101
AC074011.1	2.46567090407564	0.286734273107952	0.514363703167757	0.557454329187835	0.577217054699398	0.999934059535101
AC092164.1	3.40087596627816	0.513680409427391	0.452244029198002	1.1358478526258	0.25602024596752	0.999934059535101
PPP1CB	151.694699637393	-0.0948137143686762	0.424376356371653	-0.22341893685906	0.823209467302764	0.999934059535101
SPDYA	6.31282435182332	0.251102299615741	0.558113271087932	0.44991279122653	0.652773324038048	0.999934059535101
TRMT61B	23.2900040707596	0.126967781461155	0.208550571845523	0.608810516977162	0.542650041788917	0.999934059535101
WDR43	62.6195824877582	-0.118611557951497	0.251625754870777	-0.471380833064606	0.637368800855159	0.999934059535101
TOGARAM2	1.6964605259623	2.10977717501736	1.11258873711362	1.89627766724544	0.057923337768969	0.918926298812761
CLIP4	31.0803536664403	0.892565716203488	0.881888830432725	1.0121068386426	0.311486972952693	0.999934059535101
ALK	7.91868475868965	-0.219392993318416	0.979212315189996	-0.224050484164762	0.822718020907411	0.999934059535101
YPEL5	38.4438232537054	-0.0734875034310021	0.238470663841823	-0.308161608841522	0.757959363545129	0.999934059535101
LBH	3.18554114079635	-0.38997297398013	0.571035716664593	-0.682922210642014	0.494655998362204	0.999934059535101
LCLAT1	38.7263719450926	0.136146914848937	0.336139549885942	0.405030931037822	0.685454774935063	0.999934059535101
AL121652.1	1.66638098564557	0.479163332995754	0.623805269639083	0.768129665324861	0.442410154231643	0.999934059535101
MEMO1	25.9538396000538	0.202827083457045	0.28122956860051	0.721215356075033	0.470777025249263	0.999934059535101
DPY30	21.6738373208036	0.292628327702071	0.288530710004359	1.01420166920066	0.310486532303666	0.999934059535101
SPAST	75.6837141840565	0.073999399114318	0.145188533639573	0.509677983924126	0.610277079549339	0.999934059535101
SLC30A6	45.7113395702434	0.0757824046628024	0.118556901679505	0.639207027083631	0.522688261313627	0.999934059535101
NLRC4	34.9613371515728	0.168636700752331	0.274839593045019	0.613582267692807	0.539491404168252	0.999934059535101
YIPF4	85.8983360620388	0.10372722767474	0.122926423846636	0.843815547779635	0.398772485970891	0.999934059535101
AL133245.1	1.61081132985271	-0.551309660651726	0.669250526025621	-0.82377172555352	0.410069276018717	0.999934059535101
BIRC6	467.93502437501	-0.0521986178437286	0.131089914725707	-0.398189425578232	0.690490560061899	0.999934059535101
TTC27	80.4675501335746	-0.0788195032964883	0.212168693401579	-0.371494502948671	0.710269249510397	0.999934059535101
LINC00486	198.562862487158	-0.0562418604222825	0.394903356558513	-0.142419302060172	0.88674881694943	0.999934059535101
LTBP1	4.58687277558186	-0.950065746985234	0.934425214713182	-1.01673813166188	0.309278020757978	0.999934059535101
RASGRP3	91.4558683626196	0.396936100249053	0.338830382181909	1.17148910228466	0.241402235693791	0.999934059535101
AC020594.1	4.66871536299608	1.01389762941777	0.374898083995034	2.70446201968641	0.00684150902394906	0.479174960508252
FAM98A	8.90456879208526	0.384856270268933	0.358234545122375	1.0743136738459	0.282682118530118	0.999934059535101
LINC01320	23.0428820363749	1.27827970750695	0.533564424378169	2.39573638927801	0.0165870147570948	0.650461245207302
CRIM1	31.2259508226916	1.00523259684584	0.558367103247638	1.80030770258329	0.0718120653439402	0.939234386684071
FEZ2	213.401231240278	-0.195341165157072	0.194600876048384	-1.0038041406787	0.315473028178103	0.999934059535101
VIT	1.55893814158819	0.30070880100345	0.662454253098836	0.453931421825419	0.649878186802423	0.999934059535101
STRN	111.852268662962	-0.00757806359184655	0.0978373946853378	-0.0774556969369322	0.938261034068294	0.999934059535101
HEATR5B	176.488497400179	-0.468658589667931	0.265640210769711	-1.76426072058127	0.0776880938697631	0.93932119112817
GPATCH11	27.7123090518808	-0.505776931239283	0.224297412283956	-2.2549387712016	0.0241371722799736	0.718443708025322
EIF2AK2	122.552494420433	0.203041831988259	0.29317635842628	0.692558680645849	0.488586548265652	0.999934059535101
CEBPZOS	39.3474659456464	0.250699416683363	0.138339229133796	1.81220770314469	0.0699541092672524	0.939234386684071
CEBPZ	57.6416889481473	-0.020449688482197	0.27036825356325	-0.075636426291495	0.939708355467253	0.999934059535101
NDUFAF7	27.3184907873664	0.142990299235967	0.162085992666435	0.882187886094725	0.37767521172474	0.999934059535101
PRKD3	150.728697833988	-0.319479777778017	0.240783882538087	-1.3268320720241	0.184564238621855	0.999934059535101
QPCT	3.06634408944179	-0.130833597231164	0.629025265618562	-0.207994184625488	0.835233508059198	0.999934059535101
CDC42EP3	23.4038380831468	0.206470742038222	0.353262101751759	0.584468984967175	0.558904826014018	0.999934059535101
RMDN2	36.7921412122097	-0.165802605990473	0.254082356725975	-0.652554581620513	0.514043474131176	0.999934059535101
RMDN2-AS1	4.78560647525039	0.0394368419458821	0.398625578315006	0.0989320407199707	0.921192228873898	0.999934059535101
CYP1B1	5.39068342781334	-0.118615745774955	1.1097936116748	-0.10688090517655	0.914883461867969	0.999934059535101
CYP1B1-AS1	16.7479336432292	-0.643825515302768	0.606506341808153	-1.06153138215069	0.288448478876939	0.999934059535101
AC009229.2	1.55852985887243	-0.563957477014117	1.05294368101759	-0.535600799151097	0.59223447632877	0.999934059535101
ATL2	89.1082855016016	-0.152666836653321	0.192556180427888	-0.792843087737165	0.427869249080242	0.999934059535101
LINC02613	2.51691889648787	0.167696282353457	0.689710712603333	0.243140028549771	0.807896923131686	0.999934059535101
HNRNPLL	51.2738791442462	0.0759110209255183	0.191608589951922	0.39617754582175	0.691974054826896	0.999934059535101
GALM	72.1107375630922	0.572185878153128	0.337370422714127	1.69601672117527	0.0898827134503077	0.962250291774965
SRSF7	90.81828779454	0.223462437026607	0.382311281886522	0.584503904577252	0.558881339062557	0.999934059535101
GEMIN6	4.75832636345082	0.127650776204824	0.331712162209514	0.384823924918972	0.700367872121844	0.999934059535101
DHX57	37.5076878581728	0.303941475787239	0.303833332016268	1.000355931228	0.317138288643234	0.999934059535101
SOS1	303.762876981775	0.106135683495905	0.191178817028321	0.555164453602528	0.578782180044564	0.999934059535101
CDKL4	2.52635563254789	0.241817456496764	0.581975933282775	0.415511093616422	0.677767795758222	0.999934059535101
MAP4K3	299.184278629555	-0.0531240907248993	0.195343630077776	-0.271951999170631	0.78565892782976	0.999934059535101
MAP4K3-DT	87.8157880507845	0.275796876430177	0.292501734659446	0.942889712265404	0.345737317572495	0.999934059535101
TMEM178A	1.92136232696155	0.477917966687338	1.67914450168688	0.284619915800705	0.775935351469154	0.999934059535101
THUMPD2	58.7853362340253	0.023611058959572	0.214557756029984	0.110045236287205	0.912373499374943	0.999934059535101
SLC8A1-AS1	55.4913303723776	-0.307120842916475	0.661191380233856	-0.4644961384824	0.642292325488578	0.999934059535101
SLC8A1	1637.4143321274	-0.417172109475404	0.223552816192943	-1.86610089096508	0.0620272513591797	0.923066770237108
C2orf91	10.5859548031235	-2.4962893392617	1.03013575431812	-2.42326249603292	0.0153818076056544	0.626912269613973
PKDCC	48.8082145531124	-0.903223996041718	0.849459008520493	-1.06329321012778	0.287649003372749	0.999934059535101
AC083949.1	8.19663818517675	-0.781516968763937	0.654778050581158	-1.19356012021217	0.232650081651709	0.999934059535101
EML4	326.751829588991	-0.448269257485216	0.314975370255661	-1.42318828650431	0.154681580302017	0.999934059535101
COX7A2L	27.7281921296107	0.262284214808586	0.264730072102122	0.990760938966567	0.32180232683404	0.999934059535101
MTA3	79.2222605456036	-0.0963882080179476	0.192317125678408	-0.501194096354828	0.616234528754057	0.999934059535101
OXER1	2.39760381391712	-0.216455418955249	0.454890505421664	-0.475840705346454	0.634187867844312	0.999934059535101
HAAO	24.9149477538579	0.2421117937254	0.261135842629404	0.927148840571067	0.353849260796708	0.999934059535101
ZFP36L2	706.913242021196	-0.19331680463594	0.286612104985836	-0.67448932293175	0.500000271549229	0.999934059535101
THADA	239.613029562631	0.39606776088522	0.140395114323875	2.82109361705804	0.00478602336923172	0.460546695190896
PLEKHH2	13.7491740932622	0.997577588620717	0.534451210894018	1.86654566083215	0.0619650619709162	0.923066770237108
DYNC2LI1	18.3747031080456	0.559947133951497	0.309167057488059	1.81114746991802	0.0701180270706748	0.939234386684071
LRPPRC	97.3267829967344	0.03719935837601	0.182646564524583	0.203668535856875	0.838612531550181	0.999934059535101
AC013717.1	4.80529688849052	-0.2599579394047	0.547240746540318	-0.475033960917871	0.634762767332522	0.999934059535101
PREPL	28.6534331677203	-0.477118927556027	0.583547500386149	-0.817617978382745	0.413575358473999	0.999934059535101
CAMKMT	253.996678435525	-0.0908819241534155	0.150468739040136	-0.603992063289461	0.545848918877057	0.999934059535101
SRBD1	131.891039605044	0.0463863333727018	0.137749474108831	0.3367441775934	0.736309757438795	0.999934059535101
PRKCE	326.163316451309	0.0746023288581964	0.310170821908633	0.240520137900566	0.809927053604821	0.999934059535101
EPAS1	17.2117648235801	1.65041180154394	0.730577323328433	2.25905150467146	0.0238801812527834	0.716388692438049
ATP6V1E2	8.63045455037791	0.113457508049916	0.326245266659818	0.347767522304683	0.728014782400071	0.999934059535101
RHOQ	239.259939392748	-0.280026294847361	0.186649862289846	-1.50027592526434	0.133542942974125	0.999934059535101
AC018682.1	45.6748417079076	-0.0634614367196771	0.70504082472604	-0.0900110099927001	0.9282784656369	0.999934059535101
PIGF	48.8923974751052	-0.164807187492048	0.162668188715734	-1.01314945960364	0.310988776869431	0.999934059535101
CRIPT	10.3074800471231	-0.118979361534352	0.441610548200192	-0.269421466537108	0.787605368785554	0.999934059535101
SOCS5	58.5932072791952	-0.320503542422255	0.179068107270499	-1.78984157093985	0.0734793840993175	0.939234386684071
LINC01119	2.31528746884318	0.0956305747448434	0.601807338921856	0.158905630689328	0.873743224418396	0.999934059535101
AC016722.2	2.21282324268531	0.14966247297488	0.517967415174898	0.288941868909543	0.772625862784353	0.999934059535101
MCFD2	32.3464760421395	-0.0407540303800718	0.160117572859468	-0.25452565669254	0.799089485415764	0.999934059535101
TTC7A	473.142905693729	-0.478480213228209	0.376230405987466	-1.27177443825247	0.203453273610937	0.999934059535101
AC093732.1	1.83347110299813	0.133552035429792	0.721836277487487	0.185017073254686	0.853215644239622	0.999934059535101
STPG4	12.2227111923901	-0.0584241909962335	0.711620972949985	-0.0821001533358963	0.934567071192919	0.999934059535101
AC073283.3	2.20723935360699	-0.913699158111449	0.899610001609106	-1.01566140491673	0.309790652938431	0.999934059535101
EPCAM-DT	3.07886931817595	-0.253175454282779	1.03076267741652	-0.245619539618306	0.80597676209075	0.999934059535101
EPCAM	1.77163298501931	0.121936225625251	0.77868373292959	0.156592748080788	0.875565818226331	0.999934059535101
MSH2	30.8904564384784	-0.166833506149889	0.257330017443129	-0.648325087790271	0.516774710945296	0.999934059535101
MSH6	25.0950559099971	0.0394251073588084	0.186795331834065	0.211060453019408	0.832840098987273	0.999934059535101
FBXO11	441.660895712161	-0.126823993654713	0.113545828189114	-1.1169410244072	0.26401954224845	0.999934059535101
AC079807.1	2.19381252573518	0.486887402998004	0.517304721063999	0.941200385715732	0.34660217912048	0.999934059535101
AC092650.1	8.26862701780477	0.311624648296673	0.492470483711295	0.632778326019148	0.526878412373086	0.999934059535101
FOXN2	103.590140831847	-0.191767078364859	0.182905187190261	-1.04845073729582	0.29443098778949	0.999934059535101
PPP1R21	143.573453838055	0.132357199536047	0.14271461302083	0.927425697582415	0.353705553441592	0.999934059535101
AC009975.1	3.27723349524911	1.17604140268952	0.682885888568333	1.7221638671654	0.0850398382488737	0.956615669066242
AC007402.1	19.0723084121138	-0.201915810034202	0.405638964860499	-0.497772224874013	0.618644594880154	0.999934059535101
ASB3	7.92884971772303	-0.0778767731614192	0.509979419401971	-0.152705717522369	0.878630351721069	0.999934059535101
GPR75-ASB3	37.55141061422	0.339909276944088	0.366808804441171	0.92666608006298	0.354099934125913	0.999934059535101
CHAC2	1.56284978598791	0.441249938042601	0.611392729449243	0.721712766260877	0.470471091535754	0.999934059535101
ERLEC1	24.8021629261995	0.0366961222343262	0.196592084146876	0.186661240169315	0.851926247760078	0.999934059535101
PSME4	191.069509200161	-0.167598880912909	0.143180697798275	-1.17054102606091	0.241783314206815	0.999934059535101
ACYP2	204.672584833157	0.140033362402155	0.18047170450505	0.775929738050636	0.437790472790437	0.999934059535101
SPTBN1	14.1509462118837	0.78677774447286	0.796246297902709	0.988108511832596	0.323099507542562	0.999934059535101
EML6	18.2530930695809	0.241838935500147	0.605927652963767	0.399121799966123	0.689803460018044	0.999934059535101
RTN4	527.385610556504	-0.437181325204519	0.152471205251851	-2.86730418692753	0.00413984897662313	0.450527624719122
CLHC1	20.7367081733584	0.95167741204585	0.378618887592933	2.51354975473129	0.0119522917057396	0.573882304129704
RPS27A	94.5604373943706	-0.255365785607754	0.539057674610015	-0.473726277605639	0.635695112157401	0.999934059535101
MTIF2	37.9157673877294	0.0577477656165413	0.264205474594302	0.218571419480294	0.826983918428269	0.999934059535101
AC012358.3	22.6671689113551	-0.124026928864118	0.348889373558581	-0.355490703540424	0.722222008224084	0.999934059535101
CCDC88A	582.012512879816	-0.0606612673462741	0.260633370620957	-0.232745588954128	0.815958966299652	0.999934059535101
CFAP36	13.8823789555432	0.243817645300135	0.479145580104075	0.508859218209162	0.610850907350461	0.999934059535101
PPP4R3B	115.622001947883	-0.0940938620019666	0.166790316531303	-0.564144633566344	0.57265570434349	0.999934059535101
AC015982.1	2.52653473797402	0.208941336359375	0.598819178885733	0.348922251869366	0.727147679226147	0.999934059535101
PNPT1	43.7941275794658	0.277924213218131	0.270628145735516	1.02695975122168	0.304439416745456	0.999934059535101
AC132153.1	44.5558023665135	-0.121809562337665	0.360209915273504	-0.338162713386654	0.735240572768916	0.999934059535101
VRK2	118.64287168284	0.0199525854122056	0.25370006877563	0.0786463539741939	0.937313916557185	0.999934059535101
FANCL	42.3171121372138	0.0495173685007013	0.33712949104203	0.146879373701922	0.883227232734384	0.999934059535101
AC007100.1	1.90745782244723	0.446829586428249	0.663522542504908	0.673420355458299	0.500679902235504	0.999934059535101
PAPOLG	154.004436063685	0.276148144719647	0.588821638104255	0.468984369543079	0.639080808493947	0.999934059535101
LINC01185	2.4355911291887	0.392820725212559	0.475384100733377	0.826322808454369	0.408620998401185	0.999934059535101
REL	410.592162505586	-0.0264912993146621	0.4336426160533	-0.0610901658046589	0.951287401074743	0.999934059535101
PUS10	41.4150825535386	0.320201585952396	0.257878258276347	1.24167732515574	0.214355639265042	0.999934059535101
PEX13	48.2584271540429	-0.0239588105188776	0.284824987603394	-0.0841176566721708	0.932962886402649	0.999934059535101
KIAA1841	32.6366299524579	0.148442708979607	0.254288881824433	0.583756190654433	0.559384356644897	0.999934059535101
C2orf74	16.1953765060908	-0.00159403384873794	0.353211314483469	-0.00451297504744159	0.996399179109315	0.999934059535101
USP34	478.752666370518	-0.0394034932358006	0.107508295700561	-0.366515839350202	0.713980195576031	0.999934059535101
AC016727.1	7.03523525803345	0.265862091984398	0.344762664451861	0.771145252654005	0.440620840426402	0.999934059535101
XPO1	272.024331378304	-0.147614970162098	0.25692310059939	-0.574549232115443	0.565596195285956	0.999934059535101
FAM161A	3.68009006193885	-0.141938776098858	0.890192767416808	-0.159447235805724	0.873316526105919	0.999934059535101
CCT4	106.014413118085	0.0934023830026011	0.465264708504699	0.200751059118119	0.840893232929673	0.999934059535101
AC107081.2	4.21934409767432	-0.150104124887399	0.684900195709654	-0.219162041166991	0.826523823424035	0.999934059535101
COMMD1	171.937086998679	0.117465879804017	0.177036304808868	0.663512944030521	0.507002092192067	0.999934059535101
AC018462.1	8.93526020668123	0.0725601283372654	0.515508363515647	0.140754512385449	0.888063879066734	0.999934059535101
B3GNT2	20.1928823638738	-0.108723532630041	0.338747189624265	-0.320957740640259	0.748242416030491	0.999934059535101
EHBP1	161.386819187938	-0.0491975911040817	0.175617158745635	-0.280141140281969	0.779369222427922	0.999934059535101
AC092567.1	1.98389484762074	0.31918071201465	0.656265000915838	0.486359491317111	0.62671230621705	0.999934059535101
AC007098.1	5.83581261700033	0.344642538511195	0.514030317284402	0.670471228879894	0.502557441328318	0.999934059535101
WDPCP	174.933684630365	0.0597883875445532	0.177827479239382	0.336215683876782	0.736708226629187	0.999934059535101
MDH1	16.8196785269809	-0.393903303256356	0.718277940391709	-0.548399555527967	0.583417581576777	0.999934059535101
UGP2	103.06594048232	0.51326882904916	0.299690847251034	1.71266100969451	0.0867749221680277	0.956615669066242
VPS54	167.019422816788	0.156614904355492	0.104823286762621	1.49408503770881	0.135153394184762	0.999934059535101
PELI1	531.0691573826	-0.205851210722276	0.26743059015243	-0.769736964664158	0.441455938287464	0.999934059535101
AC012368.1	93.2868367325549	-0.0564100943916609	0.218809398597509	-0.257804713843325	0.796557626316541	0.999934059535101
LINC00309	2.05225588809208	-0.152260912061581	0.793715903116524	-0.191833011615024	0.847873011637329	0.999934059535101
LGALSL	2.17237539898777	-0.617620497174515	0.866327079543829	-0.712918378933425	0.475896265585947	0.999934059535101
AFTPH	175.521465427644	-0.0945950847578812	0.132746663322309	-0.712598587342299	0.476094186162858	0.999934059535101
SERTAD2	103.593342502518	-0.206042335423493	0.188137302525783	-1.09517003091536	0.273442152556992	0.999934059535101
LINC01800	5.80316710571748	0.181654864560004	0.443955532665214	0.409173557246757	0.682412298292121	0.999934059535101
SLC1A4	45.9515241408272	-0.284122727529474	0.225755119879881	-1.25854389340383	0.208195123496072	0.999934059535101
LINC02576	12.9993891050992	-0.0545584045945585	0.518424139358268	-0.105238935559779	0.916186216134726	0.999934059535101
CEP68	44.8281199694738	0.257294014225046	0.320993328111354	0.801555645218237	0.422810043590038	0.999934059535101
RAB1A	428.33699949951	-0.0300484829070628	0.245943373606159	-0.122176428120323	0.902759294218579	0.999934059535101
ACTR2	247.632780372493	0.008920006801396	0.146971353679112	0.0606921456331647	0.951604387027715	0.999934059535101
SPRED2	117.752276708222	-0.00196186765955926	0.217245699524639	-0.00903063979564186	0.99279468986814	0.999934059535101
MEIS1	15.845842287338	0.363838396859627	0.900169081993191	0.404188950873542	0.686073778156292	0.999934059535101
LINC01829	3.22502251207378	0.529091101522594	0.465249687411969	1.13721968189974	0.255446461098852	0.999934059535101
ETAA1	11.4896480640022	-0.0600237329202923	0.298677821462845	-0.200964814281529	0.840726086884208	0.999934059535101
C1D	26.0904811702232	-0.0588405156723325	0.195409461043143	-0.301113955067618	0.763327599981219	0.999934059535101
WDR92	5.2171675392483	0.43758827642176	0.364861336984164	1.19932761316596	0.230400582096279	0.999934059535101
AC017083.3	4.59566385110337	0.416974031804929	0.457704772650346	0.911010888941434	0.362289636357941	0.999934059535101
PNO1	10.4217213830625	0.545194578979883	0.37472958972582	1.45490133132744	0.145696579214209	0.999934059535101
AC017083.1	2.83039305540811	0.259796698653874	0.539591924401426	0.481468841369465	0.630183319737803	0.999934059535101
CNRIP1	18.6564544956043	0.488465680014987	0.413797213635273	1.18044700137959	0.237822477617812	0.999934059535101
PLEK	111.79993170607	0.0892590378764503	0.269945728689398	0.330655492531066	0.740904724675729	0.999934059535101
FBXO48	2.47075485363233	0.119244598152965	0.458033013794202	0.26034061860559	0.794601043372709	0.999934059535101
APLF	40.7834465988967	-0.050398800861951	0.227330152200392	-0.221698707250784	0.824548436538141	0.999934059535101
ARHGAP25	361.550379761646	-0.412856571131033	0.380154870169908	-1.08602204924143	0.277469237275683	0.999934059535101
ANTXR1	22.3781649439724	0.47878213616167	0.785850314229739	0.609253604016121	0.542356354709788	0.999934059535101
GFPT1	64.5896443361438	-0.0851173906268761	0.138415493210147	-0.614941208190096	0.53859354746074	0.999934059535101
NFU1	25.975875263273	0.244652368881099	0.175349187035501	1.39522955890048	0.162946626080984	0.999934059535101
AAK1	423.281680774117	0.152737089201468	0.121384134152344	1.25829533050649	0.208284969272976	0.999934059535101
ANXA4	123.998702443947	0.073680512287269	0.269807687307529	0.273085296503384	0.784787649003764	0.999934059535101
AC092431.1	1.79852635821903	0.341192201629312	0.586081012544557	0.582158770419767	0.560459741755427	0.999934059535101
GMCL1	30.9654162902168	0.0289867624575312	0.257776192743407	0.11244933889758	0.91046713658339	0.999934059535101
SNRNP27	7.5239064909439	0.172753636383914	0.543376938168995	0.317925963081978	0.750541097893238	0.999934059535101
MXD1	62.7108970223518	1.32753063066273	0.689394481392344	1.92564731296016	0.0541484267535887	0.909069718908757
PCBP1	73.8903017802605	0.244093847883792	0.411054397064658	0.593823711963351	0.552630027762478	0.999934059535101
AC016700.3	1.52592935370684	0.27642842069173	1.01390802067898	0.272636585423808	0.785132585833596	0.999934059535101
C2orf42	19.4629692537235	0.0745007681743208	0.248808257650065	0.29943044848255	0.764611632734179	0.999934059535101
PCYOX1	13.6962956101489	0.338345981423895	0.551468264002369	0.613536632132364	0.539521568745433	0.999934059535101
SNRPG	19.9817692031741	0.00373857237583756	0.231988853982275	0.0161153103335008	0.987142399221497	0.999934059535101
FAM136A	11.5414212363529	0.42228336024907	0.212796705123012	1.98444501292893	0.0472062522459556	0.864890246845521
TGFA	63.8400730659586	0.34838550050821	0.445454397554133	0.782090158770681	0.434161589927175	0.999934059535101
AC007040.2	3.0094237185634	0.386165081622045	0.54519312310359	0.708308790513982	0.478753519371711	0.999934059535101
AC007881.2	21.3859454354469	0.0686275399523423	0.685641815871739	0.100092407381962	0.920270963093657	0.999934059535101
NAGK	116.302624607852	0.116099961148055	0.249464979483955	0.465395829860448	0.641648019965672	0.999934059535101
MCEE	24.8282971473916	0.1434878869156	0.217563257746882	0.659522606903308	0.50956023392919	0.999934059535101
MPHOSPH10	28.6543084671517	0.0840290899369907	0.253918529141749	0.330929334779195	0.740697863268665	0.999934059535101
PAIP2B	4.47366735468994	0.0685645247417332	0.603627508942615	0.11358747526573	0.909564816377217	0.999934059535101
ZNF638	510.802685085185	-0.158273842322667	0.162255659843597	-0.97545960785116	0.329332328336421	0.999934059535101
DYSF	10.6899254605968	-1.35999831653691	1.06745990922499	-1.27405095477948	0.202645358389213	0.999934059535101
EXOC6B	295.16716777715	0.00472772417481743	0.133330460849701	0.035458695220043	0.971713982086824	0.999934059535101
SPR	7.01710692270992	0.787198176327487	0.990275864067957	0.794928165868603	0.426655289115873	0.999934059535101
SFXN5	68.2858168144417	-0.0271475276808611	0.354726983248354	-0.0765307658082904	0.938996838166438	0.999934059535101
RAB11FIP5	4.9265332974715	-0.474596303000601	0.4576194886751	-1.03709810168848	0.299690139808633	0.999934059535101
SMYD5	7.20602014344511	-0.477065955680087	0.361068388844052	-1.32126203904861	0.186414006744977	0.999934059535101
PRADC1	3.1547640472503	0.510154105876388	0.858707687251162	0.594095189143421	0.552448448400276	0.999934059535101
CCT7	18.0169568772981	0.0362208960880527	0.448931104850125	0.0806825272224007	0.935694432765008	0.999934059535101
FBXO41	13.1612566148371	0.107017763854828	0.346106961308623	0.309204309125122	0.757166116206394	0.999934059535101
ALMS1	83.416664268145	-0.203791625756372	0.222945372201565	-0.914087714599988	0.360670757409629	0.999934059535101
TPRKB	11.9869634020699	0.24765770107618	0.279959958950997	0.884618293287894	0.376362536913161	0.999934059535101
DUSP11	17.782388583255	-0.0638130756782418	0.259857466415864	-0.24556952916688	0.806015479227872	0.999934059535101
STAMBP	41.7939098090349	0.178526955405039	0.124939279328887	1.42890975811609	0.1530301724013	0.999934059535101
AC073046.3	3.27532000815147	0.169861925727151	0.682940368226905	0.248721460364332	0.803576247425986	0.999934059535101
DGUOK	37.3694010125641	0.164788451764735	0.165990360409968	0.992759166000576	0.320827333896755	0.999934059535101
DGUOK-AS1	4.76078942816015	0.134278559502409	0.56816709975099	0.236336386885583	0.81317165386922	0.999934059535101
TET3	200.821710078561	-0.058552757959086	0.134760061333359	-0.434496373626921	0.663928027612113	0.999934059535101
AC073263.1	1.76813985455961	-0.597390297959919	0.610478536597538	-0.978560689929305	0.327797090484117	0.999934059535101
BOLA3	2.62330902821673	0.745737685098044	0.687597374227719	1.08455574882849	0.278118462992349	0.999934059535101
MOB1A	102.790310023685	-0.194118967394256	0.20445929647979	-0.949425977377577	0.342404003434399	0.999934059535101
MTHFD2	54.560953298203	-0.3882808711	0.367281619706334	-1.05717479521697	0.290431820673791	0.999934059535101
AC006030.1	30.4281965256211	0.0103053326405109	0.441788301934965	0.0233264045140516	0.981389909685115	0.999934059535101
DCTN1	7.7548230037117	0.0728093257690849	0.278728594051562	0.261219434686403	0.793923291572072	0.999934059535101
WDR54	1.93217935322361	0.335689088297195	1.01500518807691	0.330726475332813	0.740851102216138	0.999934059535101
RTKN	7.90802443312709	-0.489115223497906	0.759491246580168	-0.644003766600723	0.51957299151715	0.999934059535101
MOGS	22.2564188658667	0.299194663816697	0.267208425293787	1.11970520198883	0.262839407546341	0.999934059535101
CCDC142	21.1534646618643	0.250983258154213	0.246359189715955	1.0187696202589	0.308312351608847	0.999934059535101
TTC31	16.326976239051	-0.126264265804814	0.19153714542567	-0.659215555939323	0.509757359037089	0.999934059535101
PCGF1	2.41093300933528	1.38671690623897	0.640220656927095	2.16599838076902	0.0303113106732414	0.769575021901097
AUP1	41.0822225123505	0.325989164347487	0.230854404214028	1.41209852788972	0.157920952164658	0.999934059535101
HTRA2	7.90444310381997	0.00556853069551445	0.329781365741766	0.0168855225733854	0.986527942434784	0.999934059535101
LOXL3	91.4635116281513	0.0258483892656041	0.383272281031958	0.0674413218613345	0.946230373963726	0.999934059535101
DOK1	30.8862509010548	0.00237644289798384	0.229779186723496	0.0103422896210505	0.991748193894535	0.999934059535101
M1AP	12.9057405299668	0.0419564361861585	0.529885783793803	0.0791801506463612	0.936889332505578	0.999934059535101
SEMA4F	2.89768953426577	0.591314373601736	0.68340680381838	0.865245078477272	0.386904288192687	0.999934059535101
HK2	172.233102870929	-0.528095465356999	0.536366432597788	-0.984579632993193	0.324830597996178	0.999934059535101
POLE4	6.59364506474664	-0.290793666514459	0.537380136735919	-0.541132145822802	0.588416502694401	0.999934059535101
TACR1	1.84919228558315	0.974305619480902	0.921460273772339	1.05734956482955	0.290352080334581	0.999934059535101
AC007681.1	3.67395890848545	0.711097962911225	0.516398825235464	1.37703249535276	0.168502201394621	0.999934059535101
EVA1A	8.69430832962504	-0.228118283015765	0.673422732535453	-0.338744553746937	0.734802173828417	0.999934059535101
AC007099.1	3.78393617223589	-0.11359241351634	0.383906706632758	-0.295885462675706	0.767317553361281	0.999934059535101
MRPL19	21.2414746646592	-0.0324783680000598	0.36348468870289	-0.0893527815874727	0.92880154813916	0.999934059535101
GCFC2	36.921537324874	0.0537264419405501	0.214810610417678	0.250110745628832	0.802501706212409	0.999934059535101
SUCLG1	26.0429266237545	0.102835462377841	0.165961362735747	0.619634960105634	0.535498144687588	0.999934059535101
DNAH6	1.65371806443552	-2.33914321290082	1.73267261017371	-1.35002030918369	0.177009468455198	0.999934059535101
TRABD2A	2.46834012795624	-0.240228457799839	0.531040168349755	-0.452373421291963	0.650999991020574	0.999934059535101
TMSB10	102.042243151127	-0.335228688438631	0.489180020056639	-0.685286959184917	0.493162859274969	0.999934059535101
KCMF1	115.269597349844	-0.113884412845678	0.119585265052243	-0.952328138386663	0.340930591641424	0.999934059535101
TCF7L1	2.26526412283305	-0.203988364486518	0.831497698409191	-0.245326433105931	0.806203686330662	0.999934059535101
TGOLN2	132.417588755503	0.269887915768361	0.197830979710983	1.36423484412122	0.172493664957858	0.999934059535101
RETSAT	8.82891832495889	0.152250661902928	0.268487699305011	0.567067550197025	0.57066828846063	0.999934059535101
ELMOD3	61.7155797601189	0.115574280396771	0.157775818343618	0.732522141923314	0.463849933190544	0.999934059535101
CAPG	63.5224820211352	-0.113884202767473	0.325648708358374	-0.34971489167445	0.726552676615919	0.999934059535101
MAT2A	147.823854111278	0.0784732798149698	0.366996068532615	0.213825941320665	0.830682794527124	0.999934059535101
GGCX	32.3672435224962	0.663923752804321	0.494725504677206	1.34200429637747	0.179594602607323	0.999934059535101
VAMP8	21.9144845211198	0.338739775794038	0.294966844046292	1.14839949855814	0.250803680611331	0.999934059535101
VAMP5	4.38093961363449	-0.497018687116341	0.62389523484174	-0.796638056135205	0.425661268746611	0.999934059535101
RNF181	4.65098694074453	0.0374529099365611	0.492913211103679	0.0759827675397471	0.939432808071132	0.999934059535101
TMEM150A	10.8197684010751	0.375771186357297	0.288521762238913	1.30240153616605	0.192779157732666	0.999934059535101
USP39	63.9414462943848	0.162629073672016	0.163414768605698	0.995192020033525	0.319642882190982	0.999934059535101
C2orf68	26.1382189305727	0.131726514184013	0.210600346817426	0.625480993619684	0.531655418891635	0.999934059535101
GNLY	33.0509790612836	-2.00138140037858	0.814863686573135	-2.45609349558241	0.0140456609481606	0.60867334300502
ATOH8	21.2892023421306	2.29022425196159	1.01911681770508	2.24726372107065	0.0246231779665365	0.721132899370139
ST3GAL5	97.610302551047	0.462368926636228	0.197104125129175	2.34581050159761	0.0189857574279446	0.681885491345088
POLR1A	31.2167877992839	0.264173064666129	0.279802444854675	0.944141373758673	0.345097409203568	0.999934059535101
PTCD3	66.411322841539	0.0356169490883062	0.109810439532373	0.324349390094246	0.745673531104069	0.999934059535101
IMMT	66.7178312815162	0.0719391815698654	0.212671144027827	0.338264892017756	0.735163578042941	0.999934059535101
MRPL35	9.8241756605572	-0.136562839759224	0.233856197415874	-0.58396074710977	0.559246721364212	0.999934059535101
REEP1	2.13896614467684	-1.50912620846439	1.54963686853543	-0.97385796576373	0.330127067093528	0.999934059535101
KDM3A	114.526657660327	-0.366170067861443	0.301124506752289	-1.21600885896232	0.223981547315438	0.999934059535101
CHMP3	9.27925826715396	0.185868504324853	0.54319338426898	0.34217740809747	0.732217385911711	0.999934059535101
RNF103-CHMP3	12.2243540823947	0.245540572099922	0.422483748188613	0.581183473098481	0.561116805044081	0.999934059535101
AC015971.1	4.84383131334797	-0.294262535547518	0.606653868674744	-0.48505836811087	0.627634942582364	0.999934059535101
RMND5A	61.698980056451	0.17832279260062	0.193886878820417	0.919725943733343	0.357715991579403	0.999934059535101
RGPD1	2.01071896744504	0.11709161642394	0.697861257578655	0.167786383256478	0.866751335216251	0.999934059535101
PLGLB1	17.3854122222622	0.513818817147499	0.456437631396905	1.1257152824472	0.260286052927863	0.999934059535101
CYTOR	8.74323604783909	-0.468626882759792	0.568676593084516	-0.824065714078275	0.40990222014111	0.999934059535101
RGPD2	6.18401142976448	-1.70871306558951	1.08403815566513	-1.57624808375966	0.114968641084226	0.999934059535101
KRCC1	93.4791802545561	0.170338874716124	0.246675827372758	0.690537360431027	0.489856323743567	0.999934059535101
THNSL2	5.45057077702721	0.24506677568165	0.565608984827856	0.43327949565058	0.664811732393692	0.999934059535101
EIF2AK3	58.4868066435782	0.175977838320616	0.32988392112598	0.533453821331931	0.593719469205209	0.999934059535101
RPIA	20.4817181337465	-0.0514789793030427	0.299009612553726	-0.172164964408269	0.863307840916221	0.999934059535101
IGKC	12.4511648886598	2.20947928812821	1.44607820872709	1.52791133618776	0.126534553224693	0.999934059535101
MRPS5	54.6186526838841	0.173061544799258	0.157663599012176	1.09766328996392	0.272351545294582	0.999934059535101
ZNF514	10.6231503327158	-0.356595098528789	0.29267666292655	-1.21839266227482	0.223074792184102	0.999934059535101
ZNF2	7.12820184957097	0.236237472570174	0.331534845697913	0.712556992532327	0.47611993270914	0.999934059535101
AC092835.1	14.7504443429523	0.32097449477104	0.388041535111807	0.827165305071163	0.408143373634707	0.999934059535101
FAHD2A	11.884039790675	0.27658090742627	0.380519255376204	0.726851278926282	0.467317066037039	0.999934059535101
LINC00342	7.97927809817319	0.163479739443572	0.352208055768585	0.464156729995365	0.642535459671323	0.999934059535101
ANKRD36C	103.970842303835	-0.215690125194691	0.347309558326362	-0.621031353798819	0.534578993848057	0.999934059535101
GPAT2	1.90611535090974	-0.00618644865296878	0.947095076133384	-0.0065320249348414	0.994788235215769	0.999934059535101
DUSP2	7.68298560879433	1.20523221611657	1.17697853985592	1.02400526033729	0.305832790304759	0.999934059535101
STARD7	45.6813024252616	-0.111958602209958	0.204109227420505	-0.54852298264449	0.583332852858978	0.999934059535101
TMEM127	37.1247303488038	0.291891130943331	0.271773603812748	1.07402310911859	0.282812324313267	0.999934059535101
CIAO1	34.0014674159506	0.0931614850538687	0.204962501213669	0.454529411488543	0.649447827921292	0.999934059535101
SNRNP200	50.5719075886877	0.0651882420875249	0.241037014390781	0.270449093689148	0.786814775414208	0.999934059535101
ITPRIPL1	3.22061090873338	-0.330496583496929	0.511051495828652	-0.646699180404591	0.517826653653147	0.999934059535101
NCAPH	2.19076873962447	-0.858961329623188	0.834560662055952	-1.02923773989913	0.303367971923012	0.999934059535101
ARID5A	76.4429205158471	-0.279642523230892	0.25337659642066	-1.10366358685561	0.269739096773624	0.999934059535101
KANSL3	44.7646299173975	-0.0173813427972397	0.157936812835279	-0.1100525107808	0.912367730209275	0.999934059535101
LMAN2L	18.0958777757722	0.20015294432842	0.248701427299903	0.804792101522843	0.420939660342418	0.999934059535101
CNNM4	17.7147142376316	0.00993500690136718	0.197182798045931	0.0503847546531566	0.959815784980066	0.999934059535101
CNNM3	11.1203282563207	-0.140640410902346	0.259309280848954	-0.542365512109332	0.587566733111201	0.999934059535101
ANKRD23	21.4392549879451	0.195843297251153	0.246320806587377	0.795074114787301	0.4265703909976	0.999934059535101
SEMA4C	23.848993028604	-0.165175007702012	0.371666718339129	-0.444416999294775	0.656741125346973	0.999934059535101
FAM178B	3.5891537415169	-0.350865791795781	0.780917482188603	-0.449299445586034	0.653215657674862	0.999934059535101
FAHD2B	1.82660850184481	-1.14496872319668	1.16174376976836	-0.985560459192283	0.324348849384674	0.999934059535101
ANKRD36	108.194591717032	0.0746775203323155	0.286414357504716	0.260732461120026	0.794298831297332	0.999934059535101
AC092683.1	85.7630569588559	-0.226223410953881	0.595197598623656	-0.380081188964814	0.703885148882903	0.999934059535101
AC092683.2	4.92173530417003	0.246995564446346	0.520497007869196	0.474537914170713	0.635116367911009	0.999934059535101
ANKRD36B	29.5121455865177	0.225914238588089	0.349227081124794	0.646897823217096	0.517698074743935	0.999934059535101
COX5B	7.40921840841393	-0.991931851708425	0.942544652639827	-1.05239772877633	0.292617110291476	0.999934059535101
ACTR1B	18.6281849494589	0.25399402826223	0.355486067579838	0.71449784232454	0.474919389898177	0.999934059535101
C2orf92	14.6308148149118	-0.134607583433513	0.250876827611875	-0.536548491603858	0.591579531736121	0.999934059535101
TMEM131	251.971510209196	-0.0389266015535622	0.13543802513291	-0.287412648813819	0.77379637723764	0.999934059535101
INPP4A	299.918636451662	-0.0835957340506766	0.323628162461489	-0.258307971144583	0.796169234886195	0.999934059535101
COA5	11.1251586919275	-0.415494564219102	0.244403613920019	-1.70003445348019	0.0891244450708243	0.962250291774965
UNC50	24.231004125915	0.314372996595986	0.259868470663461	1.2097388951933	0.226379099932751	0.999934059535101
MGAT4A	715.56202707933	-0.353657451642232	0.231694812186647	-1.5263934841896	0.126911899394541	0.999934059535101
LINC02611	19.7577239647572	0.335053563540697	0.450299983730637	0.744067456465026	0.456835666295357	0.999934059535101
KIAA1211L	34.0458107252091	-0.178569846823171	0.516608628345184	-0.345657886890452	0.729599836877786	0.999934059535101
TSGA10	37.4231587750771	-0.162858243641894	0.369695352261941	-0.440520127303368	0.65956043796165	0.999934059535101
AC079447.1	35.9216007370187	0.281477635820937	0.288603350281993	0.975309661325505	0.329406679534701	0.999934059535101
MITD1	53.0168608048355	0.240447337982423	0.251725263555209	0.955197482312645	0.339477838791692	0.999934059535101
LYG2	1.75500376522059	0.868703091919091	0.741437183909444	1.17164759304167	0.241338571727302	0.999934059535101
LYG1	5.11080457847687	0.296951952847647	0.417147116197468	0.711863851665889	0.476549088518008	0.999934059535101
TXNDC9	13.1767767461068	0.555301876250646	0.223738077756973	2.4819283414682	0.0130673550742551	0.590541237416225
EIF5B	101.614346240582	0.17076538243541	0.31103103217518	0.549030047713154	0.582984829311037	0.999934059535101
REV1	137.421071131778	-0.106970655216986	0.106570228625365	-1.00375739638345	0.315495564153825	0.999934059535101
AFF3	22.834354947054	2.17962902456901	0.816601018134261	2.66914806149635	0.00760439201592493	0.487017566542024
CHST10	5.43360400577458	0.291249624795414	0.577243618292925	0.504552351148936	0.613873283832203	0.999934059535101
PDCL3	2.85932787798092	0.103345111748931	0.520239926838497	0.198648943338434	0.842537365244713	0.999934059535101
NPAS2	2.35788055441911	0.376829427463907	1.00126436783461	0.37635357810531	0.706654052580461	0.999934059535101
RPL31	54.9188856440497	0.234231338916632	0.265632144448287	0.881788382212274	0.377891255401597	0.999934059535101
TBC1D8	181.378180577773	0.974288891542158	0.56738596139639	1.71715367991189	0.0859510962968385	0.956615669066242
CNOT11	25.7100694475503	-0.0424347189022931	0.144934476772013	-0.292785539006322	0.769686082335663	0.999934059535101
RNF149	494.890873860359	0.43279249363685	0.409686514142653	1.05639917033283	0.29078588488822	0.999934059535101
MAP4K4	713.703148926943	-0.12622733416931	0.216252041708569	-0.583704704806531	0.559419001353405	0.999934059535101
IL1R2	4.76962491099666	1.65993981281083	1.27683818286855	1.30003929635124	0.193587501194465	0.999934059535101
IL1R1	7.53992281363096	2.47327486066869	1.09091503681983	2.2671562653299	0.0233806814343773	0.714677571274931
IL1RL2	1.74525137055285	2.36171901980411	1.42583754077912	1.65637315069821	0.0976462749149963	0.980770038391653
IL18R1	19.789797650222	5.50889096520806	1.30646624200329	4.21663475725245	2.47975125762732e-05	0.0358919197028978
SLC9A2	2.57522812061067	-0.431453537836975	0.585116143300481	-0.73738101875512	0.460890675108614	0.999934059535101
MFSD9	5.66398349100284	0.235069972727399	0.333013418753013	0.705887389185791	0.480258170562892	0.999934059535101
TMEM182	25.8647085343309	0.233094567723755	0.274299361045923	0.849781664947919	0.395446485198154	0.999934059535101
MRPS9	28.4143157052277	0.257250528955823	0.197884513461773	1.30000334263407	0.19359982352872	0.999934059535101
TGFBRAP1	40.6227728100818	-0.0937329177590452	0.178913340694603	-0.523901221648098	0.600347245070672	0.999934059535101
AC012360.3	2.05878627800196	-0.404901185943499	0.606724858273231	-0.667355524373713	0.504545067729327	0.999934059535101
C2orf49	24.1060084113293	-0.188223977292851	0.237966482159354	-0.790968440533601	0.428962408120627	0.999934059535101
NCK2	453.769123687675	-0.205993195977604	0.337139807017711	-0.611002295456563	0.541198060667135	0.999934059535101
AC010978.1	11.1143599662931	-0.428472050461756	0.730647180249715	-0.586428117488	0.557587853802069	0.999934059535101
AC009505.1	19.5263406813492	-0.547268013926339	0.688374888837397	-0.795014493992691	0.426605071073497	0.999934059535101
UXS1	46.8922752870925	0.0471586244637638	0.197358094881807	0.238949532280426	0.811144716601504	0.999934059535101
RGPD3	2.77390178166597	0.666624124410641	0.511223894120967	1.30397685256257	0.192241474769229	0.999934059535101
LINC01594	1.54062927221055	-0.626123135737327	1.39405782381481	-0.449137134085265	0.653332734160394	0.999934059535101
SULT1C2	55.3089888783039	0.549526953242801	0.7947170578491	0.691474969381045	0.489267105390819	0.999934059535101
SULT1C4	3.29581251975243	0.0432822866735009	0.707343334895923	0.0611899265013493	0.95120795218812	0.999934059535101
GCC2	225.418383484366	-0.115409635812061	0.268815230817268	-0.429326997064808	0.667685272639312	0.999934059535101
GCC2-AS1	20.1616762857811	0.0970848779112939	0.22479401723949	0.431883726726865	0.665825922753804	0.999934059535101
LIMS1	580.562842908074	0.0512657825416293	0.18503150320549	0.277065157302944	0.781730075310354	0.999934059535101
RANBP2	268.264450215585	-0.320654945664706	0.373858913692299	-0.857689716416975	0.391063819965887	0.999934059535101
CCDC138	21.3510267708691	0.105355937310811	0.260238001474795	0.404844552731532	0.685591777530667	0.999934059535101
SH3RF3	881.400433801079	-0.146954782730438	0.354341329457376	-0.414726622365723	0.678342041093195	0.999934059535101
SEPT10	57.826886356815	0.162986274745897	0.166101318714261	0.981246121388583	0.326471385076728	0.999934059535101
SOWAHC	4.44701189536031	0.695928632314272	0.610584603907679	1.13977428821559	0.254380348269978	0.999934059535101
NPHP1	3.23287764661671	-0.111549345185038	0.796801827069783	-0.139996347140992	0.888662876525545	0.999934059535101
MTLN	9.27599520110813	-0.0855605153499504	0.583894823146195	-0.146534122171054	0.883499755031195	0.999934059535101
ACOXL	2.9723566289407	0.272113467693118	0.590099212578386	0.461131724789365	0.644704102006135	0.999934059535101
MIR4435-2HG	35.1672220287563	0.0479164699517719	0.459976845956307	0.104171482484411	0.917033264501487	0.999934059535101
BCL2L11	43.9459637670699	0.096378358724302	0.405287969072417	0.237802170503317	0.812034535138888	0.999934059535101
AC017002.5	2.03023028536571	1.11329087073995	0.732300432834902	1.52026520922587	0.128444334229648	0.999934059535101
ANAPC1	79.8651928177926	0.0838167495010514	0.179881634086055	0.465955014956968	0.641247700706467	0.999934059535101
MERTK	550.114386144372	0.648947562744414	0.344746560223443	1.88239024726978	0.059783049118792	0.921300509897433
TMEM87B	73.1579014393424	-0.111848551067816	0.26201305389	-0.42688159771907	0.669465569703392	0.999934059535101
ZC3H8	36.4742929133357	0.00922649953861548	0.236615439770202	0.0389936495588629	0.96889545168265	0.999934059535101
ZC3H6	95.535114758712	-0.00883379952115405	0.218004244950294	-0.0405212271126565	0.967677584149352	0.999934059535101
RGPD8	14.884408277333	0.328148674896256	0.248036658301567	1.32298458277602	0.185840504928576	0.999934059535101
TTL	46.2632990453999	0.237928644125002	0.231687858803008	1.02693617764105	0.304450517623481	0.999934059535101
POLR1B	9.36653241761208	0.258470251728465	0.416241572743898	0.620962125490273	0.534624543365695	0.999934059535101
CHCHD5	2.72255784029587	-0.165461302370747	0.779446670219635	-0.212280465992783	0.831888234034892	0.999934059535101
AC079922.2	2.7231863417231	0.0228924185203538	0.487927833365975	0.0469176319834641	0.962578875277997	0.999934059535101
SLC20A1	45.6546034736442	-0.278981808135439	0.217007966345139	-1.28558325684566	0.198588543144282	0.999934059535101
IL1A	9.7081968488494	-1.22698202095894	0.608205878580351	-2.01737941734945	0.0436559335374371	0.858293801207239
IL1B	26.7205249092578	-0.709807804470293	0.728423451276428	-0.97444392163169	0.329836170431102	0.999934059535101
IL1RN	1.86560815427978	0.359041579290708	1.0353812532705	0.346772339325818	0.728762359188699	0.999934059535101
PSD4	17.1816111710851	0.355377671173485	0.19425122353922	1.82947455721808	0.0673285474088402	0.93605106813003
PAX8	7.54731586657469	1.15502096448384	0.653789998480057	1.76665438010531	0.0772861278218379	0.93932119112817
CBWD2	77.3080340798981	-0.418678110651327	0.240518364273725	-1.74073240484392	0.0817304953453249	0.948897058581749
RABL2A	12.815998357938	0.295744931603277	0.333143814236333	0.887739525589615	0.374680879398692	0.999934059535101
AC017074.1	4.20724340101644	0.239360042571087	0.806992834573167	0.296607395154492	0.766766264308083	0.999934059535101
SLC35F5	93.5237010482083	-0.0616030168093901	0.173585369782681	-0.354885995787051	0.722675000258483	0.999934059535101
AC104653.1	2.03083941451056	0.660239883810616	0.655525872319705	1.00719119059974	0.313842905641926	0.999934059535101
AC110769.2	2.99950287191733	0.0242563545552703	0.447218826534239	0.0542382232502308	0.956745367739327	0.999934059535101
ACTR3	204.203731755178	-0.0888034675207603	0.172511823416535	-0.514767427310426	0.606715549394108	0.999934059535101
LINC01191	3.23293252468661	0.453473267693056	0.620201533301465	0.731170826487838	0.464674817188133	0.999934059535101
DPP10	2.00379162442876	-1.33362614694616	1.40097063426071	-0.951930122111315	0.341132421811924	0.999934059535101
DDX18	56.5362715139376	0.316595869390187	0.283466737072622	1.11687132204537	0.264049348052769	0.999934059535101
AC009404.1	6.299376264702	0.732310914237614	0.476182747984256	1.5378778784775	0.124078477094278	0.999934059535101
CCDC93	114.246063501293	0.100579894481747	0.222355666568722	0.452337896460404	0.651025579129762	0.999934059535101
AC009303.2	3.60145207419287	0.395307411982588	0.529878360181491	0.746034263122558	0.455646717650006	0.999934059535101
INSIG2	65.9322037867638	-0.866639234437288	0.379981697532253	-2.28073941472859	0.022563871352756	0.714637798599102
THORLNC	1.7483976935306	-0.615165139567804	0.774221288898613	-0.794559835009086	0.426869590045657	0.999934059535101
LINC01956	2.58071931943193	-0.213762892323048	2.10630148207041	-0.101487319903003	0.919163622838748	0.999934059535101
MARCO	4.95235678849056	2.57460093046567	1.15665485863017	2.22590249049295	0.0260207135215941	0.726753985514287
STEAP3	29.5363023568865	0.309936573384829	0.39055869178278	0.793572336004261	0.427444442638277	0.999934059535101
C2orf76	17.4764529957896	0.195257091889348	0.243109923116979	0.803163809135815	0.421880060478442	0.999934059535101
DBI	16.3563101558468	-1.03427216356484	0.749613791985529	-1.37974004030172	0.167666699888274	0.999934059535101
TMEM37	3.61757848362905	2.13080219953772	0.702582279959064	3.03281517384963	0.00242283943587842	0.394024471852857
TMEM177	2.32972492533683	0.614131585863148	0.678152487747205	0.905595123455594	0.365150190872909	0.999934059535101
PTPN4	69.4682859012231	-0.200959273362146	0.166934535834912	-1.20382084124811	0.228658832537495	0.999934059535101
EPB41L5	49.3016402563344	-0.058415823859511	0.15654189994661	-0.373164142503919	0.709026281902	0.999934059535101
AC012363.1	5.25784841365435	-0.26743582226743	0.372687214634551	-0.7175878639402	0.473011442781575	0.999934059535101
TMEM185B	7.58687565462816	0.279132354339431	0.27635734692846	1.01004137375689	0.312475468198911	0.999934059535101
RALB	30.2065773462329	0.0741689090606115	0.215780642161529	0.343723646002917	0.73105412656084	0.999934059535101
TFCP2L1	19.7726880563978	-0.92074674944348	0.520827361279198	-1.76785402975382	0.0770853096470078	0.939234386684071
CLASP1	373.957138656282	0.00386139682285504	0.198762501528302	0.0194271897021039	0.984500320253448	0.999934059535101
AC012447.1	6.90179161648531	-0.32561437922166	0.559273330661581	-0.582209737833343	0.560425414973165	0.999934059535101
NIFK-AS1	29.8349875581342	0.123437931027093	0.254347591313058	0.485311971659925	0.627455064637296	0.999934059535101
NIFK	11.9912836173106	0.303959041791243	0.385545057776992	0.788387856775639	0.430469871549387	0.999934059535101
TSN	23.9929367154337	0.160502847014246	0.218428921682357	0.73480583879662	0.462457750652229	0.999934059535101
GYPC	109.021100085143	0.674055252446468	0.294756769658155	2.2868185630756	0.0222064155255266	0.710290618359665
BIN1	301.457581991937	-0.222800760194689	0.378359718892438	-0.588859619747281	0.55595544762603	0.999934059535101
CYP27C1	3.85594328522192	-0.104414263536996	0.742907684311182	-0.140548100042616	0.888226951272521	0.999934059535101
ERCC3	47.9621221803882	-0.0201628870421546	0.207679993366427	-0.0970863236045057	0.922657841733696	0.999934059535101
AC068282.1	55.5050700886171	-0.211743200471886	0.697987748295877	-0.303362345526628	0.761613738304494	0.999934059535101
MAP3K2	323.621246065771	-0.208960703233141	0.1711380728784	-1.22100652250313	0.222083550225361	0.999934059535101
MAP3K2-DT	3.71515417337698	0.112937933939715	0.46190976890664	0.244502155057348	0.806841933119947	0.999934059535101
PROC	2.12403913996902	-0.76671299697568	1.16619643847918	-0.65744755486952	0.510893182521116	0.999934059535101
IWS1	139.621500175355	-0.0544572096843815	0.233580796925761	-0.233140782123838	0.815652087751723	0.999934059535101
AC010976.1	7.64427647543425	-0.170599516719203	0.563645716631608	-0.302671539382432	0.76214018929203	0.999934059535101
WDR33	147.995156710747	-0.0183371435216331	0.0967053087616249	-0.189618788838506	0.849607862960365	0.999934059535101
SFT2D3	3.83227825974972	0.696824495435931	0.367945491624374	1.89382533907305	0.0582481971203277	0.918926298812761
POLR2D	9.38947350064847	0.0552887739512891	0.262203188465005	0.210862325034877	0.832994703372441	0.999934059535101
AMMECR1L	16.9407148287159	-0.290209207144509	0.193991252174328	-1.49599120523082	0.134655947037498	0.999934059535101
AC012306.2	2.00824819215495	0.141981357634938	0.525287301855013	0.270292765756075	0.786935030399099	0.999934059535101
SAP130	47.6949689309381	0.0500321652048612	0.156041898246973	0.320632892620119	0.74848860791949	0.999934059535101
UGGT1	76.6968272296714	0.41601339010453	0.133476785355848	3.11674714816843	0.00182858334682513	0.348925130088985
HS6ST1	71.4973551188799	-0.616738066201101	0.35900846717853	-1.71789281475193	0.0858161676622045	0.956615669066242
LINC01854	4.94147501749543	-1.33750756322212	0.693343909643688	-1.92906802038468	0.053722418448661	0.907325886377968
SMPD4	35.1391697675936	0.0510883952619342	0.165744411712011	0.308236004666648	0.757902757531848	0.999934059535101
MZT2B	18.9820490498712	-0.561888577614177	0.587934328261333	-0.955699557935018	0.33922404592226	0.999934059535101
CCDC115	6.23176161324599	0.0496734345116719	0.352877353984183	0.140766852706276	0.888054129977394	0.999934059535101
IMP4	12.449624326943	0.156293895520516	0.314160648767112	0.497496730204352	0.618838808150883	0.999934059535101
PTPN18	103.151323185524	0.00674551936753557	0.20143713403557	0.0334869705123209	0.973286256030652	0.999934059535101
FAM168B	74.4177275087177	-0.030174616630882	0.139093618343283	-0.21693746262615	0.828257081783172	0.999934059535101
PLEKHB2	70.3826205798176	0.0614338626111522	0.243288596771192	0.252514353021361	0.800643521384611	0.999934059535101
MZT2A	15.4710723817341	0.237396908715121	0.351873742493319	0.6746650290896	0.499888607533229	0.999934059535101
ANKRD30BL	1.8328484815027	-0.711529848389005	2.12247985739761	-0.335235147654789	0.737447710463588	0.999934059535101
GPR39	3.03496933389286	0.301716707610768	0.884505090663418	0.3411135908607	0.733018070155822	0.999934059535101
NCKAP5	396.669429107283	-0.123232148826802	0.541970512291321	-0.227377958822531	0.820129857772214	0.999934059535101
AC010974.2	9.84231860765777	-0.314635561892825	0.732140667348416	-0.429747418665235	0.667379385700333	0.999934059535101
NCKAP5-AS1	1.96781747505802	0.246071775416633	1.03622218879565	0.237470089018871	0.812292121114904	0.999934059535101
NCKAP5-AS2	13.0868033597233	-0.429950314580903	0.627451081481	-0.685233203465157	0.493196774635788	0.999934059535101
MGAT5	475.125281091498	0.131613174849412	0.197366975997761	0.666844968283371	0.504871165672986	0.999934059535101
TMEM163	205.955579056967	0.420090960500739	1.03375420607178	0.406374124558164	0.684467728982929	0.999934059535101
CCNT2-AS1	12.673000663555	-0.249191907983369	0.372022163400941	-0.669830812512119	0.502965648974696	0.999934059535101
CCNT2	108.533825242702	-0.108385290879636	0.112577570899485	-0.962760965738084	0.335667493798691	0.999934059535101
MAP3K19	5.41697988246182	0.0521439618615045	0.447364305546695	0.116558163481065	0.907210192373639	0.999934059535101
RAB3GAP1	231.395787491657	-0.015166324005259	0.107205653680994	-0.141469441997794	0.887499098981893	0.999934059535101
[truncated: 12,475 more rows]
