# Supplementary material for: Integrative analysis reveals generalizable human neurodegenerative disease-associated glial states
Source: bioRxiv. 2025 Sep 25:2025.09.25.678630. Preprint. [Version 1] doi: 10.1101/2025.09.25.678630 (PMC12485690; doi:10.1101/2025.09.25.678630)
Supplement: Supplement 10 [file media-10.zip › DAM_replication_DESeq_results/Martirosyan_2024_SN_PD.csv]

	baseMean	log2FoldChange	lfcSE	stat	pvalue	padj
AL627309.1	12.6887800455534	-0.118140361580308	0.319966032920155	-0.369227822410104	0.711957919466204	0.940406619828027
AL669831.5	58.4367516893053	0.0917381719294397	0.150778236080575	0.608431125831817	0.542901572906565	0.887185027096646
LINC00115	5.30223100088369	-1.16485127727748	0.416308697814202	-2.79804693822983	0.00514126406786615	0.250723043599644
NOC2L	31.4400908045276	-0.395191653394914	0.25486012483162	-1.55062175244561	0.120992356119822	0.622812010790088
KLHL17	3.36360939682635	-0.348555709506865	0.380927146473246	-0.915019348801767	0.3601814725717	0.811732129653981
HES4	5.5426448073976	-2.19302159047607	0.730068902925887	-3.00385563840225	0.00266581782834889	0.199145577122116
ISG15	37.4155554906532	-1.02280250632396	0.781343504672711	-1.30903053549078	0.190524007446952	0.706922161672443
AGRN	5.69435804429687	0.40947144370904	0.37877308005717	1.08104684643174	0.279676275645391	0.769867759145733
C1orf159	23.4543893770266	0.139012411684962	0.180473638720596	0.770264359218563	0.441143093531099	0.851501548471214
SDF4	36.4842794674728	-0.0852375484327061	0.239902504366619	-0.355300786282939	0.722364266474208	0.942726717485809
B3GALT6	9.23787992225435	-0.423159107120453	0.299646812783576	-1.4121929186882	0.157893164992793	0.670288313718813
UBE2J2	54.3607093026764	-0.0556650478292966	0.130040230744784	-0.428060204987981	0.668607288615505	0.928503347286866
SCNN1D	3.23887850246737	-0.105946599286682	0.399723472546974	-0.265049732035016	0.790971150746337	0.958183115656931
ACAP3	18.3318213711429	0.0228068732781441	0.200026801789157	0.114019086813097	0.909222663025251	0.986261395722035
PUSL1	3.03471504380681	-0.149716683459639	0.415995353660839	-0.359899893453384	0.718921996711751	0.942370379117178
INTS11	26.1859081933483	0.0402351336210331	0.168749850913138	0.238430632106121	0.811547111395532	0.965241704397886
CPTP	4.54361357775487	-0.423773397294575	0.439434550269909	-0.964360669943422	0.334865133357871	0.795764491302663
DVL1	11.5419532057998	0.348731165070445	0.242456362945586	1.43832548188769	0.150341725037712	0.664650767216783
AURKAIP1	28.3702857974933	-0.633161248193786	0.465221472719093	-1.36098887373605	0.173517205595569	0.688412685023151
CCNL2	63.4083296257248	0.0398632932786853	0.141829601847349	0.281064691428734	0.778660782124321	0.95562734974464
MRPL20	43.3473822263686	-0.346172976084036	0.237606653358452	-1.4569161729735	0.145139521097555	0.658045761529393
AL391244.3	2.70445514359638	0.0902799988452402	0.501245706708666	0.180111266065592	0.857065218205604	0.975048240132401
ANKRD65	12.214607925627	-0.341901473014652	0.692877911574918	-0.493451252093615	0.621693776155851	0.916315656737931
VWA1	8.46550404323229	0.158715353232322	0.572871791047277	0.277052135770504	0.781740073781833	0.95592975265237
ATAD3B	20.977057395102	-0.0285977319774823	0.239426458080287	-0.119442655614496	0.904924668865066	0.98552165212901
ATAD3A	12.2789439626101	-0.139439096740658	0.31398904516669	-0.444089049879535	0.656978202977744	0.925664962199533
SSU72	52.900608028275	-0.219592678014173	0.181939778557145	-1.20695254086616	0.227450421673237	0.732470611741705
FNDC10	4.13752192230026	-0.872354769994968	0.434476286442248	-2.00783057031336	0.0446612991051988	0.485716082719279
AL691432.2	4.57052603554795	0.342623461415326	0.361372614213781	0.948116841008424	0.343069975672657	0.801493145144692
MIB2	17.2657471234822	0.156217525213077	0.19928824356508	0.783877274537084	0.433112125607539	0.846760230362652
CDK11B	39.3924785240114	0.130398034892042	0.179862383706552	0.724987805703658	0.468459511443526	0.861513889239362
SLC35E2B	30.4016755551006	0.0604580102934758	0.187734808338132	0.322039428003058	0.747422825053202	0.945982595318808
CDK11A	25.1421598858939	0.0733704256706149	0.306744890955942	0.239190375565711	0.810957965284338	0.965038824135979
SLC35E2A	25.4611586046509	0.0500525482731734	0.20853939473686	0.24001483430184	0.810318756581146	0.965038824135979
NADK	42.0893226337582	-0.151418286781541	0.176925926447735	-0.855828706519568	0.392092534226417	0.828561340001345
GNB1	384.587464579006	-0.0574411425854495	0.0722931168600034	-0.79455894392664	0.426870108568089	0.843837332911508
CFAP74	21.5768809884657	0.0361256774484727	0.338829453157	0.106619058974585	0.915091197896723	0.988177707570862
PRKCZ	37.8967315414613	-0.0248298759378574	0.28501820381866	-0.0871168072957724	0.930578665886707	0.991034829723752
FAAP20	23.0958499928855	0.137916147774058	0.196363188018095	0.702352356192898	0.482459449705312	0.865990916217667
SKI	337.599582632084	-0.113760161941176	0.153265486376059	-0.742242527205691	0.457940406433882	0.85695203290557
MORN1	10.5283964817914	0.162648815741743	0.30778623712421	0.528447331698281	0.597188893384547	0.90725052867913
RER1	55.2488610111243	-0.171185149424149	0.223241432738003	-0.766816210255435	0.443190797017291	0.851810400434986
PEX10	9.67481260375183	-0.545890263874059	0.432574035991719	-1.26195799667576	0.206963900988646	0.720606922080839
PANK4	6.11255350270831	0.452207839366292	0.31757292193006	1.42394961326672	0.154461058394038	0.667055498806374
TNFRSF14-AS1	5.42015234718003	-0.258265677004334	0.435109338940641	-0.593565005139013	0.552803092826786	0.890227572231828
TNFRSF14	30.2731316907348	-0.00395558970990603	0.201908016046873	-0.0195910483761463	0.984369604825309	0.996234663108687
FAM213B	4.65990969113809	-0.353759513642136	0.477816179794276	-0.740367381017628	0.459077105705829	0.85695203290557
TTC34	3.78782790535003	0.33227547520449	0.45145935702271	0.736003075439138	0.461728826163601	0.858920332934934
PRDM16	2.86934238644584	0.469794243130995	0.475715190083634	0.987553588626004	0.323371325696989	0.79146475516773
TPRG1L	13.3076473384968	-0.59245864429355	0.366730996233813	-1.61551287013608	0.106199675505625	0.602698780967882
WRAP73	14.8407276181516	-0.011480287508145	0.229227696114569	-0.0500824625590057	0.960056675049249	0.996234663108687
LRRC47	15.2695017756802	-0.0546906360445809	0.204462924989342	-0.267484366896501	0.789096249221142	0.957789283767126
CEP104	44.21165236339	-0.00169232172139759	0.129196278757057	-0.0130988426112478	0.989548934582026	0.996816278065863
DFFB	19.4325249489074	0.146725268904013	0.190108641794251	0.771796944732314	0.440234701587924	0.85127842046814
C1orf174	10.3796584360819	0.00843552338915769	0.279631004866938	0.0301666240235832	0.975934166581218	0.996234663108687
LINC01134	4.00438917850759	0.56153605818196	0.347603361865961	1.61545059624163	0.106213150832047	0.602698780967882
AJAP1	7.15943302784912	0.037545064826854	0.520337525443609	0.072155212705148	0.942478387304692	0.993564150263742
NPHP4	55.0097469781342	-0.213040389565114	0.130426406686775	-1.6334145437031	0.102381840280676	0.595964823512678
KCNAB2	38.9792666059088	0.113413746799938	0.137596373117217	0.824249536747036	0.409797785410657	0.837485733159979
CHD5	8.38972175967401	-1.23996665154991	0.617269170455861	-2.00879407379794	0.0445589770055307	0.485716082719279
RPL22	32.3940466629364	-0.348266359784641	0.207270919857535	-1.68024708928786	0.0929092508914153	0.58275685891834
RNF207	3.17758558470749	-0.410294254211621	0.42024774910693	-0.976315173807686	0.328908302777656	0.794176157491905
ICMT	13.7097270642559	-0.169686137005898	0.250475195613377	-0.677456849930235	0.498116138890863	0.87009544685327
GPR153	3.34488697368931	-0.268460512242525	0.497588062337496	-0.539523619158769	0.589525604058163	0.904651825670998
ACOT7	34.2557661350488	-1.27169618369345	0.462904764925461	-2.7472091022831	0.00601048009335055	0.266790055329142
TNFRSF25	12.735301559464	-0.358200861063601	0.307329752817352	-1.16552614180665	0.243806084782398	0.74399755710534
PLEKHG5	19.5047409709494	-0.622854611885877	0.371467267394708	-1.6767415774054	0.0935930264934833	0.583140315942974
NOL9	32.9061639310683	-0.133635534987655	0.173710746928053	-0.769299178956404	0.441715724530741	0.851682047023333
TAS1R1	2.64906612444737	-0.922765469094719	0.569344771409304	-1.62074987851489	0.105071291709868	0.600275068378073
ZBTB48	24.745395698299	-0.368893426726682	0.181373406310033	-2.03388927975532	0.0419627600735101	0.474570204684478
KLHL21	28.7964923348678	0.398121053757355	0.23039305625128	1.72800804084625	0.0839867827914455	0.573152280187503
PHF13	7.74356151995582	0.206331847815833	0.285818142416184	0.721899058161923	0.47035654037257	0.861903516694241
THAP3	11.5335227681364	-0.152986801149607	0.261590451128716	-0.584833278468294	0.558659825566954	0.892832043788946
DNAJC11	60.165168868328	-0.0437697970373424	0.126476358841148	-0.346070976729466	0.7292893745285	0.943167180702586
CAMTA1-DT	7.11616353283444	-0.457135389976441	0.479084578857189	-0.954185148407184	0.339989930963191	0.798569651243208
CAMTA1	229.939782303756	0.0965100154339317	0.114974798050857	0.839401478150386	0.401244054666155	0.833918300793597
VAMP3	31.726582391241	-0.146430275457079	0.175132960477299	-0.836109177039004	0.403093486110513	0.835649125321435
PER3	66.0756045603926	-0.279563289613535	0.331433229688767	-0.843498070112221	0.39894994463748	0.83310125424794
Z98884.1	10.7279398160486	-0.04848219543771	0.500408399863914	-0.0968852550254847	0.922817518500286	0.990043971366921
PARK7	53.188769654047	-0.47888650381417	0.29161507464345	-1.64218706594538	0.100551242320314	0.592303913256522
AL034417.4	4.81433768931796	0.567429087944033	0.491145863096029	1.15531684287665	0.247960701164908	0.74661111058187
ERRFI1	12.8985121596543	0.16699969120228	0.316236691403821	0.528084487795974	0.597440696861092	0.907256950274711
SLC45A1	5.60629240769927	-0.886745383291012	0.431127707767544	-2.0568044394148	0.0397050408888427	0.469574491190408
RERE	893.360246144415	0.12575979949466	0.120594903142421	1.04282847962604	0.29702773860913	0.778211811840344
AL096855.1	4.3488390503973	-0.420740905709505	0.367946068577575	-1.1434852595002	0.252837171398287	0.751621522644846
ENO1	123.074586651813	-0.199791270770932	0.320569551178426	-0.623238451800837	0.533127836896835	0.881597525673489
SLC2A5	378.285178784105	-0.151611244239919	0.164786338816304	-0.920047410052161	0.357547984574715	0.810427592788685
GPR157	5.58933580829884	0.62881472720099	0.385942573205352	1.62929609443841	0.103250352549784	0.597434176192413
MIR34AHG	182.436077886261	0.0212334822467434	0.175712608453007	0.120842109360764	0.903816096034152	0.985233134440781
LINC01759	9.07786405989808	-0.36375554989406	0.292207887622713	-1.2448519198213	0.213186187133449	0.724768003934492
H6PD	37.3014273861243	0.273329446450805	0.12173642559007	2.2452560531981	0.0247516995238625	0.420982981788809
SPSB1	16.8558471187682	-0.756939693391997	0.36458167703845	-2.07618687680831	0.0378766705354142	0.4663960927885
SLC25A33	39.4388454358472	-0.225814642019914	0.124617514800116	-1.81206183081179	0.0699766432440363	0.546391592629293
TMEM201	5.65720174002116	-0.175774719587485	0.305701957365575	-0.574987223183804	0.565299938113629	0.894750412955462
PIK3CD	174.708676912344	-0.0234610902563734	0.191012410592465	-0.122824952491851	0.902245714632443	0.984826991850121
PIK3CD-AS2	6.79608372379257	-0.680809538177243	0.590385890653483	-1.15316024477427	0.248844617761338	0.747012377743793
CLSTN1	93.7781871462096	-0.291475106963848	0.150813284974694	-1.93268853611111	0.0532745782652543	0.507206949078889
CTNNBIP1	38.9327861405431	-0.0822789342670538	0.152681161487979	-0.538893819415513	0.589960122120903	0.904902658673502
LZIC	24.1232738076266	0.0202622093401647	0.165016075755269	0.12278930551115	0.902273943137987	0.984826991850121
NMNAT1	32.3337404652382	0.11413673598942	0.143257143789983	0.796726313046881	0.425609998560919	0.843147491095864
RBP7	3.24794925834881	0.344404218156294	0.483064442748127	0.712957087458138	0.475872311751955	0.864230873713807
UBE4B	172.532229158618	0.102411868788964	0.0914922334692317	1.11935040719499	0.262990679157873	0.758916547641001
KIF1B	162.779342364772	-0.12414081497886	0.155247352352262	-0.799632413035812	0.423923802156466	0.84228021154352
PGD	34.6822036273631	-0.0975290700222706	0.221668153264181	-0.439977816326357	0.659953174363692	0.926166515922989
DFFA	30.6126350316673	0.276268513994817	0.15958987929309	1.73111550192631	0.083431166025425	0.573152280187503
PEX14	91.8345708905821	-0.0697448546722439	0.097624410792075	-0.714420236766291	0.474967362105983	0.86421177562857
CASZ1	3.93136973880069	0.192946094699714	0.335167106139914	0.575671332792335	0.564837355624265	0.894566299666224
TARDBP	4.88229836240795	-0.146951062691103	0.361973159853641	-0.405972262558143	0.684762980931948	0.933616457806593
AL109811.4	4.04249460594559	0.248033020322622	0.474487489232411	0.522738799128026	0.601156034158392	0.909186139498426
MASP2	2.74645375583149	0.436624287769464	0.548172216816338	0.796509334794967	0.425736051982118	0.843170365457322
SRM	26.1982520483432	-0.0747327178144634	0.348373405893289	-0.214519009058214	0.830142344895913	0.968928202907468
EXOSC10	33.5577646822782	-0.018715439107166	0.179306245271819	-0.104376950612034	0.91687021350485	0.988705252565419
AL109811.1	6.76991026692868	-0.29919397042451	0.326171560134581	-0.917290184040143	0.358990599698587	0.81172921869055
MTOR	90.5331397783588	-0.0576943074131831	0.0890668593438156	-0.647764026240913	0.517137585929554	0.875774612241951
UBIAD1	12.7763521607081	-0.228548504816211	0.257693595271986	-0.886900214089478	0.375132626394108	0.820532490929519
FBXO2	29.7820663446088	-1.70678397223021	0.634018554110475	-2.69200950219007	0.00710229217010903	0.278947183543007
FBXO44	12.2051677624688	-0.485705397116995	0.273035169900855	-1.77891147610531	0.0752542763346251	0.556070025340694
FBXO6	8.69306147454929	-0.390779795854682	0.394506561380501	-0.990553349701516	0.321903726449486	0.790639789763438
MAD2L2	5.94139926665468	-0.356454833348594	0.431054490840323	-0.826936827995225	0.40827286805511	0.837178367371647
AGTRAP	19.297744194137	-0.222708445848241	0.321114970673818	-0.693547377691285	0.487966104274734	0.866756340327344
MTHFR	88.4950308649899	-0.172198861418567	0.166336323645745	-1.03524508444293	0.300554468741616	0.77872372645281
CLCN6	61.3755990192284	-0.190493061327074	0.13326955428058	-1.4293816945318	0.15289455683461	0.666319722042837
NPPA-AS1	4.52632568839346	0.690462618953178	0.436052904278998	1.58343772550911	0.113321730084689	0.615963931812708
KIAA2013	23.5493988829817	-0.212793343570948	0.183755043852195	-1.15802722532128	0.24685292627253	0.745876701931791
PLOD1	29.1202820058576	0.116572375260806	0.277403379051975	0.420226947700464	0.674319670551876	0.931055927773561
MFN2	37.1529360799452	-0.119871360309257	0.16654129998813	-0.719769572579298	0.471666882070777	0.862799914021782
MIIP	12.1937619250516	-0.415364990475527	0.305993368368473	-1.35743134790866	0.174644193319727	0.689701414821077
TNFRSF8	7.01189888451441	-0.887559934256578	0.587140932188836	-1.51166421143181	0.130619307481215	0.637174740402735
TNFRSF1B	386.291062593773	-0.33798715345612	0.311552058634009	-1.08484968752257	0.277988234586525	0.769675828387025
VPS13D	316.703672858027	0.0395232035907062	0.0742548564991509	0.532264224241793	0.594543006786894	0.906212563103968
DHRS3	165.982040765067	-0.0589478214901823	0.178807609043013	-0.329671772950122	0.741647984349252	0.944750851985481
PDPN	53.3516429274944	-0.322370560779249	0.323415970694712	-0.996767599592508	0.3188773286055	0.789925385765045
PRDM2	217.00188294838	0.0754960241066257	0.102658862513413	0.735406785719658	0.462091790442282	0.858920332934934
KAZN	87.6507967826747	0.162162588092847	0.347190447579771	0.467070995827408	0.640449084557303	0.921779714811993
TMEM51-AS1	11.5216564556551	-0.100674885557739	0.370628028317817	-0.271633222167992	0.785904051985148	0.957479233420357
TMEM51	176.203412490068	-0.0110501033918687	0.199901123152072	-0.0552778454549376	0.955917111940275	0.995960669292587
C1orf195	2.92677431955226	-0.942149579997384	0.603740975286454	-1.56051952503367	0.118637159586853	0.620938499974286
FHAD1	35.803778355578	-0.021803845509337	0.467712333101459	-0.0466180683428915	0.962817631230761	0.996234663108687
EFHD2	57.9094733507329	-0.202392028815679	0.224939076356743	-0.899763758675239	0.368245984722355	0.816967110249767
CASP9	16.7552573448956	0.00600370697602591	0.231134912391152	0.0259749032022725	0.979277356038861	0.996234663108687
DNAJC16	53.5569252223007	-0.0488515726073776	0.113812167247024	-0.429229789652871	0.66775600588091	0.928503347286866
AGMAT	3.59024608710043	-0.675774882607725	0.477595928405445	-1.4149510965555	0.157082834969318	0.669817116396659
DDI2	105.52327555846	0.160835546532987	0.161029087074878	0.998798101973957	0.317892505676104	0.789306920604826
PLEKHM2	112.596963976459	-0.0277106234968677	0.0884512124320341	-0.313287096184923	0.754062552808663	0.948469533685602
AL450998.3	3.06993624971735	0.321892568925434	0.411192905898124	0.78282617308866	0.433729195663166	0.846994290810354
SLC25A34	3.92450155175485	-0.530446252826537	0.534051616326427	-0.9932490355058	0.320588607260745	0.789949128322668
UQCRHL	5.12933177068257	-0.747315798047806	0.364548540011184	-2.04997611024551	0.0403667621271852	0.469574491190408
AL450998.2	24.8915514079438	0.326068260476076	0.29537658895138	1.10390691975168	0.269633516858691	0.763587276067077
SPEN	190.179362353121	0.157100653228537	0.137085017330439	1.14600892415435	0.251791459547311	0.750482255566333
ZBTB17	19.150660609162	0.0700008736176687	0.204298082935107	0.342640873629264	0.731868648705849	0.943309129257291
EPHA2	3.13801002242772	0.363239373152662	0.530164906605564	0.685144128981188	0.493252975931459	0.868261735622964
ARHGEF19	3.47581629979363	-0.225646989294532	0.496279290063708	-0.454677424209189	0.649341324753072	0.923448482106552
FBXO42	163.708459024342	0.0356333907354061	0.10166515604164	0.350497575794911	0.725965309150402	0.942904726287482
SZRD1	38.1580432095154	-0.027267659013856	0.174784572033682	-0.156007241924084	0.876027312888437	0.98008785606966
SPATA21	4.85667727022177	-0.338160253812683	0.408913262431966	-0.826973064658046	0.408252328494813	0.837178367371647
NECAP2	35.2040548831414	0.0920595437353105	0.146706566975646	0.62750799526645	0.530326296926736	0.881357567972464
LINC01772	4.73145021542887	-0.00084821211604772	0.391202222133293	-0.0021682190643557	0.998270012839607	0.99928782484291
NBPF1	108.19253509866	0.249198634391189	0.160555728342153	1.55210055078279	0.120638166235121	0.622812010790088
CROCC	82.9558848965681	0.0399291539087257	0.229653392543575	0.173867032689924	0.861969962068638	0.976152669169256
BX284668.5	11.9603596711129	0.0990361723403352	0.502213387041967	0.197199387542529	0.843671509875384	0.971962570178777
AL049569.1	4.56411199767274	-0.194980525239265	0.455254639600154	-0.42828893607875	0.668440773023355	0.928503347286866
ATP13A2	41.8246603679003	-0.142519516928353	0.187373075770878	-0.760618975495859	0.446884682519503	0.853134988531069
SDHB	59.7658733396175	-0.107725336200644	0.125501458462466	-0.858359237577002	0.390694128636998	0.828561340001345
PADI2	817.186385110139	-0.595326715838169	0.358880316772513	-1.65884471233215	0.0971470878638229	0.589389000284604
PADI1	10.0366380684862	-1.20271511704754	0.648324334285781	-1.85511333362567	0.0635800441334119	0.533293971794962
RCC2	147.264243072799	-0.0965044146740149	0.108754161354429	-0.887362961307819	0.374883517940375	0.820532490929519
ARHGEF10L	147.898270411404	-0.0769407436966906	0.146301164640116	-0.525906570094337	0.598953123790211	0.907655568539201
IGSF21	639.883548684914	-0.0736465023078003	0.220023148046828	-0.334721609801374	0.737835098598737	0.944171286704476
IFFO2	4.20149761294323	-0.129826905884106	0.483205861267081	-0.268678251426151	0.788177289420854	0.957789283767126
UBR4	129.063084943405	0.0447467038206081	0.128911986000415	0.347110499255392	0.728508306059061	0.943167180702586
AL035413.1	48.3527792136477	0.0548887599287452	0.16865860885055	0.325442977994575	0.744845832520291	0.945304194618504
EMC1	20.239183785734	-0.107053899754642	0.197002760384722	-0.543413196574398	0.586845341654189	0.904175621082688
MRTO4	11.7844248709077	-0.447169898006958	0.324237772958943	-1.37914189924929	0.167851007573994	0.679478226647117
AKR7A2	9.40712590253727	-1.00714712220247	0.394069873871419	-2.55575771958425	0.0105956865193696	0.315237728021731
PQLC2	9.13713171498651	-0.22625569288972	0.254485694036225	-0.889070380740198	0.373965256080682	0.820532490929519
CAPZB	647.593856149978	0.0447917646554669	0.0923881421188868	0.484821575888257	0.627802916432968	0.918483987665932
NBL1	14.3840381079538	-0.505786133433856	0.392190554706826	-1.28964384114744	0.197174346462898	0.713312146933759
TMCO4	62.4568842175192	-0.0653237220508384	0.164920516647156	-0.396092150199826	0.692037048989949	0.935592155124536
OTUD3	22.878281745024	0.048363126290429	0.214863200140412	0.225087992075069	0.821910822246684	0.967152537412479
Z98257.1	3.00144613230513	-1.41176919045625	0.55170900791567	-2.55890183085798	0.0105003388694432	0.314305875061566
PLA2G2C	4.98127299656109	-0.55193561093043	0.645999479676251	-0.854390178776982	0.3928888358302	0.828561340001345
LINC01141	231.009434420454	-0.411572790953002	0.274186479429237	-1.50106887768411	0.133337747497067	0.641301439382531
CAMK2N1	40.7677355785467	0.0727858137519998	0.37164534122094	0.195847507499709	0.844729524429288	0.971962570178777
MUL1	12.0061488555779	0.156012937404916	0.291360483673927	0.53546361345115	0.592329312108074	0.905586692623086
FAM43B	2.98056666775487	-1.21325316349159	0.798460903259374	-1.5194897565291	0.128639264495265	0.634304952123635
PINK1	34.7222901886285	-1.19533487779514	0.423654859840604	-2.82148274717035	0.00478022086867776	0.242752802527646
PINK1-AS	2.89737289777671	-0.190835174910149	0.478762587173077	-0.398600851492935	0.690187334103477	0.935448459566881
DDOST	28.0557483934999	-0.266864468038473	0.295342561430918	-0.903576060102986	0.366220240242388	0.815238179508635
HP1BP3	324.851618463991	0.210119646312202	0.138840902536426	1.51338433036385	0.130182062915702	0.636517676148588
EIF4G3	875.588821990136	0.0164154680371484	0.100793002230646	0.162863171786318	0.870626168271697	0.978338673019706
ECE1	7.54008690534718	0.497288224731905	0.333800194005772	1.4897781177542	0.136282586598883	0.64493369307254
NBPF3	14.273167160067	0.0198160697123589	0.403713112311214	0.0490845333185093	0.960851929173578	0.996234663108687
RAP1GAP	6.85438225909467	-0.721606364580575	0.616685239732324	-1.17013724034289	0.241945744044886	0.742622960452469
USP48	133.624787558257	0.0749948529426494	0.0982020348551325	0.76367921554051	0.445058429713147	0.852435361475551
HSPG2	2.77606119933128	-0.215920472738772	0.466772557072643	-0.462581763788586	0.643664182612118	0.92244850703894
CDC42	150.097689900937	-0.0584486624914749	0.0841088302740099	-0.694917077090012	0.487107269985738	0.866509243418408
ZBTB40	71.0990566784404	0.377430951669175	0.132148585734735	2.85611041215986	0.0042886596613536	0.228011158240991
C1QA	321.504504668315	-0.581771716154551	0.36850541861444	-1.578733138693	0.114397280354875	0.615963931812708
C1QC	339.031954975308	-0.389776473612341	0.371645320064305	-1.0487861747994	0.29427654187373	0.778211811840344
C1QB	629.269259295544	-0.579221566897733	0.339548951190049	-1.70585585632846	0.0880349204190282	0.574430781130274
EPHB2	139.216903576888	-0.106365367157747	0.166161115381949	-0.640133926118924	0.522085534462448	0.877470189323809
KDM1A	67.4914779078375	-0.0469368342739664	0.101157903257704	-0.463995721168646	0.642650811226037	0.922448196581467
AL031428.1	28.1613623260107	0.0288931458681924	0.193391877461041	0.149402065110066	0.881236382298151	0.980691545637447
LUZP1	138.813685611849	0.0827062391706439	0.130182818584218	0.635308407592511	0.525227291231336	0.879487867354728
LINC01355	18.6360182519854	0.307187303911483	0.227762761445426	1.34871610250075	0.17742817137947	0.693835549629701
HNRNPR	127.751394564094	-0.00738353577965643	0.102143991924002	-0.0722855612021702	0.942374655126853	0.993564150263742
ZNF436	3.9601083269559	0.340566401035806	0.392711398203837	0.867218019628334	0.385822564848932	0.826322795953357
ZNF436-AS1	5.26524858165316	-0.0319366890788615	0.334090160214443	-0.0955930251234045	0.92384380497685	0.990508896191617
ASAP3	3.4612378617673	-0.121124590968068	0.407206672064919	-0.297452373149617	0.766121163994308	0.951963076454958
ID3	3.75580017975766	-0.612347125802548	0.607691608241799	-1.00766098708228	0.313617239971337	0.787223639518984
RPL11	307.143682280826	0.239502679865735	0.462536030903902	0.517803292854162	0.604595520643023	0.910789508235454
ELOA	27.8760827786938	0.176066769496986	0.212020017801481	0.830425217970887	0.406298412534996	0.836159407686261
ELOA-AS1	23.5131839428664	-0.367771157253317	0.167124794517558	-2.20057806691681	0.0277659077205276	0.431523581015273
PITHD1	32.0462943828302	-0.573722811244318	0.333030651526629	-1.72273275331969	0.0849368644148941	0.573152280187503
LYPLA2	13.4999946972678	-0.522346552765116	0.325755398169125	-1.6034931599013	0.108825818074919	0.606230855936646
GALE	17.4951039110156	0.198449698153254	0.287949162502937	0.689183105893667	0.490708046833042	0.866773449064576
HMGCL	48.5483406615826	-0.13985689359492	0.152873576968355	-0.914853281832155	0.360268658727541	0.811732129653981
FUCA1	22.8318437022339	-0.00455921683284324	0.176720036715551	-0.0257990939656819	0.979417584520204	0.996234663108687
PNRC2	34.851900587411	0.0440867604525576	0.199793527148471	0.220661605417255	0.825355928965757	0.968045217894258
SRSF10	115.68444379688	-0.0241454937716572	0.120810743401484	-0.199862140500333	0.841588400508118	0.971962570178777
IFNLR1	41.2746001084195	0.0822347866766781	0.305575794950795	0.269114203531467	0.787841800666577	0.957789283767126
AL138902.1	5.44948412188741	-0.533269115094286	0.312162358082464	-1.7083069155744	0.087579408787207	0.57412940981928
STPG1	16.6231446503827	0.182489461553934	0.259093556587332	0.704338092994692	0.481222248987642	0.865934171497671
NIPAL3	68.7726061745015	0.164738543248945	0.172618428983711	0.954350843179616	0.339906079887336	0.798569651243208
RCAN3	33.2633002317512	-0.0843303025266556	0.240509804883667	-0.350631453746535	0.725864856197926	0.942904726287482
NCMAP	24.7007010712849	0.0884006400340193	0.365759796426204	0.241690423326379	0.809020050686954	0.964888102240587
SRRM1	128.009211642138	0.088295229561374	0.0853699263924937	1.03426620230913	0.301011732451532	0.779223024048815
CLIC4	50.5485487562959	0.336785452616418	0.299059178979497	1.12614986025728	0.260102092332304	0.756273151782397
RUNX3	22.5088410705911	0.501185169116517	0.34990120626393	1.43236193572443	0.152040266187009	0.666319722042837
SYF2	28.3364174839446	-0.0784819389909136	0.206827380449172	-0.37945623456852	0.704349098135739	0.938576221792313
RSRP1	330.602002264194	-0.0816627045334023	0.19140353182929	-0.426652025450796	0.669632798274218	0.928682759222564
RHD	8.8530150513802	-1.06542095062036	0.496435316350917	-2.14614253968031	0.0318616082429975	0.449097123111335
TMEM50A	45.8972957065816	0.186755067199483	0.14188425554632	1.31624940681677	0.188090345772753	0.704743309212861
MACO1	96.6265939060239	0.0393478536973848	0.125919080056613	0.312485237977391	0.754671780173955	0.948752813344447
LDLRAP1	17.9219234833315	0.146857358511903	0.206248899477912	0.71203947697976	0.476440330664034	0.864425940300015
MAN1C1	146.328855317866	-0.142734406181417	0.115110804639845	-1.23997401137104	0.214985006836811	0.725244501853864
AL031280.1	9.26708184118438	-0.630546879281408	0.28060896723737	-2.24706603459333	0.024635807222037	0.420982981788809
SELENON	5.95156365330267	-0.0887619097376025	0.376549526251885	-0.235724396259703	0.813646537803338	0.965323145266574
AL020996.1	2.6513967804139	-0.880018738572489	0.510027857835197	-1.72543268971172	0.0844495243696122	0.573152280187503
MTFR1L	17.6382267465858	-0.158903708327001	0.173730669806677	-0.914655475074293	0.360372525749333	0.811732129653981
AL033528.2	5.08780455431872	-0.352744907583062	0.307360170368119	-1.14765978675957	0.251109038127207	0.749814031731423
PAQR7	8.71097475858291	0.082400216309374	0.323624467983568	0.254616768697347	0.799019106412641	0.960721653759431
STMN1	47.3532967394154	-1.24327302134737	0.468186338443163	-2.65550896995747	0.00791888274528346	0.286012337540519
PAFAH2	21.1013928129948	0.0481673657307819	0.175374438255818	0.274654426322496	0.783581747513031	0.957054321345611
PDIK1L	26.487641641067	-0.166734084417925	0.183140601857831	-0.910415728279402	0.362603306104202	0.812888621144925
ZNF593	6.37818899667367	-0.990170091869371	0.60471291869311	-1.63742176041038	0.101542374517663	0.593795957147283
CNKSR1	2.53655454640144	0.748296236686496	0.532524962213085	1.40518527728109	0.15996619095514	0.671557039394628
CEP85	23.9131332337794	0.36418422754586	0.177328840079146	2.05372249309992	0.0400025582446968	0.469574491190408
SH3BGRL3	65.0842882052513	-0.310042033767769	0.423266606444834	-0.732498215183857	0.463864531704005	0.860037820156913
UBXN11	11.7944030216554	-0.367153103271254	0.304216388664447	-1.20688140728745	0.227477818956458	0.732470611741705
DHDDS	35.7855649222965	-0.434989285005582	0.133213326303825	-3.26535863246507	0.00109325561490523	0.13089736130658
AL513365.2	12.0802537427892	-0.0291325633727361	0.239077634961479	-0.121853988464584	0.903014655872816	0.984954249884338
HMGN2	32.6117322233333	-0.362483078295175	0.193431771549805	-1.87395832334525	0.0609361696598374	0.526956529994377
RPS6KA1	160.400496322749	-0.0751863713215471	0.117204678413638	-0.641496332221485	0.521200263123675	0.877253063322804
ARID1A	333.873022622283	0.0986303432037893	0.091453991363646	1.07846953132541	0.280824271883121	0.770693688316367
PIGV	6.09101784302295	0.0907325020027977	0.321595497859472	0.282132376251253	0.777842008531282	0.955562167137153
ZDHHC18	15.2740374725133	-0.201396938627885	0.235740765803565	-0.854315281200461	0.392930322446959	0.828561340001345
GPN2	16.176281892079	0.191692303031094	0.184901676362565	1.03672560899455	0.299863753553386	0.778439885206867
GPATCH3	8.95106376538996	0.347655231300938	0.270325916913102	1.28605956569342	0.198422274172945	0.715150244206976
NUDC	50.5158936026522	0.299892948206229	0.247358411596093	1.21238225242131	0.225366091334596	0.73166760468725
TRNP1	2.79273178315522	-1.70739800137671	0.760831464972039	-2.24412117529794	0.0248246058726196	0.420982981788809
SLC9A1	21.2294263751844	-0.0977487961771299	0.202679856878449	-0.482281750552803	0.629605809526885	0.91958789615218
WDTC1	64.1774337079024	0.150207614678748	0.161176457712578	0.931945129025042	0.351364883362582	0.80682488082828
TMEM222	30.3505145859424	-0.280164291708195	0.168783430254499	-1.65990400411789	0.0969337658265236	0.589201655862909
MAP3K6	5.79681023765042	0.31041995143011	0.596877480745441	0.520073149756674	0.60301259177861	0.910156556486807
WASF2	464.212748642275	0.168295740092152	0.107767639639482	1.56165376410911	0.11836957646461	0.620938499974286
FO393419.2	3.74680651515608	-0.197311751399545	0.445512322779203	-0.442887303697172	0.657847251227972	0.925916795786048
AHDC1	50.2699063019475	0.263730465571972	0.166633529918506	1.58269746611593	0.113490436131317	0.615963931812708
FGR	29.9190334129362	-0.0124994619188177	0.4154695622892	-0.0300851447454941	0.975999148144898	0.996234663108687
IFI6	40.7059455351973	-1.17066831432218	0.627897141285578	-1.86442688992869	0.0622617796248402	0.530776534957235
FAM76A	18.4880191646146	-0.037520441432018	0.216769805261847	-0.173088873640382	0.862581570500125	0.976254047230381
STX12	162.885768834044	-0.0782836750890154	0.129631689342558	-0.603893041015203	0.545914755756638	0.888497896718818
PPP1R8	24.2003282187172	0.194167838713331	0.175113668714925	1.10881029526842	0.267512028206917	0.761429244963947
THEMIS2	93.6872114372117	-0.194970369431914	0.336486173948013	-0.579430551764772	0.56229869424719	0.89363868388923
RPA2	45.4082973305811	0.178751378295379	0.20213481854577	0.884317603376701	0.376524788219846	0.820862543973875
XKR8	4.41422765572962	-0.365407330936436	0.412756678748602	-0.885285083803561	0.376002892851431	0.820532490929519
EYA3	179.241911405072	0.202385719845313	0.117458149666849	1.72304536057606	0.0848803224595641	0.573152280187503
PTAFR	187.694724302184	0.0675214567314561	0.112563681831593	0.599851174311048	0.548605424690487	0.889341132053168
DNAJC8	45.8679835052276	0.0357826311179074	0.210198599444553	0.170232490665792	0.864827300763716	0.977192959250382
ATP5IF1	56.3024798966314	-1.00541040764648	0.379938804001916	-2.64624301876101	0.00813913207885036	0.28867010400423
AL353622.1	4.90730736581344	0.0194451635358338	0.395610040873282	0.049152350867814	0.960797883832857	0.996234663108687
SESN2	19.5548482825052	0.187403067289174	0.222598451537745	0.841888458767634	0.399850391068725	0.833767756360861
MED18	3.83767984189328	-1.0415543453439	0.391786856075917	-2.65847189407006	0.0078495897570254	0.286012337540519
PHACTR4	206.622425139185	0.0304471832117058	0.077892094557314	0.390889260132842	0.695879092848608	0.936816367290112
RCC1	59.2953800033085	-0.0944338381187601	0.307834044912157	-0.306768662139717	0.759019462865291	0.950074940592837
TRNAU1AP	52.5697185548056	0.195459221106948	0.173337568887848	1.12762179809625	0.259479676814254	0.756273151782397
SNHG12	37.2712676679132	-0.00591168799749452	0.320050145654313	-0.0184711304705349	0.985263008182763	0.996234663108687
TAF12	31.3466396465279	-0.169331332817059	0.171068058118845	-0.989847752287104	0.32224854037378	0.790641525208043
RAB42	10.1408547791902	-0.810111414820263	0.649261214567928	-1.24774342998354	0.212125031211906	0.724671675750905
LINC01715	3.11299263267849	-0.0273511898101675	0.556767206278924	-0.0491250014399472	0.96081967918957	0.996234663108687
AL360012.1	5.14916906289595	-0.675226404433433	0.650166253089861	-1.03854422038129	0.299016759169216	0.778439885206867
GMEB1	33.0935778417239	0.213975834900544	0.143110460929325	1.49517955229154	0.134867588515766	0.641619455206825
YTHDF2	74.961786219774	-0.116216412231834	0.11051300615656	-1.05160846015892	0.292979224664907	0.778122406485645
EPB41	319.401791206203	0.1889218871045	0.148424858928872	1.2728453203047	0.203072935585394	0.717029606708866
SRSF4	174.336669626056	-0.071478474152924	0.0969721909748907	-0.737102806839047	0.461059832389493	0.858625394454704
MECR	24.3952745430272	-0.166037727688175	0.193407487487832	-0.858486555225123	0.390623851337148	0.828561340001345
PTPRU	4.70144643773387	0.139313250097017	0.37749087420094	0.369050643653069	0.712089976764875	0.940406619828027
LAPTM5	473.04747488323	-0.0584637081174591	0.202091231123892	-0.289293641254617	0.772356677932854	0.953505601684378
SDC3	24.1780286932799	0.282177313351292	0.265683074734163	1.06208238380872	0.288198286647818	0.774530915734793
PUM1	362.527985708371	-0.0156780131086986	0.0725028076258879	-0.216240082585445	0.828800611180535	0.968928202907468
NKAIN1	5.57266063695276	0.769453220878128	0.428211983345338	1.796897916931	0.0723518274003521	0.551514162590572
SNRNP40	45.4906036528275	0.0416147582866006	0.137134428028165	0.303459597162966	0.761539633427487	0.950178921928929
ZCCHC17	51.8575272383621	-0.236071787371887	0.150373665206503	-1.56990113293905	0.116438113995187	0.619331891323009
AL451070.1	5.04334760631992	-0.481435873587993	0.420761221869944	-1.14420209982374	0.252539832491887	0.751496082664786
FABP3	4.17737073341543	-1.14692275837415	0.565155630362509	-2.02939278449456	0.0424182994600597	0.47465637176279
PEF1	17.6661668012985	-0.120065649904861	0.232450195501969	-0.516522043122324	0.605489847408845	0.911204678396696
COL16A1	4.88333732137289	0.518179368920872	0.407511092492362	1.27157120006637	0.203525514873817	0.717363581697823
ADGRB2	3.1162667549134	-0.978207943109846	0.527815589053366	-1.85331385316651	0.0638373867202077	0.533293971794962
PTP4A2	62.8189794418325	-0.0154277661242571	0.208485292302738	-0.0739993020795668	0.94101094059955	0.993564150263742
KHDRBS1	152.671492343622	0.0323385351105339	0.134692820069014	0.240091009260658	0.810259703971899	0.965038824135979
AL445248.1	7.59056518750822	0.344737841784885	0.26852525560388	1.28381906204544	0.199205272238781	0.715361142223978
TMEM39B	24.7733284050963	-0.203531870342532	0.25117551405284	-0.810317323764748	0.417757821222233	0.840710499199211
KPNA6	116.930125233029	0.00252018836687018	0.0845526513577358	0.0298061424024121	0.976221660015957	0.996234663108687
TXLNA	40.3441525091269	-0.0729484305120897	0.175543954221007	-0.415556496011528	0.677734566214902	0.931698994252884
CCDC28B	3.30523293713027	-1.23065638282705	0.625896519794285	-1.96622979023998	0.0492720727707358	0.502157384312487
TMEM234	6.31951809714063	-0.687887760514691	0.285758703495516	-2.40723292799194	0.0160739141685934	0.356620408316967
EIF3I	15.9405115979663	-0.380409999965016	0.317738444872848	-1.19724259403752	0.231212012353371	0.735447474183066
HDAC1	34.6203697806483	-0.159067055246623	0.147067787032922	-1.08159005079076	0.279434727344517	0.769867759145733
MARCKSL1	20.1774346441351	-0.439877452175508	0.6166976603647	-0.713278937875937	0.475673168008707	0.864230873713807
TSSK3	3.75569063910118	-0.22547696456964	0.362001960581706	-0.622861169611672	0.533375757000159	0.881695451042917
FAM229A	8.86899993920675	-0.157895505901292	0.3334217863644	-0.473560854025076	0.635813096139705	0.920338328744657
BSDC1	69.5958075403544	0.000340500068512545	0.16776157588395	0.00202966660701905	0.998380561462574	0.999315974498323
ZBTB8A	2.96107945981562	0.23092285816888	0.394814387167496	0.584889673918881	0.558621902268202	0.892832043788946
ZBTB8OS	67.3018241148471	0.0146859267065889	0.137906549114023	0.106491872945399	0.915192103193819	0.988177707570862
RBBP4	88.6723564378261	0.0511361679325235	0.09752166748823	0.524356989062919	0.600030266045286	0.908372299347135
SYNC	21.9960355523411	-0.315467283097261	0.248899654457315	-1.26744765389525	0.204995269553664	0.718732471274275
YARS	53.9644166415345	0.118607363895076	0.262523748851388	0.451796701875603	0.651415445915792	0.923448482106552
S100PBP	106.90151173747	0.0832844835595638	0.162818398464057	0.511517643861047	0.608988636930291	0.911871117811046
TMEM54	3.63303876566296	-0.397203074587189	0.413447168230418	-0.960710594021589	0.336697702990937	0.797295041310888
RNF19B	54.3732825466612	-0.178254156811104	0.199400577221204	-0.893950054183438	0.371348614881984	0.819549086073277
AL020995.1	19.8335575978803	-0.43583047745375	0.283417673160465	-1.53776746733431	0.124105480700608	0.628076087380706
AK2	63.2022303251114	-0.327366158587789	0.190137615163715	-1.72173274765183	0.0851179422292919	0.573152280187503
AZIN2	106.579723798727	-0.641390297893055	0.441767351482245	-1.45187347082355	0.146536790296095	0.660155188342181
TRIM62	19.4099325943568	0.512936859495614	0.254066902872371	2.01890468099769	0.0434971276157891	0.480545812138359
ZNF362	82.9810888058399	-0.156208987404822	0.156356089325069	-0.999059186496146	0.317766020688772	0.789306920604826
A3GALT2	2.56531206696212	-0.263771612212089	0.53725993421657	-0.490957161353785	0.623456746690786	0.917224665472065
AL513327.1	50.5273672741166	-0.418068875560864	0.302443382296387	-1.38230458999155	0.166878197243034	0.678899229502253
PHC2	485.385536728426	0.0118865326871303	0.19090212766997	0.0622650613285969	0.950351751488343	0.995345091710118
AL513327.2	9.69823946555653	-0.589802996432036	0.342887173961316	-1.72010807408788	0.0854127983537519	0.573152280187503
ZSCAN20	7.09836947856522	-0.0984640398271757	0.319480152009743	-0.308200804362247	0.757929540444196	0.949859360342666
CSMD2	15.2692916737841	0.75192117354887	0.360390150231293	2.08640877966919	0.0369416103804317	0.463451571990306
SMIM12	41.7019406942506	-0.00109216636481383	0.132853528860043	-0.00822083067107985	0.993440800011358	0.997835543394032
AC114490.3	9.12741700582502	-0.115723372297761	0.345184761599368	-0.335250524274513	0.737436112112692	0.944171286704476
ZMYM1	42.7036097670228	0.0547247000197195	0.151364003918564	0.36154368676163	0.717693053026037	0.941792106834948
SFPQ	215.07339842208	-0.0889857332355309	0.118285817275416	-0.752294191182169	0.451874160335272	0.854383295530619
ZMYM4	377.230136994714	0.104870581118586	0.0788460428921287	1.33006777857022	0.183495940662363	0.699695819846662
ZMYM4-AS1	11.2056852454262	-0.795780869427441	0.382546875420025	-2.08021793029598	0.0375055483639625	0.465720245156894
KIAA0319L	210.157089003877	0.0610361327863896	0.101155747029524	0.603387692530954	0.546250807804898	0.888497896718818
NCDN	18.4784211674293	-0.919061948265565	0.368499508684232	-2.4940656001067	0.0126289202060506	0.33080338447385
AC004865.2	4.94872297018264	0.68244470940647	0.335788018512417	2.03236765989979	0.0421164495227543	0.474570204684478
TFAP2E	8.49389221023303	0.0254226026176589	0.300993784117921	0.084462218022745	0.932688941115059	0.991034829723752
PSMB2	40.6633132032446	-0.169113538714332	0.153782043462121	-1.09969626431702	0.271464482960587	0.765465553842018
C1orf216	13.2145936935074	-0.293717451909701	0.2728051189604	-1.07665667355874	0.281633675179704	0.771020772734495
CLSPN	8.81025915422049	-1.47463248416334	0.564582169724733	-2.61190055803979	0.00900404401571386	0.299328569344059
AGO4	242.05962868043	-0.0396476674812192	0.116832099955075	-0.339355943242182	0.734341603610535	0.943686631446104
AGO1	70.4600277593313	0.0821914060350177	0.162825196896277	0.504783090097385	0.613711193972694	0.913997763032627
AGO3	266.630613738405	0.146788296990843	0.112120045398388	1.30920654258809	0.190464396615489	0.706922161672443
AL138787.2	12.0867693285943	-1.02963817357684	0.350875243701233	-2.93448509708359	0.00334101596941241	0.210395836168531
ADPRHL2	23.1981251498235	-0.25796381001822	0.232814134916166	-1.10802469150385	0.267851152447763	0.761514270675329
COL8A2	33.8058587378699	-0.00896518384841788	0.171040512407246	-0.0524155577075905	0.958197577899302	0.996234663108687
TRAPPC3	27.9693162301875	-0.248873837464367	0.161173452140092	-1.54413666866207	0.122555227280785	0.624955274295055
MAP7D1	62.6970690578257	-0.000838860094350839	0.130698119522652	-0.00641830270714377	0.994878970523237	0.99826821550015
THRAP3	159.225386071598	-0.069726708136293	0.0896732579727765	-0.777564122377052	0.436826018769264	0.848856310499907
EVA1B	7.01771037940988	0.0100634285558003	0.30726070684739	0.0327520842448578	0.973872288925424	0.996234663108687
AL591845.1	6.94515673403019	0.130551860978507	0.412722732985122	0.316318560972538	0.751760724272232	0.947546176595097
STK40	75.5364114173634	0.225842506142238	0.155822121277334	1.44936100401484	0.147236792927983	0.661487568471752
LSM10	20.678172099702	-0.384208014994298	0.311876321747627	-1.23192428601618	0.217977368399947	0.726503581546132
OSCP1	13.305332215048	-0.320926065151603	0.397672196682433	-0.807011573423835	0.41965981534512	0.841729918275355
MRPS15	19.0190084018004	-0.381577865472147	0.238504560355437	-1.59987660153538	0.10962596102303	0.608312557643618
CSF3R	375.96937573483	-0.219601624885594	0.15921575413637	-1.37927070142508	0.167811306376739	0.679478226647117
GRIK3	2.71239214971817	-0.845667980081739	0.442321635089624	-1.91188473046404	0.0558909806332126	0.515700826811103
LINC01137	6.3268937670651	-0.187336458533151	0.316794783524334	-0.591349568477857	0.554286223567032	0.89066198731374
ZC3H12A	3.6763971795488	-0.226241380872434	0.407236421626753	-0.555552914370198	0.578516527511111	0.902420239879699
MEAF6	46.0898222745517	0.0388073282390472	0.165683321679717	0.234225918732277	0.814809594366118	0.965323145266574
SNIP1	18.5063031009467	0.0192215444911691	0.187757440264994	0.102374342471012	0.918459548396216	0.98896243507365
GNL2	30.7403632529192	-0.0292558747258166	0.1558008912304	-0.187777325885464	0.851051210897719	0.973457689620275
C1orf109	11.2981905423674	0.02263224315605	0.307154072011007	0.0736836826152803	0.941262082877061	0.993564150263742
MANEAL	3.00916855571653	-0.00904737720662381	0.574091951278831	-0.0157594566279324	0.987426293340707	0.996288505208865
YRDC	5.07951181988717	-0.185338604824798	0.372972226669944	-0.49692334059182	0.61924311138063	0.915989069598744
C1orf122	27.0923360337327	-0.293588984613685	0.366975429886878	-0.800023545729439	0.423697155297434	0.84228021154352
MTF1	38.8705085923357	-0.187621460992226	0.179734486798629	-1.04388125136181	0.296540333473823	0.778211811840344
AL929472.2	8.0972744379342	-0.553746998056235	0.312813826464359	-1.770212667116	0.0766917199496637	0.561226804013985
INPP5B	86.357629877982	-0.113557013991576	0.118589484745561	-0.957563937774226	0.338282691008138	0.798123869028652
SF3A3	44.1092908065127	0.132646786430184	0.191016460621136	0.694425946323426	0.487415126806416	0.866509243418408
FHL3	15.7057442913987	-0.142836173242635	0.262999353433025	-0.543104655498741	0.587057747432757	0.904175621082688
UTP11	13.9186209597806	-0.0872073597503191	0.286629694161325	-0.304250960478769	0.760936703018089	0.950123764028023
RRAGC	32.2029842188336	-0.00341130473983394	0.172575706275561	-0.0197670043684302	0.984229239437734	0.996234663108687
AL139260.1	79.642112876076	0.376808865510514	0.168853172349922	2.23157705754936	0.0256429293605921	0.42269702562676
RHBDL2	8.14966680259328	0.00759597753171731	0.350025706662715	0.0217011990466083	0.982686307298094	0.996234663108687
AKIRIN1	61.8664302069475	0.208630701516966	0.134095215331774	1.55584001264161	0.119746140801218	0.622485497910178
NDUFS5	50.4802709045886	-0.847827825599814	0.484754153459209	-1.74898517021403	0.0802935828722987	0.567521116715698
MACF1	649.738350815577	0.0996410370714754	0.0884774440175131	1.12617445245991	0.260091684928339	0.756273151782397
PABPC4	98.7127992642312	0.0480501096397907	0.281153694205708	0.170903355104537	0.864299758486323	0.976939330971531
HPCAL4	2.64539964359267	-0.831757817017124	0.680202276499832	-1.22280951674723	0.221401650142715	0.727321459212974
PPIE	18.6770834592938	0.0391086261693667	0.266093582806524	0.146973203024601	0.883153171488678	0.980691545637447
AL033527.5	2.5469633001082	-0.46715235519131	0.53527948080668	-0.872726065432771	0.382812406878027	0.824834014795411
TRIT1	60.9222771188147	0.204943520101378	0.113678758361769	1.80283038849853	0.0714148561089296	0.550354048098486
MFSD2A	20.563658773733	0.0877616484084168	0.313122287693399	0.280279149257975	0.779263346437182	0.95562734974464
CAP1	156.579423630025	0.0839819835514256	0.103283992910831	0.813117126716142	0.41615090789744	0.839977366771695
PPT1	121.971514580487	-0.173026159416457	0.201796258359088	-0.857429968342448	0.391207302945922	0.828561340001345
RLF	213.769654218472	-0.0653654713163214	0.167734959431545	-0.389694977945239	0.696762110536457	0.937149646266536
AL050341.2	5.03179517884452	-0.424840058129463	0.403319639489088	-1.05335822145343	0.292176844333427	0.777817857284594
ZMPSTE24	39.3676305686954	-0.130572830821891	0.161660533639239	-0.80769763579574	0.419264664943323	0.841443270730488
COL9A2	39.8715267880037	0.414321558337955	0.251139868274904	1.64976417796169	0.0989911780977971	0.590243105822296
SMAP2	750.092082246139	0.305594153365224	0.182142517077324	1.67777495484754	0.0933910403962967	0.582915430512799
AL031985.4	2.72315891553138	0.25819575635318	0.522381550427596	0.494266606739526	0.621117905273907	0.916102988263706
ZFP69B	3.91805489307109	0.235695662375159	0.396136204490595	0.594986420587959	0.551852548086951	0.889975230621692
ZFP69	5.18156455412899	-0.177758185610093	0.314910697259352	-0.56447172851577	0.57243313531883	0.89851841781982
AL603839.3	29.6939735868138	-0.0438407059524001	0.19533103467455	-0.224443115378184	0.822412525082924	0.967308462334975
EXO5	4.95251144626565	0.0281848156987044	0.360029492834414	0.078284741277202	0.937601554907254	0.993115649457128
ZNF684	11.7110416425381	-0.232033774304011	0.222165831812398	-1.04441701233314	0.296292496031621	0.778211811840344
RIMS3	6.78625325866601	-0.842847617584215	0.364833960765186	-2.31022247988226	0.0208758401049376	0.395946729475428
NFYC-AS1	6.97102798589015	0.149750268130674	0.314085736494128	0.476781498587642	0.633517721656786	0.920043464884722
NFYC	114.367532822816	-0.0524614598325291	0.100629306845623	-0.521333808976851	0.602134252803007	0.909547415668656
CITED4	7.53582452679692	-0.681088939110747	0.477596436468133	-1.42607625833111	0.153846331043045	0.666969360397683
CTPS1	23.8804994813909	-0.221530873562486	0.317330397560351	-0.698107950784497	0.485109686180964	0.866256739447952
SLFNL1-AS1	8.65145105796041	-0.162305343966544	0.332435981340655	-0.488230375400388	0.625386671401131	0.91809563653519
SLFNL1	5.64288508969324	-0.0544697386959965	0.403974471532086	-0.134834605982448	0.892742644051958	0.982591101732725
SCMH1	186.986202846299	0.0598968722170046	0.155371158707587	0.385508306144077	0.699860853733698	0.937304767034724
AC093151.3	4.25220979494207	1.41191789788661	0.599578458553559	2.35485094193137	0.0185301370472592	0.376924486595286
HIVEP3	665.644712512232	-0.240718213176679	0.120673927650598	-1.99478228531402	0.0460666302493564	0.491285065836555
FOXJ3	209.16240707472	0.05105304828777	0.078150899015217	0.653262456748314	0.513587091494515	0.875416330606449
RIMKLA	4.6898259382555	-1.27291795753923	0.540389087622351	-2.35555822035549	0.0184948985614701	0.376924486595286
PPCS	24.5369881810742	-0.0988318316913523	0.159938504286398	-0.617936450839735	0.536617229995727	0.882899547573404
CCDC30	68.6282394895263	0.595925112460432	0.213251102342588	2.79447611718826	0.00519838803889873	0.25197181357255
PPIH	25.6183499812083	-0.227140412361775	0.178740480029235	-1.27078327374204	0.203805760783872	0.717363581697823
YBX1	119.639429784512	-0.0361178229835295	0.232165696500456	-0.155569162576344	0.87637263364379	0.98008785606966
P3H1	23.1320260937206	0.13956251549733	0.159156714112709	0.876887389108176	0.380547806549817	0.82331828221818
AC098484.3	4.11331111571677	0.662838399046983	0.365726224295391	1.81238958273777	0.0699260213257405	0.546391592629293
SVBP	25.2654628733956	-0.511370092668989	0.275841855563492	-1.85385242433335	0.0637602759396786	0.533293971794962
ERMAP	85.3068972567633	-0.15972099150362	0.17076311758706	-0.935336586497899	0.349614865977509	0.805547141021807
AL512353.1	5.01668100962616	0.0319023510433413	0.409687087744626	0.0778700427659739	0.93793142943985	0.993170376019684
ZNF691	19.5760886754248	-0.225949085737371	0.188906348620293	-1.19609048286426	0.231661251160277	0.735447474183066
SLC2A1	11.0986468244739	-0.478277857019997	0.488260143905154	-0.979555392735279	0.327305633052568	0.792547220176408
EBNA1BP2	13.6086063506087	-0.346456953378678	0.299060205102208	-1.15848564091057	0.246665908090769	0.745876701931791
TMEM125	3.56119731748433	-0.471972700608904	0.615703720550675	-0.7665581429113	0.443344270009877	0.851810400434986
AL139289.2	5.98707810488103	-0.0678606469256907	0.304736941021895	-0.222685988440157	0.823779907167133	0.967689207104997
ELOVL1	30.1429276637196	-0.221311686097506	0.280039836915378	-0.790286441155088	0.429360503455538	0.845047849763952
MED8	17.2635153913311	-0.405767758084503	0.223466055668632	-1.81579147164166	0.0694023660233853	0.545619443295098
SZT2	49.0222940524393	0.152414471800236	0.137219222137548	1.11073703396639	0.266681556427177	0.761429244963947
HYI	9.82830020244273	-0.0431059567403	0.300550972465982	-0.143423115176175	0.885956028420559	0.981972938251642
PTPRF	10.0072355209792	-0.201178537666318	0.347672466948969	-0.578643858203031	0.562829504907246	0.89363868388923
KDM4A-AS1	6.81959320394973	-0.749361180919795	0.369820405960815	-2.02628402554724	0.0427356872934769	0.476469621134866
AL451062.1	3.69979629446174	-0.569724180463407	0.44820591814353	-1.27112150331081	0.203685426505175	0.717363581697823
AL357079.1	6.09708756379764	-0.781065086613716	0.347685624082514	-2.24646931743244	0.0246739627041461	0.420982981788809
IPO13	14.7578023453256	0.0948642449307191	0.295822849426145	0.320679234598485	0.748453485252606	0.946026938410188
DPH2	6.20579759966128	-0.252413720502557	0.443467089298407	-0.569182531452088	0.569232274144926	0.897738670093416
ATP6V0B	144.147975272253	-0.346523611011073	0.277792960659179	-1.24741681786609	0.212244703113967	0.724671675750905
B4GALT2	5.93512118293377	-0.201921510179828	0.34417405196631	-0.586684292514862	0.55741575900611	0.892365367997991
CCDC24	8.51431839907938	-0.178196099169336	0.280021265009877	-0.636366310119519	0.524537694123883	0.879176781199637
SLC6A9	6.13567378662217	0.241418508596784	0.481506327514382	0.501381798746088	0.616102446941013	0.914409526019913
AL139220.2	7.11936682567915	-1.04357609185997	0.459194990839611	-2.27262080963003	0.0230490405070225	0.415423171863763
DMAP1	16.7875065119763	0.10305527979143	0.182329901333586	0.565213270218817	0.571928711659606	0.898431374571842
ERI3	129.266724290831	-0.100294840836423	0.102050364314153	-0.982797479562876	0.325707122586928	0.792400822615656
RNF220	138.383566678623	1.03451304837634	0.297968310671614	3.47188949739176	0.000516809019820357	0.0939635362332642
TMEM53	9.3366022302356	0.247294944576667	0.373308983779626	0.662440378672085	0.507689033037547	0.873108907318227
ARMH1	27.3657622011454	0.082071889812554	0.303722370287398	0.270220101782076	0.786990928762112	0.957566625914382
AL592166.1	3.21935543078159	-0.0646726741061667	0.455445890463578	-0.141998589646597	0.887081119697476	0.982554426127011
RPS8	212.729068714359	0.234144990146434	0.448656508570568	0.521880292993912	0.601753680286357	0.909485473068266
PLK3	59.5311314262719	-0.426438177844731	0.219937264169801	-1.93890825847275	0.0525125101768696	0.507206949078889
BTBD19	25.5111070811099	-0.404402450069496	0.282104238831856	-1.43352135275973	0.151708901205703	0.666319722042837
PTCH2	11.9850152520496	0.0451862851529849	0.281188959007574	0.160697224074747	0.872331875887412	0.978612624036654
EIF2B3	125.331442240603	0.0229154367609909	0.152072496824359	0.150687581512244	0.880222169886106	0.980691545637447
HECTD3	10.5622729723613	0.226646244530092	0.220801090865905	1.02647248544499	0.304668926463029	0.781138454042658
UROD	11.3000260427274	-0.301040040653259	0.285949423350824	-1.05277372874405	0.292444708224538	0.778108982479273
ZSWIM5	20.013655933675	-0.0408680865870187	0.237359388730124	-0.172178091651077	0.863297520988005	0.976480997817999
MUTYH	17.7830436007466	-0.00107215380014202	0.230997634343105	-0.00464140597452844	0.996296707128967	0.998511970939325
TOE1	6.11838626467228	-0.109412492077905	0.312285570128657	-0.350360383391486	0.726068253933385	0.942904726287482
TESK2	50.9127961602604	0.0466766913467159	0.18068440605186	0.258332704889424	0.796150147791277	0.960113184209164
MMACHC	4.66735271180603	0.216115465866215	0.425443757413387	0.507976582334065	0.611469766056945	0.913049713560243
PRDX1	80.8832228786803	-0.409485808083456	0.361342513838946	-1.13323451407096	0.257115783811549	0.754746870209799
AKR1A1	116.962020327455	-0.252367498872213	0.20213117135187	-1.24853330233214	0.211835820560651	0.72449589985539
NASP	87.7286731426433	-0.0339779733487422	0.162178355217207	-0.209509914582837	0.83405019641045	0.970072440573109
GPBP1L1	247.597110653335	0.107335508350504	0.11419149904672	0.939960585915327	0.347237778214393	0.805058431834699
TMEM69	20.2776327336077	-0.067701737815367	0.185495661851089	-0.364977472463568	0.71512822237801	0.941254207789879
IPP	8.60756709287207	0.165829818862098	0.247918511804163	0.668888408757029	0.503566664808678	0.871755762623415
MAST2	114.502680956298	0.0146089114078175	0.12373371923001	0.118067342505569	0.906014299329749	0.985530267547577
POMGNT1	18.6294661382462	-0.234127124526718	0.220241763176015	-1.06304599613837	0.287761092928939	0.774150586927134
LURAP1	17.070779181212	0.237378410625687	0.320218716262638	0.741300862723444	0.458511038732698	0.85695203290557
LRRC41	38.6573862181908	-0.10311868986346	0.160065846851769	-0.644226684777763	0.51942844935867	0.876075772333201
UQCRH	59.3726123211591	-0.36571791792804	0.29066374010566	-1.25821651436501	0.208313464097678	0.720606922080839
NSUN4	29.5278243641008	0.144009406145037	0.175947678512805	0.818478580463664	0.413083967848979	0.838986014965097
FAAH	5.74902769429279	0.276143417540763	0.316052526948008	0.873726339755511	0.382267303096635	0.824271257759454
MKNK1-AS1	12.4895829020233	-0.732207533449457	0.275448506737589	-2.65823744017246	0.00785505300162871	0.286012337540519
MKNK1	369.449900162565	-0.20186021328853	0.177252168138097	-1.13883071450647	0.254773768389944	0.751923446925509
ATPAF1	38.1264332659632	-0.0175854869763343	0.195806299453958	-0.0898106293075076	0.928437701361859	0.991034829723752
EFCAB14-AS1	4.96239377793659	-0.910189297408377	0.528098219141648	-1.72352275470227	0.084794033893002	0.573152280187503
EFCAB14	80.4781204145408	-0.0396981848628392	0.113615690253825	-0.349407593037114	0.726783333705664	0.942953566296719
CYP4A22-AS1	2.46161172491428	-0.266441636306474	0.674472667443956	-0.395036966162329	0.692815606936581	0.935592155124536
TAL1	121.21103008598	-0.306217775498053	0.231176669179339	-1.32460501565796	0.185302191485712	0.701388677296
STIL	5.95918915486599	0.136760913644424	0.399165115607145	0.342617398908735	0.731886311058488	0.943309129257291
CMPK1	67.7776290020846	0.123335921110021	0.102631790832511	1.20173213494148	0.229467326530876	0.734871137664852
SLC5A9	8.12829432083214	-0.824804158030963	0.534632449916908	-1.54274989884949	0.122891469778462	0.625138702834195
SPATA6	289.528115264925	-0.322761021113505	0.288396161527008	-1.11915851932474	0.263072518211945	0.758916547641001
AGBL4	29.0903731550154	-0.411387268031465	0.349385092857222	-1.177460848908	0.239011615259287	0.740699091476486
ELAVL4	38.7697568320467	-0.294282329561525	0.358596967527532	-0.820649241934626	0.411846090587131	0.838568415400017
FAF1	507.55722550269	0.0716096114698522	0.147116212715026	0.486755403420866	0.626431677699258	0.918257497999982
CDKN2C	2.74000808080253	0.755693115092719	0.67887086541846	1.11316180084839	0.265638945222168	0.761429244963947
RNF11	48.7307911649272	-0.197938305113528	0.184672233322705	-1.07183576844301	0.283793804344884	0.773109758895137
EPS15	377.199961946086	0.174558813655972	0.17346476184046	1.00630705512695	0.314267887741869	0.788319397508857
AC104170.1	2.96496164143648	0.0710828216357921	0.537872327535353	0.132155565543796	0.894861246332889	0.983405833500817
OSBPL9	179.433691534234	0.0503650966051958	0.12109118516452	0.415927026701137	0.677463402077444	0.931698994252884
NRDC	288.891509156253	-0.00775159247743873	0.105462171574503	-0.0735011650311288	0.941407317023557	0.993564150263742
RAB3B	3.27208625885075	-0.0530661075388558	0.714755892930724	-0.0742436796446239	0.940816490402444	0.993564150263742
TXNDC12	40.4365263220303	-0.0646143164751308	0.133731839158115	-0.483163298148734	0.62897979279475	0.919220542670268
BTF3L4	72.9492794842598	-0.0568185814728496	0.10392686261285	-0.546716989663308	0.584573180158717	0.903264004217545
ZFYVE9	42.5616183710707	-0.0117555285753364	0.222072829429553	-0.0529354653855372	0.957783326706897	0.996234663108687
CC2D1B	21.0442358017813	0.0147971327254211	0.175181817893418	0.084467286065177	0.932684911801071	0.991034829723752
ORC1	3.53065867216279	-0.615803048442808	0.581949769644654	-1.05817216633461	0.289976958257546	0.775636786138797
PRPF38A	23.6414405156646	0.304567992083329	0.163241979853353	1.86574551691259	0.0620769782009231	0.530776534957235
TUT4	359.829323870622	0.165953232207461	0.119681174658607	1.38662770214987	0.165555316610339	0.678311517603638
GPX7	8.74352679649873	-0.0606873955119388	0.291069126454024	-0.208498222574371	0.834839970324928	0.970652898031885
SHISAL2A	62.3968348824996	-0.147615223820326	0.33074015859727	-0.446317811681502	0.655367691817363	0.924837102088377
COA7	7.32933941559334	-0.411002205075389	0.345930783127459	-1.18810532372875	0.234791917191252	0.738452119052672
ZYG11B	105.123512873946	0.0564274297345338	0.11728347708421	0.481120027623487	0.630431194735542	0.919801842320649
ECHDC2	84.0892853238439	-0.137974345519626	0.166145229497878	-0.830444220015281	0.406287672865567	0.836159407686261
SCP2	106.52645158182	-0.0467388294726011	0.104565548714482	-0.446981152465638	0.654888668337787	0.924515473409757
CPT2	14.1330960033437	-0.19305036256044	0.222777774235991	-0.866560244721452	0.386183003961444	0.826605997929251
AL606760.2	3.67515522649904	0.0585187193579094	0.452833930469141	0.129227770757557	0.897177422558227	0.983732168585571
C1orf123	23.7391227483384	-0.0622389789693916	0.259786207913655	-0.239577687627197	0.810657663771511	0.965038824135979
MAGOH	25.9225199944355	0.16920982412338	0.164143518730242	1.03086509557203	0.30260408682514	0.780327505983862
LRP8	66.3839846960074	-0.204373479675738	0.261774559562142	-0.780723230009762	0.434965294799799	0.847880065720269
LINC01771	3.61163658196913	0.196869710115506	0.450554276228066	0.43695004243141	0.662147578820215	0.926855969921241
AC119428.2	16.453524050549	-0.295348530993483	0.299431616357934	-0.986363880293891	0.323954582941093	0.79146475516773
NDC1	47.0941760990099	0.0817309622016048	0.181619922319396	0.450010996359051	0.652702511627604	0.923448482106552
YIPF1	51.3571705751095	0.0237673931945515	0.137978119483556	0.172254798684831	0.863237218533726	0.976480997817999
DIO1	3.35867694022208	-0.656286023348868	0.433267037451384	-1.51473794823939	0.129838780192364	0.635683416187813
HSPB11	56.5404200634922	-0.0762170982475278	0.130269584972275	-0.585072089265877	0.558499245059463	0.892832043788946
LRRC42	10.1382297293776	0.24767818704552	0.227635796956432	1.08804586254474	0.276574861468854	0.769156921615137
TMEM59	91.522992515103	-0.0869464540863242	0.145830876149808	-0.596214302360816	0.551032072185591	0.889557543925725
TCEANC2	32.1921082144357	0.0613740618155317	0.138029076903704	0.444645890505731	0.656575678269153	0.925477604696575
MRPL37	14.4360962047396	-0.162947126471099	0.207014871747887	-0.787127635301215	0.431207153398671	0.84641483453532
SSBP3	101.565091645399	0.0781310765115759	0.211342345434677	0.369689644310895	0.711613748653571	0.940406619828027
ACOT11	45.7814943834637	0.111247839646017	0.270262759539836	0.411628445722356	0.680611778709437	0.932099779296211
MROH7-TTC4	2.50618867038727	-1.15354731648675	0.682738881098708	-1.68958784745112	0.0911068324930936	0.579842021296489
DHCR24	21.4235186302509	-0.945355615654361	0.508828997030132	-1.85790436703115	0.063182596141226	0.532012632002193
USP24	337.598347142584	0.167720574289046	0.10814052550804	1.55095024276146	0.120913608550927	0.622812010790088
AL603840.1	3.70080570763676	0.552876406001923	0.491212586618676	1.12553387487018	0.260362870975527	0.756583267730188
PLPP3	8.25774674348919	-0.580447970325858	0.442549576820701	-1.31159987655129	0.189655174715044	0.706917891566448
DAB1	126.98842391592	-0.32477020918734	0.261336508852767	-1.24272804673575	0.213968065054306	0.725117699025609
MYSM1	111.502706516349	0.0901362170209896	0.124469210136696	0.724164770725218	0.468964583919695	0.861524790130853
JUN	67.6729456186714	-0.450504902411709	0.451222363199251	-0.998409961814715	0.31808060500164	0.789306920604826
LINC01135	17.8067022525964	0.382609022537621	0.230444725403455	1.66030713815542	0.0968526804596627	0.589157135534677
LINC01358	14.2367832299796	0.638490994215442	0.378314319456694	1.68772621436163	0.0914637972359155	0.580767511251281
FGGY	144.321030951598	-0.011839847691516	0.220487772490684	-0.0536984321523601	0.957175431962593	0.996234663108687
CYP2J2	3.15399940841011	0.846534845013928	0.435488905513209	1.94387235655594	0.0519108455255881	0.507206949078889
AC099792.1	2.83302210503995	-0.356783572523456	0.49980792750464	-0.713841363630921	0.475325278915694	0.86421177562857
NFIA	545.148992532526	0.177853850553948	0.173420341441804	1.02556510427373	0.305096623027347	0.781418776925868
TM2D1	100.469945396507	0.010303145547594	0.086869429661856	0.118604963652917	0.905588332687792	0.985530267547577
AC099791.2	4.08185155225069	-0.582724574755845	0.391906923975653	-1.48689532923906	0.137042458073007	0.645211123233911
PATJ	54.1543395329763	0.0560241081865697	0.150428230651628	0.372430812646557	0.709572116097905	0.93999098897244
KANK4	6.49377386309901	-1.22682030794091	0.54354417305378	-2.25707563204715	0.0240033492420045	0.42074858994137
USP1	18.1803385508583	0.0937336865874506	0.202642755356759	0.462556317014292	0.64368242618007	0.92244850703894
DOCK7	143.468327046351	0.106521497558708	0.108773451948554	0.979296838065678	0.327433332322872	0.792547220176408
AC103923.1	3.00056051411834	0.34406333725253	0.450017552288573	0.764555372346677	0.444536352188249	0.852080602264648
ATG4C	244.419147519775	0.314193457344087	0.150120515663986	2.09294150072962	0.0363543769690589	0.463241745324836
ALG6	26.9495496956554	0.289158328557454	0.173433265340885	1.66725989958795	0.0954627366535653	0.586027395872054
ITGB3BP	69.9704338063441	-0.238237218181484	0.296790479338104	-0.802711794235437	0.422141334365384	0.84228021154352
EFCAB7	32.4217529333245	0.112340949069962	0.235454794229202	0.477123217803774	0.633274382479363	0.920043464884722
PGM1	32.8586539322035	-0.0601710389864146	0.306498565259183	-0.196317522516076	0.844361647258997	0.971962570178777
ROR1	3.97318057704116	0.604401479503187	0.578349737831832	1.04504496149513	0.296002189769414	0.778211811840344
CACHD1	5.42135022134826	0.0921391014520645	0.429289967476443	0.214631387716091	0.830054720326457	0.968928202907468
RAVER2	5.28618756493401	0.980224883174736	0.728912981716246	1.34477627338557	0.178697494619863	0.694576908297551
JAK1	227.834851022805	0.161196703491868	0.136384164592706	1.18193123060336	0.237232988832919	0.739570611300976
AK4	6.89656017723529	-0.850756026844707	0.48031285632071	-1.77125391429591	0.0765184873781781	0.560592507530613
DNAJC6	68.1689411596048	0.0588578045381191	0.390117438652573	0.15087201623544	0.880076675577584	0.980691545637447
AL139294.1	2.91817011900505	1.36010699066942	0.538212393730113	2.52708225695643	0.0115014561089329	0.321407863598207
LEPR	116.012473766827	0.0497698246023777	0.272110697772043	0.182902859056544	0.854874239538729	0.974507571792175
PDE4B	699.143587420231	-0.108248468285269	0.266472588645324	-0.406227405361188	0.684575519428785	0.933616457806593
SGIP1	23.1207832082699	0.446314426182391	0.372275543535514	1.19888194089713	0.230573854748193	0.735425657608097
TCTEX1D1	6.27162803067586	-0.249165205795097	0.546000860209708	-0.456345811798535	0.64814132568159	0.923448482106552
WDR78	6.20353913943957	-0.0376341311833294	0.356682966010266	-0.105511433877238	0.915969997710687	0.988335723516104
MIER1	149.45041926446	0.107909429290324	0.0905016797731121	1.19234725323168	0.23312511341187	0.736586494142061
SLC35D1	48.3297942945756	0.198307531928532	0.172815822181254	1.14750796209239	0.251171744345804	0.749849235552534
IL12RB2	9.22179892185404	-0.833423561506226	0.555652998663584	-1.49989933197646	0.133640481067317	0.641423094108093
SERBP1	101.160715880852	0.166777551940844	0.137997575402004	1.2085542188332	0.226834153835098	0.732470611741705
GADD45A	4.00978933678853	-1.09240820944424	0.506327447110067	-2.15751331609478	0.0309656907187366	0.444909002160814
GNG12	4.03737642009092	-0.218400831804074	0.39552060443156	-0.552185725236638	0.580821113438992	0.902835039640767
GNG12-AS1	13.1207580196738	-0.913597869885682	0.448951082880146	-2.03496083364962	0.0418548140571643	0.474150651246045
WLS	66.7383983023562	0.0799935561530719	0.295172035265443	0.271006554130831	0.786385991368497	0.957566625914382
LRRC7	23.2289240375831	-0.115824566206654	0.306266544355121	-0.378182234858644	0.705295221712685	0.938639936266349
LRRC40	47.6840866531621	-0.0885964483164623	0.142753771417944	-0.620624221948407	0.534846898773505	0.882641223469006
SRSF11	255.19283121063	0.0197793699428197	0.0905674221754555	0.218393871302876	0.82712224029086	0.968652619920817
ANKRD13C	110.12447374939	-0.0910155814611598	0.11501891742094	-0.791309668896165	0.428763307549088	0.844848438623953
HHLA3	7.98328305483369	-0.620232394842403	0.29587871751902	-2.09623862115913	0.0360610285079713	0.463241745324836
CTH	2.69476822105613	-0.191556355640866	0.436612299359287	-0.438733301654508	0.660854794099964	0.926300585798915
ZRANB2-AS1	10.4683651203551	-0.86163432689109	0.481202522664677	-1.7905856397422	0.0733598131601213	0.554854233216382
ZRANB2	196.224727368685	0.0347894364414437	0.0702440350243557	0.49526534786023	0.620412827907445	0.915989069598744
NEGR1	34.7038259057686	0.115712888229937	0.291085586552663	0.397521875268126	0.690982658528	0.93555763361983
LRRIQ3	3.67853391943055	-0.152756927577114	0.414315675853158	-0.368696953748026	0.712353619591578	0.940406619828027
CRYZ	22.976903098475	0.408332252561858	0.337252444515395	1.21076143168836	0.225986850667747	0.732470611741705
TYW3	35.7922750212609	0.160771462793826	0.176945056848578	0.908595389197041	0.363563741303669	0.81309084558529
SLC44A5	10.0754723022407	-1.26564670044036	0.450586071066029	-2.80888998065565	0.0049712632155465	0.246710340942019
ACADM	75.7095272172966	0.0459396173606918	0.100974707538619	0.45496162831788	0.64913684460066	0.923448482106552
RABGGTB	40.0444730352433	-0.0982604534842928	0.15474695164746	-0.634975050805179	0.525444686994611	0.879499089566566
MSH4	18.4105640307378	0.877249615518018	0.405129991709178	2.16535342598815	0.0303606298437328	0.441819165720013
ST6GALNAC3	1628.79806710296	0.0936752818070573	0.211096807311238	0.443755085641556	0.65721966426471	0.925676548931368
ST6GALNAC5	4.71007132850916	-0.757191169483761	0.45068517451482	-1.6800889230468	0.0929400157481469	0.58275685891834
PIGK	57.5934347282496	0.201123845434064	0.104685089459179	1.92122723945792	0.0547030654873264	0.512187437177103
AK5	24.7473095855989	0.619935752441664	0.364492315585304	1.70081981411917	0.0889768274182665	0.575983181269807
AC118549.1	215.949829462633	0.187779461663956	0.0962479012971459	1.95099798679479	0.0510572852707966	0.505362207272939
USP33	195.705792925735	0.0658081257114856	0.111049298258973	0.592602805629782	0.553447001035023	0.890621212912581
MIGA1	117.738805780188	-0.0719993808455957	0.0968908481342393	-0.743097849095539	0.45742244177857	0.856837992886415
NEXN	8.92658417804902	0.358174560667014	0.287285166116984	1.2467561952752	0.212486906785456	0.724671675750905
FUBP1	161.374327773696	0.133218781370402	0.11751874294103	1.13359603784437	0.256964035795248	0.75461747980684
DNAJB4	2.85514992122412	-0.287060868024479	0.488386205771742	-0.587774315965515	0.556683785751121	0.892104614638609
GIPC2	17.3781460949713	0.0257483569414032	0.302176333023474	0.0852097074703826	0.932094673206468	0.991034829723752
AC103591.3	25.2269192605334	-0.490806490258038	0.629414860504794	-0.77978217715484	0.435519098780723	0.848295895999455
IFI44L	245.915344849256	-0.105149825511973	0.521265299080088	-0.201720363311231	0.840135342220979	0.971736385624191
IFI44	92.2678430471798	-0.0109799767542645	0.317905427127776	-0.0345385005014443	0.972447741690462	0.996234663108687
ADGRL2	10.5354488312073	-0.400372886465196	0.524625951569678	-0.763158751997079	0.445368724947895	0.852586705818078
LINC01362	12.8622676982588	-0.109291389297933	0.327554852477627	-0.33365828187631	0.738637433390226	0.944345297468344
LINC01725	2.71717590181708	0.459197943666898	0.54812736473405	0.837757742472317	0.402166776221483	0.835125509505609
TTLL7	73.8955439276525	1.088671617146	0.346760598524362	3.13954821216376	0.00169208568728309	0.164796294762852
PRKACB	150.71540525403	0.154547722443158	0.221141950956903	0.698862073769428	0.484638231281718	0.866256739447952
SAMD13	5.58716126457946	0.130631682941608	0.308543060258265	0.423382340319899	0.672016327290791	0.929799366028888
RPF1	25.3147534138465	0.115932314416423	0.182844858546113	0.634047439661451	0.526049862788713	0.879499089566566
GNG5	37.4697450241899	-0.0293475598502457	0.216478466626557	-0.135568032735896	0.892162778273328	0.982591101732725
SPATA1	43.2230557116441	-0.369458265747501	0.294457825741923	-1.25470690010226	0.209585179968878	0.720822266558072
CTBS	86.913285196439	0.188179222887983	0.138702448391722	1.35671161590838	0.174872860156484	0.689888189532425
SSX2IP	13.3602319418409	-0.0787388515923934	0.239484176308882	-0.328785194938465	0.7423180542538	0.944786108259264
MCOLN2	7.26113242362451	-0.383678444898609	0.403269724231267	-0.951418918516623	0.341391760370726	0.800173252817549
C1orf52	45.585601546088	-0.0637643302902152	0.118942906535184	-0.53609191289901	0.591895029014629	0.905586692623086
BCL10	17.1624276179746	0.185932326733746	0.212892935519023	0.873360716645914	0.382466495766348	0.824441464161447
AL078459.1	26.1471854463617	-0.320873726248782	0.454351988827501	-0.706222783522589	0.480049603899873	0.865662572451946
DDAH1	11.8152610560308	-1.62747937742559	0.547665647812143	-2.97166598622201	0.00296188720739868	0.202973342010735
ZNHIT6	69.9706521335199	-0.156124933077121	0.154372200232453	-1.01135394094292	0.311847057486018	0.785726295608632
COL24A1	3.77526772456089	-0.876369999940585	0.44577615700348	-1.96594184361848	0.0493053288324748	0.502157384312487
AL136382.1	2.4539160037347	-0.694672344904763	0.881283161762202	-0.788251012893184	0.430549895471254	0.845976093540498
ODF2L	57.6121356277709	-0.22593571021421	0.159333414499993	-1.41800582710929	0.156189063521282	0.669501638859905
AL356270.1	4.75272313687153	0.198214245336692	0.427980011645181	0.463139025055738	0.643264718888712	0.92244850703894
SH3GLB1	122.540794892622	0.154957500988572	0.148625199266315	1.04260584176516	0.297130882562509	0.778211811840344
SELENOF	96.7312460389336	0.00484988428854364	0.115022356243423	0.0421647099480364	0.966367394909601	0.996234663108687
HS2ST1	102.389235496051	0.0975849865396945	0.150732264586934	0.647406093228388	0.517369153402878	0.875774612241951
LMO4	89.9792135707737	0.165721759486776	0.194044002017147	0.854042164478403	0.393081627385105	0.828644879258581
PKN2-AS1	11.9469892381401	-0.009266902690333	0.266476157370983	-0.0347757292125456	0.972258574205068	0.996234663108687
PKN2	615.810771087395	0.0529843756184951	0.143549145017994	0.369102690314551	0.712051183738161	0.940406619828027
GTF2B	84.2392736317601	0.0591066111503298	0.137782635789027	0.42898447116975	0.66793452567353	0.928503347286866
KYAT3	82.9674534918644	0.161194579588596	0.169560397604874	0.950661722109352	0.341776125313936	0.800298580676208
GBP3	17.1739712652255	0.10053899911088	0.220353341297987	0.456262648520133	0.648201119827216	0.923448482106552
GBP1	12.5287321961495	0.0646618180469563	0.317515920388701	0.203649057873374	0.838627753751435	0.971286815138977
GBP2	41.9450324398351	0.104702628493643	0.253788471713949	0.412558646917798	0.679930004198602	0.932099779296211
GBP4	14.9807093752495	0.0102991982164617	0.299807866110763	0.0343526617565688	0.972595931615972	0.996234663108687
GBP5	3.26980981476703	0.481675498691756	0.454809876260664	1.05907000668493	0.289567898350257	0.775636786138797
LRRC8B	77.935244950881	-0.083233214483582	0.215001831858398	-0.387127931721066	0.698661500179176	0.937304767034724
LRRC8C-DT	40.6640652218365	0.000179336166000677	0.179501714940293	0.000999077730596219	0.999202851436328	0.999612186436111
AC093423.3	21.5470577035913	0.175480541502667	0.520059837670122	0.337423751637549	0.735797482215079	0.944171286704476
LRRC8D	13.4816075801262	0.085560908490257	0.186344825048435	0.459153660253339	0.646123824931625	0.922786102430743
ZNF326	90.8492046136407	-0.0360625933728427	0.104170314857761	-0.346188771936461	0.729200852335881	0.943167180702586
ZNF644	322.038535918283	-0.0206499133204053	0.0978263711081853	-0.211087389693407	0.83281908010371	0.969636065514059
HFM1	3.43194703585356	0.159228213621631	0.41770021270475	0.381202136792257	0.703053263686898	0.938321651032667
CDC7	11.0131450159504	0.302694440592117	0.392105441820563	0.771972047076658	0.440130983509167	0.85127842046814
TGFBR3	3.81242737695605	0.38176463291559	0.439294709442477	0.869039905807424	0.38482530409842	0.825937705554114
BRDT	5.31399228484616	-1.04022902604973	0.508753188994327	-2.04466340172923	0.0408880541408633	0.471938192878666
BTBD8	44.4767806953204	-0.0432500355256469	0.238003798389287	-0.181719938162103	0.8558025180996	0.97471052432269
GLMN	58.9773104508886	-0.130198133689576	0.151872496579262	-0.85728579316286	0.391286958077781	0.828561340001345
RPAP2	132.410138246253	0.163641478052566	0.126491276140647	1.29369773983948	0.195769846350438	0.712532048513711
EVI5	388.803098995559	0.0666512871544233	0.118610839774822	0.561932512078646	0.57416200130436	0.899923775352205
RPL5	150.815298434865	-0.185731839430148	0.232615882987862	-0.7984486572649	0.424610176560583	0.842413319440617
FAM69A	123.551400781727	0.196226098552333	0.184254931057753	1.06497067636593	0.286889199749897	0.773391852678906
MTF2	139.109239130824	0.00535466357560396	0.128765026333142	0.0415847666722043	0.966829717171724	0.996234663108687
TMED5	69.4192574744984	0.0544944585592938	0.181541673173681	0.30017602904408	0.764042888502898	0.950824710071166
CCDC18	84.5833270139976	-0.190235868220081	0.196533184183633	-0.96795800164888	0.333065345037631	0.795272176451555
DR1	62.382381454336	0.0971960085644237	0.145334425373084	0.668774850245661	0.503639112079301	0.871762313586343
FNBP1L	225.896857930265	0.10586328276652	0.117157059726075	0.903601396399316	0.366206800578081	0.815238179508635
BCAR3	202.859626162323	-0.198232764587482	0.17856350783728	-1.1101527237476	0.266933220907867	0.761429244963947
AL109613.1	4.49178911475676	0.472313521963488	0.325770250700946	1.44983626020863	0.147104185303682	0.661487568471752
DNTTIP2	16.0694524351832	0.0536231799227665	0.248665380735058	0.215643929863722	0.829265310251537	0.968928202907468
GCLM	23.1099115270084	-0.0774141837159032	0.265810903333512	-0.291237803811125	0.770869451798036	0.952917389464033
ARHGAP29	2.7045554000714	0.0673774835266337	0.495143461910554	0.136076690312444	0.891760654541306	0.982591101732725
ABCD3	73.8371977125072	0.162456909650757	0.127930040643009	1.26988867379552	0.204124288201819	0.717602783257791
CNN3	6.29032364718345	-0.246180776911844	0.433612168192509	-0.567744161650343	0.570208700148232	0.897927971114317
ALG14	22.7639574415019	-0.166722086741198	0.231664241997138	-0.719671215997407	0.471727452656426	0.862799914021782
PTBP2	239.806735999784	0.129246966423443	0.102977487846724	1.25509923698877	0.209442737431717	0.720606922080839
DPYD	1272.61232072553	-0.0612625705288225	0.364945396531877	-0.167867771757114	0.866687304707033	0.977686117619209
DPYD-AS1	44.2498542534761	-0.654174570753406	0.352650616173272	-1.85502177155415	0.0635931176422335	0.533293971794962
MIR137HG	3.60652904898776	-1.18838286041104	0.660302979358731	-1.79975389716577	0.07189950654931	0.551295379865542
SNX7	45.5104022759479	0.1025368461161	0.171474311225235	0.59797205414294	0.549858580056919	0.889500637076974
AL445433.2	4.60413675205808	-0.236507626854462	0.54464027446428	-0.434245570779898	0.664110124106396	0.927762492088726
PLPPR4	3.27171032826664	-1.20274732845881	0.759385866328494	-1.58384213058099	0.11322964914444	0.615963931812708
FRRS1	71.9308449185788	0.169264646960665	0.40767625888896	0.41519378003998	0.678000051780049	0.931698994252884
AGL	58.2956595170759	0.0710948222941457	0.129421838085058	0.549326321941287	0.582781526656602	0.902835039640767
AC093019.2	6.07348319246141	-0.233483849967404	0.362306206331346	-0.644437897798176	0.51929151607933	0.876075772333201
SASS6	15.2224363862488	0.0159532149809549	0.2148577615145	0.0742501218876298	0.940811364384551	0.993564150263742
TRMT13	70.6669072394923	-0.00382802641027488	0.154685726899189	-0.0247471210628869	0.980256669401926	0.996234663108687
LRRC39	6.62175972046244	-0.347358892163405	0.406509562364885	-0.854491319079017	0.392832817283192	0.828561340001345
DBT	39.6681946547885	0.076111253545489	0.127342003324336	0.59769166149865	0.550045690323145	0.889500637076974
RTCA	40.3040041597725	-0.31762745290965	0.135586226040863	-2.34262330462626	0.0191487054428162	0.383470728049062
CDC14A	140.286628515602	0.299903599541017	0.161861965013451	1.85283552881676	0.0639059361318932	0.533293971794962
EXTL2	30.2004817373207	-0.319573819175879	0.193248361466231	-1.65369484507491	0.0981895305780804	0.589389000284604
SLC30A7	118.547309548035	0.221417942258717	0.133321797630232	1.66077825377678	0.0967579901957109	0.589067764205141
DPH5	31.9017797942826	-0.0732347480948686	0.209914511179162	-0.348878920678155	0.727180210944564	0.942953566296719
AC093157.1	36.0731898171458	-0.31748338955338	0.35375506936696	-0.897466685414606	0.369469942592447	0.817362752675223
OLFM3	10.6276371051812	-1.32003616409298	0.550275497560276	-2.39886415067642	0.0164460148671836	0.359962379907006
AC114485.1	2.74154870194383	0.333997787531135	0.71011909170901	0.470340526583109	0.638111747598908	0.921140139863666
COL11A1	7.01162272818137	-0.494479529453286	0.381872251748389	-1.29488206380361	0.195360916793734	0.712482081374236
RNPC3	133.964548430274	0.105801773810587	0.096127602428262	1.10063885021521	0.271053869871535	0.765154368717288
AMY2B	23.3782065771704	0.0317206441276531	0.246326987251366	0.128774538598499	0.897536053010188	0.983775934257297
PRMT6	3.3822022333878	-0.330557252414359	0.40692234822821	-0.81233496723305	0.416599451316948	0.839977366771695
NTNG1	4.88058466350867	0.376152868027177	0.42614649063226	0.882684420254384	0.377406802132003	0.821510349988765
VAV3	30.1591675822337	-0.595403582248019	0.387921309616021	-1.53485659975053	0.124819056202145	0.62816613116616
SLC25A24	54.2155822668438	0.00169830348427891	0.169979377835262	0.0099912325007146	0.992028282473596	0.997174289535776
FAM102B	239.521228613563	-0.236363258748252	0.181049057260905	-1.3055205165064	0.191715665676055	0.708237613684294
HENMT1	12.5414716932126	-0.219896010284215	0.249400036213252	-0.88169999340413	0.377939064578087	0.821510349988765
PRPF38B	195.129314305584	0.119091773174084	0.143144597727896	0.831968338759569	0.405426815932098	0.836159407686261
STXBP3	140.128131683432	0.156230289676288	0.188586512027367	0.828427696110188	0.407428326863406	0.837178367371647
AL449266.1	16.6699141228546	0.115786201730275	0.217981092096924	0.53117543644011	0.595297213036173	0.906605698017942
GPSM2	27.242886213594	0.0851702375257412	0.2368250942251	0.359633500007341	0.719121228107749	0.942370379117178
WDR47	32.9983805809622	-0.10244885209714	0.186367837776589	-0.54971315501311	0.582516132545595	0.902835039640767
TAF13	14.5699085695387	0.126897837968733	0.245485559739232	0.516925875817423	0.605207903685511	0.911109405389603
AL356488.3	3.52207493906085	-0.164875648693721	0.407635842215567	-0.404467987401685	0.685868613965828	0.934133642640779
TMEM167B	22.8205695085009	-0.201922187507231	0.186895712084889	-1.08040032194809	0.279963952548491	0.770063250899545
AL356488.2	5.11994874258192	0.564525662927634	0.469870556755794	1.20144932431047	0.229576952691009	0.734873845305652
KIAA1324	4.69444119881703	0.0855622189587705	0.496454571265401	0.172346522544214	0.863165111800794	0.976480997817999
SARS	64.7627097857915	-0.160552095739321	0.199545776616771	-0.804587791640721	0.421057589438473	0.841959574881296
CELSR2	9.46804280084887	0.50271521685574	0.287696457822772	1.74738062699898	0.0805713356802987	0.568185528335903
PSRC1	32.9367170056699	0.08640425483924	0.260213913196167	0.332050864528917	0.739850851458605	0.944477488872095
SORT1	359.068285188834	0.336018856241876	0.164959529680555	2.03697753559663	0.0416522932411168	0.473273315799782
PSMA5	39.8590665201728	-0.165504648014477	0.166260888848861	-0.995451480864683	0.319516730925649	0.789949128322668
CYB561D1	31.1826267990815	-0.0880495686900319	0.162132740006574	-0.543070873202177	0.587081005996155	0.904175621082688
GNAI3	148.292550054334	-0.233486699920093	0.176874823152759	-1.32006746781842	0.186812493233935	0.702909450142095
AMPD2	33.354420223299	-0.415099105708398	0.33971114178332	-1.22191784328688	0.221738697069854	0.727484128558361
GSTM4	20.8653070509213	-0.129579260568713	0.189248343662812	-0.684704859555267	0.493530181903974	0.868261735622964
GSTM2	5.16531763148265	0.153073227771803	0.357954283096184	0.427633457680046	0.668918003039334	0.928503347286866
GSTM5	3.55360412349926	-1.20123459079398	0.849379417565677	-1.41424970508082	0.157288598521328	0.669817116396659
GSTM3	16.9321114211868	-0.0710527998475446	0.380138067325823	-0.186913140131909	0.851728736429549	0.973714691754386
CSF1	3.52172639096372	0.374063135951283	0.476812519992473	0.784507789261046	0.432742213220652	0.846760230362652
AHCYL1	102.684688176368	-0.0365673317811763	0.105552804908347	-0.346436381419977	0.729014787482587	0.943167180702586
STRIP1	34.5814483620922	-0.0823579569872405	0.125601396939169	-0.655708925173247	0.512011425131542	0.874512810241361
KCNC4	10.079923975942	0.158020907735274	0.378858627320523	0.41709729260457	0.676607245154545	0.931509784987758
RBM15-AS1	10.6048520317145	0.533544959155671	0.244590704015893	2.18137872942629	0.0291554155674331	0.439297956789536
RBM15	21.7417635890604	0.16217733178718	0.182315461125912	0.889542394186611	0.373711649748008	0.820532490929519
SLC16A4	11.109618282931	0.341716404897952	0.308899586259661	1.10623781998434	0.268623597196796	0.762826786717551
AL355488.1	10.0790641424047	0.389021847984345	0.285618086067961	1.36203506346507	0.173186819723902	0.688237217651623
LAMTOR5	21.0501589111903	-0.503056865324492	0.275464315596785	-1.82621427474057	0.067817991970152	0.540260336019301
KCNA2	4.96303676930241	-0.131068718156171	0.502841670119687	-0.260656039355238	0.79435776985089	0.959208500868651
CD53	379.532154387093	-0.0955698757887537	0.0979408377414737	-0.975791896338702	0.329167601366917	0.794176157491905
LRIF1	20.4351993309699	0.447958268216162	0.266869667761311	1.67856569078812	0.0932367178357896	0.58275685891834
DRAM2	164.625484211235	0.16788681276786	0.147966203619528	1.13462945362547	0.25653060693082	0.754485526648485
CEPT1	146.776607281581	0.0960758962483835	0.129038967662231	0.744549479811934	0.456544118590446	0.856558692482067
DENND2D	20.9366460696646	0.0644239442954841	0.279153087565944	0.230783563446223	0.817482951045933	0.966060314354538
CHI3L2	3.29350059999421	0.43332260175668	0.430509784797434	1.00653368880006	0.314158914473928	0.788180295307928
WDR77	28.1399577637742	-0.0927966738875839	0.177994851768228	-0.52134470725264	0.602126662162861	0.909547415668656
ATP5PB	44.3287096264165	-0.300209328167883	0.190821601034608	-1.57324603996712	0.115661858477287	0.617650532693659
C1orf162	71.7184584430093	0.0570487073246862	0.302335419916476	0.188693429768985	0.850333101369921	0.973253717562355
TMIGD3	194.136325723493	-0.0478556327581052	0.199584787266391	-0.239775953936965	0.810503949225903	0.965038824135979
RAP1A	695.700530754652	0.16190905175775	0.121156464748001	1.33636328935903	0.181430559260827	0.696739861088644
INKA2	46.3235323368575	-0.648851214600326	0.39227652681207	-1.65406586999577	0.0981141297866582	0.589389000284604
DDX20	17.3353240199637	-0.0118576546426629	0.174071081653776	-0.0681196125744056	0.945690418042544	0.994260095354411
KCND3	20.6429146032005	-1.35234481526924	0.543356675861248	-2.48887126145218	0.0128149360071044	0.331097478204608
AL445426.1	25.3185650247743	-0.147215281164285	0.303677846818274	-0.484774515845343	0.627836301822658	0.918483987665932
CTTNBP2NL	322.744426380135	0.0159788211270847	0.125410304292126	0.12741234635604	0.898614044902329	0.98386817550213
WNT2B	164.655424437977	0.321527970021097	0.243817752706044	1.31872255589503	0.187261883145109	0.703113169644193
ST7L	80.8829329254952	0.0772810991660868	0.125769562599497	0.614465833932985	0.538907543645566	0.885055463445854
CAPZA1	223.646630011031	-0.168487576973049	0.112279056631228	-1.50061446923653	0.133455306722355	0.641423094108093
MOV10	27.8961731733894	0.100260287534575	0.176825846960755	0.567000182709867	0.570714057481386	0.897927971114317
AL603832.1	2.54101892302233	0.124641115729196	0.514238746029202	0.242379860894647	0.808485837882146	0.964888102240587
RHOC	15.267285350019	-0.48205550458014	0.322113377954213	-1.49653984457815	0.134513032801585	0.641619455206825
LINC01356	19.2983700191855	0.359083002054958	0.274999114216781	1.30576057700278	0.191633990428355	0.708204210047272
AL390729.1	76.897700473282	0.0194875588410311	0.273398421458378	0.0712789735108176	0.943175729365097	0.99371781305367
SLC16A1	20.0281084146409	-0.153142697495433	0.18131881001827	-0.84460458062791	0.398331650697287	0.832759303214674
SLC16A1-AS1	101.512072033509	-0.0613355899558239	0.171459134953701	-0.357727163223974	0.720547503194444	0.942429779419896
AL357055.3	13.8985603863378	-0.379711540049905	0.308601866744038	-1.23042528567997	0.218537889418459	0.726503581546132
LRIG2	67.191495327477	-0.118648703060298	0.11370582678933	-1.04347073857636	0.296730326227178	0.778211811840344
MAGI3	156.579684273259	-0.0137840615722081	0.245268778245493	-0.056199821562333	0.955182623312461	0.995960669292587
PHTF1	43.8851073295814	-0.134219168782957	0.17513758696143	-0.766364154671811	0.44345965506451	0.851810400434986
RSBN1	73.6217213939247	0.117920289773857	0.144057853965382	0.81856203273856	0.413036336277325	0.838986014965097
PTPN22	17.621822777826	-0.636729197531224	0.405941396356628	-1.56852492316858	0.116758678158993	0.619428601413829
AP4B1-AS1	4.55199533553399	-0.391715992911155	0.403161901256396	-0.971609647862133	0.33124478099947	0.794805534149097
AP4B1	17.4144739624369	0.0603144354189866	0.204334947117382	0.295174351083167	0.76786069440445	0.952189594068913
DCLRE1B	3.92261776568185	-0.590738731097347	0.400291067778707	-1.47577295285521	0.140004853936847	0.651248099787726
HIPK1	76.0576961826957	0.104223415338435	0.139107208849734	0.749230871643897	0.453718065015338	0.855094771400472
OLFML3	35.9180146656149	-0.59057633773706	0.364943332079736	-1.61826860726976	0.105604723002519	0.601873357452824
SYT6	150.285677988493	0.117340438071823	0.274826732908768	0.426961514369041	0.669407359430123	0.928648130635915
AL121999.1	17.0422390431048	0.205342624813199	0.940989428683945	0.218219906147499	0.827257775942851	0.968652619920817
TRIM33	196.026535147458	0.0889617505845424	0.0951750278206243	0.934717358341181	0.349933978801268	0.805860470024437
BCAS2	32.1797688145432	-0.47660946546694	0.339025108411926	-1.4058235028653	0.159776541163447	0.671557039394628
DENND2C	5.24338236589098	-0.181482926789995	0.3453507159198	-0.525503259220521	0.599233388199767	0.907655568539201
NRAS	14.2330123844293	0.13086683127916	0.209525479969989	0.62458671517137	0.532242341024071	0.881597525673489
CSDE1	156.013222584717	-0.00870929678494231	0.0935817161523966	-0.0930662221534742	0.925850951754817	0.990693742912394
SIKE1	22.581430117553	-0.00641192469805917	0.159818846930133	-0.0401199534424261	0.96799749406085	0.996234663108687
SLC22A15	26.7815537121685	0.747654685202503	0.422410644715069	1.76997122245066	0.0767319347953792	0.561226804013985
ATP1A1	109.801912699216	-0.205996674504768	0.170878183552957	-1.20551769817314	0.228003509941115	0.732670495765146
LINC01762	15.8735907143961	0.508001267759672	0.29639861601694	1.71391241493057	0.0865448126221277	0.57412940981928
AL390066.1	13.7784249966375	0.0997860093183772	0.24238247295696	0.411688221928885	0.680567958940857	0.932099779296211
CD58	176.927809138776	0.0275706388570834	0.143486916092677	0.192147406940405	0.847626741336831	0.972044776488671
PTGFRN	12.3972018819721	-0.283868289299167	0.259147081935417	-1.09539450407515	0.273343840844596	0.766038961773237
TTF2	52.8048083815492	-0.124432872903809	0.131551549885672	-0.945886787437705	0.344206333223036	0.802712061658853
AL358072.1	2.46561106043413	0.084201290259105	0.483480561478928	0.1741565162445	0.861742458236175	0.976152669169256
MAN1A2	182.835184720674	0.0296635167047159	0.163450495876996	0.181483185753312	0.855988329835375	0.97471052432269
GDAP2	119.402397201653	0.135429939656864	0.154626457558228	0.875852307525477	0.381110329598084	0.823688262986643
WDR3	19.3959285545366	0.0702408927308427	0.206519780656183	0.340117021757739	0.733768403600212	0.943531319803248
WARS2	28.8503899368697	-0.409814669048794	0.179406619872773	-2.28427841369185	0.0223551737014793	0.410504542520805
AL359915.2	76.5697864925075	0.177433622039296	0.208583254840953	0.850660913190714	0.394957741708378	0.830243171370138
ZNF697	6.90342594087808	0.215043026959434	0.282662060582627	0.760777822521296	0.446789782941893	0.853134988531069
PHGDH	12.600459515173	0.276691703872925	0.526511758911679	0.525518564760752	0.59922275115543	0.907655568539201
NOTCH2	174.048340498357	0.0574178998363108	0.170076896924604	0.337599643893812	0.735664910572184	0.944171286704476
SEC22B	66.5592499491852	0.0720766042428827	0.105678012461999	0.682039740942338	0.495213822050934	0.869263028086331
NBPF26	27.9892120940897	0.280194008002655	0.234889303193928	1.19287683258749	0.232917613703759	0.736247627605766
LINC00623	183.695745604288	0.216444822545739	0.147065878525272	1.47175418741707	0.14108726893722	0.652983095423772
FCGR1B	58.1093671201925	-0.149416154114462	0.381902926216511	-0.391241186850069	0.695618966985516	0.936586261363658
AC244453.3	56.0387594627596	-0.484515476447804	0.349926924196809	-1.38461902455753	0.166168991087304	0.678471316279956
FAM72B	6.32181680695659	-1.20661605237821	0.415692214629156	-2.9026669490422	0.00369999890143877	0.217959535285955
SRGAP2C	651.332761051413	0.119482142724506	0.116725655067379	1.02361509691709	0.306017111651541	0.781940379661186
SRGAP2-AS1	80.9913351304405	-0.430166513725349	0.240871496344272	-1.78587554050198	0.074119412123384	0.554854233216382
AC244021.1	560.348789472783	0.314961994987755	0.220145721366612	1.43069778069066	0.152516849564767	0.666319722042837
AC239800.2	2.79769533303352	0.516636239919938	0.516315578268137	1.00062105747976	0.317010045737324	0.789015876892609
AC239800.3	17.67804518444	0.20453372631185	0.226976687272689	0.901122175891676	0.367523363380077	0.816613846182617
AC239798.2	11.1236526145934	-0.951349106159414	0.612961560047316	-1.55205345354116	0.120649434062973	0.622812010790088
NBPF15	57.191444889837	0.109304988517401	0.203853483202459	0.536193872188308	0.591824568135099	0.905586692623086
LINC01632	19.3784790037882	0.394906060046487	0.221288383936439	1.78457654677399	0.0743300284194647	0.554854233216382
FP700111.1	84.3044010602813	-0.38961076350898	0.329293693054223	-1.18317104677989	0.236741365186269	0.739533939179343
SRGAP2B	1063.48042854836	0.157349322607889	0.11341540441211	1.38737170160888	0.165328449395459	0.678311517603638
FAM72D	3.62776030271062	-0.231247724399288	0.404372344436729	-0.571868298069207	0.567411202714564	0.896306423080273
AC245014.3	4.15314425720817	-1.09641109170315	0.631090190721438	-1.73732868585673	0.0823291709789178	0.571376861925788
NBPF20	5.53911730264786	0.430612833677343	0.342879774507466	1.25587119944856	0.209162672068298	0.720606922080839
GPR89A	24.8038845520765	-0.152791306385976	0.190000715947297	-0.804161740255536	0.421303571650414	0.841959574881296
PDZK1	2.9247359877162	0.0803680815331101	0.441096996450476	0.182200473319554	0.855425401555952	0.974539560125087
RNF115	152.81796781467	0.0588105045843967	0.0964084286325177	0.610014138997806	0.541852441519129	0.887045454229904
POLR3C	41.9644959450855	-0.0748848519120449	0.167151786777581	-0.448005093787539	0.654149520415849	0.924003451675063
NUDT17	4.40128645124551	-0.198417738565464	0.344576810962327	-0.575830213331322	0.5647299495473	0.894566299666224
PIAS3	12.7111675845464	0.134523481185522	0.224877906535821	0.598206748087518	0.549701989343291	0.889500637076974
ANKRD35	2.634792957649	-1.1359615787047	0.616121677217273	-1.8437292838572	0.0652226030827983	0.53601187254485
ITGA10	7.93221863143954	0.0782258273852608	0.324231700785589	0.241265203851831	0.809349577695667	0.96496852580344
PEX11B	13.372643807509	-0.40866693161226	0.279831218267634	-1.46040507611058	0.14417877853422	0.657374882809119
RBM8A	26.572879789253	0.116716323489406	0.259532680600637	0.449717250325813	0.65291433130645	0.923448482106552
LIX1L	27.0321831558145	0.454337037114964	0.179507393277317	2.53102130681085	0.011373093967678	0.321407863598207
POLR3GL	7.51205498235495	-0.126966439626476	0.267435289439517	-0.474755743314834	0.634961080936625	0.920338328744657
TXNIP	278.001635291125	0.296564367917455	0.254379437622386	1.16583467079478	0.243681296439209	0.743871142837003
NBPF10	4.34070423305957	0.14774283983347	0.393458866807808	0.375497548275198	0.707290469466884	0.939523490975605
NBPF12	59.7457230681528	0.087231671010046	0.140975014793491	0.618773980182435	0.536065265711237	0.882820588733957
PRKAB2	22.5080291677679	0.270301745162723	0.156675293875433	1.72523528424098	0.0844850793345721	0.573152280187503
AC242426.2	60.91292212251	0.0574735773473781	0.156755324345124	0.366645136855702	0.713883735036023	0.940573427942135
FMO5	30.9857221632256	-0.232468428868761	0.200867948034354	-1.15731967764714	0.247141776917614	0.746154076473257
CHD1L	145.284616060676	0.177548321785557	0.140409199884764	1.26450632815566	0.206048350819024	0.719598340299934
LINC00624	16.5467280434897	-0.251097234448917	0.368782890232035	-0.68088092235225	0.495946840472919	0.869813362854005
BCL9	9.79904044880699	-0.0915379952502018	0.24230756732889	-0.377776048264951	0.705596968185296	0.938639936266349
ACP6	37.4995804740058	0.270391420202372	0.186283756504437	1.45150293979567	0.146639864228199	0.660417516969018
GPR89B	29.8693343132353	0.223829765789724	0.215609719221827	1.03812465689193	0.299212023523694	0.778439885206867
NBPF11	58.0447679766274	0.0667785692968994	0.133290117225128	0.50100165478968	0.61636995831446	0.914409526019913
AC239809.3	7.50606188551401	0.243067271129848	0.513580022562153	0.473280229860249	0.636013265022142	0.920338328744657
NBPF14	44.0579015264774	0.186514552119145	0.223749546192094	0.833586281149451	0.404514158972517	0.835910816812602
PDE4DIP	179.670798861753	0.352734731229624	0.196153090477389	1.79826242029199	0.0721354319781368	0.551496428322366
NBPF9	44.3337120585023	0.226091356147706	0.142452033348973	1.58714025228294	0.112480883099192	0.615801474127063
AC245297.3	335.589307253637	0.283440004649132	0.169775564994709	1.66949822642596	0.095018681582285	0.585253083924011
NBPF19	72.7633358410209	0.130253399722876	0.314080083672263	0.414713974219369	0.678351301267349	0.931698994252884
FCGR1A	139.413522768525	-0.397407164852404	0.362787489133922	-1.09542687318443	0.27332966625481	0.766038961773237
HIST2H2BF	88.1330050241273	-0.785041267124353	0.360757648158236	-2.17609043393036	0.0295484990783053	0.439762851540434
AC239868.3	5.82409741040786	-0.119927469098059	0.386167293487532	-0.310558328270055	0.756136410873865	0.949085564044951
HIST2H2AA4	3.38472702746745	-2.55717962626004	1.04032067199656	-2.45806864661485	0.0139686470487243	0.346140440187057
HIST2H2BE	22.2675453084753	-1.10550259827474	0.420187527615626	-2.63097432840991	0.00851404670062241	0.292336504692047
HIST2H2AC	11.1920118387739	-0.778397056377683	0.329802640187134	-2.36019049433932	0.0182655529355594	0.376924486595286
BOLA1	3.18163002314157	0.0488819675715718	0.393917751645334	0.124091811976991	0.901242581146287	0.984198967077564
SV2A	20.9307233221018	-1.36133699685471	0.653013831265588	-2.08469856483184	0.0370966710215027	0.464445564704219
SF3B4	9.20242617734861	0.245470594766646	0.233932935400276	1.04932037186909	0.29403069298379	0.778211811840344
OTUD7B	15.9671665534977	0.545990608496371	0.317681035955881	1.71867548484133	0.0856734783317093	0.57412940981928
VPS45	151.049106171567	0.00573828878621133	0.110428411292732	0.0519638806629195	0.95855747356682	0.996234663108687
PLEKHO1	193.594867591138	-0.0577052985072954	0.121163690906529	-0.476259001979494	0.633889869556946	0.920043464884722
ANP32E	21.2561854956486	-0.213816220235346	0.231533207420113	-0.923479714282972	0.355757267098364	0.808597238985594
APH1A	23.579028773177	0.00687532495666192	0.209633907357454	0.0327968172865211	0.973836616286415	0.996234663108687
C1orf54	40.7384045038957	-0.625492439097074	0.228279503938726	-2.74002890450019	0.0061433781388758	0.267673165240308
MRPS21	42.2999463744606	-0.358774385480507	0.26993314675038	-1.3291231173335	0.18380735460482	0.700085677806928
PRPF3	37.0986393132078	0.140207843148862	0.140873257364627	0.995276504368441	0.319601801871562	0.789949128322668
RPRD2	170.269005541554	0.04188164351181	0.109961053196023	0.38087706778462	0.703294469495176	0.938321651032667
TARS2	14.3720214690513	-0.0439209755558772	0.244967888387244	-0.17929278749567	0.857707809838223	0.975402541736487
FALEC	5.27586364870392	0.0473316837322711	0.514416773501427	0.0920103817962689	0.926689791103477	0.990693742912394
AL356356.1	27.4066569081711	0.13371284959739	0.313311506426507	0.426772866156306	0.669544771582274	0.928648130635915
ADAMTSL4	9.21157121911282	-0.826925183621704	0.31412289397514	-2.63248938387518	0.00847616719334325	0.292336504692047
MCL1	75.3651934189533	-0.387771377407216	0.266022089385402	-1.45766608443342	0.144932604644595	0.658045761529393
ENSA	118.688803085409	0.0745665353388506	0.116166230749883	0.641895108909916	0.520941290196837	0.877253063322804
GOLPH3L	50.4843792808714	0.029449467953404	0.14009368531951	0.210212672228867	0.833501689523103	0.96977993491983
HORMAD1	7.71986221422634	0.131003951983717	0.31643708128844	0.413996840857927	0.678876420449397	0.93176263224215
CTSS	251.957112560379	0.0968124658256019	0.112769055583528	0.858502053818239	0.390615296886723	0.828561340001345
CTSK	7.99217654137216	0.0976165926574554	0.292205073815176	0.334068780472988	0.738327657617271	0.944195155759774
ARNT	116.906409433491	0.0131470567198173	0.100981466127533	0.130192769267318	0.896413915179327	0.983732168585571
SETDB1	69.645977072274	-0.0401708861921382	0.128931025451017	-0.311568810157333	0.755368240961259	0.948914063716052
CERS2	25.518678965494	0.182782581660095	0.201705738241657	0.906184341870875	0.364838289358289	0.814210257217688
MINDY1	12.9494176696191	-0.196441928218482	0.293146391009826	-0.670115458497652	0.502784191215217	0.871524367848903
PRUNE1	13.6721823960972	0.165936221681278	0.19324892993106	0.858665668888693	0.390524996471273	0.828561340001345
BNIPL	2.53044266787621	0.865934290981579	0.542897151056201	1.59502456274989	0.1107067431527	0.611759245612486
C1orf56	27.8234756305054	-0.14015614025252	0.405938315022393	-0.345264625352717	0.729895438235721	0.943258894260713
CDC42SE1	156.836464403303	0.0923780252681905	0.137802074180799	0.67036745141433	0.502623578203021	0.871524367848903
MLLT11	21.0316950570647	-1.49969136484226	0.573512654273864	-2.61492288560057	0.00892476028222357	0.298715783355242
GABPB2	32.3148272039979	-0.0337501233785805	0.165695046718475	-0.203688185295749	0.838597175416355	0.971286815138977
SEMA6C	2.88545857791267	0.528079005170556	0.418231600352055	1.26264731006943	0.206715957541298	0.720606922080839
SCNM1	50.1360747902298	0.108241435209712	0.200435728569981	0.540030642151305	0.589175900675485	0.904541475558563
LYSMD1	3.52201863041025	0.0781039335625965	0.406407640586743	0.192181262758336	0.847600222483141	0.972044776488671
VPS72	14.6425883442968	0.161973876981594	0.237882878807566	0.680897582009768	0.495936298195012	0.869813362854005
PIP5K1A	139.446322312783	-0.0526479770276176	0.0938852866626133	-0.560769199297582	0.574954886371445	0.900304158595669
PSMD4	50.7506200771526	-0.476448743136017	0.206789796726562	-2.30402442808155	0.0212212723602369	0.398121882865235
ZNF687	9.03234589080134	0.0541117615745181	0.310230403296181	0.174424431002196	0.861531915443838	0.976152669169256
PI4KB	71.0278947007772	0.187866597403366	0.107620674011	1.74563669229728	0.0808741021617628	0.568185528335903
RFX5	16.0559985532459	0.113870323248738	0.23364730193606	0.487359889479484	0.626003313114133	0.918257497999982
SELENBP1	3.6895199769845	-0.438329069829598	0.692270404301197	-0.63317609290558	0.526618655863466	0.879609044448368
PSMB4	21.6874251470122	-0.173118809623791	0.203020578849753	-0.852715574965969	0.393817051626039	0.82912705064999
POGZ	249.08060306629	0.110936251456523	0.100001573759595	1.10934505614096	0.267281355077446	0.761429244963947
TUFT1	6.48320050100328	-0.0218495900825635	0.290596668560817	-0.0751887149662583	0.940064563090622	0.993564150263742
SNX27	184.52403069205	0.329375034200868	0.11492579693145	2.86597998878641	0.0041572052344577	0.225085152528892
AL391335.1	2.45100740008273	-0.784699473502451	0.742182766916761	-1.0572860331456	0.290381065580079	0.775636786138797
MRPL9	9.09220052081495	-0.383381062522703	0.308242872722902	-1.24376294295488	0.213586822643831	0.724768003934492
TDRKH	10.8710980239738	-0.145682638443409	0.252703240186301	-0.576496915259209	0.564279354304764	0.894566299666224
THEM4	25.4523169574591	-0.107337612420625	0.225693540039438	-0.475590096206868	0.634366432470411	0.920338328744657
S100A10	5.50756682435247	-0.167089688118595	0.661409176368905	-0.25262680665531	0.800556613071385	0.961177012938389
S100A11	148.292289020454	-0.209709085660006	0.486640808478372	-0.430931976945633	0.666517831733495	0.928503347286866
FLG-AS1	44.5853528827842	-0.331008187767683	0.27788981606071	-1.19114904050809	0.233595080740263	0.737281344633917
S100A9	29.5777625808744	-1.69109111064966	1.12024158930437	-1.50957715442413	0.131151354399914	0.637872097913502
S100A8	30.9892792554505	-0.912966908552926	1.16849042204415	-0.781321687648739	0.434613317619507	0.847871673801134
S100A6	48.0441379903434	-0.681354012270162	0.593346914490597	-1.14832317423462	0.250835175757477	0.749498009216964
S100A4	31.672967925093	0.797789085997421	0.634154397429792	1.25803603859066	0.208378723121908	0.720606922080839
S100A13	17.1361350482096	-0.253777207161651	0.390644222807566	-0.649637681411873	0.515926286946267	0.875774612241951
S100A1	17.8373286079337	-0.518118057483965	0.606430685058411	-0.854373088713445	0.392898301976382	0.828561340001345
CHTOP	50.2453449467114	-0.0174249322544012	0.111912657866425	-0.155701174349723	0.876268571463832	0.98008785606966
SNAPIN	11.1166047215423	-0.314612231908947	0.358563430909328	-0.877424201099038	0.380256272903693	0.822990786687968
ILF2	23.9024382931852	-0.321963958785384	0.223017156695309	-1.4436734982917	0.148830839554697	0.663279181253016
INTS3	59.9039393553161	0.20573627469157	0.129091625801916	1.59372285702917	0.11099812242771	0.612363634779147
SLC27A3	4.2103474155267	-0.465670927025089	0.364776177768727	-1.27659358095564	0.201745769268858	0.716620825861666
GATAD2B	226.875733226627	0.13880857638608	0.142466545066602	0.974324016358985	0.329895683660147	0.794305058679488
AL358472.5	5.93021450447389	-0.368905243882224	0.405338560979182	-0.910116330879189	0.362761162907373	0.812900737391491
DENND4B	99.4353214205024	-0.194528418058299	0.127315063357708	-1.52792931902918	0.126530087835248	0.630965150317922
CRTC2	23.9926526463142	0.318758299178203	0.209947123690957	1.5182789531683	0.12894409114037	0.634466966329514
SLC39A1	28.9855485444915	-0.107513838564695	0.307978696716528	-0.34909505011528	0.727017952538785	0.942953566296719
CREB3L4	3.7178925740065	-0.0521963901262794	0.455569389834517	-0.11457396236661	0.908782818792558	0.986000424463223
JTB	36.9193069146219	-0.00752372382833374	0.260205449988151	-0.0289145512850571	0.976932740227216	0.996234663108687
RAB13	8.96688116652376	-0.400216139550819	0.349430010355935	-1.14533991840928	0.252068376142666	0.750919243693896
RPS27	127.29487871332	0.985651176928853	0.671868580573664	1.46702972192459	0.142367970211442	0.65520409290747
NUP210L	13.4310233880097	0.489457442137898	0.307264421912568	1.59295189170054	0.111170983823745	0.612363634779147
TPM3	140.928245976688	-0.171620730436418	0.151656530821045	-1.13164088290356	0.257785444769404	0.75529981309073
C1orf43	74.9249245703905	0.122729317549201	0.12701846682624	0.966232081175198	0.333928063170702	0.795272176451555
UBAP2L	75.4328672582704	0.186296635835531	0.0971473870358609	1.9176700631872	0.0551528599940681	0.514178737137142
HAX1	19.5979835549566	-0.121025269881374	0.316265526887844	-0.382669812522099	0.701964599922874	0.937992371738023
ATP8B2	7.22874860441587	0.00757575435608043	0.291772327032476	0.0259646088891672	0.979285566943052	0.996234663108687
IL6R-AS1	4.55955836583754	0.00755553276253079	0.468675696460085	0.0161210253051265	0.987137839926152	0.996234663108687
IL6R	189.228123165596	-0.181423481172929	0.156660907252718	-1.15806479328162	0.246837596069512	0.745876701931791
SHE	4.85045609217175	-0.717943906974452	0.400387265757508	-1.7931237288882	0.072953142199439	0.554090214116111
TDRD10	7.70798816541889	-0.861773656302187	0.371009826760764	-2.32277851998211	0.0201910535736445	0.390851963062874
UBE2Q1	20.9591006851386	-0.105569366685686	0.188869587392999	-0.558953763508878	0.576193275762002	0.900711004367583
ADAR	144.750594568963	0.0297105711222833	0.12020359083392	0.247168748588659	0.80477763007453	0.962947689154014
KCNN3	13.8265814071549	-0.931747875045865	0.474765045071888	-1.96254523098848	0.0496990400196813	0.503036262797146
PMVK	28.2904721075677	-0.187354236527876	0.273828523976969	-0.684202777003735	0.493847128939181	0.868344928667205
PBXIP1	21.4610836183898	-0.212038450670304	0.20032677995308	-1.05846283117997	0.289844487549059	0.775636786138797
PYGO2	15.1332536621849	0.46650076767172	0.208030911235624	2.24245889661726	0.0249317289745144	0.421273434709042
AL451085.2	4.75854286085223	0.0957500274987436	0.50578685005027	0.189309048839896	0.849850603609684	0.973148444660222
SHC1	3.0797060915144	-0.363850861395792	0.401248275937472	-0.906797320301737	0.36451398722862	0.813955572115736
CKS1B	5.41653611416332	0.402585599672719	0.394488037292676	1.02052676282813	0.307478703264765	0.782773705542295
FLAD1	22.1785713775175	-0.0200352988984725	0.223376017237084	-0.0896931512446466	0.928531058521424	0.991034829723752
ZBTB7B	28.726723090288	0.143107511348239	0.218835193631266	0.653951080598915	0.513143323043943	0.875313914277018
ADAM15	16.1420066182044	0.130414904617964	0.283491906725105	0.460030433053683	0.645494376398613	0.922786102430743
EFNA1	2.88944221846066	0.732838831966778	0.764114560151531	0.959069320471329	0.337523824648626	0.797517837001012
SLC50A1	12.8784532543922	-0.0877221870847416	0.27502002310146	-0.318966546855315	0.749751880547076	0.946937630750646
DPM3	15.8650393775103	-0.447251396721949	0.499138888289365	-0.896045984825498	0.370228203908325	0.818057128125717
THBS3	8.12090575762901	0.0266681527037828	0.315751057400768	0.0844594248497929	0.932691161809683	0.991034829723752
MTX1	6.22318731416896	-0.2351689118305	0.484632459631413	-0.485252085692645	0.627497539036898	0.918483987665932
GBA	20.770242717105	-0.325496744724005	0.231289662752911	-1.40731211611362	0.159334858134344	0.671394694061367
FAM189B	8.41527075989276	0.444986661665094	0.252536182671567	1.76207091180996	0.0780573172107051	0.564403564089429
SCAMP3	36.0577519855406	0.0437709671762852	0.20503260017102	0.213482963878795	0.830950275706926	0.968928202907468
CLK2	24.7657528524096	-0.0807626789873849	0.186355086689119	-0.433380598417014	0.664738293133606	0.927762492088726
HCN3	2.48416855772602	-0.6932211050926	0.485471184464143	-1.42793460719562	0.153310681446704	0.666969360397683
FDPS	56.7397212036822	-0.116345193984783	0.169996803122787	-0.684396364211319	0.493724911250092	0.868344928667205
RUSC1-AS1	3.25734427876161	-0.371381774142172	0.402663493997481	-0.922312997523673	0.356365336298502	0.809044922624794
RUSC1	10.4488803392048	-0.4277729003462	0.375420831126465	-1.13944902594416	0.254515917594569	0.751923446925509
ASH1L	524.117932528764	0.10961985168774	0.102639840454313	1.06800489169247	0.285518305241107	0.773391852678906
ASH1L-AS1	6.51561452270447	-0.217210842359688	0.328104714256718	-0.662016828535224	0.507960436681944	0.873108907318227
MSTO1	9.43717679118645	-0.293186265662384	0.396288086148141	-0.739831137776837	0.459402462708963	0.857275730906601
YY1AP1	99.3595092270833	-0.00208754804346491	0.111527063295144	-0.018717860775554	0.985066179912352	0.996234663108687
DAP3	140.8218512573	0.0573865238671811	0.114565504254515	0.500905785215181	0.616437430807279	0.914409526019913
GON4L	123.236437000315	-0.0167893697156364	0.0961592625830019	-0.174599609695886	0.861394255291548	0.976152669169256
SYT11	61.4828847998094	-0.270550338746344	0.282136764112527	-0.958933301717599	0.33759234697751	0.797517837001012
RIT1	24.8247050304957	0.184835669181382	0.177460525917566	1.04155934524414	0.297616025615913	0.778227172680801
KHDC4	59.8397289745686	-0.0515728256254449	0.119191374309653	-0.432689243866434	0.665240545040147	0.927929310713575
ARHGEF2	125.85260016528	0.114453487463279	0.101338179413723	1.12942119273736	0.258720196898023	0.756026921147993
SSR2	34.6405079383303	-0.373572972985418	0.334731453170651	-1.11603785496359	0.264405931197547	0.760380032951819
UBQLN4	20.4764215808597	0.351338050646034	0.183689780714427	1.9126706411188	0.055790229962589	0.515644696242592
LAMTOR2	24.0687331201137	-0.477537044400101	0.351224166568149	-1.35963606680648	0.173945118903619	0.689099566085544
LMNA	7.85012129271251	-0.164317832805402	0.39767164682876	-0.413199769497669	0.67946025699574	0.932042772427
SEMA4A	7.85120117987219	-0.533328065050692	0.291301521486729	-1.83084544951472	0.067123614401842	0.537714579029733
SLC25A44	15.738709570198	0.0557890272857466	0.179718754682012	0.310424070011267	0.756238492372837	0.949132800168295
PAQR6	8.19868450653492	-0.147113432536882	0.474603473132771	-0.309971251507733	0.756582818322214	0.949236201309484
SMG5	52.4790075115641	-0.0483299476505071	0.130914809125669	-0.369170974416758	0.712000289250412	0.940406619828027
TMEM79	10.3399505774002	0.0960324700015013	0.299099538474715	0.321071943110402	0.748155871740191	0.946026938410188
GLMP	13.8414934611622	-0.376199395875738	0.251318461445158	-1.4969031471563	0.134418461215562	0.641619455206825
CCT3	85.4587835874775	0.185793048849662	0.264255029973281	0.703082355209845	0.482004427608313	0.865990916217667
TSACC	3.23169402155446	-0.360201950851597	0.475661164295667	-0.757265839402644	0.448890612361717	0.853435625297796
C1orf61	18.0861079616584	-0.54900908442909	0.369543251528573	-1.48564229534209	0.137373761363868	0.645211123233911
MEF2D	70.5181682408474	-0.0450999271940637	0.223331462878739	-0.201941663806463	0.839962329996927	0.971730183335801
NAXE	8.13522757208048	-0.411399488755786	0.446257440104656	-0.921888246074519	0.356586870733511	0.8092856904442
GPATCH4	19.1084845374545	-0.458344433461868	0.262781375398906	-1.74420440857383	0.0811234528812057	0.568185528335903
HAPLN2	23.2813473960433	0.524039411616119	0.468515928534728	1.11850927513829	0.263349547408465	0.759269534981297
BCAN	6.70824839040596	0.172479318254254	0.406160933010343	0.424657578403439	0.671086312675716	0.92915605794621
ISG20L2	17.1976917098302	0.0531538740304743	0.246453844404783	0.215674761166123	0.829241275887136	0.968928202907468
RRNAD1	24.2314903100198	0.03717207045319	0.164384199589051	0.226129217687087	0.821100920650124	0.967117187560685
MRPL24	15.9387439143869	-0.673556545854986	0.417570104696549	-1.61303823784144	0.106736200619284	0.603375764933443
HDGF	22.7820786306079	0.341714392249653	0.176614077780432	1.93480834905174	0.0530138181805509	0.507206949078889
PRCC	40.8092814979061	-0.196162024837293	0.110873366215296	-1.76924388185691	0.076853184016972	0.561235867923463
ARHGEF11	187.754333271217	0.0627548278466645	0.131490700681971	0.477256775735387	0.633179286296686	0.920043464884722
ETV3	18.7183942654429	0.223488564777022	0.179257951667114	1.24674282339255	0.212491811371382	0.724671675750905
CD1D	4.27776018498638	-0.663642875720255	0.464321633348834	-1.42927408084317	0.152925472635225	0.666319722042837
MNDA	86.0196504853598	-0.202761442974157	0.191743460061581	-1.05746210540395	0.290300740399278	0.775636786138797
IFI16	516.163117498205	0.0928823135268824	0.124544207949782	0.745777865192526	0.455801613254357	0.856197749795525
AIM2	6.22994441630116	-0.355721192932582	0.515041950348689	-0.690664503525888	0.489776401276207	0.866773449064576
CADM3	13.372096509054	-1.60249798988811	0.562651793572905	-2.84811673612922	0.00439787895556244	0.231312726352029
DUSP23	10.0898908967621	-0.0353996742249867	0.421141217035613	-0.0840565415899274	0.933011477095528	0.991097896010543
SLAMF8	16.4889514596136	-0.182659003476117	0.557011996945318	-0.327926515905991	0.742967224521144	0.944877229319766
AL590560.2	3.59466591756252	-0.489725580058865	0.472021442476651	-1.03750706215659	0.299499606158322	0.778439885206867
TAGLN2	11.8552130510404	0.133787170339776	0.384372647888571	0.348066312924953	0.727790382749891	0.943167180702586
KCNJ10	10.5562490204226	0.507561814617236	0.429094214644526	1.18286799797036	0.23686146641186	0.739533939179343
IGSF8	10.752463407634	-0.245914191207327	0.390345611200516	-0.629990921253124	0.528700524163328	0.880888405855112
ATP1A2	25.8151612763334	-0.31301954687927	0.293115617400964	-1.06790470482191	0.285563500042623	0.773391852678906
PEA15	59.6551910817696	-0.316531653531016	0.221799575011513	-1.42710667283554	0.153549149407291	0.666969360397683
DCAF8	24.2744041581983	-0.145535126543682	0.182839425781139	-0.795972345252768	0.426048109500662	0.843309937514332
AL139011.2	8.64204774361522	0.396235588248826	0.350624643548421	1.13008482301418	0.258440484225874	0.755769064971098
COPA	190.038138895155	0.0195134754343559	0.164255418402753	0.118799584355318	0.905434137989371	0.985530267547577
NCSTN	33.7599091059722	0.0790669794903674	0.230829178410051	0.342534596514098	0.731948612618868	0.943309129257291
AL138930.1	9.08218839358014	-0.816531543362631	0.453462145822862	-1.80066087298409	0.071756348222524	0.550860259923925
CD84	227.649885373047	0.0222184176249972	0.149655617172738	0.14846363968652	0.881976879239832	0.980691545637447
AL121985.1	3.09451840905546	0.628693141698344	0.542590448443572	1.15868818461836	0.246583308680995	0.745876701931791
CD48	2.50314215670298	-0.358519917094129	0.647859670327224	-0.553391318390056	0.579995482392577	0.902726006044757
CD244	6.00448700701202	-0.928720822460132	0.433691326061496	-2.14143278099236	0.032239153767519	0.449097123111335
F11R	10.8726693737246	0.254241724902934	0.31567852592198	0.805381753986554	0.420599417542409	0.841959574881296
AL591806.3	3.12248756894266	0.361326614534944	0.551828714193881	0.654780378840515	0.512609165282914	0.874863272351544
USF1	16.4341671901014	-0.0705026136866648	0.210864781273227	-0.334349877020532	0.738115557396467	0.944171286704476
ARHGAP30	83.0300112428432	-0.0582084397755329	0.125622648174602	-0.463359438933572	0.643106747210969	0.92244850703894
PFDN2	52.0637398321516	-0.195492297096109	0.289341785544221	-0.675644883881561	0.499266137238948	0.870132731102283
NIT1	31.8541774476094	-0.163298508528435	0.16390070192793	-0.996325864426381	0.319091840777698	0.789949128322668
DEDD	14.792000217679	-0.265996299805045	0.305369377732873	-0.871064092214674	0.383719158862343	0.824924795432828
UFC1	29.4027464827829	-0.320848169893554	0.3492928399623	-0.918564978108867	0.358323157331923	0.81122600123401
USP21	6.07631092951448	0.380947785368156	0.322897658822742	1.17977871613272	0.238088236801334	0.740479947585059
PPOX	11.3680518792334	0.193714649019268	0.243434964978978	0.795755240156222	0.426174312360442	0.843309937514332
B4GALT3	10.7999565336053	-0.245783869985316	0.271637107249014	-0.904824353618233	0.365558447560031	0.814952960523248
ADAMTS4	5.94455544989611	0.167884890513766	0.474795166091802	0.353594355005091	0.723642905458659	0.942904726287482
NDUFS2	66.5111659972756	-0.201740990873862	0.160236697250689	-1.25901865387452	0.208023594228228	0.720606922080839
FCER1G	87.7287922997052	-0.346941450993597	0.309994400546855	-1.11918618652971	0.263060717226442	0.758916547641001
TOMM40L	11.3148892968383	-0.203217437997225	0.245767144519935	-0.82686983402186	0.408310843005932	0.837178367371647
MPZ	7.53258900142295	-0.729417469949731	0.268707089873091	-2.71454493550665	0.00663668960050366	0.275615382677065
SDHC	70.0954746460569	-0.193590946146311	0.100171216494152	-1.93260053058867	0.0532854270250579	0.507206949078889
AL592295.4	32.6089409507135	-0.0539599334138382	0.222719042107827	-0.242278041891515	0.808564727035458	0.964888102240587
AL592295.3	8.18509225847878	-0.785704547318373	0.367039320086698	-2.14065497705473	0.0323018717855943	0.449097123111335
FCGR2A	259.746059391739	-0.143060063955724	0.241888038417126	-0.591430915277515	0.554231731293009	0.89066198731374
HSPA6	53.7209327962089	0.22085962982573	0.434961689777415	0.507768005818517	0.611616049695581	0.913049713560243
FCGR3A	264.301105407857	-0.440971798562625	0.251210530731192	-1.75538739271439	0.0791930670534123	0.564403564089429
FCGR2B	37.1894638965874	-0.0262949591244002	0.383431812980506	-0.068577927637259	0.945325588689179	0.994260095354411
DUSP12	31.2318391582202	-0.0106688064653215	0.220390621424381	-0.0484086228187444	0.961390587347691	0.996234663108687
ATF6	484.824485822453	0.214321332741643	0.220438758018377	0.972248867069813	0.330926755092088	0.794731276039023
OLFML2B	68.4312293387328	-0.172380123454121	0.278050388298519	-0.619960016991782	0.535284110794252	0.882674403988237
NOS1AP	112.666163549228	-0.0883479539370543	0.47521419593285	-0.185911857627962	0.852513883270156	0.973857582913403
UHMK1	83.7450639492479	-0.0497198892400555	0.15645377165813	-0.317792845216282	0.750642078278263	0.947238794351257
UAP1	9.26264106820876	-0.52492898769475	0.237792810787802	-2.2075057103521	0.0272787484957176	0.429149426378691
DDR2	4.36747616461669	-0.0151015099798491	0.379751604503333	-0.039766810201105	0.968279036912667	0.996234663108687
HSD17B7	30.2130794772933	0.202200595027143	0.227105053245482	0.890339480066879	0.373283628160051	0.820499700285534
RGS4	11.0368169993679	-1.96866216089833	1.16692094766595	-1.68705700659158	0.0915923909637926	0.580953376923943
RGS5	11.4120806059845	-0.140547403202681	0.333550616802087	-0.421367541005254	0.673486717490972	0.930609766230958
NUF2	7.29774293874249	-0.467800268501498	0.465503419221538	-1.00493411903139	0.314928574030936	0.788594062152204
PBX1	61.9660359511898	-0.438369562520502	0.327273090065081	-1.33946106731027	0.180420620668512	0.695959899272072
MGST3	100.325319528136	-0.250558124251295	0.171917450022057	-1.45743276333582	0.144996958644744	0.658045761529393
ALDH9A1	24.1410505226718	0.0807218532894882	0.165747154892587	0.487018032628073	0.6262455519557	0.918257497999982
TMCO1	50.4052938455769	-0.242704484144853	0.24752551894003	-0.980523079738114	0.326827982748006	0.792400822615656
AL451074.2	3.93913579598735	0.27616682511823	0.399702755129179	0.690930501664859	0.489609216881462	0.866773449064576
UCK2	65.0134449722943	-0.0857817263830433	0.179832718375497	-0.477008450731017	0.63335610399871	0.920043464884722
FAM78B	7.4687719142001	-0.113594653863677	0.319786316399634	-0.355220495806703	0.722424411250696	0.942726717485809
LINC01675	2.49223126704793	0.197833048978133	0.492761756447846	0.401478090353938	0.688068165859558	0.934735360299318
POGK	50.7658985547724	0.301978439663274	0.14797430760502	2.04074913105408	0.0412757691389022	0.472681378000476
TADA1	13.7487217743617	-0.0404243763698336	0.21477381211323	-0.18821836783584	0.85070547435741	0.973452954223899
DUSP27	6.82901703717931	0.512548903729086	0.451991606607189	1.13397880897935	0.25680343705778	0.754577856654015
POU2F1	271.883205002798	0.0624818284310821	0.160354377910197	0.389648410260889	0.696796549668057	0.937149646266536
CD247	14.6287477340161	0.872366222148525	0.338449951157537	2.57753389877864	0.00995081207075606	0.30808393830502
CREG1	152.503634309588	0.282734566223841	0.165062561068678	1.71289336838899	0.0867321585336809	0.57412940981928
RCSD1	744.693268772264	0.119830652320472	0.151685932504841	0.789991862407195	0.429532520758261	0.845047849763952
MPZL1	256.810545296228	-0.0123144590709283	0.16023116853936	-0.0768543297985328	0.938739429575622	0.993201489400311
ADCY10	10.003318280845	0.433494057652724	0.397024316232931	1.09185770223302	0.274895651799829	0.767030743474058
MPC2	36.41134940872	-0.417984235842853	0.281016177585343	-1.48740275180746	0.136908470554428	0.645211123233911
DCAF6	368.257117432795	-0.0736879074828184	0.185763265509916	-0.396676421899381	0.691606089326321	0.935592155124536
GPR161	26.4111263047099	0.136765020307216	0.25751616165984	0.531092959081429	0.595354363110716	0.906605698017942
TIPRL	43.3048094564578	-0.0831942500982232	0.133787163603846	-0.621840301096209	0.534046883357731	0.882111759893373
SFT2D2	132.834020219419	-0.00593446312816399	0.115621426076773	-0.0513266730011051	0.959065214130306	0.996234663108687
TBX19	45.4828831407083	0.294026360209624	0.250922698190136	1.17178064133053	0.241285136842939	0.741838457262205
LINC00970	3.2104439871891	0.0593325895549594	0.448426584085327	0.132312828143279	0.894736861192713	0.983405833500817
ATP1B1	162.946995940371	-0.785856592952346	0.411325428008833	-1.91054707402011	0.0560628114160777	0.515700826811103
NME7	50.0827588041164	-0.0491872941365295	0.171392699344438	-0.286985935367531	0.774123089426087	0.954197123006644
BLZF1	44.785942743185	0.143132731871113	0.169045100689029	0.846713281175865	0.397154954140183	0.831412753513112
SLC19A2	15.6975767387724	0.0552688621752631	0.272901609803319	0.202523034639098	0.839507852458628	0.971586023037973
C1orf112	57.6055887755205	-0.442505017200238	0.166147583688849	-2.66332502330539	0.00773726398930398	0.285408205900021
SELL	22.2789469474658	-0.688608675798659	0.473186775117809	-1.4552576530213	0.145597945370398	0.658694629073079
METTL18	4.70202761680532	0.00273672244320394	0.390303917939233	0.00701177292212071	0.994405460484173	0.998054420312931
SCYL3	39.5020704756059	0.0648099909478387	0.158607706525359	0.408618171005937	0.682819893491664	0.933454041845228
KIFAP3	62.6800527718229	-0.337693935389452	0.172382867017155	-1.95897620936914	0.050115572997627	0.503944885802191
GORAB	18.0102606149859	0.130810169610845	0.21057526991948	0.621203855803506	0.534465502799682	0.882432738354841
PRRX1	3.239548052173	0.0290357341713154	0.425374258256486	0.0682592648890567	0.94557925037126	0.994260095354411
MROH9	8.62839573266829	-0.0951613160547945	0.489145826366438	-0.194545902112033	0.845748457549026	0.971962570178777
FMO4	20.8213650792607	-0.165586485298229	0.234668207348596	-0.705619594444051	0.480424735533686	0.865662572451946
PRRC2C	364.316110614251	0.133707601832801	0.107914447964978	1.2390148340118	0.2153400045883	0.725244501853864
MYOCOS	14.3368731161534	0.541724882736974	0.539332123448696	1.00443652284788	0.315168253197252	0.788594062152204
VAMP4	34.8593305771378	0.200641278332508	0.15711197775606	1.27705908357944	0.201581388804619	0.716556611611102
METTL13	13.9249111984756	-0.0495027281978656	0.228041787779279	-0.217077443042058	0.828147992674855	0.968772976284059
DNM3	221.344343823391	0.191488975598612	0.216038961953679	0.886363153511493	0.37542186780457	0.820532490929519
PIGC	39.8148786993485	0.16567555069706	0.239616244423924	0.691420362986537	0.489301411028385	0.866773449064576
SUCO	119.437680636155	-0.137725925109892	0.154396924000334	-0.892025058152022	0.372379501405485	0.820154024096495
AL031599.1	3.67816463632456	-0.0560026226698878	0.525006019350114	-0.106670439206033	0.915050434864721	0.988177707570862
AL645568.1	58.2101205612069	-0.0146982638720294	0.165257932450527	-0.0889413515834079	0.929128519945092	0.991034829723752
PRDX6	40.2092712386684	0.180729455925906	0.177929367085552	1.01573708087776	0.309754605106346	0.783924267007084
KLHL20	84.6549792591559	0.114499961672612	0.134262948872086	0.852803864614188	0.393768080446915	0.82912705064999
CENPL	3.55676548688997	-0.411222028100392	0.38262927673344	-1.07472703503258	0.282496956106166	0.772033224205022
DARS2	15.4011968568944	0.0897455708573583	0.183373968756975	0.489412818328089	0.624549462869378	0.917830424169314
ZBTB37	75.2617340771064	0.156412237329414	0.110055623812433	1.42121076516713	0.155255496022955	0.667882102092134
RC3H1	256.378074868076	0.161271857296681	0.0723324050346726	2.22959346117933	0.0257744443488268	0.42269702562676
RABGAP1L	760.260821665001	0.0448780685594419	0.099938468688114	0.44905699625533	0.653390541317107	0.92364009425773
Z99127.1	4.6115941042433	-1.14839791394722	0.57260147072837	-2.00557974901185	0.0449011043080244	0.486577309156936
CACYBP	48.6803372825478	0.347282910051791	0.433622240315088	0.800888141252721	0.423196405959746	0.84228021154352
MRPS14	21.8637165270782	0.0838969575439704	0.170853622398558	0.49104582253609	0.623394038656431	0.917224665472065
KIAA0040	17.5598516894799	0.093650241204606	0.321145152677324	0.291613435307562	0.770582201832642	0.952917389464033
TNR	11.2657162698043	-0.300484824047033	0.366958068535286	-0.818853296362767	0.412870118920826	0.83882605461803
AL513329.1	3.52145849921915	0.275817368522843	0.466051780964488	0.591817003578535	0.553973135734499	0.890637747341923
COP1	563.457818326736	0.0108209454170776	0.123649855774188	0.0875128025772951	0.93026390948897	0.991034829723752
AL359265.3	9.70192328965947	-0.240716611300645	0.330560454764252	-0.728207527038644	0.46648655890168	0.860469323691346
PAPPA2	14.7465507865021	-0.615178100964834	0.39751089068646	-1.5475754636621	0.121724542629573	0.624612313346939
ASTN1	9.04773365785762	-0.227735513207323	0.419803460005419	-0.542481267792274	0.587487008457563	0.904175621082688
BRINP2	4.87474379083393	-0.228675153652551	0.621776026495876	-0.367777373053909	0.7130392420414	0.940573427942135
SEC16B	20.5937543065217	-0.276824323780719	0.26241961136372	-1.05489190515199	0.291474764865017	0.776850526384327
RASAL2	852.66962313259	0.205508583747121	0.179368074526122	1.14573668859445	0.251904118385933	0.750666117254075
CLEC20A	2.4875227687759	0.277598217298002	0.506991784732951	0.547539872750052	0.584007884999385	0.903264004217545
RALGPS2	148.062245852466	-0.0604371762574088	0.236468306521969	-0.255582564726466	0.798273182685171	0.960471336716055
ANGPTL1	8.29786791297812	-0.541670088568463	0.407603729028152	-1.32891347647865	0.183876517165366	0.700090348576613
FAM20B	41.7411214935172	-0.00431998481562026	0.149120637314628	-0.0289697314430435	0.976888731266961	0.996234663108687
TOR3A	24.8193016710157	-0.359585183240177	0.20612495689211	-1.74450095059761	0.0810717757958147	0.568185528335903
ABL2	171.469952864531	0.179885822616556	0.16829523436693	1.06887056721022	0.285127996055577	0.773391852678906
SOAT1	261.414078701645	0.135077026160693	0.110161675740196	1.2261707644976	0.2201344205565	0.726503581546132
TOR1AIP2	76.930606862995	0.068635627221569	0.141608055866173	0.484687306818429	0.627898171764165	0.918483987665932
AL353708.3	3.37684331677579	0.433335383923093	0.376193231060853	1.15189574969518	0.249363915009412	0.747330560916485
TOR1AIP1	55.3664492248698	-0.140859133742627	0.130429663783187	-1.07996240776007	0.280158920604851	0.770063250899545
CEP350	371.12304309868	0.147254547354251	0.140045682668364	1.05147509404455	0.293040442384226	0.778122406485645
QSOX1	56.7661742860072	-0.15202023514619	0.113281289744349	-1.34197126011954	0.179605314437259	0.695150450911305
LHX4	2.79541689922368	-0.0208185662109037	0.533053403373635	-0.0390553105545248	0.968846290774291	0.996234663108687
ACBD6	222.653757909066	0.00298015586182627	0.153251023954377	0.0194462378451283	0.984485124904782	0.996234663108687
XPR1	261.611734831032	0.280697789411777	0.162551512600212	1.72682360761626	0.0841993473401084	0.573152280187503
KIAA1614	3.30027027133993	0.365367264755811	0.479843951203375	0.76142934351788	0.446400666384561	0.853009292052087
AL162431.2	24.4389579050564	0.389573364720361	0.24016718724004	1.62209238155	0.104783569168886	0.600213000058415
STX6	160.99830384563	0.198352806398811	0.187567674938783	1.05749994749121	0.290283478573006	0.775636786138797
MR1	77.006191143867	-0.12858455379983	0.109277567895095	-1.17667840048627	0.239323892133621	0.740699091476486
IER5	44.4276336382935	0.0416982653118871	0.392401591714647	0.106264261390178	0.915372686277535	0.988182636530735
CACNA1E	7.3869818976921	-1.06502008546929	0.425765867320407	-2.50142194857488	0.0123695704824261	0.329773987656548
GLUL	243.838119379803	-0.212969855968461	0.280511521438092	-0.759219638739376	0.447721180071717	0.853230978593063
RNASEL	17.1544993459979	-0.243027880798448	0.202425841897763	-1.20057734980889	0.229915191548764	0.734960066407348
RGS16	90.3080381550381	-1.15934101212525	0.402984450439017	-2.87688770835264	0.00401618485354787	0.220695352008207
NPL	586.412719946801	-0.0955306380463161	0.229715082403198	-0.415865763131043	0.677508233492339	0.931698994252884
DHX9	156.330564636469	0.00436904482948861	0.0957199301052269	0.0456440453381613	0.963593962632326	0.996234663108687
LAMC1	2.65826887280142	-0.304422484837698	0.598097078163554	-0.508985072745082	0.610762687276328	0.912889687964933
NMNAT2	13.3507590102175	-1.01403472441143	0.496410322991593	-2.04273496630851	0.0410786814484208	0.471938192878666
SMG7	133.539099531322	0.0280611236278254	0.105185706746098	0.266776965196997	0.789640890792381	0.957990064972353
NCF2	46.0688247847796	-0.148850727192405	0.197322748120027	-0.754351581916256	0.45063813676163	0.854176841168506
ARPC5	128.532061084685	0.061041750497754	0.1294582510245	0.471516879107241	0.637271668939288	0.920657531087093
RGL1	154.376352624883	-0.0916519870067097	0.241035013742545	-0.380243457511137	0.703764703113337	0.938374176799467
COLGALT2	18.3657656035491	1.72676095410868	0.350493833709303	4.92665145013892	8.36507791872041e-07	0.00410641675029985
TSEN15	63.3528335826849	0.240706855170888	0.13996094837189	1.71981440516755	0.0854661832750274	0.573160510515177
C1orf21	8.04896035317541	0.0155376182675794	0.355268662459972	0.0437348404443918	0.965115767117489	0.996234663108687
EDEM3	143.256733038561	0.199426431234506	0.19079176442614	1.04525702057601	0.29590419606169	0.778211811840344
FAM129A	275.033335552131	-0.436197008908414	0.288982502990627	-1.50942359621877	0.131190566784893	0.637872097913502
RNF2	66.4840157187858	0.0704043494229196	0.134600259858442	0.523062507434707	0.600930755319284	0.908988006736555
TRMT1L	52.7834102060873	0.101479376840179	0.130946723760411	0.774966902003998	0.43835921753394	0.849726601828913
SWT1	51.8727167607263	0.0524385666944862	0.148538612310589	0.353029867983681	0.724066048932712	0.942904726287482
IVNS1ABP	101.548319220039	0.0270710973027023	0.153490267213114	0.176370122967571	0.860003175129777	0.976152669169256
HMCN1	3.41116517896464	0.557182004995338	0.450735970866926	1.23616050417205	0.21639890846223	0.725451109702539
TPR	113.164292972132	0.00931747362494755	0.115130115551995	0.0809299424418594	0.935497667435733	0.992397601802011
ODR4	78.0800236664754	0.0514049842159137	0.11954255333474	0.43001410612312	0.667185380044382	0.928503347286866
AL596220.1	28.8012745740843	0.249769978019277	0.230918361938717	1.08163757928251	0.279413599458451	0.769867759145733
PLA2G4A	374.788463281461	-0.193087154196895	0.154642542174573	-1.24860307831025	0.211810285889491	0.72449589985539
ERVMER61-1	34.471738398733	0.436288181686223	0.411604862984478	1.05996848171999	0.289158938470484	0.775636786138797
BRINP3	4.69841823496709	0.0701321137394126	0.456002066437486	0.153797798083064	0.877769170055979	0.980256108690563
RGS18	73.3314262734865	0.160657227160862	0.187731758884799	0.85578075928777	0.39211905978772	0.828561340001345
AL390957.1	31.0698696409393	-0.396586537433676	0.233668127215406	-1.69722136330593	0.0896548176545095	0.577832166126023
AL136987.1	3.31417026673343	-0.410358447661694	0.633050095013336	-0.648224288874088	0.516839894435215	0.875774612241951
RGS1	384.832092326073	-0.338593336573932	0.522009845657409	-0.648634004493755	0.51657497075836	0.875774612241951
AL136454.1	35.5968409423308	-0.266833283743602	0.370502311075155	-0.720193304514843	0.471405985764185	0.862623751534437
RGS2	28.3326509613002	-1.18302079772185	0.471235539073764	-2.51046599763493	0.0120571933233166	0.324384694715617
UCHL5	56.4524495493553	0.11587199039848	0.14984491227012	0.773279443679754	0.439357018658177	0.850698240044566
TROVE2	69.2746018461453	0.231122496442483	0.130349379706266	1.77310008657735	0.0762121236566564	0.559123744090525
GLRX2	16.0350732572535	-0.108843021521989	0.206895693399317	-0.526076786489306	0.598834856697658	0.907655568539201
CDC73	192.101810114914	-0.0372092977601814	0.125709764509527	-0.295993695520458	0.76723489603968	0.952189594068913
KCNT2	4.24942822317934	-1.13128332467199	0.474497250480955	-2.38417256058978	0.0171175736644822	0.365072450283111
ZBTB41	43.3168923598585	-0.130550258560616	0.136095347887066	-0.959255849575019	0.33742987119421	0.797517837001012
CRB1	6.52676312819603	0.0701095106745147	0.435870723584211	0.160849322702834	0.872212077071337	0.978612624036654
DENND1B	96.3927150958974	-0.0146704159969462	0.165595609812359	-0.0885918172200922	0.929406311427023	0.991034829723752
NEK7	276.692342873874	0.204934290582122	0.168821743433807	1.21390933663989	0.224782347182879	0.730604640689089
PTPRC	1115.74627831242	-0.0052118721196733	0.168465365257782	-0.0309373509011671	0.975319502458261	0.996234663108687
AL157402.2	17.8180963039193	-0.682830164131772	0.346702579788953	-1.96949836527732	0.0488958901148774	0.500618823951458
MIR181A1HG	226.395182229582	0.0509132876188273	0.452514235763913	0.112512013092534	0.910417445152817	0.986405178762391
LINC00862	38.2448957359323	0.757760640020328	0.285671813625832	2.65255654872843	0.00798847454686026	0.287643678854795
AC104461.1	7.74613368039621	0.19412244092872	0.377746308338239	0.51389632841865	0.607324474628546	0.911703950963788
ZNF281	19.1194073132546	0.113383377547388	0.212040779412098	0.534724395287327	0.592840449757532	0.905586692623086
DDX59	28.0232547723542	-0.309644421767996	0.184849877300394	-1.67511294186472	0.0939120741895624	0.583462529572916
AL445483.1	2.52853148779691	0.281261337905222	0.4570176943635	0.615427676814443	0.538272318192644	0.884527608795255
CAMSAP2	232.866289243069	0.156707818911206	0.125625354378164	1.24742190529052	0.212242838688747	0.724671675750905
KIF21B	40.5899802421535	-0.134755216948601	0.218532455154456	-0.616637088771815	0.537474125373683	0.883610342082857
AL358473.1	3.90372158847968	-0.70057276491502	0.491373487234765	-1.42574392618848	0.153942272075256	0.666992598073636
TMEM9	13.9903377080748	-0.534574494444924	0.339552295941859	-1.57435099345185	0.115406326807365	0.616910698690405
PHLDA3	14.101206329975	0.0666467207585444	0.383719198462806	0.173686177354518	0.862112101281782	0.976152669169256
CSRP1	32.8057659550537	0.123103650643502	0.34431417397954	0.357532916001354	0.72069288896767	0.942429779419896
AC096677.1	13.7131617468847	0.0688513637001096	0.267363519310187	0.257519664155192	0.796777637252005	0.960234182269888
NAV1	88.1100276768216	0.418557980794321	0.209896160113443	1.99411928530804	0.0461390201454972	0.491315509531986
IPO9-AS1	26.8004100814477	-0.176015215306316	0.284164068928257	-0.619414044745941	0.535643631141482	0.882820588733957
IPO9	119.329959284695	0.0693267627962546	0.103888764378799	0.66731723310786	0.504569520940674	0.871762313586343
SHISA4	6.87537133236846	-0.102712790538453	0.402690740044663	-0.25506618435542	0.798671981479948	0.960596742375248
TIMM17A	19.0535523647353	-0.355829667874444	0.313898953532611	-1.13358029349874	0.256970643120208	0.75461747980684
RNPEP	56.0958145299181	-0.00692446951451489	0.157131448525848	-0.0440680053514292	0.964850196028759	0.996234663108687
GPR37L1	4.48244844558813	-0.919388138230448	0.457904085074974	-2.00781816148225	0.0446626181894018	0.485716082719279
ARL8A	43.251483160734	-0.143718190631698	0.152576500845918	-0.941941844483866	0.346222415079004	0.804610621251143
PTPN7	26.3693034513377	-0.452878005608265	0.326908077836144	-1.38533745818071	0.165949305006631	0.678471316279956
LGR6	3.16638263435643	-0.0791674318865918	0.535938320162946	-0.147717431107598	0.88256577452212	0.980691545637447
UBE2T	3.78784204515037	-0.490863027928693	0.45167238487117	-1.08676785291778	0.277139418264252	0.769267739311794
PPP1R12B	211.039869332412	0.140600993595693	0.143072752848038	0.982723759743616	0.325743413635341	0.792400822615656
SYT2	3.05451865831906	0.0406839101051965	0.558561690841655	0.0728369144756292	0.94193589545375	0.993564150263742
KDM5B	68.1508913838386	-0.0414965810933494	0.163702210014023	-0.25348821552131	0.799890966516318	0.961177012938389
RABIF	12.6921450723638	-0.0162102351920485	0.206613176718653	-0.0784569283019257	0.937464590801272	0.993115649457128
KLHL12	37.1079041561389	-0.195828289740014	0.159711804165234	-1.22613535526413	0.220147743073388	0.726503581546132
ADIPOR1	34.8867947021767	0.0417095205602582	0.152622963196981	0.273284699016271	0.78463437624304	0.957223189040999
CYB5R1	30.3935712704862	-0.362058219083656	0.256434240716962	-1.41189498746884	0.157980883880258	0.670288313718813
TMEM183A	14.7958494623496	-0.275573897878523	0.189485906012264	-1.45432398471202	0.145856503817788	0.658889574596605
PPFIA4	7.31915305277888	-0.666976353917718	0.555384992578038	-1.20092613741989	0.229779854348054	0.734873845305652
ADORA1	15.4459925096711	1.0468560966805	0.463667106704508	2.25777520454488	0.0239596778430248	0.42074858994137
MYBPH	4.93774015002161	0.491833971418668	0.729547791452157	0.674162785743862	0.500207826197876	0.870527873172188
CHI3L1	62.6772548081127	1.24973049600376	0.600571268550474	2.0809029026981	0.037442794419396	0.465333361531177
CHIT1	8.0664809501631	-0.548959613914174	0.459096695686208	-1.1957385428219	0.231798605459801	0.735447474183066
BTG2	167.092880128881	-0.936147337663292	0.350127537938382	-2.67373238670545	0.00750122844603735	0.282533481649084
ATP2B4	101.307262840053	0.0625294457220129	0.233241999445198	0.268088276857294	0.788631369368194	0.957789283767126
SNRPE	11.477325565167	-0.110878072193077	0.289368899502366	-0.383172042274606	0.701592206043601	0.93785498941673
PLEKHA6	28.1426466231406	0.0270262607502144	0.293071928494277	0.0922171594156693	0.926525504894149	0.990693742912394
AL606489.1	8.91264439693017	-0.00241470959155222	0.343407309284665	-0.00703161967222593	0.994389625459054	0.998054420312931
PPP1R15B	28.0560787220844	0.215417411136976	0.182360229083489	1.18127407614932	0.237493862255823	0.739675707321917
PIK3C2B	63.4640022681279	0.00487214715439177	0.206636815213769	0.0235783112963267	0.98118897241997	0.996234663108687
MDM4	174.848940787773	-0.112081491801941	0.105645556664462	-1.06092007407296	0.288726225613051	0.775284138954541
AL512306.3	4.70272202172544	-0.405103554190008	0.434515888179576	-0.93231010697263	0.351176285953457	0.80682488082828
LRRN2	3.40409591990224	0.0163224236766771	0.41772861536045	0.0390742292399404	0.968831207360748	0.996234663108687
NFASC	36.4906416636602	0.819793689721456	0.29404193530165	2.78801623612105	0.0053031885901475	0.25197181357255
CNTN2	34.7504139507851	0.824732439092616	0.319971949517286	2.57751481133524	0.00995136166415561	0.30808393830502
RBBP5	29.3948965994748	0.155423103117634	0.172015951365779	0.903538897896384	0.366239953529512	0.815238179508635
DSTYK	57.9889887075728	-0.0694185363809494	0.139146841456595	-0.498886900013493	0.617859063254456	0.914960766728579
TMCC2	15.4466870555573	0.295640863789388	0.281117901009777	1.05166146562508	0.292954896477758	0.778122406485645
NUAK2	24.2137192112057	-0.226081779533717	0.261868326346119	-0.863341446017027	0.387949762923085	0.827513321285913
CDK18	76.7979735027295	0.485132016536959	0.25470745920803	1.90466356205427	0.0568238184224118	0.518273987125528
MFSD4A	4.81982587517579	-0.452570177681495	0.387025209359173	-1.16935581129418	0.242260305526335	0.742736145101018
ELK4	77.8151605309726	0.231717774676207	0.123718046103452	1.87295048680649	0.0610752225438349	0.527149105639887
SLC45A3	3.47918792952045	1.58792309910116	0.47859218313586	3.31790437674238	0.000906955280251014	0.122538811121621
NUCKS1	163.210480615036	0.0605945236325615	0.104840131525884	0.577970694529331	0.563283904732147	0.893909705279131
RAB29	63.9617221646471	0.0497554393160305	0.129892668224263	0.383050406125512	0.701682390378917	0.937876844475349
SLC41A1	13.4784801883007	0.342688113245952	0.232773496119184	1.47219558480356	0.140968069361287	0.652897595365065
RAB7B	3.85110757562516	-0.684163899520829	0.58587964963994	-1.16775501579768	0.242905598075846	0.743136935972031
RHEX	9.96322335849189	-0.229331579537984	0.660436094043128	-0.347242650131427	0.728409031718958	0.943167180702586
FAM72A	6.71252945455013	-0.510910728968591	0.35526802484878	-1.43809938759915	0.150405856383873	0.664650767216783
SRGAP2	2134.39274793145	0.0703539894937208	0.0804863503374813	0.874110817532721	0.382057906971107	0.824271257759454
IKBKE	63.2008919218558	-0.465677576072424	0.249921617258473	-1.86329450481594	0.0624208428612542	0.530776534957235
C1orf147	5.99603135373982	-0.554112946096426	0.348943135425506	-1.58797491580034	0.112292011423355	0.615682968068412
RASSF5	64.106807290225	-0.164313668141623	0.259797834371097	-0.632467428142283	0.52708148573057	0.880082657636519
EIF2D	25.0767585327254	-0.302457678695068	0.210812068188284	-1.43472658512573	0.151365025388962	0.665816227270982
MAPKAPK2	76.7679218869663	0.142203823761031	0.160602442069812	0.885439984151777	0.375919375264277	0.820532490929519
IL10	5.26193527858127	-1.43458407306929	0.425822677646718	-3.36897057948493	0.000754494818043907	0.107878108595462
PFKFB2	44.4206943866845	-0.302868757102966	0.203073776906726	-1.4914222885709	0.135850659951771	0.643908171818297
YOD1	13.3487048456725	0.0152931688049363	0.245158919812281	0.0623806338217117	0.950259716891663	0.995345091710118
AL596218.1	3.0461901551207	-0.205933936730318	0.594663480802261	-0.346303318395292	0.72911477501437	0.943167180702586
CD55	71.4579901257386	-0.26567218882083	0.352023090560583	-0.754701029406216	0.450428388726157	0.854056763328198
CR1	18.2731034326712	-0.851701313501804	0.55121693445051	-1.54512907763046	0.12231504488031	0.624955274295055
CR1L	3.52746899258842	-0.207328164820686	0.430871522852918	-0.481183261887232	0.630386255938572	0.919801842320649
CD46	105.21279863091	0.148650467993814	0.121119358918667	1.22730560433064	0.219707749997188	0.726503581546132
MIR29B2CHG	319.609284683848	0.224096128771299	0.152434697755868	1.47011233052858	0.141531333330251	0.653600484777236
PLXNA2	36.103670517995	0.605111794138873	0.351495756579754	1.72153371075356	0.0851540204142763	0.573152280187503
G0S2	3.93372052719324	-0.326862718669831	0.873891123750171	-0.374031397947092	0.708380956598852	0.939955324818198
HSD11B1	3.48395477268808	1.33040748098839	0.598816955795418	2.22172646935355	0.026301796601953	0.423761303505226
TRAF3IP3	147.052569374418	-0.154758049943283	0.158798017799472	-0.974559078808588	0.329779020395614	0.794305058679488
UTP25	20.0503152462193	0.00934652042216172	0.203900009287831	0.0458387444650279	0.96343877763505	0.996234663108687
SYT14	6.99499236255445	-1.04654244496027	0.525553558800847	-1.99131454337054	0.0464463175686423	0.49211587053345
HHAT	21.3214258005922	-0.317108706745396	0.29511991577645	-1.07450798740944	0.282595066804244	0.772033224205022
KCNH1	3.79007804936671	0.447115284127716	0.619082688906945	0.722222236446548	0.47015785411374	0.861903516694241
RCOR3	145.546231437066	0.206050213137457	0.178448025889436	1.15467914038524	0.248221844734948	0.74661111058187
TRAF5	23.004185382954	-0.0436802465192536	0.174655987666136	-0.250093037764904	0.802515399996308	0.961872085074094
LINC00467	14.0005838503257	-1.20713984684473	0.360467472235968	-3.34881768764566	0.000811571793855673	0.113943081955505
SLC30A1	33.6836069239288	0.000285296691341503	0.231126639501995	0.00123437389976434	0.999015112373229	0.999573260791342
LPGAT1	154.533770999518	-0.0277857579687865	0.0923936808597116	-0.300732233094769	0.763618687452736	0.950692590885071
INTS7	49.0250287041638	0.135754691291271	0.168173809663624	0.807228495107552	0.419534851600064	0.841729918275355
DTL	6.81891969828131	-2.04685622942963	0.963155815918688	-2.12515586325695	0.0335736095132002	0.454447194210386
PPP2R5A	83.2952247258193	0.0871616043829269	0.114504238164882	0.761208543717107	0.446532515973038	0.853134988531069
AL360091.3	18.9416112205714	0.14971812984607	0.266591043800706	0.561602249316349	0.574387047554272	0.90005321241709
TMEM206	49.2108160401428	0.0513682088501163	0.10699334214183	0.480106591885157	0.63115160120662	0.919961276182304
NENF	27.5618665224	-0.410319799911806	0.39810640916286	-1.03067870917886	0.302691512166859	0.78041629896382
AC092803.2	3.41876747513858	-0.449548163333357	0.38672268342311	-1.16245615425023	0.245050224870113	0.745242446081234
ATF3	13.7410940717383	0.0183143143377857	0.494575018455256	0.0370304072271749	0.970460760899578	0.996234663108687
BATF3	33.9381325646878	0.214352853726601	0.267290185132765	0.801948091061145	0.422582985891473	0.84228021154352
NSL1	163.328148481796	0.25161321278303	0.111436461666197	2.25790741217831	0.0239514324169556	0.42074858994137
TATDN3	67.3093715338804	-0.103678252163707	0.13274027618825	-0.781060994755442	0.434766621446701	0.847871673801134
FLVCR1-DT	10.9386108118305	-0.392824844582292	0.382843970364118	-1.02607034455494	0.30485842752699	0.7812176666034
FLVCR1	41.5351272195382	-0.0875150577828129	0.175247271673916	-0.499380429417771	0.617511403643261	0.914637213701862
ANGEL2	58.5723585289248	0.0388003932717075	0.142048333142888	0.273149233174582	0.784738502524677	0.957223189040999
RPS6KC1	250.48905599883	0.0477209943006828	0.140382142777637	0.339936357690963	0.733904455835286	0.943531319803248
PROX1	26.2863139526652	0.556387922737399	0.400513565012796	1.38918621325503	0.164776132930681	0.677722352432681
SMYD2	38.5873545661232	0.0291611390872874	0.161563790159053	0.180493036580656	0.856765520628234	0.974933226880853
PTPN14	77.7667908569374	-0.433667959278392	0.495337206780768	-0.875500473903083	0.381301652478795	0.823980841680883
CENPF	7.32112180712243	-0.270533845273885	0.53282581697342	-0.507734116208151	0.611639819393335	0.913049713560243
KCTD3	43.966513600088	0.26015624596498	0.133843973259092	1.9437277572549	0.0519282895263746	0.507206949078889
USH2A	4.81215598237457	-0.355911940101964	0.378216884127535	-0.941026048911	0.346691510309758	0.804740966868671
ESRRG	35.6589845297759	0.641664832060597	0.614420809688318	1.04434098250367	0.296327658197043	0.778211811840344
GPATCH2	142.192088192817	-0.274591335470965	0.155886364627275	-1.76148398949141	0.0781565205086785	0.564403564089429
RRP15	45.3048128927997	0.0043996118013556	0.237637146791283	0.01851399017688	0.985228816931565	0.996234663108687
TGFB2	8.60633710592618	-0.286499583475586	0.376497485408373	-0.760960151340268	0.44668086883148	0.853134988531069
LYPLAL1	129.689315205751	0.0573479149700062	0.153779150099855	0.372923864729177	0.709205109710613	0.93999098897244
AC096642.1	3.92277392586854	0.327262645884418	0.43123236056453	0.75890094485487	0.447911813700986	0.853230978593063
ZC3H11B	7.83626390367749	0.754220148671415	0.360286272469449	2.09339130103928	0.0363142383229754	0.463241745324836
SLC30A10	10.3990881140592	0.689095892382909	0.398333305464508	1.72994796801973	0.0836395719522084	0.573152280187503
EPRS	76.4254933500767	-0.00675783830512592	0.188877468092065	-0.035778954331556	0.971458614331395	0.996234663108687
BPNT1	11.0231199175079	-0.269654056703012	0.257212379657137	-1.04837122172136	0.294467607211804	0.778211811840344
IARS2	52.1163451565228	-0.193064054648146	0.131932811674014	-1.46335132404499	0.143371270603925	0.656814343073743
RAB3GAP2	182.868032426635	-0.0613545466825684	0.10418599039505	-0.588894403651834	0.555932112136751	0.891801731908497
MARK1	6.70577559601292	0.0618635651688637	0.343440476625552	0.180128928822541	0.857051352129095	0.975048240132401
MARC2	4.71661353134873	-0.928865757436273	0.444883356869311	-2.08788605618514	0.0368081142809492	0.463310341038922
HLX-AS1	12.2305178666376	-0.609967510793857	0.387185052737171	-1.57539013058935	0.115166421080205	0.616910698690405
HLX	8.97042287509307	-0.237932473643723	0.488757124731227	-0.486811263926975	0.626392087275645	0.918257497999982
DUSP10	75.7948089168113	0.380541970918464	0.254297641628663	1.49644317769234	0.1345382048988	0.641619455206825
AL356108.1	11.9406981426898	-0.508625225023505	0.376230084934519	-1.3518993971788	0.176407500426496	0.691496741756989
AL513314.2	20.6587476038126	0.15318512989133	0.203325706029988	0.753397752218982	0.451210933124159	0.854176841168506
TAF1A	21.2132857828672	-0.108260322598483	0.183127461336971	-0.591174703171763	0.554403370523871	0.89066198731374
MIA3	108.670714955227	0.00290914556892378	0.163834457939597	0.0177566160715491	0.985833014657293	0.996234663108687
AL592148.3	2.88732614469629	0.422946538073103	0.487629687854005	0.867351903725214	0.385749225922684	0.826322795953357
AIDA	165.357661732882	0.325614335028906	0.276532793839363	1.17748904391446	0.239000367938938	0.740699091476486
BROX	87.3801077342817	0.0722417008307165	0.115226955769675	0.626951396469409	0.530691095293698	0.881357567972464
FAM177B	134.829497189185	-0.245267650086163	0.263490985822592	-0.930838864640708	0.351936922444308	0.807131906776527
AC093152.1	211.890029637898	0.313122533494101	0.24611566564963	1.27225763003588	0.203281597452945	0.717029606708866
DISP1	18.2867147824452	0.0784708061089964	0.313374688518912	0.250405693197078	0.802273627303326	0.961851284111306
TLR5	169.171150215766	0.356625261350623	0.249778280520352	1.42776730069437	0.153358847618386	0.666969360397683
AL359979.1	3.86168021109602	0.435343550759202	0.585624422095507	0.743383531037584	0.457249512211405	0.856837992886415
SUSD4	5.60188709802044	-0.859129567333437	0.37662876978681	-2.28110446214649	0.0225422661644916	0.411655815297181
CAPN2	15.4363193627533	0.461542061931621	0.226527652160516	2.03746455467863	0.0416035104704609	0.473273315799782
TP53BP2	43.7351479484509	0.160704526015961	0.129856828331174	1.23755160264747	0.215882369239179	0.725244501853864
FBXO28	128.269628177775	0.172313678855837	0.135140765436921	1.27506809879856	0.202285139569863	0.716807808095614
DEGS1	57.6416293119379	-0.139138882411973	0.160413359052469	-0.867377151341011	0.385735396757752	0.826322795953357
NVL	76.5985428868626	-0.00281784533298616	0.10974676152373	-0.0256758859565697	0.979515857733997	0.996234663108687
CNIH4	27.71051629496	0.124960273283635	0.258285268436049	0.483807202943805	0.628522702697043	0.918826071334064
WDR26	198.127223647015	0.182928358919347	0.116949606805281	1.56416394989613	0.117779070919226	0.620938499974286
CNIH3	41.3934499818186	-0.0585444242822612	0.184822426135726	-0.316760392698604	0.751425419757153	0.947290032251634
DNAH14	17.8616282811469	-0.328909633812022	0.397197983127904	-0.828074783315573	0.40762814938356	0.837178367371647
LBR	73.065868605752	0.213784733864836	0.103030280644649	2.07496992658089	0.0379893220593771	0.466997048103168
ENAH	14.6737256947426	0.29756529943685	0.286292321725672	1.039375759864	0.298630013032489	0.77840170209219
SRP9	38.4822384216879	-0.0851772158239077	0.18191476190111	-0.468225969864999	0.639623002429756	0.921605318147247
EPHX1	21.4959283641902	0.222613118508588	0.252543145079627	0.881485492066706	0.378055103043941	0.821510349988765
AL591895.1	17.154562294994	-0.0292934617135175	0.222121649390399	-0.131880263782985	0.895078999484129	0.983424979513785
TMEM63A	80.792026776772	0.219813777240229	0.123645759443547	1.77777044865489	0.0754415638372178	0.556070025340694
AL117348.2	6.38922575432448	0.110028414964113	0.350982253988827	0.313487117122495	0.753910606844992	0.948469533685602
SDE2	10.1130760440182	0.00425195731942907	0.242770860542499	0.0175142820267952	0.986026339184509	0.996234663108687
H3F3A	77.8595069023335	-0.159710405981729	0.237067208615498	-0.673692523375365	0.500506816210528	0.870717023765109
ACBD3	92.270001137628	-0.206441647255812	0.13715628165462	-1.50515634257032	0.132283886341656	0.639574784686006
LIN9	15.2306131552208	0.306546550271162	0.237714510621314	1.28955758514675	0.197204310361426	0.713312146933759
PARP1	73.7712329914673	-0.0832032112995547	0.141539141407381	-0.587845951813973	0.55663569721108	0.892104614638609
ITPKB	180.086827462795	0.375246970467428	0.178919392534634	2.09729624693863	0.0359673588970325	0.463241745324836
ITPKB-AS1	2.93238733406092	-0.204781505517451	0.457849847604196	-0.447267825006423	0.654681695186301	0.924489148049541
PSEN2	10.7525200119218	-0.280105136843831	0.285584044375392	-0.980815078294923	0.326683941228809	0.792400822615656
COQ8A	35.9405526395947	0.270497921460103	0.217672804117063	1.24268129203054	0.213985300466171	0.725117699025609
CDC42BPA	45.5916730335941	0.627484139910331	0.339020493146307	1.8508737748769	0.0641877143865112	0.53470626367413
ZNF678	79.010932640167	0.142501766207428	0.103349331230555	1.37883588128432	0.167945360971466	0.679673352851549
SNAP47	14.9081344900314	-0.0735422623483787	0.220996996354505	-0.332774940662127	0.739304175624211	0.944477488872095
JMJD4	8.81069237973597	-0.217897556710155	0.30954945444196	-0.703918400059756	0.481483591978671	0.865939070069256
ARF1	106.679948376022	-0.0882272580640897	0.135918530859229	-0.649118685335606	0.516261665180155	0.875774612241951
C1orf35	14.5635326716698	-0.329739292529533	0.227673063156597	-1.44830173564597	0.147532682483187	0.661782283015488
MRPL55	14.4752382183786	-0.730597634951411	0.369221300660353	-1.97875267121571	0.0478438595638593	0.497967165274228
GUK1	53.0995171965038	-0.436411838585091	0.322505030733149	-1.35319389465956	0.175993695221546	0.691048364983286
GJC2	5.82419478240153	0.555524494681568	0.596089155652063	0.931948668104653	0.351363054283086	0.80682488082828
IBA57	5.50954385034993	-0.32776815699984	0.281075772720355	-1.16612027364571	0.24356582085351	0.743871142837003
OBSCN	9.2448620333532	0.351745435142164	0.279627077911616	1.25790906148704	0.208424646208348	0.720606922080839
TRIM11	15.1836988914118	0.117891268212801	0.195912370446278	0.601755100733307	0.547337166269033	0.888797239710513
HIST3H2A	13.5206989488328	-0.763898119632179	0.454157923460563	-1.68200989165063	0.092566921825195	0.58275685891834
HIST3H2BB	4.71713286876024	-1.01170003116933	0.556951155264069	-1.81649687159667	0.0692941873954739	0.545427844881424
RNF187	27.2548181846051	-0.577802715961659	0.315387882995083	-1.83203841084366	0.0669456981362209	0.537714579029733
RHOU	26.5879878264406	0.00730692962151505	0.292146477441836	0.0250111850928266	0.980046041986337	0.996234663108687
RAB4A	50.2557276631762	-0.231834935381785	0.128536116343498	-1.80365598383439	0.0712852538177789	0.550219042439429
AL117350.1	3.36703623152278	0.244870272070523	0.411988225795937	0.594362306343702	0.552269813821912	0.890022934924262
CCSAP	36.1131222933603	-0.0424521843377788	0.228484001254784	-0.18579937371825	0.852602095682139	0.973882809517634
NUP133	57.0459940806415	-0.170999598283804	0.135074702643019	-1.26596316658738	0.205526269621556	0.719598340299934
ABCB10	49.56159298842	0.149981897250085	0.125893430672318	1.19134013942686	0.233520082248407	0.737202626210567
TAF5L	37.7151709663408	0.108838147623194	0.172303206280909	0.631666409304964	0.527604881967535	0.88015881375518
URB2	16.7467594240669	0.175131721556511	0.252024063318822	0.694900793401469	0.487117475450493	0.866509243418408
LINC01736	99.0993317278624	0.497805204531719	0.366577101341883	1.35798227087689	0.174469309867689	0.689697894502416
GALNT2	705.060662060444	0.187787040282845	0.140798342414311	1.33373047624571	0.182292203062412	0.697846965037727
AL136988.2	6.43487447897418	-0.223523473346848	0.551541937941094	-0.405270130828602	0.685278959581574	0.933738489737251
PGBD5	29.010699384387	-0.137414458095398	0.423420243279167	-0.324534455488465	0.745533440888734	0.945359645054231
COG2	48.799716471165	0.0551767801977132	0.138571316628051	0.398183271548304	0.69049509603485	0.935448459566881
AGT	5.97150501452798	-0.350343745759959	0.43915735905091	-0.797763577313399	0.425007701432103	0.842879161134239
C1orf198	7.86972509035757	0.840122550255952	0.36105559069035	2.3268509667711	0.0199731986899206	0.389081080828652
TTC13	126.952795073964	0.0614536023776482	0.111822080851913	0.549565898876734	0.582617153739632	0.902835039640767
ARV1	20.6018916437612	-0.125816241695258	0.229009376701683	-0.549393406974558	0.582735497663403	0.902835039640767
FAM89A	38.7102616386274	0.458110235862759	0.248929995889724	1.84031753274805	0.0657216328011713	0.536477628287612
C1orf131	25.7418229842607	-0.27273159056258	0.217066790560417	-1.25644088558388	0.208956165912324	0.720606922080839
GNPAT	69.2115455310135	0.251306564513861	0.124648315045151	2.01612484230396	0.0437869229443906	0.482110457984553
EXOC8	12.2315437611671	0.138286918142761	0.252221908510616	0.548274806734087	0.58350322341098	0.903000911976485
SPRTN	13.3757980548679	-0.0849316721184212	0.213825586802814	-0.397200697018283	0.691219468239209	0.935592155124536
EGLN1	148.85221124758	-0.096645492834133	0.184061386492555	-0.525072067943171	0.599533092663315	0.907806277570702
AL445524.1	2.61065264439177	0.203087931225614	0.644539229918762	0.315090101266933	0.752693244058817	0.947760641664679
TSNAX-DISC1	9.31543823500506	0.0204603869872353	0.22766627266339	0.0898700837321056	0.928390454650612	0.991034829723752
DISC1	1269.07136669466	0.0160996557377453	0.140751905733387	0.114383216723483	0.908934017785197	0.986067865924316
SIPA1L2	377.759790973789	0.0325587704878557	0.168053806587679	0.193740154709728	0.846379348583339	0.971962570178777
MAP10	2.68451266867389	-0.219013663197444	0.478215323842284	-0.457981273870001	0.646965894922739	0.922786102430743
NTPCR	30.8402572667761	-0.124691496101942	0.201267192566312	-0.619532147847987	0.535565850453213	0.882820588733957
PCNX2	690.19208928838	0.0704243735066322	0.150492496326755	0.467959368244673	0.639813646609451	0.921779714811993
MAP3K21	24.2923553645607	0.261635339190429	0.261164275937656	1.00180370477961	0.316438407573486	0.788594062152204
KCNK1	9.47568183176376	0.935307446926813	0.392399842853106	2.38355713938689	0.0171462224148744	0.365072450283111
SLC35F3	15.6778652454954	0.0570333904281252	0.4293961446607	0.132822316029856	0.894333905088524	0.983211105598609
AL355472.1	7.65650925610576	-0.343530834104233	0.373906823186983	-0.918760538190125	0.358220837279592	0.81122600123401
COA6	18.1116746126296	-0.298345070880405	0.246891327138498	-1.20840644480413	0.226890962028646	0.732470611741705
TARBP1	63.8471061315948	-0.330934408431554	0.184771704387806	-1.79104484384132	0.073286099080303	0.554854233216382
IRF2BP2	79.6209002320426	0.159107395934305	0.18616650063449	0.854651053718242	0.392744354969768	0.828561340001345
AL160408.3	2.69367233925208	1.07428417906475	0.512555361189366	2.09593784478601	0.0360877050008783	0.463241745324836
TOMM20	52.4361063692225	-0.248875472724873	0.232060378802972	-1.07245999514712	0.283513473156509	0.773004609029249
ARID4B	348.999100537436	0.148901975861281	0.147380935580727	1.01032046834661	0.312341777801928	0.785882540457988
TBCE	7.14427967267162	0.259201155532136	0.292145866349965	0.887231980279451	0.374954017942324	0.820532490929519
B3GALNT2	62.6252560008294	-0.0852102393791627	0.130894046186223	-0.650986365399187	0.515055288396792	0.875774612241951
LYST	484.506227309955	0.205198964370233	0.132023411114769	1.55426194973748	0.120121945797247	0.622729017228731
GPR137B	66.3993323471352	0.0266408990319393	0.151420657460206	0.175939660273504	0.860341346922836	0.976152669169256
ERO1B	91.0875915011872	0.0797097422020484	0.192751398146201	0.41353651889772	0.679213572280235	0.931877983880289
EDARADD	7.2077044000872	-0.534008942473218	0.534109817131719	-0.999811134985231	0.317401916102928	0.789306920604826
LGALS8	73.7307383257109	0.0475055946710376	0.155734297596846	0.305042597578709	0.76033370924306	0.950123764028023
AL359921.1	8.31585789366066	-0.184083796518295	0.259266573058017	-0.710017471003103	0.477693302118772	0.865103812437317
HEATR1	55.7120372962093	-0.122837147656239	0.185321025987826	-0.662834381589862	0.507436631099339	0.873108907318227
ACTN2	5.34161241884943	0.396236920905219	0.598675150777872	0.661856301185007	0.508063319738832	0.873108907318227
MTR	144.409002284249	0.00354211817168693	0.0985019320515153	0.0359598852318394	0.971314345198977	0.996234663108687
RYR2	15.5866751008608	0.723006522578819	0.303236668883969	2.38429780026198	0.0171117487213789	0.365072450283111
CHRM3	4.48719534884741	0.0800977908198722	0.410988862890184	0.19489041687554	0.84547873657201	0.971962570178777
FMN2	17.0291971283222	0.20090025708337	0.437489486929681	0.459211622417023	0.646082205184482	0.922786102430743
RGS7	18.0254262518174	0.154544987410513	0.368919556285245	0.418912428949742	0.675280133239805	0.931055927773561
FH	13.0273721490462	0.0869499460154341	0.252050338276831	0.344970558698222	0.730116504396251	0.943258894260713
KMO	13.2674507870695	-0.325897991717199	0.362715341560199	-0.898495195475791	0.368921605491491	0.817148661996534
OPN3	19.191145514883	-0.030381182953268	0.208578895041057	-0.14565799165485	0.884191385396049	0.980902940318465
PLD5	17.922179420373	0.664704888352936	0.27451942701561	2.42134006900408	0.0154634036993565	0.354503883928
CEP170	683.324204256511	0.11420796312596	0.120555063231673	0.947351028355272	0.343459936542787	0.801660296794881
AL606534.1	3.09383548757007	-0.711337198075715	0.484623201022538	-1.46781498816982	0.142154485052071	0.65486785815307
SDCCAG8	980.546210631054	0.0914150134958986	0.11174054014514	0.818100694494223	0.413299692355737	0.839108337393262
AKT3	789.933072545061	0.23601996176859	0.228947214805299	1.03089247872837	0.302591244052627	0.780327505983862
AL591885.1	2.4862263449214	0.176645057698385	0.674830027534783	0.261762296416604	0.793504708844611	0.958921267476639
ZBTB18	24.0877087565147	-0.0896157061375087	0.293932610004602	-0.304885212076693	0.760453578949995	0.950123764028023
AL645465.1	11.7686133880222	0.863680816029442	0.35662392294497	2.42182523510268	0.0154427753001564	0.354503883928
ADSS	61.5958348692419	0.34024201536048	0.122423422891408	2.77922318560134	0.00544890728499717	0.255560692949533
CATSPERE	32.8787321775194	0.120480308389568	0.216968599163981	0.555289147156777	0.578696900944447	0.902420239879699
DESI2	69.182662395449	0.201679730150784	0.122634123982694	1.64456452740058	0.100059647114563	0.59098537847314
COX20	53.0472111739433	-0.00379716636112314	0.179521943637009	-0.0211515443972742	0.983124767593262	0.996234663108687
HNRNPU	326.295585563273	0.113029643645071	0.173158559380356	0.652752275426323	0.513915995366909	0.875768170659165
EFCAB2	66.0888709268368	0.150420567718879	0.262255276348693	0.573565458103046	0.566261891819301	0.895451399207865
KIF26B	269.294446232859	0.159612341552963	0.410400052912281	0.388918910756279	0.697336132567821	0.937270167411362
SMYD3	839.849078653087	0.271229804581887	0.263356464992515	1.02989613180598	0.30305876677443	0.780701877449215
TFB2M	11.6063072565638	0.000484646650544989	0.24690535556898	0.00196288431827713	0.998433845913514	0.999315974498323
CNST	77.6580130435408	0.0335240148240352	0.118481761279026	0.282946627920947	0.777217750476906	0.955510714940258
SCCPDH	26.0866926211578	-0.313878254979813	0.212140212833101	-1.47957924048446	0.138985569980628	0.64896654695774
AHCTF1	103.338882316753	0.154005558664973	0.137004539162339	1.12409092141458	0.260974456317946	0.757303233063932
ZNF669	4.38534253841679	-0.108485066531924	0.362964116151847	-0.298886478592112	0.765026664325019	0.951123273097595
ZNF124	215.712901124965	0.149766703224058	0.18816748556392	0.795922328319488	0.426077182334107	0.843309937514332
AL390728.6	53.2909136322472	0.222363636602448	0.201448304441191	1.10382481113095	0.269669139867242	0.763587276067077
AL390728.5	14.8236566241646	0.277988156259906	0.631995999503699	0.439857461879834	0.660040346608992	0.926166515922989
ZNF496	33.458321807073	-0.123755704148633	0.206476393228904	-0.599369749797185	0.548926344646604	0.889341132053168
NLRP3	69.2633483078236	-0.169439181677265	0.222280830321069	-0.762275277775965	0.445895725778452	0.852586705818078
AL390860.1	10.4920666260513	-0.410996618414504	0.484059081597397	-0.849062922356943	0.395846280555171	0.830994627151142
TRIM58	3.52481717342658	0.462994533169942	0.506961853390153	0.913272921964063	0.361099019953252	0.812164321166508
SH3BP5L	11.4638412800458	-0.211420071994172	0.214260469981738	-0.986743247656426	0.323768522846674	0.79146475516773
ZNF672	18.0867880506288	-0.202272221487022	0.22795121465946	-0.887348732882165	0.374891175935512	0.820532490929519
ZNF692	22.186117622757	0.0338270469186899	0.230640923491304	0.146665415688753	0.883396117626851	0.980691545637447
PGBD2	7.25261008928161	0.168463307938792	0.26486125973061	0.636043595466303	0.524748007519848	0.879176781199637
SH3YL1	63.6940083698454	-0.037449058695339	0.177383211944115	-0.211119520753393	0.832794008159109	0.969636065514059
ACP1	43.4356949101923	-0.166791983880065	0.163291963313907	-1.02143412630437	0.307048803863778	0.782201649282452
TMEM18	10.7230161563341	-0.431500488278538	0.290195472844943	-1.48693046121053	0.137033178038619	0.645211123233911
MYT1L	9.74907765121894	-0.913001054865089	0.359482971900376	-2.53976161941297	0.0110928046843178	0.319206439373427
LINC01250	4.31307417346929	0.18199880083138	0.487208886428746	0.373553943495234	0.708736204878898	0.93999098897244
EIPR1	75.8020628394393	-0.130671393424456	0.190951791879316	-0.684316141463822	0.493775556427702	0.868344928667205
TRAPPC12	179.309558580329	0.0880163910782117	0.0849426932682096	1.03618554688744	0.300115588200993	0.778439885206867
ADI1	22.801301411599	-0.041260386576219	0.2143278570345	-0.192510610366329	0.847342257483453	0.972044776488671
AC231981.1	9.72093094925069	0.422990212740451	0.426614755310104	0.991503944660756	0.321439567146656	0.79031180362046
AC108488.2	12.7234931276011	-0.0279904805400002	0.218658936033495	-0.128009771966112	0.898141239756629	0.98386817550213
RNASEH1	6.69265412850263	-0.57733319974124	0.305345769461499	-1.89075224706539	0.0586574244119934	0.521534931983371
RNASEH1-AS1	6.2838957244658	0.164282389907268	0.416863207613854	0.394091843335439	0.69351323282024	0.935592155124536
RPS7	122.448161375707	0.0577110016415125	0.36688973795498	0.157297944508315	0.8750100401391	0.98008785606966
NRIR	17.4977871095612	0.005582952089091	0.537205457901735	0.0103925825900902	0.99170806806752	0.99714675086104
CMPK2	14.8856029015754	-0.580849955792653	0.500887068998686	-1.15964254568164	0.246194371220249	0.745876701931791
RSAD2	26.2158133775143	-0.838733331126492	0.520168149331638	-1.61242731259916	0.106868985418763	0.603657139007789
RNF144A	19.841646010601	0.99835211242331	0.332370234870739	3.00373501499488	0.00266687488555464	0.199145577122116
ID2	101.598266896282	-0.988388674913652	0.355240107079742	-2.78231161182424	0.00539731900125588	0.254864725924174
KIDINS220	205.909707763245	0.041432551419045	0.098418554620005	0.420983132489768	0.673767398868914	0.930735623594643
MBOAT2	20.2122976365335	0.384037422526625	0.253388064366892	1.51560975646651	0.129618058573653	0.635657845214321
ASAP2	7.56050734047328	0.0120878501444591	0.36896253382381	0.0327617279163402	0.973864598515908	0.996234663108687
ITGB1BP1	46.4241611324579	-0.0352442341454662	0.164052022173333	-0.214835719051535	0.82989540327265	0.968928202907468
CPSF3	31.8652355325967	-0.129604734217535	0.158283062685767	-0.818816189290158	0.41289129285843	0.83882605461803
IAH1	32.3660234246218	0.313351548187166	0.166180383567679	1.88561093349234	0.0593474029539308	0.523808287512253
ADAM17	203.515819239936	0.0296124128167948	0.0974874918132544	0.303756023116482	0.76131377299686	0.950178921928929
AC080162.1	5.23954774839942	-0.350617996460792	0.328158253798073	-1.06844180331524	0.285321268734002	0.773391852678906
AC073195.1	3.9853344818837	-0.0761030955386097	0.452082721093856	-0.168338872484379	0.866316694370659	0.97755829182424
YWHAQ	86.6740435029236	-0.119450765692228	0.115351330697066	-1.03553868837394	0.300417408280016	0.778642585663464
TAF1B	56.8520768641261	-0.140547736350999	0.151352066942329	-0.928614581818383	0.353088862200659	0.807394724674125
AC104794.2	4.42602210042971	0.519060856918669	0.376104004960164	1.38009925465603	0.16755608675442	0.678946073013578
KLF11	6.94762063517326	0.317357254866353	0.318780938253561	0.995533975792255	0.319476628269561	0.789949128322668
HPCAL1	122.637491034281	0.092882679369837	0.183504305383401	0.506160763780307	0.612743796669499	0.913531256635032
ODC1	14.2795483268057	-0.398093923121104	0.291161995404459	-1.36725922134207	0.171544068635666	0.686487729785486
NOL10	98.4841910070639	0.0104848733512919	0.122291446842869	0.0857367675497685	0.931675673448042	0.991034829723752
PDIA6	84.9145668139481	-0.0790487801497967	0.400489347658605	-0.197380481183687	0.84352980291885	0.971962570178777
PQLC3	24.1104096602285	-0.584835796280444	0.21208215653855	-2.75759076494556	0.0058229045235496	0.265727949835754
ROCK2	171.664303538543	0.038885979376753	0.100444329513112	0.387139618186976	0.698652848929517	0.937304767034724
E2F6	20.7926322171409	0.424857132170579	0.192743108142426	2.20426627060841	0.0275056235652394	0.42945137818434
GREB1	6.1806311789403	0.66234141168715	0.417516482466121	1.58638386627262	0.1126522580085	0.615963931812708
NTSR2	2.92076966381824	0.0613828229732411	0.509683054537948	0.120433321113427	0.904139897057162	0.985290995236131
LPIN1	53.1024721694607	-0.155024066552324	0.112028779933583	-1.38378786811952	0.166423418890085	0.678755734721472
MIR3681HG	5.5665212482979	-0.127076605154571	0.478320106900492	-0.26567272276724	0.790491272708177	0.958183115656931
LINC00276	4.97571336141274	-0.144516760762204	0.454320238779028	-0.318094481440202	0.750413269576221	0.947238794351257
NBAS	263.749020432745	0.0725764490730273	0.098842657282864	0.734262423412301	0.462788814898695	0.859514960700632
DDX1	60.8047044977086	-0.13080457394974	0.134366980204067	-0.973487487410102	0.330311076039544	0.794423041162697
FAM49A	324.815450530025	0.243489440343155	0.369519388856702	0.658935492117245	0.509937193339633	0.873609444090284
VSNL1	21.0531068111401	-1.9801495061025	0.661720346070977	-2.99242651047351	0.00276769293655515	0.199803009199254
SMC6	76.8406255561464	0.080757556754717	0.108243940282571	0.746070002107267	0.455625129299157	0.855975415128038
GEN1	13.4789987267685	-0.326500924593866	0.431088572482951	-0.757387101943601	0.448817981137824	0.853435625297796
KCNS3	3.38011533675491	-0.00510545516723419	0.455050985370759	-0.0112195233751103	0.991048303322999	0.99714675086104
RDH14	9.90460455785061	-0.110487653217402	0.270864264870913	-0.407907825235112	0.683341347534012	0.933454041845228
LINC01376	42.7587052306025	-0.31153527987718	0.274426298088968	-1.13522385444336	0.256281537109027	0.754303810197984
LINC00954	5.37538026016066	-0.0906524352881694	0.402710546751252	-0.225105689482138	0.821897054997982	0.967152537412479
TTC32	18.6020392680413	0.248179167333914	0.196108060472408	1.26552252230771	0.205684079988972	0.719598340299934
WDR35	32.1841009505142	-0.0908825317716037	0.152475943015592	-0.59604505454549	0.55114512864713	0.889557543925725
LAPTM4A	76.6090738902874	-0.062372552882408	0.162556939719711	-0.383696648017328	0.701203297307982	0.937760711901077
SDC1	4.510808882933	-1.69243016526282	1.02595596252747	-1.64961287528703	0.0990221399177211	0.590243105822296
PUM2	407.103404755615	0.0243173871537869	0.101750067449855	0.238991361512081	0.811112281194754	0.965038824135979
RHOB	37.6425401294805	-0.944902906570679	0.357521577652173	-2.64292553410569	0.00821931099097334	0.289583236756135
HS1BP3	39.683804889325	-0.0662701065665484	0.146815507406119	-0.451383561160422	0.651713129185488	0.923448482106552
LDAH	71.2540278283642	-0.197292275596609	0.152345951392252	-1.2950280187534	0.19531056408683	0.712482081374236
TDRD15	3.94364425307538	1.07659171948481	1.07116031071455	1.00507058440827	0.314862863137529	0.788594062152204
AC018742.1	26.103246608265	0.872590651875824	0.629880699991291	1.38532685933684	0.165952544383474	0.678471316279956
KLHL29	6.61517731892254	0.167460157106847	0.568875783171195	0.294370338939972	0.76847492942689	0.952396725209947
ATAD2B	259.377474447713	-0.0563436445886064	0.113227231657928	-0.497615668630202	0.618754957815296	0.915635476662566
UBXN2A	65.4404246089503	0.27655730913012	0.153885649352995	1.79716114070995	0.0723100416395436	0.551496428322366
MFSD2B	2.60011647450066	-0.0556129837464356	0.479836380649314	-0.115899890023304	0.907731882858168	0.98592820340177
WDCP	6.03643572063533	0.0437344420820354	0.317647566708166	0.13768228271119	0.890491522380024	0.982591101732725
FKBP1B	3.40074216691991	-0.764075839017475	0.56741542019728	-1.34658983844997	0.178112368653675	0.69451279487764
SF3B6	17.2890278891291	0.0707561902862928	0.200253959694044	0.353332290629344	0.723839340277805	0.942904726287482
FAM228B	74.9440523927561	0.155627722939706	0.18731339585717	0.830841394057983	0.406063234868162	0.836159407686261
TP53I3	9.41185465805201	0.169348532549477	0.330704779010147	0.512083717254902	0.60859241978403	0.911774218327509
ITSN2	440.043152557015	0.100569531478854	0.134549821307634	0.747451988426742	0.454790773669999	0.855137539897277
AC009228.1	3.67625927663483	-0.0679658024260151	0.414840613162538	-0.163835941490583	0.86986029674339	0.978280764268516
NCOA1	547.748416815565	0.145922282149355	0.12095206186454	1.2064472477764	0.22764508761521	0.732470611741705
PTRHD1	5.91051047890894	-1.19396112055061	0.433424777728731	-2.75471357869134	0.00587435355443191	0.265727949835754
CENPO	4.57359461541406	-0.740474386624613	0.362498196377887	-2.04269812656586	0.041082330401974	0.471938192878666
ADCY3	24.8216372000935	-0.619937724819021	0.320529136856706	-1.93410724185167	0.053099943722522	0.507206949078889
DNAJC27	24.3602633288729	-0.00172522771088961	0.169410813977175	-0.0101836929437223	0.99187472907055	0.99714675086104
DNAJC27-AS1	8.59943155127898	0.222998212394136	0.32471756490485	0.686745148694004	0.492243340492888	0.8676630121313
EFR3B	12.8325146289879	-0.219709760212683	0.352560459485848	-0.623183213832583	0.533164131291911	0.881597525673489
POMC	6.73406759612764	-1.5426261174846	0.531151142348984	-2.90430725737016	0.00368066750932152	0.217959535285955
DNMT3A	270.132557775058	0.0477238291042488	0.169823285492007	0.281020526519581	0.778694656089701	0.95562734974464
AC012074.1	4.37388734578208	0.0591949569093357	0.344807197577111	0.17167552570041	0.863692627784725	0.976552885173562
DTNB	444.184476302597	0.0171423039204596	0.137095558217572	0.125039090568161	0.900492603375226	0.984046129915259
AC104699.1	3.04412856596529	-0.152091188382726	0.451699368916512	-0.336708879508833	0.736336368979178	0.944171286704476
ASXL2	222.548573017974	0.0712584974985105	0.0908180386438074	0.784629337548124	0.432670923913944	0.846760230362652
KIF3C	51.2864107680449	-0.354927554232889	0.238690625674042	-1.48697735083061	0.137020793002009	0.645211123233911
RAB10	417.609432717977	0.0374706476505635	0.11345652459645	0.330264370284932	0.741200212289449	0.944750851985481
GAREM2	3.22257364054749	-0.672209133953732	0.443604625525541	-1.5153339150992	0.129687863679259	0.635657845214321
HADHA	88.2068089429803	0.0569100552691392	0.102149033168952	0.557127693759092	0.577440187399161	0.901703068585245
HADHB	112.46988140634	0.0412965065874996	0.0931973072686588	0.443108366515941	0.65768735388327	0.925916795786048
ADGRF3	5.15751165017287	-0.392836731338044	0.355784987265928	-1.10414083055287	0.269532051835439	0.763587276067077
SELENOI	65.7066260396407	0.0843085974012217	0.155926919127141	0.540693023842005	0.588719187695532	0.904433261920751
CENPA	9.82193073577189	0.493768728489995	0.326061027351877	1.51434451550425	0.129938483733825	0.635748853803336
DPYSL5	20.1140457635851	0.129197650024554	0.420020273469477	0.307598604603886	0.758387782125995	0.949887469584073
MAPRE3	29.1538568153224	-0.720880464173428	0.289448655232564	-2.49052967129601	0.0127552844928539	0.330912280427558
TMEM214	17.6621258736245	0.0156859951298714	0.243042979252388	0.0645400051386892	0.948540253999341	0.995166511409012
AGBL5	17.9520134091725	-0.0413752063845831	0.273237145595206	-0.151425994055286	0.879639685594184	0.980691545637447
OST4	34.4306320486092	-0.249476107606275	0.498721088321952	-0.500231719588372	0.616911926039765	0.91447025010444
EMILIN1	7.22515386841046	0.149374550350367	0.425841008944948	0.35077540023788	0.72575685375545	0.942904726287482
CGREF1	2.77303244174045	-1.73044176975561	0.719049908427045	-2.40656698439895	0.016103250596237	0.356620408316967
ABHD1	4.33625702342623	-0.393625335805623	0.34219312499001	-1.15030170701739	0.250019627996532	0.747861743189375
PREB	15.3376787409346	-0.2557035069262	0.254355935097681	-1.00529797674272	0.314753389058545	0.788594062152204
SLC5A6	10.2853243854594	0.0407458233495534	0.268158650408985	0.151946705009924	0.879228970669373	0.980691545637447
ATRAID	15.949348870788	-0.202791198907002	0.250566530861514	-0.809330752234757	0.418324921972966	0.840962830560521
CAD	22.0416483531113	-0.0974639907087355	0.161299774378305	-0.604241333159886	0.545683204401657	0.8883933951619
UCN	4.00348552261168	0.377268607363775	0.390595511182713	0.965880550499458	0.334103955707596	0.795272176451555
MPV17	40.9029875373001	-0.0251200892042292	0.144360934603492	-0.174008912267195	0.861858458110661	0.976152669169256
GTF3C2	48.1649713760287	-0.261138214239181	0.119591604759561	-2.18358316007382	0.0289928920982581	0.439297956789536
AC074117.1	28.1272622362471	0.274226358117249	0.200114964945283	1.37034408292368	0.170579518242015	0.68487583564617
EIF2B4	16.2060767602477	0.00885622307582949	0.198298219219255	0.0446611326652274	0.964377414406361	0.996234663108687
SNX17	19.3678553015631	-0.323575848054594	0.296969047614362	-1.08959452392083	0.275891796370268	0.768783576196786
ZNF513	7.85069761788668	-0.172906099604376	0.280187849376306	-0.617107772479294	0.537163642364756	0.883593092941558
PPM1G	59.5078057773347	-0.103856813818455	0.190219682003979	-0.545983531905406	0.585077257309877	0.903379405368269
NRBP1	48.3646160785015	0.0910185739341276	0.157979280019094	0.576142478451139	0.564518881394727	0.894566299666224
KRTCAP3	3.34715520303038	0.256435353389235	0.436054275994652	0.588081272232221	0.556477742854535	0.892104614638609
IFT172	37.9530799997488	0.0542632734394937	0.177313708229693	0.306029770519496	0.759581978899934	0.95009091122743
ZNF512	75.4694329716189	-0.141627553405129	0.098149482534217	-1.44297809574039	0.149026641737746	0.663434346680304
GPN1	10.1613898021693	-0.179416419299042	0.221967134923289	-0.80830173061903	0.418916906512003	0.841181038366604
SUPT7L	27.1130546685541	-0.073788149047704	0.153488944548542	-0.480739178086978	0.630701882604249	0.919911520759906
SLC4A1AP	30.3879111628667	-0.0570734607703178	0.145544721432052	-0.392136933643194	0.694957039351906	0.936439891630873
MRPL33	34.3266431428459	-0.261810538871741	0.171787613741414	-1.52403618147834	0.1274996731691	0.632857326175039
RBKS	28.2726083314169	-0.334695289838546	0.229925474355564	-1.45566858468654	0.145484258360409	0.658694629073079
BABAM2	482.862118702853	0.02084999247546	0.118201518824475	0.176393608836968	0.859984725352402	0.976152669169256
AC104695.2	2.53454950645975	-0.664890915960655	1.12354194188804	-0.591781126428935	0.553997163166366	0.890637747341923
FOSL2	23.4389682408294	-1.12343534393832	0.64363522807089	-1.74545347262221	0.0809059646906363	0.568185528335903
PLB1	100.723439974343	-0.312360392711775	0.257402347607823	-1.213510271428	0.224934789724399	0.7307319933377
AC074011.1	2.98059116041499	-0.772008007583983	0.496757867546031	-1.55409316695411	0.120162194883035	0.622729017228731
AC092164.1	4.09754040071215	-0.326365397737547	0.39625468655276	-0.823625331921702	0.410152477746648	0.837551008416695
PPP1CB	117.901684919323	0.120944414024095	0.234680490843597	0.5153577682974	0.606303037841858	0.911388685505012
SPDYA	8.58705449071628	0.561987092733253	0.247233072334492	2.27310645548633	0.0230197655099428	0.415423171863763
TRMT61B	28.8083747229865	0.0681062123549962	0.155061021526425	0.439222002309523	0.660500683924637	0.926300585798915
WDR43	100.213591776685	-0.048158741621828	0.20104374982781	-0.239543590203998	0.810684100011954	0.965038824135979
TOGARAM2	3.39201509536525	0.263093895564581	0.415016773177149	0.633935572170912	0.526122869478869	0.879499089566566
CLIP4	29.4480059386301	0.879333221469026	0.25550723493498	3.44151985243311	0.000578456022794089	0.0995799991073051
ALK	10.6992332959985	0.397207179614271	0.401848122909638	0.988451001682519	0.322931820025416	0.79146475516773
YPEL5	55.642399806448	0.0525534122114349	0.181973291172665	0.288797393687679	0.772736426706258	0.953505601684378
LBH	6.45256199358933	-0.601231507719796	0.466462122291724	-1.28891817574802	0.197426534485002	0.713312146933759
LCLAT1	61.3509412111013	-0.142563552885991	0.163828628061975	-0.870199272083634	0.38419151367322	0.824924795432828
EHD3	5.00718484167003	-0.0551891547946589	0.430568980011863	-0.128177266260887	0.898008690548176	0.98386817550213
MEMO1	37.6488566021956	0.426667245375467	0.173800764140552	2.45492157347722	0.0140915327603033	0.347033449767537
DPY30	31.2378638775121	-0.0322271938579073	0.17471686932067	-0.184453819389119	0.853657452277492	0.974257075301506
SPAST	92.3110501550468	0.0555857514200155	0.1105438040663	0.502839140461253	0.615077372584965	0.914409526019913
SLC30A6	54.5369124622097	0.172236563497602	0.154699431202539	1.11336261651862	0.265552723710755	0.761429244963947
NLRC4	45.2865902053957	0.0144482075227984	0.20114325830725	0.0718304339125724	0.942736852610658	0.993564150263742
YIPF4	113.55047191791	0.224601859279946	0.110080721531356	2.04033781897013	0.0413166904952822	0.472782362800327
BIRC6	557.595907921081	-0.00655285561025867	0.103995099426854	-0.063011196165716	0.949757588788485	0.995309187368392
TTC27	112.669170266149	0.0589568224630058	0.135741882812758	0.434330372036541	0.66404855156666	0.927762492088726
LINC00486	340.865956135558	-0.130857388436411	0.339265031476255	-0.385708447071622	0.699712606186603	0.937304767034724
LTBP1	6.67055958950344	0.0440476470842152	0.341205280455369	0.129094271417575	0.897283054826547	0.983732168585571
RASGRP3	117.566990492234	0.65729057783301	0.228333877925297	2.87863800065644	0.00399396495680536	0.220517606095538
AC020594.1	6.28528395653039	0.707440624786034	0.285936303988404	2.4741196375495	0.0133564960975769	0.339725592450804
FAM98A	20.428944338964	-0.0546164457068842	0.214558228720121	-0.254553022891181	0.799068346363772	0.960721653759431
LINC01317	6.76002211333111	-0.706194999076622	0.346895667845302	-2.03575617840102	0.0417748447999195	0.473609037235115
AC068599.1	3.20183235198367	-0.167196308407131	0.442030357330618	-0.378246212357029	0.705247698556944	0.938639936266349
AC012593.1	16.2932929280416	1.32705513673452	0.443795401870024	2.99024084328656	0.00278757559776251	0.20025671135731
CRIM1	17.9767015725927	0.0533759532548904	0.251820830532474	0.211960039771242	0.832138209605192	0.969456483890172
FEZ2	284.751452875721	0.113056717025017	0.126614415955844	0.892921364218475	0.371899285228675	0.820027065962374
STRN	123.751168149911	0.222851588604213	0.125915005197541	1.7698572799532	0.0767509189437201	0.561226804013985
HEATR5B	294.249500523733	-0.266887113339823	0.193977800963625	-1.37586420721343	0.168863678422876	0.68189070253186
GPATCH11	54.6363346709495	-0.146593843707393	0.188120095690385	-0.779256693280988	0.435828519799709	0.848301393549196
EIF2AK2	156.470590851974	-0.0874884166258759	0.201509964719928	-0.43416421985619	0.664169193557555	0.927762492088726
CEBPZOS	55.9600355017941	0.291517333346393	0.145030378397946	2.01004325139733	0.0444266113967497	0.485716082719279
CEBPZ	57.7908195883437	0.222560700280641	0.161590710800153	1.37731122772207	0.16841604539916	0.680743352601416
NDUFAF7	35.2655552785634	0.00803093783446944	0.130536074517036	0.0615227465984609	0.950942899550757	0.995488774643446
PRKD3	238.25809724509	0.073501375244448	0.22651745652123	0.324484374728793	0.745571350033241	0.945359645054231
QPCT	4.318209982543	-0.436491160392739	0.571168941284257	-0.764206750127731	0.444744044623888	0.852080602264648
CDC42EP3	33.5461211913467	0.342841958537179	0.262968469081846	1.30373789577972	0.1923229638745	0.708289305023748
RMDN2	51.8894420954523	0.182579314201854	0.185012749968342	0.986847199628649	0.323717551929042	0.79146475516773
RMDN2-AS1	8.33701850999162	-0.386822396608528	0.315206031542531	-1.227204932328	0.21974557607048	0.726503581546132
CYP1B1	4.28026720490035	-0.0389372044573016	0.514141919495236	-0.075732405744174	0.939631993961674	0.993392704599682
CYP1B1-AS1	14.339151238012	0.390433811415363	0.284255891920369	1.37352935335018	0.169587842370268	0.683544293993826
ATL2	100.18344177974	0.0966698682882273	0.133161587711658	0.725959114407316	0.467863835321873	0.861064968139595
AC011247.1	3.18896634506399	-0.700495066901029	0.520877253787943	-1.34483712200305	0.178677839355294	0.694576908297551
HNRNPLL	61.073936694883	0.0531024656395491	0.130151743975741	0.408004257318648	0.683270549336307	0.933454041845228
GALM	65.1877300806432	-0.101126334591836	0.161274262432567	-0.627045711240625	0.530629271835687	0.881357567972464
SRSF7	141.665523218825	-0.267636246488588	0.173230675428293	-1.54497028789439	0.122353450365778	0.624955274295055
GEMIN6	8.21842207941001	-0.302907505531568	0.347764609335078	-0.871013028354795	0.383747039475113	0.824924795432828
DHX57	51.7970587805942	-0.306231204162121	0.186087551860606	-1.6456297108552	0.0998400183288539	0.590714951754225
MORN2	2.45353432808865	-0.71903057463706	0.532662812251195	-1.34987943235274	0.177054660103173	0.693111105619201
SOS1	330.703924394507	0.255434248430445	0.147081269066575	1.73668781926831	0.0824422889371035	0.571526359241612
MAP4K3	292.851391425289	0.0197759868095974	0.147315016909304	0.13424284383562	0.893210548017919	0.982691748144321
AC007388.1	88.943631266564	0.170327255200446	0.244004142021644	0.698050671555146	0.485145505570482	0.866256739447952
TMEM178A	5.83705131566336	0.0568638504884177	0.472396504169844	0.120373139907854	0.90418756791584	0.985290995236131
THUMPD2	90.0296526517508	0.176084432476755	0.111569557838944	1.57824800857364	0.11450864496106	0.615963931812708
SLC8A1-AS1	108.45169255471	-0.805369190905554	0.27970252155763	-2.87937765602022	0.00398460865478826	0.220517606095538
SLC8A1	2443.11348210404	-0.0212238254437037	0.156174884889353	-0.135897813907405	0.891902063692858	0.982591101732725
C2orf91	6.25811097920116	0.518056581513464	0.706334652179683	0.733443531213978	0.463287957079938	0.85962476299814
PKDCC	26.4335537717865	0.469693020441187	0.429131196116463	1.09452080084552	0.273726629600989	0.766806643007933
AC083949.1	8.05942892748026	-0.622170525162524	0.372433321438893	-1.67055547757857	0.0948095128089469	0.584509224699836
EML4	414.623695936134	-0.157458830115193	0.130769658059057	-1.20409300178856	0.228553634501725	0.733537590750337
COX7A2L	45.0555760679529	-0.254559430993369	0.210948998697489	-1.20673448352518	0.227534414472911	0.732470611741705
MTA3	105.220255039255	-0.0429761071677284	0.0879471933052802	-0.488658086205785	0.625083782208686	0.918082064484623
HAAO	31.0578895209359	-0.139675790936195	0.205183412436245	-0.680736270431197	0.496038381640174	0.869813362854005
ZFP36L2	652.810243723324	-0.129436244415799	0.233642152783808	-0.553993544716087	0.579583263577049	0.902726006044757
THADA	291.482949652023	0.0554071747834411	0.120896961867212	0.458300803657066	0.646736346835497	0.922786102430743
PLEKHH2	9.64157621777978	0.851844302157007	0.325021739340348	2.62088407958765	0.00877020774805013	0.297601035727037
DYNC2LI1	26.5223873133862	-0.0974703164062926	0.177748197031143	-0.548361772632862	0.583443519457094	0.903000911976485
LRPPRC	142.425027969928	0.0162843723312038	0.123423713258813	0.131938765260257	0.89503272639362	0.983424979513785
PPM1B	177.953588007586	0.0900654875139609	0.123423876604922	0.729724993181501	0.465558300717542	0.860047453450897
SLC3A1	2.94470097709443	0.656280664570219	0.539178910097811	1.21718533918763	0.22353370695784	0.730226083827934
PREPL	87.456076383213	-0.465869458206383	0.254555770545688	-1.83012727312252	0.0672309095840946	0.538103046437479
CAMKMT	339.163590154225	0.291895062873984	0.153375089367532	1.90314518529484	0.0570216033249225	0.518273987125528
SRBD1	180.718816323545	-0.0207693852980647	0.126504391655364	-0.164179164266856	0.869590103036762	0.978263955956183
PRKCE	327.338570108889	0.306138172827722	0.236993556691713	1.29175736716739	0.19644118373653	0.712636623160929
EPAS1	10.0597801201497	-0.570161327775672	0.347788012657192	-1.63939327126168	0.10113138209271	0.593194052669571
ATP6V1E2	12.4446938193678	0.498661190883928	0.338379560281781	1.47367409091931	0.140569362002438	0.652524074968072
RHOQ	277.274814005884	-0.0297648621170519	0.120817384106659	-0.246362411644131	0.805401700795366	0.963303081914509
AC018682.1	45.4845725140736	-0.521960142865794	0.284453075185347	-1.83496045006963	0.0665115497308972	0.537714579029733
PIGF	82.9142055120904	0.152853367913682	0.130894980234884	1.1677557660301	0.242905295368839	0.743136935972031
CRIPT	18.4202908213129	0.174508001773661	0.20089933988096	0.868634022775103	0.385047339054829	0.826135221774543
SOCS5	72.2166901317467	0.332711746890196	0.142908999637647	2.32813712036194	0.0199048237746839	0.388587870540871
AC016722.2	2.84745035362895	-0.195239597940741	0.484998377796169	-0.402557218496089	0.687273987374896	0.934610670289936
MCFD2	50.5136459703081	-0.106815667858483	0.138884028367976	-0.769099723803176	0.441834112151654	0.851702042698296
TTC7A	737.007428904026	-0.400173517591901	0.254172053669279	-1.57441981451114	0.115390425938714	0.616910698690405
STPG4	16.2666477729269	-1.18317987799085	0.448372764561714	-2.63883083787975	0.00831924817573117	0.290945275040621
AC073283.3	4.99690273813036	0.384640692656325	0.306134637121006	1.25644290457825	0.20895543430761	0.720606922080839
CALM2	10.0090034142232	-0.241530041517371	0.524338885031162	-0.460637287091565	0.645058855274184	0.922786102430743
AC106869.1	9.80620479331126	0.7819285983333	0.415257257368348	1.88299803184343	0.0597006346861926	0.524052379388513
EPCAM	2.77400225342929	-0.713974193435513	0.573738356954237	-1.24442471865701	0.213343290094253	0.724768003934492
MSH2	42.002180818576	-0.141447070347234	0.185372221066084	-0.763043510693057	0.445437447348119	0.852586705818078
KCNK12	3.42689752399954	-0.0255573679508627	0.633509733204496	-0.0403425024294186	0.967820069304159	0.996234663108687
MSH6	34.5247069944082	0.0258467886168153	0.176503060420536	0.146438189543189	0.883575481344669	0.980691545637447
FBXO11	539.10267708744	0.224367331969724	0.117127170404043	1.91558740124725	0.0554176344662439	0.514587328363414
AC079807.1	3.82704272445769	0.0432761588629407	0.480422237217461	0.0900794249524964	0.928224099249308	0.991034829723752
AC092650.1	3.5514813670417	0.401933861947949	0.588426542737409	0.683065485248371	0.494565463819818	0.868423224713779
FOXN2	163.188634621715	0.300395140320084	0.172706692120476	1.73933700328494	0.0819755021378925	0.570535548196949
PPP1R21	200.207850608723	-0.0199674971241894	0.103866841159525	-0.192241305322092	0.847553192291774	0.972044776488671
AC009975.1	3.49755571354952	0.0574983188180765	0.41918555284359	0.137166747346206	0.890898994206251	0.982591101732725
NRXN1	62.1114609368175	-0.256540791096051	0.333913301623472	-0.768285629379723	0.442317510368332	0.851758004796828
AC007402.1	25.2510866788237	-0.51587335199673	0.473783066318286	-1.08883872951712	0.276225009264681	0.768846288308629
ASB3	12.0131325393642	0.176206608790429	0.304358490550546	0.578944285312014	0.562626767310731	0.89363868388923
GPR75-ASB3	79.080504230173	0.514292901973502	0.187672443368112	2.74037515973902	0.00613690907585462	0.267673165240308
CHAC2	3.88262491158351	-0.0342153685525114	0.346153273979013	-0.0988445614256586	0.92126168680962	0.989814348347451
ERLEC1	46.1701382820148	0.134108648830664	0.140188961600419	0.956627735163016	0.338755184674451	0.798343351688373
PSME4	235.495712816644	0.202376991423821	0.117658631451796	1.72003523181156	0.0854260375508637	0.573152280187503
ACYP2	277.752234125074	0.046054276538449	0.125211329971607	0.367812374079026	0.71301314167212	0.940573427942135
SPTBN1	52.8821946885491	-0.198860918637875	0.278993545397337	-0.712779639237392	0.475982126720709	0.864232373346798
EML6	32.0858057318648	-0.0592488450146766	0.220520354080748	-0.268677443683867	0.788177911058777	0.957789283767126
RTN4	691.880990514084	-0.126685394474599	0.125223805478293	-1.01167181424269	0.311694996392416	0.785726295608632
CLHC1	34.8530745930568	0.563570468108789	0.22900678528877	2.4609334932943	0.0138576051351112	0.346026343515242
RPS27A	164.380353169387	0.256834904358723	0.361771201273579	0.709937395388473	0.477742959450139	0.865103812437317
MTIF2	39.171308610803	0.0224053933051184	0.152054144783842	0.147351414438387	0.882854652482238	0.980691545637447
AC012358.3	40.1037670776913	-0.211046673108333	0.207172389087993	-1.01870077396604	0.308345045044931	0.783645066384673
CCDC88A	470.152307582404	0.0643574133893702	0.13131540371066	0.49009797457711	0.624064571264277	0.917391589128787
CFAP36	16.0371429218167	-0.176596215347975	0.272945545735422	-0.647001638631457	0.517630882949717	0.875774612241951
PPP4R3B	150.779115959078	0.0757364398313534	0.0991075734713256	0.764184180669764	0.444757492334375	0.852080602264648
AC015982.1	4.9247278654625	-0.0923258786829832	0.372682496333705	-0.247733337603045	0.804340736039112	0.96265957087753
PNPT1	67.3954378701559	-0.00559391143938032	0.161679005689481	-0.0345988733387186	0.972399599908884	0.996234663108687
EFEMP1	5.37293603037015	-0.450028250685603	0.427884707963561	-1.05175118977126	0.292913718422769	0.778122406485645
CCDC85A	9.4590586068397	-0.843998159215608	0.481571750512285	-1.75259067484291	0.0796722930899306	0.566554254145538
VRK2	193.831562536509	-0.0813139507415759	0.107423944812585	-0.756944374770805	0.449083188596798	0.853435625297796
FANCL	62.2579283538701	0.0813646528651909	0.145804405164866	0.558039743539909	0.576817245412808	0.901157255103066
LINC01122	5.41170324149321	0.331386679764305	0.405774236045631	0.816677478081775	0.414112765300528	0.839454741167361
PAPOLG	103.035461867158	-0.0952937044408186	0.261599478305853	-0.364273296942146	0.715653938007995	0.941405905159283
LINC01185	2.55027326219126	-0.22972438576052	0.503083853787265	-0.456632396430797	0.647935289583547	0.923448482106552
REL	353.310658652097	-0.0496434221215587	0.149461204553483	-0.332149217382992	0.739776587556613	0.944477488872095
PUS10	48.4637909954653	-0.095074123385783	0.133766840967567	-0.710745074774057	0.477242222217113	0.864707948645598
PEX13	49.8685386646032	0.213344937889143	0.180705240640733	1.18062396603816	0.237752138599032	0.739935702693985
KIAA1841	37.4974190226039	0.201500358397339	0.160186174803175	1.25791354119622	0.208423025932589	0.720606922080839
C2orf74	23.0490198632497	-0.411422050480425	0.299581721910463	-1.37332160272244	0.169652389673111	0.683566699202589
USP34	562.551207898715	0.175819788694101	0.113703579477279	1.54629950527841	0.122032251404626	0.624955274295055
AC016727.1	9.16163958082787	0.312482557549089	0.278986455280427	1.12006354299528	0.262686684945432	0.758916547641001
XPO1	277.460719086466	0.069419136344473	0.161782748214707	0.429088621070675	0.66785873284449	0.928503347286866
FAM161A	3.510955541431	-0.839680731621212	0.536308465603205	-1.56566749450206	0.117426479883921	0.619835042742116
CCT4	91.5922828497273	0.154351626199657	0.223431584210625	0.690822771296974	0.489676923564835	0.866773449064576
AC107081.2	4.6627841052729	0.525731779007122	0.461142399459855	1.14006384930755	0.254259701477394	0.751753186841514
COMMD1	210.065510571756	0.0799805148375102	0.0954916002687788	0.837565970330272	0.402274511582719	0.835231458068334
AC018462.1	9.70025357715078	-0.890988275612096	0.366598784119342	-2.43041797793318	0.0150814191912609	0.353905286163567
B3GNT2	25.8643925202573	0.0182238503176649	0.197331660983874	0.092351375480259	0.926418871004293	0.990693742912394
EHBP1	196.025251452529	0.0798532874064607	0.14259565790344	0.5599980292565	0.575480781926338	0.90030941782666
AC092567.1	3.34253376509137	-0.467769177007443	0.434275017916013	-1.07712660804704	0.281423707388401	0.770849687894362
WDPCP	205.711865176265	0.0463607293880413	0.119707625665105	0.387283008333491	0.698546703348402	0.937304767034724
MDH1	67.879851153002	-0.745806567860078	0.403107972470273	-1.85014095178948	0.0642932368937952	0.53470626367413
UGP2	129.422318760008	-0.129821339316839	0.149879179344346	-0.866173272930562	0.386395147849993	0.826738535869076
VPS54	220.332914283056	0.119452217085593	0.101536621048659	1.17644467436383	0.239417228530299	0.740699091476486
PELI1	666.248084519398	0.461642709123184	0.206410056304894	2.23653206334714	0.0253169394416258	0.42269702562676
AC012368.1	120.079238367561	0.368978987674285	0.254059168293368	1.45233486416919	0.146408517870901	0.65984281654119
AC008074.1	5.46045342053895	0.84904722145738	0.406480869392709	2.08877535300954	0.0367279500627879	0.463280620175775
LGALSL	2.63541679515989	0.307805751635297	0.561469348682693	0.548214701937805	0.583544488305847	0.903000911976485
AFTPH	238.09079983535	0.0570716220157516	0.139456147569668	0.409244217701055	0.682360447575187	0.933326117900973
SERTAD2	171.199326323931	0.247667708631372	0.161401434035093	1.53448270216436	0.124910945550014	0.62816613116616
LINC01800	6.63338697418857	-0.406584809508797	0.408796271546445	-0.994590307711755	0.319935563370921	0.789949128322668
SLC1A4	66.801219648491	-0.122725802182552	0.191252628229792	-0.64169472241237	0.521071416595945	0.877253063322804
LINC02576	13.7784120603807	-0.524794482094871	0.395813606540288	-1.32586266218075	0.184885192517454	0.701388677296
CEP68	52.7777496928247	0.0293876257328805	0.173747641368228	0.169139710337699	0.865686750549009	0.977306920301668
RAB1A	381.603956113723	0.0854446913477351	0.121417223027224	0.703727932639151	0.481602221608032	0.865990916217667
ACTR2	376.802590656674	-0.210327576996234	0.0814087146351506	-2.58360026858131	0.00977750417826533	0.30808393830502
SPRED2	165.460965566849	0.189046925231122	0.132594243482609	1.42575514792932	0.153939031726972	0.666992598073636
MEIS1	18.2551537648794	0.475859706186729	0.363736315708825	1.30825459442895	0.190786970239736	0.706922161672443
ETAA1	19.2216365627594	-0.297602193206723	0.179860288531962	-1.65462979980619	0.0979996148706764	0.589389000284604
C1D	39.8263512837086	-0.0614126749225802	0.149205886305119	-0.411596864194716	0.680634930417026	0.932099779296211
WDR92	6.93704594327249	-0.17300188774438	0.258278030949428	-0.669828119365889	0.502967365982287	0.871524367848903
AC017083.3	4.89097968805117	-0.127614648950631	0.450672811327791	-0.283164738903701	0.777050556878308	0.955466606925511
PNO1	18.3098306532418	-0.300411745783526	0.300218828477885	-1.00064258896292	0.316999632343746	0.789015876892609
AC017083.1	7.31967478483034	0.4738962633246	0.30385696747714	1.55960308318503	0.118853707466724	0.620938499974286
CNRIP1	32.1635637167091	0.00868833107214674	0.206872257215238	0.0419985317949476	0.96649986854388	0.996234663108687
PLEK	139.726356229238	-0.245422723317919	0.185681102535705	-1.32174313899674	0.186253698394821	0.70231853208376
FBXO48	3.68643658618559	-0.112777110836643	0.390373988871967	-0.28889504437149	0.77266169613682	0.953505601684378
APLF	43.3468856311223	0.137213928735674	0.196225058271911	0.699268125814671	0.484384482690469	0.866256739447952
ARHGAP25	524.960830891562	-0.156047337262905	0.166918327010038	-0.934872401719681	0.349854061461115	0.805860470024437
ANTXR1	28.7215532145386	0.274749603844739	0.200346213716044	1.37137407664788	0.170258374323768	0.68487583564617
GFPT1	81.5581247305798	0.0704615328170137	0.155139590583377	0.45418150552064	0.649698193318122	0.923448482106552
NFU1	29.2845678306734	0.0458076657776812	0.157925861505542	0.290058039519218	0.771771836052392	0.953129381167269
AAK1	622.71495355828	-0.0530612745548411	0.130913759067142	-0.405314727290257	0.685246182413046	0.933738489737251
ANXA4	180.056375459995	-0.0217337233008678	0.144420050928791	-0.150489652656223	0.880378313757234	0.980691545637447
AC092431.1	4.37286899367081	-1.30219722029201	0.619821278536212	-2.10092371040781	0.035647663685546	0.463241745324836
GMCL1	34.6504296904134	0.146264586453617	0.143537752534463	1.01899732907201	0.308204234545799	0.783615114965325
SNRNP27	12.0303006716791	0.206894892052216	0.326145577883701	0.634363628029908	0.525843540706436	0.879499089566566
MXD1	44.3183567257438	-0.0962136460029201	0.354887142802564	-0.271110543039444	0.786306012974428	0.957566625914382
PCBP1	72.9084338639997	0.0866822454964497	0.213447515314778	0.406105666625431	0.684664962313109	0.933616457806593
C2orf42	15.7594084397348	0.235380359762399	0.207794514844059	1.1327554047278	0.257316983664271	0.754746870209799
PCYOX1	26.3308978387811	-0.163966179351257	0.259194083470387	-0.632600008286804	0.526994881685746	0.880037829979133
SNRPG	29.3463991147619	0.101225136445043	0.307758132969227	0.328911328738677	0.742222711216477	0.944786108259264
FAM136A	18.3634182069932	-0.411292936248223	0.230268628896237	-1.78614402760681	0.0740759410357236	0.554854233216382
TGFA	54.6679819987785	0.425923487030215	0.154697108886546	2.75327373663192	0.00590025392790736	0.265727949835754
ADD2	9.61754432906238	-0.399480991461898	0.358660713072529	-1.11381307431103	0.265359386844825	0.761429244963947
AC007040.2	3.67276779152457	-0.0967628329927575	0.471231861376671	-0.205340175237879	0.837306357449559	0.971093707059616
AC007881.2	23.7102997431736	-0.62058040821482	0.443428204903003	-1.39950594335912	0.161661317336937	0.674703703615951
NAGK	143.950104785474	-0.210019576717957	0.142600620551249	-1.47278164643385	0.140809922791849	0.652897595365065
MCEE	34.1112516288041	-0.0230810356494219	0.173598556200765	-0.13295638025197	0.894227877660897	0.983211105598609
MPHOSPH10	35.4280089676709	0.126168975180438	0.165488034828715	0.762405422911857	0.445818070657247	0.852586705818078
PAIP2B	8.0426855359679	0.399818700798691	0.32683482501797	1.22330507704223	0.221214490284541	0.727321459212974
ZNF638	553.874931769501	0.184398659212627	0.111875035466068	1.64825564921099	0.099300221609132	0.590243105822296
DYSF	27.6017688573078	-0.170542330814209	0.419343575922945	-0.406688788397097	0.68423657603068	0.933616457806593
EXOC6B	379.380847382722	0.224170941611246	0.0926029919049589	2.4207742860114	0.015487490412903	0.354503883928
SPR	4.50532683612387	-0.310762088364207	0.440941332951235	-0.7047696941547	0.480953571301062	0.865892817182242
SFXN5	100.637830764261	0.295537495329096	0.172905557397163	1.70924231573569	0.0874060735006379	0.57412940981928
RAB11FIP5	6.49165591491556	-0.35033812890387	0.34749637619899	-1.00817779090523	0.31336911780031	0.786869053341033
SMYD5	12.5350667393975	0.500552030551669	0.347187663577691	1.44173334211703	0.149377613792275	0.663508627106641
PRADC1	6.40973504271004	-0.0886172642030502	0.338052577195751	-0.262140478082307	0.793213140611447	0.958769691545041
CCT7	36.0734899336077	0.000255810546528504	0.256715911285121	0.000996473281488143	0.999204929485027	0.999612186436111
FBXO41	22.4930066330323	-0.16889961939033	0.158450658644633	-1.06594457123168	0.286448699049335	0.773391852678906
ALMS1	101.703379889278	-0.0152831909842289	0.161600496309447	-0.0945739111776197	0.924653272797072	0.990693742912394
TPRKB	18.1634408268406	0.332332838783539	0.197256137364779	1.6847781935878	0.0920313736367028	0.581583632530407
DUSP11	24.1297732114488	0.0258239139240569	0.16021630788683	0.161181556763234	0.871950406754508	0.978612624036654
STAMBP	61.0693198826954	0.269327003426681	0.132067170759316	2.03931833988866	0.0414182664213392	0.473273315799782
DGUOK	58.6734365348541	-0.234491156234698	0.120845609836709	-1.94041932140978	0.0523287503318265	0.507206949078889
DGUOK-AS1	7.39802212213626	-0.377960013574549	0.319598333252134	-1.18260946397481	0.236963960015359	0.739533939179343
TET3	274.46687484229	0.102618961156255	0.136751051450449	0.750407108887478	0.45300955073909	0.855041172865775
BOLA3	7.35763398941849	-0.174830207632849	0.497521553374143	-0.351402278850367	0.725286573000291	0.942904726287482
MOB1A	150.687069599038	-0.0907831885001232	0.145319531422095	-0.624714294160735	0.53215858984763	0.881597525673489
MTHFD2	86.7187585680395	-0.489713208437266	0.286972306339489	-1.70648246405329	0.0879182885234341	0.574430781130274
AC006030.1	49.9129414887037	-0.643143960233126	0.278364407863273	-2.31043891411945	0.020863866777791	0.395946729475428
DCTN1	13.5295694253483	-0.243332226472143	0.23799044177793	-1.02244537492475	0.306570154014546	0.781940379661186
RTKN	13.845901789298	0.328656833567101	0.247980867524293	1.32533141305712	0.185061254476618	0.701388677296
MOGS	29.2284691626933	-0.321265186815374	0.211407648338437	-1.51964789041629	0.128599494767834	0.634304952123635
CCDC142	23.0945983545317	-0.0989951523585913	0.197289428441538	-0.501776264144462	0.61582491131514	0.914409526019913
TTC31	16.9147921190164	-0.00525973169768496	0.191871135171065	-0.0274128346246327	0.978130461546121	0.996234663108687
PCGF1	2.79146987822075	-0.116626758140894	0.493070455216213	-0.236531629318071	0.813020166817263	0.965323145266574
AUP1	44.2198807025911	-0.0952067698022427	0.216471016855423	-0.439813011391865	0.660072543087049	0.926166515922989
HTRA2	9.66714631620293	-0.153486073057024	0.253381225080694	-0.605751562721919	0.544679738506079	0.8883933951619
LOXL3	122.682865993557	-0.0685249341122417	0.220043717909748	-0.311415089524835	0.755485084049596	0.948914063716052
DOK1	36.6529099236676	-0.203762138168976	0.209302843283258	-0.973527807709792	0.330291046560632	0.794423041162697
M1AP	12.9101148446573	-0.454601229764494	0.342133010271679	-1.32872659496816	0.183938187442765	0.700100474001385
SEMA4F	3.51682170581069	-0.0764150382974717	0.435322629867461	-0.175536563125003	0.860658043547298	0.976152669169256
AC019069.1	2.84365902594935	0.235897270272323	0.587008754983528	0.401863291253539	0.687784639815368	0.934672507913958
HK2	158.093348784642	-0.251687874669518	0.226519320160428	-1.11110996841799	0.266521017603213	0.761429244963947
POLE4	13.5811113380706	-0.311877438543806	0.331263445768491	-0.941478580047636	0.346459661087194	0.804654461915164
TACR1	2.89875466285904	-0.689577994502263	0.469904320471289	-1.46748596354818	0.142243904864993	0.655042522497419
AC007681.1	6.46896820393146	0.286171604051816	0.449991571313754	0.635948809477333	0.524809787827361	0.879180269063081
EVA1A	4.43911638308688	-0.0438115361040528	0.632062313383368	-0.0693152165164442	0.944738713840786	0.994081668957792
MRPL19	46.6619590392267	-0.0271215598612102	0.181422789080854	-0.149493677164907	0.881164098198726	0.980691545637447
GCFC2	69.3942093665406	0.134799915610927	0.161283409423828	0.835795300288412	0.403270070867077	0.835649125321435
LRRTM4	33.3918380587323	0.32261173270725	0.395939875760473	0.814799802842836	0.415186913817037	0.839809457365629
CTNNA2	43.0219093817304	0.205845589186076	0.298988588668797	0.688473062141178	0.491154928200861	0.867086864974116
SUCLG1	44.3503521987047	0.044189048925657	0.134143689600647	0.329415785842855	0.741841437656013	0.944750851985481
DNAH6	3.08580183690734	-0.381739716771227	0.388624151846462	-0.982285107493899	0.325959409253965	0.792400822615656
TRABD2A	3.76877758095319	-0.92473484996116	0.470346288442766	-1.96607238684246	0.0492902495609969	0.502157384312487
TMSB10	326.910957771922	-0.0203526742645058	0.46517708789549	-0.0437525295078128	0.965101666783911	0.996234663108687
KCMF1	152.733088958239	-0.0350319773727868	0.0831743100399596	-0.421187471900354	0.673618191866648	0.930624227694329
TCF7L1	5.18577798558162	0.0889607235334333	0.362286315725671	0.245553639958059	0.806027780449659	0.963508772267814
TGOLN2	145.22349534584	-0.0654661398891065	0.12400665732241	-0.527924397791792	0.597551810170264	0.907256950274711
RETSAT	11.4444653481418	-0.577194953926803	0.256143773077622	-2.25340224746314	0.0242337979592983	0.420982981788809
ELMOD3	83.3879735767415	-0.0280743479095997	0.0870595819428821	-0.322472808656704	0.74709453399516	0.945982595318808
CAPG	60.6079243454074	0.352637527057291	0.317231730718268	1.11160862205952	0.266306463774233	0.761429244963947
MAT2A	141.953245325154	-0.120160397026728	0.235388525241197	-0.510476867568641	0.609717416756719	0.912160544146302
GGCX	32.3038984873332	-0.244916976219205	0.214151295964475	-1.14366329242217	0.252763302190022	0.751621522644846
VAMP8	42.7213691356908	-0.0713121872034158	0.381677568599514	-0.18683882174444	0.851787007498638	0.973714691754386
VAMP5	7.90712736989021	-0.621319891552113	0.418766524325377	-1.48369044673054	0.137891061856995	0.646520747522434
RNF181	9.02169673293668	-0.46404965738135	0.462063169039018	-1.00429917049321	0.315234433363704	0.788594062152204
TMEM150A	16.1064755228045	0.214313303010414	0.203161880107491	1.0548893468451	0.291475935044568	0.776850526384327
USP39	116.067533502277	0.146185945064513	0.291671830808737	0.501200080443743	0.616230317697895	0.914409526019913
C2orf68	31.0257060661654	0.0980918268202492	0.1641052480166	0.597737293631993	0.550015237171355	0.889500637076974
GNLY	29.6331658233666	0.46786750951383	0.865900406088694	0.540324852862937	0.58897302185402	0.904463575896158
ATOH8	14.2436333833605	0.285599475392819	0.624484703005074	0.457336222998721	0.647429397549642	0.923009945567626
ST3GAL5	108.714156376899	-0.0446842823641717	0.156843510171828	-0.28489723492683	0.775722874448544	0.955064002949984
POLR1A	49.116690729469	-0.237930220927127	0.223308924035667	-1.06547564972873	0.286660739065451	0.773391852678906
PTCD3	90.4651010461633	0.0365289070586647	0.106851063022515	0.341867511893333	0.732450599886365	0.943309129257291
IMMT	90.98507622462	-0.0777970091826309	0.137811718530059	-0.564516646424824	0.572402574511433	0.89851841781982
MRPL35	18.3300165694384	-0.128203910297001	0.190135102650278	-0.6742779660882	0.500134609668909	0.870521498238272
REEP1	19.2128109538366	-1.32033106251115	0.547599748952538	-2.41112430207777	0.0159034272638713	0.356620408316967
KDM3A	125.128968444827	0.140836846376137	0.227464817158235	0.619158813814113	0.535811741314339	0.882820588733957
CHMP3	14.3325564569938	-0.342874891838481	0.291783844614316	-1.17509895824321	0.239955127404453	0.740699091476486
RNF103-CHMP3	12.9114412019815	0.13049133414105	0.269716035137819	0.483810071115616	0.628520666980075	0.918826071334064
AC015971.1	6.26632582500753	-0.427941885854473	0.483446124625197	-0.885190436030995	0.376053929707793	0.820532490929519
RMND5A	80.5678547595335	0.225961262494345	0.147293448377277	1.5340890242149	0.125007753129241	0.628242795507028
RGPD1	2.73294455447999	-0.408622598364777	0.523319321565475	-0.78082841876048	0.434903417117795	0.847871673801134
PLGLB1	22.7804407701074	0.186317293019075	0.28282803465736	0.658765292644325	0.510046497870324	0.873609444090284
CYTOR	23.0120410722542	0.00031404415823434	0.408708317849754	0.000768382106551074	0.999386919840714	0.999726339389634
RGPD2	2.45225282982959	1.38263698075933	0.808758599792619	1.7095793245523	0.0873436916066696	0.57412940981928
KRCC1	132.275305987609	0.392229689653455	0.159982886042778	2.45169779940447	0.014218401706798	0.34783123245185
THNSL2	7.52299154367636	0.198588765989472	0.490628591037687	0.404763948977073	0.685651030780983	0.933923670950013
EIF2AK3	60.9954038195059	0.0989850861048133	0.259816820972049	0.380980283472339	0.70321787875582	0.938321651032667
RPIA	27.5086050654745	-0.179056918007435	0.199211386171907	-0.898828733880299	0.368743892472251	0.817148661996534
IGKC	4.07693647679586	0.887490291009218	0.655550029560566	1.35381016091804	0.175796951121686	0.690845706149981
MAL	14.7439766427424	0.913778896155839	0.441032761307542	2.0719070697758	0.0382741085346513	0.467382086558715
MRPS5	83.3287396799325	-0.00128936667885564	0.220652482823813	-0.00584342701407612	0.99533764633648	0.998281186007188
ZNF514	15.8042465632935	0.102058781903333	0.223689849944657	0.456251286898281	0.648209288975129	0.923448482106552
ZNF2	10.4468246271302	0.0925110391697601	0.240252478652045	0.385057584790802	0.700194752039414	0.937420338210793
AC092835.1	20.0175251883853	0.263129115436877	0.248868008499262	1.05730389785177	0.290372914916302	0.775636786138797
KCNIP3	2.6110956519992	0.876898144155785	0.504660922196206	1.73759866394977	0.0822815554254442	0.571315637317547
FAHD2A	14.7640602978116	-0.450048186622183	0.271802049063917	-1.65579394332067	0.0977635547572185	0.589389000284604
LINC00342	7.31467864777057	0.0556806525409006	0.320668736355531	0.173639167864392	0.862149048072328	0.976152669169256
ANKRD36C	73.679152932863	-0.035020661888636	0.172840827588932	-0.20261799470161	0.839433623997566	0.971576468139906
STARD7	63.2335608750275	-0.0366132410586	0.131080481620534	-0.279318786488685	0.780000190273326	0.955722821019349
TMEM127	39.1010439647258	-0.00343570873021961	0.145470204295203	-0.0236179549404324	0.981157350174402	0.996234663108687
CIAO1	44.822684064213	-0.223442184729584	0.153322334214528	-1.45733617919582	0.145023604628739	0.658045761529393
SNRNP200	54.2502738894468	0.0841972578496773	0.120390330028287	0.699368942920035	0.484321491588477	0.866256739447952
AC021188.1	4.38254169772711	-0.394364809368273	0.47566406202317	-0.829082625437157	0.407057654551658	0.837020117087723
ITPRIPL1	6.91841874911508	-0.105210684490411	0.315191089233037	-0.333799679256234	0.738530725473237	0.944290848588675
NCAPH	3.48730605194492	-1.05119340269791	0.673778140282849	-1.5601476804466	0.118724986165244	0.620938499974286
ARID5A	77.4228293702587	-0.0086934620906867	0.150282268108389	-0.0578475571343965	0.953870056460792	0.995960669292587
KANSL3	58.312469447239	-0.12600677600655	0.135718233931941	-0.928443970688115	0.353177318816346	0.807395587427558
LMAN2L	20.1661768189305	0.0964078768379125	0.1916960216836	0.502920592671644	0.615020102349394	0.914409526019913
CNNM4	23.645712943997	0.260015422400025	0.211028363220247	1.23213495300938	0.217898676611338	0.726503581546132
CNNM3	10.4058920456383	0.217930634883868	0.229298231968522	0.950424401500772	0.341896650000142	0.800298580676208
ANKRD23	27.9087363870559	0.285667779862213	0.176097861737923	1.62221038372038	0.104758309118503	0.600213000058415
SEMA4C	26.414329070099	0.163783321467341	0.229159092785807	0.71471447838392	0.474785489468179	0.86421177562857
FAM178B	7.00505158220295	0.668640990639283	0.350585691558717	1.90721129452397	0.0564932314978203	0.517397898176865
FAHD2B	6.47667701571721	-0.603716598412449	0.504247026049812	-1.19726357761962	0.231203836038873	0.735447474183066
ANKRD36	101.827547968435	0.143141176037712	0.152142802277228	0.940834360188044	0.34678974963973	0.804786108248394
AC092683.1	52.8247478563275	0.340729224185286	0.26738278244677	1.27431250833482	0.202552685296385	0.716832433989152
AC092683.2	3.2751686824443	-0.501223380783892	0.448516291272283	-1.11751432564935	0.263774477827558	0.759822578245982
ANKRD36B	28.2898159104256	0.376781542718753	0.222808310246874	1.69105695519739	0.0908259252766207	0.579725697906114
COX5B	56.278519004451	-0.386350281295215	0.521093644572185	-0.741421979176903	0.458437621933827	0.85695203290557
ACTR1B	26.1727264180764	0.0560999739763388	0.228405286647355	0.245615917213659	0.805979566471325	0.963508772267814
C2orf92	15.5730003070194	0.204576264469857	0.251604902994206	0.813085365329975	0.416169116481047	0.839977366771695
TMEM131	310.270633782634	0.0585769175713085	0.130113477222251	0.450198694415424	0.652567177593526	0.923448482106552
INPP4A	324.37857874885	-0.234911230144605	0.187573759890511	-1.25236723026571	0.210436081399097	0.722230755246911
COA5	23.980247375721	-0.283708798521643	0.176046144914091	-1.61155927987	0.107057877702324	0.603657139007789
UNC50	35.1130634174694	0.059608915626157	0.150644491726595	0.39569263331806	0.692331790657765	0.935592155124536
MGAT4A	1162.38633560994	-0.133407541210597	0.0995154131626628	-1.34057164584682	0.180059568256681	0.695628872433404
AC109826.1	33.3087603812184	-0.204441170801724	0.253875014080126	-0.805282755148168	0.420656530826957	0.841959574881296
KIAA1211L	58.9482293339743	0.193656144733116	0.18722066418606	1.03437377265503	0.300961460628431	0.779223024048815
TSGA10	55.5509512418394	0.443067676528876	0.235124081996386	1.88439938932196	0.0595109723879492	0.524052379388513
AC079447.1	40.3553516616471	0.11613308366714	0.17820987013428	0.651664711834618	0.51461749185682	0.875774612241951
MITD1	78.5099507073281	0.235668312973557	0.12807330565756	1.84010486622156	0.0657528430134542	0.536477628287612
LYG1	5.2178304842572	0.800190140462278	0.410314243628421	1.95018855155057	0.0511536498258844	0.505362207272939
TXNDC9	22.5601465844789	0.0215740410798864	0.212019518998753	0.101754976059602	0.918951163977703	0.989004529773018
EIF5B	112.876476862625	-0.120313079956328	0.219165809132601	-0.5489591667263	0.583033472574855	0.902835039640767
REV1	158.662087208629	0.00663355646948759	0.102431262199267	0.0647610536769803	0.948364250987517	0.995166511409012
AFF3	28.9135058284458	-0.274347760584594	0.387062574515357	-0.708794336233894	0.478452112996623	0.86517229335822
LONRF2	10.857125359789	-1.09982621944429	0.525074657069778	-2.09460922296642	0.0362057446720002	0.463241745324836
CHST10	8.77206457260093	-0.831593402900885	0.309899622615336	-2.68342825293822	0.00728716092556844	0.282533481649084
PDCL3	6.74142260882399	-0.892350165910105	0.43493510988794	-2.05168574719115	0.0402002127869679	0.469574491190408
NPAS2	6.27932273579029	0.410240964329628	0.362190665825721	1.13266575601655	0.25735464337502	0.754746870209799
RPL31	108.843884974812	0.234915800110892	0.221461959368856	1.06075012060933	0.288803475677641	0.775284138954541
TBC1D8	194.264289971546	-0.787667479981365	0.358524194038079	-2.1969716216633	0.0280224730144458	0.432788436512861
CNOT11	36.8500236930631	-0.133047500077785	0.123500359665572	-1.07730455553381	0.281344227784714	0.770849687894362
RNF149	502.451521194636	-0.352399517073854	0.230254400181039	-1.53047896933469	0.125898215200677	0.630268372476071
CREG2	6.02421736467679	-0.600048596426785	0.35068506457963	-1.71107542645442	0.087067189833511	0.57412940981928
MAP4K4	857.292502764119	0.0939203417308506	0.112025045159682	0.838387001736757	0.401813387251274	0.83462704570515
IL1R1	2.54436268156604	0.315835785192016	0.7101168535094	0.444765933425118	0.656488915611893	0.925477604696575
SLC9A2	6.42214893782327	-0.603577805513032	0.516945602205554	-1.16758475734751	0.242974301548327	0.743153175265257
MFSD9	6.91383123395805	-0.255208683819384	0.277135187814081	-0.920881559041119	0.357112267448586	0.809729386099358
TMEM182	39.5266503459255	-0.138173349984393	0.244044883242521	-0.566180073716532	0.571271374199067	0.897973479328601
POU3F3	6.04214486268594	0.240195555104554	0.321235269472284	0.747724729912566	0.454626211426794	0.855121005529562
AC010884.1	2.6544371047535	1.21134831998165	0.531329771552936	2.27984273578572	0.0226170173594323	0.411655815297181
MRPS9	48.2062868766569	-0.0173867857646689	0.126182519943914	-0.13779076350985	0.890405784377979	0.982591101732725
TGFBRAP1	60.4021292376053	0.126959534693216	0.123938250553656	1.02437733408422	0.305657083483099	0.781940379661186
AC012360.3	3.15868031896148	0.214021253802672	0.388699818100021	0.550608062665982	0.581902380625155	0.902835039640767
C2orf49	35.4641119623058	-0.134655536625012	0.208987664049861	-0.644322894545995	0.51936607248838	0.876075772333201
NCK2	692.424194733181	-0.157509303112627	0.26707448001619	-0.589757969773373	0.555352924544612	0.891409538939346
AC010978.1	22.7568697553319	-0.732354969114043	0.464186370644833	-1.57771751914361	0.114630519713325	0.616118125481072
UXS1	72.4671317778071	0.160326806582892	0.131784147501135	1.21658643792123	0.223761605325902	0.730226083827934
AC018878.1	2.67501846269687	-0.732941333587659	0.489632981508629	-1.49691985888974	0.134414112207893	0.641619455206825
RGPD3	2.65442855350842	0.264936242397358	0.44579762833175	0.594297110527021	0.552313410896505	0.890022934924262
SULT1C2	7.64171641083573	0.534313569595553	0.505099631110261	1.05783797232454	0.290129317775438	0.775636786138797
SULT1C4	5.07346104615732	0.261233551231094	0.51455008512225	0.507693145496281	0.611668556222568	0.913049713560243
GCC2	194.347881458302	0.00108339337488737	0.192776666288775	0.00561994039913767	0.995515959926693	0.998281186007188
GCC2-AS1	26.1363558810837	0.1698545484228	0.179638076948709	0.945537557003002	0.344384506201254	0.802763632589627
LIMS1	572.302915694219	0.00398596086748602	0.123058555731	0.0323907658740864	0.974160426390694	0.996234663108687
RANBP2	185.954773693915	0.0077521643778809	0.156595211103181	0.049504479244726	0.960517267657341	0.996234663108687
CCDC138	31.7915992056178	0.280104535646237	0.186600683479328	1.50109061994549	0.133332124603862	0.641301439382531
SH3RF3-AS1	2.95132447532688	-1.48503389459133	0.547914545507795	-2.71033851312531	0.00672145700221682	0.275826725477773
SH3RF3	1426.90966336067	-0.19177124763249	0.169373407305909	-1.13223941516467	0.257533793361506	0.755066728018095
SEPT10	60.4089529857365	-0.0236559325531821	0.19921895316685	-0.118743383484049	0.905478664625478	0.985530267547577
SOWAHC	3.72196030433036	-0.15868065333766	0.366070525455812	-0.433470171191956	0.664673231743476	0.927762492088726
NPHP1	7.08958934293197	0.139608858998902	0.328153258557293	0.425437978622197	0.670517425170408	0.928772584695692
SMIM37	23.9285809173664	-0.240865951821568	0.440205732647724	-0.547166776708749	0.584264158870615	0.903264004217545
MIR4435-2HG	74.8073207810077	-0.244965643994855	0.339134677617005	-0.722325554308258	0.470094345272433	0.861903516694241
BCL2L11	53.1748431529559	0.153276996867098	0.274599777435125	0.558183252363741	0.576719255852245	0.901157255103066
AC017002.5	3.30415487092361	-0.541729352280969	0.52943985232492	-1.02321226840421	0.306207493504895	0.781940379661186
ANAPC1	116.545807087238	0.101255886394092	0.148150250935315	0.683467532149518	0.494311459611734	0.868344928667205
MERTK	585.221294237595	0.306542845353814	0.235937422382407	1.29925487130638	0.19385647618849	0.710527995439431
TMEM87B	96.6054196369899	0.195955247618861	0.153650044326905	1.27533479392917	0.202190767471822	0.716807808095614
ZC3H8	62.4838465419791	0.153877548495727	0.161312434013566	0.953910028304363	0.340129186826811	0.798769340519606
ZC3H6	110.300801352758	0.157688086277282	0.231883667335492	0.6800310176617	0.49648482117085	0.869813362854005
RGPD8	17.4881652500777	0.018036404741447	0.248427954561684	0.0726021545090194	0.942122712196896	0.993564150263742
TTL	74.8975888947985	0.0693572993497046	0.137779445162025	0.50339366128338	0.614687527306457	0.914409526019913
POLR1B	13.3693140797847	0.19987972945209	0.298452011503781	0.669721502110091	0.503035341993826	0.871524367848903
CHCHD5	8.08070907129239	-0.699902406864212	0.386304442113468	-1.81178969373236	0.0700186981932689	0.546391592629293
AC079922.2	5.33587113618005	-0.251889118521846	0.34864809558859	-0.722473811585302	0.470003220734563	0.861903516694241
SLC20A1	62.2005068134206	-0.326085202539832	0.149032050097272	-2.18802064607579	0.0286680984518921	0.43694928759351
IL1A	18.5109688050783	-0.621040890735275	0.292608596068925	-2.1224287292947	0.0338017517733465	0.456277175404284
IL1B	59.762887662182	-1.4591729751029	0.623808843384311	-2.33913480159489	0.0193284580571139	0.383470728049062
PSD4	22.6279668164413	-0.268530062624106	0.153976081141236	-1.74397257440132	0.0811638722324433	0.568185528335903
PAX8	8.05035966226075	-0.960191435713023	0.582678478719634	-1.64789239826212	0.0993747536101895	0.590243105822296
CBWD2	75.5948500955822	0.179541177275504	0.195115936933545	0.920176896347806	0.357480325566125	0.810427592788685
RABL2A	22.2150462800595	0.0600323517362507	0.181978666435295	0.329886754926826	0.741485531847926	0.944750851985481
AC017074.1	3.88799016035058	0.70842133610485	0.440774942426031	1.60721780645172	0.108006597241109	0.604795877402969
SLC35F5	125.391121960568	0.184285618492388	0.157705374920176	1.168543675735	0.242587532545106	0.743136935972031
AC104653.1	2.44456678255851	0.100786739420499	0.530773880254465	0.189886396391962	0.849398152634926	0.972864099693152
AC110769.2	7.2919884375613	-0.00643343146244498	0.329526551654775	-0.0195232567152431	0.984423684401658	0.996234663108687
ACTR3	289.132953993681	-0.155787010626971	0.0704071297573159	-2.21265958666329	0.0269211235919619	0.427356282934492
LINC01191	3.06769049424075	-0.685565160261212	0.550536680216257	-1.24526700017865	0.213033621596303	0.724768003934492
DPP10	30.3679916717273	0.212337327493806	0.297820478360532	0.712970876491429	0.475863778902005	0.864230873713807
DDX18	67.2283631844093	-0.13997657740321	0.216844888313382	-0.645514766301144	0.518593652276581	0.876075772333201
AC009404.1	5.87157575696537	-0.193872777815115	0.384818109188771	-0.503803675517804	0.614399344590343	0.914409526019913
CCDC93	118.386624222327	0.143932647222967	0.118088457107583	1.21885449897816	0.222899422134826	0.729313439186753
AC009303.2	4.4478999598987	-0.0738894698970331	0.39717823807562	-0.186036048336981	0.852416492265547	0.973857582913403
INSIG2	68.5061585303625	-0.00956730227211719	0.157999084241014	-0.0605528969871947	0.95171528740058	0.995551658765306
EN1	3.69780094781082	-1.77493331787476	0.988892542942717	-1.79486975661983	0.0726744534984376	0.552265489876213
MARCO	24.8287459565148	-2.52947460187672	0.909168983169681	-2.78218312404157	0.00539945640580854	0.254864725924174
STEAP3	71.0255206654915	-0.104582385015493	0.235838741458511	-0.443448707234098	0.657441212046773	0.925809154306967
C2orf76	25.6914120223772	0.15320726350385	0.185676421137535	0.825130420789215	0.40929755047816	0.837237344159645
DBI	47.5800763146146	-0.143395404755164	0.387811928573323	-0.369755013164976	0.711565037537761	0.940406619828027
TMEM37	4.43108623303611	-0.586377223006009	0.485378853638012	-1.20808151943784	0.227015907498752	0.732470611741705
TMEM177	8.94990424610609	-0.0878786183379829	0.398034489265098	-0.220781416455231	0.825262634063122	0.968045217894258
PTPN4	96.3955195321988	0.16861797991419	0.108103377647275	1.55978456532935	0.118810800100971	0.620938499974286
EPB41L5	61.9455522470156	0.327035935060723	0.13308229217014	2.45739632018526	0.013994820046059	0.346140440187057
AC012363.1	8.35919204249125	0.607206822024457	0.322930983844239	1.88029904964875	0.0600673327588038	0.525431557768557
TMEM185B	3.11178807594877	0.705900958745911	0.468234164861554	1.50758106033256	0.131661783116513	0.639017461915305
RALB	45.0377229477954	-0.196035230895327	0.148825951298853	-1.31721134106292	0.187767793459747	0.704134146740785
TFCP2L1	23.9283390096096	0.322579220630885	0.415008125841202	0.777284107334121	0.436991169379251	0.848856310499907
CLASP1	436.472668061554	0.238059519478655	0.116885405031742	2.03669157337485	0.0416809595024321	0.473273315799782
AC012447.1	14.9287529533124	-0.223403598182285	0.466776828814555	-0.478609014825458	0.632216803930536	0.920043464884722
NIFK-AS1	39.8441994326176	-0.153236055820131	0.205824733537275	-0.744497773356184	0.456575387790061	0.856558692482067
NIFK	15.4115967418825	-0.00459583998861194	0.259904588449746	-0.0176827966602081	0.985891904779755	0.996234663108687
TSN	27.8644957885323	-0.131814020371202	0.193382340159864	-0.681623876628215	0.495476813199205	0.869505127262237
CNTNAP5	9.35387212052017	-0.222074441484395	0.320590754467897	-0.692703823767421	0.488495438962246	0.866773449064576
GYPC	128.920594163473	0.119060888462089	0.197046280303679	0.604228043678861	0.545692038611703	0.8883933951619
BIN1	337.391896842222	-0.232043566276199	0.225537530827433	-1.02884679735961	0.303551672152935	0.781022247909311
[truncated: 12,728 more rows]
