# Supplementary material for: Integrative analysis reveals generalizable human neurodegenerative disease-associated glial states
Source: bioRxiv. 2025 Sep 25:2025.09.25.678630. Preprint. [Version 1] doi: 10.1101/2025.09.25.678630 (PMC12485690; doi:10.1101/2025.09.25.678630)
Supplement: Supplement 10 [file media-10.zip › DAM_replication_DESeq_results/Mathys_2023_PFC_AD_dementia.csv]

	baseMean	log2FoldChange	lfcSE	stat	pvalue	padj
AL627309.1	7.1310488234773	-0.00610242214010606	0.118981865977647	-0.0512886740341803	0.959095493038829	0.990248037920707
AL669831.5	23.8994098553868	0.0367905457180674	0.0708533351020746	0.519249315011993	0.603586893373929	0.876659494097109
LINC00115	1.56094113437557	0.151915970549738	0.18327079362761	0.828915330930566	0.407152319591621	0.774423112747265
NOC2L	14.9722050135991	-0.0111403809564362	0.0709892083637696	-0.156930626685532	0.875299522298029	0.966763317853938
KLHL17	2.27336599368117	-0.000551279569006346	0.122753692656654	-0.00449094081876864	0.996416759702022	0.998845860873555
HES4	1.39936284142409	-0.240650816779957	0.197040160451601	-1.22132876987313	0.221961564635745	0.629381780199333
ISG15	4.14334848060517	-0.236354030230392	0.232483803740165	-1.0166472951146	0.309321246591661	0.707017410058678
AGRN	4.2215565180768	0.112264287391067	0.122538338030752	0.916156438835436	0.359584849395243	0.742197054982739
C1orf159	12.9304541858	-0.128089926761353	0.0636756060703945	-2.01160121852233	0.0442619908596367	0.344560088470714
SDF4	15.0737806201181	-0.0357226663088466	0.06077124482662	-0.587821862309438	0.55665186806604	0.854612136658167
B3GALT6	3.14108258476847	-0.0157859023581363	0.116147921497199	-0.135912052102603	0.891890807688262	0.971132370169753
UBE2J2	24.3234784040011	-0.0282271824468702	0.0489920473453759	-0.576158457879479	0.564508081502743	0.858556267862356
SCNN1D	2.83982885510463	0.101056481062995	0.138218519460627	0.731135606555109	0.464696327411495	0.809512270966862
ACAP3	17.3843207441922	0.145768605449168	0.0799628609718629	1.82295385229476	0.0683103805627687	0.409301266270854
PUSL1	1.10426236979313	0.141287636602178	0.174286290487756	0.81066408727142	0.417558602353265	0.779415274350303
INTS11	15.1154175221703	-0.0524815394764071	0.0495508637982743	-1.05914479493362	0.289533842045618	0.694251342099413
CPTP	1.68734376677568	-0.176203572149281	0.147638383666063	-1.19348077223487	0.23268113808802	0.639902653579466
DVL1	5.05407931885588	0.0229318859587191	0.0866414960604523	0.264675553879158	0.791259411241573	0.944634097408458
AURKAIP1	8.19404121418105	-0.0229979117737336	0.09751759451677	-0.235833460491877	0.813561902642753	0.949097638078804
CCNL2	36.9294063808244	-0.00406594048658968	0.0436682200932383	-0.0931098285643033	0.925816309293548	0.979507590814105
MRPL20	18.3982170957176	-0.0471650446723014	0.0542722970549306	-0.869044562911428	0.384822756922555	0.758943804417434
ANKRD65	1.29264815657179	0.0516211063159626	0.208436543084811	0.247658618551155	0.80439855212869	0.94670387723319
VWA1	1.32486382363329	0.256505228046103	0.200663036169072	1.27828838306812	0.201147762390044	0.6072612613146
ATAD3C	0.958479919008207	-0.130374307909506	0.200794760206015	-0.649291384773895	0.516150053267274	0.836410820383053
ATAD3B	12.1784060239503	-0.0805168004850602	0.0727575429324396	-1.10664540389751	0.268447268656354	0.675111923472451
ATAD3A	7.05211162314177	-0.119482653410077	0.0948444648840312	-1.25977465902909	0.20775066380942	0.613838900196988
SSU72	20.3388442928738	-0.0189804614555502	0.0513289252855887	-0.369781002620743	0.711545671219872	0.919647347376878
FNDC10	1.49680769948318	-0.168346162296153	0.165164600369135	-1.01926297717494	0.308078135456034	0.705996623988084
AL691432.2	1.82273979929433	0.081028317988046	0.150122054819262	0.53974959299351	0.589369733792697	0.870291365267011
MIB2	10.9475085514198	0.0498071135791388	0.0759127143981195	0.656110296859212	0.5117531597078	0.833721877982478
CDK11B	24.6327408062721	-0.0109390848633205	0.0530572826258361	-0.20617499279908	0.836654221051676	0.95589988812068
SLC35E2B	11.5930059809872	0.0106202659215899	0.0700566275737735	0.151595449130151	0.879506022990279	0.967480239070381
CDK11A	19.0685725412823	0.136654589877293	0.0693721871303617	1.969875760447	0.0488526110972772	0.359303851850502
SLC35E2A	12.9093148503773	0.0875648071443667	0.0778299549930447	1.12507847591833	0.26055578131285	0.66694741851592
NADK	16.5132074704537	0.0502422276133077	0.0736918376039017	0.681788231192753	0.495372867031409	0.824702924180945
GNB1	187.779728107542	-0.0789974372545536	0.0340640897447571	-2.31908258363816	0.02039055892117	0.248601561095278
CFAP74	24.1188551569451	-0.0640251136348314	0.0964774344566941	-0.66362786277832	0.506928519704569	0.831438619090915
GABRD	4.36169984235503	-0.268765585238584	0.154738783877061	-1.73689865271344	0.0824050612879881	0.44022000736464
PRKCZ	15.7572229346222	0.122690185997585	0.0898420219331312	1.36562138025903	0.172057832338303	0.576993040895394
FAAP20	9.04112226088013	-0.0382094436821875	0.0741993250904422	-0.514956755140478	0.606583239451171	0.878056171435855
SKI	160.340406893179	-0.0437127581702115	0.049180533923661	-0.888822358823173	0.374098557508709	0.752230420544482
MORN1	5.50578107209245	-0.159364341129214	0.119316994079775	-1.33563824967517	0.181667541696234	0.587208677041596
RER1	18.2393350847806	0.0836959785519784	0.0545214571516694	1.53510164482858	0.124758862340358	0.512197230094442
PEX10	4.61160540337222	-0.0313408552516705	0.10450297308136	-0.299903958017254	0.76425041516136	0.935825793505618
PLCH2	0.938241758480479	0.107332909501487	0.186182935912954	0.576491658460411	0.56428290647256	0.858554975809419
PANK4	3.04308503533872	0.0926816923841118	0.105821406110641	0.875831231038535	0.381121789077696	0.75711933684857
AL139246.5	1.35184369289665	0.0869111311592547	0.1649634656738	0.526850783622074	0.598297213714409	0.874331659881967
TNFRSF14-AS1	2.19624962964285	0.103375550837142	0.135468349812828	0.763097439217147	0.445405287140045	0.79613065021115
TNFRSF14	14.8489783976619	0.147976901155694	0.078651566359451	1.8814234478105	0.0599143397132129	0.389685115662775
FAM213B	1.83394876791539	0.00810854148456222	0.147840310891195	0.0548466208957705	0.95626065817044	0.989068325608364
TTC34	1.08523108608156	0.0787292297178001	0.179102696733301	0.439575903399347	0.660244296317424	0.898688067793715
PRDM16	0.885104244145095	0.0219707725188212	0.196784407664514	0.111648950135713	0.91110175803223	0.975139606620882
MEGF6	0.989835077915255	-0.200119571963454	0.210859781601429	-0.949064683855756	0.342587714826641	0.731098846796041
TPRG1L	4.57844860175665	-0.0847922450690416	0.0976892386458259	-0.867979382831075	0.385405619396989	0.759118836519112
WRAP73	7.83458137174941	0.14337104111083	0.0696501234494266	2.05844633161251	0.0395473080778554	0.329765153734841
LRRC47	7.43246279081033	0.0265516475235887	0.0682897665181705	0.388808585493169	0.697417749282654	0.916210949388325
CEP104	18.4395149780842	-0.0864894119544915	0.051139497574834	-1.69124485096728	0.0907900481354968	0.456124928709309
DFFB	7.84563477989154	0.0540995686076951	0.0677121548266571	0.798963919346383	0.424311333533301	0.784536988020995
C1orf174	4.30667076567945	0.0950164607007166	0.100089382765439	0.949316082040279	0.342459876610226	0.731098846796041
LINC01134	1.4474345707878	-0.264933707742064	0.17847403393534	-1.48443839084204	0.137692656274155	0.532658786645485
AJAP1	1.48240353360422	-0.0146702837423399	0.161353881386211	-0.0909199308768136	0.927556213233675	0.979766103537884
NPHP4	22.1945466955937	-0.00423452611571823	0.0453494826847017	-0.0933754006668462	0.925605332545552	0.979507590814105
KCNAB2	18.5976514153139	0.0184346582820131	0.0899222120364168	0.205006725974973	0.837566870065325	0.956020376471229
CHD5	7.74394590953238	0.295612662901145	0.126757251402301	2.33211638490749	0.019694569312514	0.244510863436478
RPL22	10.7390743342333	-0.0557714318357318	0.0695165164405768	-0.802275986936221	0.422393329704986	0.783049814867382
RNF207	1.76518885989404	0.233790669230796	0.151115426035734	1.54709995772048	0.121839144146677	0.50759507205496
ICMT	3.91550527964791	0.0472222326059553	0.100417296443809	0.470259948019806	0.638169308880132	0.891402884990704
GPR153	1.2580986277061	0.22219395024561	0.190523381694373	1.16622930093715	0.243521748835831	0.650016340079808
ACOT7	8.3084363543674	-0.228823324783317	0.105211962485705	-2.17487935190267	0.0296391586111416	0.292145641305807
TNFRSF25	15.4192863799444	-0.413740731284008	0.109320214847698	-3.78466811339898	0.000153913837555293	0.0232005676549257
PLEKHG5	16.8669591895982	-0.334160372582425	0.126068316831632	-2.65062928561747	0.00803419717313168	0.161365174178525
NOL9	16.476563990786	-0.0583554735274736	0.0555900566266853	-1.04974661060987	0.293834627640627	0.695446238355317
TAS1R1	1.134306190691	-0.313012389049551	0.187652900658439	-1.66803917206315	0.0953079508938245	0.463790590771499
ZBTB48	13.0547516170303	-0.0804529838490744	0.0687218905595635	-1.17070387898225	0.241717825503782	0.648186003592621
KLHL21	8.64153772935757	0.144018029037128	0.0858462002928477	1.67762846283048	0.093419652735716	0.461164895062881
PHF13	3.16182813221186	0.0634575217494929	0.116192566827818	0.546140975123893	0.584969035650009	0.869937166074539
THAP3	4.06009210400189	-0.0183304683440847	0.0915207458958302	-0.200287575944241	0.841255678648693	0.957398517736725
DNAJC11	30.1647372734021	-0.0460408967394255	0.0458198504773994	-1.00482424669053	0.314981486378004	0.709667826477466
CAMTA1-DT	1.60395057384765	-0.246036016461578	0.165615814790108	-1.48558286401205	0.137389490390072	0.532658786645485
CAMTA1	83.4743703964759	0.013885259384411	0.0369843043113387	0.375436543770651	0.707335831188009	0.919405170932648
VAMP3	9.28286464388237	0.00371729775644088	0.066461867712094	0.0559312863812951	0.955396546904481	0.988868199801802
PER3	29.5577458133364	-0.12879460524543	0.133486604163304	-0.964850413662975	0.33461974086167	0.725171419238847
Z98884.1	2.9144702540858	-0.170181768377984	0.190792493321796	-0.891973082457444	0.372407360338624	0.750467136153739
PARK7	15.8834725001058	-0.0280222087467451	0.0745221385412936	-0.376025289870307	0.706898094835363	0.919318502389271
AL034417.4	2.19422153500034	0.112671612922299	0.159532038350132	0.706263231433264	0.480024454499741	0.818165509086829
ERRFI1	4.69779197792973	-0.161713702301846	0.119194132802377	-1.35672535635597	0.174868492572537	0.580689592356467
SLC45A1	1.50604485131867	0.0640673980957818	0.169998007239239	0.376871465355587	0.706269127893445	0.919318502389271
RERE	378.357504012253	0.0326737220397862	0.0336169252868247	0.971942608106158	0.331079101147904	0.72236305169642
AL096855.1	1.49151705694159	-0.12802507067062	0.167974667097687	-0.762168920365632	0.445959192938083	0.796439568718886
ENO1	44.383451187357	0.0165740787973678	0.0940842710080981	0.176162057905951	0.860166627985627	0.96391997340067
SLC2A5	228.932816662319	-0.143985198457834	0.0904468649458353	-1.59193133497839	0.111400133897191	0.49199461363609
GPR157	2.28816696084648	0.19544225836652	0.150135325269951	1.30177396968438	0.192993664655663	0.597554050696177
MIR34AHG	67.5746957291506	0.0122917152261812	0.0576534473973971	0.213200004181123	0.831170965006095	0.954818707249511
LINC01759	3.87323871045727	0.0522563877398025	0.108182713246793	0.48303824309335	0.629068582397144	0.888226603272429
H6PD	18.1268320689495	0.0853875084620412	0.0545153055143756	1.5663034015195	0.117277605064637	0.500364626968428
SPSB1	4.25687569647083	-0.067261461391881	0.139824880543751	-0.481040721295914	0.630487557424829	0.889003389052565
SLC25A33	19.6341446660527	-0.0792180004550372	0.0555197010685162	-1.42684486642454	0.153624615546481	0.553221872858067
TMEM201	2.39380887600975	0.10550337335712	0.120759441313408	0.873665629864142	0.382300373639754	0.758073844086867
PIK3CD	106.678639138396	-0.0533365333041022	0.0543154121616409	-0.981977880336698	0.32611074561428	0.718167856700489
PIK3CD-AS2	3.29164466567652	-0.112065834053129	0.147988738069885	-0.757259204414653	0.448894586636321	0.798337971204125
CLSTN1	51.0072411919986	-0.0812316838461072	0.0495501599559165	-1.63938287824655	0.101133545200493	0.475044348450412
CTNNBIP1	18.3747222605574	0.0472573797155992	0.0568020330489762	0.831966343085866	0.405427942420864	0.773631045854844
LZIC	8.72922518098323	-0.0606255389356582	0.0644754763513576	-0.940288344754225	0.347069676417066	0.73413476699814
NMNAT1	13.966025923457	0.000447504795822808	0.059757896012948	0.00748863038494269	0.99402499328033	0.998239231138786
RBP7	1.43888671307263	0.0866333520959116	0.193617971412616	0.447444787608527	0.654553944163336	0.89696129556928
UBE4B	71.7620472620146	-0.0163892711417628	0.0342681264445771	-0.478265748443226	0.632461071507132	0.89025674935774
KIF1B	57.0684339271142	-0.0545105443625524	0.0484201044977605	-1.12578328626023	0.260257260377109	0.66694741851592
PGD	11.6852745423305	-0.0678020850227575	0.0822066891422794	-0.824775766183806	0.409498907430595	0.774844770187743
DFFA	11.4964685359016	-0.031874736807758	0.0643213339500699	-0.495554660487936	0.620208648109365	0.885198820725994
PEX14	40.8424653661303	0.0412158588557342	0.0368742503398631	1.11774092966922	0.263677656530672	0.671397003519169
CASZ1	2.17600417993811	0.107096732123604	0.136905156680345	0.782269526732732	0.434056191749808	0.789768331734212
MASP2	1.01688766951831	0.0909100638921568	0.211660525307483	0.429508826740792	0.667552971699154	0.902741880378748
SRM	11.9173160101062	-0.041774763219356	0.0929837933704686	-0.449269294197493	0.653237405448729	0.896592255342524
EXOSC10	14.5954213822065	0.0209772639683784	0.0539716313609854	0.388672038243082	0.697518769416388	0.916210949388325
AL109811.1	3.74794479221827	-0.064961562857812	0.11521133863246	-0.563846958371417	0.572858290641357	0.863704807147871
MTOR	37.4912171496221	-0.0300388740632196	0.0363319358749853	-0.82678980185863	0.408356211298869	0.774590253833912
UBIAD1	5.8505132261341	0.0149132097359175	0.0921701579670961	0.161800848179531	0.871462685094121	0.965681863047418
FBXO2	3.79580348355301	-0.288530461590235	0.170509767131243	-1.69216383580039	0.0906147397652886	0.456124928709309
FBXO44	7.92406379747071	-0.115720324800866	0.0822848411314281	-1.40633831468464	0.159623687910252	0.563657027679334
FBXO6	2.52561845853518	-0.256935892941172	0.122741876475831	-2.09330263084062	0.0363221479588128	0.318326520230624
MAD2L2	1.96957090717137	0.120661017618652	0.154410761921259	0.781428807923261	0.434550333207181	0.790120067270638
AGTRAP	5.8175297026702	-0.00484442559634311	0.0965287282863285	-0.0501863609139584	0.959973880272034	0.990807968106217
MTHFR	37.9653354324561	0.0695211774623594	0.0514579166376081	1.35102977355188	0.17668589541186	0.581573566025892
CLCN6	22.593625986499	0.0410471197285728	0.0499563607811124	0.821659526169728	0.411270700419311	0.775706858235259
NPPA-AS1	1.8893713637478	0.154734270263788	0.136679355738363	1.13209686589382	0.257593712382389	0.665314057475558
KIAA2013	10.8999321253521	0.0949288100619662	0.0696246419743124	1.36343695809581	0.172744840043809	0.577998037662279
PLOD1	10.9495835526359	-0.0908017812991914	0.106394539990561	-0.853443995408478	0.393413132573131	0.764618086669574
MFN2	16.4380982724155	-0.109258304479599	0.0570548524011114	-1.9149695403904	0.0554963882371261	0.380131664858731
MIIP	9.21099165129444	-0.179749482757879	0.0961689069597967	-1.86910185880581	0.0616086444721553	0.392213475929276
TNFRSF8	2.13612811755583	-0.0969380246522049	0.194992359278562	-0.497137554573209	0.619092053294157	0.885198820725994
TNFRSF1B	174.977032689881	-0.0637177166921309	0.0999572175395826	-0.637449883665469	0.523831844404245	0.84001102665426
VPS13D	134.392843968709	0.0181022669537703	0.0248244736626252	0.729210504109272	0.465872906811047	0.809889298774137
DHRS3	62.566955458105	0.122474003270315	0.0635789964454249	1.92632803469058	0.0540634270267017	0.375889981603948
PDPN	21.7938494874272	-0.14303276505519	0.112361825984599	-1.27296582982547	0.203030167459351	0.609253808364346
PRDM2	93.9998343126934	0.0175434120649432	0.0278322904168864	0.6303258482205	0.528481414719206	0.84163516597569
KAZN	29.7743120421582	-0.0438932637156029	0.0877292575752231	-0.500326401120708	0.616845267174711	0.884272750375971
TMEM51-AS1	3.7519586711585	0.319020470494763	0.127710732854501	2.49799263823988	0.0124898787558938	0.199771126124547
TMEM51	64.5851700151149	0.180475213642366	0.0729370099076073	2.47439830438597	0.0133460810997091	0.205535158153725
C1orf195	0.934218075945318	-0.215726157377673	0.209943061216884	-1.02754602189407	0.304163426372948	0.702853950412435
FHAD1	11.6042723575893	0.144489598447767	0.149355899335425	0.96741808720438	0.333335071747794	0.724202806159085
EFHD2	31.0280744492557	-0.165878403193407	0.0555878637135042	-2.98407587757523	0.0028443622619702	0.0976601147632267
CASP9	7.29971714566631	-0.027296535108361	0.0787091389326307	-0.346802613756515	0.728739613369541	0.924586061070707
DNAJC16	21.5151702304093	-0.0950023209318434	0.0424351643771246	-2.23876406104028	0.0251712718372213	0.275183623973862
AGMAT	1.68545130909729	-0.188344516842895	0.171681619314922	-1.0970569685588	0.272616489495382	0.678536160495244
DDI2	44.7105284622454	-0.0150596903080304	0.0446933105722103	-0.336956249497308	0.736149881201492	0.926739048183724
PLEKHM2	53.0499730017762	0.0131299717276244	0.0357063735978932	0.367720672938882	0.713081524200006	0.919741537722799
AL450998.3	0.976069530480923	0.0872706625682402	0.185833694700666	0.469617001958726	0.638628675387839	0.891402884990704
SLC25A34	2.39110827595113	0.0532820104608464	0.143728087109609	0.370713974786381	0.710850580491246	0.919641475444649
UQCRHL	1.76955911373726	-0.00733808078966404	0.17741721276344	-0.0413605910912844	0.96700842964895	0.992459106492974
AL450998.2	7.37726388917465	0.0548821801215313	0.0874864984110195	0.627321713845373	0.530448372767039	0.842778716736619
SPEN	77.8864431000564	0.0102381608022447	0.0348594588544985	0.293698213875844	0.768988519273361	0.937780148166737
ZBTB17	10.416275935047	-0.0538735460126564	0.0635707761935967	-0.847457735117019	0.396740035399069	0.766821753719129
EPHA2	1.7559233709794	0.0326325051568874	0.175981502083908	0.185431450297135	0.852890642375918	0.960845630754066
AL451042.1	1.10928855390384	0.136719564140307	0.201556326199957	0.678319389512349	0.497569207416422	0.826172753121325
ARHGEF19	1.910243264462	-0.090913584626779	0.156675668542514	-0.580266134955789	0.561735160911047	0.857748266271928
FBXO42	74.200657206522	-0.00239211804922464	0.0360337787119287	-0.0663854342989776	0.947070966366427	0.984973775705953
SZRD1	14.3233385390637	0.176822483093387	0.0566923254509558	3.11898447782593	0.00181475521342809	0.0820654304545072
SPATA21	1.75754074890051	-0.14573053985765	0.163813452444617	-0.889612774060293	0.373673844730001	0.752183050489788
NECAP2	13.613006827845	0.0351705842521491	0.0558200899521541	0.630070361446845	0.528648550152546	0.84163516597569
LINC01772	2.274734374755	0.237560942572973	0.126230990806567	1.88195419409331	0.0598422352197752	0.389641927806516
NBPF1	41.1446499500653	0.224110101814812	0.0703577123282234	3.18529546227034	0.00144606285523718	0.0736229614973533
CROCC	29.6507664253399	0.0816868751714812	0.0723577264615854	1.12893092646918	0.258926973297006	0.666554136707731
BX284668.5	3.22295857604581	0.25143456613555	0.130552081704004	1.92593302882461	0.0541127366799259	0.375889981603948
AL049569.1	2.00930652846189	0.0918804551702499	0.174410115963121	0.526806915200251	0.598327680255547	0.874331659881967
ATP13A2	20.2518704923664	0.0704060359922251	0.065530675681034	1.07439813889485	0.282644276281471	0.687317329434744
SDHB	26.369464927768	-0.0682781713023767	0.0416142126386092	-1.64074163544378	0.100851058235035	0.475015876060356
PADI2	225.659486386695	0.317106581858593	0.124102559431405	2.55519775991298	0.0106127482886502	0.183728587832397
PADI1	1.65220712706769	0.602855406759217	0.226222200923582	2.66488171495981	0.00770154065860698	0.158995647100596
RCC2	53.9496279103413	0.0287277776144206	0.0359495521451653	0.799113643986912	0.42422451891362	0.784536988020995
ARHGEF10L	66.4460747363278	0.15022458110789	0.0568949543956952	2.64038494631883	0.00828119054363165	0.162819771386845
IGSF21	284.400073077344	-0.067120969675289	0.0653790773475127	-1.02664296283225	0.30458861591832	0.703158895233669
IFFO2	2.13123193466483	-0.0358983677426237	0.140127771883427	-0.256183105319677	0.797809453439831	0.944692292190091
UBR4	53.4581692328947	0.0103346727186721	0.0333361163604597	0.310014298214119	0.756550083264391	0.932674335072471
AL035413.1	15.7440651750045	-0.0206868194666697	0.0599517645466822	-0.345057724707362	0.730050974549163	0.925008043157505
EMC1	7.57777265111783	-0.242287340916288	0.0776173925266015	-3.12155991111464	0.00179895639989527	0.0818470315720644
MRTO4	6.21955308473956	-0.150275053281704	0.122344464641302	-1.22829466557634	0.219336372767015	0.626681349952548
AKR7A2	3.15979911945449	-0.229035461553041	0.108646897391264	-2.10807180925037	0.0350247784800302	0.313918780334829
PQLC2	4.25188317988793	0.142284444305941	0.0983187125282956	1.44717562554526	0.147847741395929	0.546771062783511
CAPZB	315.495727795518	-0.0298862903474518	0.0433592454330049	-0.689271458693385	0.49065245538312	0.822513830095295
NBL1	9.33119236799932	-0.00940463171017841	0.119896357681707	-0.0784396781689164	0.937478312129583	0.982182392906443
TMCO4	29.3666436585991	-0.0201551848132161	0.0515787747928044	-0.390765094637879	0.69597087804434	0.916210949388325
OTUD3	9.78180726989416	-0.0280239967916296	0.0660688040079249	-0.424163827579929	0.671446339089616	0.904005207347017
PLA2G2C	1.2602493864788	-0.681104032721172	0.292590443358182	-2.32784100842071	0.0199205476406633	0.245766076584985
LINC01141	82.6126221970123	0.077923961609281	0.105054664435251	0.741746804182204	0.458240756280661	0.805173347678313
CAMK2N1	17.9150622557499	-0.13609595617744	0.0996999453891856	-1.3650554736633	0.172235615246343	0.577087731176582
MUL1	3.88088280278146	-0.0123733309039484	0.103229994868977	-0.119861779705144	0.904592641513857	0.973698854797153
PINK1	9.54286169597714	-0.148328359046236	0.105894538126005	-1.40071774872599	0.161298493042129	0.566233218458642
PINK1-AS	1.6298761045836	0.125162943892282	0.165959821716395	0.75417617708803	0.450743440429736	0.799452560782306
DDOST	12.3282669823991	-0.13902206994004	0.0724146029840166	-1.91980711363873	0.0548822679982489	0.378819650942585
KIF17	1.65213384977937	0.143285023353903	0.201630964476667	0.710630054891616	0.47731351358438	0.81600980217891
SH2D5	0.90949362287567	-0.461732367576881	0.223863915258283	-2.06255826020088	0.0391546168911377	0.327575667109335
HP1BP3	113.800765375304	0.0237088399990678	0.0540074194855389	0.438992275967121	0.660667133080177	0.899063982031322
EIF4G3	409.142825934079	-0.0443040831166404	0.0337056326529629	-1.31444152295851	0.188697664780986	0.594124207023501
ECE1	3.08402254903321	-0.0621456835215621	0.142960509213208	-0.434705247369253	0.663776389069558	0.900339488646157
NBPF3	5.51744420774457	0.00506600032757996	0.126348356806117	0.0400954983162449	0.968016990740685	0.992559952784338
RAP1GAP	5.76050486182379	-0.00320908315745484	0.11639409659842	-0.0275708412302623	0.97800443814843	0.995549811083834
USP48	51.148484318628	0.0720198743040902	0.0346329439528859	2.07951926934265	0.0375696485712675	0.322770216251598
HSPG2	1.09571800355919	0.227094821321649	0.20500321018164	1.10776226928561	0.26796449893575	0.674884062822652
CDC42	57.4892346116908	-0.0381404176677848	0.0330868617311791	-1.15273603092564	0.249018747671992	0.654792881115585
ZBTB40	26.4868199558314	0.0848148923666581	0.0557706465622214	1.52078015219051	0.128315016784472	0.518633451596137
C1QA	97.7098176535389	-0.0397665015904863	0.102901265643011	-0.38645298813375	0.699161213369407	0.916579711081806
C1QC	119.738883224283	0.12113553854256	0.117998399758683	1.0265862824436	0.304615316040122	0.703158895233669
C1QB	157.645413196226	-0.123419440731214	0.096263779341067	-1.28209635624146	0.199808847029459	0.605185188597648
EPHB2	53.1135202681411	0.0183162094268693	0.0676544629278557	0.270731724622528	0.786597374977445	0.943204812370836
KDM1A	27.0247335088692	-0.00416374497700488	0.0433395990901588	-0.0960725309974165	0.923462967459041	0.978613681536094
AL031428.1	11.1144521075378	0.0168728044067343	0.0695629976140215	0.24255430308445	0.80835068495926	0.948646695535306
LUZP1	67.2958616314228	0.0251952486136909	0.03452259806048	0.729819017953152	0.465500818057785	0.809716805899547
LINC01355	7.36347044844769	-0.0144545110707435	0.0776461011213233	-0.186158878063408	0.852320170763851	0.960577502179204
AL109936.6	0.901221964781199	-0.0825661939609719	0.196499648552706	-0.420184944701445	0.674350352152589	0.905873560955462
HNRNPR	43.2490041803049	-0.0954683558067695	0.037258064743684	-2.562354122887	0.0103965252433643	0.18222945055284
ZNF436	1.11424853242174	-0.0383835464989067	0.17836484649423	-0.215196812899724	0.829613875659212	0.95453568746819
ZNF436-AS1	1.82262533124042	-0.28079230161671	0.133304272033314	-2.10640137284225	0.0351695021522671	0.314648969195612
ASAP3	1.12756619212276	0.265381364083644	0.167789461337328	1.58163308928035	0.113733355606678	0.495108471700812
RPL11	60.2449869505322	0.0167478866391783	0.117901403761223	0.142049934139008	0.887040563813409	0.969699524572236
ELOA	12.5557649324234	-0.0188384896563419	0.0660838881508096	-0.285069329052654	0.775591027406142	0.939828963404238
ELOA-AS1	10.9762045354021	0.0494128403593845	0.0710046772621912	0.695909653626381	0.486485411298423	0.820689779878631
PITHD1	9.39984021922768	-0.0518883186980425	0.0789050846766456	-0.657604245793306	0.510792465610255	0.83315728104731
LYPLA2	6.66651431742203	-0.0228849256402147	0.0827668436298151	-0.276498711761564	0.782165048962508	0.942178516728016
GALE	8.51437007503004	-0.0300674938915245	0.100179762926627	-0.300135406724274	0.764073872770664	0.935686394498327
HMGCL	16.6646874133119	-0.0322266546907654	0.0549338510133202	-0.586644739014405	0.557442328805718	0.854849527216455
FUCA1	8.35374890237579	0.0219512659621458	0.0808728462778297	0.271429373052293	0.786060813261319	0.943104061729134
PNRC2	11.0983901092352	-0.0824239691542518	0.0687857734054119	-1.19827058814122	0.230811692864272	0.638344648690061
SRSF10	44.6574248876266	0.0473493407864704	0.0425432919385791	1.11296842883785	0.265721988967585	0.672672772187649
IFNLR1	22.6806882419465	0.46985845676656	0.110667129795725	4.24569117888796	2.17920607368398e-05	0.00706962874730133
AL590683.1	0.983928095079513	0.370635392978674	0.218727130649632	1.69451037865246	0.0901683412015543	0.455666155012121
AL138902.1	2.30883952377991	-0.131067803043429	0.139545834591794	-0.939245541988654	0.347604691544596	0.734808748782914
STPG1	5.43568737030102	-0.0737523728320654	0.094240209810471	-0.782599836952727	0.433862137277763	0.789576179828787
NIPAL3	24.9547773493906	0.182447517459098	0.0589099246621229	3.09705908648709	0.00195450911929387	0.0852840338807674
RCAN3	9.78520274976409	0.195922295355553	0.0923107721176398	2.12242071928368	0.0338024238098824	0.308145125543601
NCMAP	10.9590391034039	0.337600396005538	0.13131529324116	2.57091453457395	0.010143035495019	0.180625917293757
SRRM1	59.0275264297518	0.0825627815205879	0.0345984828077999	2.38631219696069	0.0170182970427584	0.227568674761524
CLIC4	18.6165890214695	-0.239510662688968	0.121951421233518	-1.96398418539414	0.0495319259288063	0.361291461932151
RUNX3	14.4330965760105	0.141601710184244	0.129875324709552	1.09028955654907	0.275585614088342	0.681000847663574
SYF2	8.19904008908733	0.155859372643158	0.0888640295991619	1.75390845256727	0.07944619502161	0.432479815722565
RSRP1	137.013579676135	0.0955299717525992	0.0602451948396149	1.58568616147594	0.112810519904657	0.494121335056413
RHD	2.80477960515765	0.285277674945562	0.195186970598878	1.46156105640794	0.143861532706265	0.539815351414531
TMEM50A	16.157291039462	-0.00702195662607105	0.0556542225289138	-0.12617113863055	0.89959645679984	0.971984449912589
MACO1	38.9825177726367	0.00996306985031684	0.0429364951915607	0.232041991454279	0.81650539927163	0.949113072170507
LDLRAP1	7.62460080983849	-0.076392921956451	0.0734155557299061	-1.04055497771478	0.298082135748632	0.69700402879612
AL606491.1	1.00970110088618	0.251543034260318	0.183825797449702	1.36837722316502	0.171194029966256	0.576093431805229
MAN1C1	63.3846768666215	-0.232664190734984	0.0509543802785052	-4.56612737635692	4.96816950443501e-06	0.00239161269402205
AL031280.1	4.69299339863174	-0.235336478031315	0.140130604800379	-1.67940813761961	0.0930725284218644	0.460517686219988
SELENON	3.04006821839345	0.148523580675139	0.103622282960494	1.43331700896577	0.151767263335379	0.550731329617491
MTFR1L	8.12591680426718	-0.0346151207018398	0.0735880380243735	-0.470390591068276	0.638075985142279	0.891402884990704
AL033528.2	2.71318177908597	0.0674250142318963	0.138027991573946	0.488487975975326	0.625204240490559	0.887024717549026
PAQR7	5.16745724049293	0.101992184232065	0.101692942663446	1.00294259916943	0.315888557351753	0.71055674082083
STMN1	23.9335536778394	-0.184452581689664	0.13334927793309	-1.38322894993264	0.166594675659634	0.571664039596729
PAFAH2	8.86912197593442	-0.0985629244455321	0.0706656396286645	-1.39477863588956	0.163082603258181	0.568540602088837
EXTL1	1.15919958405575	-0.154634404230285	0.187215931608142	-0.825968190324463	0.408822136548633	0.774590253833912
PDIK1L	11.1477728274657	-0.0623853331839227	0.0683670735382016	-0.91250553746554	0.361502655858918	0.74356599099156
ZNF593	1.79198336432545	-0.173409787110443	0.163966466939265	-1.05759299658921	0.290241036775518	0.694251342099413
CEP85	8.85258024826354	-0.0446989336975767	0.0722439538041771	-0.61872213996948	0.536099422119754	0.845003696386352
SH3BGRL3	13.938563056482	-0.0719494920649823	0.118083603898393	-0.609309757575592	0.542319140650216	0.847534397384841
UBXN11	5.40285647349284	-0.040131377785527	0.109644078743145	-0.366015002775845	0.714353880617666	0.91991805357285
CD52	1.15350491759558	-0.154697185144465	0.3112150997106	-0.497074805458727	0.6191363006598	0.885198820725994
DHDDS	14.5202146572909	-0.0546641415354778	0.0625207120608832	-0.874336515589353	0.381935018990867	0.758028499587805
AL513365.2	4.4152523283424	-0.0489084417560729	0.102869593344684	-0.475441188847669	0.634472542380627	0.89101034001766
HMGN2	11.9006529252545	-0.380155892612435	0.082180823375263	-4.62584672432066	3.73071127843936e-06	0.00229612828076458
RPS6KA1	82.9425100940061	-0.0112203475268699	0.0343031700141479	-0.32709360453399	0.743597088848082	0.929605374623433
ARID1A	154.789479944288	-0.0153322278402171	0.0260849170898922	-0.587781352241992	0.556679062268471	0.854612136658167
PIGV	2.37661010642249	-0.155023295966596	0.129230923553327	-1.19958359581501	0.230301100621868	0.637565437222844
ZDHHC18	5.35548848289771	-0.0122977677257644	0.0955911994121949	-0.128649580729034	0.897634932505117	0.971417149717405
GPN2	6.67630237028691	-0.0251278584213769	0.0734944424204196	-0.341901477089041	0.732425037998467	0.925347880500807
GPATCH3	3.45709288826584	0.00029945045147953	0.101620059426361	0.00294676516791969	0.997648824970914	0.99952423061705
NUDC	19.0226747260205	-0.0518793648558648	0.0802103103568867	-0.646791723221534	0.517766749835862	0.837666219405959
SLC9A1	8.77971938829169	-0.0352571107969214	0.0778640285561025	-0.452803578889037	0.650690186316411	0.89563112797088
WDTC1	28.977852089155	0.118584166663868	0.0619829223786927	1.91317482482291	0.0557256752786051	0.380481754179426
TMEM222	11.7161995630308	-0.0174393225957753	0.0617199358611337	-0.282555747222628	0.777517407006829	0.940760912902394
SYTL1	1.3644615601125	0.010620758790262	0.248350077451392	0.0427652727120279	0.96588864701144	0.992174771234707
MAP3K6	2.92336071892063	0.464382359354625	0.165818663166205	2.80054337966265	0.00510166501109716	0.131489027565808
WASF2	203.03440603356	0.0827527457541442	0.0399989540303509	2.06887274330604	0.0385580299471951	0.325389582261526
FO393419.2	1.79514955495612	0.0718476197993013	0.177041303956214	0.405824054578082	0.684871882948475	0.911066420862907
AHDC1	24.4039990468082	0.0635466545704987	0.0657739266762833	0.966137461782593	0.333975401229225	0.724477289654348
FGR	15.9546858055075	0.236801885779741	0.146652271137631	1.61471679874297	0.106372037967724	0.483902096259218
IFI6	7.87196033502819	0.225767509768545	0.193796094586265	1.16497450710003	0.244029312087212	0.650057198542485
FAM76A	8.2819985465491	0.129133767625083	0.0749109212869017	1.72383099028395	0.0847383582901603	0.443080070344801
STX12	66.9731599996004	-0.0538852878209959	0.041523240108548	-1.2977139471807	0.194385649199717	0.599590128773746
PPP1R8	9.41728463444989	-0.0190910732374931	0.0682375777725524	-0.279773606576817	0.779651202275486	0.941522182635139
THEMIS2	41.0585054520108	-0.0239569831508974	0.119495937593338	-0.200483661900093	0.841102334526412	0.957398517736725
RPA2	18.7215027501127	0.110440849545812	0.0572517378949267	1.92903925027573	0.0537259897199935	0.374922882396461
XKR8	2.51670759849869	-0.00347957463987696	0.130285875239134	-0.0267072284964917	0.978693247683623	0.995651344528107
EYA3	70.8454337589195	-0.0230954153291894	0.0357843671529736	-0.645405163390467	0.518664658199531	0.838001310857354
PTAFR	60.1736231694211	0.112140126568118	0.0557465675950975	2.0116059410621	0.0442614926424066	0.344560088470714
DNAJC8	15.6227874464532	-0.0467230921396999	0.0530499769724377	-0.880737274664136	0.378460036840349	0.755342874158237
ATP5IF1	18.1685682584073	-0.11735013022098	0.0833843204234532	-1.40734048829609	0.15932644886861	0.563419098688688
AL353622.1	1.92731631598626	0.223595014972673	0.138829650683639	1.61057104063595	0.107273249977914	0.485517919978419
SESN2	9.13982625417795	-0.199574506088311	0.102869123720562	-1.94008171616629	0.0523697596747504	0.371265521912732
MED18	1.27769069301728	0.0836392362954964	0.155412586909961	0.538175433267533	0.590455938718403	0.870839933515543
PHACTR4	95.1286929275332	0.00319090953967932	0.0305614995844973	0.104409455787895	0.916844419063665	0.976314347487303
RCC1	23.4062451374672	-0.102526861738206	0.0834243200193737	-1.22898049051399	0.219079120828431	0.626216311214122
TRNAU1AP	23.9160655611604	0.0568772057789449	0.0539087841885582	1.05506378292643	0.291396154533716	0.694840034340547
SNHG12	14.7509513174361	0.241619933277711	0.117946723782861	2.04855146059445	0.0405059951691789	0.333603592336935
TAF12	12.587806638158	-0.010216383580393	0.0571565070991249	-0.178744015317014	0.85813870646723	0.963237761233841
RAB42	1.71418832281781	0.630199974524566	0.245518131428568	2.56681643370978	0.0102636930693063	0.180934146738934
LINC01715	0.93705924836213	0.303118956502692	0.181963513331847	1.6658227298013	0.0957487275146821	0.464518290215085
GMEB1	17.3432799070992	0.0700052485732292	0.0537906856360545	1.3014381160129	0.193108533968124	0.597554050696177
YTHDF2	33.778979416998	-0.0307044856852454	0.0375478295875458	-0.817743289626246	0.413503786152495	0.777729965087683
OPRD1	1.10795810635586	-0.358685546126018	0.186663549411146	-1.92156180067045	0.0546609190537182	0.377991146913177
EPB41	134.828715558052	0.135282792374357	0.0350091197717898	3.86421576024221	0.000111446680570492	0.0194902945446151
SRSF4	77.3642701030393	0.00803008885774338	0.036120622629279	0.222313135079634	0.824070127621419	0.952563788884155
MECR	9.96967202841826	-0.101363279616925	0.0713316786148663	-1.42101351861079	0.155312829419479	0.556216151555763
PTPRU	1.19105464243177	0.0358950018828316	0.183956069861001	0.195128118957718	0.845292649913381	0.958599534261092
LAPTM5	155.826675361553	0.0760266208953117	0.0612163867454474	1.24193251083977	0.214261463735694	0.621220871056493
SDC3	8.60309443139037	0.0363193531123275	0.0907715968898638	0.400118036442555	0.689069580237384	0.913697847404479
PUM1	158.360308728193	-0.0378375936701941	0.0223781981458749	-1.69082396283853	0.0908704290727585	0.456124928709309
NKAIN1	1.10006888253147	0.105606278599163	0.198459168625849	0.532131013801941	0.594635258571336	0.87303284149287
SNRNP40	17.686445015404	-0.0353349109674001	0.0485205786955453	-0.728245868399838	0.4664630922385	0.810285788841374
ZCCHC17	19.8036845175965	0.0200368731083982	0.0481430208408295	0.416194762157617	0.677267492208475	0.907430935566385
AL451070.1	1.14452967349615	0.127353397930484	0.187024589984905	0.680944671183413	0.49590650068085	0.82482261848241
FABP3	1.15762020844642	-0.0276135687397444	0.230824547633419	-0.119630121765032	0.904776157354059	0.973817136400622
PEF1	5.7655400380176	-0.0262283426376176	0.0792943760669386	-0.330771789104895	0.740816871541587	0.928795024403938
COL16A1	1.48982107988113	-0.194654895088728	0.16506504613789	-1.1792617494931	0.238293964410352	0.644379838080243
ADGRB2	4.22599561240028	-0.128831546268412	0.129400289722408	-0.995604774493041	0.319442214040751	0.712774545474003
AL136115.2	1.03359586435109	0.362409484239114	0.229402322894863	1.57979866840847	0.114152980676711	0.495844126652441
PTP4A2	24.68615017278	-0.0983696893998966	0.0668129988954401	-1.4723136369592	0.140936202445397	0.536254704001188
KHDRBS1	66.9244646524189	-0.0093036350906709	0.0494454817544848	-0.188159458873652	0.85075165193525	0.96041260684412
AL445248.1	3.12474757842186	0.0929719563468404	0.11455692414589	0.81157867182641	0.417033433617107	0.779170205260911
TMEM39B	12.0822868273445	0.0535182497783298	0.0686441188873468	0.779647996737486	0.435598096274781	0.790999074070159
KPNA6	52.4571569260029	0.00915811555760247	0.0305466147678351	0.299807871582738	0.764323710719457	0.935838754107849
TXLNA	17.1304147355087	0.0574512310024705	0.0725017331302412	0.792411829649174	0.428120583957755	0.787143210455984
CCDC28B	1.10716826457743	-0.199614370806705	0.168031081748376	-1.18796099346444	0.234848777721428	0.642304768156832
TMEM234	3.24915584667261	-0.102318135361025	0.108937576536906	-0.939236383015744	0.347609392923733	0.734808748782914
EIF3I	5.18370868372956	-0.104239688148007	0.102539129287228	-1.01658448704022	0.309351137021307	0.707017410058678
LCK	2.9156812886766	0.358177094931662	0.217288020203856	1.64839780212285	0.0992710667534742	0.471490174781062
HDAC1	17.334968568862	-0.0716469675292651	0.0486783462914669	-1.47184473154185	0.141062811138728	0.536409486456597
MARCKSL1	3.67603542214497	-0.199562138296172	0.160773303871703	-1.24126414952213	0.21450818380534	0.621339904401412
TSSK3	1.49677377266348	-0.18848458552473	0.153236653008856	-1.23002285565345	0.218688546196024	0.625908932658854
FAM229A	3.07919609407003	0.432822386222811	0.12419814262574	3.48493445290147	0.000492257612004196	0.0453454342218433
BSDC1	32.4415179646911	0.0568130012521851	0.0503213422308461	1.12900409117783	0.258896107829212	0.666554136707731
ZBTB8A	1.24113543038199	0.0630488164608815	0.171005183833566	0.368695352079179	0.7123548135645	0.919741537722799
ZBTB8OS	35.351342549859	-0.0207978519561282	0.0413924324478665	-0.50245541820532	0.615347204842651	0.88304897950446
RBBP4	34.6267097829842	-0.082463036266645	0.0342596495606095	-2.40700174474225	0.0160840930223504	0.222449416285946
SYNC	3.66144686570256	-0.0798601154654518	0.130765516093096	-0.610712348725005	0.541390029404589	0.847050053345007
KIAA1522	1.69047337283541	0.280196228809639	0.151443142091649	1.85017442810367	0.0642884133684582	0.400407342528173
YARS	27.727347743509	-0.252779394716224	0.0842881519155917	-2.99899083051867	0.00270875458822946	0.0948890721130242
S100PBP	49.0648541802497	0.0916523321383038	0.0487185413498463	1.88126182760997	0.0599363109181908	0.389685115662775
HPCA	3.79948769884688	-0.484308216191658	0.162315550355783	-2.98374502707899	0.00284743944472998	0.0976601147632267
TMEM54	1.27755330111891	-0.0691672030387927	0.168446628117838	-0.410617913885498	0.681352726022214	0.909547073121881
RNF19B	22.4982772012707	-0.0245311142559945	0.0772211148253894	-0.317673661037705	0.750732492488914	0.931178215048846
AL020995.1	4.33485716487561	-0.189961143924953	0.137936457995964	-1.37716414271353	0.168461505159042	0.572915004897078
AK2	22.7827110802736	-0.0511649766682713	0.0529520478665039	-0.966251140980647	0.333918528078463	0.724477289654348
AZIN2	33.1422968130704	-0.0541931098751249	0.138815106115836	-0.390397784445037	0.696242425907473	0.916210949388325
TRIM62	6.05593017621418	0.0659001644064689	0.0818094600630006	0.805532322982207	0.420512561718406	0.781436501791698
ZNF362	34.4437200199458	-0.0244105855739948	0.0487046403137845	-0.501196301147636	0.616232977220438	0.883777994857261
A3GALT2	1.22586127040745	-0.120206121923595	0.190778016592452	-0.630083717561567	0.528639812125541	0.84163516597569
AL513327.1	17.3824758828637	0.0918093030700942	0.145204803194959	0.632274560138529	0.527207483996685	0.84099596832523
PHC2	192.753820384657	0.065171502314312	0.0642337558709658	1.0145989663944	0.310297032261953	0.707172054435725
AL513327.2	2.61340304423351	-0.154924304984625	0.144550924442928	-1.07176281010775	0.283826581124216	0.688370562346283
ZSCAN20	1.8806752051951	0.123511232517093	0.136742571420225	0.903239066183194	0.366399028273774	0.746096247895848
CSMD2	3.96547217935816	0.0415759267175123	0.118264573877628	0.351550133352124	0.725175668488294	0.924016407008102
SMIM12	15.3535393129683	-0.0752959764129695	0.0646093365644859	-1.16540395578613	0.243855516827464	0.650057198542485
DLGAP3	1.47155547508524	0.193751469187547	0.169653615490258	1.14204149807036	0.253436770755969	0.660243255379013
AC114490.3	4.39036936542365	0.134940413964622	0.0907748535670492	1.48653959397412	0.137136452083757	0.532658786645485
ZMYM1	16.9526848228083	-0.0439360500177649	0.052140156191491	-0.842652827053383	0.3994226369914	0.769206866927688
SFPQ	87.6388719721119	-0.0704914159584843	0.0359057740357779	-1.96323343115355	0.049619056454858	0.361555263415941
ZMYM4	132.335706705378	-0.0545498473182672	0.0260111539551583	-2.09717136780275	0.0359784081208729	0.317659720003596
ZMYM4-AS1	2.22900517596575	-0.0679973427616134	0.179501879807854	-0.378811312919957	0.704827985900139	0.918856297159761
KIAA0319L	94.6368709680453	-0.00137199598863905	0.0290839757041168	-0.0471736052387379	0.962374864063175	0.991267469230672
NCDN	11.2495087049688	-0.223061419524712	0.0944741196156595	-2.36108492391538	0.0182215573292289	0.235021866917962
AC004865.2	2.46273595618044	0.0395378154115179	0.129973321186938	0.304199469940847	0.760975928642516	0.934832304313494
TFAP2E	4.38630520683603	0.0394926392970822	0.0925179655592406	0.426864545262773	0.669477990753162	0.903491793676402
PSMB2	12.1725959604823	-0.00215156606972639	0.0580839616560939	-0.0370423436759613	0.970451243521081	0.993020938086159
C1orf216	6.07711611169551	-0.0221668243519293	0.0880763508149337	-0.251677370222868	0.80129045001325	0.945929412255898
CLSPN	3.82923548089922	-0.150280070311224	0.206069988779101	-0.729267134926272	0.465838271721173	0.809889298774137
AGO4	116.905174989601	0.00221038618064335	0.0386421248726723	0.0572014657042458	0.954384710610869	0.988529476239305
AGO1	24.6815049793837	0.0764610574169474	0.0453727976431615	1.68517396741286	0.0919550120817054	0.45771068423891
AGO3	107.966627513244	0.0186450972741315	0.0297201327473507	0.627355787157227	0.530426042430705	0.842778716736619
AL138787.2	3.23999023607803	0.0911386765008537	0.144282253883952	0.631669342885077	0.527602964644322	0.841010603364065
ADPRHL2	11.5969875306069	-0.0454084715532871	0.0790823474800754	-0.574192256555455	0.565837708717291	0.859264895409397
COL8A2	11.8844957002278	0.197325349751532	0.0742659493710125	2.65700972549005	0.00788371686497394	0.160284341656684
TRAPPC3	13.3190801838487	-0.0810988727834148	0.0608843460962339	-1.33201517275442	0.182855202746042	0.587965565735656
MAP7D1	21.3045430836946	0.0589812103094024	0.0474108311512448	1.24404506053157	0.213482979244458	0.620925126979099
THRAP3	72.617165010604	0.000258412371850359	0.0301183750570278	0.00857989089255536	0.993154321513791	0.99799271162802
SH3D21	1.09936391161909	-0.0325201764075552	0.184626914022622	-0.176139955432341	0.860183991716342	0.96391997340067
EVA1B	2.17465060568787	-0.0123368360577668	0.145401487227078	-0.0848466978779935	0.932383267826197	0.981185966839094
AL591845.1	3.04838483072186	0.11408001492233	0.130110091598424	0.876796054178726	0.380597422692503	0.756773897536816
STK40	34.4897780334542	-0.0362368236351099	0.0543612501147544	-0.666592905030981	0.505032202267327	0.830177478210778
LSM10	6.43684279142664	0.0690946637145299	0.099755481924792	0.692640267796229	0.488535333216884	0.821692773057
OSCP1	3.13054865404424	-0.0586416462874562	0.125209148722347	-0.468349532648728	0.639534651975965	0.891441772037859
MRPS15	5.20705970973906	0.0283542833110778	0.0904870280342359	0.313351912722229	0.754013313864057	0.931681038460578
CSF3R	182.167243446291	0.0867750904609959	0.0578643869635382	1.49962861467235	0.133710631205857	0.528713235157658
GRIK3	1.1185536691409	-0.363607438747706	0.18396772303998	-1.97647409414687	0.0481011069891069	0.356268212817528
LINC01137	2.37373575621419	-0.0755033432845046	0.127187781178831	-0.59363676750005	0.552755083861985	0.853377227051058
ZC3H12A	1.58836507906752	0.0558991355345474	0.160281006294696	0.348757078750616	0.727271688731498	0.924349699828954
MEAF6	14.7692577829009	-0.0346147168475169	0.0565427983914333	-0.612186128600974	0.540414618104121	0.847050053345007
SNIP1	5.624914568857	0.00992238054948702	0.0809092352165276	0.12263594536437	0.902395388990851	0.973016646745383
GNL2	11.7789442919483	-0.00834394010866506	0.0584439930225896	-0.142768138813513	0.886473300808365	0.969699524572236
C1orf109	4.26559720397184	-0.10249763592887	0.0978622103181601	-1.04736685995176	0.294930410199845	0.695707825867135
CDCA8	1.41349132667427	0.0665874696873368	0.260577239117306	0.255538319129096	0.798307351348585	0.944692292190091
EPHA10	1.031754063862	0.076542851494451	0.195684941739936	0.391153508358226	0.695683771002184	0.916210949388325
MANEAL	1.14791327206044	-0.151671689941417	0.190872123447274	-0.794624627222289	0.426831888327422	0.786177767157507
YRDC	1.88494020073972	-0.0195024777947439	0.1385453276514	-0.140766044769225	0.88805476826259	0.969887519339278
C1orf122	8.33625182751073	-0.0280374040641984	0.0948369064819721	-0.295638112885179	0.767506464099375	0.93719818048891
MTF1	17.2837825796297	-0.132115446895304	0.0639024891538424	-2.06745384482977	0.0386914090333106	0.325389582261526
AL929472.2	2.85948626723581	-0.220294682768712	0.148343765396382	-1.48502825299111	0.137536340053634	0.532658786645485
INPP5B	45.45782154052	-0.137675514432348	0.0558142671269796	-2.46667243912978	0.0136375047149824	0.206119897088003
SF3A3	20.3417416871829	0.13502462573853	0.0643040146730381	2.09978531550603	0.0357477305752956	0.317634788983538
FHL3	6.57024533699514	0.158967866446681	0.0982773093854492	1.61754394214437	0.10576091843227	0.483252818167853
UTP11	4.34672808568669	0.0414707744049611	0.0931890484743982	0.445017682698566	0.656306975435776	0.897647645267206
AL139158.2	1.24714961733832	0.119143516482557	0.205682635111816	0.57925899489661	0.562414429267193	0.85805303081689
RRAGC	10.7262081565734	0.0578338664485204	0.0637506578685348	0.907188543336824	0.364307101133517	0.744566889675789
AL139260.1	26.7843449564236	0.048565178996359	0.0642729978066423	0.755607808157036	0.449884373073484	0.799163303116039
MYCBP	0.96699049522615	0.0985501478781132	0.181747823349048	0.542235643113298	0.587656184014491	0.869999328774628
RHBDL2	2.19214019319189	0.0287728388321089	0.144938577457144	0.198517463996889	0.842640222354663	0.957711623804548
AKIRIN1	22.6194756450291	-0.028548616325406	0.0438999350482446	-0.650311129026318	0.515491269783707	0.835887886448143
NDUFS5	13.1985940982652	-0.079948679043086	0.110428832456146	-0.723983739254287	0.46907571804101	0.812330530946756
MACF1	291.63358891192	-0.0349037746236789	0.0258082441626826	-1.35242732530205	0.176238652929405	0.581573566025892
PABPC4	24.4105265072561	0.0779646508647113	0.0545635260228192	1.4288785301761	0.153039149283395	0.552848941532371
HPCAL4	2.58267022076351	-0.164204874317957	0.155198511608651	-1.05803124408832	0.290041198338617	0.694251342099413
PPIE	7.84608559718168	-0.0535283704752628	0.0818836584580898	-0.653712492617315	0.513297053192197	0.834525801183328
AL033527.5	0.957555248111453	0.0146125687209619	0.203305366745973	0.0718749777974142	0.942701403359777	0.983840341446112
AL033527.4	0.904060969094163	-0.0293562453543516	0.208038550911448	-0.141109641581992	0.887783326987278	0.969776530453063
TRIT1	20.9558785790467	0.00132657174621592	0.0502596073372812	0.0263943913710583	0.978942767630551	0.995651344528107
MFSD2A	5.58504446499658	-0.0428065347237663	0.118444292579536	-0.361406478872938	0.717795605410947	0.92140394295665
CAP1	61.4793087072357	0.064104362491288	0.0430300636635952	1.48975755630876	0.13628799483114	0.532017070312785
PPT1	35.9965940969851	0.0372691951678007	0.0587739070050984	0.634111241993284	0.526008226584565	0.840610491038923
RLF	94.0297992301122	0.0300549419009905	0.0530651475366415	0.566378184103559	0.571136721750212	0.863069845956051
AL050341.2	2.0496119531416	-0.16260726155591	0.142141017777628	-1.14398548778018	0.252629655510932	0.65943542927928
ZMPSTE24	16.1803973662716	0.0311923237650793	0.0507453347009395	0.614683575325827	0.538763708805178	0.846728652481483
COL9A2	16.5345744434986	0.256120849244588	0.101056906034604	2.5344220330364	0.0112632988556064	0.190569397757612
SMAP2	322.241720041585	0.121930505629647	0.0685299936778497	1.77922832158465	0.0752023369160464	0.424789680219847
ZFP69B	1.83542492510107	-0.197462307289356	0.135887460835923	-1.45313118719453	0.146187333420857	0.543621623882246
ZFP69	2.35645631300723	0.153938217306546	0.120463209483814	1.27788573761377	0.201289717629608	0.6072612613146
AL603839.3	13.0042694330534	0.0598412441949739	0.0650771054714227	0.919543728343172	0.357811244338561	0.741307008883771
EXO5	2.3564208065899	0.107755713925362	0.123328884620283	0.873726493652567	0.382267219266409	0.758073844086867
ZNF684	4.71238602144715	0.0717469813969988	0.0936885627591885	0.765802989009587	0.443793535443612	0.795427687896352
RIMS3	5.26267140261525	-0.0731064107892463	0.100380560654473	-0.728292513137989	0.466434544413046	0.810285788841374
NFYC-AS1	1.18380275025014	0.205812364296287	0.168418579402903	1.22202885825279	0.221696714092592	0.629328526612849
NFYC	48.1988657435226	-0.0163088329812037	0.0364455155626977	-0.447485314157441	0.654524689077025	0.89696129556928
CITED4	2.20660443840532	0.0945765219951187	0.161798539573485	0.584532606069441	0.558862034779989	0.855813047205929
CTPS1	12.0869958175914	-0.111835987751488	0.105910676595869	-1.05594630632215	0.29099274651602	0.69457529690636
SLFNL1-AS1	3.98906079191711	-0.0371380247547121	0.106114995372825	-0.349979045131473	0.726354423930702	0.924152704264461
SLFNL1	3.87411630411092	-0.107484400103748	0.153513887261586	-0.700160760834591	0.483826913689435	0.819386848803626
SCMH1	84.3922459226522	0.00305724112182652	0.0435257212707749	0.0702398727135922	0.944002738842302	0.984303582430385
AC093151.3	1.58084106301186	0.215261342445625	0.209337233151403	1.02829935795481	0.303809032991031	0.702746683425165
HIVEP3	325.282945324611	-0.107303445628728	0.0685008749413858	-1.56645365070949	0.117242451255253	0.500364626968428
FOXJ3	92.3743071125728	0.00634430339427523	0.0275682478335814	0.230130816893888	0.817990119040078	0.94982986602119
RIMKLA	1.91448378103972	0.121950918992511	0.189873804934971	0.642273530223283	0.52069559771805	0.838586272905943
PPCS	9.55197902571665	-0.0535849113987541	0.067133723068263	-0.798181732663148	0.424765036532111	0.785070595731537
CCDC30	25.5423269054308	0.068566288652484	0.0830488398688839	0.8256140454308	0.409023065082921	0.774590253833912
PPIH	10.4388710610209	0.13605866028271	0.0664138570697094	2.04864867492788	0.0404964813471305	0.333603592336935
YBX1	32.2097815694814	-0.063250530970726	0.0879112982295183	-0.719481252632533	0.471844449260019	0.813693518633962
P3H1	11.2123805033149	0.0512709595032959	0.0609725219953983	0.840886317727934	0.400411624151473	0.769984398586843
AC098484.3	1.76669144448553	0.128858371189557	0.139709680938323	0.922329578910454	0.356356689828408	0.740362671421347
SVBP	9.08962641278367	0.0891247286052495	0.0936871906541667	0.951301111528054	0.341451542890299	0.730282970437075
ERMAP	27.9516106570585	0.131097307949697	0.0634138407011046	2.06732956875475	0.0387031098649205	0.325389582261526
AL512353.1	1.43294095605368	0.082951458909304	0.176394240559739	0.470261719691527	0.638168043263326	0.891402884990704
ZNF691	8.76149099738237	-0.0450850622138836	0.0819400581324109	-0.550220041838736	0.582168458717297	0.869343557103743
SLC2A1	2.75015978056238	-0.0526071008265374	0.197466511284629	-0.266410240826655	0.789923279099383	0.944422876766066
SLC2A1-AS1	0.894948948713376	0.186357889977578	0.25147792303291	0.741050696339616	0.458662702211308	0.805374248462416
EBNA1BP2	4.52532366832833	-0.19207720269352	0.100536294530913	-1.91052598058963	0.0560655245255303	0.381528704159469
CFAP57	0.888061512805158	-0.129442550407134	0.205456976037874	-0.63002265926114	0.528679759154066	0.84163516597569
AL139289.2	2.64468356639591	-0.0921803663397886	0.125628791423143	-0.733751915429215	0.46309995137772	0.808474564156495
ELOVL1	8.10181417535167	0.128344496885067	0.0884292877899948	1.45137996802444	0.146674084640873	0.54394069709139
MED8	6.29005360851957	-0.0725053580046323	0.0871635771159896	-0.831830913824802	0.405504391923647	0.773631045854844
SZT2	24.8521154104002	-0.012016414687494	0.0464993786949957	-0.258420973026619	0.796082032035625	0.944692292190091
HYI	5.24547736882958	0.20746679049546	0.0919108995159102	2.25725992878077	0.0239918376721948	0.268881352329114
PTPRF	2.60212229051896	0.0218068949795166	0.134742635572233	0.161841089770181	0.871430994602457	0.965681863047418
KDM4A-AS1	1.64765086385619	0.138884077475724	0.167002463327655	0.83162891557615	0.405618435468591	0.773661809779565
ST3GAL3	1.26304730901233	0.0793661292931963	0.174338097201163	0.455242603695612	0.648934713455842	0.894848709009566
AL451062.1	1.06853007556548	0.0318969314715778	0.18630251129564	0.17121042142562	0.864058313374296	0.964470881224771
AL357079.1	2.16919664576522	0.0840318618493987	0.146112249604934	0.5751185275472	0.56521113837069	0.859100205531249
IPO13	4.99194684101202	0.050349196267142	0.090914686746728	0.55380706977967	0.579710889398389	0.867669652852055
DPH2	2.31419139289607	-0.296892058455126	0.143439731954766	-2.06980349453491	0.0384707500054849	0.325268556561956
ATP6V0B	41.3367375896909	-0.04284198944529	0.0652115793186597	-0.656969052013607	0.511200816114898	0.833580644674333
B4GALT2	2.80032693239943	0.0289895524537726	0.121066836829256	0.23945081256775	0.81075603298923	0.948711070359781
CCDC24	5.539786496545	-0.122330184773613	0.0942242560568858	-1.29828761608645	0.194188520255691	0.599105910228588
AL139220.2	5.51578650493565	-0.291657526225449	0.13290015415137	-2.19456123349005	0.0281950869563962	0.288226444119025
DMAP1	8.04501402405177	0.103587520417617	0.0689601849453153	1.50213518858397	0.133062198740726	0.527560245580272
ERI3	50.0774616235205	-0.0819535628287446	0.0398952433574483	-2.05421889758806	0.0399545101747791	0.331061163430443
RNF220	20.1566155250617	-0.0596070304896727	0.102709582443967	-0.580345368672792	0.561681738347645	0.857748266271928
TMEM53	2.49725577297917	0.0318853502812635	0.145776319578388	0.218727913926499	0.826862003275967	0.953394762668205
ARMH1	15.4258381166374	0.180679510841882	0.111005694025105	1.6276598459987	0.103597031780595	0.479140392551925
KIF2C	1.65069931195413	0.0392822834855623	0.241385735978815	0.162736556600054	0.870725862641702	0.965402071137555
RPS8	50.6279727271387	-0.0388293185158476	0.108773588214826	-0.356973776015925	0.72111143778118	0.922922294601423
PLK3	30.7533390982908	-0.0216267319379624	0.0883781248551289	-0.244706843162981	0.806683429037482	0.948195367426304
BTBD19	12.9082974055772	-0.000876732943694056	0.105968884359995	-0.00827349413923846	0.993398782072165	0.998137312045519
PTCH2	5.11287525692949	0.061458799279867	0.093211913710972	0.659344893083475	0.509674320404253	0.832789870074747
EIF2B3	57.1801769090125	-0.142633318288347	0.056914827534713	-2.50608364228731	0.012207673777741	0.198092737839035
HECTD3	5.76323502383586	-0.0759685306844753	0.0778885236375653	-0.97534947559124	0.329386936513985	0.721056366964677
UROD	5.16568763526823	0.194740571579246	0.092352125718202	2.10867448978345	0.0349726882560746	0.313918780334829
ZSWIM5	10.6143161336761	-0.0193648096749443	0.0886518606623853	-0.218436584751354	0.827088963177819	0.953394762668205
MUTYH	7.60628168856823	0.0274380301148344	0.0725444747949463	0.378223568264716	0.705264518694356	0.919023961969602
TOE1	2.9163379587333	-0.161058008455601	0.116115561615246	-1.38704929998336	0.165426730345782	0.570525328622626
TESK2	21.0571613436692	-0.0727472493068678	0.069363494861424	-1.04878292900616	0.294278036078142	0.695634573308996
CCDC163	0.988895082776286	0.0652962481273605	0.217510495067051	0.300198149552425	0.764026016465484	0.935686394498327
MMACHC	1.55077638452743	-0.0220844478365419	0.154898895537621	-0.142573307316953	0.886627179756614	0.969699524572236
PRDX1	16.4198722635402	0.00591644101205078	0.0882925790482731	0.0670094936157208	0.946574145377442	0.984973775705953
AKR1A1	49.3898711097825	0.0395864999054098	0.0480753245117138	0.823426577094956	0.410265454625596	0.775205234817697
NASP	53.9996820027978	-0.190852317433285	0.0573504109048941	-3.32782824781816	0.000875258093197751	0.0601911360589403
CCDC17	1.07101493266532	-0.172902068553974	0.180250015052583	-0.959234696893284	0.337440524812645	0.72811234120577
GPBP1L1	99.1203452474468	0.0190277148018761	0.027277496805289	0.697560884625848	0.485451850794356	0.820084116360354
TMEM69	7.63053071466379	0.0122906505571433	0.0714173048853732	0.172096252818139	0.863361858632141	0.96429526355568
IPP	3.83343344165408	-0.141441556416125	0.104730910669119	-1.35052350363865	0.17684811969554	0.581573566025892
MAST2	46.0128847876586	-0.0833081300541763	0.044584069987664	-1.86856269688314	0.0616836796900383	0.392213475929276
POMGNT1	8.70183918035638	-0.00147389921769932	0.0694613323942209	-0.0212189885638005	0.983070967008708	0.996224932810038
LURAP1	7.15527041283408	0.0547283387676318	0.130912212457545	0.418053730360567	0.675907833369997	0.906694653874084
RAD54L	1.07511858056535	-0.32433872162971	0.277899405885836	-1.16710836640994	0.243166609589518	0.649619641049835
LRRC41	17.9782057878879	0.026719379779907	0.0514042660588086	0.519789150366215	0.603210542186949	0.876466511901141
UQCRH	20.3353507587039	-0.0753581466358912	0.0648283173436682	-1.16242638593259	0.24506231051597	0.651065740757851
NSUN4	15.0628302781411	0.15346323917106	0.0617732271814039	2.48430017619766	0.0129806336701241	0.202299416678603
FAAH	3.2867874584508	-0.0237648900672914	0.121965909236292	-0.194848627916595	0.845511452228219	0.958636028080968
MKNK1-AS1	5.35209927678643	-0.303626644663201	0.176906844877499	-1.71630806526141	0.0861056729361817	0.446193760820223
MKNK1	225.221083134718	-0.180432893616462	0.0541202942467339	-3.33392299742256	0.00085630359976955	0.0599703283823444
ATPAF1	15.6723492746787	-0.0303093106424649	0.0593444472703567	-0.510735410583305	0.609536341738301	0.879361062235177
EFCAB14	30.8859504811428	-0.0666378088774021	0.0385288093136044	-1.72955796103132	0.0837092824317665	0.442357900837535
CYP4X1	1.32994022667112	-0.10862979937796	0.197519127422232	-0.54997103721375	0.58233923895405	0.869343557103743
CYP4A22-AS1	1.17247846315608	-0.0766476501000973	0.227028846420384	-0.337611943630153	0.735655640440009	0.926664060292585
TAL1	63.001220500209	0.0823057361531776	0.0626230855262139	1.31430343078072	0.188744113206163	0.594124207023501
STIL	2.90646506450322	-0.0508557261625668	0.176950820405168	-0.287400341214137	0.773805799962712	0.939191025930403
CMPK1	21.4492000626918	-0.0317119010356195	0.0449242078465934	-0.705897834501809	0.480251674345241	0.818249551678734
SLC5A9	4.50492821322079	-0.276585397885032	0.184992194021957	-1.49511929055884	0.134883312230077	0.530620738219139
SPATA6	162.78963027374	-0.18229017845349	0.0980860185896843	-1.85847260470476	0.0631019302175743	0.396328232499735
AGBL4	23.4578468304327	-0.351056671100308	0.107242616879469	-3.27348102196037	0.00106231524066502	0.0655079765968767
ELAVL4	21.010702134389	-0.201727714021645	0.0963965897236622	-2.09268517278394	0.03637726770965	0.3183917689332
FAF1	205.852737394498	-0.0474292385244021	0.021607912760168	-2.1949939844182	0.0281640292602834	0.288226444119025
RNF11	18.8908023044583	0.00769387991812529	0.0482368018092389	0.159502281029164	0.873273161323804	0.966202234423191
EPS15	209.377189986009	0.0656682446880155	0.0486473674497092	1.34988280210439	0.177053579025727	0.581573566025892
AC104170.1	2.09015742684559	-0.0825467693866155	0.178351211411237	-0.462832681277849	0.643484303717738	0.892541266799494
OSBPL9	74.6094786443025	-0.0468607205213403	0.0307678016813846	-1.52304415527003	0.127747658825105	0.517519219059093
NRDC	120.24460778	-0.0240596207974234	0.0300121831057206	-0.801661802231156	0.42274861719519	0.783178061670213
RAB3B	1.0038582182199	-0.231296234795777	0.211279603735699	-1.0947400066365	0.27363055627034	0.679244157573232
TXNDC12	17.4197346174301	-0.104527078588806	0.0459506581083594	-2.27476782470261	0.0229198613387042	0.261693259952168
BTF3L4	31.1029028219672	-0.0636008740234187	0.0425112702928935	-1.49609441414529	0.134629053343545	0.530274593076729
ZFYVE9	22.569338393738	-0.149985100106611	0.0615054481874978	-2.43856608685112	0.0147456621882328	0.214264378612462
CC2D1B	9.72525054074223	0.0232408270783464	0.0627895225075796	0.370138617880729	0.711279209330837	0.919641475444649
ORC1	1.65633157703058	0.114693535734193	0.171216909899764	0.669872711762749	0.502938936627568	0.828863362925809
PRPF38A	8.80375838078918	0.0632443382484089	0.0649779082120386	0.973320625250467	0.330393974707924	0.721778551393111
TUT4	121.914566102487	0.0534059716698501	0.0300277863124726	1.7785517425128	0.0753132817559623	0.424789680219847
GPX7	2.50750557312475	-0.0330872319394493	0.135525194548528	-0.244140818610681	0.807121760148555	0.948195367426304
SHISAL2A	15.8179299839124	0.125759600662196	0.120197967492467	1.04627060911057	0.295436111020906	0.695707825867135
COA7	2.61284328729539	-0.0274064552481465	0.126964904678436	-0.215858510803114	0.82909803823012	0.954391844975797
ZYG11B	40.1048370678959	-0.0364751683221665	0.0358192766351303	-1.01831113714879	0.308530117338406	0.706615671335647
ECHDC2	41.8511858864039	-0.0633987993650699	0.0515234589137017	-1.23048414647896	0.218515860092577	0.625908932658854
SCP2	38.4066256525208	-0.00748110442077621	0.0441623820943484	-0.169399929668504	0.865482078821983	0.964938279052488
CPT2	5.02167477937971	0.0184270190353156	0.0860471513776028	0.21415025065097	0.830429890273214	0.954593291873652
AL606760.2	1.33708328224556	0.0575513630311052	0.156021794102996	0.368867460869686	0.712226518145805	0.919741537722799
C1orf123	8.85226959904818	-0.00177043428272661	0.0767937371731458	-0.0230544097461338	0.981606871761985	0.996224932810038
MAGOH	9.51567948611505	-0.0655614832379647	0.060060328127017	-1.09159382378521	0.27501167203874	0.68031658090139
LRP8	25.2983272804594	-0.183612359586194	0.0839736552848241	-2.18654718510719	0.0287755965159779	0.289680873149077
LINC01771	2.03963859667851	-0.0567629506916292	0.15366667669734	-0.369390110540548	0.711836968233548	0.919647347376878
AC119428.2	6.23197650682462	-0.0526494000848607	0.132837241176829	-0.396345178644409	0.691850402585481	0.914545802406163
GLIS1	0.977758703009364	0.00734048981427734	0.195503872223753	0.0375465188018178	0.970049249635248	0.992801930752816
NDC1	18.8113947698899	0.0129284234320386	0.0618747109246631	0.208945193259649	0.834491023594685	0.955717948794683
YIPF1	19.8927523318589	-0.187526279219262	0.0495876242242088	-3.78171534033106	0.000155751406906073	0.0232427824525932
DIO1	1.10162505924	0.146584088402284	0.186990587586689	0.783911587712016	0.433091989938991	0.789523185982715
HSPB11	19.9127403418179	-0.0113180841393843	0.0499114651718437	-0.226763211627158	0.820607871392279	0.951118487279884
LRRC42	3.92362833944571	0.0424035781528339	0.0921057338426346	0.460379352986664	0.645243952056086	0.893007949372471
TMEM59	31.6439844505541	-0.0164578671191802	0.0484405304352414	-0.339754064856539	0.734041743111453	0.925991841151593
TCEANC2	12.6705222423196	0.0512682659555754	0.0689547694304853	0.743505726710608	0.45717555569339	0.80377365900241
MRPL37	4.95799562725514	0.0795755311464083	0.0855521224694515	0.930140934549259	0.352298118846303	0.737524950761524
SSBP3	41.3754084156771	0.0212907206240982	0.0679582810541681	0.313291041118709	0.754059555946495	0.931681038460578
ACOT11	15.8730015556946	0.423797815504442	0.122922204397019	3.4476913067361	0.000565399838873668	0.0482954524351497
DHCR24	3.65295146787828	-0.199620625346328	0.136633327927183	-1.46099512011237	0.144016780631509	0.539888105564131
USP24	123.758672475967	0.0438533838070724	0.037922609659017	1.15639150895422	0.247521053127284	0.652881475841314
PLPP3	1.76999756826966	0.156918110804499	0.208631694623155	0.752129781085925	0.45197301602471	0.799715570576863
PRKAA2	2.53263243268068	-0.513068342217189	0.183141756254894	-2.80148204707127	0.00508684713927971	0.131333944393549
DAB1	48.7637771626675	-0.152984127167565	0.0903439921863207	-1.69335141679436	0.0903885965927919	0.456124928709309
MYSM1	37.1579673505966	-0.0350274725059123	0.0382980916853304	-0.91460098831319	0.36040113968908	0.742730202789341
JUN	29.2058578558081	0.183390471960567	0.12879429993174	1.42390208307171	0.15447481874627	0.554599920511926
LINC01135	5.87447955978758	-0.0910001880580033	0.0982098253172243	-0.926589450333168	0.354139734418305	0.739081823803482
LINC01358	4.96311978225231	0.224425239257333	0.12636721155707	1.77597682572885	0.075736736891676	0.425214192864741
FGGY	49.0018835851916	0.118085891451818	0.0683938355709268	1.72655752475467	0.0842471597997511	0.443080070344801
HOOK1	2.19336973516612	-0.42281506228082	0.161132175592682	-2.62402627362045	0.0086897081605637	0.166679325038679
NFIA	189.994702766923	0.032494796420993	0.0486427058637244	0.668030197827177	0.504114316573096	0.829569492867806
TM2D1	37.873022697055	-0.0186473562533339	0.034937707432715	-0.533731536027257	0.593527287293058	0.87232099534536
AC099791.2	2.36756259857841	0.0886193031824973	0.141082227855797	0.628139380341206	0.529912637380542	0.842609087653684
PATJ	23.4702311325771	0.122466490754797	0.0680395306882961	1.79993144449869	0.0718714638291308	0.418540890653352
USP1	7.23288844528026	0.0858332641660533	0.076170388886878	1.12685868380593	0.259802234239867	0.66694741851592
DOCK7	56.2109691964303	-0.020133316258687	0.0386807389854729	-0.520499783270645	0.602715278913627	0.876304699877958
AC103923.1	1.31356434353929	-0.136059478603611	0.172909658526718	-0.786881888281486	0.431351010870515	0.788135197279903
ATG4C	73.4593081130175	0.0701174869365973	0.0583528408175286	1.2016122258016	0.229513802478408	0.637057268294759
ALG6	9.0858713166624	-0.110986901439613	0.0709582394161049	-1.56411577221888	0.117790382620277	0.501222092912002
ITGB3BP	22.8137172007519	-0.0480468907153826	0.10207381201146	-0.470707322167885	0.637849754814108	0.891402884990704
EFCAB7	12.5941781590246	-0.0670866442034518	0.081959583509615	-0.818533249325036	0.413052764452003	0.777201664848977
PGM1	12.7916165058526	0.20010477266791	0.121122122151819	1.6520910392991	0.0985159933718691	0.470552986794445
ROR1	1.80319388273972	0.162623696023086	0.222745507657763	0.730087433560944	0.465336742121842	0.809541867746171
CACHD1	1.24760782640707	-0.188559637769616	0.178454093762955	-1.05662825544414	0.290681279858639	0.694260452871911
RAVER2	1.79362238335674	0.354965673717122	0.201605365775481	1.76069556656756	0.0782899435376982	0.430162307589496
JAK1	94.4430185971315	0.0420181534813317	0.0399208247641056	1.0525372090787	0.292553148355851	0.69509818680329
AK4	2.14910411467736	0.14895553507283	0.234640103825245	0.634825558992121	0.525542191742917	0.840355581764359
DNAJC6	10.1365636097055	-0.21943274740151	0.113516359942484	-1.93304954028381	0.0532300952774388	0.374277891659033
LEPR	34.6733591296718	-0.160234924088775	0.0896076048888299	-1.78818443242142	0.0737462570617132	0.423600998511142
PDE4B	202.944839354266	-0.125144550587481	0.0991152207801785	-1.26261687763408	0.206726899422486	0.612951623302554
SGIP1	5.58604997110882	-0.273062103931266	0.13013195146266	-2.09834787584522	0.035874426186918	0.317638947635466
TCTEX1D1	2.06084954896323	-0.115422294972538	0.199843340911243	-0.577563878016834	0.563558600278104	0.858512146993685
WDR78	2.91618610609015	-0.130431398395567	0.128272877449766	-1.01682757094653	0.309235463731533	0.707017410058678
MIER1	51.3590276025898	0.0157092748756997	0.0317896250544052	0.494163578488724	0.6211906595439	0.885389514075799
SLC35D1	16.4710927198093	0.00234472974622759	0.0623690708428442	0.0375944312548085	0.970011047999836	0.992801930752816
IL12RB2	5.57581172022015	-0.255659656352994	0.159845973870637	-1.59941254798134	0.109728965993321	0.489622981892452
SERBP1	29.9684101601637	-0.0601074828300937	0.0445533732913212	-1.34911182677614	0.177301050059582	0.581764197458036
GADD45A	1.30933511282719	-0.207811705356268	0.180654924745528	-1.15032405371176	0.250010427318383	0.655925739604821
GNG12	2.86966431278333	0.166355395482367	0.169622114563484	0.980741195866335	0.326720383186591	0.718631702481512
GNG12-AS1	5.1113866385311	0.244810680163354	0.152914938542821	1.60095987021438	0.10938580765258	0.489317867985445
WLS	29.0623055650231	0.0559334625091125	0.0954995818411596	0.58569327143384	0.558081656524904	0.855229606776877
LRRC7	20.0078010583918	-0.38129730868877	0.119606821845533	-3.18792275227579	0.00143298813442731	0.0732345271577356
LRRC40	15.23739512572	-0.0714560381619618	0.0491654084580353	-1.45338034205396	0.146118181411194	0.543499905583061
SRSF11	117.606916908095	0.0673746911439161	0.0390502540598755	1.72533297838756	0.0844674819968233	0.443080070344801
ANKRD13C	43.185520416752	-0.0416796626564448	0.0380189018065443	-1.09628791669281	0.272952795624054	0.678751191690559
HHLA3	3.07280008937934	-0.132790347955077	0.110115305058197	-1.20592090159398	0.227847990563877	0.636220107794437
CTH	1.29140034152898	0.0698088327891615	0.166240390261064	0.419927026636148	0.674538763405208	0.906043381304764
ZRANB2-AS1	1.26402069656965	-0.110611624398868	0.182526681969931	-0.606002493471558	0.544513097445351	0.849620342239332
ZRANB2	76.537142448032	0.019985210627893	0.0323096635699572	0.618552111649843	0.53621145783529	0.845003696386352
NEGR1	30.8732669720375	-0.458865265374335	0.127155956495005	-3.60868085163089	0.000307757935459188	0.0352271685905448
LRRIQ3	1.36987534896641	-0.131618092788135	0.194156363225794	-0.677897394663651	0.497836752009282	0.826386857645663
ERICH3	2.46205307223652	-0.213148915359678	0.157618555907383	-1.35230851553369	0.176276641402742	0.581573566025892
CRYZ	7.17455382069465	0.0124578148598158	0.131825638654908	0.0945022150996571	0.924710222926918	0.979309534932822
TYW3	12.7563741945004	-0.0673848252052771	0.0663994155198513	-1.01484063794404	0.31018179881084	0.707017410058678
SLC44A5	4.74582927914105	-0.418798713471399	0.136180487910994	-3.07532099418767	0.00210276110089493	0.0874080888820475
ACADM	24.4777174288703	0.0393065601720176	0.042692560560339	0.920688748955786	0.357212951930715	0.740964735420263
RABGGTB	12.532089916399	-0.0272147055853825	0.0813978023920888	-0.334342018894942	0.738121486441407	0.927734097714572
MSH4	9.28575563538561	-0.166400934637418	0.134097974956863	-1.24089073448683	0.214646116043699	0.621339904401412
ST6GALNAC3	632.359376739803	0.0764046476583478	0.0803946764998073	0.950369489434178	0.341924541293859	0.730604228197059
ST6GALNAC5	6.77091983786781	-0.328146183463125	0.13632121947759	-2.40715410792719	0.0160773839303215	0.222449416285946
PIGK	19.6455224802983	-0.116933025567552	0.0520584491529118	-2.24618726585734	0.0246920155476731	0.272745335320449
AK5	12.2411698171599	-0.307536451805642	0.11030532808232	-2.78804711569445	0.00530268311517643	0.133667879876778
AC118549.1	77.9764408267848	-0.00481389300111514	0.0331357296563033	-0.145278014126948	0.884491372739541	0.969699524572236
USP33	81.8128839528618	0.0757482248589615	0.028608742488536	2.64772996888329	0.00810342236119918	0.161949314133303
MIGA1	39.6269491124038	-0.0910743197512998	0.035898973319758	-2.53696168244384	0.0111819192391334	0.189622478188168
NEXN	3.73315516466868	0.110296984381454	0.121820828347096	0.905403336014035	0.3652517490597	0.745069346925859
FUBP1	61.781643204471	-0.0756073167216446	0.0350850096138565	-2.15497494667307	0.0311637947778976	0.298156795839543
GIPC2	9.04582878438083	-0.615223852878468	0.12756419304972	-4.82285693320443	1.41516477700939e-06	0.00125500263862706
AC103591.3	3.4299692093324	-0.436631597636685	0.220956793619455	-1.97609492102188	0.0481440275648606	0.356367229842551
IFI44L	82.7999883891577	0.300539997655702	0.173869911780613	1.72853367542349	0.0838925889462405	0.442357900837535
IFI44	30.1443625695693	0.122901120704399	0.113547183688762	1.08237929565278	0.279084024294973	0.684095087804514
ADGRL2	9.98069812968419	-0.388927719542743	0.128431458297159	-3.02829014557212	0.0024594182792558	0.0917547474533358
LINC01362	1.86318082246151	0.0991268110118032	0.153602906595403	0.64534463057335	0.518703876360051	0.838001310857354
LINC01725	1.98093696273241	-0.214339895197538	0.157043278359215	-1.36484603121481	0.172301447662473	0.577087731176582
TTLL7	16.5938405037859	-0.404194273834946	0.116550389363217	-3.46797875187973	0.000524388749760106	0.0460320783098239
PRKACB	52.9046392379419	-0.0931972909904613	0.0575989659516994	-1.61803757151845	0.105654500917269	0.483166269796132
SAMD13	2.30151656089813	0.103366672599635	0.153054410337599	0.675358994044242	0.499447711325929	0.827890053055304
RPF1	8.98151079502884	0.0386994272444656	0.0680279673835369	0.568875254294766	0.56944079974944	0.861842869827465
GNG5	11.5077300568781	0.0744274114877532	0.0741402125665696	1.00387372670298	0.315439481894296	0.710110750768972
SPATA1	11.1990170815402	-0.0082228472386014	0.101804329984461	-0.080771095294832	0.935623995555029	0.981978330444803
CTBS	23.0744685310812	0.131622943922181	0.0639602887912074	2.0578853912285	0.0396011364109364	0.3297842301777
SSX2IP	7.45990008620512	-0.178058924978984	0.100665408521043	-1.76881937494709	0.0769240223651761	0.427912156871104
MCOLN2	2.85763412586004	0.354214564458132	0.188744012021213	1.87669299102491	0.0605601838238984	0.390384286481225
WDR63	1.12267398012789	0.670972327287044	0.209167706958206	3.20781987355778	0.0013374523666852	0.0700308830457655
C1orf52	16.5687088939558	-0.0949311711045482	0.0584382031899356	-1.62447108094688	0.104275307511421	0.480165374310874
BCL10	5.37130656537027	0.0811936822317938	0.0930128776016569	0.872929473051239	0.382701520458707	0.758540946979052
AL078459.1	7.72900905551433	0.305968871878949	0.169321058879358	1.80703377302261	0.0707570134909992	0.416016744796714
DDAH1	4.16048098575992	-0.17209748122856	0.126000435811406	-1.36584830139914	0.171986582298472	0.576993040895394
ZNHIT6	29.2046237276053	-0.0957312250834908	0.0550473783150881	-1.73906965260962	0.0820225119210703	0.439432038700864
COL24A1	2.24717045497724	-0.527634608688682	0.188264536750942	-2.80262346692887	0.00506888102491661	0.131324499192414
ODF2L	24.4975902016522	-0.069973229530437	0.0649584592480329	-1.07719964944452	0.281391081868097	0.685913784446049
AL356270.1	1.96700962104445	0.0439651813071655	0.16102399139703	0.273034974016774	0.784826331211877	0.942461039725987
SH3GLB1	36.4082902814534	0.00101484161761233	0.0521239462576505	0.0194697771461111	0.984466346815117	0.996319684557911
SELENOF	33.3538447868597	-0.0369205462612456	0.0413896434548163	-0.892023781300523	0.372380185781452	0.750467136153739
HS2ST1	40.2607781168242	0.013647999934515	0.060863152949735	0.224240764289461	0.822569965682952	0.952157275666048
LMO4	35.157349023975	-0.0446657840153518	0.0566897884826678	-0.787898230190219	0.430756236470399	0.788135197279903
PKN2-AS1	4.54887023517943	-0.159511838874934	0.0977101265104342	-1.6325005869059	0.102574074938667	0.477601535198044
PKN2	233.007869830074	0.0169656925024874	0.0348351218384278	0.487028366979099	0.62623822847115	0.887024717549026
GTF2B	30.0214352600299	-0.0144253504262837	0.0450311659200949	-0.320341481983404	0.748709480509786	0.93106943292183
KYAT3	33.0268711434054	0.0652430101866245	0.0422416845175995	1.54451724479505	0.122463076880769	0.509101451238664
GBP3	8.25377681614369	0.0694644584865519	0.0881287590080501	0.788215552657523	0.430570633408493	0.788006568844118
GBP1	4.19473724186853	-0.0871985612727155	0.123551516531324	-0.705766822786091	0.48033315745537	0.818249551678734
GBP2	16.1113996258858	0.220041982892204	0.111429802003662	1.97471393590892	0.0483006205399215	0.356826812038241
GBP4	5.70488968376472	0.194883840442361	0.104296643795568	1.86855332396268	0.0616849847889841	0.392213475929276
GBP5	2.80710870735553	0.0453126950890025	0.160339144737221	0.282605318640468	0.777479402787715	0.940760912902394
LRRC8B	31.1335795412343	-0.155415304505741	0.0665918100830216	-2.33385012829627	0.0196035709124753	0.244058875221081
LRRC8C-DT	10.0662175562445	0.0682275682262697	0.0807706107055137	0.844707841507161	0.398273980231514	0.768105641948311
AC093423.3	8.9857947432573	-0.186140931828666	0.131688323730964	-1.41349609862866	0.157509907687245	0.560753518667136
LRRC8D	4.59147583715027	0.0750469653735889	0.0883006215549666	0.849903025052577	0.395379003606873	0.76652390527212
ZNF326	34.8578899202826	-0.0357848753509415	0.0342113684834998	-1.04599368388904	0.295563948520765	0.695707825867135
ZNF644	119.618924809703	-0.0317023583176348	0.026388515285341	-1.20136953423998	0.229607888531736	0.637057268294759
HFM1	0.913997250565624	-0.108330270344638	0.209353985874372	-0.51745024052059	0.604841895998536	0.877338220644067
CDC7	4.96332356726406	0.187750489449534	0.122135580479192	1.53723009063293	0.124236974113328	0.511609463894908
TGFBR3	8.54853826566834	-0.0900410318260213	0.204596552244073	-0.440090660563073	0.659871445926228	0.898688067793715
EPHX4	2.00664973245738	-0.385069546205771	0.178836050809417	-2.15319866695186	0.0313030684069068	0.298476996680038
BTBD8	20.3474836384883	-0.106762872703505	0.0805948230643956	-1.32468648287994	0.185275158272685	0.590774694675237
GLMN	25.9100638460358	-0.0911904490330643	0.0501101678251597	-1.81979931400826	0.0687895722503684	0.410783027888054
RPAP2	48.8220310742302	-0.104252724376244	0.0315325236585247	-3.30619665920902	0.000945716869584273	0.0621715103295423
EVI5	146.705718133026	-0.0156852447928122	0.0267065331741009	-0.587318641867873	0.556989723322209	0.854612136658167
RPL5	40.6447334017396	-0.0424784971861467	0.0685557156925727	-0.619620067517562	0.535507951753759	0.844737956705788
FAM69A	46.5583270803053	0.179566443645022	0.0612727835250605	2.93060692389762	0.00338300548051914	0.107873057234588
MTF2	54.7033246941521	0.0507829205969911	0.0345713466099762	1.46893093780549	0.141851522217219	0.537438953151633
TMED5	23.0110114406503	-0.0479882834209059	0.0655162328762183	-0.732464021726822	0.463885394733396	0.808994010237988
CCDC18	35.3985721093604	0.00377583822486096	0.0646549489254027	0.0583998330772394	0.953430147732125	0.988195450382449
DR1	18.4587025598854	0.0442638276900101	0.0632042112631377	0.700330354661445	0.483721019217484	0.819386848803626
FNBP1L	89.4358610769152	0.0147863160863398	0.0362024458927058	0.40843417403792	0.68295494835739	0.909992483880908
BCAR3	93.630022032551	-0.0190932927911193	0.0580765261684312	-0.328760930633931	0.742336395806131	0.928964189321044
AL109613.1	1.3634601788405	0.261809468406817	0.155298389796988	1.68584792636334	0.0918250939740455	0.457378463743218
DNTTIP2	5.80411372223519	-0.0387915448188751	0.0950573840071857	-0.408085549839481	0.683210868417992	0.909992483880908
GCLM	7.0205101855365	-0.00144742062949349	0.0908934905258848	-0.0159243596116632	0.987294736305318	0.99751739682791
ARHGAP29	1.39222259855729	-0.224810493246595	0.179876719886007	-1.24980316179361	0.211371460816693	0.618026679275484
ABCD3	24.3950774365247	-0.0691795224399155	0.0457549130485674	-1.51195834131481	0.130544460675586	0.522983889036717
F3	1.23369936961394	0.0842232388063632	0.244491763369733	0.34448292918153	0.730483131881153	0.925008043157505
CNN3	1.38914345409673	-0.442090699190508	0.179432340562508	-2.46382952930662	0.0137461472004835	0.206164577560618
ALG14	9.13895931142497	-0.0547336144234446	0.0821588962894957	-0.666192182409374	0.505288269132829	0.830177478210778
PTBP2	87.2261180189254	0.0377472292963105	0.0271175573267655	1.39198486211195	0.163926982028274	0.568860488653707
DPYD	356.633416011472	0.137783729042597	0.115029414371802	1.1978130097859	0.230989821277647	0.638344648690061
DPYD-AS1	5.64700182998426	0.10891369811403	0.165538397773941	0.65793616211486	0.510579152578869	0.832993758140086
MIR137HG	2.86150239210738	-0.654153899286024	0.176298182096583	-3.71049713336042	0.000206852639108537	0.027809566967718
SNX7	14.7292029355617	0.0699972770891876	0.0629554386637133	1.11185433022061	0.266200787573905	0.673186581036333
PLPPR5	1.38792803591425	-0.265805516642721	0.188632813667023	-1.40911600413237	0.158800869269756	0.5624935609097
AL445433.2	1.25438457474244	-0.0681049595858127	0.187164027210519	-0.363878468532894	0.715948763692318	0.920853231925189
PLPPR4	2.93743759678387	-0.512484093190363	0.166211889219528	-3.08331789980131	0.00204706350033284	0.0866455576717184
FRRS1	10.5550405103479	0.0367701780173929	0.19692677362265	0.186720055079212	0.851880130958606	0.960563279880343
AGL	19.677804311891	0.0988003827758241	0.056112055139721	1.76076927729358	0.0782774617868954	0.430162307589496
AC093019.2	1.47975124052592	-0.0355728931202316	0.172572711666596	-0.206132781809427	0.836687192419399	0.95589988812068
SASS6	5.75808669888297	-0.0338693839275961	0.0873541600259906	-0.387724911069133	0.698219618771046	0.916527010930745
TRMT13	27.7789565876624	-0.0452313692704387	0.0526647647609472	-0.858854482228303	0.390420804703801	0.762398543391105
LRRC39	2.86676614293704	-0.269571451124663	0.157082464764647	-1.71611421764075	0.0861411395110275	0.446193760820223
DBT	13.3118410836324	0.00890224612957671	0.0609587626600852	0.146037185485816	0.883892033322662	0.969699524572236
RTCA	17.4241777612288	-0.0335377128250121	0.0559598369685689	-0.599317557766462	0.548961141677176	0.851663074877689
CDC14A	58.0511876280325	0.0751933457566161	0.0447945738854659	1.67862620925642	0.0932249152924509	0.460728529135821
EXTL2	9.7543028545675	-0.00265665714512583	0.0717477025052564	-0.0370277660797737	0.970462866786071	0.993020938086159
SLC30A7	42.1425188109522	-0.022761817118226	0.0372908308241425	-0.610386430529451	0.541605854812038	0.847095752747578
DPH5	11.2075320655824	-0.124637311040222	0.0662637261341529	-1.88092819875373	0.0599816867035713	0.389685115662775
AC093157.1	11.1710592305166	-0.128632576725041	0.0948183970989473	-1.35662045194465	0.174901839896576	0.580689592356467
OLFM3	7.14337713595544	-0.391087812726871	0.140624567559839	-2.78107744267696	0.00541788111247202	0.133667879876778
COL11A1	2.82478193592636	-0.342759124159074	0.160263820517381	-2.13871804036957	0.0324585106618563	0.30292580025446
RNPC3	53.3825480619916	0.0404920856437696	0.0422491561207815	0.958411702425752	0.337855196527777	0.728251626840849
AMY2B	10.9170365984973	0.256196628903314	0.0788219366182954	3.25032141932742	0.00115274641531367	0.0679938132637388
NTNG1	2.99886907988321	-0.348090492022508	0.165094528853891	-2.10843142070789	0.0349936889721885	0.313918780334829
VAV3	16.8836124712695	0.0913114536483141	0.181149893945633	0.504065730646901	0.614215187627891	0.8821030935397
SLC25A24	16.444988212115	0.0465740072259396	0.0753941253200952	0.617740533870561	0.536746388115426	0.845457710560111
FAM102B	91.6709452714966	-0.0284039505188979	0.0486949005236946	-0.583304416138539	0.559688390186936	0.856374024015443
HENMT1	4.06898392916079	-0.105893405914247	0.0902763500555903	-1.1729916622575	0.240799149271734	0.647023296573601
PRPF38B	103.412149488672	-0.00096457138378999	0.0411247877740004	-0.0234547443524998	0.981287537318315	0.996224932810038
STXBP3	41.4582663434642	0.0478186909291314	0.0530994799091921	0.900549139293047	0.367828087179422	0.747019399153309
AL449266.1	7.00507894483176	-0.00436113076258081	0.0759937957496086	-0.0573879843684906	0.954236134313454	0.988529476239305
GPSM2	4.66666336108502	-0.268306629104323	0.135434883508484	-1.98107475824361	0.0475828905222427	0.354483156519422
WDR47	13.4388679757974	-0.0506535804137115	0.0626060716406748	-0.809084152483419	0.41846674314022	0.78001239169142
TAF13	4.89689634793124	-0.193157395729129	0.0956823759320012	-2.01873536111185	0.0435147325858799	0.34262873444084
AL356488.3	1.05084158753139	-0.0529917058640734	0.178827055948252	-0.296329353425177	0.76697857125786	0.937084340490729
TMEM167B	7.37663852292758	0.0480090940454666	0.0730867093898354	0.656878582252104	0.511258990774869	0.833580644674333
KIAA1324	2.50565316223372	0.0339027679808757	0.133471002535827	0.254008491258431	0.79948899812454	0.945015384307907
SARS	19.5300285162205	-0.117143268322982	0.0656806853944231	-1.78352688647382	0.074500575322656	0.424214870934358
CELSR2	3.92085399167075	0.0479354802749527	0.108577929694052	0.441484566983587	0.658862231833652	0.898688067793715
PSRC1	12.9499988799318	0.294922972592377	0.0970999357377991	3.03731377731046	0.00238696841786854	0.0913315293260931
SORT1	121.952825862641	0.162009302028698	0.0537021944367583	3.01680971751511	0.00255450109322926	0.0929285416469927
PSMA5	15.5218011649362	-0.0705316714486328	0.0673163583181697	-1.04776421676387	0.294747252685364	0.695707825867135
CYB561D1	11.0257265730886	0.0908032942925161	0.072862164448123	1.24623383041506	0.212678562393756	0.619826862331186
AMIGO1	1.0367362473622	-0.265569854129322	0.19897624535928	-1.33468120101371	0.181980708876193	0.587559090990789
GNAI3	52.8988277449047	-0.0563665725551134	0.0451633288731309	-1.24806062709535	0.212008855674855	0.618656267742639
AMPD2	14.5177131716213	-0.0250811848169569	0.112188815263223	-0.223562257593238	0.823097934400149	0.952313470645711
GSTM4	8.37861976568263	-0.0243795399324161	0.087732777750094	-0.277884053800975	0.781101365221115	0.942157749207461
GSTM2	2.78973915868923	-0.0344220114424918	0.133122707703267	-0.258573552449211	0.795964291483449	0.944692292190091
GSTM5	1.52717885810538	-0.138777300009058	0.217636320133558	-0.637656894418606	0.523697051140664	0.839975397052034
GSTM3	6.52414455357251	0.226422838430901	0.137066344248386	1.65192148132722	0.098550558357466	0.470552986794445
AHCYL1	34.5130595627455	0.0341084435686711	0.0414926599587078	0.822035598648406	0.411056636678532	0.775702204646273
STRIP1	16.151732799575	0.0706440021909314	0.0508758934191578	1.38855551113191	0.164967953654703	0.56997674349439
SLC6A17	2.74401639994395	-0.152591924669101	0.142917833336983	-1.06768988240472	0.285660423816941	0.691033680237856
KCNC4	4.49036237181967	0.161892717494127	0.103153035314619	1.5694421109408	0.116544958258936	0.498799036341012
RBM15-AS1	3.54111734179531	0.018716389667696	0.0986271332239021	0.189769174626685	0.849490012014348	0.960228711505084
RBM15	6.87203785651774	0.103467358236347	0.0715739152006267	1.44560148688696	0.148289009373758	0.54720991268165
SLC16A4	2.65243523819247	0.0472444215396636	0.138111049429137	0.342075610423221	0.732293991546126	0.925347880500807
AL355488.1	4.20186488537419	-0.00040736007532112	0.0995509026469009	-0.00409197771682687	0.996735083268045	0.999075543631518
LAMTOR5	6.57082863329509	0.00340709634902939	0.0962463263216405	0.0353997547671938	0.971760980258137	0.993480218415657
KCNA2	2.52323888308861	-0.147478690418197	0.145797987768428	-1.01152761211244	0.311763972326001	0.7079246492533
AL365361.1	1.26764636204802	-0.118928776632166	0.198780111530947	-0.598293137659552	0.549644354683192	0.852179354195858
CD53	153.399448502784	0.00999431073972226	0.0384915547956391	0.259649442398065	0.795134194388522	0.944692292190091
LRIF1	7.97884834744812	-0.0995550944684448	0.0895990536834248	-1.11111770019578	0.266517689972702	0.673652352212506
DRAM2	58.5071589341852	0.0347770417182241	0.0395193003455411	0.880001452812865	0.378858522524602	0.755640969210723
CEPT1	51.7340922743654	-0.0824487837242946	0.0403035410019382	-2.04569577944354	0.0407863112563159	0.334106554462589
DENND2D	9.09471882726353	-0.141143099910943	0.107998322421544	-1.30690085499686	0.191246385698853	0.595942746666106
CHI3L2	1.0583913811317	-0.330922831136591	0.234092201073793	-1.41364312701846	0.157466711820254	0.560753518667136
OVGP1	1.15473509430953	0.0413213374696538	0.176166613755268	0.234558277467135	0.814551595877347	0.949113072170507
WDR77	11.0670850242652	0.128267607256945	0.0668378375378726	1.919086732635	0.0549733582419309	0.37899977915951
ATP5PB	14.5838984728691	-0.00335457360770916	0.0644516063831936	-0.0520479441236068	0.958490491271362	0.990139388151913
C1orf162	36.0777889538894	0.00580202263772644	0.0888438689397579	0.0653058304075051	0.947930500262523	0.985388176853868
TMIGD3	68.4436064885995	0.170964371914658	0.0692815975177282	2.46767363975565	0.0135994245843186	0.206119897088003
RAP1A	272.887960468987	0.132167404331413	0.028893271338164	4.57433160767913	4.77742664982983e-06	0.00237645126318035
INKA2	7.68777719415917	-0.00559502558411817	0.144741667210964	-0.0386552517456035	0.96916525065621	0.992755539917511
AL049557.1	0.897513028771471	0.571219337607449	0.195450339754512	2.92258042797423	0.00347143952559237	0.109987881189841
DDX20	6.92152687184699	0.0526262940678979	0.0771503269545294	0.682126649948154	0.495158870518647	0.824702924180945
KCND3	3.87540080502506	-0.254157426933606	0.138847004544079	-1.83048548845661	0.0671773747667579	0.408179138291664
AL445426.1	8.85421404444775	-0.162880915104324	0.110312945904618	-1.47653490502519	0.139800352040287	0.534385413293339
CTTNBP2NL	129.499571552106	0.121195539274003	0.0489560997654153	2.47559629657469	0.0133013886135081	0.205270550444035
WNT2B	70.7010332057268	0.26448326884565	0.0833740090564493	3.17225082299424	0.0015126230283454	0.0736229614973533
ST7L	27.8764388708234	-0.029768266017015	0.044543312419314	-0.668299333843601	0.503942538485122	0.82950965164499
CAPZA1	88.3477038474156	-0.0145511407202078	0.0298428097155698	-0.487592852646716	0.625838259162511	0.887024717549026
MOV10	13.3552777945066	0.0885863544308386	0.0679860617667131	1.30300758903808	0.192572170668546	0.597554050696177
AL603832.1	1.03365202359403	-0.237673888992293	0.205633553525396	-1.1558127791773	0.247757744775204	0.653231241215612
RHOC	4.07228228978443	0.134531582554168	0.106643926430574	1.26150252580721	0.207127850543178	0.613530947529942
LINC01356	10.2144795485751	0.139996037371925	0.100579382477089	1.39189597235611	0.163953901677878	0.568860488653707
AL390729.1	33.9962183472716	0.042782189635735	0.0756012204037746	0.565892844153068	0.571466626344604	0.86316101203822
SLC16A1	6.90414033156097	-0.0204725039951943	0.100605493581944	-0.20349290348165	0.83874979185041	0.956817946215017
SLC16A1-AS1	47.1997181353013	-0.0606590379207579	0.0493583331802703	-1.22895231691099	0.219089684436704	0.626216311214122
AL357055.3	4.14662128156751	-0.0699740803381637	0.114677017892962	-0.610183989990712	0.541739934034133	0.847095752747578
LRIG2	26.4055613452891	0.00160987479619586	0.038459712446394	0.041858732002735	0.966611314634851	0.992459106492974
MAGI3	56.5939955023568	-0.00751177018830077	0.044972615508487	-0.167029871475524	0.867346545040813	0.965249495654372
PHTF1	18.8126308148265	-0.0710830774374428	0.0590517817976286	-1.20374144985236	0.228689526136174	0.636476030879088
RSBN1	27.7299457015283	0.0380983402750883	0.0443191939969579	0.859635224361334	0.389990151686459	0.762116917156488
PTPN22	10.930205920075	0.0972842049593129	0.135986121709538	0.71539804015522	0.474363123172009	0.814063355265637
AP4B1-AS1	1.08383272759561	0.0472581156137552	0.201005712395104	0.235108321304138	0.814124660237769	0.949113072170507
AP4B1	7.56984551628015	-0.0933784147325357	0.0745998364664446	-1.25172412106477	0.210670407563635	0.617285390157494
DCLRE1B	1.19445356015187	0.124038141897821	0.166054810930572	0.746971082636575	0.45508101637657	0.801886173974206
HIPK1	26.4750600529071	0.0438933577522222	0.0439915064407859	0.997768917309167	0.318391425717168	0.711815133415534
OLFML3	7.40175357601534	-0.0910450292812428	0.133712197858338	-0.680902944828571	0.495932904613707	0.82482261848241
SYT6	48.4859505848928	0.132433968211597	0.0834931444087248	1.58616577623777	0.112701709030615	0.493909328201077
AL121999.1	3.87971831006661	-0.0970602888825795	0.317486928250188	-0.305714283789641	0.75982219679691	0.934437572259726
TRIM33	77.269621984505	0.050581822602837	0.0220291168397436	2.29613483694364	0.0216681729648792	0.254810201067686
BCAS2	14.8976134061692	-0.204363538047878	0.132400694911382	-1.54352315284041	0.122703894343208	0.509490877930909
DENND2C	1.99338573523189	-0.123280567268699	0.146371751579023	-0.842242891396581	0.399652010028305	0.769449999439091
NRAS	3.85654768631518	-0.00815010125677441	0.0979111193320503	-0.0832397925013462	0.933660872671007	0.981198676258412
CSDE1	49.6365999538182	-0.0625995495796323	0.0314528957594705	-1.99026347393732	0.0465619193976432	0.351501428571258
SIKE1	6.58237679541919	-0.00433388040399182	0.0850327144474778	-0.0509672122329898	0.959351647424583	0.990274928029125
SLC22A15	5.27013164967187	0.0938261796417	0.158312937814437	0.592662740878929	0.553406881368787	0.853659341912294
ATP1A1	40.3849691906886	-0.0636587677986104	0.064356106499243	-0.989164374003254	0.32258272582598	0.71444078621269
LINC01762	7.29757111506762	0.155650514750252	0.0977010617288471	1.59313022802387	0.111130979403082	0.491817202144779
AL390066.1	4.54330325839497	0.186893322074377	0.101593912401508	1.83961142608386	0.0658253056609811	0.403556243436495
CD58	66.6887408130515	-0.00103202652045934	0.0556154538330998	-0.0185564703572576	0.985194928473275	0.996412329217668
CD2	3.21625975891479	-0.192906268194601	0.265329960322449	-0.727042916526148	0.467199665827415	0.810700071295641
PTGFRN	5.17545079951941	0.0585769749375605	0.0914608119054332	0.640459817895852	0.521873704485741	0.839125233492158
TTF2	24.7227428558905	-0.136018705556443	0.0509392728955196	-2.67021293836345	0.00758031575322949	0.157990296069055
MAN1A2	72.0856976913625	-0.0319452705095985	0.0394107500093184	-0.810572508821711	0.417611209585933	0.779415274350303
TENT5C	1.45995424313741	-0.0650313004855187	0.283570775966236	-0.229330050897987	0.818612398541095	0.950007996222782
GDAP2	38.4224446832892	-0.027148558568885	0.0379038935286793	-0.716247225323792	0.473838707374461	0.814063355265637
WDR3	7.19458851196857	-0.00900654936462824	0.0892980676506919	-0.100859398210712	0.91966207422854	0.977361994994481
WARS2	10.5322588350829	-0.0192579659272824	0.0744293958714357	-0.258741397828182	0.79583477605743	0.944692292190091
AL359915.2	29.4641882399584	0.132392729035392	0.071080986520372	1.86256178362758	0.0625239453290097	0.394669666370177
ZNF697	2.56999388078549	-0.0982420521336674	0.124498079749563	-0.789104959139035	0.430050663729192	0.787638010319254
PHGDH	1.45555265736764	0.119253713811541	0.185430351883219	0.643118629719502	0.520147127011557	0.838584027777872
NOTCH2	56.1041663584732	-0.0169626302316203	0.0500610774252464	-0.338838696729005	0.734731248083978	0.926001488158157
SEC22B	17.9388070417601	0.0548852905814024	0.0480593072671955	1.14203249489753	0.25344051291022	0.660243255379013
NBPF26	13.8454298578384	0.0156006166308062	0.104794235649107	0.148869034009116	0.881656976174114	0.969046156024384
LINC00623	88.1020944653908	0.201328884812561	0.0371370605145399	5.42123910786467	5.91873293057221e-08	0.000126178930747042
FCGR1B	35.7549699730979	-0.279165536783805	0.114358018958249	-2.44115401199566	0.0146404095824531	0.213997268836525
AC244453.3	18.6417401269454	-0.342833093358954	0.1150185653531	-2.98067613959953	0.00287612782446862	0.0977686913998751
AC244453.1	0.946683489986743	0.516092458912864	0.227702362911713	2.26652219288989	0.023419429927891	0.264964482800543
FAM72B	1.98124025650737	0.0577632263425251	0.132293234487389	0.436630237111872	0.662379530312545	0.899917127717963
SRGAP2C	277.543693400554	0.0527925841109808	0.0436974562711763	1.20813861070911	0.226993950302788	0.635862949776097
SRGAP2-AS1	22.0011897770035	-0.00339918403427753	0.0927586267715617	-0.0366454760337144	0.97076768323124	0.993122195652538
AC244021.1	320.824548162253	0.0257163593031384	0.0548552201819201	0.468804230807086	0.639209575552381	0.891402884990704
AC239800.2	1.15751105653249	0.126044823840286	0.182208431029511	0.691761753987506	0.489086958586089	0.821692773057
AC239800.3	6.52651691214974	0.286004509458389	0.0766920773771403	3.7292575614028	0.000192044778018854	0.0262925158016088
AC239798.2	2.26871629901172	-0.637402887164088	0.19744032214526	-3.22833188397627	0.00124514422515061	0.0696234858104602
NBPF15	19.9929545496137	0.0847246986342899	0.056298576769859	1.50491723761745	0.132345355980128	0.526781016691702
LINC01632	11.6245594488506	-0.0846341814515276	0.0980945629143436	-0.86278157460603	0.388257571532824	0.761421736708629
FP700111.1	25.1469514395353	0.0654622407752346	0.103874912129836	0.630202610360928	0.52856203163116	0.84163516597569
SRGAP2B	439.484957909431	0.049919233186589	0.0430467356589437	1.15965200200302	0.246190519571918	0.651831816180891
FAM72D	2.02575747178257	0.147612140355033	0.133190437280858	1.10827881767341	0.267741420630221	0.674849433177281
AC245014.3	1.2094620704065	-0.449287491580393	0.296424771206564	-1.51568807745594	0.129598243787008	0.520856242632172
NBPF20	2.58539951718912	-0.0040116749236957	0.114743860762485	-0.0349620005553037	0.972110041500062	0.993480218415657
GPR89A	10.1035050078732	0.0462490644410366	0.07313868411096	0.632347505334815	0.52715982800101	0.84099596832523
PDZK1	1.07594075899544	0.0331083026590077	0.206455170015595	0.160365577943662	0.8725931034743	0.965852129135449
RNF115	75.1535877705201	-0.0240116066471581	0.0334423579100034	-0.717999810652575	0.472757403565375	0.814063355265637
POLR3C	19.9254792891921	-0.0177381145487175	0.0483511666485028	-0.366860114827586	0.713723363941909	0.919741537722799
NUDT17	2.05080028528459	0.0124270050218179	0.138936471211605	0.0894437933643147	0.928729220847634	0.980049833299605
PIAS3	5.19340935762823	0.0014685196106906	0.0855604126162646	0.0171635405415452	0.986306148335217	0.997063660519604
ANKRD35	1.04948321878818	-0.0426272251965894	0.195518329544117	-0.218021631506272	0.827412257305258	0.953546460403611
ITGA10	3.57987749960015	0.0803546368754316	0.132431986264877	0.606761547128913	0.54400917039078	0.849189210224017
PEX11B	6.82729081743901	-0.115120826208919	0.0979410340595045	-1.17540954426698	0.239830906895597	0.646393468577621
RBM8A	9.11943610770561	0.149886737822918	0.0813539045206205	1.84240373840849	0.0654161153784211	0.401730325017357
LIX1L	9.96768334424984	0.192798827926912	0.0644310048543298	2.99232998713593	0.00276856825254881	0.0963061632465873
POLR3GL	3.76238392584167	-0.175216974593684	0.104186269690564	-1.68176646610041	0.0926141337203085	0.459621123215219
TXNIP	103.03221882225	0.179838496578917	0.0877110229872744	2.05035228702109	0.0403300656329238	0.333599354267761
NBPF10	1.60594399154019	-0.116464071266565	0.163092047242951	-0.714100247285962	0.475165193064242	0.81498945620084
NBPF12	28.1822406715842	0.0913554595817664	0.0515215298026561	1.77315114538887	0.0762036649223097	0.426232118304208
PRKAB2	9.06106450611728	0.0191388917775274	0.0695381601372171	0.275228618930402	0.78314060097409	0.942276970815159
AC242426.2	22.4188018201645	0.107554686599499	0.0671299946072666	1.60218524116873	0.109114652732944	0.488803782756663
FMO5	9.05495592508638	0.0775194546074258	0.0872758169447628	0.888212305780973	0.374426560598031	0.752230420544482
CHD1L	57.1162712152809	-0.0112930379482531	0.0403724298156653	-0.279721532734479	0.77969115680527	0.941522182635139
LINC00624	3.36164071642126	-0.139080487188618	0.130293421642952	-1.06744059243255	0.285772926564646	0.691033680237856
BCL9	4.16303432932786	-0.0971013881755165	0.108151640112844	-0.897826311965329	0.369278154675567	0.748233252168837
ACP6	13.168683972065	0.00634830482981598	0.0719914673102854	0.0881813507488962	0.929732539515253	0.980357182872797
GPR89B	11.1669528660453	0.0739077207909954	0.0814134572368129	0.907807177086399	0.36398010580721	0.744302807573301
NBPF11	24.8800136551237	-0.00301091734464997	0.0522930261566784	-0.0575777989139273	0.954084934228852	0.988529476239305
AC239809.3	2.58890708139466	-0.0218739642497075	0.154423565466053	-0.141649133561264	0.887357155214502	0.969699524572236
NBPF14	20.3248235417491	0.0274257337102175	0.0824601606189466	0.332593745929668	0.73944096488962	0.928198831068988
PDE4DIP	64.1817629715324	0.0157647758246011	0.0892332927739503	0.176669215429909	0.859768222995115	0.963743798674687
NBPF9	18.0191574432737	0.0329518522307688	0.0599974210441335	0.549221144131009	0.582853695626902	0.869373666534185
AC245297.3	132.130465579802	0.198963396545799	0.0394202820990178	5.04723421425634	4.48251712699603e-07	0.000668926030861618
NBPF19	33.0780114467236	0.0696099234147899	0.0663536725476499	1.04907416186801	0.294143986963403	0.695634573308996
FCGR1A	60.6384249413018	-0.200793387850548	0.113166803306833	-1.77431350876043	0.0760113073136336	0.426114477476091
HIST2H2BF	34.8940488309534	-0.293484194756031	0.119272569462432	-2.46061769339573	0.0138698072487838	0.207393921416434
AC239868.3	1.53879249088848	-0.0669140574847763	0.156521395168539	-0.427507417837188	0.669009783412728	0.903478509337433
HIST2H2BE	12.2442649233526	-0.406457236831035	0.150100887632087	-2.70789362570129	0.00677117214870349	0.149035696128469
HIST2H2AC	1.85879006966293	-0.3509471155604	0.2001462345218	-1.75345350063118	0.0795241944859953	0.432485260318698
BOLA1	2.02088504034191	-0.175787644888233	0.174915095539966	-1.00498841649758	0.314902427601617	0.709667826477466
SV2A	7.48940678597747	-0.284781850760704	0.127684493267837	-2.2303558049397	0.0257238311243943	0.277774201218678
SF3B4	4.63903105543331	-0.111723473428059	0.0859443163343901	-1.29995185479594	0.193617470839286	0.597962234547738
OTUD7B	4.1963086729044	-0.0879890442229486	0.120411965483182	-0.730733394059898	0.464942013968838	0.809512270966862
VPS45	59.4870302973508	-0.0234076306122212	0.034030645849397	-0.687839740562431	0.491553707184874	0.822616387427349
PLEKHO1	79.7436957880754	0.0184437991021695	0.0473354283955845	0.389640481290964	0.696802413600134	0.916210949388325
ANP32E	7.16549537531346	-0.156080447370674	0.089167892461757	-1.75041086047441	0.0800474433305078	0.433750180399843
APH1A	9.07594568808882	0.0963880851410509	0.0714714268023551	1.34862405094555	0.177457751483151	0.581894534252486
C1orf54	17.0492434453442	-0.175098509353257	0.0883559852374624	-1.98173908516405	0.0475084503024166	0.354307148357303
MRPS21	19.2952762062517	-0.0533945198054948	0.0671503182502478	-0.79514916975539	0.426526735547292	0.786008419698803
PRPF3	18.6993648548899	-0.0541607698735529	0.0478522866804943	-1.13183242914136	0.257704891076987	0.665351226564338
RPRD2	78.7486827667168	0.049046057387672	0.032867006996335	1.49225809922824	0.135631496632505	0.531862741504255
TARS2	7.27028135775999	-0.0798184329743065	0.0807585370256984	-0.988359075262931	0.322976822832041	0.714599774324712
ECM1	1.66058282016789	-0.0710039758796144	0.152685892520234	-0.465032981813987	0.641907837751917	0.891923993552897
FALEC	1.28848988930644	-0.186836218457806	0.168837831086511	-1.10660162627932	0.268466203873552	0.675111923472451
AL356356.1	15.4083180225437	-0.120333239225773	0.092649701285538	-1.29879791900156	0.194013289011711	0.598804467342142
ADAMTSL4	4.1921366700496	-0.208035364259436	0.134402482027708	-1.54785358961264	0.121657550670761	0.506980069438639
MCL1	28.3126201697795	0.0207795649228477	0.102519567434104	0.202688769011869	0.839378302004397	0.956916913736563
ENSA	48.734558894441	0.113066969445472	0.0409256251450386	2.76274263483496	0.00573179422228825	0.136420359137492
GOLPH3L	20.7650366412676	-0.104017767559514	0.0510705144324867	-2.0367479888424	0.0416753028160119	0.335971589287829
HORMAD1	3.02450776289031	-0.285379311676071	0.137011029143262	-2.08289298650309	0.0372609790530366	0.32104248868849
CTSS	75.9653223474966	-0.00214360376604823	0.0515439784295906	-0.0415878601411492	0.966827251073997	0.992459106492974
CTSK	3.12270719152634	0.207447648755884	0.112190476000816	1.8490664818498	0.0644482135574882	0.400566718416658
ARNT	45.5383378708851	0.0388191020511019	0.033990558123046	1.14205544700315	0.253430972980563	0.660243255379013
SETDB1	35.8216405024441	0.0132167126093937	0.0395990561069978	0.333763324400506	0.738558160797218	0.927892190063722
CERS2	8.49243808832241	0.134334648814074	0.0811205726994775	1.65598743134785	0.0977243641423564	0.469372605760021
MINDY1	3.03865655716043	0.149947776350123	0.10759055696901	1.39368900556313	0.163411537707347	0.568540602088837
PRUNE1	6.13470252539703	0.0643203066646215	0.0758528784129278	0.847961316833287	0.396459514306175	0.766821753719129
BNIPL	1.57154827691515	-0.0335676172285868	0.17472420215091	-0.192117730774322	0.847649986461541	0.959351068062161
C1orf56	11.0999672845455	0.236153254563583	0.134197883520993	1.75973903885481	0.078452063409745	0.430277043890971
CDC42SE1	56.0813947476672	0.00727319801478762	0.0510375525926867	0.142506794415331	0.886679712977714	0.969699524572236
MLLT11	7.14953880271117	-0.168621798729619	0.127740249393593	-1.32003655488461	0.186822813552799	0.592488690306183
GABPB2	18.7081782848392	-0.000286488223666227	0.0623398678623907	-0.00459558599480227	0.996333265793454	0.998845860873555
SEMA6C	1.69873057190583	-0.00755038466359399	0.159203710871788	-0.0474259338695602	0.962173760032624	0.991267469230672
SCNM1	23.1074753259842	-0.0103981711556722	0.0604531859280103	-0.172003691717004	0.863434626685383	0.964304365665766
VPS72	7.53513889402929	0.0337410468285158	0.0732327564555423	0.460737086265477	0.644987244022297	0.892944047018301
PIP5K1A	77.0946043331761	-0.0949640805199217	0.0432936684715508	-2.19348657373132	0.0282723408852184	0.288226444119025
PSMD4	21.2855661055364	-0.14035477445046	0.0464099187900034	-3.02424089741549	0.00249257877300931	0.0925257369549185
ZNF687	3.88071249801253	0.04846815425176	0.0995466417113491	0.48688889367359	0.626337069967242	0.887024717549026
PI4KB	33.6489514508266	0.0376064168532706	0.0405830182353567	0.926654016593255	0.354106199517434	0.739081823803482
RFX5	5.81973233075394	0.0596874259083237	0.0829297160576045	0.719735081051812	0.471688122377882	0.813673951168487
SELENBP1	2.25372017883437	-0.629822004089626	0.201542815767306	-3.12500349710702	0.00177802946001279	0.0811423046843148
PSMB4	7.86808343267515	0.0304684049011167	0.0766024220965776	0.397747278313252	0.690816483415215	0.914533838872992
POGZ	112.509502602592	0.0264243362114967	0.0290072028649728	0.910957748477189	0.36231763626272	0.74375648924327
TUFT1	2.12931899115547	-0.0741151713921098	0.135610692098588	-0.546528966449257	0.584702381986794	0.869937166074539
SNX27	65.2579048104588	0.131888609996433	0.0442442140698489	2.9809233313133	0.00287380730901181	0.0977686913998751
CELF3	1.05023988670205	-0.190143579868872	0.197551097208454	-0.962503284242632	0.335796854243222	0.726667119470941
MRPL9	4.00981654437847	-0.0755009579648598	0.100806679180951	-0.74896781223527	0.453876606077815	0.800720707528975
TDRKH	3.39138802521167	-0.045428125220179	0.117161412700818	-0.387739650563822	0.698208709956994	0.916527010930745
THEM4	10.9168738229708	0.0179687751826635	0.0723933076069586	0.248210446195116	0.803971584317143	0.946658349987189
S100A10	1.64145739091421	-0.12688339164015	0.265900661478184	-0.477183437358842	0.633231504082357	0.890639006335219
S100A11	23.748247303976	0.103790594812785	0.119744683530379	0.866765786611757	0.386070351657998	0.759969378418718
TCHH	1.17166274280654	0.342916078531962	0.252416393487509	1.35853330995687	0.174294520387815	0.579732489326074
FLG-AS1	19.1651516500059	0.0122635935996919	0.0915761447223442	0.133916902014981	0.893468284799572	0.971181123465137
S100A9	6.18683952745352	-0.483198942352546	0.307626738587002	-1.5707312848421	0.116245079116482	0.498627569892286
S100A8	6.95739166017249	-0.396197963061203	0.324655927770958	-1.22036263370098	0.222327435829516	0.629442672146437
S100A6	6.44106800658408	-0.0631735225955436	0.164705510476082	-0.38355439604261	0.701308745981859	0.917313560898175
S100A4	5.91303152285753	0.354595081667699	0.223401418328207	1.58725528387985	0.112454838325629	0.493577515392163
S100A13	3.29792086355176	0.0510480300180981	0.124860225711136	0.408841404277114	0.682656052579411	0.90990320405882
S100A1	0.890653285207082	0.316562716275609	0.205492847335623	1.5405047931356	0.123437355355095	0.510638244991278
CHTOP	16.9751490558624	0.0187650006214012	0.0475735376558704	0.394441984893796	0.693254751619106	0.915068657381823
SNAPIN	3.27975877652484	0.0232255975484836	0.112764305701732	0.205965863080083	0.836817576886873	0.95589988812068
ILF2	9.14467737379456	-0.0738647545222018	0.0783807744938767	-0.942383575553623	0.345996293092305	0.73323132881006
INTS3	28.9194182531774	0.00477847888907948	0.0461415749044659	0.103561243823452	0.917517545178314	0.976752341753173
SLC27A3	3.8553648384687	0.132018811134504	0.119679627727269	1.1031017863404	0.269982965190668	0.675260199345652
GATAD2B	104.960551139529	0.0772242579696487	0.0380020696904588	2.0321066352088	0.0421428618211141	0.337935479288816
AL358472.5	2.00510825289799	-0.0489008713590094	0.131411777212896	-0.372119397485865	0.709803954644779	0.919641475444649
DENND4B	54.4412299709493	-0.0158283076007389	0.0366353114450746	-0.432050581157731	0.665704651161334	0.901650237511736
CRTC2	10.2520494340328	0.0714893725740145	0.0829839541854472	0.861484286639977	0.388971371823805	0.761824332437633
SLC39A1	11.2831638506391	0.175343175417844	0.0853524519138475	2.05434256996894	0.0399425472775517	0.331061163430443
CREB3L4	1.34548898357812	-0.14279116835905	0.156068970319248	-0.914923498674739	0.36023179284728	0.742730202789341
JTB	15.1071683310742	-0.0279307519070261	0.0753478797707018	-0.370690615210737	0.710867981106125	0.919641475444649
RAB13	3.1375198544228	0.0240987816781828	0.129147668528133	0.186598658363958	0.851975318742211	0.960563279880343
RPS27	21.8388885089257	0.0576812320221151	0.147357073523543	0.391438501341432	0.695473138078046	0.916210949388325
NUP210L	4.80696993678129	0.183921975705468	0.173287366966428	1.06136978664521	0.288521881987213	0.693335272929981
TPM3	59.5874598177977	-0.117966561006031	0.0484002625358523	-2.43731241992021	0.014796889004496	0.214559346583187
C1orf43	28.0182582811566	0.023562833136215	0.0436997565339965	0.539198270312653	0.589750053731362	0.870558208038645
UBAP2L	28.359507318477	-0.00797814897264779	0.0384347966495421	-0.20757619834429	0.835559890527513	0.955717948794683
HAX1	7.15104108063833	-0.157938487271638	0.0936249253390305	-1.68692777804327	0.0916172400135294	0.457378463743218
ATP8B2	4.93345900976025	0.183031710131385	0.0958423563718966	1.90971629934857	0.056169751188132	0.381703641612247
IL6R-AS1	1.67303292082227	0.0770266650369989	0.167488565787329	0.459892080840937	0.645593684700108	0.893212920153876
IL6R	77.5559451355102	-0.00277268236060616	0.0519935466759011	-0.053327432688705	0.957471023169371	0.989839977745516
SHE	2.40161660570187	-0.255794768768246	0.160008011287619	-1.59863726015848	0.109901225605017	0.489622981892452
TDRD10	4.92028586976691	-0.280342005758043	0.142876463611197	-1.96212867166789	0.0497475056256234	0.362137573878624
UBE2Q1	9.30178641680503	-0.0369873679114575	0.0651768309654104	-0.567492579243181	0.570379566885229	0.862886328393266
ADAR	58.5417297192616	0.0936975742589975	0.0424214666242031	2.2087301952342	0.0271934128739621	0.287058443991103
KCNN3	1.71683151873228	-0.348847988481176	0.16230539648901	-2.14933080493597	0.0316081862611901	0.299295027649581
PMVK	9.05842074677938	-0.138528140015954	0.077338950539933	-1.79118205055584	0.0732640856306931	0.421805536214056
PBXIP1	8.02206814193785	0.135609814506727	0.0853766880947047	1.58837052049033	0.112202579489442	0.493050380954339
PYGO2	5.94056422358627	-0.015249869798505	0.0834348797004335	-0.182775715063754	0.854974004176537	0.961526298917382
AL451085.2	1.17860394697175	0.0478339746912866	0.177428967834742	0.269595068240713	0.78747179488209	0.943511970696541
SHC1	1.12985806011506	-0.205781210598243	0.171385229389374	-1.20069396488494	0.229869936048321	0.637057268294759
CKS1B	1.24900587899436	0.15169245762849	0.200076307292197	0.758173017492541	0.44834741210548	0.798125782041045
FLAD1	9.70409204234528	0.123723302142164	0.0699749256126897	1.76810909134753	0.0770426678759615	0.427912156871104
ZBTB7B	11.3949899570609	0.0381692117043529	0.0764425420906845	0.499318974231291	0.617554690187018	0.884705603317676
ADAM15	9.70133570151625	-0.0223032383775432	0.0778665615918793	-0.28642896156685	0.774549595350383	0.939660486526716
SLC50A1	5.47128681207794	0.0143914017707038	0.0925254816032902	0.155539874219818	0.876395721345727	0.966763317853938
DPM3	4.90430962173365	0.0792128820012321	0.104727637381095	0.756370371585706	0.449427166835764	0.798618910537044
TRIM46	0.948637345931001	0.145427772151324	0.193995702354905	0.749644298229204	0.453468963563278	0.800529022945411
THBS3	3.2633606751066	0.0206818678157049	0.111602361520828	0.185317474772657	0.85298003252876	0.960845630754066
MTX1	2.47935894279803	0.00867346300765511	0.130246864049465	0.0665924901221507	0.946906124490186	0.984973775705953
GBA	8.69828458953463	0.0342201500069191	0.0788591696369214	0.433940024533272	0.664331994081595	0.900604879085395
FAM189B	4.5144635803477	0.0906439814618482	0.0986310213032621	0.919021016553645	0.358084579529029	0.741307008883771
SCAMP3	16.7198446749141	0.0698676388783214	0.0637600586965845	1.09579006523192	0.273170657153686	0.678751191690559
CLK2	13.2373660718519	-0.0435955850259611	0.0585356851681226	-0.744769364204904	0.456411158137092	0.803212929091016
HCN3	1.50979844913641	0.0387215234519922	0.141705199670944	0.27325407636352	0.78465791411247	0.942461039725987
FDPS	27.2064719615964	-0.0717987342225352	0.0607298340984397	-1.18226461982678	0.237100719328232	0.644324509916598
RUSC1-AS1	1.43592520136108	0.0150260079750692	0.161286991570226	0.0931631734759385	0.925773930417169	0.979507590814105
RUSC1	5.92545479441382	-0.0867275215149874	0.0844832045324234	-1.02656524447652	0.304625226675981	0.703158895233669
ASH1L	251.799654797994	0.0286226901114549	0.0241427493364911	1.18556050566256	0.235795906863473	0.643334888865311
ASH1L-AS1	1.16043331231717	-0.320622093932802	0.18010438427509	-1.7802014938353	0.0750429910252084	0.424513478039873
MSTO1	5.59882379698089	-0.0525173350065068	0.121997225460209	-0.430479749095902	0.666846694656105	0.902467586479247
YY1AP1	52.6065221694818	0.0269978696104053	0.0331216703223913	0.815111959862542	0.415008226323982	0.778329491194266
DAP3	68.7540358354729	-0.0725399477420813	0.0307392035379913	-2.35985124508602	0.0182822643922603	0.235162628634207
GON4L	74.0752875323497	-0.0806282939016869	0.0336406672334103	-2.39675073452797	0.0165411720623731	0.225723538139501
SYT11	16.1900741963864	-0.0502584456618252	0.0745960990228626	-0.673740937128921	0.500476030659153	0.827997491150335
RIT1	8.64794706971312	0.0527323700870064	0.0688566429026053	0.765828362582156	0.443778435666166	0.795427687896352
KHDC4	25.7498700059113	-0.0550174757013155	0.0419815648362233	-1.31051512529243	0.190021630833364	0.594811621077797
ARHGEF2	54.2598231513741	0.0747864582434304	0.035017022977803	2.1357171993415	0.0327024716382604	0.303305770203704
SSR2	12.4390041328732	-0.0115397807366099	0.0758681355817096	-0.152103127988187	0.879105597137755	0.967327298782386
UBQLN4	9.11428066466731	0.0748228597469608	0.0669320698268115	1.11789251311915	0.263612903025427	0.671397003519169
LAMTOR2	8.37351564453568	-0.06948977374143	0.0807321067181788	-0.860745204928273	0.389378389992203	0.761982376331396
LMNA	2.58675441816968	-0.280405181507902	0.146445124270577	-1.9147457650404	0.055524934081936	0.380131664858731
SEMA4A	3.15823719056482	-0.278918668146748	0.149071742587753	-1.87103647750384	0.0613400251492856	0.392066572796817
SLC25A44	6.06333043721543	-0.0373782933261488	0.078796191769954	-0.474366749033697	0.635238400110844	0.891176716864164
PAQR6	1.06379712483463	-0.130589985325925	0.198412422836906	-0.658174440182452	0.510426046868657	0.832993758140086
SMG5	26.3624277962581	0.0794783030818639	0.0514644961804444	1.54433267554389	0.122507760597604	0.509101451238664
TMEM79	3.92038328700888	-0.270438086001169	0.130144269107846	-2.07798689757953	0.0377105659521402	0.322895954721094
GLMP	4.79636190132958	0.119135605191278	0.0909919769171563	1.30929790985578	0.190433457376625	0.594900657176815
CCT3	27.8806266213131	-0.10420856735972	0.0913458717590426	-1.14081310247503	0.253947706955549	0.660565039375573
C1orf61	3.63258491868799	-0.188599700630623	0.147395616365623	-1.27954755562601	0.200704304349556	0.60703492780876
MEF2D	32.0250253235216	0.0570765267425169	0.0673416896315806	0.847566003389232	0.396679714259715	0.766821753719129
IQGAP3	1.46131822747458	-0.220353156103771	0.27814850973217	-0.792214045352785	0.428235880308416	0.787143210455984
NAXE	2.66705785746062	-0.128337004271393	0.142325486049133	-0.901714849771106	0.367208362549894	0.746845298637583
GPATCH4	8.96162177178693	-0.169464075269678	0.103178773972697	-1.64243156557105	0.100500597726686	0.474460746559739
HAPLN2	2.36103796667812	0.0251104823037774	0.161982733385627	0.155019499788275	0.876805944528107	0.966866387561711
BCAN	2.86213081588038	-0.206073761205084	0.142667123183161	-1.44443762940757	0.148615912254978	0.547874322771995
ISG20L2	7.91906847550348	0.102444520175421	0.0781327436841467	1.31115989718158	0.189803747933175	0.594811621077797
RRNAD1	10.9137345321101	0.0699818513437825	0.0580862314646206	1.20479241946359	0.228283447145319	0.636220107794437
MRPL24	5.34183345442842	-0.0270141990088127	0.115275553685923	-0.234344560880748	0.814717494299477	0.949113072170507
HDGF	9.43521143527866	0.0839635248840097	0.0756087759413425	1.11049972491486	0.26678374658419	0.673868288807696
PRCC	16.6902820277384	-0.018767898174322	0.0469500156312638	-0.399742107046809	0.689346475122971	0.913760654491037
SH2D2A	1.71741462859646	0.502978652671204	0.262101861347003	1.9190197661561	0.054981832373176	0.37899977915951
ARHGEF11	73.9917187567347	-0.0486543307607793	0.0344760090254587	-1.41125182804224	0.158170372990486	0.561192695229914
ETV3	7.24159889292899	0.0646339756225891	0.0878117080786851	0.73605191194633	0.461699106213439	0.807256679791816
CD1D	1.29984784132772	-0.0560226193036163	0.206207276069985	-0.271681098607804	0.785867235954626	0.943028044560219
MNDA	31.7634359008574	-0.079688677622657	0.0750731240643913	-1.06148077112532	0.288471467064902	0.693325769529641
PYHIN1	7.50030177607773	0.152057801749412	0.228653423332142	0.665014324008318	0.506041331405616	0.830673720005062
IFI16	201.914268351453	-0.0547789658142605	0.0432683424992355	-1.26602875567116	0.205502787366381	0.611697111969401
AIM2	3.80113710717701	-0.0806084567776753	0.155623946763993	-0.517969492830816	0.604479554621475	0.877265453210509
CADM3	4.46952735411166	-0.0409374863656966	0.135282610018075	-0.302607159635868	0.762189257554907	0.935037860082571
DUSP23	3.57404905976482	0.0424002461185089	0.114813056542749	0.36929812161844	0.711905525490699	0.919647347376878
FCRL6	1.86479901588549	-0.308246736398159	0.280334500387657	-1.09956760930925	0.271520561203632	0.677314273101556
SLAMF8	4.10714791607135	-0.00170301685407392	0.185494366590695	-0.00918096266412088	0.992674754544717	0.99786845237259
AL590560.2	1.43661491268798	0.144721272320541	0.190638417689158	0.759140125452123	0.447768738343974	0.797761805433037
TAGLN2	3.07415690279935	0.0616000172625419	0.144971844334916	0.424910213049594	0.670902129215948	0.904005207347017
KCNJ10	1.20996280789325	0.191624984978567	0.199264202005501	0.961662872959373	0.336218977823337	0.727195498474827
KCNJ9	1.80248539203794	-0.000820784967187991	0.183764740667333	-0.00446649865587571	0.996436261530833	0.998845860873555
IGSF8	7.07334492803455	0.0269026357924815	0.108140425173448	0.248775014055401	0.803534819486231	0.946495391206332
ATP1A2	4.4623690643596	-0.199620600015067	0.151789979640603	-1.31511052631876	0.188472759408643	0.594025745794383
PEA15	14.6887965217394	-0.0446593482448787	0.0644174648232625	-0.693280127794649	0.488133771546891	0.821692773057
DCAF8	12.6704564189795	0.112312769007829	0.0672242646734235	1.67071770220836	0.094777450623252	0.463310266499157
AL139011.2	3.34894702959935	0.0517877560861171	0.121626106196928	0.425794738526498	0.670257421169444	0.903815590304996
COPA	78.5022799342791	-0.0231189604314981	0.0483177055067061	-0.478478027651568	0.63231000937203	0.89025674935774
NCSTN	11.9563427860138	0.013266181939414	0.0614603573496106	0.215849411091946	0.829105131559755	0.954391844975797
SLAMF6	3.01502335865693	0.239754221713674	0.191218836055408	1.25382115412627	0.209907018428645	0.615895091626163
AL138930.1	1.63611055497495	0.120526020687447	0.176225182981361	0.683931879929981	0.494018181954213	0.824357970401735
CD84	87.2477469369542	0.101429265801234	0.0576687751201532	1.75882469481805	0.0786072889698069	0.430637508552286
CD48	2.42601769653448	-0.0019348283234469	0.202989972541263	-0.00953164483557727	0.992394962902604	0.997743719692485
SLAMF7	1.07791744888385	-0.0115921026314194	0.288444422445787	-0.0401883403850464	0.967942973146454	0.992552256460148
LY9	1.45941844050814	0.401011265132116	0.254224804993737	1.57738842652272	0.11470617680633	0.496162398979962
CD244	2.54183668206073	0.120977196366793	0.194587434105237	0.621711247301645	0.534131754609218	0.844313160297449
F11R	4.54115714975091	0.504737892434866	0.100595574905227	5.0174959774363	5.23492973058744e-07	0.000710189603359604
AL591806.3	2.00535430578764	0.276684041927328	0.168021067963843	1.64672231453063	0.0996151354293864	0.472522780042191
USF1	10.7284406116211	0.0367432055469798	0.0807004062654134	0.455303848485422	0.648890657939506	0.894848709009566
ARHGAP30	45.7154233568005	-0.0173568072816085	0.0449607753420794	-0.386043326645305	0.6994645811912	0.916669003698628
PFDN2	17.1550842646288	0.0148686818386597	0.0604430627395765	0.245994844813251	0.805686223153636	0.947459062893751
NIT1	12.0436029298667	0.118943302191714	0.0604165232530318	1.96872139917031	0.0489850925719345	0.359923454677981
DEDD	7.97867096416343	0.052307479013386	0.0760396435251943	0.687897478057678	0.491517344837412	0.822616387427349
UFC1	8.9169045862831	-0.155121800384911	0.0837762346600133	-1.85162058207124	0.0640803253934842	0.399730041548766
USP21	2.37641111745209	0.0913757055887247	0.126706453463987	0.721160628291881	0.470810692449829	0.81311252536198
PPOX	4.7312982476705	0.158429018569844	0.0896365708336719	1.7674596104733	0.0771512874159794	0.428112498949529
B4GALT3	5.06475613153552	-0.061706001134683	0.0918713903609021	-0.671656332752567	0.501802506804386	0.828294001430322
ADAMTS4	1.06092935479806	-0.123799081116578	0.258601768942767	-0.4787248038662	0.632134417762186	0.890189857154393
NDUFS2	27.6023586007396	0.0327662080657778	0.0522910366177443	0.626612325651601	0.530913386859897	0.842818874788688
FCER1G	37.0385482204287	-0.0755957236270275	0.108328057467832	-0.697840664681684	0.485276844972727	0.820084116360354
TOMM40L	5.00549831611973	0.034295378812706	0.0951737179232992	0.360345057028714	0.718589108630478	0.921659240919004
MPZ	3.17593743224306	-0.228161151187905	0.113025701489639	-2.0186660925862	0.0435219364888864	0.34262873444084
SDHC	26.3320959349168	0.0809285188059959	0.0388145876956989	2.08500266550464	0.0370690585807355	0.320439702857041
AL592295.4	15.7207370467556	0.222375714278945	0.0705059112905129	3.15400099379848	0.00161048537411486	0.076296105517194
AL592295.3	4.01007521836756	-0.242416349601345	0.156231053386147	-1.55165278827237	0.120745324948878	0.505911895969152
FCGR2A	90.2671347708525	-0.129900082588025	0.0886188173922362	-1.46582956544177	0.14269472434276	0.538189193825784
HSPA6	22.3651498746942	-0.151481162197431	0.165880644703182	-0.913193715086432	0.361140668823116	0.743147021628151
FCGR3A	77.8224719226069	-0.144662710473626	0.0947005891617698	-1.52757983613502	0.126616891274726	0.516060865321242
FCGR2B	8.8795786960553	-0.205166437418939	0.136210993854828	-1.50623992684175	0.132005593243583	0.526174099199041
DUSP12	13.0139945414345	0.0716351003990893	0.0659189636951228	1.08671460204386	0.277162958700069	0.68263786642699
ATF6	197.128116405611	-0.032337104496996	0.0520407136238693	-0.621380881336802	0.534349048313396	0.844313160297449
OLFML2B	32.0825024844774	-0.206132350316766	0.100617954568465	-2.04866369228868	0.0404950118511277	0.333603592336935
NOS1AP	15.9516577901088	-0.10989725420565	0.172944914520584	-0.635446578526424	0.525137197738741	0.840355581764359
SH2D1B	1.18728858064357	0.288764559344306	0.274334208251526	1.05260135505795	0.292523735877666	0.69509818680329
UHMK1	26.4890551369469	0.0271752460434899	0.0514465187089984	0.528223225311001	0.597344411223487	0.874195415189575
UAP1	3.79955509350617	-0.140738877139162	0.113412889964943	-1.24094251705133	0.214626984755673	0.621339904401412
DDR2	1.57773658563287	-0.306988762949546	0.201452835676268	-1.52387412129991	0.127540159189335	0.517460233434425
HSD17B7	15.2649080294909	-0.0725778127322969	0.0741546889958143	-0.978735312832255	0.327710779100177	0.719815713351772
RGS4	6.62098638938476	-0.521871513846643	0.162440638540311	-3.21269060831188	0.00131497860304663	0.0700308830457655
RGS5	2.83646732345927	-0.56442704869219	0.137081318733373	-4.1174614740176	3.83068540686712e-05	0.00968903700452169
NUF2	2.42752163584706	-0.211751508944608	0.19629708253927	-1.07872978143853	0.280708205397292	0.685182706108006
PBX1	14.8974122756195	-0.213388168861138	0.10756438073123	-1.98381813208528	0.0472761180367586	0.353103858589864
MGST3	33.9279748156952	0.0258060517078222	0.0616246071694859	0.418762129174275	0.675389984592885	0.906498416221377
ALDH9A1	7.8769612302439	-0.0107322803093344	0.0707262074047986	-0.151744038075004	0.879388821976737	0.967424945842894
TMCO1	14.0556616157408	-0.186699446209767	0.0644480230966894	-2.8968995050425	0.00376870457731508	0.115041654879228
AL451074.2	1.74825112949864	-0.19749337877996	0.152218993501513	-1.2974292776282	0.194483524248005	0.599762847946047
UCK2	25.6700754247547	-0.114745251525598	0.0776064320801056	-1.47855336793679	0.139259723689061	0.533841259587472
FAM78B	3.67888371987343	-0.114847105014473	0.117603683765731	-0.976560438729548	0.32878681274878	0.72069412553614
LINC01675	0.907476695993522	0.180921773520294	0.188862706660486	0.957953937648119	0.338085986238927	0.728251626840849
POGK	17.3915573592355	0.0544388782112451	0.0540501108688564	1.00719272053543	0.313842170567458	0.70907940404138
TADA1	5.06794994187033	-0.24660747217735	0.088579519020013	-2.7840236084555	0.00536891261218611	0.133667879876778
ILDR2	1.22644707836686	-0.350904322063934	0.190396154405593	-1.84302210913576	0.0653257825099864	0.401495255469665
DUSP27	5.79742134626291	0.0915866855768657	0.145889760122235	0.627780082029943	0.530148015896872	0.842778716736619
POU2F1	106.049649260222	0.062460659902091	0.0363953335096209	1.71617220887892	0.0861305281330819	0.446193760820223
CD247	30.6086624508514	0.0651207890353652	0.172464286125672	0.377589995576896	0.70573519781924	0.919318502389271
CREG1	43.5683017551738	0.0401886293595262	0.0706143230206415	0.56912857959112	0.569268884525026	0.861842869827465
RCSD1	246.692758535469	0.0641074227750288	0.0465370545952556	1.37755651561078	0.16834025442654	0.572915004897078
MPZL1	114.064896528429	-0.0656535925118631	0.0543008853573614	-1.20907038770709	0.226635804648299	0.6352528386113
ADCY10	3.17269067456626	-0.0124508313396453	0.154697870437136	-0.0804848270015771	0.935851663382433	0.981978330444803
MPC2	12.9177597052476	-0.210420603412728	0.0938622217924938	-2.24180292554672	0.0249741120829339	0.27427977264615
DCAF6	147.042487819644	-0.0261690045660963	0.0569929113998654	-0.459162445352074	0.646117516717906	0.89359052574881
GPR161	8.50781765284269	0.186196451223848	0.0965284877868647	1.92892746476015	0.0537398676838457	0.374922882396461
TIPRL	18.2452177243222	-0.0901773080431811	0.0547528853911726	-1.64698732128772	0.0995606518924836	0.472414501809708
SFT2D2	49.2478666668323	0.0276223665253979	0.0431812250211953	0.639684643310596	0.52237764119215	0.839544973754442
TBX19	15.8269094839764	0.128118883282744	0.0858910557953718	1.49164406114621	0.135792480893572	0.531973050002404
LINC00970	1.65868702071595	-0.21220747364746	0.170630378821805	-1.24366759959595	0.213621925394351	0.621055911291624
ATP1B1	49.2132012583477	-0.157232064376379	0.103116502468839	-1.52480020764759	0.127308938116645	0.516852499519386
NME7	19.1222693454841	-0.0911286858618398	0.0605151531585131	-1.50588209903622	0.132097442677391	0.526174099199041
BLZF1	15.4721205733566	-0.0349748012927103	0.0579942502697633	-0.603073600055579	0.54645972803157	0.850789621430895
SLC19A2	6.02399879871668	0.203473778073612	0.103629295346241	1.96347738729455	0.0495907294699087	0.36152538147506
C1orf112	21.5289500906261	-0.135053585448106	0.0729653959140703	-1.85092650778125	0.0641801266554202	0.399933875714865
SELL	6.10436453249149	-0.104510013798571	0.158238166676179	-0.660460216355017	0.508958540660815	0.832352347295816
METTL18	1.41403908332714	-0.0513618618520154	0.163552744104698	-0.314038520925922	0.753491782135077	0.93167507474832
SCYL3	12.2158024585498	-0.0126685444069238	0.0573502597958435	-0.220897768415025	0.825172035050245	0.953040724760653
KIFAP3	21.8625815579897	-0.0373421319041929	0.0626750497704448	-0.59580538094446	0.55130524859607	0.853052351011947
GORAB	6.75877653883538	-0.0148494691811136	0.0781972256296182	-0.189897647410769	0.849389336021398	0.960228711505084
MROH9	1.21716400883702	0.125967051448593	0.214206592591866	0.588063373421011	0.556489756323291	0.854612136658167
FMO4	8.05435584911822	-0.0819407499423989	0.0915698654461418	-0.894844057520141	0.370870455026907	0.749221578498245
PRRC2C	152.476203723038	0.0155705637199488	0.0328334373353555	0.474228864949883	0.635336711787075	0.891176716864164
MYOCOS	2.98392614236759	0.481420350793512	0.240068839663438	2.00534293192083	0.0449263981037056	0.347556887844221
VAMP4	9.51761762656752	0.0594539681431017	0.0668764942814817	0.889011434912561	0.373996934340198	0.752230420544482
METTL13	4.97471602322403	-0.136476129576216	0.08618375787456	-1.58354814111096	0.113296583171371	0.494798042337244
DNM3	60.4970448127559	0.0171760604058958	0.0774736889081512	0.221701853209273	0.824545987361876	0.952942246942042
PIGC	12.6849464209099	-0.174234976500945	0.0746334041514756	-2.33454414255738	0.0195672474779361	0.244058875221081
SUCO	39.6079383719819	-0.0736982695447174	0.038530935507755	-1.91270387218822	0.0557859732054267	0.380481754179426
AL031599.1	1.37913449722589	0.0156401253820503	0.218120643802874	0.0717040125563953	0.942837462826744	0.983847715546063
AL645568.1	27.3573697435175	-0.0123670057766169	0.0620586082898264	-0.199279457232757	0.842044147649088	0.957469126437621
PRDX6	12.4766975676211	-0.0687861828149809	0.0783487439894522	-0.877948762321465	0.379971525065324	0.756546373388902
SLC9C2	1.0847429000973	0.177139148146631	0.214343445539057	0.826426708319166	0.40856207792795	0.774590253833912
KLHL20	37.2820093604536	-0.00723851494469353	0.0414271363853626	-0.17472882695438	0.861292715575384	0.96391997340067
CENPL	1.98428231300405	-0.0338716693624082	0.141268663497695	-0.239767748372312	0.810510310800452	0.948646695535306
DARS2	6.11216520420311	0.0951069572340971	0.0798420681116381	1.19118854863723	0.233579574019143	0.640872951477784
ZBTB37	23.2837060145906	0.0550180681502767	0.0510048261628123	1.07868357348486	0.28072881086658	0.685182706108006
RC3H1	90.6337749875448	0.0436616071562619	0.0281420205641833	1.55147378478682	0.120788184975501	0.505911895969152
RABGAP1L	310.252855201644	0.0152200043997987	0.0334195551026688	0.455422112982686	0.648805589632716	0.894848709009566
Z99127.1	1.5922576524894	-0.026126587929467	0.192309984306702	-0.135856638040174	0.891934615395473	0.971132370169753
CACYBP	14.858639316044	-0.00549473641677658	0.126495804402247	-0.043438092217697	0.965352313145684	0.991940547343734
MRPS14	8.74520496305355	-0.135227194092143	0.075670224028396	-1.78705951817188	0.0739278694513918	0.423656233367967
KIAA0040	5.5525239919952	0.281180583595948	0.10922827496939	2.57424722375909	0.0100458462674734	0.179537920777852
TNR	5.424935914538	-0.212770541150349	0.119709538022467	-1.77739004481344	0.0755040875770944	0.425183738890427
AL513329.1	1.84856080921813	0.0198697507602089	0.142099554349304	0.139829789412047	0.888794475968051	0.970119950619604
COP1	204.74942412079	-0.0181193621919997	0.025762966692927	-0.703310391538651	0.481862336134835	0.818791362601529
AL359265.3	3.26238733209332	-0.0991578178841124	0.119111559743361	-0.832478544465032	0.405138883827599	0.773631045854844
PAPPA2	3.10825819413585	0.0465751192722363	0.138480916698805	0.336328790872585	0.73662294122108	0.926865442819745
ASTN1	10.3253020550592	-0.480313657388363	0.152806177259878	-3.14328691418994	0.00167062000605848	0.0779083198450336
BRINP2	5.6850105518671	-0.532962999466513	0.171731182034745	-3.10347249201769	0.00191264014354926	0.084695337869987
AL122019.1	0.95470113502924	-0.18415001047356	0.211413016500515	-0.871043862491369	0.383730204042029	0.758943804417434
SEC16B	6.61966678117828	0.053881853444917	0.0871884530691762	0.617992997331499	0.536579954669592	0.845374014308944
RASAL2	231.707202574168	0.12453573312691	0.0524661411936149	2.37364003324236	0.0176137126939014	0.231271375607646
RALGPS2	69.4381561137278	-0.186550741956729	0.0729048047784922	-2.55882643844297	0.0105026162422303	0.183097213450101
ANGPTL1	4.43499683861816	-0.322250367730099	0.169869387411586	-1.89704791805307	0.0578216140985911	0.38589979749252
FAM20B	17.7702985653464	0.0270360797827783	0.0497741664287073	0.543174938378983	0.587009360176791	0.869999328774628
TOR3A	9.23343056601874	0.0117588929735206	0.0682428933908105	0.172309414054007	0.863194283702421	0.964180261653536
ABL2	84.4721866307119	-0.0662542845537995	0.0604503345253579	-1.09601187609652	0.273073577264782	0.678751191690559
SOAT1	90.5091277720814	0.0550563052265134	0.0303613681937902	1.81336706814728	0.0697752252861789	0.413711601901834
TOR1AIP2	25.931351424346	-0.0026517159776942	0.0487433470082179	-0.0544015981759959	0.956615205581966	0.989366464266386
AL353708.3	1.22522703747503	0.184564295928543	0.182100138692124	1.013531880064	0.31080617655761	0.707557880726421
TOR1AIP1	19.0011958478042	0.0318654864488037	0.0529512015523604	0.601789676430548	0.547314147850831	0.851036678107595
CEP350	158.596958258367	0.0822493134119219	0.040305542191051	2.04064525474076	0.0412861005309169	0.335743668491359
QSOX1	24.567027918125	0.035656185944524	0.0498408254313008	0.715401192415472	0.474361175898726	0.814063355265637
ACBD6	87.3788036088873	-0.0603311657769462	0.0385584500201527	-1.56466781588508	0.117660818619744	0.50109942815709
XPR1	89.014848298474	0.162942393300243	0.0394767346803754	4.1275549920608	3.66640769122493e-05	0.00959891262739467
KIAA1614	1.01401682945278	-0.0407744961114348	0.172899900094384	-0.235827181445313	0.813566775199629	0.949097638078804
AL162431.2	5.40167051514604	0.100620722408361	0.112329540634969	0.895763677475923	0.370378993025095	0.748938443484214
STX6	49.4306478148215	0.111628783863629	0.0510956560395021	2.1847020376317	0.0289107006978015	0.289680873149077
MR1	28.891982049412	0.00388808003793405	0.056930646183706	0.0682950273458665	0.945550782491844	0.984885483850478
IER5	16.5727638279031	0.0298513700265702	0.127973439637267	0.233262230906523	0.815557785053004	0.949113072170507
CACNA1E	4.20279582200448	-0.123021761449007	0.12324325708527	-0.998202776837436	0.318181040212155	0.711815133415534
GLUL	83.4571228765607	-0.378148023301553	0.123477202622942	-3.06249263239539	0.00219501878894273	0.0890855047637127
RNASEL	6.34617064174569	-0.02642864681205	0.0772513802859521	-0.342112292547036	0.732266386901052	0.925347880500807
RGS16	27.6271468093282	-0.246607406024023	0.178100308552991	-1.38465456925724	0.166158116918213	0.571664039596729
NPL	207.168943352652	-0.000854589779262278	0.0565831800394607	-0.0151032476199869	0.987949810032072	0.99751739682791
DHX9	55.689923816708	0.0129227964534421	0.032581810895219	0.396626095922077	0.691643205912178	0.914545802406163
LAMC1	1.71253456942398	-0.0649413463702536	0.18380069061566	-0.353324822408043	0.723844938476987	0.923953298853141
NMNAT2	7.07407917693016	-0.230649603390487	0.118283303441095	-1.94997600405496	0.0511789791727746	0.367628180061451
SMG7	54.1999973805951	-0.0143095723178657	0.0358509820019772	-0.399140316911725	0.689789816805646	0.914104736363613
NCF2	19.150574205366	-0.0401286526194706	0.0804282297276543	-0.498937409854153	0.617823478398248	0.884828680257963
ARPC5	36.1860346955189	0.00442851958977028	0.0539526192242528	0.0820816422528671	0.934581791218115	0.9815274553645
RGL1	97.8426587729578	-0.135485073004249	0.0923813238934467	-1.46658509852617	0.142488956146018	0.538010507176212
COLGALT2	3.07732569620358	-0.120291461583797	0.131168678763173	-0.917074584558288	0.359103558065878	0.74178575464018
TSEN15	20.9803130797866	-0.00613139330091042	0.054295876526142	-0.112925579126774	0.910089556828948	0.974889578361316
C1orf21	8.80031618495484	0.0393946783540517	0.154122637807569	0.255606047978741	0.798255047900109	0.944692292190091
EDEM3	46.5645090772555	0.00944881426713177	0.0454764514682794	0.207773780980306	0.835405605595282	0.955717948794683
FAM129A	139.314797223049	-0.292299521083975	0.116642320391161	-2.50594741345805	0.0122123781285206	0.198092737839035
RNF2	26.001304042952	0.00120758927313871	0.0454549086681165	0.0265667517221468	0.978805292176459	0.995651344528107
TRMT1L	18.0103333325188	-0.041107481696531	0.0602921472119686	-0.681804904907596	0.495362322378637	0.824702924180945
SWT1	18.8853689238951	0.00250239481410645	0.0571771412609483	0.0437656510787393	0.96509120730406	0.991896630133024
IVNS1ABP	36.0672723597738	0.0630247363396494	0.0590093304957623	1.06804696494863	0.285499327225255	0.690967638693234
HMCN1	1.05048828336445	-0.0795750602596559	0.204355919922331	-0.389394446169702	0.696984379810596	0.916210949388325
TPR	46.9087693369572	0.00992209289231755	0.0374243444920759	0.265124026271681	0.790913919128752	0.944526921827654
ODR4	31.7009666656794	-0.0347864213741274	0.0369589856576555	-0.941216885559247	0.346593725264246	0.733439898201693
AL596220.1	11.4595820393466	0.0876246839835071	0.0742998815431177	1.17933813841489	0.238263557431445	0.644379838080243
PTGS2	0.985829651570567	-0.274130056170511	0.329468634607352	-0.8320368841702	0.405388125554467	0.773631045854844
PLA2G4A	118.762697701487	-0.0202163052291614	0.0427578587309861	-0.472809112269949	0.636349372416029	0.891230530457613
ERVMER61-1	12.6481852693662	0.119794518335404	0.11573685468143	1.03505939110876	0.300641175786974	0.699262510328712
BRINP3	4.94499031714215	-0.443766556627216	0.146271418808508	-3.03385692325973	0.00241448909860135	0.0913315293260931
RGS18	18.6942001830974	0.0987527089945651	0.0768900472703074	1.28433669246423	0.199024173542215	0.604539095233637
AL390957.1	6.3746929663308	0.0614262682349111	0.100197696737791	0.613050701112008	0.539842815894239	0.847050053345007
RGS1	82.749767754145	0.0951637725137115	0.181727457121396	0.523662048768674	0.600513616311228	0.874886722270082
AL136454.1	7.94216162186038	-0.222125256287397	0.173058211097354	-1.28352913669286	0.199306758409272	0.604726053101672
RGS2	10.4804159000091	-0.42194984165699	0.192153902334699	-2.1958952513076	0.0280994417101393	0.288226444119025
UCHL5	17.9191379833155	0.00222547226070755	0.0542463967346589	0.0410252550338641	0.967275762201806	0.992459106492974
TROVE2	21.5975004850689	-0.0102249611595696	0.0503685766485271	-0.203002781494493	0.839132858160858	0.95685639507408
GLRX2	4.77493641953804	0.00475662463352856	0.0931985005469718	0.051037566115468	0.959295586109981	0.990274928029125
CDC73	68.825817709635	-0.0546501878654918	0.0345108053894706	-1.58356744355105	0.11329218753408	0.494798042337244
B3GALT2	1.14936326491558	0.0408498319198487	0.194627789754579	0.209886943541615	0.833755912811594	0.955611672725453
KCNT2	3.64035999328736	-0.48143923041844	0.151801657808976	-3.17150179627334	0.00151652930186567	0.0736229614973533
ASPM	2.06173856690975	-0.203453197858489	0.451163297917848	-0.450952457341811	0.652023814731454	0.896325387832372
ZBTB41	11.5483895676402	-0.108456388858954	0.0600939562511553	-1.80478030778459	0.0711090670860815	0.416578273202462
CRB1	2.80031401870556	-0.12127020009399	0.150808000304569	-0.80413638433687	0.421318213633717	0.782303186518742
DENND1B	35.3894707678267	0.0466262415131346	0.0579845484363744	0.804114937004242	0.421330598805002	0.782303186518742
NEK7	93.5728725449759	0.0646017418408372	0.0450583898994873	1.43373391692303	0.151648209415348	0.550731329617491
PTPRC	359.631155062078	-0.0116113252581995	0.0383010914925226	-0.303159121730678	0.761768600076327	0.935037860082571
AL157402.2	5.06163125750599	0.11639187988159	0.142777002039767	0.815200474997866	0.414957566033635	0.778329491194266
MIR181A1HG	61.9144704479799	0.0213506902759534	0.120231367199164	0.177580034007147	0.859052805860145	0.963376044326366
LINC00862	15.1905841228183	0.0492202592335815	0.108435713609638	0.453911885624428	0.649892248511275	0.895507112145315
AC104461.1	2.02975091316697	0.022005448089698	0.16457573021705	0.133710165287897	0.893631766612569	0.971181123465137
ZNF281	7.78914213855096	-2.37139275959641e-05	0.0837527460517282	-0.000283142090425521	0.999774085300555	0.999841085306271
KIF14	1.8250084804752	-0.26405245243236	0.269849160832387	-0.978518708814413	0.327817842814489	0.719932369634416
DDX59	11.464388733627	-0.110605898709942	0.0755371942757253	-1.46425743993362	0.143123621147936	0.538189193825784
AL445483.1	1.09303325530109	-0.0230552899380254	0.187883212409525	-0.122710750164162	0.902336150807485	0.973016646745383
CAMSAP2	84.0470033755038	0.0342535530079515	0.0321795572429285	1.06445072408443	0.287124565632896	0.692385400021943
KIF21B	18.4091357980026	0.0913568852426601	0.0741581260486122	1.23192008901052	0.217978936341805	0.625677950957638
AL358473.1	1.51614301695555	0.278728824820648	0.169083225935872	1.64847117907699	0.0992560201779875	0.471490174781062
TMEM9	5.02647067862298	-0.139867173927155	0.0989936672804854	-1.41289011478745	0.157688036081309	0.560753518667136
TNNT2	1.20458116944871	0.520446495336833	0.200470285967418	2.59612786416347	0.00942809727186083	0.174361309398167
PHLDA3	3.04535287722193	0.0542349395700094	0.124282812269699	0.436383266354783	0.662558677816404	0.899996645644839
CSRP1	4.27165467107819	-0.0802212878435582	0.106866752215454	-0.750666471849205	0.452853405844668	0.800402485635034
AC096677.1	5.23779483378065	-0.172481743986774	0.108916552453424	-1.58361369416768	0.113281655685136	0.494798042337244
NAV1	35.4808868612422	0.23183930475603	0.0917137828287041	2.52785674743175	0.0114761166429221	0.193293553794951
IPO9-AS1	10.1465311175477	0.0997615422865219	0.104505256337991	0.954607890380875	0.339776025471422	0.728724959273637
IPO9	48.3464538339092	-0.0173800178005881	0.0345966512187712	-0.502361274525847	0.615413414325237	0.883059075189953
SHISA4	1.68278972147414	-0.103314347668606	0.152961330193531	-0.675427884537152	0.499403954453571	0.827890053055304
TIMM17A	8.70335888472923	-0.102454387407442	0.0933863100586332	-1.09710285525914	0.27259643222295	0.678536160495244
RNPEP	25.8953462399318	0.0670565459706336	0.0493294219737778	1.35936208630783	0.174031878992594	0.579534476910439
GPR37L1	1.2731209467505	-0.105635955343311	0.205071572515281	-0.515117497991781	0.60647091597182	0.877994322763627
ARL8A	15.5646805488455	0.0230677134870569	0.0566553022533159	0.407158951935639	0.683891247678403	0.910417768488314
PTPN7	10.406950602187	0.0137992283859371	0.131949574643278	0.104579559450971	0.916709434945389	0.976240269584674
LGR6	1.26328961690708	0.436163642427529	0.269214298802855	1.62013549936637	0.10520317319273	0.481726589001261
UBE2T	1.54616665316949	-0.0705224819203157	0.169512544875715	-0.416031049336331	0.677387283078713	0.907430935566385
PPP1R12B	77.0762683448618	0.00371347831458095	0.0343004306194716	0.10826331470232	0.913786822153842	0.9757041175588
KDM5B	27.9902132783579	0.0861799652606031	0.0643892288158064	1.33842207533083	0.180758886709325	0.586660475503102
RABIF	4.44237775855967	0.0983657441526912	0.100883141278155	0.975046404249815	0.32953724223563	0.721068074176292
KLHL12	14.4323987452043	-0.0301469649087448	0.0527377241119716	-0.571639474709553	0.56756624652784	0.860576213872684
ADIPOR1	13.1105177779427	0.0525262164046225	0.065385698732691	0.803328823010052	0.421784702702388	0.782485161530368
CYB5R1	10.0757845282425	0.120209404639705	0.0668113518129027	1.79923622824363	0.0719813209539097	0.4187753630882
TMEM183A	4.90420468810103	-0.0826273481228601	0.0813776832334974	-1.01535635864414	0.309935988165009	0.707017410058678
PPFIA4	4.82708228631355	0.15729698837763	0.142750336007377	1.10190275397671	0.270503951195521	0.675829644013185
ADORA1	4.96439750859135	0.273034774281589	0.159675790705204	1.70993218869146	0.087278413324752	0.449650954863462
MYBPH	1.69134398961246	0.726809599699609	0.312958501839376	2.32238330458471	0.0202123055215022	0.24784571511699
CHI3L1	9.71068615363227	0.840828431199697	0.239981970113062	3.50371501160508	0.000458816092627761	0.04333488955876
CHIT1	2.4664610784422	0.218680028340437	0.167688603780134	1.3040840188947	0.192204937124472	0.597432675840137
BTG2	40.515541537957	-0.163658209876326	0.0973738178484086	-1.68072089081593	0.0928171408503463	0.459863941869096
ATP2B4	61.6229153412236	0.0129856270319004	0.0852653029908901	0.152296732391695	0.878952902032596	0.967327298782386
SNRPE	4.16811830021503	-0.0357880344534028	0.0997960450921629	-0.358611750799865	0.719885554892325	0.922445663469952
PLEKHA6	7.99068156399244	0.116177618628996	0.0929751198131849	1.24955599801787	0.211461785457389	0.618026679275484
AL606489.1	2.2019008572346	0.0178217718896633	0.137579719798986	0.129537783008297	0.896932130271345	0.971412043807691
PPP1R15B	8.82146601752765	0.0712774086677186	0.0754715238472328	0.944427845553989	0.344951057592616	0.732769342698166
PIK3C2B	26.5049252104309	-0.017788144987171	0.0658875740941234	-0.269977233670189	0.787177768371777	0.943418826119776
MDM4	92.084717720943	0.0226841236595288	0.0352407750109087	0.643689693331289	0.51977667467526	0.838584027777872
AL512306.3	2.52088838580299	0.051011444529917	0.125449820082698	0.40662827970809	0.684281023589478	0.910746564974064
LRRN2	1.43434951912697	-0.210425940907868	0.169965738589337	-1.23804916599273	0.215697831012482	0.622844181927103
NFASC	5.69498611458136	-0.0574914472085926	0.116637779952795	-0.492905876911067	0.622079094575275	0.885640748745166
CNTN2	3.82213636322546	0.0114282935611824	0.142869942575117	0.0799908879026374	0.936244503148368	0.981978330444803
RBBP5	13.1537039794995	-0.0119190807775808	0.0607397491282871	-0.19623197245031	0.844428604118762	0.958431405748928
DSTYK	23.6209626077019	-0.0168170724623506	0.0512807645720783	-0.32794114133601	0.742956166012496	0.929427015290844
TMCC2	3.45788893966531	0.0360549696259525	0.114415809811829	0.31512226924976	0.752668820838575	0.93149899245364
NUAK2	6.71608564879559	0.00865842041229048	0.109281019719038	0.0792307798239006	0.93684906278099	0.98199048703243
CDK18	21.3354531283865	0.120267773639313	0.0763195784055462	1.57584431350283	0.115061687074716	0.496836098442127
MFSD4A	2.87801189421407	-0.244465563964613	0.145273242273709	-1.6827982919526	0.092414145811039	0.458960685556185
ELK4	28.071463696088	0.0209972368719306	0.0446805429704389	0.469941399007228	0.638396885659063	0.891402884990704
NUCKS1	68.7744639810083	0.017397398836851	0.0351496071937737	0.494952866498396	0.620633391698646	0.885223090842492
RAB29	29.7416901762605	0.0518911061189433	0.0484631787089025	1.07073261600587	0.284289672937108	0.689045767295837
SLC41A1	5.44649618058819	0.168789226683707	0.0885751340376978	1.90560509467443	0.0567014606474906	0.382529790796792
RAB7B	1.4889154411606	0.688126873767787	0.35579127399073	1.93407462203729	0.0531039536561432	0.37380674547671
RHEX	1.80753489480029	0.226360373827424	0.263438174581375	0.859254260272373	0.390200253266703	0.762116917156488
FAM72A	2.85482629222387	0.0709739424751514	0.125697170795759	0.564642322701712	0.57231707223338	0.863560134090524
SRGAP2	935.609993736953	0.036337285653707	0.0348624388365645	1.04230475165712	0.29727041006148	0.696196850180081
IKBKE	32.8193534797368	-0.171056400444678	0.0907297028151249	-1.88534068929147	0.0593838560040814	0.38945633271632
C1orf147	3.11749717525365	-0.0684356695189615	0.175262455688483	-0.390475354519745	0.696185076070131	0.916210949388325
RASSF5	19.9650123258761	-0.00478830241087617	0.0839053577701923	-0.0570678981429388	0.954491108303163	0.988529476239305
EIF2D	7.8944762123624	-0.00420763234746079	0.0630683350814569	-0.0667154498691991	0.94680823449864	0.984973775705953
MAPKAPK2	31.1359154409617	0.0709586369390168	0.0497315543473905	1.42683328261466	0.153627955250539	0.553221872858067
IL10	2.13261182481267	-0.469100575696012	0.189900484791162	-2.47024422403078	0.013502083665548	0.206119897088003
FCMR	1.62690988843851	0.327225909435185	0.213595220521423	1.53199078442097	0.125524708889003	0.514051929404662
PFKFB2	17.8494100159223	-0.0698532417611156	0.0668877134444419	-1.04433592006605	0.296329999565003	0.695898495227699
YOD1	4.23863972722034	0.0563429843406254	0.102853415165341	0.547798867446955	0.58383001634839	0.869530812943333
AL596218.1	1.13137912971478	-0.226650955782452	0.214210942942945	-1.05807365706252	0.290021863173519	0.694251342099413
CD55	21.0615164518494	-0.107267599683637	0.126337974987514	-0.849052707186722	0.395851964428662	0.76655913520148
CR1	6.01218098388105	-0.70139293832567	0.230424244257199	-3.0439198817238	0.0023351732065206	0.0909863962425769
CR1L	1.37433593203059	-0.304552316016804	0.212308172815173	-1.43448229984973	0.151434676621974	0.550447701065128
CD46	35.5211839588076	0.0492380032668765	0.0429777887551573	1.14566162413295	0.251935188382096	0.658544196221058
MIR29B2CHG	110.250454569516	0.123692074142215	0.0523096437328455	2.36461320161024	0.01804891045766	0.233400251958111
PLXNA2	23.401826481615	-0.0613317978765171	0.112802944442097	-0.54370741987147	0.586642825687076	0.869937166074539
CAMK1G	1.71450151721326	0.059125239646444	0.172999666323356	0.341765050204965	0.732527713390695	0.925347880500807
TRAF3IP3	62.0942018491879	0.118125970018127	0.064639640379806	1.8274540100169	0.067631535006579	0.408793344754683
UTP25	7.46393056044328	-0.0111917691769702	0.0789859950496722	-0.141693083310934	0.887322438535855	0.969699524572236
SYT14	4.79098558663322	-0.431055080796592	0.14118890965998	-3.05303781886755	0.00226537386389075	0.0899012446848143
HHAT	11.5641986346551	0.0067609063079695	0.0908427705811456	0.0744242636449567	0.940672802741638	0.983208300185292
KCNH1	2.50030567649088	-0.120510229127636	0.145312182857511	-0.829319515802781	0.406923630552693	0.774423112747265
RCOR3	49.89878448357	0.0651790486521959	0.0450411946309965	1.44709857689567	0.147869316558842	0.546771062783511
TRAF5	10.1814113214703	0.0437532102935583	0.0814255073008193	0.537340346335405	0.591032540965556	0.87102297144272
LINC00467	6.06832354165185	-0.101028076425496	0.139192415443166	-0.725815958461809	0.467951602433995	0.811725694539982
SLC30A1	7.7444428825943	0.0186596182436368	0.0860326664825284	0.216889921079294	0.828294132469346	0.953973399617199
LPGAT1	53.5722473560619	-0.028050596637936	0.0375459822509931	-0.747099821504709	0.455003307947133	0.801843925896915
INTS7	16.0170460861755	-0.0390367730919934	0.0663578698912688	-0.588276464509144	0.55634674033397	0.854612136658167
DTL	1.94451640029134	0.164383236973443	0.363546410396303	0.452165754557301	0.651149576696737	0.895916018167565
PPP2R5A	31.54084296464	-0.0114958951556427	0.0430213995837505	-0.267213416273533	0.789304846924102	0.944343480369467
AL360091.3	6.88548887558144	0.039086110722135	0.0941700362220596	0.415058890175716	0.678098792984887	0.907883392043197
TMEM206	16.3294338665382	-0.0804641899553476	0.0493940113665163	-1.62902723891531	0.10330725275403	0.478477384496709
NENF	7.63128022095538	-0.0585626923038251	0.0831407693490052	-0.704379966199167	0.481196178760594	0.818770635917566
AC092803.2	1.7994311615441	0.0282164719107968	0.168383238683512	0.167572925496651	0.866919272295189	0.965249495654372
ATF3	5.87096726860672	0.179081588777839	0.184433795976277	0.970980333782609	0.331558071892742	0.722945807547543
BATF3	15.9097802251083	0.0476387837856535	0.0869819104639621	0.547686105439026	0.583907454316506	0.869530812943333
NSL1	58.5967829181922	-0.00518059173091212	0.0372551548963835	-0.139057044463262	0.88940507190984	0.970346640183146
TATDN3	30.1037224937256	-0.0156568455962193	0.0571671248150362	-0.273878486050802	0.784178005315141	0.942461039725987
SPATA45	1.31650843823583	-0.259215703463216	0.177676747959967	-1.45891742413937	0.144587836784356	0.541179906780272
FLVCR1-DT	4.81450570842437	-0.151228239082023	0.105665625662352	-1.43119617315534	0.152374000028673	0.551637214515347
FLVCR1	16.2609785394222	-0.0455621455215768	0.0581497390262168	-0.783531384397703	0.433315131217881	0.789523185982715
ANGEL2	22.3749692789776	-0.0643141108481377	0.0521901762039375	-1.23230300271118	0.217835918576002	0.625628447442202
RPS6KC1	104.342654088041	-0.0838955632707958	0.0343366590852725	-2.44332341892808	0.0145526892463244	0.213539608282103
PROX1	7.90137667940108	0.115242507065497	0.125229301015147	0.92025193889374	0.35744111812349	0.740964735420263
SMYD2	16.4010456553849	0.129844703881951	0.0621573175826216	2.08896890875893	0.0367105220150999	0.318973423224572
PTPN14	34.0676705983272	-0.058459049511964	0.120843487844739	-0.483758376678705	0.628557358117251	0.88774952254247
CENPF	3.53441857873277	-0.146242222176533	0.240442968187773	-0.608220000271854	0.543041571402364	0.848211154494188
KCTD3	15.6894637364045	-0.0248087271186014	0.0524415558613416	-0.473073819247413	0.636160514437006	0.891230530457613
USH2A	2.06668528053406	0.01943551851197	0.136398966437759	0.142490218361286	0.886692805154523	0.969699524572236
ESRRG	18.5594221110779	-0.540411055617665	0.218050790630506	-2.47837237395487	0.0131983319679675	0.204102288039357
GPATCH2	55.7075196189588	-0.169223686127017	0.0533068143233044	-3.17452258731275	0.0015008320929549	0.0736229614973533
SPATA17	0.959890116208532	-0.339601259724852	0.205152999443835	-1.65535605448374	0.0978522946425689	0.46968471950822
RRP15	15.6433411299732	-0.00963098468150196	0.0785285813473667	-0.122643049400063	0.902389763256706	0.973016646745383
TGFB2	3.52445079509859	0.125849690567503	0.165548094264673	0.760200177033137	0.4471349391944	0.797394203823856
LYPLAL1	46.2928178541847	-0.0046742023201171	0.0476775088688809	-0.0980378889545538	0.921902207234082	0.977876484295419
AC096642.1	1.87826599085275	0.0046225310085363	0.143920335314673	0.0321186787011677	0.974377407645048	0.994395983936926
ZC3H11B	2.93265196054627	0.169073004886013	0.137378349047119	1.2307107055714	0.218431082655037	0.625908932658854
SLC30A10	2.77305553057558	-0.0190064198975485	0.187872874195285	-0.101166386999499	0.91941837907595	0.977311807888767
EPRS	26.3653579415732	-0.128131457404482	0.0627807475283764	-2.04093551684085	0.0412572369603107	0.335743668491359
BPNT1	4.05588417212076	0.193716016642434	0.088558078703246	2.18744601824038	0.028709979889892	0.289680873149077
IARS2	15.9217506271125	-0.11384680751042	0.047965974539759	-2.37349097152301	0.0176208238334044	0.231271375607646
RAB3GAP2	64.441637125326	-0.0329985065757166	0.0319313563252071	-1.03342013535664	0.301407327584621	0.700389528113563
MARK1	3.81084237958055	-0.52764814564896	0.157771237811009	-3.34438743696122	0.000824644859853769	0.0588812212612335
C1orf115	1.76692468114335	-0.311049807435458	0.165586774517104	-1.87847011539758	0.0603168815608701	0.390384286481225
MARC2	2.35700952439352	-0.178919257321118	0.153973082263481	-1.16201646866397	0.245228775450239	0.651065740757851
HLX-AS1	4.09818827885878	-0.0710174076835774	0.146336043317542	-0.48530359352052	0.627461006797199	0.887024717549026
HLX	5.09046537443814	-0.273112236778269	0.146468752857467	-1.8646450621727	0.0622311720870932	0.393786020246498
DUSP10	20.1030508975253	0.326639034363424	0.107456470448425	3.03973351255937	0.00236787562175093	0.0913069971663802
AL356108.1	6.71153570809454	-0.171753145845321	0.131943317442637	-1.3017191713403	0.193012403461581	0.597554050696177
AL513314.2	8.73886140536754	-0.0247661293785306	0.0719334803205838	-0.344292105263866	0.730626620880233	0.925008043157505
TAF1A	6.41541513039915	-0.0369018468798225	0.0782249985471809	-0.471739821862257	0.637112509409727	0.891402884990704
MIA3	37.6098873580939	-0.012220647573752	0.0447762201147009	-0.272927181938248	0.784909191298756	0.942469694547476
AL592148.3	0.972342509559551	0.582455465307937	0.200598785784444	2.90358420181975	0.00368917753075729	0.11398260101758
AIDA	55.146935396995	0.0128293727989783	0.0778723969605815	0.164748656773368	0.86914181764263	0.965317075549478
BROX	23.3098165235999	0.0971100835654468	0.0630703248316663	1.53971116883625	0.123630773144542	0.510684803039407
FAM177B	70.5299191880572	0.0763717639854751	0.138257183400959	0.552389120816891	0.580681782675287	0.868114029539502
AC093152.1	86.4416323840394	-0.0759466821883545	0.0679550888446773	-1.11760110213296	0.263737397866729	0.671397003519169
DISP1	5.85840612831189	-0.216628394195133	0.10125254390497	-2.13948594119717	0.0323963333192997	0.30292580025446
TLR5	70.8851387497197	-0.0811341049403117	0.0739867523173721	-1.09660314041466	0.272814914090429	0.678536160495244
AL359979.1	2.46241567153362	-0.703164897810461	0.228277683472564	-3.08030503513924	0.00206788690380126	0.0869269753955669
SUSD4	4.23757127825305	-0.367562379612043	0.129180224315782	-2.8453455748268	0.00443632645034725	0.123211583109857
CAPN2	7.54206375972498	-0.142643167615291	0.0933836632383899	-1.5274959523825	0.126637732949567	0.516060865321242
TP53BP2	16.1945741241473	-0.137057662268087	0.0592694205046752	-2.31245153235935	0.0207528133262737	0.250561677401281
FBXO28	55.225280999855	0.079777254630947	0.0378030847312219	2.11033716423301	0.0348293246179063	0.313232711993468
DEGS1	20.8887784828601	0.0460249763983857	0.0527101309212457	0.873171354234572	0.382569686035967	0.758380369914285
NVL	37.6266061653926	-0.0425577571493476	0.0416809556996571	-1.0210360207671	0.307237373101642	0.7048275663022
CNIH4	12.0053187287697	-0.0119095276632896	0.088807351756223	-0.134105199938642	0.893319387832014	0.971181123465137
WDR26	68.0132428874251	0.0240591952144033	0.0351230280775707	0.684997750230065	0.493345340643291	0.823880093824959
CNIH3	16.2631233756242	-0.0956892170297086	0.0700239393292721	-1.3665214774586	0.171775344398352	0.576929185916985
DNAH14	6.55466263993183	-0.221594817098949	0.134205854116828	-1.65115611801887	0.0987067008681202	0.470607059761967
LBR	24.2993353621797	0.063793664819564	0.0447694288525996	1.42493809848681	0.154175095451573	0.554262895834468
ENAH	4.65219957210326	-0.0454140199303903	0.118010313174963	-0.384830941538636	0.700362673237032	0.916832845806353
SRP9	12.9935940110548	0.00894788806969122	0.0586228443631635	0.152634833176293	0.878686253944866	0.967327298782386
EPHX1	7.64066273802612	0.00883222723041035	0.0976969107316413	0.0904043655451005	0.927965887697599	0.97990116797942
AL591895.1	8.72767708027114	0.0423055293098775	0.0848373114199919	0.498666548972087	0.618014313989101	0.885004088634425
TMEM63A	30.1715729251201	0.00899471787985327	0.0442810439701377	0.20312795438877	0.839035022727985	0.956817946215017
AL117348.2	3.83607327528295	-0.0930874796703558	0.112440829458213	-0.827879695648725	0.40773863490928	0.774590253833912
SDE2	3.85800692351396	-0.0981292752039008	0.102499280135703	-0.957365506118518	0.33838280245534	0.728251626840849
H3F3A	24.6882553677771	0.0507607404293219	0.0803357384858285	0.631857519281736	0.527479984128722	0.841010603364065
ACBD3	38.3148106181796	-0.0477576509887258	0.0415258421002915	-1.15007062044361	0.2501147858341	0.655993695367615
LIN9	5.56263826796255	0.0753296545275291	0.107269398723106	0.702247382983634	0.482524900671956	0.819287642818023
PARP1	27.1026299708808	-0.0346043343853575	0.0452855123738502	-0.764136973866713	0.444785620628217	0.795820004059996
ITPKB	58.6754334163402	0.19390328426008	0.0540215311944977	3.58937038570706	0.000331477593446133	0.03636795440337
ITPKB-AS1	1.57125067091607	0.200282833866408	0.19778438247446	1.01263219755114	0.311235874704052	0.707557880726421
PSEN2	3.70787793513021	-0.10044112121343	0.0969681459086112	-1.03581563071333	0.300288163983916	0.699204286336709
COQ8A	14.271397894846	0.0551107458124541	0.0589189244295621	0.935365781809873	0.349599825036615	0.735773618956524
CDC42BPA	17.1431570694224	-0.224876533274642	0.0997793530976527	-2.25373813613081	0.02421264670686	0.270250805390031
ZNF678	26.6166371389938	-0.0693966747666669	0.0470727472520434	-1.47424314104919	0.140416138111024	0.535577260736518
SNAP47	5.46917344088817	-0.0334308595677042	0.0791801792162068	-0.422212476640385	0.672869935471729	0.904790452196888
JMJD4	3.54728547616345	-0.0431547252920865	0.0980784809754724	-0.440001974570535	0.659935677200072	0.898688067793715
ARF1	44.6217223461647	-0.0481582903569826	0.0508446875789271	-0.947164642957548	0.343554889017893	0.73178270180046
C1orf35	7.61414218606998	0.047249734215661	0.081349772983863	0.58082195539788	0.561360456214138	0.857693793418484
MRPL55	5.3845723781549	0.0504495076788004	0.10811680692631	0.466620399853148	0.640771489158336	0.891544589008883
GUK1	19.9532569079141	-0.00886135926681677	0.0720651968178315	-0.122963089786833	0.90213632618796	0.973016646745383
IBA57	2.94687751064829	-0.00739679963472028	0.110050312375806	-0.0672128908590578	0.94641222291072	0.984973775705953
OBSCN	3.50480923018755	0.413644237728683	0.115243772670677	3.58929795634789	0.000331569697205791	0.03636795440337
TRIM11	7.72891782142159	0.00621862301929168	0.0686073576748814	0.090640759680043	0.927778043674667	0.979846549593564
HIST3H2A	3.60505806100511	-0.254769624043603	0.15797935564909	-1.61267668801934	0.106814767787954	0.48424175950851
HIST3H2BB	1.45467766887115	-0.0161433567611555	0.22154831562377	-0.0728660776124788	0.941912688303024	0.983636322431492
RNF187	7.97016541126934	-0.0522731602359362	0.0876672300886082	-0.596267957629117	0.550996233189869	0.852852625035041
RHOU	7.76344745321158	-0.391973488068154	0.137537090569259	-2.84994750467527	0.00437264454004543	0.122655967050936
RAB4A	16.2585442601488	-0.0305956056387943	0.0518519572824153	-0.590056908983266	0.555152496862746	0.854424383873726
AL117350.1	1.03707636984921	0.26516761684963	0.187014566699267	1.41789819654016	0.156220489012979	0.558505961391912
CCSAP	13.8403680911345	0.0557385827089345	0.0786199311851918	0.708962496769941	0.478347750181301	0.817006323296798
NUP133	23.0711079205717	-0.0511170301229739	0.0453744790346633	-1.1265590528086	0.259928959814658	0.66694741851592
ABCB10	19.4441862098978	-0.0165255391194487	0.0521519416886532	-0.316872940572493	0.75134001507516	0.931404472916317
TAF5L	14.5498813318494	0.0497211723226301	0.050665905063498	0.981353678777002	0.32641836034446	0.718351451322869
URB2	6.94131595401494	-0.22138712966659	0.0910944731846073	-2.43030254116447	0.0150862239463806	0.216079295713035
LINC01736	26.5498256362758	0.445567359184832	0.116066327186032	3.83890289274573	0.000123585292915424	0.0202666299579876
GALNT2	244.386725149248	0.184441880553249	0.0474170531275177	3.88977948623744	0.000100335353441157	0.0182598107244193
AL136988.2	1.50132145583337	0.130840491814697	0.170618527043365	0.766859813421329	0.443164869155403	0.795427687896352
PGBD5	14.5948266343829	-0.224456156390709	0.137067885853068	-1.63755466857728	0.101514625977348	0.47584661493964
COG2	17.8114613248277	-0.0231450055032424	0.0501546508408372	-0.461472767035937	0.644459455307759	0.892944047018301
AGT	1.40425919058251	-0.21467836704153	0.207090147998194	-1.03664210546318	0.299902682607346	0.69885192575725
C1orf198	2.14780560113428	-0.172601873947891	0.130955869646599	-1.3180155606135	0.187498438956199	0.592804916216812
TTC13	49.5377107912753	0.0575592946074995	0.0342804170419829	1.67907218097747	0.093137977146758	0.460688774597637
ARV1	8.30909686651512	-0.0866502966895462	0.0690386987951185	-1.25509747723798	0.209443376173441	0.615139441573758
FAM89A	16.3403618880997	-0.165467636701581	0.0980138447755632	-1.68820677405806	0.091371543324591	0.457149767415904
C1orf131	9.75904082221173	-0.139167263650543	0.073018022286879	-1.90593033462029	0.0566592447624597	0.382529790796792
GNPAT	27.9402151477312	0.00719978194298444	0.0403224577041882	0.178555136589222	0.858287024074228	0.963237761233841
EXOC8	3.55428358706657	0.0293226883741089	0.106903983742544	0.274289950173668	0.783861807064724	0.942461039725987
SPRTN	6.32518475351683	-0.0947978701416156	0.0904838920613106	-1.04767675198346	0.294787562127731	0.695707825867135
EGLN1	57.7769675084577	0.13446345759534	0.0605739659635256	2.21982258312601	0.0264308133146955	0.282206928749177
TSNAX-DISC1	3.46858151716381	0.124585747714982	0.115550388000557	1.07819410969335	0.280947140056725	0.685285088438461
DISC1	506.559071330417	-0.0544464740096417	0.0329201964523835	-1.6538927429669	0.0981493074202874	0.470552986794445
SIPA1L2	166.463125444918	-0.163173375552688	0.0701003412765663	-2.32771157145899	0.0199274242892067	0.245766076584985
NTPCR	10.5111852856893	-0.134723741598212	0.0712735191030309	-1.89023557828622	0.0587264603402882	0.388636349294067
PCNX2	235.705252999626	0.0643026261915514	0.0442946051183516	1.45170333993812	0.146584110242987	0.543816552708381
MAP3K21	8.67310665837603	-0.023624519041701	0.0910581335515921	-0.259444358458278	0.795292407939143	0.944692292190091
KCNK1	3.5161997940324	-0.247724515238916	0.151506779825861	-1.63507214346214	0.102033924969208	0.476579859602384
SLC35F3	11.1946359846043	-0.251999484125155	0.120595660933933	-2.08962314376476	0.036651665861773	0.318963584949346
AL355472.1	3.67565373066587	0.0245059406728083	0.144562518663083	0.169517942129397	0.865389260811356	0.964938279052488
COA6	6.50871174667029	-0.0767733625809392	0.0911900017489894	-0.841905484246687	0.399840860309495	0.769613387081237
TARBP1	27.8757169741634	-0.147668497442559	0.0803381782836573	-1.83808620754597	0.0660497032377634	0.403556243436495
IRF2BP2	24.1677138634912	0.176154611528031	0.0769891799527174	2.28804374376004	0.0221349738149262	0.257058532482602
TOMM20	17.7333071446357	-0.164330009546731	0.0728407028055115	-2.25601900060604	0.0240694412071525	0.269256951932045
ARID4B	150.817975843059	0.068892359249028	0.0303322438707191	2.27125825384559	0.0231313487960439	0.262701003107582
TBCE	2.84744779157225	0.0245777686983995	0.126391928766863	0.194456789592433	0.845818226780075	0.958679837912577
B3GALNT2	24.7111151377964	0.0686360735078188	0.0475159322979923	1.44448546389395	0.148602465727144	0.547874322771995
GNG4	1.05112622494246	-0.204260868441177	0.200190880489502	-1.02033053624482	0.307571725761275	0.705269339817995
LYST	201.582543218121	0.0351705043284824	0.0433101848100991	0.812060823168811	0.41675673163615	0.779170205260911
GPR137B	24.428914706148	-0.0810775696205048	0.0770464008526646	-1.05232131187476	0.29265215701972	0.69509818680329
ERO1B	31.6218278561304	0.0288393157331189	0.0604768277971959	0.47686554972475	0.633457864937214	0.890639006335219
EDARADD	2.06215117067091	0.0310218031295832	0.154281455444774	0.201072792839238	0.840641655681393	0.957398517736725
LGALS8	27.3438878319255	0.106263992017464	0.0547032755267273	1.94255263499796	0.0520702344848086	0.370532707819457
AL359921.1	4.054752065595	-0.0892186022022256	0.11120508448216	-0.802288875708185	0.422385875810545	0.783049814867382
HEATR1	23.5141562339371	-0.113487122440387	0.0653099918947776	-1.73766860395923	0.0822692238733127	0.440037142602668
ACTN2	2.47392449965802	-0.267433402715453	0.158829236348977	-1.6837794405046	0.0922243019605806	0.458601552201848
MTR	54.9990576439163	0.00897033200760767	0.032367005070313	0.277144332264317	0.781669282275026	0.942178516728016
RYR2	21.9423455589765	-0.265350806037794	0.118540286662399	-2.23848628604644	0.0251893607416937	0.275183623973862
CHRM3	10.5307228656901	-0.397862962099933	0.130612475488809	-3.04613292574815	0.00231805330413257	0.090793463143229
FMN2	9.59471735011832	-0.304251853536499	0.116376823613786	-2.61436808540338	0.0089392672817461	0.169505318482207
GREM2	1.18790994679332	-0.326717376848611	0.241659226477769	-1.35197559642386	0.176383122143247	0.581573566025892
RGS7	16.9538934656336	-0.371131497567029	0.128297353707273	-2.8927447592864	0.00381891501276055	0.115041654879228
FH	4.42663382447592	-0.152514487938893	0.0911199154978295	-1.67377775874393	0.0941742850251997	0.462091334709577
KMO	4.83070364637513	0.0178988036491253	0.16395091017401	0.109171724817681	0.913066286564647	0.975702699205458
OPN3	6.71906086675421	0.0915668460016411	0.0890306536857627	1.02848673137715	0.303720929156492	0.702746683425165
PLD5	3.16169340659156	0.044219193233565	0.120568526187069	0.366755691820901	0.713801260724459	0.919741537722799
CEP170	244.601740491081	0.0894050270980431	0.0261605163110772	3.41755590887119	0.000631861148217479	0.0506949672841368
SDCCAG8	381.133315387345	0.0433269330355824	0.0304559078992326	1.42261176974055	0.154848730171886	0.555349098859663
AKT3	274.257431870239	0.180839726327705	0.058793531652211	3.07584391081403	0.00209907699792053	0.0874080888820475
ZBTB18	11.8304433888535	-0.00638033994666689	0.0642355563857559	-0.0993272309863844	0.920878458120481	0.97765933449362
AL645465.1	5.43799143325822	0.146983497285223	0.102344139193524	1.43616916848839	0.15095420988308	0.550153548442196
ADSS	15.2765175137788	0.0536576287654746	0.0586056815669893	0.915570424757217	0.359892249307525	0.742523439294373
CATSPERE	11.3059778426075	0.107312168925818	0.0827720893206397	1.29647771134682	0.194810954098067	0.600033822085748
DESI2	24.5560909939624	-0.0578771627880917	0.0412875161875549	-1.40180781341207	0.160972644615993	0.565888050790214
COX20	17.5293226675288	0.0190528883500547	0.0646613733252788	0.294656413407882	0.768256362616952	0.937610524838352
HNRNPU	107.028535877956	0.09680837031739	0.0462694555032832	2.09227381788663	0.0364140284262378	0.318526697658116
EFCAB2	22.686866536277	-0.0650296896228204	0.0765827413314547	-0.849142881179559	0.39580179197356	0.76655913520148
KIF26B	50.1264220279278	0.327963673279659	0.141178376350953	2.32304465992992	0.0201767533979579	0.247817029594836
SMYD3	281.322293450577	0.0227903168185763	0.0358750833601438	0.635268679093737	0.525253197414283	0.840355581764359
TFB2M	4.52204122301609	-0.0597554426884811	0.0991194309644321	-0.602863052249802	0.546599797146404	0.850857555926324
CNST	31.7044878402812	-0.0185917453014132	0.0365645432297053	-0.508463764598846	0.611128144665577	0.880729747240958
SCCPDH	8.05023941478964	-0.0843563253816392	0.0749397752356827	-1.12565490243788	0.260311619437108	0.66694741851592
AHCTF1	38.2575751293312	-0.030361867274973	0.0447169521285241	-0.67897890687424	0.497151226991099	0.825616265344777
ZNF669	1.43017404124487	-0.0981827014617698	0.15076851730239	-0.651214877074429	0.514907788136452	0.83572167056262
ZNF124	74.7360902478592	-0.0140045897813372	0.0657267320340328	-0.213072966629251	0.831270049978863	0.954821656083326
AL390728.6	23.1419025793575	0.140202745950184	0.068613502397421	2.04336961460014	0.0410158630283399	0.335019006005428
AL390728.5	1.5786770316553	-0.0337613827131412	0.15741288970084	-0.214476608474084	0.830175406285742	0.954593291873652
ZNF496	15.7725084081817	-0.021820967436594	0.062084182128021	-0.351473864817901	0.72523287620302	0.924016407008102
NLRP3	28.761565673653	0.0976041312839266	0.0717305103471874	1.36070593686712	0.173606637689896	0.579341171815622
AL390860.1	4.16661032836932	-0.0944632774759554	0.164349617758909	-0.574770290092962	0.565446662341277	0.859117011246762
TRIM58	1.09168674984984	-0.0629597305706333	0.238187921609764	-0.264327973245359	0.791527207036008	0.944634097408458
SH3BP5L	5.38801144739336	-0.0985990242893661	0.0842949019645407	-1.169691428443	0.242125168810938	0.648579051187512
ZNF672	5.75629712077063	0.147621720328843	0.0786340079153265	1.87732667127692	0.060473334888966	0.390384286481225
ZNF692	12.6412178245249	0.0837921767258175	0.0682914686637177	1.22697868951141	0.219830600644805	0.627233937991114
PGBD2	2.91576029762671	0.00361503100924552	0.111968357086786	0.0322861842693962	0.974243826817856	0.994367049285471
SH3YL1	23.064219905315	-0.042646928646001	0.0511889860838296	-0.833127043699601	0.404773082919477	0.773323353784068
ACP1	11.5446084775185	-0.00802913422073856	0.0593447165446858	-0.13529652997319	0.892377428533761	0.971181123465137
TMEM18	3.79553201772164	0.0258715114430635	0.101959720589832	0.253742470981658	0.799694520476974	0.945179893004742
SNTG2	1.39898602326894	0.0404134618910225	0.18846950423732	0.214429713998367	0.830211972088328	0.954593291873652
MYT1L	11.1433862795009	-0.167126406155409	0.107891420623069	-1.54902405761515	0.121375936968455	0.506939016899035
LINC01250	3.89899439977235	-0.264224328690497	0.140787129968687	-1.87676479198961	0.0605503379655578	0.390384286481225
AC019118.2	1.11905474009946	-0.119269333532674	0.188310729535897	-0.633364513146013	0.526495633297979	0.84099596832523
EIPR1	32.2566147586015	-0.281347944902116	0.068734407854914	-4.09326207473833	4.2534650376348e-05	0.0102378159284878
TRAPPC12	67.9760691740163	-0.0709422514273643	0.0332247488505585	-2.13522310571722	0.0327427904164095	0.303400427253346
ADI1	5.15261244647403	-0.177619719728249	0.0951885970688119	-1.86597686275224	0.0620446026545823	0.393494094948717
AC231981.1	2.56127088384109	0.0392289452250064	0.153718926230132	0.255199188460872	0.798569257837567	0.944692292190091
AC108488.2	5.59435113128725	-0.00367954258991018	0.0811064995894172	-0.0453668030125453	0.963814941089478	0.991794950067458
RNASEH1	1.76956314089564	0.0150682923644543	0.147826884457233	0.101932016086111	0.918810637146115	0.977139720206402
RNASEH1-AS1	2.61474995403133	0.0339492769845938	0.132919628328013	0.255412066762747	0.79840485186465	0.944692292190091
RPS7	31.8029542620111	-0.0583621365162473	0.0951170654792889	-0.613582181306416	0.539491461267858	0.847050053345007
NRIR	5.06501259223726	0.0617170188838349	0.179712813244418	0.343420247948023	0.731282329075854	0.92529758523032
CMPK2	5.86875647905027	0.0624562974299133	0.186463669584836	0.33495156224788	0.737661625348714	0.927546716808128
RSAD2	7.99047385796021	0.0759011807452097	0.169218476149778	0.44853955946293	0.653763842691903	0.896592937690835
RNF144A	6.58225929845324	-0.169443656882932	0.114180533380001	-1.48399776973375	0.137809512266664	0.532658786645485
LINC01871	1.20447544714872	0.219637001640433	0.278024112121853	0.789992637560047	0.429532068060364	0.787638010319254
LINC00299	4.23622337946668	-0.295429036196528	0.214325972570962	-1.37840987096752	0.168076777475641	0.572915004897078
ID2	50.2025919449637	-0.249373952236439	0.132985866273089	-1.87519139608674	0.0607663974067337	0.391123975273725
KIDINS220	81.4009252592157	-0.045548479633231	0.0334577197916692	-1.36137429319294	0.173395435690409	0.579006508571933
MBOAT2	5.54706569286419	-0.309668129094345	0.140443016873404	-2.20493788860632	0.0274584533208365	0.287272027026173
ASAP2	2.23047056351588	0.0528591334845378	0.146798239105859	0.360080160405875	0.718787188777246	0.921754852463938
ITGB1BP1	18.645565690258	-0.0625452127691372	0.0611272610862666	-1.02319671546987	0.306214845592165	0.704526856980829
CPSF3	12.4509936840794	-0.0554451780479172	0.0602443927069651	-0.920337570960475	0.357396381286601	0.740964735420263
IAH1	11.8258244023736	0.00250498590448399	0.07001205209569	0.0357793526900235	0.971458296690703	0.993480218415657
ADAM17	81.5930941125702	0.029359737114603	0.0355023550684873	0.826979986481611	0.408248405156836	0.774590253833912
AC080162.1	1.77138803770404	0.0684070667314012	0.151166575996796	0.452527724996902	0.650888852688939	0.895805067663658
AC073195.1	0.980758581179864	-0.0364239297002761	0.180594773454902	-0.201688725556456	0.840160077176947	0.957348655367582
YWHAQ	28.8700746702817	-0.0993517864731869	0.0430844020175775	-2.30598039709716	0.0211117277042178	0.252219840607533
TAF1B	24.2314038129048	0.029116225523081	0.0568145334654099	0.512478475966148	0.608316180516298	0.879215725118132
AC010969.2	0.968749091293592	0.0731915458906029	0.171482471504325	0.42681648595645	0.669512997752796	0.903491793676402
AC104794.2	2.58429836113701	-0.0129214046285386	0.131578714222707	-0.0982028491832512	0.921771220081111	0.977876484295419
KLF11	2.93483200452118	-0.0721368695808565	0.131278269475709	-0.549495890439082	0.582665184051929	0.869373666534185
HPCAL1	46.2462739609758	0.0697633900827876	0.0541120897325844	1.289238512642	0.19731517980782	0.601539209044352
ODC1	4.50125631420016	-0.181619213567924	0.118963687713474	-1.52667773720462	0.126841165992706	0.516325892010134
NOL10	45.2866721241113	-0.0708435233586896	0.0512536520705857	-1.38221415443967	0.16690595528572	0.571664039596729
ATP6V1C2	0.925157168051494	-0.154743034540348	0.215678097055262	-0.717472180314621	0.473082796044927	0.814063355265637
PDIA6	29.8871752197214	-0.168748238537457	0.109266532875157	-1.54437259147099	0.122498095980078	0.509101451238664
KCNF1	1.48224354704416	0.00827067545943678	0.212145085824617	0.0389859393975038	0.968901598827126	0.992723088554407
PQLC3	9.76760425673016	-0.0294248802383074	0.0788384383295744	-0.373230125580371	0.708977176507886	0.919641475444649
ROCK2	76.9397330499952	0.00541339085051649	0.0303940746387404	0.178106782814061	0.858639115287673	0.963237761233841
E2F6	6.74348117999398	0.00746551281131439	0.0838640313040074	0.0890192457389972	0.929066614952893	0.980103444139701
GREB1	2.13532157947604	-0.136467699304327	0.141392885805936	-0.965166659740088	0.334461343227307	0.725024068037553
LPIN1	20.7271983969556	-0.00830186441084649	0.0575430447587581	-0.144272247769491	0.885285492086876	0.969699524572236
MIR3681HG	2.46873111521473	0.0042731402053593	0.153121297932314	0.0279068964478618	0.97773640801703	0.995503217359245
TRIB2	0.880603259620912	0.275272746878988	0.222994900549981	1.23443516510948	0.217040792211006	0.624643770154383
LINC00276	3.87075871558242	0.0412229394288107	0.144007923738489	0.286254661262038	0.774683080806774	0.939660486526716
FAM84A	1.75729292134457	-0.351101947930928	0.186890540267394	-1.8786501843731	0.0602922739813212	0.390384286481225
AC068286.1	1.04705672496672	0.0201114886296989	0.217233831110997	0.0925799104441646	0.926237304334822	0.979527439985727
NBAS	98.4741227975185	-0.0448598260720883	0.0307726482642024	-1.45778243350844	0.14490052173169	0.541942477644614
DDX1	19.4050042013234	0.0093033864109569	0.0507312627583307	0.183385666059124	0.854495421977373	0.961412686059946
FAM49A	113.511684063567	0.0848839680694961	0.113237387502334	0.749610795001309	0.453489147351265	0.800529022945411
VSNL1	27.9189694053453	-0.289845742190036	0.144625928354008	-2.00410635553928	0.0450586687598344	0.347556887844221
SMC6	24.6705917727836	0.0419363368066816	0.0451904044599159	0.927992066189168	0.353411685092266	0.738870825237842
GEN1	5.2737375536677	-0.187504668141129	0.121903234191221	-1.5381435068983	0.124013530284496	0.511463610333123
RDH14	3.85794005976483	-0.0445925578803136	0.108740467326769	-0.410082455745857	0.681745462056046	0.909664478743059
LINC01376	18.5679077872944	-0.108142485723731	0.0938341711369108	-1.15248511723882	0.249121781986492	0.654792881115585
LINC00954	1.73325553160196	0.435224904759386	0.167205895958055	2.60292797850003	0.00924313687356863	0.172419164455331
TTC32	5.61464601048542	0.136310519964689	0.0763802340105783	1.78463082406647	0.0743212182256079	0.424214870934358
WDR35	11.0022345870845	-0.0899752540629521	0.0731243326346955	-1.23044205425352	0.218531613425885	0.625908932658854
LAPTM4A	24.2792646518678	0.133629915243839	0.0595436743755709	2.24423360911472	0.0248173746558334	0.273724820390985
PUM2	158.128271861096	-0.00416389157729187	0.0219784624478207	-0.189453269862594	0.849737577026839	0.960245911992692
RHOB	15.3973109368916	-0.258014398822311	0.154729981210884	-1.66751392847815	0.0954122571646789	0.463790590771499
HS1BP3	14.6770349670442	-0.0475840749488873	0.0575492207577132	-0.826841342460918	0.408326993836901	0.774590253833912
LDAH	30.3947968630061	-0.114620488661912	0.0571755913896605	-2.00471015473641	0.0449940422849898	0.347556887844221
AC018742.1	6.98665630230664	0.00829505884648838	0.241044910822644	0.0344129183983964	0.972547882181625	0.993655487183102
KLHL29	2.23097183984648	0.075905702282272	0.144185825705916	0.526443580085954	0.598580042909486	0.874331659881967
ATAD2B	102.825519485537	-0.0217122413045951	0.0296900271902729	-0.731297454375808	0.464597485041891	0.809512270966862
UBXN2A	23.3310389491846	0.0896444791748911	0.0548832425677706	1.63336703483211	0.102391825863783	0.477240376300368
WDCP	2.44989511071045	-0.1616900489165	0.117325413400171	-1.37813321283608	0.168162162864031	0.572915004897078
FKBP1B	1.61779276043706	-0.21060393517494	0.150601218565037	-1.39842118929463	0.16198662381127	0.567048179013741
SF3B6	5.50309053047272	-0.163980593311766	0.0909420356028307	-1.8031330860892	0.0713673161147284	0.416835404454047
FAM228B	38.0415356781381	-0.0417589737201626	0.0557936756958315	-0.748453533476062	0.454186642647803	0.800972260486075
TP53I3	3.04453104996204	0.0603642889948318	0.120898069527903	0.499299031246317	0.617568737503198	0.884705603317676
ITSN2	190.63329905488	0.044171409701796	0.0241899896834429	1.8260201959503	0.0678472197839857	0.409301266270854
AC009228.1	1.19454327871802	0.103606169301422	0.175159632963399	0.591495697659241	0.554188337001291	0.854001709321588
NCOA1	231.230697374074	0.0165738580714514	0.0262963884643408	0.630271266867171	0.528517118722578	0.84163516597569
PTRHD1	1.25344655891008	-0.108781086328512	0.1808838129922	-0.601386517284454	0.547582576707058	0.851036678107595
CENPO	2.11551886203478	-0.00469970368080988	0.147769864258163	-0.0318042092303693	0.974628189855626	0.99440827636415
ADCY3	8.87364799200888	0.177052032479652	0.103881591973206	1.70436387348894	0.0883131287646274	0.452166462718288
DNAJC27	9.03138261925346	0.0582818040436564	0.0670866005684202	0.868754766970433	0.384981278759475	0.758943804417434
DNAJC27-AS1	3.58734453336988	-0.105594203947091	0.130083824085551	-0.811739696994495	0.416941010788827	0.779170205260911
EFR3B	3.8841479265575	-0.0285316070078927	0.117639481789413	-0.242534279936452	0.808366198043074	0.948646695535306
POMC	1.56152061171428	0.118702444533545	0.188357250025169	0.630198436841074	0.52856476187812	0.84163516597569
DNMT3A	114.740464573219	0.0501826007580462	0.0510338416551232	0.983320070183438	0.325449935245367	0.717701992561934
AC012074.1	2.51791900564279	0.142969148279732	0.13097925788842	1.09154037505332	0.275035176075728	0.68031658090139
DTNB	206.21673230134	-0.106948748899827	0.0526589361338161	-2.03097055793248	0.0422579813422357	0.338047143688377
ASXL2	85.1983797617397	-0.00629224537243666	0.0357356588493586	-0.176077497240535	0.860233059314775	0.96391997340067
KIF3C	27.3245941743001	0.123796439429224	0.0700104947504175	1.7682554575646	0.0770182067248875	0.427912156871104
RAB10	191.597268989518	-0.0129504804086075	0.0326886060756232	-0.396177199439074	0.69197431034022	0.914545802406163
HADHA	34.0928233378236	0.000850732954715663	0.0370787525849721	0.0229439475550335	0.981694984531526	0.996224932810038
HADHB	43.7699827243274	-0.0098249383760451	0.0344340813471892	-0.285325990752679	0.775394402345919	0.939828963404238
ADGRF3	2.00376340265437	-0.130654137741618	0.151428863660961	-0.862808678497014	0.388242666808544	0.761421736708629
SELENOI	26.4601849560245	-0.0150951235462348	0.0479711834494646	-0.314670651436748	0.753011729810872	0.93149899245364
CENPA	3.40590826498702	0.243642354203109	0.110994009617208	2.1950946275693	0.0281568105233374	0.288226444119025
DPYSL5	1.60894217271375	0.215579486716974	0.164667593201291	1.30917979989814	0.190473453058421	0.594900657176815
MAPRE3	9.49581476391935	-0.018875900670116	0.0752504897248495	-0.250840901356722	0.801937117572664	0.945929412255898
TMEM214	8.81868329116656	-0.0630400428006595	0.077163304031494	-0.816969200475525	0.413946029403429	0.777796150535192
AGBL5	5.25268499807192	0.176674957906029	0.107513045842007	1.6432885564944	0.100323244843765	0.474130196744959
OST4	7.85001459459415	-0.0676853459259131	0.114843641142487	-0.589369557187199	0.555613393601012	0.854521145285778
EMILIN1	3.38219912036154	0.0168293324612955	0.128472459888307	0.130995642769873	0.895778754269493	0.971216547511819
KHK	0.930611576551985	-0.0362640825835884	0.196387668710485	-0.184655598906513	0.853499174111615	0.960918915107899
CGREF1	1.16575344905075	-0.317034173512294	0.203428653319897	-1.55845387726059	0.11912569338866	0.503551714076122
ABHD1	0.998427842509282	0.19794073385702	0.194583236688902	1.01725481200359	0.309032227166523	0.706988797486743
PREB	6.71285098817954	0.00317371203074162	0.0841685364623457	0.0377066320044835	0.969921588183925	0.992801930752816
SLC5A6	5.54595662236482	-0.0131261735280366	0.0978788458476309	-0.134106337425252	0.893318488373575	0.971181123465137
ATRAID	4.81009032448956	0.0793040594996912	0.0990878362259521	0.800341015811996	0.423513245318983	0.783828708980034
CAD	10.6411295434693	-0.00273399569174186	0.0668737639995133	-0.0408829341767238	0.967389222626334	0.992459106492974
SLC30A3	1.3419001978284	-0.563922092323253	0.192848617244306	-2.9241697471383	0.00345376349540456	0.109894483245037
UCN	3.020909233311	-0.0231779040246843	0.111879876609145	-0.207167765349409	0.835878840717037	0.955773237937008
MPV17	15.9860478781816	-0.0623657764203764	0.0474559770521088	-1.31418169626759	0.188785066590053	0.594124207023501
GTF3C2	28.1587112946712	-0.0228531770915211	0.0434613229500142	-0.525827921018534	0.599007773086939	0.874331659881967
AC074117.1	3.29902173950512	0.0484899606365676	0.106925447088317	0.45349317638594	0.650193655774958	0.895564222989581
EIF2B4	8.57150836734384	0.0199978557156409	0.0685608901894492	0.29168022265146	0.770531132033342	0.938510943791509
SNX17	7.01883084552802	-0.0273754220342571	0.0914043741611642	-0.299497942910137	0.764560141360866	0.935974650494521
ZNF513	4.44276110564482	0.011426885222	0.108407505661584	0.105406771904441	0.916053042798425	0.976041752787543
PPM1G	24.8683511242336	-0.0888758052036346	0.0632668697559613	-1.40477639476166	0.160087780496293	0.564372773056033
NRBP1	19.9850397321677	0.0552099811654839	0.0454708927866537	1.2141829153108	0.22467788304061	0.63285542631465
KRTCAP3	1.87107945499019	-0.0225537228967211	0.137419059729545	-0.164123688090351	0.869633774264379	0.965350327664358
IFT172	15.2742327246739	-0.0658808727887884	0.0571515330106287	-1.15274025591818	0.249017012991002	0.654792881115585
FNDC4	0.884979712680259	-0.299271024116618	0.223046961696668	-1.34173997188812	0.179680321710833	0.585324042979866
ZNF512	31.7861048994327	0.000697363243600783	0.0351421608605672	0.0198440627019976	0.984167767840696	0.996318811443369
GPN1	3.70761967169081	0.052720206488159	0.10173236855248	0.518224506499742	0.604301638263258	0.877236706984688
SUPT7L	11.9886565048265	-0.0171782878933734	0.0563825447918673	-0.304673865941773	0.760614555805695	0.934825483140206
SLC4A1AP	12.855044964006	-0.0939401229572819	0.0554620750928532	-1.69377223625351	0.0903085717809522	0.456124928709309
MRPL33	11.7472823381544	-0.0563320494955245	0.0718963892311686	-0.783517087546636	0.433323523335119	0.789523185982715
RBKS	11.1670068132038	0.0742214202945511	0.100009716873452	0.7421420899378	0.458001250680713	0.805035649459161
BABAM2	196.960267888135	-0.0988759371683445	0.0328806636891465	-3.00711500543653	0.00263739963681138	0.0939329708356473
FOSL2	13.070050299249	-0.0431027877344451	0.247362501331013	-0.174249482045648	0.861669399260533	0.96391997340067
PLB1	50.9989227242214	-0.242658785606332	0.0745645160693558	-3.25434668389217	0.00113653488657281	0.067842040449304
AC092164.1	1.68968752479334	0.300718538233758	0.165711973761034	1.81470615193692	0.069569079147728	0.412794977384312
PPP1CB	42.4642197962047	-0.0274428362619676	0.0705612839630632	-0.38892200822668	0.697333841163513	0.916210949388325
SPDYA	2.79511397303428	0.147128325275248	0.138768454484841	1.06024330833287	0.289033923087499	0.693672118725434
TRMT61B	12.4283146072175	0.0390799965692821	0.061374093544813	0.636750692549902	0.524287248143441	0.840083685106365
WDR43	37.3175828162108	-0.100259537213363	0.0665014697146311	-1.50762889367097	0.131649533494055	0.525670007095368
TOGARAM2	1.75183555202604	0.16044420141495	0.202801664875676	0.791138482582515	0.428863184945186	0.787477724593291
CLIP4	8.42665916611842	-0.0387575667398415	0.128322438098307	-0.302032655506043	0.762627169239818	0.935037860082571
ALK	2.69561302106787	-0.0298376480569968	0.143859061825375	-0.207408888104772	0.835690541819278	0.955717948794683
YPEL5	18.1353153655734	0.0585390541396773	0.0635503086452953	0.921145079977688	0.356974687017416	0.740853275688068
LBH	3.09646767893123	0.00871697068062151	0.13695664609985	0.0636476646359044	0.949250777763307	0.985986591255086
LCLAT1	25.0930228001605	-0.226073431012882	0.0660900512923131	-3.42068778268865	0.000624629964929313	0.0506595269926094
GALNT14	1.14509434794776	0.0617651589574232	0.198956057998393	0.310446234102216	0.75622163990492	0.93257545097935
EHD3	2.81474939177271	-0.0880181479526588	0.132129132868801	-0.666152467980376	0.505313650883453	0.830177478210778
MEMO1	17.3307520880353	0.148948262921863	0.0643801894165528	2.31357292160385	0.0206911604621275	0.250474633769655
DPY30	12.39186882995	-0.00193566543228244	0.065843046177298	-0.0293981755806103	0.976547027852966	0.995084417661305
SPAST	34.8588282526794	0.0157723447002506	0.0415328796887123	0.37975562538557	0.704126824745125	0.918370419275327
SLC30A6	20.353571195345	-0.0686185730461885	0.0487973863675532	-1.40619361310332	0.159666640211616	0.563657027679334
NLRC4	20.5181616203488	-0.151432995378603	0.0723257084494803	-2.09376442519576	0.0362809706629073	0.318326520230624
YIPF4	42.8842315646163	0.119938435290071	0.0442789365110529	2.70870180588307	0.00675470190086441	0.148920667070755
AL133245.1	1.09557534504681	0.375922530203864	0.184265487837518	2.0401136133281	0.0413390111359994	0.335820393675841
BIRC6	240.107125171461	0.000708715771973737	0.0227936833269024	0.0310926392110252	0.975195659891738	0.99465824841531
TTC27	45.0083881817402	-0.0178685171595873	0.0527595599947803	-0.338678282407114	0.734852102901418	0.926001488158157
LINC00486	141.071092889736	0.512069271897987	0.172321121796224	2.97159899239472	0.00296253350791242	0.0996726883779824
LTBP1	2.42235522779238	-0.19559084560825	0.140359274295099	-1.39350140267204	0.163468221158405	0.568540602088837
RASGRP3	32.1224454400457	0.422704677667854	0.0957096841449109	4.41652985739511	1.0029805240186e-05	0.00396006621746009
AC020594.1	2.15774474421724	0.0902036636676845	0.125799591622675	0.717042579424604	0.473347824231315	0.814063355265637
FAM98A	6.42646963348733	-0.0400326320195263	0.0872148733377605	-0.459011525069702	0.64622588982652	0.89359052574881
LINC01317	2.40058409020641	-0.0205595336509839	0.157788926595334	-0.130297696388486	0.896330902549598	0.971216547511819
AC068599.1	2.02787914143425	0.25319218377464	0.18693120723811	1.35446717279329	0.175587379617247	0.581124521186112
AC012593.1	1.92344976738461	0.115078747328341	0.200646815585421	0.573538867250794	0.566279890435228	0.859523991804745
CRIM1	8.12337201149709	0.139779298406441	0.116549351008724	1.19931425783725	0.230405773160632	0.637565437222844
FEZ2	109.041981809768	0.100251345556637	0.0457316775854979	2.19216418136448	0.028367653782113	0.28846954267353
STRN	47.7069758782184	0.0296813030373614	0.0326541057294129	0.908960829713558	0.363370802445683	0.744144981138185
HEATR5B	117.999047348345	0.00970673744856803	0.0518347339758306	0.187263186362528	0.851454285389309	0.96048471546335
GPATCH11	18.3103546434285	0.0446177181902451	0.059787817815335	0.746267715072904	0.455505709981861	0.802350296277066
EIF2AK2	66.1143048702029	0.069376503662118	0.0745052615926778	0.931162473348542	0.351769526384865	0.737349701855165
CEBPZOS	20.7829225609983	0.0149577363829055	0.0500499580594282	0.298856122219824	0.765049827253162	0.936124418597342
CEBPZ	17.8688764051824	-0.101683199169866	0.0605685889679432	-1.67881076482867	0.0931889299610859	0.460728529135821
NDUFAF7	13.6610085134653	-0.0270466396232188	0.0525377659007591	-0.51480376372129	0.606690155040883	0.878056171435855
PRKD3	94.8231760562842	-0.0486703694557378	0.0678078221024732	-0.717769247656793	0.472899577851681	0.814063355265637
QPCT	1.7930961320158	0.480576932978636	0.164927912584364	2.91386051910899	0.00356989369541271	0.11174576912259
AC006369.1	1.98010095365552	-0.0261893490932238	0.228847707071858	-0.114440076452242	0.908888946246753	0.97451846911004
CDC42EP3	12.6168574200403	0.121131394430374	0.100544023104016	1.20475977279186	0.228296053598489	0.636220107794437
RMDN2	17.189108832329	-0.100231596830439	0.0648413650351598	-1.54579714316763	0.122153567214866	0.508235511019093
RMDN2-AS1	1.91654691454196	-0.106626121591486	0.144806502700339	-0.736335175583497	0.461526744332942	0.807226124949399
CYP1B1	1.12636912849592	0.0618008375569834	0.253453654272893	0.243834864935278	0.807358716822281	0.948243196173345
CYP1B1-AS1	5.00158747670539	-0.107984058502701	0.109434381723129	-0.986747097232227	0.323766635185497	0.715313202488799
ATL2	39.8420960486766	0.0142467425773842	0.0425460684597947	0.334854502263754	0.737734844557887	0.927560627292724
AC011247.1	0.960909539440248	-0.0581336692257717	0.191057517568294	-0.304273131806979	0.760919813032408	0.934832304313494
HNRNPLL	25.9344288487508	-0.035204882220097	0.0477607504035313	-0.737109068066362	0.461056025081833	0.807226124949399
GALM	27.8033357857439	0.119023892921282	0.0597409580199888	1.99233318088836	0.0463345133970215	0.351168076903886
SRSF7	64.048221487742	0.0481829954996851	0.0700133333686018	0.688197421568464	0.491328467431557	0.822616387427349
GEMIN6	2.90657772046566	0.0846625421981582	0.107218074447109	0.78962938510822	0.429744241909263	0.787638010319254
DHX57	24.1293916938205	-0.0894117503548612	0.0506272456281726	-1.76607969178371	0.0773824800257035	0.428920735722893
SOS1	133.153935058359	-0.00658729897087643	0.034802585732404	-0.18927613659301	0.849876397499597	0.960245911992692
MAP4K3	102.587978651121	0.0612753262724368	0.0391503078969076	1.56513012448816	0.117552401402513	0.501066691268123
AC007388.1	29.3674928579703	0.172674354229505	0.0764160038236084	2.25966218579148	0.0238422248973457	0.267881904121863
TMEM178A	4.92580936968016	-0.218805395128728	0.118123954588862	-1.85233719858342	0.0639774172642288	0.399470710390831
THUMPD2	32.5595078794118	-0.0280121413504646	0.0459806221370215	-0.609216231720156	0.54238112276521	0.847534397384841
SLC8A1-AS1	19.7163292053941	-0.173268451683535	0.112055691218196	-1.54627087477551	0.122039162874882	0.508144650552975
SLC8A1	878.01594289169	0.0130776110714848	0.036152308382224	0.361736543437846	0.71754891603668	0.92140394295665
C2orf91	1.15677382893317	0.34346797848685	0.295831090108479	1.16102732258771	0.245630788329582	0.651267004988589
PKDCC	8.67430562490988	0.0172534189110034	0.146638232142695	0.117659758024183	0.90633725367258	0.974399989329582
AC083949.1	5.13553707084666	-0.114362783930659	0.160920638306349	-0.710678164928379	0.477283693419598	0.81600980217891
EML4	186.01827896344	-0.10106529028989	0.0630518519938621	-1.6028917009405	0.108958566260426	0.488431566327527
COX7A2L	15.2532911921517	-0.0440045706567334	0.0627181739476206	-0.701623913564256	0.482913734287737	0.819386848803626
MTA3	43.4240045236773	0.0428670793579835	0.0385602704027823	1.11169032037935	0.266271323080993	0.673186581036333
OXER1	1.8110985205041	-0.113154060404828	0.157882306526624	-0.716698804914826	0.473559963459944	0.814063355265637
HAAO	13.3105016291582	-0.144170267720994	0.0833958170679156	-1.72874698983505	0.0838543873561834	0.442357900837535
ZFP36L2	248.569929834652	0.183327373736989	0.0993829797033137	1.84465563705449	0.0650876480811047	0.401439915969302
THADA	119.062403415725	-0.00803828237546639	0.0266011618145798	-0.302177868451621	0.762516474523682	0.935037860082571
PLEKHH2	7.31332011247124	0.0109448013834572	0.148225262587822	0.0738389744931133	0.941138514494411	0.983245160914855
DYNC2LI1	10.0345714470859	-0.167879967526868	0.0811716031858037	-2.06821056795671	0.0386202269502209	0.325389582261526
LRPPRC	46.7193542962874	-0.00712218547479607	0.0464008723788615	-0.153492490758443	0.878009911646413	0.967274975850969
PPM1B	68.9524149158396	0.0839561569733142	0.0363671634233596	2.30857039896015	0.0209674321222064	0.251933081653098
PREPL	33.9525019053896	-0.161938450895368	0.0646170103208383	-2.50612725799764	0.0122061679484078	0.198092737839035
CAMKMT	124.899342187804	0.0307035088905316	0.0409700627289547	0.749413275094465	0.453608152156772	0.800529022945411
SRBD1	67.9695790513587	-0.0691852440975627	0.0383438359789602	-1.80433809845018	0.0711783206829587	0.416578273202462
PRKCE	117.584652538471	0.303931740974918	0.0702502395752751	4.32641572203106	1.51555268156982e-05	0.0053849030159682
EPAS1	2.62758455592567	0.208640635485315	0.173684723105261	1.20126071974027	0.229650082371168	0.637057268294759
ATP6V1E2	3.89543368275842	-0.0687880340318866	0.110173140775147	-0.624363012145369	0.53238921040312	0.842935246503281
RHOQ	89.7530869451532	0.0459080771267367	0.0381833504501637	1.20230615138541	0.229244934509403	0.637057268294759
AC018682.1	16.4482547278795	0.148839261232499	0.144497875765572	1.03004463175618	0.302989054683296	0.702206190874177
PIGF	29.1497468174135	-0.0599684421620813	0.0402600678597662	-1.48952660415187	0.13634875305605	0.532095303832487
CRIPT	4.45112297907713	0.0498635557649279	0.106876815917291	0.466551658907167	0.640820679751966	0.891544589008883
SOCS5	22.6015584396736	0.147707543878802	0.0485239891621313	3.04401073426327	0.00233446810677363	0.0909863962425769
LINC01119	0.909128396278417	0.0143859381397406	0.243985876486138	0.0589621757903596	0.952982235018425	0.988026656888183
MCFD2	16.9446722688468	0.0405774059449397	0.0602598744901635	0.673373555591514	0.500709667951875	0.82802898579537
TTC7A	224.751120956478	0.0220493217275345	0.0797212048997905	0.276580387304111	0.782102326089235	0.942178516728016
STPG4	4.65771806412088	-0.157463617856921	0.152122350904986	-1.03511165137904	0.300616771859995	0.699262510328712
AC073283.3	1.19078286489332	0.178087434305685	0.196316800670604	0.907143116113094	0.364331120136139	0.744566889675789
AC106869.1	1.53809674401553	0.0465469268816353	0.16113280182784	0.288873068385962	0.772678513837416	0.938980575081087
MSH2	16.0595115133725	-0.0492824424273793	0.0684997638403722	-0.719454194648382	0.471861115312569	0.813693518633962
KCNK12	0.972486426897383	-0.0765594066169556	0.205007579600139	-0.373446712391232	0.708815998515168	0.919641475444649
MSH6	11.5663905271523	-0.0687375108422404	0.061190232242204	-1.12334123149202	0.26129259882816	0.66779886787345
FBXO11	219.433696954647	-0.0165307204694607	0.0223160185066966	-0.740755814685321	0.458841510448801	0.805374248462416
AC079807.1	0.932627938783096	0.00593171839766922	0.178736488231054	0.0331869472001779	0.973525507015322	0.993983775487147
AC092650.1	1.69153806176057	-0.312177049302589	0.188799345799198	-1.65348586342356	0.0982320208254617	0.470552986794445
FOXN2	53.4672677808338	-0.00495956155304195	0.0516030032536269	-0.0961099401262729	0.923433256776988	0.978613681536094
PPP1R21	87.0494653551283	0.0081282334082135	0.0387166576401721	0.209941505895377	0.83371332701392	0.955611672725453
AC009975.1	1.24139509461426	-0.119228555957576	0.235931484526191	-0.505352459410055	0.6133113033014	0.88171961753521
NRXN1	48.8968325179655	-0.334192945219417	0.12051352474137	-2.77307419176907	0.00555294590597181	0.134961908395468
AC007402.1	4.99440705654033	-0.245511035781939	0.133080570433018	-1.8448300528251	0.0650622642473853	0.401439915969302
ASB3	4.50161362407483	0.131913097121146	0.12050932935951	1.09462975042883	0.273678876387292	0.679244157573232
GPR75-ASB3	27.7861466723915	0.0459023308671157	0.0706261920951381	0.649933537479726	0.515735153653042	0.836101651055333
CHAC2	1.08702277872274	0.0740336198413907	0.197864810594459	0.374162639728441	0.708283317732184	0.919641475444649
ERLEC1	12.7310388468523	-0.0789084589260615	0.06018476495484	-1.31110354896743	0.189822781916882	0.594811621077797
PSME4	98.8969102749066	0.00485143574584938	0.0348261762758315	0.139304289607474	0.889209700317501	0.970218348895084
ACYP2	113.379669543024	-0.0738555518526521	0.0442116289604692	-1.67050058071121	0.0948203646308763	0.463310266499157
SPTBN1	16.2641195539136	-0.0951908194580263	0.0841649861844123	-1.13100261490515	0.258053990832847	0.665728002807369
EML6	10.9772986112424	-0.111594655191694	0.0842873323526183	-1.32397896667123	0.185510030257257	0.590899932023275
RTN4	250.874163248814	-0.0419202441419558	0.0289522396864175	-1.44791023409571	0.147642157094025	0.546771062783511
CLHC1	9.76589028333139	0.143291220563685	0.103021184087729	1.39089083310927	0.164258532995621	0.569259193658534
RPS27A	58.9066139767819	-0.0492340331501565	0.132801904934317	-0.370732883496718	0.71083649544905	0.919641475444649
MTIF2	15.8679384445336	-0.01190276091839	0.0540152012585151	-0.220359466244026	0.825591210765894	0.953193491171192
AC012358.3	8.59801564696913	0.0353775584806753	0.0853167811268031	0.414661195762824	0.678389942845006	0.907932608052266
CCDC88A	187.753600131802	-0.0104523090296301	0.0325111686849429	-0.321499024871133	0.747832251111243	0.930861508559623
CFAP36	6.90307886233644	-0.0707100376810397	0.0945199420795561	-0.748096498213298	0.454401954068292	0.801162613487846
PPP4R3B	50.5929688792647	0.0553974681985592	0.0332085631172838	1.66816817707259	0.0952823462188641	0.463790590771499
AC015982.1	1.2516062994986	-0.121694993870849	0.190049367755144	-0.640333589678859	0.521955747706633	0.839166733788633
PNPT1	25.6401938172299	-0.075093185686951	0.0607619883286695	-1.23585793935449	0.216511373767747	0.623797879845773
CCDC85A	3.62565352781189	-0.26958440402138	0.150489631432254	-1.79138191419346	0.0732320291809575	0.421783701839996
VRK2	60.8212609691668	-0.0367309286357452	0.0416883539938535	-0.881083686853186	0.378272526053702	0.755342874158237
FANCL	17.5620721725702	-0.122164503704639	0.0708317196601665	-1.72471463760522	0.084578911802034	0.443080070344801
LINC01122	3.80018564786329	-0.32334908222679	0.146959729538173	-2.20025637800865	0.0277887103451034	0.287637654764811
BCL11A	3.53863371425311	-0.557297421110752	0.185049901875837	-3.01160614224309	0.00259869532456571	0.0932219479050339
PAPOLG	42.4802827772567	-0.0252572439589242	0.0965947272720874	-0.261476424978972	0.793725127450009	0.944692292190091
LINC01185	1.07136190155723	-0.0437401905172024	0.17607833466986	-0.248413245157126	0.803814686552471	0.946658349987189
REL	134.438222129169	0.0500264848155041	0.0609131881766749	0.821275101713695	0.41148958655534	0.775923565853594
PUS10	16.0936060607797	-0.157940270738404	0.060934584043533	-2.59196436994741	0.00954296544072648	0.175597624256426
PEX13	19.0894398285973	0.0455812527352996	0.0547549788077386	0.832458595141626	0.405150139834307	0.773631045854844
KIAA1841	14.53669708923	-0.0365769516683796	0.0735872510593262	-0.497055551632051	0.619149877719487	0.885198820725994
C2orf74	8.26028069248053	0.172471286723557	0.0884907774326572	1.94903120672445	0.0512916980647019	0.367628180061451
USP34	225.317602277432	0.014543261907171	0.0204826320767417	0.710028957835212	0.477686179015309	0.816248310699311
AC016727.1	3.41843717130723	0.0773113546003205	0.115638474762355	0.668560829422912	0.503775666554284	0.829417947042099
XPO1	105.424032246562	-0.0663122629715822	0.0513670096368353	-1.29095042597204	0.196720868191116	0.60086829875638
FAM161A	2.47595265823467	0.00542687441388547	0.120334024944527	0.0450984201383377	0.964028860689986	0.991809777881494
CCT4	31.6124306129909	-0.0377858421585731	0.0778198522495606	-0.485555305828616	0.627282491450962	0.887024717549026
AC107081.2	0.944279715689254	-0.0618304387349918	0.21983983594125	-0.28125220558987	0.778516965653568	0.941217419758185
COMMD1	94.1675952372179	-0.0467038098379927	0.0335939569423402	-1.39024437990898	0.16445468116419	0.569519168529062
AC018462.1	3.66510557001814	-0.127235412970122	0.139997213494986	-0.908842467601534	0.363433286176457	0.744144981138185
B3GNT2	7.94745195872034	-0.0125949063276277	0.0772551127514113	-0.163030068549057	0.870494760101814	0.965402071137555
EHBP1	77.9094858462028	0.0564714057164658	0.0304582461860355	1.85405966487843	0.0637306244514853	0.398763986871914
WDPCP	78.8594241795825	-0.0793136209065254	0.0431076054005947	-1.83989855547465	0.0657831321468974	0.403486099888266
MDH1	23.5091263989347	-0.116063999792927	0.106177762303418	-1.09311024526263	0.274345398217413	0.679553420895109
UGP2	51.6606853423055	-0.0177321573865964	0.04432420908385	-0.400055810427473	0.689115410610294	0.913697847404479
VPS54	83.3184938040492	-0.0144474097158417	0.0266636981800853	-0.541838180820401	0.587929986421708	0.870014993859955
PELI1	248.494144727677	0.152494370193255	0.0562585964497964	2.71059677660705	0.00671622459444624	0.14889517351145
AC012368.1	52.3133059724403	0.302287760401867	0.0794141131609238	3.80647404308746	0.00014096207931665	0.0220485674175681
AC008074.1	2.82459695129082	0.481420751663686	0.163763780614716	2.93972665907314	0.00328501904708196	0.105879782374955
LGALSL	1.3455376789837	-0.0413116140713864	0.172633823062905	-0.239301970717135	0.810871437386165	0.948771715549141
AFTPH	91.9113900812535	0.0331059169769093	0.031971434340397	1.03548425836744	0.300442814200415	0.69923707366076
SERTAD2	50.1483604727955	0.134032005731681	0.0537777098749663	2.49233383205248	0.0126906696548588	0.200830183732193
LINC01800	2.56956517657916	-0.0343340061396983	0.138380948421731	-0.248112233159884	0.804047570807798	0.946658349987189
SLC1A4	20.9193515285253	0.0344806339463121	0.0692319126285855	0.498045375855689	0.618452060112806	0.885198820725994
LINC02576	4.37769219382021	0.184211373925307	0.151242513082938	1.21798672985743	0.223229015594652	0.63074544911041
CEP68	21.6826667672525	0.155506608381101	0.0709466820309051	2.19187992911862	0.0283881776880181	0.28846954267353
RAB1A	168.986886868134	0.00571435085810011	0.0403179803985906	0.141732070942221	0.887291641702567	0.969699524572236
ACTR2	135.20489021541	-0.0384953113013025	0.0263695693965101	-1.45983844948174	0.144334478594391	0.540774146137105
SPRED2	70.9848751709603	-0.0114538069247371	0.0402017521950764	-0.284908151991939	0.775714510329233	0.939828963404238
MEIS1	5.0233809679777	-0.750342226860844	0.189312492971086	-3.96351141483011	7.38553304320934e-05	0.0148938256221369
ETAA1	6.22854062543167	-0.110173018833511	0.0823133796887622	-1.33845820995433	0.180747114411317	0.586660475503102
C1D	12.6688017033542	-0.135227144777583	0.0526208530367589	-2.56983946427319	0.0101745652370638	0.180798378988149
WDR92	3.32440621933874	0.165441792004209	0.0991930224776482	1.66787731507515	0.0953400837625271	0.463790590771499
AC017083.3	2.15659127192862	0.082709263786587	0.15085079909345	0.54828522144818	0.583496073336429	0.869530812943333
PNO1	6.81418342127246	-0.182246560070907	0.0996226295261035	-1.82936909954936	0.0673443334513381	0.40834890605481
AC017083.1	2.14439995449163	0.110077532327551	0.131131822020755	0.839441797050057	0.401221437376609	0.770483529786532
CNRIP1	10.7181075352956	-0.0164989906030521	0.0814901957695018	-0.20246595860096	0.839552468390759	0.957042356259667
PLEK	45.6195363958935	-0.0465637849490402	0.0798390676395937	-0.583220550110086	0.559744838855902	0.856374024015443
FBXO48	0.972501179930837	-0.183485348179715	0.182945080550746	-1.0029531683899	0.315883457545928	0.71055674082083
APLF	16.6539492392407	0.00737986248269384	0.0657516989915754	0.112238354230807	0.910634419005954	0.975059010893725
ARHGAP25	209.332479775346	0.00749396567516186	0.0568458052660227	0.131829703882145	0.895118991289503	0.971216547511819
ANTXR1	14.4577064475412	0.142970591375896	0.105629253342143	1.35351322528808	0.175891727863713	0.581573566025892
GFPT1	33.7146883272173	0.00688947445324705	0.0484668158195392	0.142148278915191	0.886962884265987	0.969699524572236
NFU1	13.550097302262	-0.10054556931634	0.0573279091037932	-1.75386772146705	0.0794531756495153	0.432479815722565
AAK1	220.848869468533	-0.0520931666697533	0.0282360204334656	-1.84491886144168	0.0650493425037484	0.401439915969302
ANXA4	75.8173266053076	-0.0429614383314101	0.0513866826894003	-0.836042260036215	0.403131129239135	0.771858888788664
AC092431.1	1.24859296523494	0.195523778008255	0.212717766358905	0.91916994689743	0.358006687852408	0.741307008883771
GMCL1	15.7130432544965	-0.0305166499880598	0.0519554644231821	-0.587361701543053	0.556960809742898	0.854612136658167
SNRNP27	1.80437016730738	0.0523090029189885	0.131347672968633	0.39824841762884	0.690447079143175	0.914533838872992
MXD1	15.5452587323401	-0.0180218954801288	0.13612432783782	-0.132392907031285	0.894673524662758	0.971216547511819
PCBP1	21.6720902114447	0.0354463877777193	0.0813456081950219	0.435750479518678	0.663017776456265	0.900128664306481
C2orf42	7.85773677425272	-0.195546400188566	0.0721935817890925	-2.70863967879913	0.00675596673637348	0.148920667070755
PCYOX1	6.8719934023466	-0.0424457298921217	0.0881294572020394	-0.481629312601048	0.630069299201659	0.888875416145429
SNRPG	9.26651273120315	0.0781538283568639	0.0675710609345889	1.15661686047108	0.247428930631837	0.652881475841314
FAM136A	7.36143898740887	-0.0594443974831544	0.0784005823325983	-0.758213723859521	0.448323046693844	0.798125782041045
TGFA	18.2954771807465	-0.108118554811215	0.0867884523290019	-1.24577120469154	0.212848403931265	0.620014977916507
ADD2	4.78556126808656	-0.125199600628866	0.126405881807043	-0.990457080311989	0.321950757534171	0.714354786561526
AC007040.2	1.62843855842314	-0.161530874284734	0.172277861388089	-0.937618292816247	0.348440607140589	0.735031858673226
AC007881.2	8.14721509320807	-0.0587178090199036	0.141468543493137	-0.415059118939413	0.678098625522087	0.907883392043197
NAGK	56.601620076664	0.073711314291711	0.0585622873486952	1.25868229587438	0.20814510859009	0.613878992206384
MCEE	14.0378585324113	0.0566438664557136	0.0590401915757745	0.959411969099299	0.337351247762557	0.728024970406455
MPHOSPH10	16.224124258081	-0.122815973045491	0.0627423149023643	-1.95746639626876	0.05029265886277	0.363622746225348
PAIP2B	1.84636765578556	0.0855906564518802	0.14960612835524	0.572106620182332	0.567249744400163	0.860299120029108
ZNF638	209.78078133039	0.0169027680336553	0.027021420834478	0.625532170835672	0.531621840799388	0.842818874788688
DYSF	6.64767868679981	0.0835898320143929	0.165335865516819	0.50557591816574	0.613154390776876	0.881682691613347
EXOC6B	144.22699903962	-0.0164666771209628	0.0252048312122384	-0.653314318287015	0.513553663515692	0.834550167369477
SPR	1.47957835626011	-0.00218635762450539	0.20422445959816	-0.0107056599821948	0.991458282350002	0.99766596000258
SFXN5	34.2829249521518	-0.0306777711677535	0.0522808073527775	-0.586788397523164	0.557345830109525	0.854806970475277
RAB11FIP5	2.53750922388155	0.000800560737757373	0.135281044002938	0.00591775990241463	0.995278338298014	0.998434159851887
SMYD5	4.07153887558728	-0.0434616947825636	0.0964665348722187	-0.450536497865645	0.652323643395607	0.896325387832372
PRADC1	2.06391819451794	-0.0392502892981022	0.135410941829488	-0.289860544264782	0.771922927460636	0.938657580419914
CCT7	12.0467189521956	0.0171590167962948	0.0785494825401157	0.218448502032226	0.827079678740463	0.953394762668205
FBXO41	8.64002164869397	-0.114016240143731	0.0727950889003424	-1.56626280517111	0.117287104813748	0.500364626968428
ALMS1	36.548161343886	-0.0367334010381802	0.0449674676226145	-0.816888363526763	0.413992228326029	0.777796150535192
TPRKB	6.0531709979486	0.0515220301322407	0.0865425466255507	0.595337578349345	0.551617841697509	0.853052351011947
DUSP11	7.92188430356908	0.0541955719496052	0.0671515144218595	0.807064031484645	0.419629593420292	0.780751490045451
STAMBP	23.5259592214027	0.0161956684287374	0.0398352106466256	0.406566657131744	0.684326290494819	0.910746564974064
DGUOK	21.6622037953668	0.0261694583548396	0.048006034094117	0.545128520792484	0.585665128231904	0.869937166074539
DGUOK-AS1	3.25452460354836	-0.0968630558751119	0.128286505649305	-0.755052570688183	0.450217439746216	0.799404326194517
TET3	113.024187674377	0.00102977777107898	0.0365784324750305	0.0281525943404474	0.977540446457758	0.995416996416862
BOLA3	2.97481883612957	-0.149892397550981	0.14356373631476	-1.04408258936885	0.296447180348758	0.695898495227699
MOB1A	41.491104736085	-0.014974589145997	0.0453760460988857	-0.330010885332839	0.741391737161244	0.928795024403938
MTHFD2	27.9288692959088	-0.212232235393243	0.0945530115279171	-2.24458461939713	0.0247948110544501	0.27367822882068
AC006030.1	12.5389178213992	-0.00389764112836559	0.0861095231878627	-0.0452637639145001	0.96389707002677	0.991809777881494
DCTN1	4.30412767996959	-0.0915971577450405	0.0979159011741394	-0.935467647712691	0.349547348628348	0.735773618956524
WDR54	1.36596001034058	-0.0048340575428638	0.199385323047011	-0.0242448013173167	0.980657342336936	0.996224932810038
RTKN	4.38784156582895	-0.0487356622888247	0.106597656664258	-0.457192623308067	0.647532600018182	0.894049446362361
MOGS	14.718938931294	-0.0512848018280425	0.0631472643006563	-0.81214605883583	0.416707826979449	0.779170205260911
CCDC142	11.1937453597916	0.0611248933301504	0.0677290345829394	0.902491726134061	0.366795714649354	0.746393285966658
TTC31	9.55363750270768	0.0837340403667342	0.0666735412043233	1.25588110147215	0.209159081410797	0.614909568930916
PCGF1	1.067434641907	-0.0460712116827332	0.168844810932602	-0.272861282666979	0.784959849462614	0.942469694547476
AUP1	21.3886349303608	0.0698520396741483	0.0767810507866459	0.909756234884679	0.362951079933901	0.744144981138185
HTRA2	4.07100861591523	0.0178320953792936	0.0951526985635767	0.187405041039156	0.851343070447563	0.96048471546335
LOXL3	51.8833278820506	0.0346354772131665	0.0680083737089405	0.50928253866793	0.61055419547841	0.88055107084815
DOK1	14.4033762540824	0.0656656852143364	0.0640172672527938	1.02574958339026	0.305009636050023	0.70350213273176
M1AP	6.31016888345618	0.300371435914809	0.135191916256707	2.22181506285075	0.0262958063442105	0.281500945534185
SEMA4F	2.04129831566119	0.0663749010304323	0.124998948169706	0.531003676449485	0.595416231505677	0.873343465968077
HK2	58.8126771755381	0.118611065748421	0.100041663388	1.18561668940271	0.235773708337701	0.643334888865311
POLE4	4.08982845643622	0.0629487945947487	0.107492568741827	0.585610664360785	0.558137180218455	0.855229606776877
TACR1	1.33800767011054	-0.259963140015196	0.198198495490209	-1.31163023902993	0.189644925007138	0.594552776445696
AC007681.1	2.59757342041164	-0.0660339387753757	0.155123482142262	-0.425686284651713	0.670336457380935	0.903815590304996
EVA1A	1.33227313455302	-0.192722048387671	0.181494773616944	-1.06186004449044	0.288299226204951	0.693288709843847
AC007099.1	1.80434195736989	0.146667572073661	0.162249705603136	0.90396202278734	0.36601553929963	0.745774152507972
MRPL19	13.9924373140578	0.0043790827645376	0.066697477794433	0.0656558974843739	0.947651785318137	0.98525953699541
GCFC2	21.905282273706	-0.0416716185794259	0.0511861138029733	-0.814119601652691	0.415576437614084	0.778646386328343
LRRTM4	42.5809759345957	-0.431222003732602	0.131992459606491	-3.26701998749175	0.00108686006587488	0.0664377112555478
CTNNA2	26.4435517520055	-0.337290463781985	0.11804569060425	-2.85728739486778	0.00427278769924061	0.12099205092176
SUCLG1	13.2305219267867	0.0167701136052756	0.0512531181508492	0.327201821280754	0.743515243459338	0.929605374623433
DNAH6	2.57648055837957	-0.273996872084902	0.150532009763792	-1.82019008790785	0.0687300620675846	0.410638939153183
TRABD2A	1.83186758831609	0.0230807261262736	0.172323267976085	0.133938535389642	0.89345117797339	0.971181123465137
TMSB10	92.8255759056858	0.134974459576971	0.123012434818159	1.09724240298547	0.272535441521	0.678536160495244
KCMF1	61.0417425581708	-0.0250900044735613	0.0327593501172457	-0.76588834588489	0.443742740853539	0.795427687896352
TCF7L1	1.46872942609154	-0.250691904395927	0.210673364203173	-1.18995538588428	0.234063927688252	0.641713173281211
TGOLN2	52.7770366744348	-0.0321487108652908	0.0388800958825042	-0.826868096273332	0.408311828061555	0.774590253833912
RETSAT	5.5737754998328	0.0278590824823424	0.0813869221248031	0.342304165767834	0.732122000902975	0.925347880500807
ELMOD3	34.2856452683119	-0.0378462116775174	0.0369915662184261	-1.02310379220076	0.306258774145031	0.704526856980829
CAPG	15.2065302436223	0.308408461499803	0.0765850056634723	4.02700840494813	5.64910139594755e-05	0.0122176145118442
MAT2A	47.5215296108497	0.00488554244771897	0.0623482747950784	0.0783589034945458	0.937542563233363	0.982182392906443
GGCX	10.5197211669204	0.0522299701181745	0.0627780874022836	0.831977721517438	0.405421519714942	0.773631045854844
VAMP8	13.0188770360787	-0.169195266032243	0.0981379006356269	-1.72405630175892	0.0846976797134825	0.443080070344801
VAMP5	3.23218274498233	-0.260354110727392	0.129185220984998	-2.01535522981864	0.0438674418411168	0.343374091345452
RNF181	2.791714372228	-0.0982282532560019	0.147245215025583	-0.667106589772273	0.504704051197222	0.830030698260541
TMEM150A	8.20760593638333	-0.0232049361366824	0.0766648891820983	-0.302680097555021	0.762133666588078	0.935037860082571
USP39	42.0007518894487	0.139152799908637	0.10084357283063	1.37988764184653	0.167621242202582	0.572379941303392
C2orf68	12.8270191730126	0.0194573485940299	0.0613095272794539	0.317362561047676	0.750968511920806	0.931253374056356
GNLY	23.8499713636971	-0.399011914461053	0.195255311288057	-2.04353936304655	0.0409990748806726	0.335019006005428
ATOH8	5.77813692628816	0.0646008657275389	0.180718856590888	0.357466104789399	0.720742896648354	0.922846908683306
ST3GAL5	46.9702300964467	0.0398614264791144	0.0491226063750162	0.811468067773129	0.41709692348255	0.779170205260911
POLR1A	20.5109590263988	-0.102921834253359	0.0752027193208282	-1.36859192304305	0.171126870171751	0.576093431805229
PTCD3	35.8142421439176	0.0226574641468834	0.034741900533841	0.652165362249353	0.514294502259541	0.835131958795327
IMMT	35.9274619434251	-0.0164506532704387	0.0479558679281759	-0.343037337893187	0.731570370918818	0.925347880500807
MRPL35	5.81403986031651	-0.153203920393623	0.0818038769549804	-1.87281979896792	0.0610932729978512	0.391294687773619
REEP1	3.50149628324863	-0.26005506497197	0.13085108246342	-1.98741240864148	0.0468767137139435	0.35223625314863
KDM3A	36.9369057931114	0.148530922679555	0.0774109427912261	1.91873289904422	0.0550181456907885	0.37899977915951
CHMP3	5.31980084637074	0.102778017052298	0.0855162517119428	1.20185362425028	0.229420244950469	0.637057268294759
RNF103-CHMP3	6.07554389377268	-0.0807757011000975	0.105373532086183	-0.766565374633475	0.443339968881555	0.795427687896352
AC015971.1	1.74192154392624	0.0646205822912746	0.19397147685066	0.33314476612985	0.739025009035499	0.928090050338242
RMND5A	27.7091309169739	0.0772083919607411	0.0521923603746357	1.47930446920854	0.139058958945197	0.533841259587472
CD8A	1.65639501000348	0.238770522438535	0.255478243245308	0.934602177490588	0.349993356440605	0.735773618956524
PLGLB1	9.68976475695209	0.0262427210133286	0.0956794234261833	0.274277583137558	0.783871310253564	0.942461039725987
CYTOR	8.05621314983644	-0.258946684506293	0.14444018203741	-1.79276071833824	0.0730111930667043	0.421161976859076
RGPD2	1.53596160649794	0.393456660705278	0.279439217204806	1.40802234074721	0.15912445477224	0.563019220750344
KRCC1	51.4460470460725	0.116091424943383	0.0513054574355911	2.26275002204442	0.023651103341811	0.266675584621129
THNSL2	3.335624977588	0.235726618722346	0.155572236064847	1.51522292592162	0.129715959111219	0.520978989799943
EIF2AK3	23.6885916502482	-0.124194489080411	0.0697107615914698	-1.78156838693336	0.0748196435233687	0.424214870934358
RPIA	12.1118333798217	0.0103584758542416	0.0719957096948189	0.143876293436789	0.88559815599147	0.969699524572236
IGKC	3.58518814903782	-0.995916627035015	0.286497759889089	-3.47617596528699	0.000508618447706857	0.0457235728622254
MAL	2.37406881652521	0.24694800600066	0.172592436949164	1.43081591734751	0.152482979955492	0.551637214515347
MRPS5	33.4783297753737	-0.0199114325308845	0.0442667919054975	-0.449805185191467	0.652850918714812	0.89642356442732
ZNF514	4.77680396908664	-0.164214173616968	0.0920945337361651	-1.78310445750682	0.0745693009785542	0.424214870934358
ZNF2	4.52661196911326	0.189526121446837	0.0958176977239445	1.97798659275733	0.0479302191755129	0.356148897975364
AC092835.1	5.88820342438708	-0.0798707226279572	0.0950430654081277	-0.84036349506386	0.400704610454192	0.770132342041748
KCNIP3	1.44373261632669	0.104989902672875	0.16047014046399	0.654264415605935	0.512941467341037	0.83429160949649
FAHD2A	7.12619921449864	0.00199539944015349	0.0813301093663645	0.024534572198408	0.980426207381878	0.996180315432679
LINC00342	3.47912731159124	0.0168176365696458	0.110513216806518	0.152177604232528	0.879046857455979	0.967327298782386
ANKRD36C	36.263297465695	0.00042146610589153	0.0538834910102106	0.00782180400693905	0.993759166981639	0.998137312045519
GPAT2	1.16857733823468	0.123487497564386	0.226384301186532	0.545477300842681	0.585425288118693	0.869937166074539
DUSP2	3.16934533233996	0.26195440345915	0.242688010173648	1.07938749537612	0.280415022988987	0.685182706108006
STARD7	21.3523828500152	0.0129905150918851	0.0457444977673679	0.283979838579668	0.776425831344117	0.940013198210957
TMEM127	15.5926824560688	0.0679828536183103	0.0603878726712273	1.12576997021294	0.26026289816635	0.66694741851592
CIAO1	18.8947928979595	-0.0931247708922147	0.0529089207980832	-1.7600958304859	0.0783915596253543	0.430277043890971
SNRNP200	29.0845339055736	0.101420657053406	0.0423931560038279	2.39238279509664	0.0167393735377848	0.22620588179613
AC021188.1	1.77903417898432	0.450087713298311	0.160213004401567	2.80930823923747	0.00496480863751802	0.129301639262969
ITPRIPL1	2.60077309523954	0.380794017582429	0.126339621221711	3.01405065093698	0.00257784764556143	0.0929285416469927
NCAPH	1.31198652784616	0.147515626175662	0.268805453757274	0.548782117749984	0.583154983667018	0.869393952859985
ARID5A	34.8522741625509	0.0902942476507568	0.0613867016438302	1.47090893031931	0.141315747238159	0.536740874531698
KANSL3	25.1683544070961	0.0600325147567972	0.0421908187590955	1.42288100877055	0.15477065246454	0.555202511232772
LMAN2L	7.05317194075804	-0.0694805318642971	0.0705181419806558	-0.98528591243026	0.324483650546806	0.71631205874408
CNNM4	10.8755002111632	0.0308563476514042	0.0727328854936734	0.424242039099195	0.671389304864703	0.904005207347017
CNNM3	3.40344972868375	0.109337319306615	0.112809241313306	0.969223071033264	0.332433902415091	0.723582331867843
ANKRD23	13.1126599641514	-0.0679769470783995	0.0649807453239349	-1.04610907030272	0.295510677977438	0.695707825867135
SEMA4C	15.1262281533679	0.302308625089894	0.0792281599316565	3.81567141469233	0.000135813135189995	0.0215610576217052
FAM178B	1.4975467241456	0.142717948904191	0.148957580678432	0.958111351259718	0.338006612133784	0.728251626840849
FAHD2B	2.25651009747352	-0.338538812696865	0.139647871797995	-2.42423180774693	0.0153408097421178	0.217176245953204
ANKRD36	40.6573118611007	0.00779270276059812	0.0504354971105717	0.154508296874994	0.877208969814982	0.966880083946301
AC092683.1	36.5224405138465	0.0218105070130483	0.0725226950351354	0.300740437217366	0.763612430931864	0.935428362074882
AC092683.2	1.25353543525771	0.24152195917292	0.192834263383565	1.252484672252	0.210393310080833	0.616715648465188
ANKRD36B	11.7609397599442	0.143381515091566	0.098364989324345	1.45764784885795	0.144937633543796	0.541945453614149
COX5B	11.5384915197831	-0.0509142341846356	0.107502659123545	-0.473609067903366	0.635778707915004	0.891230530457613
ACTR1B	12.4653546686396	0.0245659925982955	0.0650771282089488	0.377490422125256	0.705809180862485	0.919318502389271
C2orf92	7.24723041516522	0.133804136992787	0.0834160205727716	1.60405802235624	0.10870126363935	0.488234572992891
ZAP70	3.13163126299273	0.0506397119259388	0.221272675687267	0.228856598622732	0.818980374600059	0.95013947991578
TMEM131	107.384412384315	-0.0611445970721045	0.0321622696802695	-1.90112817534189	0.0572852259390043	0.383923475488092
INPP4A	133.170036039836	-0.0734677833425932	0.0572686986569074	-1.28286105788318	0.199540758142586	0.604864256299374
COA5	6.65234054254157	0.0427174844097143	0.0772791013470815	0.55276890731245	0.580421661885089	0.868114029539502
UNC50	9.64053044801071	0.0346977223270909	0.0647630904668808	0.535763844451416	0.592121773000821	0.871623549527465
MGAT4A	413.265162630787	-0.0949661377049475	0.0401678826084075	-2.3642306125708	0.0180675619210134	0.233439157183795
AC109826.1	10.9467054109529	-0.0326845322011504	0.0867748319296303	-0.376659124245332	0.706426943387939	0.919318502389271
KIAA1211L	24.412917872959	-0.127966793103313	0.0642141968742981	-1.99281154841528	0.0462820867138099	0.351168076903886
TSGA10	21.0925898630909	-0.103264348488312	0.0790467201442422	-1.30637107143571	0.191426398584164	0.596130247510743
AC079447.1	21.4088616482202	0.0179530025354084	0.060853969749597	0.295017771384212	0.767980303984923	0.937546635828453
MITD1	22.0829123225192	0.0295877697677162	0.0631447249722887	0.468570728286502	0.639376504380172	0.891402884990704
LYG1	2.12262840854208	0.024729545056914	0.138739626300885	0.178244281870004	0.858531134595211	0.963237761233841
TXNDC9	7.15534834444927	0.0016748154565834	0.0718054402213477	0.0233243532999812	0.98139154587199	0.996224932810038
EIF5B	42.1589501442155	-0.0761919611493973	0.0562272976611777	-1.35507065640119	0.175395046638835	0.580960824647419
REV1	67.1118403110586	-0.0923409131297878	0.0279123222343785	-3.30824903619288	0.000938812856740613	0.0621715103295423
AFF3	22.3837288210167	-0.379978135298794	0.154687349353141	-2.4564267012639	0.0140326425734793	0.208645371153568
LONRF2	6.17988606844991	-0.126636206812409	0.124859261573828	-1.01423158535605	0.310472260445862	0.70743933923783
CHST10	4.42229941456187	-0.220213892722135	0.104585354007748	-2.10559016423869	0.0352399677694787	0.315090496718952
PDCL3	1.58739893012111	0.0795407336843503	0.169457456428671	0.469384678376965	0.638794698046171	0.891402884990704
NPAS2	2.93544606991817	0.0876969207422826	0.137125195696421	0.639539074470555	0.522472302570361	0.839544973754442
RPL31	36.8468930394716	0.0851535733054306	0.0944725822205843	0.901357529389906	0.367398254969929	0.746845298637583
TBC1D8	92.1847194496557	-0.237612644038366	0.147387412871623	-1.6121637486461	0.106926311532533	0.484561599453384
CNOT11	14.5708208961905	-0.0136048595264563	0.0497195451148073	-0.273632019260059	0.784367424967611	0.942461039725987
RNF149	270.051787840436	-0.22759424381589	0.0949721671605715	-2.39643098204858	0.0165556110495532	0.225723538139501
CREG2	7.9218477350543	-0.275456455848752	0.147165268153905	-1.87174908389852	0.0612413253949613	0.391897212207979
MAP4K4	368.066852275842	-0.0381564019783489	0.0438928573076906	-0.869307771669341	0.384678813184483	0.758943804417434
IL1R2	2.58041873808911	0.633512174510522	0.619709455425984	1.02227288766322	0.306651761658891	0.704526856980829
IL18R1	3.00388121195598	-0.00769553649170016	0.228679031201049	-0.0336521300238255	0.973154552036997	0.993983775487147
IL18RAP	1.65199070981289	0.215326728009508	0.285531592165288	0.754125756721381	0.450773712696361	0.799452560782306
SLC9A2	0.96724237932007	0.097605610991837	0.174284764757584	0.560035245350323	0.575455397378714	0.865138479212224
MFSD9	2.75692033955684	0.0152221251027371	0.110993458847029	0.137144344007841	0.890916702140599	0.970677716555851
TMEM182	14.3354947771646	0.0411641744017881	0.0873037469723868	0.471505242665105	0.637279976691201	0.891402884990704
POU3F3	1.31209910009429	-0.0618989047315362	0.163575296520673	-0.378412303374388	0.705124329778542	0.919001779326217
MRPS9	16.6126956222545	-0.0144091318499325	0.0563539020632292	-0.255690046693935	0.798190181343238	0.944692292190091
TGFBRAP1	22.4453902227972	-0.041587791863228	0.0443434395639099	-0.937856699259642	0.348318058281052	0.735031858673226
AC012360.3	1.74217590866094	-0.246843312993098	0.160520409925045	-1.53776901708862	0.124105101640514	0.511547873991255
C2orf49	8.23107875750769	0.0404508223986028	0.0766581678321304	0.527677917990212	0.59772290221135	0.874331659881967
FHL2	1.01499533172148	-0.180642406657777	0.235245107726818	-0.767890173799284	0.442552435670589	0.795183003216345
NCK2	343.959052277743	-0.114621894102358	0.0897244601199617	-1.27748769899656	0.201430120509752	0.6072612613146
AC010978.1	6.83670854471617	-0.136590087387237	0.138943662755764	-0.983060937635829	0.325577448021099	0.717771052861406
UXS1	25.7325211201355	0.0302786017251503	0.0495076865358842	0.611593953258222	0.540806439731969	0.847050053345007
RGPD3	0.959744769861586	0.43478904522657	0.188885695726898	2.30186327002344	0.0213428841346547	0.253179538904175
ST6GAL2	0.954856389195618	-0.611783857404464	0.223786553319488	-2.73378292095618	0.00626113077423133	0.143745930067468
SULT1C2	1.89634271338423	0.499746992912526	0.247550242327009	2.0187699604526	0.0435111346434924	0.34262873444084
SULT1C4	1.91726342793779	0.519356864654367	0.187866534680561	2.76449909260026	0.00570102657306675	0.136420359137492
GCC2	78.0277011155223	0.0356152894488612	0.0514336564697105	0.692451050409671	0.488654115878364	0.821692773057
GCC2-AS1	9.20841990698424	0.0308477027639461	0.0711132505130268	0.433782769616125	0.66444619495615	0.900604879085395
LIMS1	197.609496373192	0.076028341795415	0.0553253375521645	1.37420475245596	0.169378125767502	0.573809255579667
RANBP2	69.2982723936405	-0.0119702700129337	0.0647345155329048	-0.184913255539066	0.853297073870117	0.960845630754066
CCDC138	13.2850487647053	-0.173078284914598	0.0687050370124234	-2.51914986791	0.0117638573849553	0.195928620263045
SH3RF3-AS1	1.05900361157991	-0.186850840564338	0.226873088271142	-0.823591912060665	0.410171473081811	0.775201227558241
SH3RF3	698.482785917731	-0.184194851793515	0.0766265673452848	-2.40379881514879	0.0162257001629072	0.223515219903385
SEPT10	23.5681009414287	0.0150325953945236	0.0556252625841976	0.270247630234004	0.786969751764771	0.943364897227543
SOWAHC	1.277252750715	-0.354093187769253	0.160611611580056	-2.20465497037091	0.0274783152133652	0.287272027026173
NPHP1	2.46072228012179	0.0542846459797219	0.138458965017914	0.392063063397147	0.695011618263036	0.91606238997874
SMIM37	5.61465696945116	-0.0160969270337667	0.119467949773758	-0.134738455495806	0.892818667321823	0.971181123465137
LINC01106	1.37685063544996	0.108173088687408	0.175321141324099	0.616999683383529	0.537234934558965	0.845942993546793
BUB1	1.3302698531352	-0.360618439172968	0.327095839168818	-1.10248555924568	0.270250633152569	0.675649220729735
ACOXL	1.18173989460968	0.232751294710885	0.195728723279634	1.18915246986185	0.234379674136811	0.642027943867615
MIR4435-2HG	19.6462001205791	-0.30373526484557	0.10335941119664	-2.93863191874919	0.00329664330424723	0.106025448338969
BCL2L11	14.350879216159	-0.0352510931387139	0.0978197349107327	-0.360367907057639	0.718572023088056	0.921659240919004
AC017002.5	1.12337582879637	-0.358047085185554	0.233280086391346	-1.53483775972588	0.124823685079156	0.512197230094442
ANAPC1	43.1574591371874	-0.0266173310020106	0.0414860520847982	-0.641597107085638	0.52113481181342	0.838746488937187
MERTK	323.03948411645	-0.0342937590778985	0.0690915778324149	-0.496352235015963	0.619645918638798	0.885198820725994
TMEM87B	34.9965029150802	0.0803857345954459	0.0497810466224581	1.61478594865824	0.106357057091324	0.483902096259218
ZC3H8	22.1392810962248	-0.118891499149832	0.0605117921318929	-1.9647657912807	0.0494413512396532	0.361291461932151
ZC3H6	38.9358414850984	0.124902482622413	0.0719312747462996	1.73641414062161	0.0824906337336952	0.440274580546471
RGPD8	6.945162724022	-0.137321570498561	0.0812896085184776	-1.68928812675173	0.0911642276162408	0.457138363144208
TTL	26.9028111998245	0.0491864404364671	0.0508459873986185	0.967361299346181	0.333363449622356	0.724202806159085
POLR1B	7.2872513368117	-0.0773076679896344	0.10181881269504	-0.759267034680326	0.4476928331054	0.797761805433037
CHCHD5	1.73897705159759	-0.0207620667257183	0.154418969965905	-0.134452824871857	0.893044512588094	0.971181123465137
AC079922.2	2.14080481063264	-0.0242264783199846	0.143960714557457	-0.16828534364016	0.866358803510575	0.965249495654372
[truncated: 12,924 more rows]
