# Supplementary material for: Integrative analysis reveals generalizable human neurodegenerative disease-associated glial states
Source: bioRxiv. 2025 Sep 25:2025.09.25.678630. Preprint. [Version 1] doi: 10.1101/2025.09.25.678630 (PMC12485690; doi:10.1101/2025.09.25.678630)
Supplement: Supplement 10 [file media-10.zip › DAM_replication_DESeq_results/Mathys_2023_PFC_Braak.csv]

	baseMean	log2FoldChange	lfcSE	stat	pvalue	padj
AL627309.1	7.1310488234773	-0.0683814696830257	0.224796011663686	-0.304193429309281	0.760980530451473	0.908598943885984
AL669831.5	23.8994098553868	-0.115609411008448	0.132861604981259	-0.870149137704269	0.384218907400657	0.696738113456713
LINC00115	1.56094113437557	-0.105159976825176	0.345629417133697	-0.304256442340085	0.760932526958209	0.908598943885984
NOC2L	14.9722050135991	-0.127650082905044	0.134017389210785	-0.952488954282442	0.340849065164811	0.660358682954
KLHL17	2.27336599368117	0.251254007824866	0.233632921006125	1.07542210551004	0.282185789266122	0.610509507259912
HES4	1.39936284142409	-1.00341529870771	0.367000550686629	-2.73409752881951	0.00625515136912516	0.0900331623293753
ISG15	4.14334848060517	0.699394779849912	0.439541798253805	1.5911906049173	0.111566686599675	0.3906409894496
AGRN	4.2215565180768	0.349817162998173	0.232556205561819	1.50422631016476	0.132523105504077	0.424239952270053
C1orf159	12.9304541858	-0.15712297397432	0.120415596703623	-1.3048390596863	0.191947655709249	0.507702109467602
SDF4	15.0737806201181	-0.0866227949994067	0.115104485783498	-0.752557942549144	0.451715598757579	0.744981136939165
B3GALT6	3.14108258476847	0.0865915693219328	0.220078785778324	0.393457138613772	0.693981874910715	0.879318630298586
UBE2J2	24.3234784040011	-0.101995020049715	0.092981582975323	-1.09693787507128	0.272668550477779	0.602004738267314
SCNN1D	2.83982885510463	0.542565440176432	0.263713130044943	2.05740776003063	0.0396470193268336	0.235953512947495
ACAP3	17.3843207441922	0.303109825938218	0.150849116680647	2.00935764562621	0.0444992185571721	0.248749935528293
PUSL1	1.10426236979313	-0.291909746231705	0.330498569047959	-0.883240575209104	0.377106303197183	0.691315239685722
INTS11	15.1154175221703	-0.172470920683124	0.0938611959800797	-1.83751036711409	0.0661345874400863	0.302706179739567
CPTP	1.68734376677568	0.00798742854892505	0.281271283485021	0.0283975969745607	0.977345040766318	0.99230338606068
DVL1	5.05407931885588	-0.063060535604181	0.16444592819472	-0.383472770025119	0.701369256388805	0.883056728878896
AURKAIP1	8.19404121418105	-0.18295890134027	0.18332420704961	-0.998007324208736	0.318275807079068	0.642318103902403
CCNL2	36.9294063808244	0.0255260309233609	0.0827221076514233	0.308575683672414	0.757644320355824	0.906646286028304
MRPL20	18.3982170957176	-0.0473624570015347	0.103238641755036	-0.458766758225239	0.646401668404864	0.854427143341392
ANKRD65	1.29264815657179	0.111624813775097	0.398413449771435	0.280173306998382	0.779344544804998	0.918185861217097
VWA1	1.32486382363329	0.384576751747833	0.38016103854263	1.01161537547912	0.311721991441602	0.636353275155227
ATAD3C	0.958479919008207	-0.275296945641166	0.377809738994994	-0.728665561595844	0.466206263689386	0.755301714080948
ATAD3B	12.1784060239503	-0.270258794418212	0.135909099832282	-1.98852611599756	0.0467535336036791	0.25487335375037
ATAD3A	7.05211162314177	-0.235617314304385	0.178145474580054	-1.32261184214648	0.185964494059861	0.50021734336592
SSU72	20.3388442928738	0.125278494620794	0.0975368646508144	1.28442199848535	0.198994339844944	0.515808132132941
FNDC10	1.49680769948318	-0.189593162081957	0.308964519287976	-0.613640564679997	0.539452871763215	0.798242645378977
AL691432.2	1.82273979929433	-0.0248081003405934	0.286882976288656	-0.0864746338787004	0.931089119755624	0.977992926368859
MIB2	10.9475085514198	0.25430024937193	0.143388484924424	1.77350537950077	0.0761450012817908	0.32537654999485
CDK11B	24.6327408062721	-0.256467620007844	0.0989279961252837	-2.59246755269408	0.00952901696367729	0.111553025254782
SLC35E2B	11.5930059809872	0.167602029782608	0.133453703132996	1.25588144688335	0.209158956159092	0.528688667168603
CDK11A	19.0685725412823	0.0335943358212169	0.131780455618693	0.254926541750789	0.798779836013595	0.927127242154187
SLC35E2A	12.9093148503773	0.130523653230942	0.147561504819258	0.884537287626709	0.376406243060213	0.690795473246863
NADK	16.5132074704537	0.131567644988076	0.139324093366426	0.944328018285032	0.345002052470305	0.663424456991983
GNB1	187.779728107542	-0.165299567785704	0.0636459082635983	-2.5971750941332	0.0093993996777376	0.110555901962105
CFAP74	24.1188551569451	-0.344059380960285	0.179869715477982	-1.91282551398933	0.0557703937212322	0.278218214132056
GABRD	4.36169984235503	-0.703175767437473	0.287465867548948	-2.446119163409	0.0144403264505533	0.139139704309203
PRKCZ	15.7572229346222	0.0342705895923096	0.171102686653564	0.200292527619383	0.841251806240728	0.944241574669055
FAAP20	9.04112226088013	0.223327354228557	0.141912528781845	1.57369723551235	0.115557461263266	0.397605040759685
SKI	160.340406893179	-0.0814791270316607	0.0920797432191285	-0.884875697771651	0.376223676565065	0.690545326661358
MORN1	5.50578107209245	-0.612998252575902	0.220348689381717	-2.78194644268561	0.00540339561968852	0.0833172345242467
RER1	18.2393350847806	0.141443132430305	0.103802250745975	1.36262105507177	0.173001969618512	0.481579149296142
PEX10	4.61160540337222	-0.199108806688642	0.197702711036189	-1.00711217183155	0.313880872620198	0.638082798793252
PLCH2	0.938241758480479	0.332776320493264	0.35653744080498	0.933355890315282	0.350636246913299	0.668289293515103
PANK4	3.04308503533872	0.0752879449695588	0.204731766221811	0.367739439555218	0.713067529544394	0.889357543924814
AL139246.5	1.35184369289665	-0.0230095398159074	0.315004501249674	-0.0730451143543183	0.94177021730833	0.980860251581149
TNFRSF14-AS1	2.19624962964285	0.756461733048309	0.264009712686081	2.86527993743842	0.00416640745610683	0.0712345907100235
TNFRSF14	14.8489783976619	0.210640482124071	0.149292443347034	1.41092527794211	0.158266647788582	0.461745110416804
FAM213B	1.83394876791539	0.625993914539544	0.285017311567374	2.19633646495739	0.0280678695579587	0.197330184928544
TTC34	1.08523108608156	0.0247487282652442	0.345352345944023	0.0716622561158324	0.942870694157081	0.981242915167327
PRDM16	0.885104244145095	-0.744465529121526	0.36760353460695	-2.02518599261437	0.0428482694522027	0.244416107832632
MEGF6	0.989835077915255	-0.766955334004082	0.389975732701859	-1.96667451251493	0.0492207470695112	0.260933350541878
TPRG1L	4.57844860175665	-0.0581126285568103	0.185481846133174	-0.313306287209833	0.754047973927936	0.90553191405747
WRAP73	7.83458137174941	0.000719162408043772	0.133939094727553	0.00536932409097303	0.995715919790625	0.998458570291896
LRRC47	7.43246279081033	-0.073941276856019	0.130372756089847	-0.567152824513903	0.57061035616672	0.815898768098454
CEP104	18.4395149780842	-0.0209290833702578	0.0983080183311048	-0.2128929432772	0.831410466667942	0.939127639283011
DFFB	7.84563477989154	0.00586549452334344	0.129957584881494	0.0451339144898088	0.964000569102928	0.988652977804117
C1orf174	4.30667076567945	-0.164577572646766	0.189570200609526	-0.868161620959406	0.385305861155063	0.697513237260227
LINC01134	1.4474345707878	0.323889987240897	0.342091679645652	0.946792940349767	0.343744299841122	0.662960116668456
AJAP1	1.48240353360422	-0.143744889262299	0.308736843698262	-0.465590331041878	0.641508765217086	0.851160808790536
NPHP4	22.1945466955937	0.0539374409127417	0.0862036612184711	0.625697796942113	0.531513178546992	0.793764365825811
KCNAB2	18.5976514153139	-0.150990126286439	0.168718904707229	-0.894921209620497	0.370829207960777	0.686128270487486
CHD5	7.74394590953238	0.282084217696118	0.240665870814316	1.17209896335388	0.241157326084375	0.567872338292956
RPL22	10.7390743342333	0.00992401002045552	0.133466085345905	0.0743560432954589	0.940727084303014	0.980635887725593
RNF207	1.76518885989404	0.0249499418575828	0.291238516427385	0.0856684142044228	0.931730011604992	0.978087896985334
ICMT	3.91550527964791	0.380770931878886	0.194193177385848	1.96078429224277	0.0499041911689459	0.261969089221958
GPR153	1.2580986277061	0.465920759795538	0.363341081686886	1.28232336853406	0.199729233682705	0.516396768049203
ACOT7	8.3084363543674	-0.430412792120387	0.197450205501681	-2.17985487038008	0.0292682211060732	0.202248827883911
TNFRSF25	15.4192863799444	-0.944743542688507	0.201202928765824	-4.69547609711026	2.65986472055656e-06	0.00189053051519177
PLEKHG5	16.8669591895982	-0.975924134299161	0.231665629996997	-4.2126410133079	2.52402041105826e-05	0.00399316412659478
NOL9	16.476563990786	-0.214393642555276	0.104162695723174	-2.0582574314806	0.0395654281610304	0.235719504861884
TAS1R1	1.134306190691	-0.859055904047543	0.347013035578887	-2.47557243091594	0.013302277656424	0.133434002889641
ZBTB48	13.0547516170303	-0.119051184573467	0.129769324892602	-0.917406210381346	0.358929819622795	0.675985963322084
KLHL21	8.64153772935757	0.156085230413726	0.165023521313227	0.945836261228875	0.34423210741872	0.663008977529596
PHF13	3.16182813221186	0.186385120356623	0.221898014090372	0.8399584877795	0.400931662314889	0.709868016405154
THAP3	4.06009210400189	0.312293649338681	0.176082940185751	1.77355994288397	0.0761359684797949	0.32537654999485
DNAJC11	30.1647372734021	-0.0562907732777378	0.0866651258992941	-0.6495204696656	0.516002019965872	0.785181583240963
CAMTA1-DT	1.60395057384765	0.0871730544940035	0.315610315335936	0.276204706431146	0.782390842585238	0.919835751264305
CAMTA1	83.4743703964759	-0.11677952734727	0.069544005603093	-1.67921773177351	0.0931096174248424	0.355708766235781
VAMP3	9.28286464388237	0.0436521024013313	0.127048217243653	0.343586894396286	0.731156982088981	0.895950660745728
PER3	29.5577458133364	-0.400652661215419	0.248557253017114	-1.61191297518818	0.106980878285915	0.382615787064885
Z98884.1	2.9144702540858	0.0741428717470166	0.363607667668592	0.203908988560147	0.838424620798415	0.942840796356298
PARK7	15.8834725001058	-0.109787839072666	0.141039293779647	-0.778420226948901	0.436321318233226	0.734137300862263
AL034417.4	2.19422153500034	0.450794612234324	0.309408467780601	1.4569562865163	0.145128447196741	0.443073676182975
ERRFI1	4.69779197792973	-0.0781799961770419	0.225229297277308	-0.34711290725551	0.72850649708122	0.89517013633825
SLC45A1	1.50604485131867	-0.568526662522569	0.316285418545	-1.79751145385693	0.0722544614276828	0.316345361231485
RERE	378.357504012253	0.0803017498328684	0.062950561967496	1.27563197727022	0.202085644694542	0.520059608706615
AL096855.1	1.49151705694159	-0.195047073207367	0.319413145662884	-0.610641972178642	0.541436629631455	0.799483335030904
ENO1	44.383451187357	-0.112080101089121	0.175659655010772	-0.638052608507331	0.523439434844477	0.790135214855245
SLC2A5	228.932816662319	-0.330790705785537	0.16889310747953	-1.95858025660182	0.050161963628248	0.262169235780975
GPR157	2.28816696084648	-0.0879526265114908	0.283058014827093	-0.310722968099727	0.756011234957643	0.905890571212214
MIR34AHG	67.5746957291506	0.162918224870425	0.108003024979081	1.50845983158324	0.13143687982792	0.422261486937481
LINC01759	3.87323871045727	0.105468645008174	0.206549749706439	0.510621025482104	0.609616450350147	0.836743999471155
H6PD	18.1268320689495	-0.00577713314268137	0.104245072851006	-0.0554187645006345	0.955804846899566	0.985176346564264
SPSB1	4.25687569647083	0.200369482373786	0.264146739767845	0.75855368326669	0.448119588215956	0.742191852386969
SLC25A33	19.6341446660527	-0.322705786402472	0.103103817324876	-3.12991113981397	0.00174859188779326	0.0435860650971317
TMEM201	2.39380887600975	0.258325778215115	0.231425133700102	1.11623907950237	0.264319810695537	0.592823064529164
PIK3CD	106.678639138396	-0.167898195728895	0.101698603746019	-1.65093904482899	0.0987510221147476	0.366109725803458
PIK3CD-AS2	3.29164466567652	-0.548232100562456	0.275587544141274	-1.98932104232337	0.0466657785316361	0.254587731803095
CLSTN1	51.0072411919986	-0.320061055824616	0.0916601007732853	-3.49182526665844	0.000479731966470242	0.0205909798320333
CTNNBIP1	18.3747222605574	0.0576864722635902	0.107971846392543	0.534273277627068	0.593152477571504	0.828116535425337
LZIC	8.72922518098323	0.0322516451183116	0.123195383813582	0.261792642873004	0.793481311449915	0.925779883897556
NMNAT1	13.966025923457	0.126407786624888	0.114389938914645	1.10506035604417	0.269133437175205	0.597513860371427
RBP7	1.43888671307263	0.688749313966256	0.371010531156111	1.8564144576167	0.0633945055643372	0.297621675229064
UBE4B	71.7620472620146	0.00770036886549272	0.0647554959263118	0.11891452231723	0.905343076255708	0.968795650565388
KIF1B	57.0684339271142	-0.249955031820349	0.0902375832107883	-2.76996593798919	0.00560621551406061	0.0848522369069317
PGD	11.6852745423305	-0.0980292388823036	0.154798001412009	-0.633271993101448	0.526556039269199	0.792061140857087
DFFA	11.4964685359016	0.0779777736723954	0.123321156974136	0.63231464564308	0.527181295370502	0.792061140857087
PEX14	40.8424653661303	-0.0536756123900945	0.0702322054974515	-0.764259245596981	0.444712766795896	0.739833120507751
CASZ1	2.17600417993811	0.206753161628538	0.264051433764307	0.783003366734554	0.433625134997007	0.732304833747147
MASP2	1.01688766951831	0.00865258364379778	0.399833117390507	0.0216404876621239	0.982734736601279	0.993765445221775
SRM	11.9173160101062	-0.172181151371562	0.174711665306411	-0.985516056238085	0.324370648553065	0.646608749373505
EXOSC10	14.5954213822065	0.0595354232389304	0.103200356354809	0.57689164400018	0.564012655674791	0.81128452405029
AL109811.1	3.74794479221827	-0.123269947623481	0.218306514842037	-0.564664539272578	0.572301958099197	0.817042470261943
MTOR	37.4912171496221	-0.101539839062739	0.0687422271004684	-1.47711011623664	0.139646122255812	0.433217418848865
UBIAD1	5.8505132261341	-0.0121899435164873	0.176234914880208	-0.0691687201981126	0.944855321122072	0.981550008565427
FBXO2	3.79580348355301	-0.706818584044612	0.316375303700376	-2.23411428065828	0.0254755546084512	0.189565525044271
FBXO44	7.92406379747071	-0.121377431795395	0.155605123576206	-0.780034930764673	0.43537031485209	0.73386079271398
FBXO6	2.52561845853518	-0.287673077655894	0.234089717494558	-1.22890095615833	0.219108942938643	0.540301455067554
MAD2L2	1.96957090717137	-0.146040817671085	0.292678258961262	-0.498980751728518	0.617792944184771	0.839739321091148
AGTRAP	5.8175297026702	0.156174304952594	0.183275775403181	0.852127372583926	0.394143401009136	0.704717825043407
MTHFR	37.9653354324561	0.163661594384745	0.0971129824854553	1.68526998343663	0.0919364941936534	0.353853561715954
CLCN6	22.593625986499	0.143762325976164	0.094855800642972	1.51558813484978	0.129623529140033	0.420052278754698
NPPA-AS1	1.8893713637478	0.386126323211911	0.262898215152931	1.46872934450048	0.141906214902923	0.436720033740418
KIAA2013	10.8999321253521	0.271839268239832	0.13272540301976	2.04813292749512	0.0405469763015993	0.238021708767054
PLOD1	10.9495835526359	-0.229216147886943	0.201705816295137	-1.13638839026611	0.255794052489061	0.583610826574706
MFN2	16.4380982724155	0.0180880878993205	0.108621373830509	0.166524204780772	0.867744436436543	0.955652140356515
MIIP	9.21099165129444	-0.374887134166134	0.180280651077585	-2.0794640574312	0.0375747180833446	0.229570299677446
TNFRSF8	2.13612811755583	0.246712857961054	0.369390343399785	0.667892007382665	0.504202529665866	0.77914141813777
TNFRSF1B	174.977032689881	0.00685489100126203	0.186787242795058	0.0366989249302383	0.970725065848553	0.99014139412161
VPS13D	134.392843968709	0.000966239419964844	0.0469998234489605	0.0205583627567055	0.983597955146383	0.993912392607386
DHRS3	62.566955458105	0.235771503587466	0.119095471175514	1.97968488020845	0.0477389485711051	0.257159137438108
PDPN	21.7938494874272	-0.223883513260254	0.212189078379938	-1.05511327430046	0.291373521712067	0.619068719745579
PRDM2	93.9998343126934	-0.00808599881551421	0.0526907441794907	-0.153461465413533	0.878034376450189	0.958849782658807
KAZN	29.7743120421582	-0.362318716828476	0.163940277914684	-2.21006528375553	0.0271006318044431	0.194427538683434
TMEM51-AS1	3.7519586711585	0.444441368876307	0.245182441615101	1.81269656158336	0.0698786351137328	0.310838186940829
TMEM51	64.5851700151149	0.328595204505458	0.136761432275804	2.40268911371728	0.0162750169431711	0.148575475776008
C1orf195	0.934218075945318	-0.39160149617431	0.394886145071721	-0.991682035598352	0.321352657014287	0.645106575345798
FHAD1	11.6042723575893	-0.403156549016641	0.278307405516398	-1.44860158596422	0.147448878046017	0.446883854132698
EFHD2	31.0280744492557	-0.15519129889142	0.105340191714814	-1.47323919166169	0.140686550746521	0.435454498111659
CASP9	7.29971714566631	0.0881977542126215	0.150488442430383	0.586076596901603	0.557824042489273	0.807181934871051
DNAJC16	21.5151702304093	-0.140272126162231	0.0808594623372689	-1.73476451744323	0.0827825234012623	0.337968256096073
AGMAT	1.68545130909729	-0.98464869616481	0.313743789261207	-3.13838466247707	0.00169881777082407	0.0428320169718245
DDI2	44.7105284622454	0.0423935366550632	0.084301978039742	0.502877128637217	0.6150506622532	0.839298426110008
PLEKHM2	53.0499730017762	0.00414887479898369	0.0677936814226273	0.0611985470020357	0.951201086890117	0.983692054522406
AL450998.3	0.976069530480923	-0.0963781726879161	0.365340067615969	-0.263804004079905	0.791930949032562	0.925128069598499
SLC25A34	2.39110827595113	-0.323257667815038	0.270245688623656	-1.19616216436742	0.231633282564669	0.556826803813963
UQCRHL	1.76955911373726	0.432160736973561	0.337998699772835	1.27858698055351	0.201042537101133	0.518620880392736
AL450998.2	7.37726388917465	-0.0168510981037574	0.166979998703555	-0.100916865700027	0.919616454565786	0.973784995453802
SPEN	77.8864431000564	-0.0659962808656644	0.0660587994013642	-0.999053592613454	0.317768730354926	0.641728598197486
ZBTB17	10.416275935047	-0.0355618309997133	0.121174967790478	-0.293475060469607	0.769159059558279	0.912416696261075
EPHA2	1.7559233709794	-0.235985971865406	0.336623449614644	-0.701038421819854	0.483279037606782	0.765268715819948
AL451042.1	1.10928855390384	-0.0271633720759534	0.382428081462701	-0.0710287068147813	0.943374908449901	0.981309769567442
ARHGEF19	1.910243264462	-0.663463430996188	0.292960947662417	-2.26468215743453	0.0235321911767979	0.181239156607268
FBXO42	74.200657206522	-0.121409694799275	0.0675661900877929	-1.79690011589406	0.0723514782415629	0.316511138976021
SZRD1	14.3233385390637	0.243568968976801	0.109500262549039	2.2243688125197	0.0261236403914348	0.191137968863998
SPATA21	1.75754074890051	-0.474963987001625	0.30877525768406	-1.53821906121639	0.123995061912283	0.410708650572543
NECAP2	13.613006827845	0.142370527846848	0.106876670800695	1.33210107294924	0.1828269778247	0.495528503906206
LINC01772	2.274734374755	0.0964661344302995	0.242021356347868	0.398585215313166	0.690198857251561	0.877504952584055
NBPF1	41.1446499500653	0.219718097604644	0.133520647022586	1.6455739430882	0.0998515074662101	0.367905109958196
CROCC	29.6507664253399	-0.0520028533703816	0.136219213567277	-0.381758578753635	0.702640445249379	0.88383712167472
BX284668.5	3.22295857604581	0.36139516697277	0.249772059592218	1.44689989570006	0.147924962367692	0.447142988858187
AL049569.1	2.00930652846189	-0.315867684863962	0.330642304117448	-0.955315399543556	0.339418222185734	0.660052536892757
ATP13A2	20.2518704923664	-0.0723540254865122	0.124171815767219	-0.582692819940331	0.560100107590632	0.808679254994745
SDHB	26.369464927768	-0.0750963814629647	0.07933357924853	-0.946590109437879	0.343847685774409	0.662998392697175
PADI2	225.659486386695	0.567472572742658	0.231784735622414	2.4482741334058	0.0143542396604584	0.138943826959794
PADI1	1.65220712706769	0.75464866360758	0.43344651236031	1.74104218649305	0.081676184058871	0.336463021744976
RCC2	53.9496279103413	0.00561369425697385	0.0681682386650344	0.0823505838922795	0.934367930853138	0.97819520122346
ARHGEF10L	66.4460747363278	0.0582259900561847	0.107975278441052	0.539252974355354	0.589712312086432	0.82623729897765
IGSF21	284.400073077344	-0.0427737828070104	0.123941747217421	-0.345111988230857	0.730010181197834	0.895621565391983
IFFO2	2.13123193466483	-0.319952822294923	0.26822875461006	-1.19283565537206	0.232933743055759	0.558516215747026
UBR4	53.4581692328947	-0.0455643818855582	0.0631771600470961	-0.721216051047432	0.470776597727698	0.758042282693262
AL035413.1	15.7440651750045	0.0827364900538928	0.113899187756011	0.726401054159637	0.467592945154597	0.755683159003518
EMC1	7.57777265111783	-0.292779306248667	0.147340892081336	-1.98708791641525	0.0469126550708635	0.25536571663629
MRTO4	6.21955308473956	-0.357702554802569	0.227789234294935	-1.570322477749	0.116340107412959	0.39869393921375
AKR7A2	3.15979911945449	-0.0949987670804254	0.206418043368276	-0.460225111769592	0.645354648010727	0.853799279933354
PQLC2	4.25188317988793	0.155492718729825	0.188861918200732	0.823314303969736	0.410329281461461	0.716408334903938
CAPZB	315.495727795518	-0.0739272880618241	0.0813514537502168	-0.90873960640964	0.363487592381872	0.679666214873981
NBL1	9.33119236799932	0.148407300874331	0.226068042442246	0.656471827114815	0.511520588744269	0.782744099124972
TMCO4	29.3666436585991	-0.0513481392273332	0.0975388206313558	-0.526437975105333	0.598583936354216	0.831012985596502
OTUD3	9.78180726989416	-0.10258823847867	0.126332882258952	-0.812047003474429	0.416764661117042	0.720480580476369
PLA2G2C	1.2602493864788	-0.947520275954675	0.545351093629396	-1.73745003360822	0.0823077663295657	0.337229129902579
LINC01141	82.6126221970123	-0.0571683513495347	0.196358560609898	-0.291142648285705	0.770942223373775	0.91315932980165
CAMK2N1	17.9150622557499	-0.19420259740859	0.187294990418676	-1.03688089561003	0.299791368437473	0.625537089843518
MUL1	3.88088280278146	0.0288102446040522	0.197546981715128	0.145839963505987	0.884047726850146	0.961265853497871
PINK1	9.54286169597714	-0.275041195929816	0.198755080627581	-1.38381969940772	0.166413669527538	0.472115274373573
PINK1-AS	1.6298761045836	-0.629204016500725	0.307625861494156	-2.04535474827976	0.0408198967998598	0.23883737755042
DDOST	12.3282669823991	-0.2864531967832	0.136531524442418	-2.09807367165238	0.0358986379233146	0.224063636759473
KIF17	1.65213384977937	-0.128444319092887	0.380635490677693	-0.337447038541261	0.735779930205409	0.897878001773744
SH2D5	0.90949362287567	-0.568558100637642	0.417864309764441	-1.36062852785429	0.173631111515594	0.482880188276831
HP1BP3	113.800765375304	0.171255260927493	0.101125964263316	1.69348457812052	0.0903632679023322	0.351439632251338
EIF4G3	409.142825934079	-0.030134062954706	0.0631549844127687	-0.477144650337583	0.633259121635996	0.847893633429561
ECE1	3.08402254903321	-0.436229193065914	0.271308628281694	-1.60787069629421	0.107863500940281	0.383898418910498
NBPF3	5.51744420774457	0.0470257430978047	0.23858613815762	0.197101740532543	0.843747921398558	0.945408113114246
RAP1GAP	5.76050486182379	-0.101370451439784	0.219816262951276	-0.461159925470362	0.644683870784477	0.85313870514488
USP48	51.148484318628	0.0427258724621526	0.0661523756642268	0.645870568262259	0.518363181649949	0.786710496352198
HSPG2	1.09571800355919	-0.0333072503558858	0.389293375439473	-0.0855582253828113	0.931817607950654	0.978087896985334
CDC42	57.4892346116908	-0.0530447570769443	0.0626176562235366	-0.847121407540098	0.396927453968278	0.707145152708873
ZBTB40	26.4868199558314	0.125930306110242	0.106222680596884	1.18553123873939	0.235807470982492	0.561081191118233
C1QA	97.7098176535389	0.0138723478370336	0.192260747986862	0.0721538222559164	0.942479493838455	0.981130487169255
C1QC	119.738883224283	0.264819127607223	0.220304268400708	1.20206081130279	0.229339968196277	0.553748926328334
C1QB	157.645413196226	0.0197715618182412	0.180223642527915	0.109705705316541	0.912642775543063	0.971546461530437
EPHB2	53.1135202681411	0.0783830061489292	0.126757503317623	0.618369754037523	0.53633163071206	0.796704410828843
KDM1A	27.0247335088692	0.00347217610442395	0.0823687288967867	0.04215405713951	0.966375887070657	0.988902405174581
AL031428.1	11.1144521075378	0.0117540345457406	0.13244502219764	0.0887465179944676	0.929283362345421	0.977292152575549
LUZP1	67.2958616314228	-0.0458981713819728	0.0651895489776777	-0.70407254079468	0.481387599495903	0.764138180376034
LINC01355	7.36347044844769	0.0299405562911401	0.148400878661623	0.201754575587178	0.840108594636498	0.943668037593646
AL109936.6	0.901221964781199	-0.047096627701867	0.375766848570979	-0.12533470656332	0.900258576944122	0.967321799440886
HNRNPR	43.2490041803049	-0.147358130196804	0.0710036379130535	-2.07536028473991	0.0379531561033671	0.230655052116799
ZNF436	1.11424853242174	0.170250965233511	0.340486381704663	0.500022833163373	0.617059000013502	0.839712143965017
ZNF436-AS1	1.82262533124042	-0.381275137031908	0.253251453634064	-1.50552003378757	0.132190430193061	0.423692219732844
ASAP3	1.12756619212276	-0.223768343094363	0.330123067477957	-0.677833102678609	0.497877519826384	0.774913333973555
RPL11	60.2449869505322	0.131592009413621	0.220838009686775	0.595875726285815	0.551258250258748	0.804611791840171
ELOA	12.5557649324234	0.0121371250891504	0.128033650661242	0.094796368192792	0.924476571644833	0.975934458474488
ELOA-AS1	10.9762045354021	-0.0499297331081921	0.134978255161314	-0.369909457256804	0.711449954622475	0.888999750748854
PITHD1	9.39984021922768	-0.139375511425497	0.149831658161447	-0.930214035776851	0.352260276122249	0.669518375044848
LYPLA2	6.66651431742203	0.0486583258471601	0.158867840035996	0.306281786396386	0.759390105639209	0.907571199997665
GALE	8.51437007503004	-0.247293166777209	0.188355079085562	-1.3129094685303	0.189213455934082	0.504681923386723
HMGCL	16.6646874133119	0.131735074481262	0.104429931496773	1.2614685521012	0.207140083364818	0.525632928307254
FUCA1	8.35374890237579	0.0589627158169032	0.15412732293122	0.382558489277177	0.702047153701113	0.883537589893997
PNRC2	11.0983901092352	0.166006684515863	0.131402760543137	1.26334244295702	0.206466139288983	0.524450373305436
SRSF10	44.6574248876266	-0.168636209126369	0.0798498584892559	-2.11191619267628	0.0346936382495124	0.219701843238108
IFNLR1	22.6806882419465	0.896872210446693	0.208597688618297	4.29953091229038	1.71160002010099e-05	0.00354824193055935
AL590683.1	0.983928095079513	0.86041771628338	0.416332334032425	2.06666080424195	0.0387661269673817	0.233033915068522
AL138902.1	2.30883952377991	0.129322714783255	0.265134144858155	0.487763335244663	0.625717484452248	0.844464089597539
STPG1	5.43568737030102	0.0972587575866395	0.179332814723504	0.542336647849941	0.587586613632653	0.825588536142623
NIPAL3	24.9547773493906	0.23517018279489	0.112503378616153	2.09033884748706	0.0365873719640291	0.226410909591666
RCAN3	9.78520274976409	0.0683076985419423	0.17577680393503	0.388604736306333	0.697568562583261	0.881170594263503
NCMAP	10.9590391034039	0.271484683394465	0.249410133586889	1.08850702852411	0.27637133544903	0.60485609280238
SRRM1	59.0275264297518	0.0958706430842751	0.0660306616329394	1.45191098670515	0.146526357258342	0.445518926143413
CLIC4	18.6165890214695	-0.331954038251379	0.229042203148316	-1.44931385433986	0.147249953774795	0.44644582775596
RUNX3	14.4330965760105	-0.365227403771417	0.244748628623674	-1.49225515920251	0.135632267076785	0.428146172595297
SYF2	8.19904008908733	0.39257747799377	0.168869247833144	2.32474226676053	0.0200857457494245	0.165994633703339
RSRP1	137.013579676135	0.0460520505786952	0.113881223380916	0.404386686509838	0.685928388809496	0.875580871578769
RHD	2.80477960515765	-0.327817885061645	0.369286965522745	-0.887704998191857	0.374699456624044	0.689358324857695
TMEM50A	16.157291039462	0.0670580278174046	0.106410020437836	0.63018527335571	0.528573373257362	0.792628737894533
MACO1	38.9825177726367	-0.0114453168651969	0.0813392577900038	-0.140710859382878	0.888098365909085	0.96265477193602
LDLRAP1	7.62460080983849	0.155397357931477	0.141968667772845	1.0945891115927	0.273696687951279	0.602784095786273
AL606491.1	1.00970110088618	0.103308772704599	0.350275433246986	0.294935821638836	0.768042906733866	0.912041407211181
MAN1C1	63.3846768666215	-0.209829667587333	0.0983826462007489	-2.13279145957486	0.0329418371647832	0.215181558652759
AL031280.1	4.69299339863174	-0.4961450367627	0.263679474092514	-1.88162176244565	0.0598873892676373	0.288813949017368
SELENON	3.04006821839345	0.311470436797895	0.199392418160934	1.56209769494094	0.118264975839474	0.401004777233074
MTFR1L	8.12591680426718	-0.116869462233271	0.14023263818313	-0.833397016182857	0.404620856976958	0.712423108110826
AL033528.2	2.71318177908597	0.0501166601383851	0.263505194118729	0.190192304580545	0.849158441118403	0.947711044108145
PAQR7	5.16745724049293	-0.249821963665579	0.191809573034367	-1.30244783778763	0.192763338434487	0.508516364346616
STMN1	23.9335536778394	-0.510843944946062	0.24873498014983	-2.05376800898027	0.0399981506234096	0.236935758713507
PAFAH2	8.86912197593442	-0.107949432623558	0.134724674351207	-0.801259555040007	0.422981399997116	0.724847345161533
EXTL1	1.15919958405575	-0.502172031384895	0.35547075383523	-1.4126957730471	0.157745194966827	0.461215431944145
PDIK1L	11.1477728274657	-0.0402282885503824	0.130191672372971	-0.30899279360309	0.757327008647563	0.906445222182794
ZNF593	1.79198336432545	-0.180441372683552	0.311423728134031	-0.579407913984939	0.562313965398423	0.810303132677134
CEP85	8.85258024826354	-0.050957616445456	0.137539044221439	-0.370495641684218	0.711013223321622	0.888751643187215
SH3BGRL3	13.938563056482	0.335967535688384	0.221960378524411	1.51363742448941	0.130117823786121	0.420290462705073
UBXN11	5.40285647349284	0.000677814550326417	0.207722025389319	0.00326308463946486	0.99739643976591	0.999386767439029
CD52	1.15350491759558	-0.944299034148561	0.581755306395948	-1.62318937836359	0.104548927726426	0.377022782132069
DHDDS	14.5202146572909	-0.196797416845829	0.118315284264407	-1.66333046545392	0.0962463035768315	0.361702648629377
AL513365.2	4.4152523283424	0.3331923396421	0.196909048750582	1.69211289047535	0.0906244511174496	0.35170581315108
HMGN2	11.9006529252545	-0.428717570867417	0.15694258955908	-2.73168406403814	0.00630115327498436	0.0900871779525063
RPS6KA1	82.9425100940061	0.0113191775382288	0.0647923033902969	0.174699415608736	0.861315826990155	0.952111980948719
ARID1A	154.789479944288	-0.012397680366452	0.0492892677402836	-0.25152900286079	0.801405141745407	0.927344883618206
PIGV	2.37661010642249	0.082784273315261	0.249944284200723	0.331210907982914	0.740485181417139	0.899892673655123
ZDHHC18	5.35548848289771	0.456749732986434	0.181281854847953	2.51955571267474	0.0117503043544383	0.126398886720379
GPN2	6.67630237028691	0.0165835459911769	0.141078185660937	0.117548619678405	0.906425318133594	0.969068309755766
GPATCH3	3.45709288826584	-0.131305012412195	0.192490501205877	-0.682137620244226	0.495151934362264	0.772675146083759
NUDC	19.0226747260205	-0.347858289032341	0.149725545557222	-2.32330620494815	0.0201627087269313	0.165994633703339
SLC9A1	8.77971938829169	-0.10387021213579	0.147626678320798	-0.703600550505354	0.481681568435194	0.764360949443303
WDTC1	28.977852089155	0.344941323838617	0.116619069204906	2.95784665570033	0.00309796194326698	0.0593583824970512
TMEM222	11.7161995630308	-0.0383159159893806	0.117411409106416	-0.326338950200766	0.744167921832843	0.902164587498133
SYTL1	1.3644615601125	-0.357297538240595	0.478210648669767	-0.747155127629394	0.454969926756994	0.746685589619271
MAP3K6	2.92336071892063	0.314364877771177	0.316727138885068	0.99254165234401	0.320933371403345	0.64489115529972
WASF2	203.03440603356	0.139270433039352	0.0767068148893129	1.81562007548244	0.0694286719042105	0.310081495165244
FO393419.2	1.79514955495612	-0.331729066707331	0.333230000858378	-0.995495801256849	0.31949518536801	0.643574444074127
AHDC1	24.4039990468082	-0.00378229053781381	0.124291380033385	-0.0304308354835055	0.975723453078242	0.991668817965807
FGR	15.9546858055075	0.423166197836618	0.275345576915623	1.53685489549844	0.124328846920697	0.410794825504262
IFI6	7.87196033502819	0.812328373815219	0.3634444871953	2.23508239204274	0.0254119401303119	0.189293828886595
FAM76A	8.2819985465491	-0.0779950165175285	0.14378984959206	-0.542423660215273	0.587526684018857	0.825588536142623
STX12	66.9731599996004	-0.037246309524154	0.0783102751578576	-0.475624807205351	0.634341698836377	0.848312057954725
PPP1R8	9.41728463444989	-0.102393239715667	0.130176638414802	-0.786571545882104	0.431532721483709	0.730611971776153
THEMIS2	41.0585054520108	0.151512688578655	0.223663574677376	0.677413337407331	0.498143738407896	0.774913333973555
RPA2	18.7215027501127	0.0899707154643287	0.109416126646872	0.822280208791335	0.410917437962071	0.716603895602773
XKR8	2.51670759849869	0.189696669778816	0.248789198907022	0.762479523275889	0.445773859825118	0.740432040699555
EYA3	70.8454337589195	2.16150554847693e-05	0.0678613404248952	0.00031851795660729	0.999745859444382	0.999817685030003
PTAFR	60.1736231694211	0.185481691124125	0.105034591264287	1.76591053377281	0.0774108596812531	0.328062036230092
DNAJC8	15.6227874464532	0.0971107029722898	0.100990595069922	0.961581649311544	0.336259793098188	0.657541421693117
ATP5IF1	18.1685682584073	-0.415259084270418	0.154975742175981	-2.67951021521081	0.00737299535555314	0.0979086554065713
AL353622.1	1.92731631598626	0.742834077578661	0.272219926047021	2.72880126141225	0.00635649995178005	0.0906180690355959
SESN2	9.13982625417795	-0.456276640858951	0.192059562780994	-2.37570384026774	0.0175155149054918	0.154696198508503
MED18	1.27769069301728	0.189795482863612	0.300218856537265	0.632190412863201	0.527262461178883	0.792061140857087
PHACTR4	95.1286929275332	-0.0141378722585226	0.0577288987716396	-0.244901125075126	0.806532990530352	0.929384035872464
RCC1	23.4062451374672	-0.218384838824992	0.156337516292739	-1.39688056970325	0.16244948847006	0.467311712566576
TRNAU1AP	23.9160655611604	-0.00239143127124325	0.102349902770488	-0.0233652520081611	0.98135892231498	0.993443278861448
SNHG12	14.7509513174361	0.493945784786143	0.221720274323936	2.22778808249389	0.0258946499421713	0.190395834993522
TAF12	12.587806638158	0.00697439127743145	0.10958766464153	0.0636421197608806	0.949255192982116	0.982988173273387
RAB42	1.71418832281781	1.17237955283346	0.46605855782878	2.51551984861131	0.011885698447207	0.126916722556177
LINC01715	0.93705924836213	0.056970313741198	0.347660140360162	0.163867832769609	0.869835190475931	0.956408335737904
GMEB1	17.3432799070992	0.0185852987438429	0.102887300262473	0.180637442098593	0.856652164755949	0.950873072889662
YTHDF2	33.778979416998	-0.111719346332518	0.0710158804441805	-1.57316005425477	0.115681762182003	0.397789754534128
OPRD1	1.10795810635586	-0.694896913474407	0.34461931678118	-2.01641892847127	0.0437561878447905	0.246641732284927
EPB41	134.828715558052	0.214057549971741	0.0667498990648412	3.20685953043621	0.0013419250372013	0.0374384544023675
SRSF4	77.3642701030393	-0.055840206758017	0.0680018607125954	-0.821157041481869	0.411556822343151	0.717128442794782
MECR	9.96967202841826	-0.262018879113446	0.134079603461864	-1.95420386358743	0.050677112591962	0.263805400608138
PTPRU	1.19105464243177	-0.0679110112059526	0.354166715302078	-0.191748711191083	0.847939047876769	0.947543477473134
LAPTM5	155.826675361553	0.302995119670091	0.114061996079165	2.65640730554808	0.00789781600001471	0.10084071994544
SDC3	8.60309443139037	0.0217331749767135	0.17213854185305	0.126253973937263	0.899530888114624	0.966901774160944
PUM1	158.360308728193	-0.159479607488013	0.0415689150824748	-3.83651118080897	0.000124794517057841	0.0100746016968522
NKAIN1	1.10006888253147	0.256971486302762	0.377398057288491	0.680903044782574	0.495932841363126	0.773408587418872
SNRNP40	17.686445015404	-0.2116534486018	0.0912565942348884	-2.3193222405059	0.0203775703877147	0.166205254430071
ZCCHC17	19.8036845175965	-0.0348630875416572	0.0917693440410099	-0.379899060039892	0.704020345104142	0.884529265237746
AL451070.1	1.14452967349615	-0.346821825380271	0.354249159544168	-0.979033587056484	0.327563384323473	0.649449916297054
FABP3	1.15762020844642	-0.818715039049311	0.429041749710848	-1.90824095697233	0.0563600802630168	0.280322706092831
PEF1	5.7655400380176	-0.155683166831173	0.150646965296651	-1.0334304877938	0.301402485009271	0.627123057762253
COL16A1	1.48982107988113	-0.170306672010576	0.318440682928232	-0.534814428999824	0.592778184496121	0.827868387241833
ADGRB2	4.22599561240028	-0.695684999571391	0.239441826491434	-2.9054447577741	0.00366731578893262	0.0661650279905843
AL136115.2	1.03359586435109	0.1622641172003	0.436939313265056	0.371365341305116	0.710365436415228	0.888165061478782
PTP4A2	24.68615017278	-0.20754195808646	0.125587573108423	-1.65256763029638	0.0984188904735719	0.365653764981416
KHDRBS1	66.9244646524189	-0.105021175329911	0.092645891813371	-1.1335761713155	0.256972373068949	0.585047230083456
AL445248.1	3.12474757842186	-0.405146711047596	0.217746942592759	-1.86063099772345	0.0627963042809845	0.296153255437866
TMEM39B	12.0822868273445	-0.134179238682118	0.13062421622016	-1.02721564626246	0.304318932206114	0.629384007497362
KPNA6	52.4571569260029	-0.0503243324640224	0.058060315866092	-0.8667595364119	0.386073776938381	0.698044546961075
TXLNA	17.1304147355087	0.0961515448209251	0.138021889515942	0.696639824002838	0.486028226684155	0.766855952588552
CCDC28B	1.10716826457743	-0.294389166440532	0.319785651052314	-0.920582788726729	0.357268291454218	0.674157587641677
TMEM234	3.24915584667261	-0.111940512125082	0.205775669013446	-0.543992944655508	0.586446327939376	0.824538233875577
EIF3I	5.18370868372956	-0.0828105919011615	0.194213226962603	-0.426390072377034	0.669823634179165	0.866894225754185
LCK	2.9156812886766	-0.310526825400466	0.4235021327163	-0.733235564621076	0.463414767429016	0.753272397572392
HDAC1	17.334968568862	-0.068968574875766	0.0930743418717633	-0.741005238272757	0.458690264203155	0.749722441811969
MARCKSL1	3.67603542214497	-0.498296986077934	0.299606348133398	-1.66317232322484	0.0962779460675678	0.361702648629377
TSSK3	1.49677377266348	-0.126341585224277	0.2895473516953	-0.436341705370632	0.662588827197154	0.863738064169844
FAM229A	3.07919609407003	0.570100346638328	0.239768261860983	2.3777139735403	0.0174203326893084	0.154312098350514
BSDC1	32.4415179646911	0.290915895388995	0.0945042379227667	3.07833703316824	0.00208159347105592	0.0485575332733302
ZBTB8A	1.24113543038199	-0.139044610034317	0.323821358192842	-0.429386779211497	0.667641773461173	0.866618766436264
ZBTB8OS	35.351342549859	-0.0943391160165269	0.0785685176728045	-1.20072414258085	0.229858225843868	0.554438248051968
RBBP4	34.6267097829842	-0.0736228902311635	0.0656436774818045	-1.12155340857573	0.262052370988698	0.590511940105096
SYNC	3.66144686570256	-0.169408345670971	0.24923794375038	-0.679705277301755	0.496691093837513	0.774105802090291
KIAA1522	1.69047337283541	-0.0115538299685232	0.291206286357631	-0.0396757573919057	0.96835162925334	0.989333318281627
YARS	27.727347743509	-0.446884645105791	0.157655933764061	-2.83455645744722	0.00458893486866369	0.0759361883034083
S100PBP	49.0648541802497	0.103716314650514	0.0924116578122115	1.12232933707644	0.261722436930946	0.590368610190616
HPCA	3.79948769884688	-0.743722194412228	0.302927477475073	-2.45511632226702	0.0140839006826506	0.137576113605526
TMEM54	1.27755330111891	-0.385157912187825	0.316555694570612	-1.21671452699743	0.223712849954249	0.54668271093928
RNF19B	22.4982772012707	-0.00782398064318241	0.145854260562246	-0.0536424552359469	0.957220030799832	0.985886432495052
AL020995.1	4.33485716487561	-0.189423204794146	0.26150182802267	-0.724366656349814	0.468840664742434	0.756695043462972
AK2	22.7827110802736	-0.145595105099615	0.0997757566711442	-1.45922326181388	0.14450366834642	0.441889316479955
AZIN2	33.1422968130704	-0.498573386803412	0.25804886578393	-1.932089045572	0.0533485161733983	0.271328176283109
TRIM62	6.05593017621418	-0.0601289228758368	0.156039464866537	-0.385344328931568	0.699982322771006	0.882108675909749
ZNF362	34.4437200199458	-0.0310120295471693	0.0925314315083911	-0.33515129985163	0.737510956640819	0.898728483878657
A3GALT2	1.22586127040745	-0.559315968444543	0.358632487777185	-1.5595797578496	0.118859223097799	0.402129787415792
AL513327.1	17.3824758828637	-0.0163450202979789	0.272128339139573	-0.0600636462547755	0.952104943750608	0.984086399050531
PHC2	192.753820384657	0.0991299227561999	0.120354097345372	0.823652247349199	0.410137179811608	0.716240499107062
AL513327.2	2.61340304423351	-0.304419142771673	0.271454959331186	-1.12143518586548	0.262102665911756	0.590511940105096
ZSCAN20	1.8806752051951	0.371476546486969	0.263508792399595	1.40973112549371	0.158619090416868	0.462197130955177
CSMD2	3.96547217935816	-0.109622611868156	0.224524114126068	-0.488244268527006	0.625376831801366	0.844415334656171
SMIM12	15.3535393129683	-0.00106242854427022	0.123841352984694	-0.0085789481353739	0.993155073697508	0.997443248148795
DLGAP3	1.47155547508524	-0.128841668284243	0.320695256793381	-0.401757324297608	0.687862632122417	0.876164147252608
AC114490.3	4.39036936542365	0.239241559467551	0.175308568816216	1.36468833829999	0.172351026470194	0.480484015893559
ZMYM1	16.9526848228083	-0.00921271943502241	0.0996333691722003	-0.0924662039592348	0.926327641488534	0.976809611839955
SFPQ	87.6388719721119	-0.270374894657804	0.0660183563341858	-4.09545026066936	4.21348685377377e-05	0.0055570124760458
ZMYM4	132.335706705378	-0.0383708864676006	0.049568270861879	-0.774101775196483	0.438870607789642	0.736185962223892
ZMYM4-AS1	2.22900517596575	-0.416206587510743	0.336739685815175	-1.23598911872593	0.216462608379833	0.537384920493225
KIAA0319L	94.6368709680453	0.00254440445435173	0.0549890325535181	0.0462711260081797	0.963094152758461	0.988457905801608
NCDN	11.2495087049688	-0.410340854635645	0.177748132845242	-2.30855226475381	0.0209684394297205	0.169084239291198
AC004865.2	2.46273595618044	0.0369136986845567	0.246292507489261	0.149877473175534	0.880861284747083	0.959988841692971
TFAP2E	4.38630520683603	-0.1066129364101	0.17594604783663	-0.605941069554984	0.544553886224687	0.800646309811801
PSMB2	12.1725959604823	0.0669967493921872	0.110983713812213	0.603662889724045	0.546067791515256	0.801517760744295
C1orf216	6.07711611169551	-0.215303892062382	0.166043262522248	-1.29667346203544	0.194743564115847	0.51130034089589
CLSPN	3.82923548089922	0.42513293104891	0.388453391605887	1.09442455706562	0.273768818527077	0.602784095786273
AGO4	116.905174989601	0.00315247218391227	0.0729449651406147	0.0432171319546908	0.965528448522231	0.988652977804117
AGO1	24.6815049793837	0.0575777768185625	0.0871817137126417	0.660434102136873	0.508975293928832	0.781741637907156
AGO3	107.966627513244	-0.0102962058797973	0.0564725841499393	-0.182322201733501	0.85532987622124	0.950262653149551
AL138787.2	3.23999023607803	0.0563826059288966	0.273777492281063	0.205943174726042	0.836835299683757	0.941621084287958
ADPRHL2	11.5969875306069	-0.103678982499474	0.149412169822547	-0.693912568317633	0.487737041180113	0.768252751863061
COL8A2	11.8844957002278	0.196410866940559	0.142151003713063	1.38170580446285	0.167062051426717	0.472983342108341
TRAPPC3	13.3190801838487	-0.0864278042589113	0.11603209552788	-0.744861185741015	0.456355641617956	0.748160998377903
MAP7D1	21.3045430836946	0.133547177660236	0.090738862804493	1.47177486616708	0.141081682901624	0.435899921489666
THRAP3	72.617165010604	-0.0724383517619363	0.0568229430026231	-1.27480816610629	0.202377149614318	0.520179324116293
SH3D21	1.09936391161909	-0.0707923478599116	0.346976148415256	-0.204026553938192	0.838332748292681	0.942821146222376
EVA1B	2.17465060568787	0.610858279489666	0.281763328925438	2.16798361170454	0.0301599334646376	0.205274585906603
AL591845.1	3.04838483072186	0.0168600277095045	0.246849697396955	0.0683007833807153	0.945546200539475	0.981688790380029
STK40	34.4897780334542	-0.160749523868498	0.102423496826765	-1.56945943898385	0.116540923498394	0.398782628183639
LSM10	6.43684279142664	0.0536412923103214	0.190320789677486	0.281846730466077	0.77806103708859	0.917397822859965
OSCP1	3.13054865404424	-0.450325260777456	0.234444664031531	-1.92081684877627	0.0547548015671635	0.275177248009936
MRPS15	5.20705970973906	0.220015956610959	0.173526082912717	1.26791288616609	0.204829061754554	0.523270334493223
CSF3R	182.167243446291	-0.040791273058591	0.109819413825127	-0.371439544592232	0.71031017653181	0.888165061478782
GRIK3	1.1185536691409	-0.482430005981606	0.345191653086603	-1.3975714698425	0.162241790763617	0.467043581280183
LINC01137	2.37373575621419	-0.0307064400781366	0.242779824608	-0.126478549557057	0.89935312765417	0.966872557484747
ZC3H12A	1.58836507906752	0.190140252453499	0.308351428376102	0.616634900817069	0.537475568852254	0.797256583626243
MEAF6	14.7692577829009	-0.0268765083431529	0.107813474819923	-0.249287098742005	0.803138710093068	0.928395603775349
SNIP1	5.624914568857	0.108680855809749	0.155185485886765	0.700328740079795	0.483722027303795	0.765388652831991
GNL2	11.7789442919483	-0.0352388383805089	0.111320022121307	-0.316554360204031	0.751581771244334	0.904602430808602
C1orf109	4.26559720397184	-0.224996438373798	0.187036128431306	-1.20295709850749	0.228992922773922	0.553527264829087
CDCA8	1.41349132667427	0.518285276293425	0.492317517592093	1.05274595717889	0.292457439602668	0.6201477118212
EPHA10	1.031754063862	0.238161568033239	0.371120704087824	0.641736139778609	0.521044519735511	0.788673613383251
MANEAL	1.14791327206044	-0.341924624805531	0.368285898634419	-0.928421712787172	0.353188859885687	0.670443459576976
YRDC	1.88494020073972	0.093347664884336	0.263966886959135	0.353633995383623	0.723613193921898	0.893576240852812
C1orf122	8.33625182751073	0.195056414086031	0.180450815982793	1.08093949602661	0.279724028260281	0.607561240659627
MTF1	17.2837825796297	-0.252103165982542	0.121114906479308	-2.08152054367983	0.0373862857009583	0.229004603226281
AL929472.2	2.85948626723581	-0.549624847692206	0.281056057435936	-1.95557019018346	0.0505158073756545	0.263267786623261
INPP5B	45.45782154052	-0.343411550461753	0.103851795458212	-3.3067463970802	0.000943863003273563	0.0305151193496855
SF3A3	20.3417416871829	0.181373221088927	0.12338582650874	1.46996803620779	0.141570411136317	0.436438531538581
FHL3	6.57024533699514	0.381252692483063	0.190089375806679	2.00564966277125	0.0448936393041672	0.249643757373824
UTP11	4.34672808568669	-0.11574572065834	0.177327057125685	-0.652724533607425	0.513933883113263	0.784032822909706
AL139158.2	1.24714961733832	0.390311966164058	0.397847181916273	0.981060024816763	0.326563142070752	0.64869330031249
RRAGC	10.7262081565734	0.0494651583354428	0.122826491824346	0.402723855421865	0.687151382560254	0.876093067061959
AL139260.1	26.7843449564236	0.253678791357179	0.121317659370649	2.0910293907183	0.0365254294197078	0.226304589430797
MYCBP	0.96699049522615	0.177735714494561	0.353143198867055	0.503296439135082	0.614755869618387	0.839114127391574
RHBDL2	2.19214019319189	-0.316021629716658	0.275659060850192	-1.14642206478532	0.251620557304167	0.577709342919858
AKIRIN1	22.6194756450291	0.0433073953641312	0.0842489633786549	0.514040691153519	0.607223541726836	0.835646190652291
NDUFS5	13.1985940982652	-0.320372996128829	0.206499739506798	-1.55144503762573	0.120795069213926	0.405256732543732
MACF1	291.63358891192	0.0053425858016318	0.0485663339135166	0.110005952089064	0.912404654482138	0.971546461530437
PABPC4	24.4105265072561	0.220410933617909	0.103232103762564	2.13510066718062	0.0327527881624434	0.214321839593437
HPCAL4	2.58267022076351	-0.408640117830016	0.289254964029746	-1.41273329292974	0.157734158571605	0.461215431944145
PPIE	7.84608559718168	-0.231831895733819	0.154125451224662	-1.5041765905093	0.13253590362021	0.424239952270053
AL033527.5	0.957555248111453	0.103723611087231	0.386170968185067	0.268595051499373	0.788241320737712	0.923002906169432
AL033527.4	0.904060969094163	-0.0587899641376426	0.391531486712588	-0.150153860245724	0.880643227287185	0.959988841692971
TRIT1	20.9558785790467	-0.132886878988295	0.0954545087376434	-1.39214879156243	0.163877345859433	0.469398054941067
MFSD2A	5.58504446499658	-0.161548642888371	0.224757069208263	-0.718770018925088	0.472282633243333	0.758561856884322
CAP1	61.4793087072357	0.155908073508086	0.0812192001365738	1.91959626844292	0.0549089157705489	0.275300798384687
PPT1	35.9965940969851	0.220521643155593	0.110499632266971	1.99567762020062	0.0459690246084428	0.253035169147657
RLF	94.0297992301122	-0.0522331639940744	0.0993943805874111	-0.525514256292775	0.599225745445849	0.831153561613673
AL050341.2	2.0496119531416	-0.0595071677125217	0.269252218227311	-0.221009015651949	0.825085413075768	0.936913636758809
ZMPSTE24	16.1803973662716	-0.135835906938615	0.0963648481404164	-1.40960017641168	0.158657774900705	0.462197130955177
COL9A2	16.5345744434986	0.374205663914391	0.191640376400478	1.95264521466186	0.0508616495704847	0.263964179933607
SMAP2	322.241720041585	0.198662402913837	0.13026156606845	1.52510375016867	0.127233221996424	0.415554282608014
ZFP69B	1.83542492510107	-0.448191505750026	0.254680397563705	-1.75981940517396	0.0784384317860513	0.329145918706382
ZFP69	2.35645631300723	0.143148698470021	0.230823988135872	0.62016387302761	0.535149903674496	0.795987754283044
AL603839.3	13.0042694330534	0.100855802325452	0.124290766555955	0.811450481159007	0.417107019223247	0.720571686218309
EXO5	2.3564208065899	0.006585205321472	0.234615553724275	0.0280680680242158	0.977607862059586	0.992367719607004
ZNF684	4.71238602144715	-0.257558184194643	0.177451697842703	-1.45142699295528	0.146660997887572	0.445655955714556
RIMS3	5.26267140261525	-0.117799289801448	0.189609818704583	-0.621272097649026	0.534420609063334	0.795528274746118
NFYC-AS1	1.18380275025014	1.0741620106324	0.32511359056544	3.30395911399523	0.000953297341505562	0.0305341547624721
NFYC	48.1988657435226	-0.00471286402845211	0.0691152502741683	-0.0681884824225766	0.945635595327013	0.981688790380029
CITED4	2.20660443840532	0.275322039408852	0.308075928701244	0.89368241319446	0.371491837674294	0.686822042300687
CTPS1	12.0869958175914	-0.193902677396771	0.199434990504672	-0.972260067835131	0.330921184221281	0.652543979549394
SLFNL1-AS1	3.98906079191711	-0.11952782983844	0.203943514467069	-0.586083014950397	0.557819729729476	0.807181934871051
SLFNL1	3.87411630411092	-0.815551108534178	0.284356983382436	-2.8680537359525	0.00413005380836566	0.0708565323490412
SCMH1	84.3922459226522	0.0307802875048314	0.0817385691107572	0.376569933137972	0.706493235488075	0.886069912855643
AC093151.3	1.58084106301186	0.29760291876166	0.404226815496301	0.736227551841828	0.461592227609789	0.752153448613943
HIVEP3	325.282945324611	-0.224418979479679	0.127786084685913	-1.75620827597371	0.0790528521045243	0.330423654581946
FOXJ3	92.3743071125728	-0.0136517230361697	0.052206595019273	-0.261494223692043	0.793711403430929	0.925829032726389
RIMKLA	1.91448378103972	-0.0907275012954706	0.354156977125923	-0.256178777082829	0.797812795390184	0.927053219499376
PPCS	9.55197902571665	-0.113440578883155	0.127755285032538	-0.887952141113091	0.374566495649586	0.689283628907129
CCDC30	25.5423269054308	0.0562928362485512	0.157705313287808	0.356949522339924	0.721129594960393	0.892380628864094
PPIH	10.4388710610209	0.107709887158772	0.128090496153745	0.84088898390627	0.400410130373088	0.709547857764302
YBX1	32.2097815694814	0.4146552742791	0.164383277592974	2.52249061066794	0.0116527060954537	0.126057619923474
P3H1	11.2123805033149	0.154163844388615	0.116341784612078	1.32509437518643	0.185139851510517	0.498898253050366
AC098484.3	1.76669144448553	0.53861144396796	0.268436665774513	2.00647494415086	0.0448055994020483	0.249540439057826
SVBP	9.08962641278367	0.0959344909598194	0.177939412241369	0.539141327665437	0.589789341026327	0.82623729897765
ERMAP	27.9516106570585	0.241228726529479	0.119948126913891	2.01110874121989	0.0443139720860946	0.248284664923817
AL512353.1	1.43294095605368	0.213627049192397	0.338250378178507	0.631564849514102	0.527671261395788	0.792276556442363
ZNF691	8.76149099738237	-0.097032018301572	0.154822881117323	-0.626729186288958	0.530836768815162	0.793517236988995
SLC2A1	2.75015978056238	-0.402905244628744	0.368532486951537	-1.09326927447166	0.274275589100786	0.602959572923632
SLC2A1-AS1	0.894948948713376	0.495857202442368	0.476115984763279	1.04146304327275	0.297660696621807	0.624203667358513
EBNA1BP2	4.52532366832833	0.113454443822006	0.193416588464599	0.586580730859968	0.557485327161837	0.807056109552258
CFAP57	0.888061512805158	-0.231184394443128	0.389852287095324	-0.593005099869017	0.553177739235414	0.805397805531476
AL139289.2	2.64468356639591	-0.199010502025175	0.238938023998854	-0.832895906204236	0.404903438680954	0.712603316324952
ELOVL1	8.10181417535167	0.220870616334238	0.167832727234438	1.31601636923717	0.188168548575364	0.503063542188049
MED8	6.29005360851957	-0.380420047152449	0.164377818910395	-2.31430280359069	0.0206511181224104	0.16742997778115
SZT2	24.8521154104002	0.00551394452979491	0.0883605583423668	0.0624027805305425	0.950242080734399	0.983381633296931
HYI	5.24547736882958	0.322508858166189	0.177316060432101	1.81883613576947	0.0689364335683331	0.308807085066308
PTPRF	2.60212229051896	-0.355458321386445	0.255099457017355	-1.39341073298428	0.163495621948242	0.469114889119464
KDM4A-AS1	1.64765086385619	-0.23311873833183	0.316893095322488	-0.735638427510058	0.461950770112128	0.752409122074817
ST3GAL3	1.26304730901233	-0.456951144119309	0.325693149132808	-1.40301122493976	0.160613491710658	0.46530073848852
AL451062.1	1.06853007556548	-0.00744934688760512	0.363102426621421	-0.0205158278806326	0.983631885911012	0.993912392607386
AL357079.1	2.16919664576522	-0.0758094429293995	0.27541729888062	-0.27525301873743	0.783121856385228	0.920166640038252
IPO13	4.99194684101202	-0.0486210672250207	0.175501623881988	-0.277040554665835	0.781748966263568	0.919349595843839
DPH2	2.31419139289607	-0.628270431263585	0.269841021059348	-2.32829845068444	0.0198962615197751	0.165647617561893
ATP6V0B	41.3367375896909	0.0723678604134535	0.122634751014479	0.590108919493049	0.555117629349825	0.806032422102507
B4GALT2	2.80032693239943	-0.095208100083771	0.231259067865519	-0.411694559536735	0.680563313133667	0.872762953160333
CCDC24	5.539786496545	-0.0772411019303685	0.178425811246843	-0.432903184750044	0.665085106238395	0.865572767375904
AL139220.2	5.51578650493565	-0.712117718598486	0.246294216469496	-2.89132943845103	0.00383615758566519	0.0680838146535537
DMAP1	8.04501402405177	-0.0109985041045887	0.132434988864526	-0.0830483258154656	0.933813113856197	0.97819520122346
ERI3	50.0774616235205	-0.142656646313036	0.0752170347367838	-1.89660024238196	0.0578807185886374	0.283906541457115
RNF220	20.1566155250617	-0.621628317644339	0.189733823664939	-3.2763178733071	0.00105170118904614	0.0321016195249543
TMEM53	2.49725577297917	-0.142501209489908	0.275025019071788	-0.51813907684054	0.604361237680754	0.834168284966056
ARMH1	15.4258381166374	0.168282389139683	0.209205183325794	0.804389195642526	0.421172239022363	0.723408151858205
KIF2C	1.65069931195413	0.169833334150092	0.457941198052684	0.370862754590064	0.710739757525367	0.88848422284955
RPS8	50.6279727271387	0.191688998336386	0.203348130952117	0.94266417615377	0.345852702617184	0.664401394577236
PLK3	30.7533390982908	-0.103948683850098	0.165315811446606	-0.628788516600372	0.529487518938768	0.792960888850113
BTBD19	12.9082974055772	0.0630609073740934	0.198960562811822	0.316951794279637	0.75128018034584	0.904580221581373
PTCH2	5.11287525692949	0.167797715344726	0.178582706238341	0.939607865057098	0.34741874046073	0.665328729807141
EIF2B3	57.1801769090125	-0.188715529962023	0.107770794185788	-1.7510822982031	0.0799317349377386	0.332699686469795
HECTD3	5.76323502383586	0.0746944313970871	0.149543411082543	0.499483266139077	0.617438972594184	0.839712143965017
UROD	5.16568763526823	-0.00453683674427139	0.177813890916023	-0.0255145237579556	0.97964456397526	0.99318027974452
ZSWIM5	10.6143161336761	-0.146700507007401	0.166880579831973	-0.879074768047364	0.379360737589634	0.693387303264789
MUTYH	7.60628168856823	-0.063933718343577	0.138905551175446	-0.460267554482578	0.645324186908262	0.853799279933354
TOE1	2.9163379587333	-0.245292364264023	0.220509276304612	-1.11239022854157	0.265970404120042	0.594219578077187
TESK2	21.0571613436692	0.0432545783851001	0.131269348946515	0.329510115897079	0.741770149116631	0.901087429455102
CCDC163	0.988895082776286	0.413184962806633	0.432575589752818	0.955174014887743	0.339489704256043	0.660052536892757
MMACHC	1.55077638452743	-0.256583486923433	0.29746106689002	-0.862578385823847	0.388369318353322	0.700096672191025
PRDX1	16.4198722635402	-0.0861050584814194	0.166795548560993	-0.516231153794449	0.605692973947364	0.834694241449391
AKR1A1	49.3898711097825	0.00828546806300125	0.0907537343328651	0.0912961667517938	0.927257263759326	0.977150203973123
NASP	53.9996820027978	-0.283137098844608	0.108141147118419	-2.61821800849366	0.00883903141723396	0.106740601078992
CCDC17	1.07101493266532	-0.234309686314341	0.338188477187544	-0.69283758057908	0.488411485188329	0.768721875249657
GPBP1L1	99.1203452474468	0.0325176979604786	0.0515740302219775	0.630505272140274	0.528364054496661	0.792628737894533
TMEM69	7.63053071466379	0.148947825143649	0.136495452915302	1.09122920919625	0.275172038242632	0.603523032250064
IPP	3.83343344165408	-0.356764969117238	0.196319791422737	-1.81726440585408	0.0691766373467266	0.309322803652608
MAST2	46.0128847876586	-0.0433059805846491	0.0851285406526774	-0.508712827127351	0.610953530005873	0.837551042177161
POMGNT1	8.70183918035638	-0.0943875818214895	0.131952581583779	-0.715314400738429	0.474414792084137	0.759951274045556
LURAP1	7.15527041283408	-0.428793277812729	0.245471886481319	-1.74681216639186	0.0806699254778789	0.333827528783389
RAD54L	1.07511858056535	-0.371946943695694	0.518216614190041	-0.71774415082588	0.472915054972967	0.759084859718949
LRRC41	17.9782057878879	-0.267402928238521	0.0963181333549536	-2.77624699445827	0.00549904154630717	0.0839250451126594
UQCRH	20.3353507587039	-0.159779553318809	0.122194829436888	-1.30758031297333	0.191015697946274	0.506748175858529
NSUN4	15.0628302781411	-0.0695722090643181	0.1188555249524	-0.585351073012222	0.558311679980841	0.807652658983721
FAAH	3.2867874584508	-0.0872317467968827	0.231958153028713	-0.376066741599225	0.70686727886925	0.886072059943334
MKNK1-AS1	5.35209927678643	-0.818257765691816	0.328153632357028	-2.49352036670909	0.0126483327789829	0.130199320730413
MKNK1	225.221083134718	-0.437012826592523	0.0997732959201804	-4.38005803619174	1.18647704753246e-05	0.0029726603165236
ATPAF1	15.6723492746787	-0.104122343472829	0.112273727920606	-0.927397222852155	0.353720332034011	0.671110928681791
EFCAB14	30.8859504811428	-0.154166089993121	0.0730341810876757	-2.1108758624684	0.0347829832834332	0.220041974917101
CYP4X1	1.32994022667112	-0.521567880269993	0.36470887526885	-1.43009374226364	0.152690115993936	0.454367456435358
CYP4A22-AS1	1.17247846315608	0.113634093903685	0.431927736782183	0.263085891983338	0.792484377599752	0.925340046941555
TAL1	63.001220500209	-0.162695971356393	0.11716405031575	-1.38861682331685	0.164949298892223	0.470752052631992
STIL	2.90646506450322	0.0931818728467875	0.336196548594745	0.277164870479113	0.781653512603085	0.919309772997687
CMPK1	21.4492000626918	-0.138976136327889	0.0854257550006768	-1.62686459518897	0.10376585887351	0.37565103311812
SLC5A9	4.50492821322079	-0.618842420849435	0.345306874075736	-1.79215204593264	0.0731086137889139	0.318883451026689
SPATA6	162.78963027374	-0.259603334233944	0.183350417045343	-1.41588624895106	0.156808811658089	0.460420336160443
AGBL4	23.4578468304327	-0.941435099281185	0.196763812296192	-4.78459472956353	1.71332678465533e-06	0.00159831972423534
ELAVL4	21.010702134389	-0.542545301633235	0.179354596390455	-3.02498688381598	0.00248643909921508	0.0534763544594875
FAF1	205.852737394498	-0.061016873739418	0.0408802758759767	-1.49257490151319	0.135548497262314	0.428146172595297
RNF11	18.8908023044583	-0.0931619269765632	0.091461342680853	-1.01859347617107	0.308396002739183	0.633556299308239
EPS15	209.377189986009	0.184246690881929	0.0909299983953312	2.02624759851957	0.0427394181696104	0.244143531889374
AC104170.1	2.09015742684559	-0.100658054749823	0.340545319984436	-0.295579028231613	0.767551591411586	0.911967946531205
OSBPL9	74.6094786443025	-0.0542312011624649	0.0584999531681602	-0.927029821828667	0.353911050844537	0.671131539182513
NRDC	120.24460778	-0.0451774217518073	0.0566086571585927	-0.798065596667308	0.424832424725981	0.725856775722897
RAB3B	1.0038582182199	-0.522056954480715	0.399103822448535	-1.30807305046054	0.190848533189808	0.506688937458392
TXNDC12	17.4197346174301	-0.173796389346537	0.087711278394195	-1.9814599961188	0.0475397112981134	0.256803045325902
BTF3L4	31.1029028219672	-0.0559609310446477	0.0806561253081945	-0.693821217307623	0.487794334976591	0.768261922956695
ZFYVE9	22.569338393738	-0.253267646024061	0.116772460306247	-2.1688987742473	0.0300903698352346	0.205127525713846
CC2D1B	9.72525054074223	0.241384654113954	0.119738633439748	2.01592958913648	0.0438073390237906	0.246641732284927
ORC1	1.65633157703058	0.233616051324677	0.325223722174253	0.71832414241759	0.472557447575651	0.758755643557893
PRPF38A	8.80375838078918	-0.0418062413250728	0.123832691576701	-0.337602621672632	0.735662666260117	0.897878001773744
TUT4	121.914566102487	0.101589554158919	0.0567824007336503	1.78910283549732	0.0735982556111596	0.319928659542574
GPX7	2.50750557312475	0.341262695353232	0.256707446246355	1.32938370251143	0.18372141187673	0.496700258989952
SHISAL2A	15.8179299839124	0.240226984051089	0.226459784361054	1.0607931325594	0.288783923856965	0.616664227316076
COA7	2.61284328729539	-0.229448426093161	0.242498196351774	-0.946186114144605	0.344053667333367	0.663008977529596
ZYG11B	40.1048370678959	0.0287787273442052	0.0683314423635042	0.421163762226918	0.673635503822004	0.868583821499615
ECHDC2	41.8511858864039	-0.0942851931862083	0.0972964958316025	-0.969050245647017	0.332520120285779	0.654084503266364
SCP2	38.4066256525208	0.0924727483193778	0.0836731242073434	1.10516667323463	0.269087374743095	0.597500469416161
CPT2	5.02167477937971	0.078629909535903	0.164118055126226	0.479105784402741	0.631863374891754	0.847306940875051
AL606760.2	1.33708328224556	0.3602892891726	0.301347723950944	1.19559319861082	0.231855346911221	0.557094801673678
C1orf123	8.85226959904818	0.0505995969909086	0.146189852757158	0.346122497810856	0.729250656387776	0.89517013633825
MAGOH	9.51567948611505	0.0180087419833871	0.11548259924461	0.155943337794483	0.876077684536932	0.958605345605033
LRP8	25.2983272804594	-0.408318528182617	0.156703993999684	-2.60566765250054	0.00916953863343478	0.109055405292946
LINC01771	2.03963859667851	-0.528795421291311	0.288416377854727	-1.83344449862574	0.0667364952086829	0.304527339493977
AC119428.2	6.23197650682462	0.200171033778069	0.250827894286652	0.798041359583827	0.424846489140381	0.725856775722897
GLIS1	0.977758703009364	-0.731918927542418	0.372741969469257	-1.9636075019526	0.049575626744319	0.261472015825337
NDC1	18.8113947698899	-0.00438187312803643	0.118443443128064	-0.0369954892589422	0.970488602329991	0.99014139412161
YIPF1	19.8927523318589	-0.309616976875161	0.0945277077459692	-3.27540976352898	0.00105508814773106	0.0321392769245589
DIO1	1.10162505924	0.233128699485479	0.356007050270759	0.654842928835748	0.512568888078688	0.7833114798262
HSPB11	19.9127403418179	0.058497414050315	0.0947693361919154	0.617260987582029	0.537062594612316	0.797186037204069
LRRC42	3.92362833944571	0.158826792593092	0.179286438435225	0.885882914398318	0.375680623863886	0.690142645143675
TMEM59	31.6439844505541	0.0343157530768254	0.0917276120303781	0.374104943072766	0.70832624124721	0.886722606128932
TCEANC2	12.6705222423196	0.196868975860755	0.131366309379885	1.49862606927207	0.133970665819381	0.426389828020532
MRPL37	4.95799562725514	0.0414210622761771	0.164280342405567	0.25213644961805	0.800935597139705	0.927344883618206
SSBP3	41.3754084156771	-0.00962021454043235	0.128490556837424	-0.0748709848973924	0.940317362439404	0.980520955132775
ACOT11	15.8730015556946	0.54596433755714	0.234734485115593	2.32588039754059	0.020024932053924	0.165744644930981
DHCR24	3.65295146787828	-0.321550248598099	0.259822999168726	-1.23757423179188	0.215873973987148	0.536892954070241
USP24	123.758672475967	0.12888123541713	0.0710567939302725	1.81377780066463	0.0697119415496479	0.310838186940829
PLPP3	1.76999756826966	-0.493088291970633	0.3886671064172	-1.26866483895693	0.204560628073343	0.523167238882425
PRKAA2	2.53263243268068	-0.92822521268981	0.337957359942497	-2.74657493136929	0.00602211278499175	0.0880697645766137
DAB1	48.7637771626675	-0.411463283349281	0.168131869017254	-2.44726526716394	0.0143944853559059	0.139139704309203
MYSM1	37.1579673505966	-0.0434794051495909	0.073459222285884	-0.591884909703788	0.553927659443637	0.805614581911527
JUN	29.2058578558081	0.0787677229458689	0.242260870912354	0.32513596871517	0.74507816745074	0.902566763396931
LINC01135	5.87447955978758	0.134268011959483	0.186592478549746	0.719578908019526	0.471784302251888	0.758248357425614
LINC01358	4.96311978225231	0.241088489193878	0.240510423750673	1.0024034943442	0.316148755138749	0.639831587372972
FGGY	49.0018835851916	0.245746785513691	0.128218442524206	1.91662588217211	0.0552854774528145	0.276505816993636
HOOK1	2.19336973516612	-0.621527044245606	0.301900371727362	-2.05871573025716	0.039521478430366	0.235719504861884
NFIA	189.994702766923	0.0170808684293882	0.0911073495334667	0.187480686430394	0.851283765202617	0.948299237212797
TM2D1	37.873022697055	-0.0990113782951983	0.0663676772665014	-1.49186143576511	0.135735474254385	0.428146172595297
AC099791.2	2.36756259857841	0.155278530734041	0.268632407440559	0.578033500177748	0.563241502099657	0.81071214709042
PATJ	23.4702311325771	-0.0824827756181474	0.129263644805254	-0.638097244916887	0.523410379898535	0.790135214855245
USP1	7.23288844528026	0.0506217580391666	0.147253634560976	0.343772554002426	0.731017342366864	0.895950660745728
DOCK7	56.2109691964303	0.151975040404205	0.0728859702035687	2.08510691398828	0.037059596813038	0.227915756914464
AC103923.1	1.31356434353929	-0.276706991543734	0.327173264809162	-0.845750619950976	0.397691877807471	0.707334243107045
ATG4C	73.4593081130175	0.17199656874233	0.109602152135617	1.56928094376751	0.116582490601021	0.398833429913097
ALG6	9.0858713166624	-0.19721967015504	0.134177269474903	-1.46984411686756	0.141603977604002	0.436438531538581
ITGB3BP	22.8137172007519	0.0327301155768933	0.19307265421756	0.16952227496708	0.865385853025419	0.954056986448174
EFCAB7	12.5941781590246	-0.168417621943877	0.155510991206634	-1.08299497442013	0.278810653723386	0.606652921888833
PGM1	12.7916165058526	0.154222525405667	0.229060545427638	0.673282800046361	0.500767393093261	0.77664735134144
ROR1	1.80319388273972	-0.142732222269982	0.42255803525495	-0.337781346848283	0.735527967618007	0.897815705321097
CACHD1	1.24760782640707	-1.054969445095	0.325866411864276	-3.23742922463087	0.00120611852862415	0.0353747200580955
RAVER2	1.79362238335674	-0.514119406413139	0.381750618747939	-1.3467415143932	0.178063496845091	0.489641811700409
JAK1	94.4430185971315	0.0547285514107111	0.0752986613843211	0.726819712390091	0.467336405762734	0.755534993833657
AK4	2.14910411467736	-0.192264769037688	0.438050504020401	-0.438910050948677	0.660726713631549	0.863123602617505
DNAJC6	10.1365636097055	-0.647651957725209	0.211163480648721	-3.06706422784631	0.00216172402718544	0.0494117807500305
LEPR	34.6733591296718	0.032075627677464	0.169160919126219	0.189616064059872	0.849609998284496	0.947711044108145
PDE4B	202.944839354266	-0.142785417355098	0.185175910735986	-0.771079870959426	0.44065959092705	0.73704365584085
SGIP1	5.58604997110882	-0.594397766553153	0.242862626407826	-2.44746495310898	0.0143865115929445	0.139139704309203
TCTEX1D1	2.06084954896323	-0.307957395753631	0.376829311706527	-0.817233124352777	0.41379521616957	0.71867668100384
WDR78	2.91618610609015	-0.34445141280102	0.243647144983567	-1.41373055212386	0.157441031218896	0.461048623106383
MIER1	51.3590276025898	0.00634913367033699	0.060412114264952	0.105097028097565	0.916298817480217	0.972268626292759
SLC35D1	16.4710927198093	-0.0614749591178065	0.118171282579031	-0.520219107181926	0.602910869369853	0.833378538562399
IL12RB2	5.57581172022015	-0.459085119837455	0.298729971664901	-1.5367896206693	0.124344835965982	0.410794825504262
SERBP1	29.9684101601637	-0.024173479031873	0.0854267970832562	-0.282973023187487	0.777197516560787	0.916959144114007
GADD45A	1.30933511282719	-0.435684818365775	0.342935456736197	-1.27045719480948	0.203921821124847	0.522266300315551
GNG12	2.86966431278333	0.335299103321802	0.322607528704826	1.03934060270673	0.298646357740097	0.624874321845784
GNG12-AS1	5.1113866385311	-0.405486717505665	0.287908809363158	-1.40838593443036	0.159016821890298	0.463119040689676
WLS	29.0623055650231	-0.0929446767458071	0.179085979638904	-0.51899471378616	0.603764427582257	0.834029969353511
LRRC7	20.0078010583918	-0.949173835375944	0.220677519146533	-4.30118046934213	1.69890622422694e-05	0.00354824193055935
LRRC40	15.23739512572	-0.191932472600368	0.0926416020249355	-2.07177411017468	0.0382865122030285	0.231551203164143
SRSF11	117.606916908095	-0.0135210107896785	0.0736453874283391	-0.183596166193506	0.854330270932449	0.949988286865698
ANKRD13C	43.185520416752	-0.0512875317823496	0.0719814812336041	-0.712510091531797	0.47614896462093	0.760877976311115
HHLA3	3.07280008937934	-0.217846375132087	0.209258102996412	-1.04104152724648	0.297856275405895	0.624410500942189
CTH	1.29140034152898	-0.100219095609059	0.31858299091268	-0.314577671965318	0.753082334262514	0.905325929730959
ZRANB2-AS1	1.26402069656965	0.122211860893479	0.352439787216486	0.346759546811355	0.728771970546755	0.89517013633825
ZRANB2	76.537142448032	0.105962442926413	0.0608506215995425	1.74135350044164	0.0816216336299848	0.336356848029032
NEGR1	30.8732669720375	-0.999646328747577	0.23699192924857	-4.21806063994311	2.46412557656125e-05	0.00399316412659478
LRRIQ3	1.36987534896641	-0.45351747597743	0.365862714011271	-1.23958375261891	0.215129393202098	0.535884733467042
ERICH3	2.46205307223652	-0.588520704658458	0.294136437000249	-2.00084257040878	0.0454093581416792	0.25121574485645
CRYZ	7.17455382069465	-0.0924014384515948	0.251572562977746	-0.367295373382067	0.713398704799931	0.889498710871587
TYW3	12.7563741945004	-0.128325397313902	0.126794450010989	-1.01207424538519	0.311502555483301	0.636305890672472
SLC44A5	4.74582927914105	-0.801864930924186	0.254810708011182	-3.14690437141675	0.0016500891931005	0.0420855613593285
ACADM	24.4777174288703	0.114011689490719	0.082333582635184	1.38475316926143	0.166127955078218	0.472008311636618
RABGGTB	12.532089916399	-0.273976181562303	0.152102119586002	-1.80126471812506	0.0716611660213465	0.315055836239946
MSH4	9.28575563538561	-0.00961129433485235	0.252647345769339	-0.0380423325073331	0.969653929980455	0.989937435910269
ST6GALNAC3	632.359376739803	-0.0829573291117762	0.151154822137956	-0.548823570021885	0.583126533357004	0.822660362654693
ST6GALNAC5	6.77091983786781	-0.663577584209165	0.253851260926619	-2.61404092217996	0.00894783186334184	0.107435540212071
PIGK	19.6455224802983	-0.241204978324961	0.0993732706337398	-2.42726214792679	0.01521325871736	0.142998848254647
AK5	12.2411698171599	-0.920665464071477	0.202060666281691	-4.55638141263965	5.20423988450956e-06	0.00235389347018757
AC118549.1	77.9764408267848	0.0613115822231148	0.0626318974316607	0.97891944420195	0.327619783914778	0.649449916297054
USP33	81.8128839528618	0.0639290147372732	0.0547768503557229	1.16708088037402	0.243177708331957	0.569668149651307
MIGA1	39.6269491124038	-0.21478672784736	0.0672610922427365	-3.19332798034594	0.00140643104765052	0.0382375042208228
NEXN	3.73315516466868	0.0117692646863431	0.236397656599291	0.0497858771345299	0.960293021140589	0.986567323171302
FUBP1	61.781643204471	-0.129900040420061	0.0667492881575742	-1.94608877496053	0.0516440767278526	0.266607079912096
GIPC2	9.04582878438083	-0.895032910351309	0.241421953152402	-3.7073385359711	0.000209448872091624	0.0137719553517162
AC103591.3	3.4299692093324	-0.72947665705878	0.410696711838624	-1.77619307881241	0.0757010986531376	0.324501607839383
IFI44L	82.7999883891577	0.440903262276829	0.324926340701063	1.35693296310029	0.174802511916917	0.484645590009351
IFI44	30.1443625695693	0.351684840598657	0.212577027497527	1.65438779880741	0.0980487439359994	0.365110289354697
ADGRL2	9.98069812968419	-0.569141293446176	0.240785026066723	-2.36369056142412	0.0180939184948628	0.157566993847329
LINC01362	1.86318082246151	0.115697403426136	0.295645704735426	0.391338015648405	0.69554740247238	0.880173510815223
LINC01725	1.98093696273241	-0.335337961518825	0.295471322935375	-1.13492557649044	0.256406502537053	0.584472122307279
TTLL7	16.5938405037859	-0.976400581317478	0.215619491576511	-4.52835026267099	5.944598408888e-06	0.00253511645288749
PRKACB	52.9046392379419	-0.0757105851106634	0.109239285985436	-0.69307103600766	0.488264973239905	0.768597657728202
SAMD13	2.30151656089813	0.530202429093715	0.292052225836927	1.81543704237941	0.0694567728632075	0.310114206328518
RPF1	8.98151079502884	0.0518413482792716	0.131982705662173	0.392788949273144	0.694475367254785	0.87963123239165
GNG5	11.5077300568781	0.248999759583396	0.14157068792524	1.75883696853184	0.0786052036429995	0.329475223132662
SPATA1	11.1990170815402	0.0743693645985179	0.192458347670034	0.386417973025637	0.699187141333624	0.881896580438751
CTBS	23.0744685310812	0.239564507490887	0.120897696149839	1.98154733398703	0.0475299266523224	0.256803045325902
SSX2IP	7.45990008620512	-0.424745549669415	0.188363680917938	-2.25492275155984	0.0241381779639239	0.183191064806951
MCOLN2	2.85763412586004	0.233747692719042	0.364491471001367	0.641298113442454	0.521329014703887	0.78894422320493
WDR63	1.12267398012789	-0.0544042054188887	0.402995220976986	-0.134999629243731	0.892612167468525	0.963450997791433
C1orf52	16.5687088939558	-0.0497377357576271	0.111278759533381	-0.446965224686089	0.654900168726753	0.859193101732927
BCL10	5.37130656537027	0.26682888920173	0.177615700835428	1.50228210651807	0.133024267790877	0.424946507810972
AL078459.1	7.72900905551433	0.765131634013952	0.31782322232568	2.40741261263126	0.0160660066778612	0.147640862232045
DDAH1	4.16048098575992	-0.34764712764165	0.238155096080997	-1.45975094953843	0.144358533681849	0.441662532390746
ZNHIT6	29.2046237276053	-0.112267563356048	0.104567773641119	-1.07363444249425	0.282986554353749	0.611532837742009
COL24A1	2.24717045497724	-0.813422487181848	0.350918298721707	-2.31798253366926	0.0204502703320554	0.166471403622887
ODF2L	24.4975902016522	-0.135385247301588	0.122096305837922	-1.10883983239678	0.267499283574489	0.596089956073762
AL356270.1	1.96700962104445	0.0253751768892254	0.310548581373534	0.0817108124499966	0.934876680022388	0.978298025672864
SH3GLB1	36.4082902814534	0.0427009984155424	0.100070453667655	0.426709351766879	0.669591038220539	0.866868520927399
SELENOF	33.3538447868597	-0.117158556555086	0.0784096773908174	-1.49418490744621	0.135127296262599	0.427526769119134
HS2ST1	40.2607781168242	-0.0788738189123616	0.115157946194518	-0.684918596751743	0.493395290194928	0.770989058294238
LMO4	35.157349023975	-0.134547993076829	0.106518158455378	-1.26314606850055	0.206536690507671	0.524450373305436
PKN2-AS1	4.54887023517943	-0.0886382601409455	0.186015612130339	-0.476509789290363	0.633711234879543	0.848092342133243
PKN2	233.007869830074	0.0400830142862439	0.0653699335889741	0.613172020921323	0.539762602862873	0.79834775540409
GTF2B	30.0214352600299	0.028092288798053	0.0858776583336026	0.32711987428587	0.743577220510337	0.90185734749879
KYAT3	33.0268711434054	0.0871058066361568	0.0804284334813723	1.08302254396551	0.278798416695883	0.606652921888833
GBP3	8.25377681614369	0.0393661806931084	0.167687274515811	0.234759499829528	0.814395403751427	0.933328147757509
GBP1	4.19473724186853	0.269005095087857	0.234369443744752	1.14778228249253	0.251058453230014	0.577116575169128
GBP2	16.1113996258858	0.392160547641482	0.210015718451107	1.86729141291765	0.061860903915073	0.293917268773518
GBP4	5.70488968376472	0.447032314564763	0.201613870483893	2.21726964266814	0.0266046710548405	0.192674100031319
GBP5	2.80710870735553	-0.185279188114348	0.304973253979812	-0.607526023008605	0.543501878114885	0.800521393352482
LRRC8B	31.1335795412343	-0.298760377044055	0.124672420496118	-2.39636301160415	0.0165586818010996	0.149518986426626
LRRC8C-DT	10.0662175562445	-0.0132463481144364	0.153664133733864	-0.086203252460839	0.931304845244609	0.977992926368859
AC093423.3	8.9857947432573	-0.381675706361476	0.246125010287117	-1.5507392195382	0.120964191631793	0.405522750140073
LRRC8D	4.59147583715027	0.0939886804191688	0.168690136964506	0.557167609858217	0.577412917551141	0.81947943399908
ZNF326	34.8578899202826	-0.0307035715627487	0.0653088609452168	-0.470128725541606	0.638263052300459	0.84993598658811
ZNF644	119.618924809703	-0.0739328474488535	0.0496734736229869	-1.48837683488759	0.136651542198672	0.429838080453835
HFM1	0.913997250565624	-1.59160244000118	0.377605397562474	-4.21498858404917	2.49790824214331e-05	0.00399316412659478
CDC7	4.96332356726406	-0.165960039597738	0.231195806600925	-0.717833260203579	0.472860102817151	0.759078285077306
TGFBR3	8.54853826566834	-1.46224347803124	0.382453886829225	-3.82331969522946	0.000131666883350426	0.0102893188528191
EPHX4	2.00664973245738	-0.532784707413819	0.334217617530514	-1.59412514322401	0.110908008425369	0.389784067284449
BTBD8	20.3474836384883	-0.109739797239073	0.151836187481575	-0.722751269373055	0.469832710894267	0.757231729058182
GLMN	25.9100638460358	-0.190734260766997	0.0944459011373783	-2.01950808314657	0.0434344380276574	0.245905749488805
RPAP2	48.8220310742302	-0.0800015378564924	0.0608081817982885	-1.31563772325691	0.188295665829756	0.503223116951645
EVI5	146.705718133026	-0.0115295609196841	0.050344221020099	-0.229014585707486	0.818857579614422	0.934710020902788
RPL5	40.6447334017396	0.174080576626067	0.128563751570605	1.3540408902152	0.175723332600961	0.485890559765237
FAM69A	46.5583270803053	0.449160733887163	0.11495576826243	3.90724833278297	9.33531943390699e-05	0.00870868611690598
MTF2	54.7033246941521	-0.0205640033668378	0.0659013264825643	-0.312042328499692	0.755008354739046	0.905890571212214
TMED5	23.0110114406503	-0.155656557746153	0.124795838311115	-1.24728965206438	0.21229131032916	0.532011433507898
CCDC18	35.3985721093604	0.1905595647819	0.121503240259546	1.56834965367871	0.116799553853368	0.399118621981543
DR1	18.4587025598854	0.114815784364056	0.1209427574156	0.94933989283468	0.342447770190624	0.661871616646556
FNBP1L	89.4358610769152	0.0276512610504022	0.0682005350465176	0.40544052963136	0.685153724357346	0.875390262432581
BCAR3	93.630022032551	-0.200856443701466	0.108128980556835	-1.85756346418056	0.0632310309405502	0.297290946764471
AL109613.1	1.3634601788405	0.15867666292243	0.310024798003293	0.511819260731344	0.608777509072176	0.836357107212406
DNTTIP2	5.80411372223519	0.0375688770847323	0.180542876909914	0.208088392783717	0.835159950012808	0.941036613354871
GCLM	7.0205101855365	-0.120635536022351	0.173047862826028	-0.697122368645669	0.485726216586833	0.766703628254554
ARHGAP29	1.39222259855729	-0.981036919444373	0.331537344116796	-2.95905404580537	0.00308584976699152	0.0593583824970512
ABCD3	24.3950774365247	-0.125290736547073	0.0863615784773526	-1.45076941339058	0.146844079392779	0.445868192456956
F3	1.23369936961394	-0.557972254075655	0.457713162141918	-1.21904349760134	0.222827683456547	0.545323168268966
CNN3	1.38914345409673	-0.727300448606904	0.332464119841176	-2.18760583534352	0.0286983264213199	0.199790681046931
ALG14	9.13895931142497	-0.0657326333688264	0.155429713967182	-0.422909054459852	0.672361616398788	0.867912262074575
PTBP2	87.2261180189254	0.0386738022463582	0.0516419096646194	0.748884045875131	0.453927097078705	0.74617120498204
DPYD	356.633416011472	0.482384512370807	0.213747769586871	2.25679319743618	0.0240210000090821	0.182890865264994
DPYD-AS1	5.64700182998426	0.725061527182685	0.311400385533498	2.32838994704677	0.0198914069789948	0.165647617561893
MIR137HG	2.86150239210738	-0.780328176407811	0.33268349087334	-2.34555725731789	0.0189986602594471	0.161372926862157
SNX7	14.7292029355617	0.168447503937868	0.119874993389032	1.40519301962506	0.159963889285347	0.464427350996517
PLPPR5	1.38792803591425	-0.45100064096263	0.354353400158623	-1.27274252416019	0.203109422522573	0.521432961914676
AL445433.2	1.25438457474244	0.297178578072519	0.358267695575337	0.829487508203283	0.406828602484997	0.71413897691298
PLPPR4	2.93743759678387	-0.935902194611258	0.310448921500186	-3.01467368637871	0.00257255868073255	0.0543111893474032
FRRS1	10.5550405103479	0.321825724062307	0.369610197695886	0.870716571319019	0.383908928035549	0.696480168893799
AGL	19.677804311891	0.193202301990008	0.106833926207085	1.8084358485104	0.0705386927721203	0.312607045224664
AC093019.2	1.47975124052592	-0.358568164534562	0.334526687179681	-1.0718671432691	0.283779709886041	0.611917935532945
SASS6	5.75808669888297	-0.176568639433196	0.165161466711731	-1.06906679232496	0.285039573757971	0.613305561180838
TRMT13	27.7789565876624	-0.219067661823956	0.0992180563481218	-2.20794147645186	0.0272483530563451	0.19504650112506
LRRC39	2.86676614293704	-0.819742272359993	0.290758516819763	-2.81932333857701	0.0048125013579458	0.0781625628603907
DBT	13.3118410836324	-0.0200108082675277	0.116158830557315	-0.172271089262163	0.863224411964638	0.952994642972203
RTCA	17.4241777612288	-0.051205032967281	0.107151877103436	-0.477873410634249	0.63274030731302	0.847869763009031
CDC14A	58.0511876280325	0.0371699716031052	0.0848337851141264	0.438150573537426	0.661277135374944	0.863123602617505
EXTL2	9.7543028545675	0.0271551717840715	0.136583342533325	0.198817595765354	0.842405431331242	0.944967944389758
SLC30A7	42.1425188109522	-0.0869957066448277	0.0719372978282389	-1.20932686202008	0.226537294801889	0.549817212082258
DPH5	11.2075320655824	-0.219628674361362	0.125728034343712	-1.74685523008295	0.080662453386944	0.333827528783389
AC093157.1	11.1710592305166	-0.03405650509414	0.181628929488314	-0.187505950676933	0.851263958468416	0.948299237212797
OLFM3	7.14337713595544	-0.934637556279874	0.260204864391779	-3.59192960694474	0.000328238522699727	0.0170114173257504
COL11A1	2.82478193592636	-0.871048963691027	0.29535788992244	-2.94913050712734	0.00318669375206056	0.0603380305372454
RNPC3	53.3825480619916	0.0400070583668906	0.0800980418307367	0.499476110182987	0.617444012632565	0.839712143965017
AMY2B	10.9170365984973	0.229387937197369	0.152188977323636	1.5072572352567	0.131744734599123	0.422710713953856
NTNG1	2.99886907988321	-0.963165241156575	0.306046928138352	-3.14711618579346	0.00164889426964807	0.0420855613593285
VAV3	16.8836124712695	-0.583368526859166	0.337112403944666	-1.73048668643745	0.0835433578740054	0.339818516280795
SLC25A24	16.444988212115	0.0680121020228269	0.142234141775233	0.478170017226272	0.632529200776222	0.847869763009031
FAM102B	91.6709452714966	-0.0991376590837749	0.0911255280778092	-1.08792411056454	0.276628611218446	0.605241666820071
HENMT1	4.06898392916079	-0.179172296198357	0.172400167691603	-1.03928144964956	0.298673859588494	0.624874321845784
PRPF38B	103.412149488672	-0.0287700746772736	0.0772485852914129	-0.372434971705194	0.709569019994741	0.887764224010185
STXBP3	41.4582663434642	0.064376986800787	0.100602233355515	0.639916079927244	0.522227159348527	0.789589647477944
AL449266.1	7.00507894483176	0.120102824906143	0.145647736340914	0.824611682429593	0.409592086747125	0.715707268413439
GPSM2	4.66666336108502	-0.483877996968836	0.254950201372828	-1.89793141705048	0.0577051171162913	0.283262108553029
WDR47	13.4388679757974	-0.24255465312411	0.117884149868023	-2.05756798853503	0.0396316221922933	0.235953512947495
TAF13	4.89689634793124	-0.435352150019484	0.181292884979422	-2.40137471511306	0.0163336011315085	0.14868630549262
AL356488.3	1.05084158753139	0.0118838021411327	0.339670850687696	0.0349862289244803	0.972090721877749	0.990336913162739
TMEM167B	7.37663852292758	0.179252196793438	0.139607710047078	1.28397061117177	0.199152238647484	0.515808132132941
KIAA1324	2.50565316223372	-0.116161118203374	0.256050426407031	-0.453665005887234	0.650069957619972	0.856696467193687
SARS	19.5300285162205	-0.356184725321258	0.122146909696467	-2.91603550352908	0.00354510157317459	0.0648497299632062
CELSR2	3.92085399167075	-0.0897322911198081	0.206288181661951	-0.434985128071245	0.663573222349281	0.864512546571492
PSRC1	12.9499988799318	0.559766295327834	0.184490442745937	3.03412083030605	0.00241237788834805	0.0522645804643898
SORT1	121.952825862641	0.180270128704157	0.101783294866735	1.77111704764702	0.0765412396893693	0.326440872758524
PSMA5	15.5218011649362	-0.273211153587723	0.126048519616687	-2.16750783284529	0.0301961530892716	0.205404666292747
CYB561D1	11.0257265730886	0.190173388051206	0.138611554217208	1.37198799281336	0.170067175736622	0.476994784693215
AMIGO1	1.0367362473622	-0.675896093760519	0.369654363086421	-1.8284542568824	0.0674814048389509	0.30652083037924
GNAI3	52.8988277449047	0.0184122703051818	0.0853254701033239	0.21578867696698	0.82915247486628	0.938210131138965
AMPD2	14.5177131716213	-0.0110265539702192	0.210585758017983	-0.0523613471015337	0.958240772389494	0.986269446521177
GSTM4	8.37861976568263	-0.087400607418051	0.165963435742414	-0.526625681295863	0.598453554343249	0.831012500052775
GSTM2	2.78973915868923	-0.370842452489669	0.250389904358192	-1.48105992308366	0.138590606147036	0.431768605166074
GSTM5	1.52717885810538	0.315958897550813	0.4117635205954	0.767330959998457	0.442884765361472	0.738355635852266
GSTM3	6.52414455357251	-0.18756207303169	0.258853861271438	-0.724586730560723	0.4687056018934	0.756695043462972
AHCYL1	34.5130595627455	0.00971394606838835	0.079094357473531	0.122814653012879	0.902253870679351	0.968294598343399
STRIP1	16.151732799575	0.0661779196308716	0.0983751678799161	0.672709597930783	0.501132060266958	0.776970721049613
SLC6A17	2.74401639994395	-0.54611020597147	0.267841324357606	-2.03893184623869	0.0414568300100159	0.24011821681393
KCNC4	4.49036237181967	0.181699786091436	0.198138104029322	0.917036059174902	0.359123744902679	0.676120208932566
RBM15-AS1	3.54111734179531	0.0640662415537903	0.188567311663177	0.339752637870909	0.734042817827782	0.897022742215826
RBM15	6.87203785651774	0.0437901033416472	0.140181633986526	0.312381173598363	0.754750856309517	0.905749244803223
SLC16A4	2.65243523819247	-0.0607865085081448	0.263583331221538	-0.230615905134967	0.81761321014143	0.934453376957532
AL355488.1	4.20186488537419	0.35622035528777	0.190357018784585	1.87132766399795	0.0612996783761217	0.292412591704057
LAMTOR5	6.57082863329509	0.285518472489056	0.182875649190742	1.56127113561881	0.118459791011175	0.401391791290078
KCNA2	2.52323888308861	-0.742955226599199	0.270799978453693	-2.74355718505437	0.00607774613677738	0.0884344994766046
AL365361.1	1.26764636204802	-0.16414668647371	0.382319173816072	-0.429344635884462	0.667672438019907	0.866618766436264
CD53	153.399448502784	0.0437711082074639	0.0722480118070304	0.605845159094117	0.544617578957471	0.800646309811801
LRIF1	7.97884834744812	-0.393226561094754	0.168045802425538	-2.3399963308753	0.0192839293399996	0.162554578359412
DRAM2	58.5071589341852	0.0975731165413087	0.0746421104857265	1.30721272357334	0.191140475474534	0.506832960904761
CEPT1	51.7340922743654	-0.0198590142712655	0.0770134787040105	-0.257864137621813	0.79651176308184	0.926864026828091
DENND2D	9.09471882726353	-0.34845547470996	0.206053102385742	-1.69109550244788	0.0908185640688696	0.352173184119688
CHI3L2	1.0583913811317	-0.512381672132086	0.43682677837001	-1.17296305424316	0.240810621826101	0.5676467690108
OVGP1	1.15473509430953	-0.292463661752427	0.335332812754858	-0.872159390993539	0.383121429796737	0.695677671672275
WDR77	11.0670850242652	0.174820764969874	0.127923197884388	1.36660721324267	0.171748455059539	0.479520658477118
ATP5PB	14.5838984728691	0.0666460210822311	0.122358407083109	0.54467872433942	0.585974500040122	0.824185392725109
C1orf162	36.0777889538894	0.186172637151191	0.166338205783013	1.1192415853881	0.263037088864374	0.591560576207632
TMIGD3	68.4436064885995	0.23024821844622	0.130505832730698	1.76427530960507	0.0776856387948272	0.328094087802207
RAP1A	272.887960468987	0.203986360898858	0.0550196553792244	3.70751796776765	0.000209300570646412	0.0137719553517162
INKA2	7.68777719415917	-0.193541014235108	0.271586948080956	-0.712630027336277	0.476074725797568	0.760877976311115
AL049557.1	0.897513028771471	0.655742866869587	0.376884957591634	1.73990193469091	0.0818762389243858	0.336662463411951
DDX20	6.92152687184699	0.0220845154809596	0.147622706850932	0.149601073927336	0.881079360848542	0.960042408815961
KCND3	3.87540080502506	-0.700546106556647	0.257790357514876	-2.71750314212672	0.00657765308408066	0.0922948744425499
AL445426.1	8.85421404444775	-0.720927414898688	0.202897827041251	-3.553154932271	0.000380640212527479	0.0183865236640296
CTTNBP2NL	129.499571552106	0.219318325586236	0.0921873164683955	2.37905097998404	0.0173572752662756	0.154195832746925
WNT2B	70.7010332057268	0.502598987537874	0.15635354420393	3.21450332384112	0.00130670402038344	0.0373121488665497
ST7L	27.8764388708234	-0.0658676633368554	0.0855727225540722	-0.769727330987215	0.4414616540621	0.737135770056036
CAPZA1	88.3477038474156	-0.037151910661744	0.0563911723812991	-0.658824938246268	0.510008191218423	0.781915963145231
MOV10	13.3552777945066	-0.0850160428297979	0.129070166956914	-0.658680815514696	0.510100754840064	0.781941446723098
AL603832.1	1.03365202359403	0.447020999314718	0.39990594105747	1.11781534961112	0.263645864406079	0.592163227454511
RHOC	4.07228228978443	-0.0953434060508422	0.207412721328212	-0.459679644721357	0.645746182238694	0.854090165360633
LINC01356	10.2144795485751	0.25224766527944	0.190803417385385	1.32202907440568	0.186158469524759	0.500648885788567
AL390729.1	33.9962183472716	0.114126252251472	0.142097912304401	0.803152209632695	0.421886764043721	0.723855225863534
SLC16A1	6.90414033156097	-0.438381736669411	0.191485484950263	-2.28937319600636	0.0220576781385552	0.174606172581398
SLC16A1-AS1	47.1997181353013	-0.179068414471578	0.0923587491825583	-1.93883542226874	0.0525213813742616	0.26929232950683
AL357055.3	4.14662128156751	-0.295240218627787	0.216329489308153	-1.36477102392281	0.172325028698353	0.480484015893559
LRIG2	26.4055613452891	-0.0407543350783033	0.0732706399590453	-0.556216447694233	0.578062896633466	0.819934124788665
MAGI3	56.5939955023568	-0.0974369042920437	0.0849899078700137	-1.1464526404837	0.251607912392827	0.577709342919858
PHTF1	18.8126308148265	-0.0409353554019457	0.112346270732935	-0.364367727872833	0.715583430965088	0.889864046398559
RSBN1	27.7299457015283	0.0991302243655211	0.0845687425572702	1.17218515219604	0.241122728257479	0.567872338292956
PTPN22	10.930205920075	-0.197969266262204	0.257471971819973	-0.768896376808836	0.441954828491844	0.737381820933296
AP4B1-AS1	1.08383272759561	-0.412102219737841	0.378950536221564	-1.08748287796826	0.276823461478953	0.605286226440015
AP4B1	7.56984551628015	-0.256584328022344	0.141132614714294	-1.81803708902982	0.06905846422457	0.309075453378091
DCLRE1B	1.19445356015187	0.134347408829392	0.318000895010621	0.422474939339102	0.672678388988207	0.868083727601207
HIPK1	26.4750600529071	0.0286320774630176	0.0847248038995161	0.337942091869287	0.735406826907732	0.897815705321097
OLFML3	7.40175357601534	-0.354403661234771	0.250589450458272	-1.414280052838	0.157279691332451	0.460847403382049
SYT6	48.4859505848928	-0.00429504280799864	0.156955671632328	-0.0273646868783427	0.978168863483322	0.992545535927049
AL121999.1	3.87971831006661	-0.748956566025257	0.592745458618232	-1.26353826104577	0.206395805382318	0.524450373305436
TRIM33	77.269621984505	-0.00775875891840566	0.0426526443726095	-0.181905695005118	0.855656735099022	0.950262653149551
BCAS2	14.8976134061692	-0.629072310285318	0.246921025121736	-2.54766604008377	0.0108446231862797	0.120664242260313
DENND2C	1.99338573523189	0.079242166518647	0.278178769965307	0.284860582741557	0.77575095574373	0.915781424167199
NRAS	3.85654768631518	-0.0138507982995085	0.186614027935593	-0.0742216351725119	0.940834030951266	0.980648655445433
CSDE1	49.6365999538182	-0.0505787627568333	0.0599195513274326	-0.844111173003346	0.398607284777422	0.708287182450929
SIKE1	6.58237679541919	0.200975953633489	0.165731881744962	1.21265716359126	0.225260923799091	0.548221840636757
SLC22A15	5.27013164967187	-0.447291770674807	0.296559767889489	-1.50826854855608	0.131485809379132	0.422327779383026
ATP1A1	40.3849691906886	-0.0616782933759096	0.121001953727669	-0.509729731428342	0.610240820614137	0.837258296597243
LINC01762	7.29757111506762	0.19773259323786	0.185976362573422	1.06321357457347	0.287685107797046	0.615654846134014
AL390066.1	4.54330325839497	0.122817805999385	0.197415485046696	0.62212853247218	0.533857354767656	0.795086297870887
CD58	66.6887408130515	-0.0768945828560353	0.104279776270475	-0.73738730179657	0.460886855319872	0.751536210640719
CD2	3.21625975891479	-1.12398280494832	0.504331458441351	-2.22865892288777	0.0258366073261903	0.190395834993522
PTGFRN	5.17545079951941	0.10870771730406	0.179066815140246	0.607079079498451	0.543798433103068	0.800521393352482
TTF2	24.7227428558905	-0.186775926271027	0.0964179639721081	-1.93714862434823	0.0527271782664033	0.269707286773247
MAN1A2	72.0856976913625	-0.0569145457837043	0.0744307342910425	-0.764664574732722	0.44447130601635	0.739596289141588
TENT5C	1.45995424313741	-0.962669683178653	0.527387231369052	-1.82535644763269	0.0679472570527192	0.307048367777441
GDAP2	38.4224446832892	0.086042249103707	0.0724535688331149	1.18755018544209	0.235010673532462	0.560436062173754
WDR3	7.19458851196857	-0.249292121837089	0.167989972156762	-1.4839702551082	0.137816811885075	0.430796593549034
WARS2	10.5322588350829	-0.209263959688883	0.140908030922308	-1.48511024048207	0.137514623821614	0.43051806303936
AL359915.2	29.4641882399584	0.341385872119321	0.133662400878477	2.55409052864239	0.0106465571657841	0.119391819877155
ZNF697	2.56999388078549	-0.316292636736871	0.24182752571479	-1.30792653070397	0.190898229823507	0.506730744859623
PHGDH	1.45555265736764	0.521569845286519	0.352245918392252	1.48069805227867	0.138687053242224	0.431786284613627
NOTCH2	56.1041663584732	0.0755391693154502	0.0941395331210227	0.802417080381518	0.422311736085161	0.724115447766469
SEC22B	17.9388070417601	-0.0392817261515754	0.0927735476260614	-0.423415156116554	0.671992388853974	0.86769237665125
NBPF26	13.8454298578384	0.212163008419235	0.197787452873028	1.07268183768682	0.283413892064045	0.611880795450624
LINC00623	88.1020944653908	0.201685114325207	0.0727676842179249	2.77163024346357	0.00557763538834831	0.0848522369069317
FCGR1B	35.7549699730979	-0.550423355969304	0.213019463768605	-2.5839110954068	0.00976869716924582	0.113557300582682
AC244453.3	18.6417401269454	-0.726037145580097	0.213091107985684	-3.40716772484413	0.000656407769308709	0.0242793365287931
AC244453.1	0.946683489986743	0.608333419938538	0.435247020253737	1.39767394520908	0.162211001794658	0.467043581280183
FAM72B	1.98124025650737	0.12512069011857	0.253678690892518	0.493225070179753	0.621853565600751	0.842802716803488
SRGAP2C	277.543693400554	-0.0675745420726924	0.0819310005240606	-0.824773793075404	0.40950002783769	0.715630185634628
SRGAP2-AS1	22.0011897770035	-0.3600961142863	0.172766549921325	-2.08429302113333	0.037133521770613	0.227994630172015
AC244021.1	320.824548162253	-0.16109768213288	0.102035796553127	-1.57883495376057	0.114373918905051	0.395813845021284
AC239800.2	1.15751105653249	0.34754753143152	0.358456150949518	0.969567771430056	0.332261983914568	0.6537933294143
AC239800.3	6.52651691214974	0.436277240954278	0.148644318819523	2.93504147631762	0.003335031060567	0.0623792902381241
AC239798.2	2.26871629901172	-0.995399886852097	0.370444214828913	-2.68704395157532	0.00720874665413131	0.0970482969933968
NBPF15	19.9929545496137	0.232997307452011	0.106692117433073	2.18382869379426	0.0289748382807072	0.200592966687308
LINC01632	11.6245594488506	-0.306610907196133	0.183814191269178	-1.66804807114773	0.0953061844430867	0.359970824811064
FP700111.1	25.1469514395353	-0.376245112778167	0.19367224973492	-1.94268984479261	0.052053643970398	0.267822368115188
SRGAP2B	439.484957909431	0.0182359505442449	0.0810018285945818	0.22513010953761	0.821878058125617	0.935082848965847
FAM72D	2.02575747178257	-0.0686351600515793	0.258843971188813	-0.265160357942096	0.790885931900272	0.924324671595326
AC245014.3	1.2094620704065	0.0230272125403158	0.55749501177749	0.0413047866866053	0.967052917104639	0.989052476408377
NBPF20	2.58539951718912	-0.344875844446799	0.215480524804652	-1.60049658668435	0.109488463537643	0.38698793767912
GPR89A	10.1035050078732	-0.285579564007792	0.137472019404229	-2.07736501758994	0.0377678823718622	0.23018630532617
PDZK1	1.07594075899544	-0.074657883605111	0.392910708428878	-0.190012341235604	0.849299459802145	0.947711044108145
RNF115	75.1535877705201	-0.0849515941969164	0.063059251912176	-1.34717098000513	0.177925172014986	0.489441783541409
POLR3C	19.9254792891921	-0.0433711004115365	0.0923147753759526	-0.46981753717005	0.638485383841794	0.850136738556879
NUDT17	2.05080028528459	-0.292057044533482	0.260630540156694	-1.12057874859137	0.262467215076428	0.591066030813332
PIAS3	5.19340935762823	-0.0931083324411044	0.164166559562456	-0.567157724991379	0.570607027044275	0.815898768098454
ANKRD35	1.04948321878818	-0.408439907529524	0.36820811321882	-1.10926373663797	0.267316424037228	0.595970286600782
ITGA10	3.57987749960015	0.326746818842084	0.254512130546707	1.28381628859973	0.199206242883491	0.515808132132941
PEX11B	6.82729081743901	-0.187566788418722	0.184150615876171	-1.01855096995629	0.308416191261803	0.633556299308239
RBM8A	9.11943610770561	0.17619479831734	0.155483040191563	1.13320911464208	0.257126447448051	0.585219480727296
LIX1L	9.96768334424984	0.294369643667698	0.126718743360412	2.32301580540816	0.0201783033757929	0.165994633703339
POLR3GL	3.76238392584167	-0.416390260554766	0.194857460153946	-2.13689668450876	0.0326063957384423	0.213855333405684
TXNIP	103.03221882225	0.387875965823434	0.163870937954741	2.36696006420955	0.017934867960948	0.156914325430897
NBPF10	1.60594399154019	-0.47450796084234	0.30547891442697	-1.55332475805226	0.120345568359443	0.404916237616317
NBPF12	28.1822406715842	0.0718380565976558	0.0988447148215745	0.72677691192019	0.467362628840021	0.755534993833657
PRKAB2	9.06106450611728	0.267716730784869	0.133307770388201	2.0082605087855	0.0446156160549832	0.249058519528943
AC242426.2	22.4188018201645	0.234318017172462	0.12672746557673	1.84899158289084	0.064459028129208	0.299653215869498
FMO5	9.05495592508638	0.0196846760693484	0.165274798291065	0.119102708173824	0.905193985205574	0.968795650565388
CHD1L	57.1162712152809	0.0180203278995516	0.0765232809931972	0.235488176482574	0.813829854660367	0.932966544597591
LINC00624	3.36164071642126	-0.305869137146045	0.246087247902388	-1.24292965098041	0.213893758180228	0.534233305655637
BCL9	4.16303432932786	-0.336743988236575	0.20388154515012	-1.65166488211881	0.0986028854187672	0.365788629150667
ACP6	13.168683972065	0.374356189702521	0.136247387907895	2.7476210403064	0.00600293470308593	0.0880697645766137
GPR89B	11.1669528660453	-0.0871267121177422	0.154579520699241	-0.563636837037819	0.5730013116203	0.817415423611259
NBPF11	24.8800136551237	0.0790661847197764	0.0992211133142303	0.796868550238659	0.425527377749564	0.725876758890286
AC239809.3	2.58890708139466	-0.360591480856674	0.290338233347486	-1.24197036228814	0.214247497311083	0.534669477489588
NBPF14	20.3248235417491	0.0891709412175878	0.155464648283956	0.57357696557945	0.566254102810389	0.812827332221277
PDE4DIP	64.1817629715324	-0.0826951863822702	0.166910661121666	-0.495445802122797	0.620285470492307	0.841517990598816
NBPF9	18.0191574432737	0.0599121860074187	0.113752627227524	0.526688371667972	0.598410012050344	0.831012500052775
AC245297.3	132.130465579802	0.334725002337901	0.0750061499703313	4.4626340969414	8.09582319367049e-06	0.00271884956958289
NBPF19	33.0780114467236	0.02313986626495	0.1259323271355	0.183748421007515	0.854210821106591	0.949988286865698
FCGR1A	60.6384249413018	-0.17996743426067	0.212755754227075	-0.845887505672773	0.397615503211006	0.707334243107045
HIST2H2BF	34.8940488309534	-0.537645483410907	0.222826808902236	-2.41284020562713	0.015828757509633	0.14629104308903
AC239868.3	1.53879249088848	0.19940863381486	0.299206264824669	0.666458751897161	0.505117920216371	0.779668053479789
HIST2H2BE	12.2442649233526	-0.158272573145655	0.284795879106586	-0.555740390774477	0.578388340523489	0.820106140005994
HIST2H2AC	1.85879006966293	-0.719712935391956	0.371457990840147	-1.93753520758604	0.0526799539459996	0.269650546158433
BOLA1	2.02088504034191	0.167626180158119	0.333989638690565	0.501890360477383	0.615744646333839	0.83947794950483
SV2A	7.48940678597747	-0.626007538686949	0.238005644639428	-2.63022139510739	0.00853292782816101	0.105171330109935
SF3B4	4.63903105543331	-0.0380817310646468	0.163852638863982	-0.232414511775177	0.816216078719445	0.934193287471364
OTUD7B	4.1963086729044	-0.239402706707637	0.229575439317057	-1.04280626629667	0.297038028553479	0.624085798928899
VPS45	59.4870302973508	-0.0539646974723229	0.0644324367397715	-0.8375392923641	0.402289500325377	0.710250559760836
PLEKHO1	79.7436957880754	0.093182024175119	0.0888566224893933	1.04867843909149	0.294326140840414	0.622165695819858
ANP32E	7.16549537531346	-0.0494678646004326	0.169395808284463	-0.292025316927336	0.770267267123692	0.912895762195349
APH1A	9.07594568808882	0.0381542267140458	0.13689923273565	0.278702998925647	0.780472760863287	0.918469826859543
C1orf54	17.0492434453442	-0.101814792833424	0.166940466158528	-0.609886836764549	0.541936772802909	0.799673662983103
MRPS21	19.2952762062517	-0.24392433479318	0.126043911283016	-1.93523298595105	0.0529617116323898	0.2701662706169
PRPF3	18.6993648548899	-0.0691875540381734	0.0910356913086625	-0.76000470852238	0.447251770385412	0.741412697109358
RPRD2	78.7486827667168	0.00322271553133222	0.0624041727974355	0.0516426287997309	0.958813451768321	0.986506485220512
TARS2	7.27028135775999	-0.144859325451125	0.153161224136679	-0.945796341519537	0.344252471947043	0.663008977529596
ECM1	1.66058282016789	-0.440210490619012	0.28762725389405	-1.53048949520329	0.125895611708841	0.413228965379092
FALEC	1.28848988930644	0.063555649625228	0.320687560337952	0.198185578381184	0.842899870482131	0.94516741543207
AL356356.1	15.4083180225437	-0.342996494157032	0.172794343521522	-1.98499839269514	0.0471446503240362	0.25579441717502
ADAMTSL4	4.1921366700496	-0.387434673279494	0.252450748083624	-1.53469409863328	0.124858986119039	0.411592856784466
MCL1	28.3126201697795	0.0474276868824181	0.192060584379398	0.246941281761015	0.804953667210089	0.929214109572915
ENSA	48.734558894441	0.147149508949823	0.078340186114233	1.87834004804705	0.0603346612762299	0.289847169040556
GOLPH3L	20.7650366412676	-0.077243983015702	0.0973235965515834	-0.793681961545278	0.427380604103118	0.727209632563057
HORMAD1	3.02450776289031	0.0107701503215201	0.261602528992318	0.0411699013882101	0.967160448533152	0.989094680014103
CTSS	75.9653223474966	0.0878558889448081	0.0968492448823105	0.90714067055008	0.364332413221103	0.680498776783499
CTSK	3.12270719152634	-0.0447649130370811	0.214450191519859	-0.208742704866905	0.834649100761809	0.941005550114869
ARNT	45.5383378708851	0.0543967766470213	0.0648816625590374	0.838399857548722	0.401806169431925	0.710090931475787
SETDB1	35.8216405024441	0.0279788882503345	0.0753923578888329	0.371110402085975	0.710555303643016	0.888328039381494
CERS2	8.49243808832241	0.395714547570497	0.156531520767426	2.52801829069589	0.0114708375853098	0.12493338579572
MINDY1	3.03865655716043	0.191886184982974	0.206665481902888	0.928486863002797	0.353155079153774	0.670443459576976
PRUNE1	6.13470252539703	0.154211075383374	0.145898608833735	1.05697426874791	0.290523330981434	0.618110898503384
BNIPL	1.57154827691515	-0.330676744323615	0.328408619755634	-1.0069064099769	0.313979751359719	0.638082798793252
C1orf56	11.0999672845455	0.0749534401852296	0.25336320599429	0.295833958569812	0.767356887928043	0.911908352644425
CDC42SE1	56.0813947476672	0.00455263355792122	0.0961322323581446	0.0473580343059152	0.962227875240612	0.987976423322651
MLLT11	7.14953880271117	-0.557081286621275	0.237899048068493	-2.34167093624052	0.0191976326766102	0.162157585257309
GABPB2	18.7081782848392	-0.194811764705964	0.116909559890655	-1.66634589068824	0.0956445413604995	0.360775947522571
SEMA6C	1.69873057190583	-0.363145398219598	0.301928945982347	-1.20275118716452	0.229072619244893	0.553527264829087
SCNM1	23.1074753259842	0.124937274493664	0.114175145378584	1.09425982405711	0.273841040350638	0.602796317850792
VPS72	7.53513889402929	-0.0423535636935941	0.14014263249651	-0.302217554637764	0.762486222892998	0.909523644441852
PIP5K1A	77.0946043331761	-0.189581163883261	0.0815143130720607	-2.32574080230139	0.0200323823834576	0.165744644930981
PSMD4	21.2855661055364	-0.1849963253622	0.0890865949204141	-2.07658992385406	0.0378394236782731	0.230245103066411
ZNF687	3.88071249801253	0.161317161279028	0.191918967331688	0.840548297658506	0.400601033610384	0.709717629396866
PI4KB	33.6489514508266	-0.056624875409015	0.0771398074754118	-0.734055181911934	0.46291510717254	0.753157934342416
RFX5	5.81973233075394	-0.0741989940547704	0.157980007649769	-0.469673316001254	0.638588435075532	0.850188468438367
SELENBP1	2.25372017883437	-1.48735876429625	0.365967263964111	-4.0641852721617	4.82005288364933e-05	0.00603236245232211
PSMB4	7.86808343267515	0.0633356125536128	0.146129311428946	0.433421686137275	0.664708448660355	0.865442978428511
POGZ	112.509502602592	-0.0813005189801549	0.054652975914572	-1.48757716518924	0.136862439157779	0.429838080453835
TUFT1	2.12931899115547	0.170677830864662	0.259762943282991	0.657052267377191	0.511147309294334	0.782509182901246
SNX27	65.2579048104588	0.293620466056842	0.0830421727070679	3.53579941956229	0.000406543244130154	0.0191141249965384
CELF3	1.05023988670205	-0.174002462099543	0.374442066856575	-0.464697953304997	0.64214777425597	0.851518983523863
MRPL9	4.00981654437847	-0.121917389515623	0.193755218260516	-0.629234095526129	0.529195810319688	0.792960888850113
TDRKH	3.39138802521167	-0.0915083494572752	0.223529349427563	-0.409379572264757	0.682261128438704	0.873889093201416
THEM4	10.9168738229708	-0.107578652713737	0.136895339597873	-0.785845982995088	0.431957723655003	0.730966430639933
S100A10	1.64145739091421	-0.476431430651484	0.49602256432517	-0.960503543421781	0.336801848483025	0.65797753642825
S100A11	23.748247303976	0.61561513521566	0.222904754512039	2.76178557322971	0.0057486219026794	0.0857182123070856
TCHH	1.17166274280654	0.0334198809740093	0.47896457783092	0.0697752663158464	0.944372533805748	0.981481186393195
FLG-AS1	19.1651516500059	0.229341231401791	0.171917202594307	1.33402142392344	0.182196835397919	0.494539000754561
S100A9	6.18683952745352	-0.383055745351418	0.576360563779019	-0.664611303104847	0.506299137836465	0.780280942833979
S100A8	6.95739166017249	-1.14986308915181	0.603416300091448	-1.9055883789973	0.0567036310360575	0.281369147887032
S100A6	6.44106800658408	0.0193062929645826	0.310740171134053	0.0621300197336055	0.950459290880768	0.983401869935279
S100A4	5.91303152285753	0.982099908607563	0.42930715245973	2.28763928804957	0.0221585359626348	0.175086451973683
S100A13	3.29792086355176	-0.0489853266105565	0.237336352261389	-0.206396222676444	0.836481421182479	0.941293854988667
S100A1	0.890653285207082	-0.0908957677611216	0.390786258883075	-0.23259714407798	0.816074245192662	0.934193287471364
CHTOP	16.9751490558624	0.029568745887423	0.0911873621408882	0.32426363909659	0.745738445473619	0.90267815396488
SNAPIN	3.27975877652484	0.0453830359145245	0.217043852707115	0.209096158902808	0.834373173184834	0.940978767129341
ILF2	9.14467737379456	-0.272718175165485	0.147223973339893	-1.8524033075501	0.0639679307118046	0.298557014948216
INTS3	28.9194182531774	-0.0356681899302849	0.0875791736899261	-0.407267943136437	0.683811204645338	0.874673718047318
SLC27A3	3.8553648384687	-0.262185914709213	0.226497520284846	-1.15756638032719	0.247041035667192	0.573088183227739
GATAD2B	104.960551139529	0.0807512561896276	0.0719007205196193	1.12309383836555	0.261397642744039	0.589992622954411
AL358472.5	2.00510825289799	-0.15215348389046	0.250312683244718	-0.607853672926783	0.543284527696008	0.800521393352482
DENND4B	54.4412299709493	-0.0535203099952358	0.0692278068339979	-0.773104225641191	0.439460700497547	0.736600367075154
CRTC2	10.2520494340328	0.260419460519415	0.157064498386925	1.65804152557682	0.0973090850820948	0.363745405443362
SLC39A1	11.2831638506391	0.362547015680475	0.161822554732753	2.24039854196602	0.0250650608620689	0.187811796399217
CREB3L4	1.34548898357812	0.256183805703006	0.296939488180371	0.862747515572571	0.38827630145974	0.700044786062108
JTB	15.1071683310742	-0.0469443949200779	0.142576786109816	-0.329256930254553	0.741961495416922	0.901178189448981
RAB13	3.1375198544228	0.345052978141745	0.247470254361494	1.39432102267009	0.163220685349205	0.468776592172838
RPS27	21.8388885089257	0.0237997090002653	0.277491877482588	0.0857672275533854	0.931651459074351	0.978087896985334
NUP210L	4.80696993678129	0.247088276644891	0.329968682400737	0.748823418171576	0.45396364300171	0.74617120498204
TPM3	59.5874598177977	-0.219999928085419	0.090694226010063	-2.42573246130365	0.0152775280587121	0.143215266035966
C1orf43	28.0182582811566	0.0883101621696946	0.0831817714846418	1.06165281880297	0.288393325802006	0.616434022758233
UBAP2L	28.359507318477	-0.12177579865046	0.0732641750640201	-1.66214658861646	0.0964833862313044	0.362200961491059
HAX1	7.15104108063833	-0.323029784931544	0.175621954173867	-1.83934740079103	0.0658641053139607	0.302450492146997
ATP8B2	4.93345900976025	0.0124261806035248	0.184693444605043	0.0672800305939258	0.946358774139572	0.981767783100644
IL6R-AS1	1.67303292082227	0.150989949394186	0.324128702903126	0.465833318807664	0.641334813810276	0.851160808790536
IL6R	77.5559451355102	0.0826223801055858	0.097555217691299	0.846929380722964	0.397034484878425	0.707145152708873
SHE	2.40161660570187	-0.748763200205585	0.296005410330107	-2.52955917045759	0.0114205915439343	0.124737412081957
TDRD10	4.92028586976691	-0.759143934826734	0.264048533175567	-2.87501667097683	0.00404006165917329	0.0701185585172332
UBE2Q1	9.30178641680503	-0.00392177434188157	0.124375335555423	-0.0315317689344764	0.974845456789144	0.990978906765291
ADAR	58.5417297192616	0.136341272700366	0.0804154443175608	1.69546128678906	0.0899879482216878	0.350722709457062
KCNN3	1.71683151873228	-0.979793604906121	0.302239224349835	-3.2417817608347	0.00118784948070017	0.03522350286721
PMVK	9.05842074677938	-0.156549787113994	0.147053579651015	-1.06457651344166	0.287067612837989	0.615111354194554
PBXIP1	8.02206814193785	0.381967068517181	0.162656091279599	2.3483108779529	0.0188587736402014	0.160439158669158
PYGO2	5.94056422358627	0.090712851113529	0.158819377113662	0.571169921215652	0.567884465331157	0.814005908915092
AL451085.2	1.17860394697175	0.499864361469285	0.341203545492572	1.46500342119149	0.14291998435072	0.438483799880543
SHC1	1.12985806011506	0.0118151394492092	0.324867283004267	0.0363691269245294	0.970988031031305	0.99014139412161
CKS1B	1.24900587899436	0.359402068682585	0.389003801975657	0.92390374298983	0.355536434133804	0.672256162197981
FLAD1	9.70409204234528	0.133663003517825	0.133846380473222	0.998629944607033	0.317973988646486	0.641795774785322
ZBTB7B	11.3949899570609	-0.176628142672954	0.143961439000885	-1.22691287263299	0.219855339794309	0.541477388446949
ADAM15	9.70133570151625	0.00932208912254705	0.147966163768499	0.0630014922677319	0.949765316025842	0.983180557848711
SLC50A1	5.47128681207794	-0.0230779792143598	0.178014342500943	-0.129641122676604	0.896850366582214	0.965661447244617
DPM3	4.90430962173365	0.0424624702951089	0.199195909276225	0.213169389117455	0.831194843469846	0.939026205996891
TRIM46	0.948637345931001	-0.190918677749477	0.366562303683319	-0.520835546457106	0.602481338288453	0.833345978620466
THBS3	3.2633606751066	0.118700591468366	0.213774324767201	0.555261215759328	0.578716002977967	0.820236925310905
MTX1	2.47935894279803	0.348548013417648	0.247907793226884	1.40595827537643	0.159736515040829	0.464084267959812
GBA	8.69828458953463	0.103542225155002	0.150002534492832	0.690269837806971	0.490024512049379	0.769008319693707
FAM189B	4.5144635803477	0.182525063741938	0.1891637288371	0.964905190144147	0.334592301597482	0.655802746973019
SCAMP3	16.7198446749141	-0.0366839445601062	0.121362662028994	-0.302267138399965	0.7624484271365	0.909523644441852
CLK2	13.2373660718519	0.0274557081447579	0.111753142443829	0.245681754842447	0.805928596915349	0.929319140107724
HCN3	1.50979844913641	-0.00695784817959452	0.270982929584262	-0.0256763338940543	0.979515500449386	0.99318027974452
FDPS	27.2064719615964	-0.189985460896688	0.114143726986866	-1.66444066539503	0.0960243991995803	0.361485572430762
RUSC1-AS1	1.43592520136108	-0.100777942558372	0.306156254203973	-0.329171595139879	0.742025991446334	0.901178189448981
RUSC1	5.92545479441382	-0.0194756456929555	0.161156517100442	-0.120849259113841	0.903810432859491	0.968762781455264
ASH1L	251.799654797994	-0.0187031033911342	0.0454694107929436	-0.411333753065406	0.68082782296405	0.872999086306625
ASH1L-AS1	1.16043331231717	-0.45342866054718	0.334933624776692	-1.35378662219862	0.175804462885536	0.485890559765237
MSTO1	5.59882379698089	-0.35102614366412	0.228079558231464	-1.53905131343636	0.123791769558206	0.410550001181422
YY1AP1	52.6065221694818	-0.0155074444158028	0.0630827537115457	-0.245827005059301	0.805816151385238	0.929319140107724
DAP3	68.7540358354729	-0.151722007828014	0.0578569065422466	-2.62236640179212	0.00873214961043218	0.106310004147888
GON4L	74.0752875323497	-0.125829459469337	0.0634983791182584	-1.98161687300701	0.0475221372598789	0.256803045325902
SYT11	16.1900741963864	-0.196617087956	0.140181494503157	-1.40258946912263	0.160739293901813	0.465411193167499
RIT1	8.64794706971312	-0.0436139592608159	0.131667466641529	-0.331243247654768	0.740460755428683	0.899892673655123
KHDC4	25.7498700059113	-0.0322084289723268	0.0797245813269185	-0.403996213416951	0.686215503668296	0.875850581048435
ARHGEF2	54.2598231513741	0.18837415902089	0.0662062113832771	2.84526413889425	0.00443746089744369	0.0745729023798047
SSR2	12.4390041328732	-0.0845596621577168	0.143288138149863	-0.590137210585269	0.555098663632009	0.806032422102507
UBQLN4	9.11428066466731	0.112379578546074	0.129006736917235	0.871114030410455	0.383691894055949	0.696242337677552
LAMTOR2	8.37351564453568	0.0123111824782882	0.153700116711286	0.0800987191272853	0.936158741464513	0.97864584501326
LMNA	2.58675441816968	-0.658878582603067	0.269439521909492	-2.44536724951728	0.0144704708955433	0.139139704309203
SEMA4A	3.15823719056482	-0.479929573406849	0.277920673292444	-1.7268581272536	0.0841931461122313	0.341022224931117
SLC25A44	6.06333043721543	-0.284544941902107	0.149497764910777	-1.90333910391187	0.0569963114829472	0.281918846974294
PAQR6	1.06379712483463	-0.755527326634042	0.372872415813652	-2.02623550198904	0.0427406571638037	0.244143531889374
SMG5	26.3624277962581	-0.0601678883941301	0.0976748485105063	-0.616001860373074	0.537893291953806	0.797436956267631
TMEM79	3.92038328700888	-0.186445717040077	0.247665527085846	-0.752812550191739	0.451562564039706	0.744918526840921
GLMP	4.79636190132958	0.11937756498164	0.175412142502851	0.680554739702237	0.496153273856527	0.773599192943666
CCT3	27.8806266213131	-0.137159120781459	0.172760540041417	-0.793926209935305	0.427238390257112	0.727209632563057
C1orf61	3.63258491868799	-0.48414665092066	0.276802178522831	-1.7490709556707	0.0802787550017516	0.333286047233085
MEF2D	32.0250253235216	0.120891508502106	0.126773680247593	0.953601001927223	0.340285648407941	0.660163381730394
IQGAP3	1.46131822747458	0.128924587549786	0.524754462138316	0.245685547912127	0.805925660457469	0.929319140107724
NAXE	2.66705785746062	-0.108662021521473	0.269705641849188	-0.402891169708026	0.687028287648621	0.876089037349646
GPATCH4	8.96162177178693	-0.492327254333619	0.191814569447788	-2.5666833116534	0.0102676338254579	0.116899086558951
HAPLN2	2.36103796667812	-0.187701389938079	0.306139885559358	-0.613122950624757	0.539795045957544	0.79834775540409
BCAN	2.86213081588038	-0.637241685476781	0.265398346518066	-2.40107632107423	0.0163469266590775	0.14868630549262
ISG20L2	7.91906847550348	-0.0728109969271658	0.150150498542671	-0.4849201143776	0.627733013612014	0.845016500827284
RRNAD1	10.9137345321101	0.168286971416044	0.112122413283776	1.50092177368782	0.133375795742042	0.42555945430648
MRPL24	5.34183345442842	-0.225822050308658	0.216547789258455	-1.04282777987234	0.29702806275441	0.624085798928899
HDGF	9.43521143527866	0.198418803243514	0.145568075751731	1.36306537143434	0.172861909089473	0.481458640617554
PRCC	16.6902820277384	-0.0320324567939247	0.0894583145289286	-0.358071320285899	0.720289941099108	0.892251731192698
SH2D2A	1.71741462859646	-0.468467028675643	0.502729365452847	-0.931847353403871	0.351415418486558	0.668832791650124
ARHGEF11	73.9917187567347	0.108645847157796	0.0654266187518449	1.66057560715275	0.0967987113781654	0.362832067618406
ETV3	7.24159889292899	0.308203114706491	0.16749265056699	1.8400993336912	0.0657536551117106	0.302167197105109
CD1D	1.29984784132772	-0.408078639751674	0.385767326759106	-1.05783619151992	0.290130129791058	0.617736330529853
MNDA	31.7634359008574	-0.378981255470691	0.138858177847578	-2.72926853387556	0.00634749922353218	0.0906180690355959
PYHIN1	7.50030177607773	-1.06644325818618	0.428715136048571	-2.48753348905637	0.0128632342230381	0.131440484262278
IFI16	201.914268351453	-0.116729111901872	0.0808090593623919	-1.44450526739081	0.148596899131076	0.448215354133272
AIM2	3.80113710717701	0.0339505517448874	0.299926220202594	0.113196344494171	0.909874893712999	0.970403191394085
CADM3	4.46952735411166	-0.180598371812718	0.253573755632566	-0.712212395017759	0.476333262606303	0.760986491560231
DUSP23	3.57404905976482	0.34523806448053	0.22004226047272	1.56896254264454	0.116656667228863	0.39897779876679
FCRL6	1.86479901588549	-1.48760689968664	0.520312622583036	-2.85906363812889	0.00424893537097485	0.072067737894512
SLAMF8	4.10714791607135	0.231956073966086	0.352799277041906	0.657473212277965	0.510876689885952	0.78240770297945
AL590560.2	1.43661491268798	-0.0484189990432031	0.358615295217483	-0.135016547506261	0.892598791111909	0.963450997791433
TAGLN2	3.07415690279935	0.20030656176969	0.274726610312411	0.729112340234924	0.465932946674153	0.755301714080948
KCNJ10	1.20996280789325	-0.152359662915982	0.379672241676817	-0.401292605019232	0.688204707464762	0.876164147252608
KCNJ9	1.80248539203794	-0.357376270920932	0.350792643616544	-1.01876786022795	0.308313187376333	0.63352234495045
IGSF8	7.07334492803455	-0.203880967960772	0.203091008957342	-1.003889679841	0.315431791477657	0.639344774524105
ATP1A2	4.4623690643596	-0.185032820859456	0.285453606423157	-0.648206281847298	0.516851539461706	0.785833358256639
PEA15	14.6887965217394	0.220611833521101	0.122739526970149	1.79739843363381	0.0722723892402094	0.316345361231485
DCAF8	12.6704564189795	0.0896848370070219	0.128353383026922	0.698733721636387	0.484718455618677	0.765751604710166
AL139011.2	3.34894702959935	0.22980203752724	0.233290369149396	0.98504725405136	0.324600860312807	0.646688793516946
COPA	78.5022799342791	-0.193003091794687	0.0901545176813503	-2.14080333141877	0.0322899012081632	0.21325622364294
NCSTN	11.9563427860138	-0.0415734461655746	0.117441016119778	-0.353994264858659	0.723343181297081	0.893576240852812
SLAMF6	3.01502335865693	-0.17443245141225	0.364092143389163	-0.479088754260226	0.631875489674407	0.847306940875051
AL138930.1	1.63611055497495	-0.124148716124203	0.337229231764782	-0.368143400483137	0.71276631091114	0.889357543924814
CD84	87.2477469369542	0.431918666023817	0.10611628504021	4.07023922727933	4.6964885548492e-05	0.00599143488629737
CD48	2.42601769653448	-0.3778409331775	0.382138559818418	-0.988753747742807	0.322783638849173	0.64601013452605
SLAMF7	1.07791744888385	-0.866276373951767	0.54468948766707	-1.59040406243577	0.111743755219988	0.390880546148005
LY9	1.45941844050814	-0.460123034300354	0.491934486184297	-0.935333966661518	0.349616215693879	0.667567050715982
CD244	2.54183668206073	-0.461415482903405	0.366366864918277	-1.25943562883704	0.207873027203376	0.526753229641501
F11R	4.54115714975091	0.591360899257289	0.197576620430977	2.99307123468022	0.002761852774668	0.0564704308420474
AL591806.3	2.00535430578764	0.17454131171757	0.32029583350099	0.544937815174639	0.585796287063072	0.824090045306636
USF1	10.7284406116211	-0.070533177333011	0.15288430363474	-0.461350025189791	0.644547499753005	0.85313631464677
ARHGAP30	45.7154233568005	-0.128950660365026	0.0843603223708412	-1.52857002843314	0.126371070830637	0.413877178979799
PFDN2	17.1550842646288	-0.134272411147655	0.114071003504071	-1.17709502873675	0.239157579089705	0.565446859732763
NIT1	12.0436029298667	0.219926360330808	0.115689452632486	1.90100614469544	0.0573012077727947	0.282736471807185
DEDD	7.97867096416343	0.0153904374760509	0.145117970623566	0.106054663043583	0.915538981855289	0.972268626292759
UFC1	8.9169045862831	-0.186990822102044	0.159013409741828	-1.17594372956118	0.239617362736329	0.566175202818182
USP21	2.37641111745209	-0.178213228415457	0.241905870857551	-0.736704850459786	0.461301856515984	0.751844454068309
PPOX	4.7312982476705	0.430898769764926	0.171802039433716	2.5081120758824	0.0121378161792941	0.128172531991727
B4GALT3	5.06475613153552	-0.0473014453352295	0.174364286877245	-0.271279435613615	0.786176121649059	0.922158333338613
ADAMTS4	1.06092935479806	-1.3688504165312	0.466683700238248	-2.93314383131955	0.00335548404602703	0.0626049435887494
NDUFS2	27.6023586007396	-0.041724461960568	0.0992400784777303	-0.42043963084865	0.674164321877952	0.868811661919384
FCER1G	37.0385482204287	-0.16085115047854	0.202573687730004	-0.794037726621867	0.427173468734298	0.727188776725379
TOMM40L	5.00549831611973	-0.0935137367337575	0.180618902075595	-0.517740588936913	0.604639274889814	0.834278633848576
MPZ	3.17593743224306	-0.138080819221613	0.21354355280718	-0.646616661596396	0.51788007186102	0.786710496352198
SDHC	26.3320959349168	0.164953254762617	0.0742630950501151	2.22120091616571	0.026337356182768	0.191811624506999
AL592295.4	15.7207370467556	0.0644933029301785	0.135235194089699	0.476897329606384	0.633435233632094	0.847893633429561
AL592295.3	4.01007521836756	-0.500164617687886	0.293371051705803	-1.70488742764388	0.0882154216050488	0.347949028439056
FCGR2A	90.2671347708525	-0.135147592171331	0.165820267726064	-0.815024568616639	0.415058246959263	0.719280087555319
HSPA6	22.3651498746942	0.23958117933108	0.310324986383096	0.772033158281741	0.440094788911331	0.736610100719791
FCGR3A	77.8224719226069	-0.0872043361640045	0.178006163869291	-0.489895036601305	0.624208175442543	0.844016159466772
FCGR2B	8.8795786960553	-0.268202085083	0.255150911975696	-1.05115079936907	0.293189335958859	0.62049865933108
DUSP12	13.0139945414345	-0.0162153307164103	0.125525726422613	-0.129179341785424	0.897215742104026	0.965943606942058
ATF6	197.128116405611	-0.0837033931580179	0.0974432484875624	-0.85899633332423	0.390342538952304	0.701367828801363
OLFML2B	32.0825024844774	0.0598402846712616	0.189800632070554	0.315279691213132	0.752549303353142	0.90501249176961
NOS1AP	15.9516577901088	-0.138648784989831	0.323677546449479	-0.428354658859452	0.668392930039955	0.866675367643373
SH2D1B	1.18728858064357	-1.05851917992503	0.518870453130949	-2.04004520499818	0.0413458235139869	0.24008171356139
UHMK1	26.4890551369469	0.0933564548434034	0.0983094395538608	0.949618421863306	0.34230617452116	0.661774774613332
UAP1	3.79955509350617	-0.708402115950149	0.209782739486986	-3.37683699661142	0.000733244892314208	0.0258899435238854
DDR2	1.57773658563287	-0.542402939259193	0.384115903615946	-1.41208144248437	0.157925982236137	0.461449503986514
HSD17B7	15.2649080294909	-0.0898764376695214	0.14054860022804	-0.639468749768384	0.522518036896719	0.789636609012142
RGS4	6.62098638938476	-0.753417013601493	0.303661757873315	-2.4811060137372	0.0130975412498077	0.132179784107255
RGS5	2.83646732345927	-0.30766931981541	0.262645266978123	-1.17142533484541	0.241427853696713	0.568025243423256
NUF2	2.42752163584706	-0.000216864446766207	0.371850809584487	-0.000583202836128111	0.999534671487615	0.999817685030003
PBX1	14.8974122756195	-0.864648876568738	0.197925854295922	-4.36854942293689	1.250745145381e-05	0.00299397405499238
MGST3	33.9279748156952	0.0500763698173722	0.1161360840421	0.431187001270158	0.666332404703663	0.866036635439476
ALDH9A1	7.8769612302439	0.111098038264798	0.135316657501248	0.821022631775944	0.411633377158855	0.717128442794782
TMCO1	14.0556616157408	-0.265841090392637	0.122185055128339	-2.17572509267526	0.0295758227448546	0.203499044224579
AL451074.2	1.74825112949864	0.120357542083357	0.290441708044052	0.414394829495706	0.678584974955459	0.871683547377137
UCK2	25.6700754247547	-0.0655553822830792	0.146460621208448	-0.447597325084251	0.654443833993674	0.859026935707603
FAM78B	3.67888371987343	-0.1957280098549	0.222225411700725	-0.880763403055318	0.378445891707798	0.692929259805016
LINC01675	0.907476695993522	0.424138818175424	0.368655715972515	1.15050113099846	0.249937528650419	0.575999604967307
POGK	17.3915573592355	0.151082414481353	0.103353017729846	1.46180941592113	0.143793443130302	0.440801177277243
TADA1	5.06794994187033	-0.221521235875705	0.168791948812559	-1.31239219307611	0.189387839640333	0.504886724364478
ILDR2	1.22644707836686	-0.337671879555094	0.363849955157099	-0.928052552347569	0.353380310120543	0.67067688875591
DUSP27	5.79742134626291	0.180128710515585	0.278450739624438	0.646896146724318	0.517699159846781	0.786710496352198
POU2F1	106.049649260222	0.0262713255528666	0.068925370154878	0.381156103969176	0.70308741887767	0.883916010514245
CD247	30.6086624508514	-0.892750677844343	0.323024813893145	-2.76372166919554	0.00571462617931581	0.0853818922447125
CREG1	43.5683017551738	0.119063239577795	0.133230667860159	0.893662408888965	0.371502543959628	0.686822042300687
RCSD1	246.692758535469	0.242478189845055	0.0863408586855841	2.80838288541993	0.00497909890009269	0.0794566586861885
MPZL1	114.064896528429	-0.00124923809867552	0.102014147728565	-0.0122457338172293	0.990229562244687	0.996390458947695
ADCY10	3.17269067456626	-0.360657204537077	0.292388391892958	-1.23348674070861	0.217394220615867	0.538649757123578
MPC2	12.9177597052476	-0.517281247186252	0.174747286209397	-2.96016755628698	0.00307471765502988	0.0593583824970512
DCAF6	147.042487819644	0.0195722667406276	0.106650084437682	0.183518530189857	0.854391180683715	0.949988286865698
GPR161	8.50781765284269	0.326440807125586	0.18389063144598	1.77518998416992	0.0758665229506027	0.325117347562646
TIPRL	18.2452177243222	-0.18611267806838	0.103734989195847	-1.79411671520983	0.0727945416335649	0.317699218837015
SFT2D2	49.2478666668323	0.153848210575493	0.0813000891859736	1.89234983769287	0.0584443847906712	0.285384494485948
TBX19	15.8269094839764	0.252429510502287	0.162554666099923	1.55288996962485	0.120449423490315	0.404916237616317
LINC00970	1.65868702071595	-0.453438485157685	0.320945597529973	-1.41282039276248	0.157708540592664	0.461215431944145
ATP1B1	49.2132012583477	-0.544905857071826	0.191375926820024	-2.8473061692042	0.00440909351062135	0.0741940583309293
NME7	19.1222693454841	-0.167538772479306	0.113989468868255	-1.46977413038867	0.141622937789537	0.436438531538581
BLZF1	15.4721205733566	0.0557224272969592	0.111550058985225	0.499528443139054	0.617407154227073	0.839712143965017
SLC19A2	6.02399879871668	0.244691071925155	0.197009455126265	1.2420270477289	0.214226582749204	0.534669477489588
C1orf112	21.5289500906261	-0.247169264274547	0.137267622485361	-1.80063776001443	0.0717599935039954	0.31515203129745
SELL	6.10436453249149	-0.230789348334025	0.295732675594095	-0.780398540237037	0.435156326842908	0.73386079271398
METTL18	1.41403908332714	0.134508640562456	0.315093539571801	0.426884793465609	0.669463241924064	0.866868520927399
SCYL3	12.2158024585498	0.04810753988258	0.109958605201618	0.437505912287363	0.661744489296829	0.863165100694265
KIFAP3	21.8625815579897	-0.123258745693328	0.118658067485708	-1.03877256983116	0.29891052135121	0.624959044274436
GORAB	6.75877653883538	-0.0296747642581481	0.150382183869022	-0.197328988678565	0.843570095625133	0.945408113114246
MROH9	1.21716400883702	0.0706041536781968	0.411622027302128	0.171526665229637	0.863809665309497	0.953000378096129
FMO4	8.05435584911822	0.0111433704359966	0.173534444830611	0.0642141705462206	0.948799694218249	0.982842961753181
PRRC2C	152.476203723038	-0.0448111963598917	0.0615549723102351	-0.727986622007476	0.466621775626111	0.755372597113395
MYOCOS	2.98392614236759	0.605346431257442	0.453384592676973	1.33517203944497	0.181820045856264	0.493999900949464
VAMP4	9.51761762656752	0.105045970679886	0.128356115238831	0.818394748738135	0.413131819273231	0.718413238735666
METTL13	4.97471602322403	0.0190849346172911	0.166774763069243	0.114435387381526	0.908892663165649	0.970048758699355
DNM3	60.4970448127559	0.0578121935424961	0.145163137862762	0.39825670892532	0.690440968008626	0.877513784783443
PIGC	12.6849464209099	-0.0822905076780133	0.142116264370948	-0.579036523667839	0.562564529061279	0.810403951215981
SUCO	39.6079383719819	-0.0354424743236364	0.0739631507105318	-0.47919097527831	0.631802773891668	0.847306940875051
AL031599.1	1.37913449722589	0.318535693352867	0.417802457819566	0.762407418604586	0.445816879925426	0.740432040699555
AL645568.1	27.3573697435175	-0.15381602751856	0.116564311955337	-1.31958079568553	0.186975018170086	0.501820660457788
PRDX6	12.4766975676211	0.0254737529996555	0.150647678393408	0.169094892608516	0.86572200219131	0.954128819663848
SLC9C2	1.0847429000973	0.133153672514402	0.41618100649644	0.319941733130345	0.749012500809645	0.903993538071608
KLHL20	37.2820093604536	-0.0403854994211021	0.0786629801629838	-0.513399051719454	0.607672208786881	0.83587704088793
CENPL	1.98428231300405	-0.125379037301667	0.270993114078695	-0.462665030172162	0.64360448790535	0.85269311081797
DARS2	6.11216520420311	0.0129439927074661	0.152944621627181	0.0846318920518732	0.932554043826345	0.97819520122346
ZBTB37	23.2837060145906	0.327714216350391	0.0971419885359245	3.37355886254272	0.000742031796272865	0.026060156685103
RC3H1	90.6337749875448	0.119403515975589	0.0532058562141869	2.24417995445681	0.0248208252446701	0.186637600807025
RABGAP1L	310.252855201644	0.00893086219128762	0.0626191231022965	0.142621961931627	0.886588751683497	0.962044094985172
Z99127.1	1.5922576524894	-0.284427510587749	0.360910316684486	-0.788083624764874	0.430647792874352	0.729984252433637
CACYBP	14.858639316044	-0.132360176356387	0.237817730887358	-0.556561429892205	0.57782711239715	0.819707046879451
MRPS14	8.74520496305355	-0.130769931172645	0.143799277498039	-0.90939212941754	0.36314317485307	0.679487906212476
KIAA0040	5.5525239919952	0.668150917593778	0.208696594524465	3.20154202379882	0.00136694134816007	0.0378119226740929
TNR	5.424935914538	-0.793841453588231	0.220358180641529	-3.60250502739276	0.000315165303068913	0.0165321479351383
AL513329.1	1.84856080921813	-0.0944027205456935	0.271639333971833	-0.347529642211103	0.728193453308824	0.89517013633825
COP1	204.74942412079	0.0136665692653386	0.0485140728857847	0.281703193576705	0.778171105506442	0.917455128024419
AL359265.3	3.26238733209332	-0.238092438952759	0.226312947540381	-1.05204956914927	0.292776807953804	0.620285753080887
PAPPA2	3.10825819413585	-0.0681763182346393	0.262609608853979	-0.25961090506992	0.79516392365808	0.926150349162739
ASTN1	10.3253020550592	-1.22656889870405	0.282043894732936	-4.3488581799137	1.36848169251495e-05	0.00306148457368026
BRINP2	5.6850105518671	-0.86556129282398	0.32044020673784	-2.701163195579	0.00690974247049335	0.0946190973528291
AL122019.1	0.95470113502924	-0.893888838738472	0.390161266669664	-2.29107529398939	0.0219590592815899	0.174063153923001
SEC16B	6.61966678117828	0.145697018556919	0.166473737180399	0.875195217123255	0.381467695188827	0.694723152318137
RASAL2	231.707202574168	0.243751360519607	0.0981200889979958	2.48421462932617	0.0129837526489774	0.131582576444346
RALGPS2	69.4381561137278	-0.264998793541618	0.136839383462247	-1.93656816361445	0.0527981527639901	0.269851472766657
ANGPTL1	4.43499683861816	-1.126297813507	0.310413466343066	-3.62837935729962	0.000285205971262037	0.0156506776730043
FAM20B	17.7702985653464	-0.0693855345695007	0.094521723216054	-0.734069716555018	0.462906249183344	0.753157934342416
TOR3A	9.23343056601874	-0.130006885179226	0.13001396894568	-0.99994551534338	0.317336875964898	0.641377144299535
ABL2	84.4721866307119	-0.203737739317892	0.112694919538796	-1.80786977932713	0.0706267702344551	0.31281162389302
SOAT1	90.5091277720814	0.170947379372575	0.0572082999962888	2.98815695246433	0.0028066538120453	0.0571470095984466
TOR1AIP2	25.931351424346	-0.0184346249183055	0.0925023593142575	-0.199288159296324	0.842037340919158	0.944880661085182
AL353708.3	1.22522703747503	-0.0317517600734015	0.350848518122158	-0.0904999121653584	0.927889963749917	0.977150203973123
TOR1AIP1	19.0011958478042	-0.00200594636232169	0.100463344318726	-0.0199669479044785	0.984069739057801	0.993925086288857
CEP350	158.596958258367	0.107104585754079	0.07593278588784	1.41051832224729	0.158386690184191	0.462003436165977
QSOX1	24.567027918125	-0.00177354487044123	0.095284741110226	-0.0186131047823238	0.98514974854303	0.994403667983964
ACBD6	87.3788036088873	-0.201164714918876	0.0720154895638021	-2.79335343184265	0.00521646625793947	0.081532158277408
XPR1	89.014848298474	0.227352188275875	0.0754867340438088	3.01181646226648	0.00259689559489658	0.0545933290836992
KIAA1614	1.01401682945278	0.30661504013424	0.330909512371468	0.926582732351449	0.354143223768488	0.671145474602394
AL162431.2	5.40167051514604	0.556635704889909	0.212674171761464	2.61731690444401	0.00886240195947321	0.106892234102109
STX6	49.4306478148215	0.302783841258687	0.0958315761826354	3.15954149268758	0.00158017598303825	0.0411617918373978
MR1	28.891982049412	-0.0481732679069522	0.107410972055756	-0.448494850991069	0.653796101393259	0.858715864862765
IER5	16.5727638279031	0.125955182554957	0.241038696847914	0.522551707265619	0.601286254682815	0.832366171746301
CACNA1E	4.20279582200448	-0.558512889332742	0.229202549313437	-2.43676560756299	0.0148192817005214	0.141384388289055
GLUL	83.4571228765607	-0.347178108219801	0.233598570988075	-1.48621674675195	0.137221799300168	0.430469225799561
RNASEL	6.34617064174569	0.167561473749481	0.14801674240852	1.13204405814457	0.257615911994758	0.585619113986257
RGS16	27.6271468093282	0.182016338842134	0.33341842036444	0.545909667027944	0.585128032977005	0.823574543309836
NPL	207.168943352652	0.161528602917968	0.105565089581453	1.53013276982382	0.125983868338261	0.413289427593197
DHX9	55.689923816708	0.00778792396226363	0.0624264520549102	0.124753589318409	0.90071863061063	0.967567947704308
LAMC1	1.71253456942398	-0.0661882821936598	0.348287347352654	-0.190039295704422	0.849278338062099	0.947711044108145
NMNAT2	7.07407917693016	-0.935982552438508	0.215270511878892	-4.34793666939892	1.37424270693138e-05	0.00306148457368026
SMG7	54.1999973805951	-0.0715460124803727	0.067547504570507	-1.05919549412358	0.289510756703332	0.617231474725602
NCF2	19.150574205366	-0.200508952542959	0.150413861251668	-1.33304836984056	0.182515930977921	0.494955084625082
ARPC5	36.1860346955189	0.0868753855075944	0.101710620068147	0.854142718325651	0.39302591708363	0.703646975937419
RGL1	97.8426587729578	-0.213668130161743	0.172538550121357	-1.23837907535132	0.215575535604939	0.536458893704455
COLGALT2	3.07732569620358	-0.389360326222596	0.250028908769746	-1.55726123086495	0.119408476052813	0.40316419465758
TSEN15	20.9803130797866	0.0848207076193133	0.104158645905966	0.814341496872846	0.41544934345242	0.719663874073338
C1orf21	8.80031618495484	-0.615288663604172	0.28916383000271	-2.12782028650819	0.0333519867171234	0.216422059594852
EDEM3	46.5645090772555	0.0831434942620701	0.0860410951981047	0.966323058425012	0.333882551356293	0.655531821248042
FAM129A	139.314797223049	-0.474474712283543	0.218351386866906	-2.17298694133211	0.0297813001437734	0.204187269612293
RNF2	26.001304042952	-0.187089150735547	0.0858671185383094	-2.17882181119282	0.0293449079966988	0.202497501968898
TRMT1L	18.0103333325188	0.103374249129818	0.115125616236698	0.89792569637396	0.369225164144717	0.684518047450509
SWT1	18.8853689238951	0.1867441649461	0.108974985349015	1.71364248729204	0.0865944054386422	0.345498020737015
IVNS1ABP	36.0672723597738	0.0770111288700994	0.113268965576758	0.679896108152522	0.496570246074901	0.774047642283345
HMCN1	1.05048828336445	-0.265758353229428	0.38579561012568	-0.688857898468187	0.490912696019945	0.769842708635606
TPR	46.9087693369572	0.0281072902821003	0.0708721515849303	0.396591462986948	0.691668748942586	0.878401067533144
ODR4	31.7009666656794	-0.0748503332467319	0.0711653961338661	-1.05177990024722	0.292900542839835	0.620285753080887
AL596220.1	11.4595820393466	0.068563277217961	0.143771905270285	0.476889257946919	0.633440981644551	0.847893633429561
PTGS2	0.985829651570567	-0.590596568570189	0.615975028201788	-0.958799531686071	0.337659745182661	0.6584673839295
PLA2G4A	118.762697701487	0.016212798180659	0.0803065203458256	0.201886448458251	0.840005496507058	0.94362324383716
ERVMER61-1	12.6481852693662	0.308271826361985	0.218150585141527	1.41311482690725	0.157621964364289	0.461126115268792
BRINP3	4.94499031714215	-1.04211242566825	0.269913427831416	-3.86091360493237	0.000112963844363799	0.00952597932753711
RGS18	18.6942001830974	0.203972939769305	0.145083054682797	1.40590464003713	0.159752443305474	0.464084267959812
AL390957.1	6.3746929663308	0.172564735125566	0.192421769542268	0.896804636689818	0.369823173369348	0.685023865280746
RGS1	82.749767754145	0.537065238741327	0.338779905565579	1.58529248611933	0.112899895446258	0.392532923231037
AL136454.1	7.94216162186038	0.303942901088778	0.326191881311708	0.931791741310482	0.351444163534231	0.668832791650124
RGS2	10.4804159000091	-0.790852223707674	0.360760690415199	-2.19217959361782	0.0283665413344163	0.19859239960483
UCHL5	17.9191379833155	-0.140464727307445	0.103426927730909	-1.3581059632062	0.174430063299607	0.484173236805459
TROVE2	21.5975004850689	0.128301862725018	0.0959926041548146	1.33658070696879	0.181359540085115	0.493301721068595
GLRX2	4.77493641953804	0.406754410030284	0.176286232112159	2.30735211228234	0.0210351985647333	0.169439489356292
CDC73	68.825817709635	-0.150477740199617	0.0649822229567953	-2.31567547788669	0.0205759942948909	0.167183590442124
B3GALT2	1.14936326491558	-0.569112535530731	0.364766276473934	-1.56021148948345	0.118709911382924	0.40205675908816
KCNT2	3.64035999328736	-1.24037995251112	0.28033601248921	-4.42461866207381	9.66127884909428e-06	0.00283593481622978
ASPM	2.06173856690975	0.0553873505793445	0.841124171464488	0.065849196180998	0.947497888311512	0.98249533732465
ZBTB41	11.5483895676402	-0.0213027834475483	0.116984532922097	-0.18209914520695	0.855504919544053	0.950262653149551
CRB1	2.80031401870556	-0.675672655560606	0.278396909266027	-2.4270120575044	0.0152237498872912	0.143001693403215
DENND1B	35.3894707678267	0.231425567407464	0.109940921430387	2.10499934325181	0.0352913652302579	0.222187480006794
NEK7	93.5728725449759	0.18552815424873	0.0843465342373412	2.19959428002905	0.0278356933783262	0.196475870747821
PTPRC	359.631155062078	-0.0832444900344773	0.0714853743698628	-1.16449680467186	0.244222737520423	0.570821888542098
AL157402.2	5.06163125750599	-0.0226693419171667	0.269787769595524	-0.0840265737440709	0.933035303684903	0.97819520122346
MIR181A1HG	61.9144704479799	0.372024768869299	0.224684375891972	1.65576608249863	0.0977691989455175	0.364734582219644
LINC00862	15.1905841228183	0.221841650768296	0.206765012307311	1.07291677780851	0.283308457538353	0.611846311309663
AC104461.1	2.02975091316697	0.386593868189334	0.314407778169201	1.22959384287651	0.218849236842294	0.540228410472819
ZNF281	7.78914213855096	0.0236623006242856	0.159921518361204	0.14796195575658	0.882372792608035	0.960390300945058
KIF14	1.8250084804752	0.334135478192688	0.509044310760236	0.656397628123318	0.511568316157316	0.782744099124972
DDX59	11.464388733627	-0.165784673503421	0.142849641006823	-1.16055365862279	0.245823460376456	0.572007717193466
AL445483.1	1.09303325530109	-0.334493274204135	0.361370753592396	-0.92562353449727	0.354641658425525	0.671493263181451
CAMSAP2	84.0470033755038	0.0511862763653665	0.0614013286737997	0.833634669980814	0.404486882501448	0.712360255360953
KIF21B	18.4091357980026	-0.129812149748826	0.140516275968385	-0.923822872860881	0.355578544395767	0.672256162197981
AL358473.1	1.51614301695555	-0.0721915127070427	0.323178382677656	-0.223379769738645	0.823239947970614	0.936061511648464
TMEM9	5.02647067862298	-0.00115632111496408	0.187057642375462	-0.00618162989910413	0.995067804354888	0.998161904561971
TNNT2	1.20458116944871	0.23924126752099	0.382502715695915	0.625462925369617	0.531667273981731	0.793804714559499
PHLDA3	3.04535287722193	0.225160581870788	0.24075726464089	0.935218225737174	0.349675847687855	0.667595510691855
CSRP1	4.27165467107819	0.158248099091161	0.20313981590528	0.779010743836399	0.43597338591538	0.733883831219807
AC096677.1	5.23779483378065	-0.262626565840176	0.207632937345354	-1.26485984929911	0.205921572468743	0.523946695642544
NAV1	35.4808868612422	0.422169151092628	0.173379860702365	2.43493765298006	0.0148943558029652	0.141510601346314
IPO9-AS1	10.1465311175477	-0.0940244536353723	0.198673847284036	-0.473260345640507	0.636027449421219	0.849136467805109
IPO9	48.3464538339092	-0.12666815035697	0.0652637481717947	-1.94086539472939	0.052274606415339	0.26858859718591
SHISA4	1.68278972147414	-0.515443886379679	0.287729513569493	-1.7914181968517	0.0732262109779016	0.319116620454353
TIMM17A	8.70335888472923	-0.473891986443755	0.174194398299249	-2.72047775973631	0.00651876567834354	0.0921634610379522
RNPEP	25.8953462399318	-0.0277268941431553	0.0940494915567319	-0.294811738843161	0.768137698487973	0.912041407211181
GPR37L1	1.2731209467505	-0.351040291306148	0.38611015967708	-0.909171340116349	0.363259689951969	0.679559442303241
ARL8A	15.5646805488455	-0.0940791069468816	0.107214654920989	-0.877483651989666	0.380223994559244	0.693885798650113
PTPN7	10.406950602187	-0.263478255198109	0.247588634635499	-1.06417750389069	0.287248295960716	0.615301449761252
LGR6	1.26328961690708	-0.679716535950537	0.513470765290155	-1.32376871654307	0.185579868767682	0.499632958374174
UBE2T	1.54616665316949	0.127590143082954	0.322994700739589	0.395022403744704	0.692826353956465	0.878899044633197
PPP1R12B	77.0762683448618	0.129013817565888	0.0653235576907401	1.9749968024809	0.048268510874068	0.258505846180961
KDM5B	27.9902132783579	0.161343062114869	0.121470295318293	1.32825117196016	0.184095144500246	0.497340113449896
RABIF	4.44237775855967	0.221340541311817	0.194651181833276	1.13711378080099	0.255490723703779	0.583163746200276
KLHL12	14.4323987452043	0.0176764509304384	0.101017654505969	0.17498377899275	0.861092379421706	0.952049248536917
ADIPOR1	13.1105177779427	0.158566505037811	0.124325639955534	1.27541273943591	0.202163191922769	0.520059608706615
CYB5R1	10.0757845282425	0.195329108120122	0.128104907349553	1.52475898200479	0.127319224208752	0.415639759783002
TMEM183A	4.90420468810103	-0.178974227358817	0.154483569672767	-1.1585324428865	0.246646820041052	0.57289063689731
PPFIA4	4.82708228631355	-0.181133667603324	0.267178453922199	-0.677950130125646	0.497803313558265	0.774913333973555
ADORA1	4.96439750859135	0.434208607761034	0.30643905858192	1.41694929416107	0.15649775286147	0.460392654131431
MYBPH	1.69134398961246	2.19973499259173	0.593071038796211	3.70905818813316	0.000208031619801242	0.0137719553517162
CHI3L1	9.71068615363227	1.73930462980167	0.46060461557935	3.7761337402448	0.0001592814896603	0.0117694827458893
CHIT1	2.4664610784422	0.472174783433127	0.319556141844561	1.47759570730705	0.1395160240367	0.433213652012239
BTG2	40.515541537957	-0.128032932600496	0.182900180082536	-0.700015344668985	0.483917721631119	0.765388652831991
ATP2B4	61.6229153412236	-0.346372124411089	0.158456397322099	-2.18591442355595	0.0288218667934815	0.200285440466775
SNRPE	4.16811830021503	-0.272585753257589	0.191501162628828	-1.42341565719849	0.154615696270546	0.457986481947642
PLEKHA6	7.99068156399244	0.255595141726347	0.179374967390799	1.42492090978051	0.154180064603363	0.457058916438886
AL606489.1	2.2019008572346	0.182294731406022	0.266082903600978	0.685105014035001	0.493277656480803	0.770989058294238
PPP1R15B	8.82146601752765	0.0443681087924329	0.144663768666001	0.306698140118759	0.759073145575119	0.907481851130506
PIK3C2B	26.5049252104309	-0.320155282922348	0.123249177930467	-2.59762611238647	0.00938706429768132	0.110555901962105
MDM4	92.084717720943	-0.0770397340716512	0.0663130951007022	-1.16175747723221	0.245333991195465	0.571702408902007
AL512306.3	2.52088838580299	0.0128684964453235	0.240809927852391	0.0534383966644909	0.957382612789225	0.985958751504894
LRRN2	1.43434951912697	-0.875030244793787	0.317959545157997	-2.75201753845439	0.00592293487407424	0.0872712003261916
NFASC	5.69498611458136	-0.579690569398705	0.217534128743581	-2.66482584938209	0.00770282011361875	0.100054485289696
CNTN2	3.82213636322546	-0.143751448112587	0.270573049577851	-0.531285168041933	0.595221181878113	0.829220772887131
RBBP5	13.1537039794995	-0.0652712862253785	0.115424448550055	-0.565489261983114	0.571741025980507	0.816632206103832
DSTYK	23.6209626077019	-0.0499266036478569	0.0973010948057827	-0.513114510659028	0.607871221747467	0.83587704088793
TMCC2	3.45788893966531	0.176920282263231	0.217916834383568	0.811870651313812	0.416865856485208	0.720571686218309
NUAK2	6.71608564879559	0.380595908625255	0.207028874149578	1.83837114599906	0.0660077338905224	0.302450492146997
CDK18	21.3354531283865	0.0726551590269318	0.144170035412708	0.503954645075489	0.614293249077356	0.838801668258038
MFSD4A	2.87801189421407	-0.595388353181538	0.271139737846002	-2.19587271829442	0.0281010549377452	0.197330184928544
ELK4	28.071463696088	-0.0123711379465067	0.0855965599044125	-0.144528447875964	0.885083194114857	0.961621178873079
NUCKS1	68.7744639810083	-0.0323309882639944	0.066375138106808	-0.487094854883297	0.626191112398872	0.844464089597539
RAB29	29.7416901762605	-0.0207272118020728	0.0919758179606465	-0.225355014629403	0.82170310465814	0.935035282141689
SLC41A1	5.44649618058819	0.172508949583267	0.168324270942438	1.02486081548073	0.305428865928447	0.630711134112737
RAB7B	1.4889154411606	1.6586274402764	0.67443386167589	2.45928850036518	0.0139212696615967	0.136863864559455
RHEX	1.80753489480029	0.440809359216714	0.505020698148115	0.872854045058231	0.382742637271242	0.695370591050437
FAM72A	2.85482629222387	0.137335670009643	0.239195144835188	0.574157431599503	0.565861272349759	0.812744933707901
SRGAP2	935.609993736953	-0.0234690794018063	0.0655526298450526	-0.358018884326692	0.720329181352808	0.892251731192698
IKBKE	32.8193534797368	-0.12446082614001	0.171460039203903	-0.725888240303031	0.467907286205085	0.756006078577301
C1orf147	3.11749717525365	-0.341346233210837	0.331487740593268	-1.02974014242556	0.303132006200271	0.628441604828798
RASSF5	19.9650123258761	-0.0340261040828272	0.157558748902634	-0.21595820174895	0.829020328902515	0.938207018342543
EIF2D	7.8944762123624	0.12393694197368	0.120238010827254	1.03076340934931	0.302651781104438	0.628263223590758
MAPKAPK2	31.1359154409617	0.112193018865164	0.0946184302802494	1.18574170521388	0.235724319161903	0.561081191118233
IL10	2.13261182481267	-0.852668891343649	0.357005179469928	-2.38839361549227	0.0169222068293877	0.15160229646289
FCMR	1.62690988843851	-0.0264709312470525	0.417736151961448	-0.0633675853113508	0.949473798531918	0.983131870751814
PFKFB2	17.8494100159223	0.0489560659880033	0.126571171607066	0.38678685964909	0.698914006035022	0.881825059516377
YOD1	4.23863972722034	0.152538019486717	0.198040680805956	0.770235786233114	0.44116003946245	0.73709648107635
AL596218.1	1.13137912971478	-0.340623742072163	0.404340403023391	-0.842418268184932	0.399553871014689	0.709102541945763
CD55	21.0615164518494	-0.415315077648014	0.235283025281986	-1.76517229472997	0.0775348133840249	0.328094087802207
CR1	6.01218098388105	-1.41061154507355	0.427196515236717	-3.30202025241687	0.000959911390620236	0.0306540436453131
CR1L	1.37433593203059	-0.474233413632525	0.400490202469	-1.1841323725497	0.236360667220544	0.562128635904052
CD46	35.5211839588076	0.160347406565076	0.0814615866594665	1.9683805968005	0.049024262718679	0.260258494605502
MIR29B2CHG	110.250454569516	0.189128380718388	0.0983816768480264	1.92239436018702	0.0545561547013336	0.274639178776427
PLXNA2	23.401826481615	-0.470625135913874	0.210456633765313	-2.23620955773095	0.025338047439487	0.189192444263023
CAMK1G	1.71450151721326	-0.21581631207135	0.326956010241946	-0.660077519026633	0.509204084515769	0.781851678374896
TRAF3IP3	62.0942018491879	0.242713108716849	0.121275532227051	2.00133616616453	0.0453561747467673	0.251014558498424
UTP25	7.46393056044328	-0.228117475697947	0.148994002788053	-1.53105139421248	0.125756691223349	0.412900214078245
SYT14	4.79098558663322	-1.00524869284211	0.260847240351107	-3.85378312413432	0.000116306627691051	0.00967936301669709
HHAT	11.5641986346551	-0.0271239578151176	0.171681732033834	-0.157989772667089	0.874464857730065	0.957893913582779
KCNH1	2.50030567649088	-0.174294179043642	0.276024641288037	-0.631444273345736	0.527750075447114	0.792315190718531
RCOR3	49.89878448357	0.126574431381322	0.0853635231111234	1.48276953396771	0.138135653094622	0.431251361240395
TRAF5	10.1814113214703	0.0497100084320388	0.154246243103129	0.322276947768528	0.747242895295583	0.903563529113969
LINC00467	6.06832354165185	-0.25542046951239	0.26097954366518	-0.978699195826927	0.327728629550419	0.64953890913153
SLC30A1	7.7444428825943	0.196389288137819	0.163468642348151	1.20138813974826	0.229600674624141	0.554085637742915
LPGAT1	53.5722473560619	-0.0708466316366391	0.0708321014264375	-1.00020513594696	0.317211244257801	0.641289968639737
INTS7	16.0170460861755	0.0847480169286369	0.12726475877058	0.665918968827907	0.505462895294464	0.779818538267067
DTL	1.94451640029134	0.77491122953564	0.684002625603747	1.13290680551358	0.25725339176945	0.585234714679826
PPP2R5A	31.54084296464	-0.0492063591990491	0.0821036995813576	-0.599319634193706	0.548959757278324	0.803389875197202
AL360091.3	6.88548887558144	0.0189354407720638	0.179747461856384	0.105344690692728	0.916102302188905	0.972268626292759
TMEM206	16.3294338665382	-0.0754396814911027	0.0951260366551116	-0.793049770007935	0.427748826228016	0.727255835548395
NENF	7.63128022095538	-0.0219277162492237	0.157833537884865	-0.138929384356951	0.889505950770992	0.962923894264215
AC092803.2	1.7994311615441	-0.0152024597413528	0.319035236467202	-0.0476513500818762	0.961994107033103	0.98794028082951
ATF3	5.87096726860672	-0.0375171319793723	0.347776452048983	-0.10787714854854	0.914093144136848	0.971847428497884
BATF3	15.9097802251083	-0.0571748137093696	0.163465160632387	-0.349767580371139	0.726513131186234	0.894345154316349
NSL1	58.5967829181922	-0.0245172583389076	0.0704035294267064	-0.348239051913318	0.727660661850005	0.895090734489531
TATDN3	30.1037224937256	-0.0596550844024267	0.108906650852635	-0.547763464723086	0.583854328232942	0.823047540578747
SPATA45	1.31650843823583	-0.380719111531641	0.331750296630302	-1.14760744873096	0.251130653406049	0.577116575169128
FLVCR1-DT	4.81450570842437	-0.227004595616894	0.200609962428908	-1.13157189637249	0.257814460944039	0.585786804577628
FLVCR1	16.2609785394222	-0.315806829816604	0.108340956892969	-2.91493483972633	0.00355762812912424	0.0649952967629233
ANGEL2	22.3749692789776	-0.00362407083969112	0.0991511163080137	-0.0365509837371161	0.970843026700215	0.99014139412161
RPS6KC1	104.342654088041	-0.109844028190097	0.0658574931368008	-1.66790478893459	0.0953346288676225	0.359970824811064
PROX1	7.90137667940108	0.0738159268440291	0.237430450210481	0.310894945355962	0.755880487222685	0.905890571212214
SMYD2	16.4010456553849	0.277091089623507	0.11868728436799	2.33463164229443	0.0195626720779518	0.163937333042031
PTPN14	34.0676705983272	-0.000194950580130902	0.226245119767833	-0.000861678609160522	0.999312480026456	0.99981586525876
CENPF	3.53441857873277	0.875975353716241	0.453012478398855	1.93366716257425	0.0531540637169681	0.270869769559394
KCTD3	15.6894637364045	0.024002805237374	0.100687362440551	0.23838945281287	0.811579047095718	0.931710341182346
USH2A	2.06668528053406	0.0958338216274205	0.261152400097654	0.366965119185521	0.713645036495836	0.889510256297015
ESRRG	18.5594221110779	0.0879509744796373	0.4104210758537	0.214294488402415	0.830317415829988	0.938738049590345
GPATCH2	55.7075196189588	-0.228082995761816	0.100793573471223	-2.26287240254394	0.023643556068113	0.181721790871604
SPATA17	0.959890116208532	-0.255841810702269	0.389109368495123	-0.657506170287637	0.510855504817457	0.78240770297945
RRP15	15.6433411299732	-0.0978441644502413	0.148431964438047	-0.659185269296089	0.509776805065478	0.781915963145231
TGFB2	3.52445079509859	0.156070981357709	0.314832286797444	0.495727369468056	0.620086774243844	0.841517990598816
LYPLAL1	46.2928178541847	0.0716761553381466	0.090067405492428	0.795805707361831	0.42614497390589	0.726432147158441
AC096642.1	1.87826599085275	0.128810512269378	0.276507587478814	0.465848020460733	0.641324289742285	0.851160808790536
ZC3H11B	2.93265196054627	0.446843823671213	0.261397867066758	1.70943944067108	0.0873695803989067	0.346813553715353
SLC30A10	2.77305553057558	0.409000930272607	0.354834260799521	1.15265343699066	0.249052660465203	0.574997681377203
EPRS	26.3653579415732	-0.241849565114327	0.118593389441513	-2.03931742109116	0.0414183580611403	0.24008171356139
BPNT1	4.05588417212076	0.208895400885888	0.172714609487242	1.20948309761438	0.226477300863326	0.549817212082258
IARS2	15.9217506271125	-0.0965059495714751	0.0929087393364963	-1.03871767350056	0.29893605914443	0.624959044274436
RAB3GAP2	64.441637125326	-0.0610264277303123	0.0603881673586386	-1.01056929527076	0.312222617842319	0.636353275155227
MARK1	3.81084237958055	-0.967027195563536	0.293313817922407	-3.29690296356701	0.000977572694758985	0.0309792994521712
C1orf115	1.76692468114335	-0.093357329645889	0.310521716647391	-0.300646700829301	0.76368391587172	0.910189960100085
MARC2	2.35700952439352	-0.197468753145687	0.290197101318893	-0.680464250842712	0.496210550264147	0.773599192943666
HLX-AS1	4.09818827885878	0.0227908075943305	0.276150380584682	0.0825304225403433	0.934224927157011	0.97819520122346
HLX	5.09046537443814	-0.613800960802044	0.271557848598515	-2.26029541760555	0.0238029221983215	0.182476844752002
DUSP10	20.1030508975253	0.671439614922273	0.204621917355336	3.28136703829377	0.00103305217572631	0.0316745916440437
AL356108.1	6.71153570809454	0.0140979132828484	0.248656678880088	0.056696298472027	0.954787122666048	0.984827514223587
AL513314.2	8.73886140536754	-0.243616756480021	0.135778832751543	-1.79421748989261	0.0727784616054276	0.317699218837015
TAF1A	6.41541513039915	-0.124051609187114	0.148601505391856	-0.834793758380812	0.403833840749537	0.711702911632691
MIA3	37.6098873580939	0.0848058916769221	0.0854099049483186	0.992928065289828	0.320745011595965	0.644608241276767
AL592148.3	0.972342509559551	0.884998088327903	0.393897170825145	2.24677442205027	0.0246544472147681	0.185573514436524
AIDA	55.146935396995	0.312280322666561	0.1454151819136	2.1475083863809	0.0317528302599434	0.211204431577503
BROX	23.3098165235999	0.234520549685111	0.118738200836332	1.97510614135355	0.0482561040521829	0.258505846180961
FAM177B	70.5299191880572	-0.202290468524131	0.258280189555053	-0.783221000699368	0.433497344664762	0.732304833747147
AC093152.1	86.4416323840394	0.0510166785978694	0.127476013994201	0.40020610151954	0.689004720966546	0.876957829380632
DISP1	5.85840612831189	0.00892003018992585	0.19433460558103	0.0459003694337217	0.963389659723609	0.988592377718782
TLR5	70.8851387497197	0.0534319084713795	0.138815660433704	0.384912684234914	0.700302107947161	0.882234070156932
AL359979.1	2.46241567153362	-0.749592284354031	0.430411111533339	-1.7415727992793	0.0815832244284018	0.336291413371534
SUSD4	4.23757127825305	-0.901987178007002	0.235337009934277	-3.83274682659944	0.000126720349942729	0.0101145879317924
CAPN2	7.54206375972498	-0.439398765799983	0.173974830990399	-2.52564559654167	0.0115485916973209	0.125454352019077
TP53BP2	16.1945741241473	-0.168181085301566	0.112329550959647	-1.49721140932881	0.13433825756473	0.426707780973618
FBXO28	55.225280999855	0.139127498922121	0.0717687528207546	1.93855255182708	0.0525558458966498	0.26929232950683
DEGS1	20.8887784828601	0.0828859264622537	0.0998509392562167	0.830096612807707	0.406484162030998	0.714072445129175
NVL	37.6266061653926	-0.035073206168654	0.0787049774701327	-0.445628819117111	0.655865389590504	0.859854791833805
CNIH4	12.0053187287697	-0.104216386629904	0.167319345490179	-0.622859157885128	0.533377079104396	0.795005620402658
WDR26	68.0132428874251	0.0870527105698214	0.0666852487424837	1.30542679545202	0.191747559129841	0.507451075810639
CNIH3	16.2631233756242	-0.28102653851962	0.131228791575746	-2.14150061998711	0.0322336885386114	0.213073531943009
DNAH14	6.55466263993183	-0.29506805567445	0.252292125052928	-1.1695492105136	0.242182426583415	0.568714992271208
LBR	24.2993353621797	0.134643792245608	0.0858368023956368	1.56860214369369	0.116740672642918	0.39910015571878
ENAH	4.65219957210326	-0.115466005336338	0.222510598641938	-0.518923620003131	0.603814005683642	0.834029969353511
SRP9	12.9935940110548	-0.0345747953622865	0.111432848103976	-0.310274716572133	0.75635205629228	0.906044204832951
EPHX1	7.64066273802612	-0.112710240017848	0.184515002244135	-0.610845940151357	0.541301576598055	0.799483335030904
AL591895.1	8.72767708027114	-0.00708102665417266	0.161139740658932	-0.0439433911536469	0.964949527548768	0.988652977804117
TMEM63A	30.1715729251201	0.019182773301417	0.0840853836145858	0.228134456629743	0.819541713773143	0.934869194904282
AL117348.2	3.83607327528295	-0.241471433631888	0.211961162824294	-1.13922489579875	0.254609364291013	0.581975401440683
SDE2	3.85800692351396	-0.0998022975974823	0.19745116610427	-0.505453067543692	0.613240654172727	0.838589802158821
H3F3A	24.6882553677771	0.031803078996919	0.151091236754067	0.210489236041434	0.833285851881985	0.940249820471009
ACBD3	38.3148106181796	-0.147506067282707	0.0782388654532073	-1.88532983483671	0.0593853205418766	0.287792813907529
LIN9	5.56263826796255	-0.00870363488344282	0.20404399097151	-0.0426556785230596	0.96597601080253	0.988764088413014
PARP1	27.1026299708808	0.153626252360804	0.0858935994433263	1.78856461199031	0.0736849613039783	0.319994685022746
ITPKB	58.6754334163402	0.202273929654808	0.10316678917315	1.96064965553325	0.0499199056592208	0.261969089221958
ITPKB-AS1	1.57125067091607	0.261368213844283	0.378422772548064	0.690677815408389	0.489768033799422	0.769008319693707
PSEN2	3.70787793513021	-0.218559586570866	0.183287253472205	-1.19244291368036	0.233087622049917	0.558527186822454
COQ8A	14.271397894846	0.256455529174043	0.111783365043439	2.2942190823687	0.0217779177483541	0.173073897728178
CDC42BPA	17.1431570694224	-0.526899757312571	0.185934403761418	-2.83379378239576	0.00459990050671972	0.0760333499039852
ZNF678	26.6166371389938	-0.018542612739033	0.0894899949449539	-0.207203193501562	0.8358511733814	0.941037603898869
SNAP47	5.46917344088817	-0.0767525395366292	0.151969008056749	-0.505053895646721	0.613520982144558	0.838636742462084
JMJD4	3.54728547616345	-0.0711371521249656	0.186188573942372	-0.382070449430392	0.702409110012552	0.883715850420822
ARF1	44.6217223461647	-0.101350031361704	0.0955356773992493	-1.06086055095581	0.288753279461867	0.616664227316076
C1orf35	7.61414218606998	0.109359112049648	0.154492382695452	0.707860867582224	0.47903166303953	0.762588161532426
MRPL55	5.3845723781549	-0.189450469008951	0.204165778596478	-0.927924700756973	0.353446630507436	0.67067688875591
GUK1	19.9532569079141	-0.108959510168677	0.135537212506567	-0.803908448120088	0.421449850676915	0.723540290617336
IBA57	2.94687751064829	-0.217545767405728	0.208273832269156	-1.04451800322467	0.296245794227789	0.623762352802435
OBSCN	3.50480923018755	0.575528953403614	0.228155087453893	2.52253394752778	0.011651270358767	0.126057619923474
TRIM11	7.72891782142159	-0.0741014567071003	0.130407887173922	-0.568228335823528	0.569879933193564	0.815612990972014
HIST3H2A	3.60505806100511	-0.0535902786860918	0.298536682915184	-0.179509861779087	0.857537374522866	0.951250126850636
HIST3H2BB	1.45467766887115	0.882748159204192	0.417436245201864	2.11468977442845	0.0344563964615576	0.219227500293251
RNF187	7.97016541126934	0.105877522333887	0.165349789874837	0.640324504881633	0.521961652712156	0.789526628241318
RHOU	7.76344745321158	-0.625458626319394	0.257527082569867	-2.42871009945025	0.0151526429006597	0.142963557481192
RAB4A	16.2585442601488	-0.0150874171568029	0.0993244813907517	-0.15190028626928	0.879265582504193	0.959356724407809
AL117350.1	1.03707636984921	-0.221560412232927	0.357264698402751	-0.620157584064345	0.535154043713534	0.795987754283044
CCSAP	13.8403680911345	0.33081355144655	0.147581631015515	2.24156318892947	0.0249896173237671	0.187434687524898
NUP133	23.0711079205717	-0.171303365477986	0.0857576475402197	-1.99752873815301	0.0457677758030504	0.252513569892838
ABCB10	19.4441862098978	0.104399255156363	0.0991047151006077	1.05342369483006	0.292146849174833	0.619985101705508
TAF5L	14.5498813318494	0.114010187355876	0.0974737893650713	1.16964968837797	0.242141972618466	0.568714992271208
URB2	6.94131595401494	-0.1765245427619	0.172844775740337	-1.02128943154805	0.307117332047395	0.632367678043788
LINC01736	26.5498256362758	0.960810326842799	0.217182430220117	4.42397815453582	9.68998228780109e-06	0.00283593481622978
GALNT2	244.386725149248	0.330106864311055	0.0890199052030006	3.70823652932769	0.000208707662947467	0.0137719553517162
AL136988.2	1.50132145583337	0.300886638128504	0.329916527997849	0.912008379678588	0.361764306379096	0.67851088447489
PGBD5	14.5948266343829	0.127137464819946	0.259526539947325	0.489882325120779	0.624217170891258	0.844016159466772
COG2	17.8114613248277	-0.0161120043012343	0.09571048347004	-0.168341060634991	0.866314973042475	0.954570890863132
AGT	1.40425919058251	-0.979354169797466	0.382285745385463	-2.56183805339111	0.0104119856441217	0.117912972476602
C1orf198	2.14780560113428	-0.390968754379718	0.248835676248312	-1.57119252461842	0.116137935940075	0.398499961342886
TTC13	49.5377107912753	-0.014788261377528	0.0654785056201348	-0.225849097157474	0.821318789454768	0.934966700461157
ARV1	8.30909686651512	-0.298640078532806	0.129857760650807	-2.29974763954124	0.0214625214417514	0.171493359228898
FAM89A	16.3403618880997	-0.194355334824902	0.183870900739644	-1.05702062720682	0.290502173562498	0.618110898503384
C1orf131	9.75904082221173	-0.132975330066678	0.138838117072926	-0.957772496992534	0.338177490570381	0.658923774333685
GNPAT	27.9402151477312	0.00870454747473738	0.0767482366178303	0.113416905173755	0.909700037797004	0.970403191394085
EXOC8	3.55428358706657	0.381804237676592	0.206276168457123	1.85093721941977	0.0641785854495712	0.298979265424563
SPRTN	6.32518475351683	-0.209805031889976	0.17117722976852	-1.22565969886118	0.220326762088471	0.542007334249203
EGLN1	57.7769675084577	0.159009088751846	0.113922149441172	1.39576973864907	0.16278384585634	0.468062354700777
TSNAX-DISC1	3.46858151716381	-0.0142713639776938	0.218997926989285	-0.0651666624149922	0.948041304226014	0.982602909997742
DISC1	506.559071330417	-0.0222738453628322	0.0617697820557603	-0.360594527316372	0.718402581028107	0.891196552894408
SIPA1L2	166.463125444918	-0.385911020565852	0.130468265118165	-2.95789186907891	0.00309750759606419	0.0593583824970512
NTPCR	10.5111852856893	-0.0499514206070814	0.1358881282727	-0.367592233714774	0.713177306589395	0.889357543924814
PCNX2	235.705252999626	0.139320924716951	0.0831229435802377	1.67608266401762	0.093722001930689	0.357134184533435
MAP3K21	8.67310665837603	-0.176815089832537	0.171372747686649	-1.03175733726251	0.302185809660433	0.627581104075639
KCNK1	3.5161997940324	-0.449388308503216	0.283443668002882	-1.5854589790965	0.112862089981151	0.392532923231037
SLC35F3	11.1946359846043	-0.784161811421881	0.223715000284629	-3.50518208624457	0.000456295093004268	0.0200904441244298
AL355472.1	3.67565373066587	-0.164594183536502	0.272589661551873	-0.603816676683389	0.545965530752604	0.801517760744295
COA6	6.50871174667029	0.0838688844123184	0.174901045351476	0.479521916199975	0.631567380712749	0.847274377540759
TARBP1	27.8757169741634	-0.327543806952695	0.149704317581318	-2.18793827889951	0.0286740985066513	0.199715163000596
IRF2BP2	24.1677138634912	0.391552311024159	0.145752554196319	2.68641817759682	0.00722226349110103	0.0970482969933968
TOMM20	17.7333071446357	-0.230616493288891	0.137237747960133	-1.68041589662259	0.0928764252578997	0.355384408175327
ARID4B	150.817975843059	0.0628116249849505	0.0573533006561364	1.09517018665656	0.273442084339193	0.602509086336995
TBCE	2.84744779157225	0.124697173620779	0.242970790205823	0.51321878450964	0.607798287431102	0.83587704088793
B3GALNT2	24.7111151377964	0.140092591157717	0.0906235739477186	1.54587360721987	0.122135095772764	0.407553865303886
GNG4	1.05112622494246	-0.916241915353419	0.372412332254716	-2.46028886800329	0.0138825227317826	0.136682410484556
LYST	201.582543218121	0.00964369247946296	0.0811609314909355	0.118821855569019	0.905416493109784	0.968795650565388
GPR137B	24.428914706148	-0.0945166991155392	0.145650430142463	-0.648928389865315	0.516384663517939	0.785443543021375
ERO1B	31.6218278561304	0.0336583547627771	0.114513521515262	0.293924720132645	0.768815428073102	0.912334161187718
EDARADD	2.06215117067091	-0.102630097145642	0.291994848769795	-0.35147913594378	0.725228922372894	0.893730552287902
LGALS8	27.3438878319255	-0.0121698904495874	0.103636196056357	-0.117428957378651	0.906520138141978	0.969068309755766
AL359921.1	4.054752065595	-0.151850447180671	0.212037703436646	-0.71614832984664	0.473899764049076	0.759853171126064
HEATR1	23.5141562339371	-0.166856994351588	0.122816451954231	-1.35858829738681	0.174277085564757	0.483955307746895
ACTN2	2.47392449965802	-0.831315288925658	0.294796648465133	-2.81996180504061	0.00480293659518831	0.0781246180188169
MTR	54.9990576439163	0.0144677062241709	0.0613928300488466	0.235657913353397	0.81369813040861	0.932935316113441
RYR2	21.9423455589765	-0.779792414221733	0.218723805772909	-3.56519223623676	0.000363589592687619	0.017619929417063
CHRM3	10.5307228656901	-0.82395722269208	0.245453027676345	-3.35688351654213	0.00078826314256554	0.0271097135159752
FMN2	9.59471735011832	-0.842685891945583	0.214083237956672	-3.93625348714192	8.27635519820899e-05	0.00792421087631217
GREM2	1.18790994679332	-0.216464625566496	0.455854763253573	-0.474854368135856	0.634890778132149	0.848529705802333
RGS7	16.9538934656336	-0.83440629144065	0.237793587602931	-3.50895202789886	0.00044987604082378	0.0199846719801659
FH	4.42663382447592	0.0384091207681389	0.173492395013338	0.221387921731013	0.824790396181836	0.936731631416062
KMO	4.83070364637513	0.262832994408177	0.310443330430692	0.846637594190016	0.397197152663465	0.707145152708873
OPN3	6.71906086675421	0.259693003884961	0.170061619009711	1.52705240251848	0.12674798131411	0.414422862890341
PLD5	3.16169340659156	-0.509613954054677	0.228448068147204	-2.23076499699835	0.0256966996776727	0.190395834993522
CEP170	244.601740491081	0.124218440911545	0.0498891086373137	2.48989096627471	0.0127782289810556	0.131174584436889
SDCCAG8	381.133315387345	0.0430828613236737	0.0572277274466131	0.752831944337911	0.451550908177394	0.744918526840921
AKT3	274.257431870239	0.234211135778681	0.110756744925672	2.11464444838876	0.0344602623125878	0.219227500293251
ZBTB18	11.8304433888535	0.163993080270161	0.122205767043661	1.34194223593041	0.179614725767242	0.491528909877183
AL645465.1	5.43799143325822	0.270572359739794	0.1962979423729	1.37837593440382	0.168087249613139	0.474140406625605
ADSS	15.2765175137788	0.119275179495237	0.111671519655212	1.06808951703623	0.285480134089932	0.61372266764026
CATSPERE	11.3059778426075	0.206157253120891	0.156966998712274	1.31337959451454	0.189055069935284	0.504439752208447
DESI2	24.5560909939624	0.00195964192473391	0.0796713618959488	0.0245965661700777	0.980376758271737	0.993354388294341
COX20	17.5293226675288	0.176206182650673	0.123411370236755	1.42779536693123	0.153350766775395	0.455414553300744
HNRNPU	107.028535877956	0.0566095431995966	0.0879261847866325	0.643830314450344	0.519685473813121	0.787574919497882
EFCAB2	22.686866536277	-0.112251246835531	0.144251125476529	-0.778165483733407	0.436471462228436	0.734273157369397
KIF26B	50.1264220279278	0.285341053578684	0.265855896740872	1.07329217473331	0.283140045098141	0.61177595731541
SMYD3	281.322293450577	-0.0849198433248128	0.0670292936536366	-1.26690643293398	0.20518874825808	0.523307451720031
TFB2M	4.52204122301609	-0.366848192635313	0.186618926068168	-1.96576092449117	0.0493262335100246	0.260933350541878
CNST	31.7044878402812	0.0659090997767073	0.0701203713110387	0.939942252791972	0.347247182483581	0.665256250256698
SCCPDH	8.05023941478964	-0.356459342015535	0.141011465841197	-2.52787487803984	0.0114755240470275	0.12493338579572
AHCTF1	38.2575751293312	-0.103556262302577	0.0853302867781393	-1.21359327634543	0.224903075841047	0.548103782331614
ZNF669	1.43017404124487	-0.32071442053758	0.289807872375708	-1.1066449572557	0.268447461838564	0.596878715239447
ZNF124	74.7360902478592	0.0809363046804443	0.123091606279197	0.657529031645459	0.510840810042235	0.78240770297945
AL390728.6	23.1419025793575	0.342966020698427	0.129089039482474	2.65681751195453	0.00788821301097766	0.10084071994544
AL390728.5	1.5786770316553	0.00513994776948379	0.300225382246063	0.0171202971948291	0.986340646464986	0.995045132373013
ZNF496	15.7725084081817	-0.0104646591365539	0.117941379851367	-0.0887276301985077	0.929298373409136	0.977292152575549
NLRP3	28.761565673653	0.0856576567940685	0.135290717871562	0.63313772106219	0.526643711248065	0.792061140857087
AL390860.1	4.16661032836932	-0.199205849694187	0.3100839551058	-0.64242553158295	0.520596926661883	0.788395873311208
TRIM58	1.09168674984984	0.217408357271537	0.452320502182769	0.480651122870591	0.630764474687841	0.846806129626795
SH3BP5L	5.38801144739336	0.0532343930967766	0.162561462901748	0.327472404261958	0.743310611576214	0.90185734749879
ZNF672	5.75629712077063	0.173624284460323	0.152801301520927	1.13627490559394	0.255841529785225	0.583629936355535
ZNF692	12.6412178245249	-0.137470103612621	0.12885719755408	-1.06684070600656	0.286043773653568	0.614210859324613
PGBD2	2.91576029762671	0.0483580643170526	0.21252567732907	0.227539866828308	0.820003972849709	0.934869194904282
SH3YL1	23.064219905315	-0.0103817615638364	0.0974486717329628	-0.106535690833072	0.915157339339334	0.972147067609344
ACP1	11.5446084775185	0.0258958750638321	0.113792343312288	0.227571331339617	0.819979509448865	0.934869194904282
TMEM18	3.79553201772164	-0.134504900565677	0.193311970798393	-0.695791885055861	0.486559171988311	0.767126037931501
SNTG2	1.39898602326894	0.27831654374876	0.362349047874899	0.768089623475011	0.442433941192986	0.73801620543658
MYT1L	11.1433862795009	-0.661612766152278	0.199230251984526	-3.32084489961728	0.000897453958168207	0.0297015471831899
LINC01250	3.89899439977235	-0.835002045202895	0.258968387693654	-3.22433966801639	0.00126263538077316	0.0365943605697479
AC019118.2	1.11905474009946	0.563971040457731	0.361510623165432	1.56004002183817	0.118750423740542	0.402102727938143
EIPR1	32.2566147586015	-0.435489456838682	0.129235575454163	-3.36973356839457	0.000752408948751104	0.0262807186709457
TRAPPC12	67.9760691740163	-0.132328382192668	0.0628223370220714	-2.10639063214375	0.0351704343565618	0.221874008117516
ADI1	5.15261244647403	-0.156142216576542	0.181123919069356	-0.862073973326246	0.388646812490477	0.700323851969185
AC231981.1	2.56127088384109	0.0720640872355456	0.292908891533812	0.246029018983287	0.80565976887764	0.929319140107724
AC108488.2	5.59435113128725	-0.168758615672168	0.155340087857985	-1.08638161597057	0.277310191634228	0.605304053700166
RNASEH1	1.76956314089564	-0.432467358850238	0.278487149191962	-1.55291675075512	0.12044302442606	0.404916237616317
RNASEH1-AS1	2.61474995403133	0.327892310457683	0.254932159029949	1.28619438091042	0.198375231626768	0.515306075054149
RPS7	31.8029542620111	-0.0494642675677957	0.17866757617416	-0.276850834532951	0.781894645790561	0.919448474203885
NRIR	5.06501259223726	0.21056742100309	0.33749902012718	0.623905281039756	0.532689791872991	0.79469543563181
CMPK2	5.86875647905027	0.637847884308901	0.349378776283604	1.82566294121752	0.067901048603773	0.307048367777441
RSAD2	7.99047385796021	0.459661771168258	0.316935410882251	1.45033263998081	0.146965781225976	0.446037261199455
RNF144A	6.58225929845324	-0.576784330088724	0.215018966069212	-2.68248118123247	0.00730782632302707	0.0973898354441982
LINC01871	1.20447544714872	-0.655597469813877	0.535525347588425	-1.22421370485293	0.22087162051235	0.54273285525866
LINC00299	4.23622337946668	-1.73934410936041	0.393018280142736	-4.42560612887705	9.6171859961648e-06	0.00283593481622978
ID2	50.2025919449637	-0.416391862839502	0.248179365060346	-1.67778599456991	0.0933888844389286	0.356319654686976
KIDINS220	81.4009252592157	-0.0604669434692603	0.0632461016416336	-0.956058032033015	0.339042916300384	0.659785471799157
MBOAT2	5.54706569286419	-0.771001037857747	0.262328854592276	-2.93906302856418	0.0032920611954941	0.0617302831707852
ASAP2	2.23047056351588	-0.313709224125924	0.27955374656686	-1.12217857202245	0.261786521549156	0.590422727569711
ITGB1BP1	18.645565690258	-0.135672126974796	0.115771526858561	-1.17189546217652	0.241239029164782	0.567939077178792
CPSF3	12.4509936840794	-0.0788907403629874	0.114158482482101	-0.691063323965931	0.489525747286537	0.768960356135429
IAH1	11.8258244023736	0.0274700919234574	0.133007913246749	0.206529756410028	0.836377123483983	0.941247451189168
ADAM17	81.5930941125702	0.178169450592272	0.0663274498957061	2.68620987045978	0.0072267680084642	0.0970482969933968
AC080162.1	1.77138803770404	0.0138618021703437	0.292222646477755	0.0474357560491085	0.962165931877605	0.987976423322651
AC073195.1	0.980758581179864	0.0515813262913457	0.340615191110842	0.151435777491675	0.879631968531718	0.959447234076556
YWHAQ	28.8700746702817	-0.175216878883499	0.0814992562331095	-2.1499199745128	0.0315615453494547	0.210589014700921
TAF1B	24.2314038129048	-0.0968870853308265	0.106843149430585	-0.906816074284415	0.364504068094873	0.680498776783499
AC010969.2	0.968749091293592	-0.443648618895222	0.328459330576695	-1.35069574098042	0.17679291715966	0.487369615453529
AC104794.2	2.58429836113701	-0.0100646454639353	0.251036041538345	-0.0400924321553961	0.968019435217518	0.989333318281627
KLF11	2.93483200452118	-0.212737972450647	0.24798174426845	-0.857877554971747	0.390960079204651	0.70196874839078
HPCAL1	46.2462739609758	0.0660696168396932	0.102202423976744	0.646458413302674	0.517982521211202	0.786710496352198
ODC1	4.50125631420016	-0.133015041903481	0.224802801304241	-0.591696549739445	0.554053807384064	0.805663345689203
NOL10	45.2866721241113	-0.243044999978988	0.095334111621249	-2.54940226374141	0.0107907752597783	0.120568758915197
ATP6V1C2	0.925157168051494	-0.412008772549096	0.415633241491301	-0.991279646138983	0.321549048872978	0.645162095323483
PDIA6	29.8871752197214	-0.261729963269192	0.205126090005033	-1.2759467275117	0.201974351417308	0.520039532388258
KCNF1	1.48224354704416	-1.03939399444653	0.389875182449306	-2.6659660353777	0.00767674482954521	0.100031483657157
PQLC3	9.76760425673016	-0.199618734546467	0.150299633966199	-1.32813852754532	0.184132347669557	0.497350601034349
ROCK2	76.9397330499952	-0.0699499968308052	0.0573373177410809	-1.2199733016232	0.222474996049808	0.544727984094395
E2F6	6.74348117999398	-0.0275029165255478	0.16005889746868	-0.171829976093203	0.863571198496286	0.953000378096129
GREB1	2.13532157947604	-0.519430589404884	0.265818349600593	-1.95408101128217	0.0506916373577799	0.263805400608138
LPIN1	20.7271983969556	0.0211794289566122	0.109079404561379	0.194165241750056	0.846046497975483	0.946349672420718
MIR3681HG	2.46873111521473	-0.441242178058171	0.286016301712962	-1.54271688507108	0.122899483221329	0.409098502801418
TRIB2	0.880603259620912	-0.455295333236161	0.423834503096139	-1.07422904437982	0.282720037885419	0.611261153785128
LINC00276	3.87075871558242	-0.140310480426467	0.271721188565899	-0.516376662294917	0.605591362287465	0.83463127179157
FAM84A	1.75729292134457	-0.501191505878958	0.346449659215609	-1.44665030704229	0.147994888801726	0.447160265233717
AC068286.1	1.04705672496672	-0.194419453410316	0.40769239916913	-0.476877797590879	0.633449142862993	0.847893633429561
NBAS	98.4741227975185	-0.0510365983316274	0.0583381239969805	-0.874841267337786	0.381660279731133	0.694788689290494
DDX1	19.4050042013234	-0.210390009168917	0.0951938552609484	-2.21012174149465	0.0270967143410191	0.194427538683434
FAM49A	113.511684063567	0.0664455300281158	0.211855916210489	0.313635470826781	0.753797916063557	0.90553191405747
VSNL1	27.9189694053453	-0.882817535946151	0.26693228930484	-3.30727143668244	0.000942095569823759	0.0305151193496855
SMC6	24.6705917727836	0.0445670703383768	0.0860116632767163	0.518151476678178	0.604352586855147	0.834168284966056
GEN1	5.2737375536677	0.242637234781338	0.232204582179079	1.04492871115787	0.296055918928236	0.623762352802435
RDH14	3.85794005976483	0.0151258637790235	0.208833393096727	0.0724302926592663	0.942259478041458	0.981127759341903
LINC01376	18.5679077872944	-0.0815898578455477	0.176776453286771	-0.461542565927548	0.644409389809456	0.85313631464677
LINC00954	1.73325553160196	0.837632811890233	0.326458976385888	2.56581338691731	0.0102934190136514	0.116975122286323
TTC32	5.61464601048542	0.14394659156518	0.148102538784767	0.971938717231401	0.331081036923996	0.652543979549394
WDR35	11.0022345870845	-0.00307281236052674	0.13903924381215	-0.0221003241694717	0.982367927890286	0.993765445221775
LAPTM4A	24.2792646518678	0.398752408431867	0.111267684096532	3.58372164990803	0.00033873306076385	0.0172361001160266
PUM2	158.128271861096	-0.0213461947286477	0.0423292079885581	-0.504289962959329	0.614057629631953	0.838801668258038
RHOB	15.3973109368916	-0.329965044015627	0.291673861976309	-1.13128081405672	0.257936916964507	0.585873013005044
HS1BP3	14.6770349670442	0.00491715633937414	0.109267103057527	0.0450012510790678	0.96410631174926	0.988652977804117
LDAH	30.3947968630061	-0.102870780478774	0.108470940545711	-0.948371793968386	0.342940213405562	0.661932707266444
AC018742.1	6.98665630230664	0.460937613965575	0.452208343798898	1.01930364683974	0.308058833201772	0.63351972228846
KLHL29	2.23097183984648	-0.221032292650432	0.277007755565285	-0.797928174246872	0.424912172487722	0.725856775722897
ATAD2B	102.825519485537	-0.0367263410388103	0.0559739091648676	-0.656133216113871	0.511738414205024	0.782916813152128
UBXN2A	23.3310389491846	0.130075059582705	0.104210914414205	1.24819036771617	0.211961350566386	0.532011433507898
WDCP	2.44989511071045	-0.240395211035895	0.222086419409132	-1.08243994241284	0.279057088136385	0.606819070152052
FKBP1B	1.61779276043706	-0.280217970287027	0.283213031823782	-0.989424704373707	0.322455392497139	0.645776088610263
SF3B6	5.50309053047272	-0.240314303863022	0.171887678016245	-1.39808918612718	0.162086286799452	0.466956169999733
FAM228B	38.0415356781381	-0.132039461085807	0.104884826492397	-1.25889955202794	0.208066615669127	0.527087967664186
TP53I3	3.04453104996204	0.0556162317424183	0.230200921945694	0.241598649007751	0.809091169017066	0.930777226357658
ITSN2	190.63329905488	0.0395065704654975	0.0457789809316853	0.862984925864822	0.38814575496764	0.700044786062108
AC009228.1	1.19454327871802	0.318947833291145	0.339508834778458	0.939438979546056	0.347505407838953	0.665409328724082
NCOA1	231.230697374074	0.0357883304835487	0.0494920686777804	0.72311243881418	0.469610807832868	0.757036792342769
PTRHD1	1.25344655891008	0.257903846756701	0.341547767394297	0.755103301433579	0.450187002427423	0.743756562117468
CENPO	2.11551886203478	-0.060981431452772	0.281699527056774	-0.216476868420449	0.828616054019207	0.938103418240983
ADCY3	8.87364799200888	-0.0615735410347741	0.196624964612216	-0.313152204025616	0.754165029053223	0.90553191405747
DNAJC27	9.03138261925346	0.0501837672647052	0.129787605724575	0.38666070604	0.699007409765833	0.881868362620643
DNAJC27-AS1	3.58734453336988	-0.289529375128043	0.244584732704041	-1.18375898580058	0.236508481956779	0.562300987844358
EFR3B	3.8841479265575	0.0366723703232315	0.224686161324903	0.163215972479062	0.870348390620186	0.956408335737904
POMC	1.56152061171428	0.319877861396491	0.359763415101734	0.889133936273193	0.373931102365089	0.688963786433936
DNMT3A	114.740464573219	0.0643906804359204	0.0957492048698608	0.672493108673207	0.501269825810945	0.777022891271593
AC012074.1	2.51791900564279	0.250629766141366	0.253105567068276	0.990218307105661	0.322067426252045	0.645692196674012
DTNB	206.21673230134	-0.100282521502923	0.098927701224392	-1.01369505468906	0.310728284541123	0.63576946388115
ASXL2	85.1983797617397	-0.0348434921750044	0.0674422061892311	-0.516642235534816	0.605405926567495	0.834619482758432
KIF3C	27.3245941743001	0.0549923529129729	0.132613403984307	0.414681708339833	0.678374924527076	0.871529017343013
RAB10	191.597268989518	-0.0527576754641683	0.0611970492942178	-0.86209508583534	0.388635195374892	0.700323851969185
HADHA	34.0928233378236	0.140066473678137	0.0705151015768298	1.98633300592396	0.0469963600678371	0.25536571663629
HADHB	43.7699827243274	-0.0967316802697911	0.0659255029803014	-1.46728770956355	0.142297805677091	0.437744651182246
ADGRF3	2.00376340265437	-0.0854349336971645	0.28887720191986	-0.295748273416418	0.76742232847342	0.911913516025337
SELENOI	26.4601849560245	-0.138617758085753	0.0903185211917707	-1.53476558580305	0.124841419002198	0.411592856784466
CENPA	3.40590826498702	0.433031146635966	0.213966374007109	2.02382803674365	0.0429878483994114	0.244899475270845
DPYSL5	1.60894217271375	-0.319462289450779	0.313561891581704	-1.0188173308922	0.308289696330423	0.63352234495045
MAPRE3	9.49581476391935	-0.212018319055691	0.142039222749645	-1.49267445253054	0.13552242388716	0.428146172595297
TMEM214	8.81868329116656	-0.304556322400078	0.145671988606969	-2.0906992848281	0.0365550291516582	0.226304589430797
AGBL5	5.25268499807192	0.0130200353806467	0.206937496893554	0.0629177194858212	0.949832024690381	0.983180557848711
OST4	7.85001459459415	-0.0944921129986171	0.21731315019442	-0.434820041557906	0.663693056436196	0.864573447405015
EMILIN1	3.38219912036154	-0.436783318059249	0.239873177419815	-1.82089270154124	0.0686231688516909	0.308354753511772
KHK	0.930611576551985	-0.289573159802211	0.3771502138869	-0.767792643726429	0.442610385591365	0.738224176698013
CGREF1	1.16575344905075	-0.466922370491289	0.377484754437946	-1.23693040580277	0.216112920681932	0.537044009050526
ABHD1	0.998427842509282	0.0733942650665901	0.369938365435349	0.198395927332972	0.842735303633701	0.94516741543207
PREB	6.71285098817954	-0.0826294936215121	0.160255829522798	-0.515609908653946	0.606126888396793	0.834841424876085
SLC5A6	5.54595662236482	0.177415476834352	0.189142168245709	0.938000650409573	0.348244075856929	0.665957748007488
ATRAID	4.81009032448956	0.194330219129394	0.189782006297677	1.02396545868834	0.305851590062461	0.630889007333564
CAD	10.6411295434693	-0.0124886255673094	0.127771883090165	-0.097741578704734	0.922137498573953	0.974802647966018
SLC30A3	1.3419001978284	-0.648937195199964	0.361448562850745	-1.79537909926047	0.0725933201750015	0.317284889291969
UCN	3.020909233311	-0.208122723969685	0.211430630103333	-0.984354650354911	0.32494116747675	0.647006926354576
MPV17	15.9860478781816	-0.0651798489882979	0.0909992706572194	-0.716267817506149	0.473825994595113	0.759853171126064
GTF3C2	28.1587112946712	-0.139058361419766	0.0819727364274131	-1.69639769855557	0.0898105892805655	0.350434104488804
AC074117.1	3.29902173950512	0.620814596916879	0.206902985745733	3.00051057590734	0.00269527393762523	0.0556768773795824
EIF2B4	8.57150836734384	-0.105895305360897	0.13016319865864	-0.81355795226432	0.415898234210108	0.719663874073338
SNX17	7.01883084552802	0.0116967234055107	0.173360920430755	0.0674703582355674	0.946207258938932	0.981767783100644
ZNF513	4.44276110564482	0.0899909915390373	0.206412508660941	0.435976444077132	0.662853820417932	0.864008045022973
PPM1G	24.8683511242336	-0.174393016222333	0.118975676521046	-1.46578713667986	0.142706286507021	0.438369021796244
NRBP1	19.9850397321677	0.0378294554868032	0.0871878492401009	0.433884489828705	0.664372323325323	0.865231768428041
KRTCAP3	1.87107945499019	0.359725114683222	0.26257105024563	1.37001057179268	0.170683601583465	0.477742722105748
IFT172	15.2742327246739	-0.171228797803503	0.107839081202156	-1.58781766215642	0.112327576401895	0.392004069528801
FNDC4	0.884979712680259	-0.723955663230403	0.415209601840552	-1.74359085151507	0.0812304596906899	0.335207586768935
ZNF512	31.7861048994327	-0.100076975770185	0.066805586451679	-1.49803304013462	0.134124666415268	0.426671946060164
GPN1	3.70761967169081	0.237047654881564	0.196617667335496	1.20562743976146	0.227961174082724	0.552003323224974
SUPT7L	11.9886565048265	0.0292459225432745	0.107574052128935	0.271867815374485	0.78572365904887	0.92198988482417
SLC4A1AP	12.855044964006	-0.219344753957406	0.10607400042706	-2.06784653236713	0.0386544564986341	0.232549946674169
MRPL33	11.7472823381544	-0.125479931759009	0.13598471610865	-0.922750257159429	0.356137368702677	0.672959408185359
RBKS	11.1670068132038	-0.138942477168343	0.188215253918256	-0.738210502474402	0.460386541754589	0.751172881747813
BABAM2	196.960267888135	-0.0854022596498381	0.0622996489002823	-1.3708305128097	0.170427796733802	0.477489708645698
FOSL2	13.070050299249	-0.843623016839016	0.45994396861651	-1.83418649749141	0.0666263150562511	0.304117546950949
PLB1	50.9989227242214	-0.155529756286797	0.141527978132929	-1.09893293424086	0.271797319966744	0.601147080468973
AC092164.1	1.68968752479334	0.302081076384558	0.315659316562929	0.956984509989384	0.338575073460907	0.659220315739095
PPP1CB	42.4642197962047	-0.00879742519303026	0.132380466743287	-0.0664556139546653	0.947015094483315	0.982084853766273
SPDYA	2.79511397303428	-0.19471832942708	0.261743724543153	-0.743927403672966	0.456920395640098	0.74862720365797
TRMT61B	12.4283146072175	-0.169198272871132	0.117343109582456	-1.44191059426662	0.149327597107385	0.448930838197007
WDR43	37.3175828162108	-0.235763929813871	0.124575849529159	-1.89253318925742	0.0584199759195295	0.285384494485948
TOGARAM2	1.75183555202604	-0.210994248948821	0.384026825657173	-0.549425807917853	0.582713267041012	0.822443966408449
CLIP4	8.42665916611842	-0.332743212065505	0.240504079844517	-1.3835241891972	0.166504195610215	0.472115274373573
ALK	2.69561302106787	-0.353517100550729	0.271757237055403	-1.30085625089961	0.193307663458275	0.509592049589936
YPEL5	18.1353153655734	0.0613838311172391	0.120578990244903	0.509075677218437	0.610699179886627	0.837495034820635
LBH	3.09646767893123	-0.243283860484903	0.261125359519248	-0.931674583168818	0.351504725675407	0.668862765863223
LCLAT1	25.0930228001605	-0.535074402452146	0.121201233682598	-4.41476036335899	1.01121944433388e-05	0.00284782291059009
GALNT14	1.14509434794776	-0.768311280318316	0.375393951220562	-2.04667996865751	0.040689517301972	0.238449837161066
EHD3	2.81474939177271	-0.23338763353569	0.248460484468157	-0.939335017539182	0.347558765106621	0.665426132373194
MEMO1	17.3307520880353	0.123661226250092	0.123331130266113	1.00267650173372	0.316016971129847	0.639748991059826
DPY30	12.39186882995	0.0484227388770672	0.125305754967866	0.386436671559778	0.699173295411715	0.881896580438751
SPAST	34.8588282526794	0.0466500758709914	0.0790308976240231	0.590276426985832	0.555005340672197	0.806032422102507
SLC30A6	20.353571195345	-0.311393383300385	0.0909232154730967	-3.42479510518987	0.000615263241770399	0.0234270896598596
NLRC4	20.5181616203488	0.019922042298949	0.137449807287935	0.144940489128629	0.88475785824988	0.961477669620511
YIPF4	42.8842315646163	0.249046836390982	0.0836291608787835	2.97799037768612	0.00290145093440297	0.0584109321531102
AL133245.1	1.09557534504681	0.122800553436314	0.350294002566524	0.350564247565139	0.725915282577838	0.893909896712824
BIRC6	240.107125171461	-0.0249179271105655	0.0429342438501647	-0.580374192626427	0.561662304686467	0.809831101212346
TTC27	45.0083881817402	-0.0608657730832483	0.100107609973392	-0.608003458472602	0.54318518011179	0.800521393352482
LINC00486	141.071092889736	0.0233370978322822	0.336066340705409	0.0694419375153644	0.944637848157418	0.981481186393195
LTBP1	2.42235522779238	-0.728102288137521	0.259092778741389	-2.81019907877969	0.00495108643164709	0.0794150572958567
RASGRP3	32.1224454400457	0.831897637844791	0.182190169457626	4.56609508801338	4.96893440022167e-06	0.00235389347018757
AC020594.1	2.15774474421724	0.0903596604409209	0.24410912354121	0.370160931021763	0.71126258480594	0.888914455397594
FAM98A	6.42646963348733	-0.0423990314362514	0.166913408572216	-0.254018127117135	0.799481553898618	0.927344883618206
LINC01317	2.40058409020641	-0.126261155459641	0.297887084747383	-0.423855755836861	0.671671012801496	0.867621076337095
AC068599.1	2.02787914143425	0.689300413616524	0.350624676677111	1.96592099606069	0.0493077373279847	0.260933350541878
AC012593.1	1.92344976738461	-0.684014209634764	0.385096931637519	-1.77621308673165	0.0756978020647596	0.324501607839383
CRIM1	8.12337201149709	0.00434808784123463	0.22078090557333	0.0196941299336706	0.984287373507332	0.994012206019951
FEZ2	109.041981809768	0.166776837756563	0.0863438466563819	1.93154282806366	0.0534159582791847	0.271328176283109
STRN	47.7069758782184	0.0165459997434488	0.0624145365018744	0.265098495811979	0.790933586065624	0.924324671595326
HEATR5B	117.999047348345	0.0996766782073107	0.0973272604182545	1.02413936012336	0.305769455767412	0.630810628442902
GPATCH11	18.3103546434285	0.147254163396147	0.113369328604487	1.29888890768574	0.193982056903015	0.5100408282013
EIF2AK2	66.1143048702029	0.0898119731870563	0.139517154574156	0.643734266665537	0.519747765417425	0.787587946443399
CEBPZOS	20.7829225609983	-0.00596612573298142	0.0950403537444195	-0.0627746583206688	0.94994594578906	0.983180557848711
CEBPZ	17.8688764051824	-0.147212229335364	0.114538661551215	-1.28526235021124	0.198700622032291	0.51575510942818
NDUFAF7	13.6610085134653	0.0848005084091198	0.101064112083501	0.839076371037191	0.401426454718911	0.710000149678216
PRKD3	94.8231760562842	-0.156659225147225	0.126778008951662	-1.23569715633376	0.216571154973874	0.537413309915218
QPCT	1.7930961320158	0.329531418805791	0.320329936932137	1.02872501384597	0.303608912179441	0.628525190456358
AC006369.1	1.98010095365552	-0.603841583309591	0.442026583490962	-1.3660752675567	0.171915340210169	0.479896833360198
CDC42EP3	12.6168574200403	0.187981739816671	0.190172873527956	0.988478200541241	0.322918505540591	0.64601013452605
RMDN2	17.189108832329	0.0102764836294676	0.123343849945544	0.0833157359203942	0.933600488341205	0.97819520122346
RMDN2-AS1	1.91654691454196	-0.0900215378519173	0.27637221064396	-0.325725721997023	0.744631881317825	0.90243386331194
CYP1B1	1.12636912849592	-0.230129859835596	0.472358734596817	-0.487192980631604	0.626121579232628	0.844464089597539
CYP1B1-AS1	5.00158747670539	-0.187226486960262	0.206491638589363	-0.906702509793083	0.364564135858669	0.680525799378001
ATL2	39.8420960486766	0.0464281137436149	0.0806921608095185	0.575373286299927	0.565038866865907	0.812032556021618
AC011247.1	0.960909539440248	-0.588323449774271	0.356453913154763	-1.65048952490763	0.098842854040165	0.366359185349765
HNRNPLL	25.9344288487508	-0.0136132898325657	0.0908767822053547	-0.149799426236326	0.880922862047137	0.959988841692971
GALM	27.8033357857439	0.132165639467594	0.113660441841651	1.16281124132637	0.244906095235367	0.571451420795218
SRSF7	64.048221487742	-0.075805136297599	0.131114757543172	-0.578158688755066	0.563156986821997	0.81071214709042
GEMIN6	2.90657772046566	0.225297370204126	0.207183104438373	1.08743119191527	0.276846292386746	0.605286226440015
DHX57	24.1293916938205	-0.0959080430237641	0.0958593562695293	-1.00050789777993	0.317064777494134	0.641174484335111
SOS1	133.153935058359	-0.00546770373432477	0.0658935861674418	-0.0829777836105448	0.933869204793024	0.97819520122346
MAP4K3	102.587978651121	0.0674837867800036	0.0739093489664764	0.91306157777973	0.361210156483066	0.677972551753583
AC007388.1	29.3674928579703	0.366314709769844	0.143988511468142	2.54405511963983	0.0109573792287496	0.121148031383938
TMEM178A	4.92580936968016	-0.184365471693781	0.223492040496275	-0.824930817600433	0.409410868954036	0.715630185634628
THUMPD2	32.5595078794118	-0.00836724615382007	0.0874228325305847	-0.0957100783813291	0.923750836259473	0.975456123276726
SLC8A1-AS1	19.7163292053941	-0.275866245501143	0.210418522188121	-1.31103594223758	0.189845620794457	0.505544523205331
SLC8A1	878.01594289169	0.135491761286878	0.0672323925506888	2.01527502066398	0.0438758407245925	0.246849151396633
C2orf91	1.15677382893317	1.18621837828409	0.560140557283187	2.11771556774522	0.0341991636153068	0.218798420969597
PKDCC	8.67430562490988	-0.108882761294438	0.276419219330725	-0.393904452657337	0.693651582861029	0.879148696502263
AC083949.1	5.13553707084666	-0.923017977414714	0.294911382643115	-3.12981468922038	0.00174916608556759	0.0435860650971317
EML4	186.01827896344	-0.3441296434929	0.116566170557347	-2.95222569161777	0.00315492243533284	0.0600370955990603
COX7A2L	15.2532911921517	-0.315950532791724	0.117111785486618	-2.69785428920667	0.00697879798942066	0.0953024142635798
MTA3	43.4240045236773	-0.0262479144924507	0.0730095065136451	-0.359513654397118	0.719210864948187	0.891872459767601
OXER1	1.8110985205041	0.0733422285939044	0.299646951235241	0.244762138548596	0.806640611377923	0.929436294999759
HAAO	13.3105016291582	-0.363014650068563	0.156290914757446	-2.32268555489575	0.0201960508378174	0.165994633703339
ZFP36L2	248.569929834652	0.283222481459642	0.186782270889502	1.51632422130252	0.129437389957972	0.419804695672107
THADA	119.062403415725	-0.0838633289231332	0.0500023481156555	-1.67718781384341	0.0935057612454119	0.356583288796376
PLEKHH2	7.31332011247124	-0.357593834204242	0.27711741339208	-1.29040549934081	0.196909903727001	0.514191166852619
DYNC2LI1	10.0345714470859	-0.270663882472183	0.152911387343847	-1.77007015091393	0.0767154552649894	0.326691836030023
LRPPRC	46.7193542962874	-0.0524032522053167	0.0878868764838527	-0.596257988699196	0.551002891842318	0.804611791840171
PPM1B	68.9524149158396	0.0381163452163704	0.0693331306538159	0.549756586164952	0.582486339309194	0.822443966408449
PREPL	33.9525019053896	-0.269702549880038	0.121365442804254	-2.22223512433462	0.026267419891652	0.191554777035721
CAMKMT	124.899342187804	0.0105437870296832	0.0769186893509552	0.137077050046644	0.890969892623024	0.963450997791433
SRBD1	67.9695790513587	-0.0914716576037403	0.0724055103401832	-1.26332453391984	0.206472572722317	0.524450373305436
PRKCE	117.584652538471	0.408705254331299	0.13327837628302	3.06655337294479	0.00216542145069926	0.0494206124971515
EPAS1	2.62758455592567	0.372354432090086	0.330751638540702	1.12578257732279	0.260257560527103	0.588933345728858
ATP6V1E2	3.89543368275842	-0.185233613041728	0.20856997088459	-0.888112570837079	0.374480201318764	0.689283628907129
RHOQ	89.7530869451532	0.121909790348384	0.0718930534519401	1.69571028764106	0.0899407592889382	0.350693775639157
AC018682.1	16.4482547278795	-0.0474067669833644	0.270771033621909	-0.175080644148815	0.861016267083963	0.952049248536917
PIGF	29.1497468174135	-0.0400884855233481	0.0769824960740789	-0.520748060504191	0.602542289567336	0.833353059125468
CRIPT	4.45112297907713	0.230165248967427	0.206872330674894	1.1125956198035	0.265882142518495	0.594219578077187
SOCS5	22.6015584396736	0.213788281185136	0.0939454824098551	2.27566324320358	0.0228661729296596	0.178695523064243
LINC01119	0.909128396278417	-0.369179826205092	0.45926641644719	-0.80384677168648	0.421485474013607	0.723540290617336
MCFD2	16.9446722688468	0.0288837256946471	0.114817783410715	0.251561429219785	0.801380074982272	0.927344883618206
TTC7A	224.751120956478	0.151786741046851	0.148989821558947	1.0187725541157	0.308310958442287	0.63352234495045
STPG4	4.65771806412088	-0.756506972789666	0.28223143328227	-2.68044903429682	0.00735234595533553	0.0978084810421909
AC073283.3	1.19078286489332	0.466444583105661	0.379087195979267	1.23044140781577	0.218531855366457	0.539944789471898
AC106869.1	1.53809674401553	-0.127405486227982	0.304245056597453	-0.418759429168156	0.675391958041132	0.870014686685887
MSH2	16.0595115133725	-0.021127559309983	0.129564441154537	-0.163066032020185	0.870466444299164	0.956408335737904
KCNK12	0.972486426897383	0.646738767457151	0.389978159230514	1.65839740546821	0.097237279942984	0.363659143179398
MSH6	11.5663905271523	-0.196483271917481	0.115093334753796	-1.70716464457122	0.0877914544563792	0.347119271315474
FBXO11	219.433696954647	-0.0177257141576468	0.0420968667247978	-0.421069678974592	0.673704201751072	0.868583821499615
AC079807.1	0.932627938783096	-0.0357745409078329	0.3452717738734	-0.103612700530077	0.917476708350249	0.972605179117661
AC092650.1	1.69153806176057	-0.723116790732974	0.348978880331672	-2.07209327408501	0.0382567434631569	0.231551203164143
FOXN2	53.4672677808338	0.110568077466358	0.0972125606032391	1.13738468342201	0.255377507401941	0.583079828225622
PPP1R21	87.0494653551283	0.0628755296059735	0.072875342330188	0.862781945106936	0.388257367787998	0.700044786062108
AC009975.1	1.24139509461426	-0.690411890401973	0.438209456329335	-1.57552941961868	0.115134293237795	0.396697705648043
NRXN1	48.8968325179655	-0.807624399965477	0.223462336483757	-3.61414103456392	0.000301345002802476	0.0163559109521082
AC007402.1	4.99440705654033	-0.541279113241563	0.24938840965288	-2.17042609957279	0.0299745813881624	0.204853755402799
ASB3	4.50161362407483	0.322247865939631	0.232344555971392	1.38693960180116	0.165460180775762	0.471468162122228
GPR75-ASB3	27.7861466723915	0.0539026099992538	0.134253920622709	0.401497473960075	0.68805389756243	0.876164147252608
CHAC2	1.08702277872274	0.478152552823002	0.382276917087503	1.25080153012104	0.211006896507778	0.530639686586037
ERLEC1	12.7310388468523	-0.0266745217113803	0.114710853462529	-0.232537034693876	0.81612092589684	0.934193287471364
PSME4	98.8969102749066	0.0329038635827714	0.0660620511956555	0.498075112522925	0.618431101335663	0.840224159706546
ACYP2	113.379669543024	-0.0458256491119801	0.0832080162961915	-0.550735988571784	0.581814670263403	0.822270391397642
SPTBN1	16.2641195539136	-0.385099625383555	0.157409048168667	-2.44648976576565	0.0144254892796149	0.139139704309203
EML6	10.9772986112424	-0.0285953892655498	0.160981505137966	-0.177631518857044	0.859012369704399	0.951619544386398
RTN4	250.874163248814	-0.119160794952109	0.0540456187841956	-2.20481877407897	0.0274668140853059	0.195759980991368
CLHC1	9.76589028333139	0.186037578960398	0.194969930997336	0.954186001958118	0.339989498983399	0.660163381730394
RPS27A	58.9066139767819	0.0825918346471901	0.249024007723359	0.331662137326701	0.740144393858282	0.899853852327073
MTIF2	15.8679384445336	0.0690894436143656	0.102827168123337	0.671898729443716	0.501648169310374	0.777286470998302
AC012358.3	8.59801564696913	0.199313286230897	0.161787330546131	1.23194619478604	0.217969183725497	0.539179323216235
CCDC88A	187.753600131802	0.0426713547038268	0.0610013555242148	0.699514860565487	0.484230329277918	0.765521632353295
CFAP36	6.90307886233644	-0.301883811546354	0.177770941097798	-1.69816174500801	0.0894772385322044	0.349891868569998
PPP4R3B	50.5929688792647	0.0298796467719601	0.0640839819220792	0.466257649349744	0.64103108896517	0.851160808790536
AC015982.1	1.2516062994986	-0.445320239147578	0.358640609639036	-1.2416893881476	0.214351186781188	0.534749425688787
PNPT1	25.6401938172299	-0.0403653756482339	0.114751745272268	-0.351762629426334	0.725016286931728	0.893730552287902
CCDC85A	3.62565352781189	-0.673924117468171	0.280379898329003	-2.40361067781462	0.0162340520089491	0.148383013034645
VRK2	60.8212609691668	-0.076321556996486	0.0784380129376688	-0.973017471224512	0.330544618892372	0.652515133003283
FANCL	17.5620721725702	-0.0574957565123867	0.133627295162821	-0.430269552656364	0.666999572622159	0.866310095802153
LINC01122	3.80018564786329	-0.790337668887639	0.274564522302647	-2.87851344470669	0.00399554249348519	0.0696699383852335
BCL11A	3.53863371425311	-0.305026009504183	0.34777038688416	-0.87709023254411	0.380437629524893	0.693980065385691
PAPOLG	42.4802827772567	0.0341467691215396	0.181214191232042	0.188433195487516	0.850537079522122	0.948033488831842
LINC01185	1.07136190155723	0.209383581623136	0.336808641939807	0.62166926720531	0.534159363969848	0.795331047170641
REL	134.438222129169	0.0788320891942416	0.114157895979044	0.690553102071125	0.489846428128603	0.769008319693707
PUS10	16.0936060607797	-0.169362082185101	0.117673875065285	-1.43924963881014	0.150079805918646	0.450230253218633
PEX13	19.0894398285973	-0.0120976140676355	0.104127908053833	-0.116180323735892	0.907509630525687	0.969404476148744
KIAA1841	14.53669708923	-0.0652070693312039	0.139223765609756	-0.468361626663506	0.639526004730243	0.85089942188573
C2orf74	8.26028069248053	0.478891661563761	0.167377188622168	2.86115249936953	0.00422103959703043	0.0717576731495173
USP34	225.317602277432	-0.00572736841709442	0.0387407632554373	-0.147838295785011	0.882470385733717	0.960390300945058
AC016727.1	3.41843717130723	0.0187589508468319	0.221253880526465	0.0847847314686447	0.932432532351197	0.97819520122346
XPO1	105.424032246562	-0.119725664955634	0.0966199336858333	-1.23914041738975	0.215293501353739	0.536114581449101
FAM161A	2.47595265823467	-0.26030599837731	0.225871688818187	-1.15245075529072	0.24913589457594	0.575100891190918
CCT4	31.6124306129909	-0.32185648283708	0.145994626459917	-2.20457759741893	0.0274837492346642	0.195759980991368
AC107081.2	0.944279715689254	-0.260098364611855	0.417686845798147	-0.622711409823884	0.533474183478941	0.795043227277382
COMMD1	94.1675952372179	-0.158424703071974	0.0627551950887562	-2.52448746032756	0.011586713857356	0.12577693893447
AC018462.1	3.66510557001814	-0.0826981995814511	0.265273648395557	-0.311746756911706	0.755232990580634	0.905890571212214
B3GNT2	7.94745195872034	0.182013881752792	0.149629910644965	1.21642712321513	0.223822256913047	0.546860534733039
EHBP1	77.9094858462028	0.00878677912759192	0.0582350116691261	0.150884817839752	0.880066576975578	0.959657654429604
WDPCP	78.8594241795825	-0.176070152839477	0.0807630344312875	-2.1800834265245	0.029251278054719	0.202248827883911
MDH1	23.5091263989347	-0.515135622932037	0.197277335742346	-2.61122556726349	0.00902183651479911	0.107987114530787
UGP2	51.6606853423055	-0.128834142175059	0.0832576809018587	-1.54741449412847	0.121763328398882	0.406950165625103
VPS54	83.3184938040492	-0.0352105765899361	0.0509116152045339	-0.691602033219335	0.489187284479121	0.76889768687392
PELI1	248.494144727677	0.265429269791892	0.105949723101545	2.5052379753508	0.0122369029233928	0.128327521701595
AC012368.1	52.3133059724403	0.37317452680111	0.150918462747094	2.47268968957408	0.0134100525943026	0.134154453768473
AC008074.1	2.82459695129082	0.51698917987434	0.315927194963186	1.6364187322797	0.101751981361838	0.371196442577069
LGALSL	1.3455376789837	0.114396680750925	0.327615370647977	0.349179834037288	0.726954304653763	0.894593119899584
AFTPH	91.9113900812535	0.122902292545844	0.0603188464015886	2.03754381719422	0.0415955756373638	0.240828379349609
SERTAD2	50.1483604727955	0.272066048774485	0.101165684768808	2.68931159212961	0.00715995519492027	0.0967854132885553
LINC01800	2.56956517657916	-0.532301307621108	0.259578038321859	-2.05064076707865	0.0403019432272449	0.237483933916248
SLC1A4	20.9193515285253	0.0948784715738571	0.131597873228511	0.720972681747728	0.470926322707777	0.758042282693262
LINC02576	4.37769219382021	0.29241328442531	0.288561459281205	1.01334837006196	0.310893791133618	0.635835444773841
CEP68	21.6826667672525	0.310894271941095	0.134280096830631	2.31526696270729	0.0205983265994282	0.167183590442124
RAB1A	168.986886868134	-0.0846082740590525	0.0753772378112178	-1.12246450673815	0.261664990552429	0.590328241986935
ACTR2	135.20489021541	-0.0540567311678199	0.0499593072684118	-1.08201522646009	0.279245762196262	0.607052468182554
SPRED2	70.9848751709603	-0.0993134516989306	0.0754258303851391	-1.31670345811	0.187938044026247	0.502717427443685
MEIS1	5.0233809679777	-1.47564179942251	0.348098415104734	-4.23915115780842	2.24366550856078e-05	0.00380556265690661
ETAA1	6.22854062543167	-0.124862579142056	0.15592122421401	-0.800805533508866	0.42324423506	0.724863557641575
C1D	12.6688017033542	-0.1667460228805	0.101369548769627	-1.64493208171863	0.0999838180788486	0.368029215448802
WDR92	3.32440621933874	0.0352481617347924	0.19370036483519	0.181972614067007	0.855604217854811	0.950262653149551
AC017083.3	2.15659127192862	-0.23645608717473	0.289740875413725	-0.816095025726317	0.414445788706389	0.718919229359324
PNO1	6.81418342127246	-0.48836030394642	0.186047012260786	-2.62492957028449	0.00866668921269408	0.105994329878466
AC017083.1	2.14439995449163	0.264725420133519	0.250536415659273	1.05663449936772	0.290678429107612	0.618219753898578
CNRIP1	10.7181075352956	-0.129817746732389	0.154298249653099	-0.841342964189494	0.40015582790647	0.709375590967452
PLEK	45.6195363958935	-0.0443900103397593	0.149575236224906	-0.296773793978926	0.766639213959236	0.911679177884667
FBXO48	0.972501179930837	-0.076897766376092	0.350411028011681	-0.219450189146241	0.826299377406241	0.937155013591857
APLF	16.6539492392407	0.106767862009754	0.124575136064666	0.857055953399331	0.391413962267978	0.702277293041452
ARHGAP25	209.332479775346	-0.0662218888713886	0.106136218592684	-0.623932996195448	0.532671589526715	0.79469543563181
ANTXR1	14.4577064475412	0.201669757057457	0.199301932460261	1.01188059025804	0.311595150783102	0.636320867504251
GFPT1	33.7146883272173	-0.103671650237557	0.0926165661823681	-1.11936400269279	0.262984881424376	0.591560576207632
NFU1	13.550097302262	-0.0321439411783675	0.110031012795314	-0.292135284059991	0.770183189982661	0.912895086726916
AAK1	220.848869468533	-0.11432933148231	0.0533313539437753	-2.1437545276432	0.0320525605913917	0.212439060515256
ANXA4	75.8173266053076	-0.0898396644026213	0.0964537758564372	-0.931427138076373	0.351632658312508	0.668978355388686
AC092431.1	1.24859296523494	-0.0939499734370381	0.404027777099371	-0.23253345131746	0.816123708753058	0.934193287471364
GMCL1	15.7130432544965	0.00842140469812753	0.0999186419970522	0.0842826176358159	0.93283173234083	0.97819520122346
SNRNP27	1.80437016730738	0.406656468565625	0.252470721217109	1.61070743809507	0.107243503748369	0.382699941828967
MXD1	15.5452587323401	-0.485647426041753	0.254180738204708	-1.91063819183116	0.0560510927865837	0.279152022333183
PCBP1	21.6720902114447	0.253876977586112	0.153213129229923	1.65701842173803	0.0975157507138603	0.363971016542906
C2orf42	7.85773677425272	-0.363515953528139	0.134999675879339	-2.69271723180316	0.00708723490439894	0.0964098859775251
PCYOX1	6.8719934023466	0.150217068362012	0.168461245801228	0.891701041670183	0.372553195066886	0.68752831226117
SNRPG	9.26651273120315	0.161234417806221	0.130497631981854	1.23553519981605	0.216631384510171	0.537473411768419
FAM136A	7.36143898740887	0.201534469908816	0.148775711872276	1.35461942929121	0.175538839944621	0.485652034293496
TGFA	18.2954771807465	-0.056056354291886	0.163585088969855	-0.342673984804422	0.731843736137381	0.895950660745728
ADD2	4.78556126808656	-0.388477468654352	0.235703423886986	-1.64816217875824	0.0993193956573417	0.367031765184819
AC007040.2	1.62843855842314	0.110580032894926	0.325306530304536	0.339925647331475	0.733912521721211	0.897017548248509
AC007881.2	8.14721509320807	-0.00148934956681128	0.266399187029425	-0.00559066858806433	0.995539315085909	0.998393857530372
NAGK	56.601620076664	0.201990432844571	0.110025634111244	1.83584884082871	0.0663800157393336	0.303271538085489
MCEE	14.0378585324113	0.0457100097247951	0.113192911791833	0.403823958596081	0.686342177035884	0.875850581048435
MPHOSPH10	16.224124258081	-0.255035003686916	0.117843297592241	-2.1641876025006	0.0304499543734459	0.206589099535479
PAIP2B	1.84636765578556	0.0951999624660657	0.28636757217385	0.332439744288753	0.739557231766482	0.899570633309959
ZNF638	209.78078133039	-0.00426685291671484	0.050996055445056	-0.0836702540907703	0.933318607987559	0.97819520122346
DYSF	6.64767868679981	-0.0768953143959768	0.31118332231704	-0.247106155379478	0.80482607012593	0.929138903623152
EXOC6B	144.22699903962	-0.0281978594565692	0.047632919261648	-0.591982601395438	0.553862239158697	0.805614581911527
SPR	1.47957835626011	0.297795347625285	0.392793058919277	0.758148192446764	0.448362271881252	0.742429029298821
SFXN5	34.2829249521518	-0.0803435686433458	0.098720478312472	-0.813849061681415	0.415731424926117	0.719663874073338
RAB11FIP5	2.53750922388155	-0.0456431909906489	0.258849252129176	-0.176331168103476	0.86003377704259	0.95193653364017
SMYD5	4.07153887558728	0.0683362523571928	0.186726739706885	0.365969290014187	0.714387991314632	0.889510256297015
PRADC1	2.06391819451794	-0.00381979871345335	0.256600452068071	-0.0148861729691732	0.988122991073935	0.995593611770592
CCT7	12.0467189521956	-0.172158116229199	0.1480517925993	-1.1628235849541	0.244901086034293	0.571451420795218
FBXO41	8.64002164869397	-0.130158136981059	0.138274501521999	-0.941302521783825	0.346549850815812	0.664773560374863
ALMS1	36.548161343886	-0.0826327068958183	0.0847861703460131	-0.974601241671767	0.32975809747544	0.651743824538986
TPRKB	6.0531709979486	0.0693781933476334	0.169551405733907	0.409186777587178	0.68240259707817	0.873995294661813
DUSP11	7.92188430356908	0.104875113023705	0.128279688449025	0.817550418867596	0.413613948567624	0.718529073128533
STAMBP	23.5259592214027	-0.0391536469581914	0.0763772056188496	-0.512635237711923	0.608206499259853	0.836095852746018
DGUOK	21.6622037953668	-0.0826260011578394	0.0913501114204125	-0.904498088432286	0.365731347524754	0.681471695690748
DGUOK-AS1	3.25452460354836	0.13671162266278	0.248472088666993	0.550209173980917	0.582175911967446	0.822407501611405
TET3	113.024187674377	-0.0696284884184468	0.069355316325991	-1.00393873327852	0.315408145404864	0.639344774524105
BOLA3	2.97481883612957	-0.520831162368562	0.269870530022002	-1.92992974196219	0.053615543655925	0.2716215996951
MOB1A	41.491104736085	0.168320837608734	0.085955472109026	1.95823294874393	0.0502026845511297	0.262185188806915
MTHFD2	27.9288692959088	-0.156099710023533	0.178478147032868	-0.874615254688778	0.381783284711866	0.694788689290494
AC006030.1	12.5389178213992	0.0201777360729192	0.163406364290231	0.123481947355985	0.901725468805059	0.967962247461559
DCTN1	4.30412767996959	0.0257607225239606	0.186959366180093	0.137787814808626	0.890408114872565	0.96321767165326
WDR54	1.36596001034058	0.0456013301566756	0.376108708864059	0.121245079100675	0.903496919503645	0.968762781455264
RTKN	4.38784156582895	-0.364906520134837	0.200923139250898	-1.81614980482248	0.0693473954943198	0.309903959625215
MOGS	14.718938931294	-0.0695565034248455	0.119881751831378	-0.580209267567941	0.561773504708541	0.809913197264531
CCDC142	11.1937453597916	0.0790186190747677	0.128911750873428	0.612966766329564	0.539898314555064	0.79834775540409
TTC31	9.55363750270768	0.134979794014881	0.127929317468789	1.05511228141909	0.291373975753455	0.619068719745579
PCGF1	1.067434641907	0.561300950202417	0.340661763707788	1.64767816644044	0.0994187307166078	0.367126168895618
AUP1	21.3886349303608	0.0385308483068878	0.144401974930099	0.266830480161643	0.789599685040234	0.92377450453798
HTRA2	4.07100861591523	0.0958093750742984	0.1826214761064	0.524633669144573	0.599837876371013	0.831693464255806
LOXL3	51.8833278820506	0.112166896659384	0.127517259881832	0.87962129019497	0.379064501422115	0.693117327970904
DOK1	14.4033762540824	0.0595669926124871	0.12196674147886	0.488387177440594	0.625275622568814	0.844373829952241
M1AP	6.31016888345618	0.17750844436709	0.257068316786381	0.690510781671303	0.489873032105208	0.769008319693707
SEMA4F	2.04129831566119	-0.35402790209349	0.237969349732708	-1.48770378408456	0.136829029222876	0.429838080453835
HK2	58.8126771755381	-0.031647918964659	0.187385639088717	-0.168891912520977	0.865881660688869	0.954234322758569
POLE4	4.08982845643622	-0.10420620549487	0.205695994654258	-0.506602987919255	0.612433411442285	0.838189794388317
TACR1	1.33800767011054	-0.716927770665553	0.365230266606478	-1.9629473135588	0.0496522963112227	0.261780957156629
AC007681.1	2.59757342041164	-0.105919929500855	0.293649894508412	-0.360701404909992	0.718322674355284	0.891171493427559
EVA1A	1.33227313455302	-0.510795191501531	0.343448905097087	-1.48725235084717	0.136948174152789	0.429838080453835
AC007099.1	1.80434195736989	0.00996059127242693	0.30762850594909	0.0323786355289042	0.974170099931848	0.99070745752769
MRPL19	13.9924373140578	-0.112070424177494	0.125896834766396	-0.890176662387446	0.373371033814268	0.688271711832996
GCFC2	21.905282273706	-0.0783290533643197	0.0970783184855377	-0.806864545928334	0.419744527046625	0.72278574188947
LRRTM4	42.5809759345957	-0.830342493834891	0.246945287394624	-3.36245531386871	0.000772526284233203	0.0268156449266623
CTNNA2	26.4435517520055	-0.920423573680689	0.217705538266582	-4.22783720161322	2.35948407770634e-05	0.0039130732604272
SUCLG1	13.2305219267867	0.163583769442141	0.0983227177910355	1.66374336590049	0.0961637260443695	0.361637635408984
DNAH6	2.57648055837957	-0.687962098645334	0.280269499436935	-2.45464490437761	0.0141023815171188	0.137666544489545
TRABD2A	1.83186758831609	-0.419148723025667	0.324688648196339	-1.29092509194288	0.196729653641755	0.513893386464268
TMSB10	92.8255759056858	0.6194053822056	0.228140087305508	2.71502211435616	0.00662713449822974	0.0924454294584832
KCMF1	61.0417425581708	-0.121064780241685	0.0614117821150711	-1.97136080524155	0.0486826208749924	0.259235390360377
TCF7L1	1.46872942609154	-0.399082448954609	0.394311766135983	-1.01209875846561	0.311490835961594	0.636305890672472
TGOLN2	52.7770366744348	0.0389350708242441	0.0736810451794327	0.528427232939312	0.597202840095926	0.829971870860785
RETSAT	5.5737754998328	0.0445793052044526	0.155191055876	0.287254345637498	0.773917577035882	0.915187272606368
ELMOD3	34.2856452683119	-0.0542675643021195	0.0702143746605644	-0.77288396520604	0.439591055217963	0.736600367075154
CAPG	15.2065302436223	0.468714506268545	0.146577288911792	3.19772940097568	0.00138514191125047	0.0379685365313801
MAT2A	47.5215296108497	0.00343328439521051	0.117439088040316	0.0292345968663507	0.976677488709033	0.992022244795018
GGCX	10.5197211669204	0.10173963843152	0.119865851431118	0.848779174525667	0.396004180425314	0.706437002154684
VAMP8	13.0188770360787	0.236218853321188	0.186215754093915	1.26852238936806	0.204611460371534	0.523167238882425
VAMP5	3.23218274498233	-0.0561304305996973	0.245989757819307	-0.228181982442245	0.819504767915085	0.934869194904282
RNF181	2.791714372228	-0.217084943650857	0.276946367470822	-0.783851926397729	0.433127000758804	0.732304833747147
TMEM150A	8.20760593638333	0.193189259779654	0.146764482615757	1.31632160817438	0.188066121291881	0.502969884680634
USP39	42.0007518894487	0.141025482761238	0.190928767622174	0.738628780343419	0.460132443040233	0.750840367860338
C2orf68	12.8270191730126	0.0718609512723659	0.116560883904976	0.616510006315231	0.537557969825439	0.797256583626243
GNLY	23.8499713636971	-0.962080768165069	0.367364104167366	-2.61887527183864	0.00882201973553087	0.106707833527175
ATOH8	5.77813692628816	0.0181632484326643	0.348683173753118	0.052090980580338	0.958456199664707	0.986342887217004
ST3GAL5	46.9702300964467	0.136891490261071	0.0931546294623182	1.46950818280528	0.14169500400248	0.436438531538581
POLR1A	20.5109590263988	-0.228168701326598	0.140963310083559	-1.61863892945864	0.105524973877988	0.379351098290667
PTCD3	35.8142421439176	0.0729556549943787	0.0663974799921606	1.09877144438302	0.271867770648932	0.601147080468973
IMMT	35.9274619434251	-0.0529329800883085	0.0906422416613158	-0.583976952887951	0.559235818051136	0.808403608676731
MRPL35	5.81403986031651	0.0944729168346013	0.155457773948482	0.607707896717403	0.543381224711546	0.800521393352482
REEP1	3.50149628324863	-0.773519983731945	0.241035722711843	-3.20915080565333	0.00133127646406219	0.0374171592520698
KDM3A	36.9369057931114	0.244198883276138	0.145371785353316	1.67982310104144	0.0929917391064157	0.355440383585752
CHMP3	5.31980084637074	0.178799474024246	0.164923003292076	1.0841390858472	0.278303135067332	0.606327922057363
RNF103-CHMP3	6.07554389377268	-0.0202748804716507	0.202010511630803	-0.100365472608204	0.920054180188721	0.973880929846611
AC015971.1	1.74192154392624	-0.343855945642329	0.363209110970581	-0.946716189809953	0.343783418398355	0.662960116668456
RMND5A	27.7091309169739	0.227122356641495	0.0985273022557194	2.30517177920916	0.0211569547241773	0.169961628747616
CD8A	1.65639501000348	-0.453891639314344	0.487527548393055	-0.931007162180726	0.351849859330372	0.6691782620241
PLGLB1	9.68976475695209	0.0465422557714412	0.181528274600354	0.256391219901731	0.797648766838222	0.927053219499376
CYTOR	8.05621314983644	-0.743101416330762	0.268182236460425	-2.77088231546768	0.00559046280531791	0.0848522369069317
RGPD2	1.53596160649794	-0.842913684629616	0.52256838806248	-1.61302081007019	0.106739986738372	0.382154243717185
KRCC1	51.4460470460725	0.18951335386446	0.0968895048774365	1.95597401497914	0.0504682152405939	0.263176069740044
THNSL2	3.335624977588	0.0952134162238914	0.295190766346912	0.322548761948723	0.74703700318596	0.903514651126622
EIF2AK3	23.6885916502482	-0.0509621089428605	0.131739480962419	-0.386840061692655	0.698874616777435	0.881825059516377
RPIA	12.1118333798217	-0.0667422606889684	0.136450351851526	-0.489132199245567	0.62474810661998	0.84414302796853
IGKC	3.58518814903782	1.27004312064571	0.546986500119243	2.32189116252201	0.0202387967968361	0.166162401701797
MAL	2.37406881652521	-0.114216680293308	0.328063988102225	-0.348153666466182	0.72772478234021	0.895090734489531
MRPS5	33.4783297753737	0.0718136726890711	0.0840868729355981	0.854041423850701	0.393082037736161	0.703663048123044
ZNF514	4.77680396908664	-0.221669350302631	0.177410188796664	-1.2494736170801	0.211491897316748	0.531522259528704
ZNF2	4.52661196911326	0.144440870874114	0.184456907112331	0.783060244993441	0.43359173511332	0.732304833747147
AC092835.1	5.88820342438708	-0.194121966014545	0.179447918944238	-1.08177329197597	0.279353276942929	0.607083219467728
KCNIP3	1.44373261632669	-0.138574191703105	0.304794082128155	-0.454648563828874	0.649362090797211	0.856483945365066
FAHD2A	7.12619921449864	-0.109999638757151	0.154783475076755	-0.710667845534567	0.477290089629463	0.761644298099982
LINC00342	3.47912731159124	-0.0372676829132316	0.2146322454491	-0.173635060450735	0.862152276280615	0.952607605675481
ANKRD36C	36.263297465695	0.0672496172425831	0.101652747831577	0.661562217226096	0.508251828479343	0.781383890941687
GPAT2	1.16857733823468	-0.129972624519192	0.428089043818494	-0.303611191166807	0.761424124514159	0.908801638447739
DUSP2	3.16934533233996	-0.613227648088697	0.456373986796567	-1.34369544678288	0.179046890310178	0.490919167926825
STARD7	21.3523828500152	0.0889995160396132	0.0870962867111401	1.02185201459604	0.306850946671767	0.632168009664982
TMEM127	15.5926824560688	0.184947887417718	0.115254277501962	1.60469434563563	0.108561086915587	0.385346678549832
CIAO1	18.8947928979595	-0.148537825204463	0.100364403105653	-1.47998514023044	0.138877212346007	0.43194025244353
SNRNP200	29.0845339055736	-0.00554278942298563	0.0817806969083845	-0.0677762556755293	0.945963745515045	0.981724742423256
AC021188.1	1.77903417898432	0.99213338990274	0.315060900942974	3.14902098906369	0.00163818428885782	0.0420852645361306
ITPRIPL1	2.60077309523954	0.719419837484727	0.244446449408994	2.94305701401714	0.00324988560711477	0.0612472128431755
NCAPH	1.31198652784616	0.678215117514843	0.507180822026742	1.33722547868555	0.181149047579894	0.493301721068595
ARID5A	34.8522741625509	0.300035838871319	0.114943969970489	2.61027906856141	0.00904683873505299	0.108048925989638
KANSL3	25.1683544070961	0.0670834584881573	0.08092864035756	0.828921111139002	0.407149048591837	0.714313799089589
LMAN2L	7.05317194075804	0.0200909734733442	0.13610996880771	0.147608390842612	0.882651832712243	0.960447711238824
CNNM4	10.8755002111632	-0.0854371355112072	0.13776744540117	-0.620154748913428	0.535155910105209	0.795987754283044
CNNM3	3.40344972868375	0.188675976251259	0.217277099884803	0.868365678441457	0.385194177597537	0.697513237260227
ANKRD23	13.1126599641514	-0.186415646766875	0.122561294679147	-1.52099932735609	0.128260006117979	0.417264352946155
SEMA4C	15.1262281533679	0.083840047632045	0.153278649939895	0.546977988551706	0.584393854458723	0.823387046616556
FAM178B	1.4975467241456	-0.121794682319138	0.284577046624707	-0.427984912218721	0.668662105107433	0.866675367643373
FAHD2B	2.25651009747352	-0.837375201602344	0.26073315481886	-3.21161764864194	0.00131989914253908	0.0373121488665497
ANKRD36	40.6573118611007	0.0339842194741344	0.0952145677054721	0.356922478283554	0.72114984130465	0.892380628864094
AC092683.1	36.5224405138465	-0.105905551983471	0.135863559007102	-0.779499320917505	0.435685637456693	0.733883831219807
AC092683.2	1.25353543525771	0.249007141432281	0.372811880332562	0.667916326084236	0.504187005369165	0.77914141813777
ANKRD36B	11.7609397599442	0.522399081434378	0.185350028727467	2.81844618541978	0.00482566995302337	0.0782062429086068
COX5B	11.5384915197831	-0.127144650637153	0.202607003398702	-0.627543216692021	0.530303216866934	0.793330475528031
ACTR1B	12.4653546686396	-0.016411284821371	0.12374129346736	-0.132625773995969	0.894489347781698	0.964329938966387
C2orf92	7.24723041516522	0.0392423923208943	0.15971378212371	0.245704483351964	0.80591100136313	0.929319140107724
ZAP70	3.13163126299273	-0.872983770131366	0.417980611128808	-2.08857479722269	0.0367460158387031	0.226828383957189
TMEM131	107.384412384315	-0.0221585722591298	0.0612134907239788	-0.36198837865735	0.71736071487354	0.890657251088844
INPP4A	133.170036039836	-0.186915301015896	0.10687892777816	-1.74885082496206	0.0803168086916159	0.333286047233085
COA5	6.65234054254157	0.255174277706741	0.148014083208739	1.723986475982	0.0847102846309326	0.341733695725062
UNC50	9.64053044801071	0.0172956661604215	0.123950915504293	0.13953641318464	0.889026283818427	0.962826098681662
MGAT4A	413.265162630787	-0.105598961748958	0.0755981924750214	-1.39684506059916	0.162460168598952	0.467311712566576
AC109826.1	10.9467054109529	0.164043178509224	0.164223513706912	0.998901891735131	0.317842219746162	0.641789638133658
KIAA1211L	24.412917872959	-0.226974981971965	0.121644820326482	-1.86588283301161	0.0620577599010827	0.294325691246641
TSGA10	21.0925898630909	0.0755043924318232	0.149256138154583	0.505871271797371	0.612947020938669	0.838343923259468
AC079447.1	21.4088616482202	0.0361504755126758	0.115272396463225	0.313609126051343	0.753817927404381	0.90553191405747
MITD1	22.0829123225192	0.0248164066369135	0.119879836010271	0.207010682220046	0.836001515992161	0.941037603898869
LYG1	2.12262840854208	0.416585241085082	0.266350161987041	1.56405101456387	0.117805588499356	0.400539000897809
TXNDC9	7.15534834444927	-0.11438755824877	0.136516825959012	-0.837900804133214	0.402086417113959	0.710230448531633
EIF5B	42.1589501442155	-0.162125344583458	0.105585440909495	-1.53548958253087	0.124663614045622	0.411290920749215
REV1	67.1118403110586	-0.130220111149747	0.0525206548455258	-2.47940760702148	0.0131600819913064	0.132631589333044
AFF3	22.3837288210167	-0.777595581001133	0.287793746160287	-2.70191966078391	0.00689404181769859	0.0944907880357844
LONRF2	6.17988606844991	-0.647077228183334	0.231235528797897	-2.7983469129819	0.00513649116843669	0.0809580434847793
CHST10	4.42229941456187	0.0183707614153649	0.200037498370848	0.0918365884645663	0.926827873492234	0.977103605010954
PDCL3	1.58739893012111	0.200805932387787	0.326515646587248	0.614996354651352	0.53855712783041	0.797906431258516
NPAS2	2.93544606991817	-0.698557632909985	0.254623315578785	-2.74349437058461	0.0060789090488407	0.0884344994766046
RPL31	36.8468930394716	-0.118711394047666	0.177808982647011	-0.667634403394195	0.50436699145756	0.779234211209558
TBC1D8	92.1847194496557	-0.302623539829627	0.275415460102505	-1.09878922453008	0.271860013366761	0.601147080468973
CNOT11	14.5708208961905	-0.0550652531642522	0.0949704159878453	-0.579814804341803	0.562039513027265	0.81014020004297
RNF149	270.051787840436	-0.375443163587505	0.177708122455647	-2.11269557293989	0.0346268324608283	0.219465011172112
CREG2	7.9218477350543	-0.563542342585407	0.274397872951627	-2.0537416581387	0.0400007023096255	0.236935758713507
MAP4K4	368.066852275842	-0.0734423541750591	0.0819786039987809	-0.895872222661309	0.370321011160116	0.685697979478463
IL1R2	2.58041873808911	-1.49638384533494	1.20188083906842	-1.24503511221195	0.213118843835661	0.53345830338606
IL18R1	3.00388121195598	0.0447161544502374	0.428968307592372	0.104241161080667	0.916977970061808	0.972352128804161
IL18RAP	1.65199070981289	-0.73880881296928	0.535877860065815	-1.3786888170348	0.167990718918696	0.474083847717991
SLC9A2	0.96724237932007	-0.07767938296775	0.338496298621375	-0.229483699774922	0.818492988311952	0.934641576602454
MFSD9	2.75692033955684	0.132624021523902	0.213129332077026	0.622270150389114	0.533764245349407	0.795086297870887
TMEM182	14.3354947771646	0.203123901357193	0.1646040578722	1.23401515116292	0.217197258518236	0.538519315721459
POU3F3	1.31209910009429	0.0732106291584426	0.314351724907734	0.232893995348461	0.815843721271994	0.934193287471364
MRPS9	16.6126956222545	0.0388986448155782	0.10821218238783	0.359466410871987	0.719246201140468	0.891872459767601
TGFBRAP1	22.4453902227972	-0.157674127512283	0.0846539947805725	-1.86257161190069	0.0625225614443182	0.295320174720852
AC012360.3	1.74217590866094	0.12290564972223	0.305971930789785	0.401689296808966	0.687912702506954	0.876164147252608
C2orf49	8.23107875750769	0.152341965117911	0.146289458301158	1.04137349941028	0.297702236804988	0.624203667358513
FHL2	1.01499533172148	-0.91291309307149	0.431688383635955	-2.11475019406905	0.0344512438557465	0.219227500293251
NCK2	343.959052277743	-0.241810306846649	0.167230848924397	-1.44596710715718	0.148186427851824	0.447557794843449
AC010978.1	6.83670854471617	-0.543356782246351	0.258924320187418	-2.09851582058051	0.0358596038468128	0.22404371997385
UXS1	25.7325211201355	-0.0687564537344763	0.093681644795076	-0.733937303138492	0.462986950673657	0.753192722153134
RGPD3	0.959744769861586	0.206490107371613	0.370109200753193	0.557916709315505	0.576901260917392	0.819180395123968
ST6GAL2	0.954856389195618	-1.54895596405883	0.405330437219127	-3.82146471576583	0.000132661396873017	0.0103130417173263
SULT1C2	1.89634271338423	0.682832352469292	0.476258993535227	1.43374164422742	0.151646003446683	0.452603128863267
SULT1C4	1.91726342793779	0.626391988429615	0.365893273119216	1.71195273170688	0.0869053797240355	0.346091168025868
GCC2	78.0277011155223	0.0542596545985634	0.0971357046333481	0.558596396694437	0.576437199735893	0.819029190219699
GCC2-AS1	9.20841990698424	0.174236622121545	0.135367027267524	1.28714226528151	0.198044706227143	0.515277384441236
LIMS1	197.609496373192	0.21802617455208	0.103291955955205	2.1107759315414	0.0347915758277073	0.220041974917101
RANBP2	69.2982723936405	-0.0925256974796082	0.121166893883482	-0.763621930992008	0.445092576157974	0.740119018804845
CCDC138	13.2850487647053	-0.211862616462163	0.130178353045818	-1.62747961934651	0.103635273699592	0.375362044851741
SH3RF3-AS1	1.05900361157991	-0.238961736455905	0.427464500434894	-0.559021243197482	0.576147222353573	0.818842948675591
SH3RF3	698.482785917731	-0.327248374594478	0.14320258120234	-2.28521282121367	0.0223003517770608	0.176113783399158
SEPT10	23.5681009414287	0.273560538499337	0.104670676467629	2.61353559307453	0.00896107492931243	0.107435540212071
SOWAHC	1.277252750715	-0.373096055964909	0.305309618389153	-1.22202522781105	0.221698086941305	0.543360532953352
NPHP1	2.46072228012179	-0.480322893622994	0.258507881700946	-1.85805899016516	0.0631606377039106	0.297290946764471
SMIM37	5.61465696945116	-0.456755921167461	0.223314512440021	-2.04534813334238	0.0408205484859566	0.23883737755042
LINC01106	1.37685063544996	0.37059796093592	0.339677753035282	1.09102806299306	0.275260534460938	0.603575545374462
BUB1	1.3302698531352	-0.367203371070071	0.613282911779903	-0.598750371185712	0.549339361704687	0.803686121379307
ACOXL	1.18173989460968	-0.198043047730718	0.37081652514359	-0.534072875134219	0.593291115543422	0.828130844865723
MIR4435-2HG	19.6462001205791	-0.823010769910588	0.190680342707006	-4.31618046321222	1.58752209103642e-05	0.00338505067582993
BCL2L11	14.350879216159	0.0271148397096975	0.184275364366255	0.147143053022571	0.883019108295144	0.960567248044116
AC017002.5	1.12337582879637	-0.931817699575864	0.442029497269234	-2.10804415843838	0.0350271699530681	0.221157165278974
ANAPC1	43.1574591371874	-0.14193322661635	0.0780633855632049	-1.81817923463533	0.0690367427381479	0.309070912450389
MERTK	323.03948411645	-0.0100421231523731	0.129169034843584	-0.0777440441862365	0.93803165791322	0.979414016731417
TMEM87B	34.9965029150802	0.214250044679869	0.0943319373924063	2.27123549671859	0.0231327256564429	0.179086651010408
ZC3H8	22.1392810962248	-0.193716956688684	0.114576153072794	-1.6907266607704	0.0908890199002741	0.352173184119688
ZC3H6	38.9358414850984	0.160423186726047	0.135563666852364	1.18337892778274	0.2366590047965	0.56247966649563
RGPD8	6.945162724022	-0.467985418738809	0.150605771852283	-3.10735380844379	0.00188770325147951	0.0460652257013263
TTL	26.9028111998245	0.176347840439718	0.0962045322831957	1.83305127372383	0.0667949463651994	0.304607159633768
POLR1B	7.2872513368117	-0.230699547039683	0.19256400764185	-1.19804084815663	0.230901114999886	0.555837672473082
CHCHD5	1.73897705159759	-0.0957138924890486	0.291982662693936	-0.327806766353722	0.743057770961939	0.901844225839803
AC079922.2	2.14080481063264	0.442268337267747	0.275604211939829	1.60472270780936	0.108554842295757	0.385346678549832
[truncated: 12,927 more rows]
