# Supplementary material for: Integrative analysis reveals generalizable human neurodegenerative disease-associated glial states
Source: bioRxiv. 2025 Sep 25:2025.09.25.678630. Preprint. [Version 1] doi: 10.1101/2025.09.25.678630 (PMC12485690; doi:10.1101/2025.09.25.678630)
Supplement: Supplement 10 [file media-10.zip › DAM_replication_DESeq_results/Mathys_2023_PFC_CERAD.csv]

	baseMean	log2FoldChange	lfcSE	stat	pvalue	padj
AL627309.1	7.1310488234773	0.150423088525037	0.127958487670021	1.175561631464	0.239770095360979	0.587613903655602
AL669831.5	23.8994098553868	0.069744999194767	0.0757360008559159	0.920896250218618	0.357104596520552	0.696704065760684
LINC00115	1.56094113437557	-0.153011497713481	0.195879602042103	-0.781150748308095	0.434713837185318	0.754351996980795
NOC2L	14.9722050135991	0.00608300419637464	0.0761410243321582	0.0798912839658958	0.936323722059533	0.97974957226189
KLHL17	2.27336599368117	-0.0226126228331825	0.130979010204658	-0.172643103638131	0.862931968777645	0.956618096915757
HES4	1.39936284142409	-0.433182348061385	0.210065190394124	-2.06213293715465	0.0391950813073817	0.241530383366091
ISG15	4.14334848060517	-0.549654719429186	0.247198288345341	-2.22353772393968	0.0261795625710724	0.194690572766949
AGRN	4.2215565180768	0.139336037999469	0.13170983618199	1.0579015359714	0.290100334870952	0.640684743703605
C1orf159	12.9304541858	-0.0915405519234091	0.0683753729998282	-1.33879418725276	0.180637683632244	0.52166783004565
SDF4	15.0737806201181	-0.0549815835729741	0.065314143227868	-0.841802109860866	0.399898730762959	0.729100820517536
B3GALT6	3.14108258476847	-0.000528350280846625	0.124665778911207	-0.00423813403695123	0.996618468408361	0.998734579301338
UBE2J2	24.3234784040011	0.0096098755540554	0.0528369266494999	0.181878019094556	0.855678454994949	0.953344352105078
SCNN1D	2.83982885510463	0.247813252106179	0.149186536459485	1.66109662431555	0.0966940423406054	0.384556988012025
ACAP3	17.3843207441922	0.169719388549114	0.0857376576673778	1.97951977190171	0.0477575157905248	0.26756040659669
PUSL1	1.10426236979313	-0.149840601706693	0.18818700851562	-0.79623244393226	0.425896943249761	0.747121753408873
INTS11	15.1154175221703	-0.0867805211378967	0.0528957818613538	-1.6405943552429	0.100881647520953	0.393588101562723
CPTP	1.68734376677568	0.133471875961857	0.159025558109994	0.839310847565384	0.401294897592374	0.730750576430604
DVL1	5.05407931885588	0.0741033921922023	0.0932782901975575	0.79443343177985	0.426943147973227	0.747551206417223
AURKAIP1	8.19404121418105	-0.102840513088134	0.104288643504484	-0.986114207955074	0.32407707232138	0.669478318660691
CCNL2	36.9294063808244	-0.0146901966592337	0.0468214888724027	-0.313749028768976	0.7537116599924	0.91538726012206
MRPL20	18.3982170957176	0.00320519025202071	0.0584788612837919	0.0548093820853701	0.95629032581669	0.987217635371934
ANKRD65	1.29264815657179	0.117631400588227	0.226676964740184	0.518938484653946	0.603803639490057	0.85110773179748
VWA1	1.32486382363329	0.279667124349196	0.215969564296915	1.29493766985014	0.195341732252482	0.538673309131966
ATAD3C	0.958479919008207	-0.465042796738552	0.211147627218857	-2.20245333970308	0.0276333016405307	0.20059680300823
ATAD3B	12.1784060239503	-0.121167665523034	0.0776265420935929	-1.56090510095045	0.118546143588368	0.427264234015069
ATAD3A	7.05211162314177	-0.00536234767904342	0.102003456096357	-0.0525702548154636	0.958074317404959	0.987765685040939
SSU72	20.3388442928738	0.121125527943533	0.0547433022603908	2.2126090853524	0.0269246081199341	0.197566261647009
FNDC10	1.49680769948318	-0.119863844562817	0.175639984989083	-0.682440530669984	0.494960434595379	0.78997095571919
AL691432.2	1.82273979929433	0.0381523869574157	0.16245926529693	0.234842788976572	0.814330755496549	0.938490886995752
MIB2	10.9475085514198	0.156101772546275	0.0812728992707575	1.92071125734334	0.0547681195952861	0.2866108642916
CDK11B	24.6327408062721	-0.0327111352273367	0.0568391025356031	-0.575504076737435	0.564950434313886	0.829828287780213
SLC35E2B	11.5930059809872	-0.0349910061638663	0.0752178408637239	-0.465195567461998	0.641791412677289	0.870319537907373
CDK11A	19.0685725412823	0.0770943960515132	0.0747511549276969	1.03134722301057	0.302378020785693	0.654152797220141
SLC35E2A	12.9093148503773	0.0342160679226552	0.083601703418821	0.409274769812313	0.68233802886756	0.88672850688187
NADK	16.5132074704537	-0.0118249595958148	0.078882142687616	-0.149906673334715	0.880838246655745	0.963088681970335
GNB1	187.779728107542	-0.056138531493677	0.0364750885241441	-1.53909239881672	0.123781740467831	0.437014601502936
CFAP74	24.1188551569451	-0.301856917162198	0.10153427638048	-2.97295581278431	0.00294946909369474	0.0541461577163517
GABRD	4.36169984235503	-0.403079950193512	0.163746119609027	-2.46161528075253	0.0138312940350509	0.137492831660947
PRKCZ	15.7572229346222	0.0363748712236384	0.0971534476528316	0.374406386005162	0.708101992545336	0.897691486399902
FAAP20	9.04112226088013	0.131676513598091	0.080070415965993	1.64450892392036	0.100071122495123	0.392361191314313
SKI	160.340406893179	0.0757447459036706	0.0524206069129641	1.44494217759501	0.148474127861106	0.475735585729286
MORN1	5.50578107209245	-0.363386791360376	0.125630525985071	-2.89250393971571	0.00382184388906398	0.0639473318882062
RER1	18.2393350847806	0.10008390428246	0.0585503899976567	1.70936358043842	0.0873836227029244	0.366091940793738
PEX10	4.61160540337222	-0.0746367983665924	0.112338760615113	-0.664390437974545	0.506440451246211	0.796208920884153
PLCH2	0.938241758480479	0.241018303740609	0.203031223998578	1.18709969330775	0.235188299318567	0.581445315111747
PANK4	3.04308503533872	-0.0250589786159949	0.115279621519237	-0.217375614924388	0.827915633331312	0.944119571759794
AL139246.5	1.35184369289665	-0.0205655628583436	0.178213472754142	-0.115398474315773	0.908129288204352	0.972730883484
TNFRSF14-AS1	2.19624962964285	0.216567117941419	0.147616913007427	1.46708878765487	0.142351903843889	0.467041827520502
TNFRSF14	14.8489783976619	0.0860825471198034	0.0847982122463843	1.01514577771625	0.310036342905778	0.659816400665726
FAM213B	1.83394876791539	0.12374672028224	0.160073067575759	0.773063964827648	0.439484526029228	0.756642086141735
TTC34	1.08523108608156	0.166200427721417	0.195746836203361	0.849058053478584	0.395848989665761	0.726054592580044
PRDM16	0.885104244145095	-0.109949524027851	0.212766905820873	-0.516760459544479	0.605323385189634	0.851962554796045
MEGF6	0.989835077915255	-0.464359924853146	0.221551148153201	-2.09594907868428	0.0360867083403014	0.230587204485376
TPRG1L	4.57844860175665	-0.111170937063666	0.104309567535761	-1.06577890878084	0.286523597283364	0.63735935389074
WRAP73	7.83458137174941	0.0553129847643318	0.0754572414789602	0.733037461749179	0.463535581229806	0.770751843789533
LRRC47	7.43246279081033	-0.0404105692057708	0.0733811062302789	-0.550694467305487	0.581843137981673	0.839846115510297
CEP104	18.4395149780842	-0.0682635154237714	0.0550266914794484	-1.24055278608322	0.214771002707759	0.559409390141678
DFFB	7.84563477989154	0.0137437228394157	0.0734762444461786	0.187049881808847	0.851621523036071	0.951659908794377
C1orf174	4.30667076567945	0.0750071256008693	0.107761926522239	0.696044772226579	0.48640079140217	0.785418162226869
LINC01134	1.4474345707878	0.0780959970378114	0.194079301883172	0.402392198859113	0.687395410358214	0.889335688245175
AJAP1	1.48240353360422	0.110205504592104	0.175613772387705	0.627544771083224	0.53030219830998	0.811155763236793
NPHP4	22.1945466955937	-0.0066165323282582	0.048724298117901	-0.135795333823954	0.891983079960778	0.968218536726901
KCNAB2	18.5976514153139	-0.052530215048916	0.0959923078146319	-0.547233588240796	0.584218263221207	0.840497288510148
CHD5	7.74394590953238	0.124918768744803	0.13673492544366	0.913583477955482	0.360935751251561	0.70097151430443
RPL22	10.7390743342333	0.0819952819550039	0.0753875528649982	1.08765013372749	0.276749589592509	0.628452624779787
RNF207	1.76518885989404	0.0899935504868313	0.16513812415969	0.544959263312248	0.585781535308806	0.840614712084749
ICMT	3.91550527964791	0.110378892432744	0.109117143954313	1.01156324691709	0.311746926260952	0.661413394264052
GPR153	1.2580986277061	0.160678501841073	0.206864864031446	0.776731720939559	0.437317067814513	0.75534744093642
ACOT7	8.3084363543674	-0.181070916735481	0.112511962155297	-1.60934813745008	0.107540238796281	0.405927684378983
TNFRSF25	15.4192863799444	-0.622997252666211	0.113156309625423	-5.50563423929691	3.67841538916683e-08	4.6044830404995e-05
PLEKHG5	16.8669591895982	-0.533304358031641	0.132129266134132	-4.03623189347206	5.43165312244223e-05	0.00488357968990664
NOL9	16.476563990786	-0.0974412434198764	0.0591927937892923	-1.64616733190085	0.0997293130380706	0.392009480403794
TAS1R1	1.134306190691	-0.426500053715779	0.197495798622216	-2.15953988232235	0.0308083066902315	0.213568963005901
ZBTB48	13.0547516170303	-0.111246395261173	0.0734067958110339	-1.51547815201671	0.129651359084615	0.447096182561084
KLHL21	8.64153772935757	0.0843830619245922	0.0933619599168867	0.903827019052645	0.366087132380773	0.704316102637493
PHF13	3.16182813221186	0.0528363014432247	0.125502413672596	0.420998289172837	0.67375633113944	0.883307865120785
THAP3	4.06009210400189	0.0755315922994449	0.0989965221811257	0.762972179580723	0.445479987600892	0.759933633980443
DNAJC11	30.1647372734021	-0.0294472412391787	0.0491410785148081	-0.599238806496792	0.54901364811975	0.821705919733668
CAMTA1-DT	1.60395057384765	-0.0137249046625624	0.177982146847869	-0.0771139403902901	0.938532903196055	0.980767605673053
CAMTA1	83.4743703964759	-0.0554363926393318	0.0394909367891197	-1.40377507212251	0.160385839231297	0.492439840923952
VAMP3	9.28286464388237	0.0392274995076628	0.0717545628454467	0.546689965795702	0.58459174903316	0.84061035832901
PER3	29.5577458133364	-0.198921328291766	0.141997736699895	-1.40087675279062	0.161250931621335	0.493473478459796
Z98884.1	2.9144702540858	0.175884274011578	0.206885310569325	0.850153515141141	0.395239742035974	0.725693300431014
PARK7	15.8834725001058	-0.0720520086161346	0.0798788408885323	-0.902016201220048	0.367048261508969	0.704850787623405
AL034417.4	2.19422153500034	0.402000318788357	0.175645372620333	2.28870429542885	0.0220965392860399	0.177766520301083
ERRFI1	4.69779197792973	-0.060608801695405	0.127565893614703	-0.475117603757526	0.634703151810752	0.866983116896911
SLC45A1	1.50604485131867	-0.435905563742391	0.1792655831991	-2.4316188080467	0.0150315176401476	0.144540612555671
RERE	378.357504012253	-0.0134291588245978	0.0359738922998418	-0.373302914031822	0.708923007875185	0.897691486399902
AL096855.1	1.49151705694159	-0.180148122719578	0.179985795485097	-1.00090188914099	0.316874243145084	0.665074965397326
ENO1	44.383451187357	0.0060666261865857	0.100322001839518	0.0604715423869863	0.951780080244449	0.985429858760925
SLC2A5	228.932816662319	-0.0977375214519298	0.0969750146260366	-1.00786292045259	0.313520274556902	0.663338248460087
GPR157	2.28816696084648	0.297463466809801	0.16149298056773	1.84195911032211	0.0654811311993196	0.314697024209869
MIR34AHG	67.5746957291506	0.0967732015619202	0.0615005791637738	1.5735331744473	0.11559541298794	0.422896776960204
LINC01759	3.87323871045727	0.0368159558852842	0.116431335173057	0.316203158115152	0.75184831080895	0.915244947770894
H6PD	18.1268320689495	0.0859427997556636	0.0586782764630841	1.46464424206004	0.143018004735215	0.467588985908672
SPSB1	4.25687569647083	0.0208232247799754	0.150300967095641	0.138543518264424	0.889810878604919	0.96739826351261
SLC25A33	19.6341446660527	-0.0677415149435921	0.059583812135635	-1.13691139448055	0.255575328265311	0.60554864452431
TMEM201	2.39380887600975	0.297752834594777	0.130203983180649	2.28681817039088	0.0222064384555375	0.178021878788567
PIK3CD	106.678639138396	-0.0904309218599277	0.0580460587420407	-1.55791665824904	0.119253005781757	0.42853164974177
PIK3CD-AS2	3.29164466567652	-0.320645944144251	0.156855650850878	-2.04421034502025	0.0409327716403748	0.246932897442749
CLSTN1	51.0072411919986	-0.201290247125114	0.0518235130280934	-3.8841490158337	0.000102688915640145	0.00749435602063945
CTNNBIP1	18.3747222605574	-0.125092054481702	0.0604719204073088	-2.06859735293909	0.0385838865479148	0.23969430393018
LZIC	8.72922518098323	0.0211763279760041	0.0695442212078246	0.304501619375695	0.760745759203457	0.918915797841861
NMNAT1	13.966025923457	0.0415226661212171	0.0645343201580812	0.643419904626011	0.519951671238572	0.805385596753897
RBP7	1.43888671307263	0.316636392668781	0.210257190400022	1.50594798715976	0.132080526391924	0.450583281462734
UBE4B	71.7620472620146	-0.0308760934523579	0.0366239106873976	-0.843058342837823	0.399195814967223	0.729074588642414
KIF1B	57.0684339271142	-0.106530571534003	0.0514258935364786	-2.0715356449458	0.0383087669470015	0.239530099155424
PGD	11.6852745423305	-0.0578475013187803	0.0879779476063926	-0.657522741694158	0.510844853061801	0.798346907211931
DFFA	11.4964685359016	0.0128951659069623	0.0697148683694933	0.184970096172557	0.853252490613168	0.95213408765619
PEX14	40.8424653661303	-0.0305012758660317	0.0397811188721252	-0.766727450881329	0.443243578909096	0.758713030955572
CASZ1	2.17600417993811	0.131395573464202	0.149090353955436	0.881315054785347	0.378147319887959	0.71214962615737
MASP2	1.01688766951831	0.0644614069632957	0.227258516390428	0.283647926542615	0.776680204795524	0.926148148555582
SRM	11.9173160101062	0.103409137086413	0.099542898924375	1.03883991930932	0.2988791923384	0.649311782481895
EXOSC10	14.5954213822065	-0.0194143655346722	0.0583115665197575	-0.332941930621845	0.739178117265211	0.91032542983399
AL109811.1	3.74794479221827	-0.169722379210654	0.122419691341695	-1.38639770571655	0.165625496634316	0.500909598611136
MTOR	37.4912171496221	-0.0798285755638654	0.0389504163150051	-2.04949222925539	0.0404140069266457	0.245741964631511
UBIAD1	5.8505132261341	0.156281374280146	0.0993379330010659	1.57322957664591	0.115665669147171	0.422907915732859
FBXO2	3.79580348355301	-0.310216270699716	0.181108724865969	-1.71287314252416	0.0867358802552411	0.364144307400696
FBXO44	7.92406379747071	-0.105253643268182	0.0880474641251318	-1.19541936061437	0.231923225104678	0.577679261463171
FBXO6	2.52561845853518	-0.133664044390687	0.13291533715652	-1.00563296343511	0.314592161133322	0.663738762357199
MAD2L2	1.96957090717137	0.207120391563919	0.16709081894058	1.23956775648801	0.215135312876785	0.559728167601634
AGTRAP	5.8175297026702	-0.0391773807804697	0.103633894024811	-0.378036366857837	0.705403578290339	0.896517823424359
MTHFR	37.9653354324561	0.0800898525854343	0.0551571519403494	1.45203024028595	0.146493197021463	0.473556631047288
CLCN6	22.593625986499	0.10364471137053	0.0536160158933679	1.9330923725601	0.0532248195375987	0.282295817909972
NPPA-AS1	1.8893713637478	0.262188512120064	0.147971755392377	1.77188215024427	0.0764141220154361	0.341359105381737
KIAA2013	10.8999321253521	0.122029940370495	0.0750001579505089	1.62706244500205	0.103723836098846	0.39908209257071
PLOD1	10.9495835526359	-0.108628228746531	0.114775133414303	-0.946443933586342	0.343922206089259	0.685950494536791
MFN2	16.4380982724155	0.045333225450318	0.0613107958959785	0.739400374564238	0.459663914904692	0.768477646068521
MIIP	9.21099165129444	-0.14255016008087	0.103266521306697	-1.38041020726846	0.167460379163165	0.503163109080429
TNFRSF8	2.13612811755583	0.0115098152518043	0.208823830675238	0.0551173456333362	0.956044977332849	0.987147481293779
TNFRSF1B	174.977032689881	-0.0367523993021768	0.106762319362538	-0.344245043772185	0.730662009960368	0.906347030954599
VPS13D	134.392843968709	-0.0192248693696916	0.0266005636031433	-0.722724136845724	0.469849383500583	0.774434240612502
DHRS3	62.566955458105	0.0783720874204718	0.0681077458073806	1.15070740473661	0.249852629195758	0.598755698578466
PDPN	21.7938494874272	0.213863951117371	0.121011374500658	1.76730453645255	0.0771772405275503	0.343041467105567
PRDM2	93.9998343126934	0.000249817990808237	0.0298611442647667	0.0083659885432789	0.993324984769345	0.997401466474871
KAZN	29.7743120421582	-0.128997719190548	0.0939641867837207	-1.37283920189151	0.169802340756213	0.50548600555172
TMEM51-AS1	3.7519586711585	0.185680111218915	0.138518066033071	1.34047576995902	0.180090716606281	0.5208009969674
TMEM51	64.5851700151149	0.215157345873153	0.0777164067659027	2.76849322847941	0.00563161559078735	0.0812880683679896
C1orf195	0.934218075945318	-0.395191408826068	0.221501256373664	-1.78414973935586	0.0743993367875744	0.337505950664677
FHAD1	11.6042723575893	0.0836361943630684	0.159390436883895	0.524725297189514	0.59977416890514	0.849443925384382
EFHD2	31.0280744492557	-0.071660802595619	0.0601173067063577	-1.19201618505043	0.233254899077435	0.579425734656097
CASP9	7.29971714566631	-0.0142421591526251	0.0847214114405331	-0.168105782357295	0.866500060426443	0.957474556317474
DNAJC16	21.5151702304093	-0.0837631793732155	0.0457229217056161	-1.83197346644904	0.0669553738325138	0.318962321880073
AGMAT	1.68545130909729	-0.278580917351542	0.18239848423125	-1.52732035315793	0.126681370807807	0.441584879257816
DDI2	44.7105284622454	-0.00489192726500889	0.0478359478399397	-0.102264666760182	0.918546600073546	0.974780148328902
PLEKHM2	53.0499730017762	-0.0361362919813807	0.0382961351744203	-0.943601536207178	0.345373306932031	0.687292880794743
AL450998.3	0.976069530480923	0.0739338897007447	0.206638931922671	0.357792643490881	0.720498496279884	0.902564790174824
SLC25A34	2.39110827595113	-0.142494220190951	0.153475703641388	-0.928448065785733	0.353175195470235	0.694393333209493
UQCRHL	1.76955911373726	0.0981410657572127	0.190512057954147	0.515143591492951	0.606452683299004	0.852690183536283
AL450998.2	7.37726388917465	0.038534679947599	0.0945325631382704	0.407633927065273	0.683542452400419	0.887196373778263
SPEN	77.8864431000564	0.0200875318834916	0.0376048672629022	0.534173721264754	0.59322134857309	0.845994920884748
ZBTB17	10.416275935047	0.0242003185753658	0.0685207918553242	0.353182120639568	0.723951910951776	0.903870191627558
EPHA2	1.7559233709794	0.281831399687184	0.193085784065992	1.45961755315379	0.144395212323812	0.470545394213964
AL451042.1	1.10928855390384	0.17630297904549	0.218204181416027	0.80797250493267	0.419106410361369	0.742996544139128
ARHGEF19	1.910243264462	-0.110476125223758	0.168858771684585	-0.654251621764244	0.512949708539741	0.799229183103887
FBXO42	74.200657206522	-0.0539548664570276	0.0383754037230965	-1.40597521387259	0.159731485008987	0.491672054396024
SZRD1	14.3233385390637	0.206904416072934	0.0609324885905988	3.39563377204419	0.000684699062304986	0.0223873447136728
SPATA21	1.75754074890051	-0.295461820699657	0.175435581433219	-1.68416132169931	0.0921504959562413	0.376195698083584
NECAP2	13.613006827845	0.0853732365071727	0.060168962042141	1.41889162800214	0.155930613461348	0.486976318756412
LINC01772	2.274734374755	0.188812662896771	0.136786333137698	1.38034742627906	0.167479699110823	0.503163109080429
NBPF1	41.1446499500653	0.133030744477418	0.0759664948000244	1.75117655260533	0.0799155030278806	0.349571771011465
CROCC	29.6507664253399	-0.00173427735992158	0.0774722256741232	-0.0223857949714338	0.982140211484348	0.994497143082013
BX284668.5	3.22295857604581	0.291743874328446	0.14121748388175	2.06591893800304	0.0388361343542019	0.240211294277963
AL049569.1	2.00930652846189	-0.148338627807845	0.187913737563139	-0.789397463599507	0.429879737881244	0.749790240490542
ATP13A2	20.2518704923664	0.0872351298996736	0.0703843932162076	1.2394101293408	0.215193652099709	0.559736015613133
SDHB	26.369464927768	-0.0225820698476985	0.0449006494822103	-0.502934147013743	0.615010572321699	0.857452853050103
PADI2	225.659486386695	0.239018451492342	0.133017656951268	1.79689266049775	0.0723526620401845	0.332439943263796
PADI1	1.65220712706769	0.280493257177578	0.246027952832168	1.14008694519733	0.254250080196916	0.60373768519676
RCC2	53.9496279103413	0.0364090800415719	0.038634902723149	0.942388293364503	0.345993878554418	0.687977436374192
ARHGEF10L	66.4460747363278	0.112504646170875	0.0611777620293231	1.83897943368621	0.0659182111020177	0.315836051588319
IGSF21	284.400073077344	-0.0682707495195804	0.0707214243094868	-0.965347491034937	0.334370792287746	0.677686593548969
IFFO2	2.13123193466483	-0.0210258615649549	0.152751402679674	-0.137647584219223	0.890518946668383	0.967601474017814
UBR4	53.4581692328947	0.00838804836780141	0.0358463336435063	0.23400017561687	0.814984842325396	0.93857099180306
AL035413.1	15.7440651750045	0.148601900970466	0.0641103052233534	2.31790974091846	0.0204542269431469	0.169882769686404
EMC1	7.57777265111783	-0.125734020809126	0.0840134195122277	-1.49659449096494	0.134498804470828	0.453956276962259
MRTO4	6.21955308473956	-0.0176913103627786	0.130824350463561	-0.135229491299529	0.892430430567107	0.968255474158176
AKR7A2	3.15979911945449	-0.16747561412549	0.115895579763192	-1.44505609676996	0.148442129438758	0.475735190438793
PQLC2	4.25188317988793	0.233989736814	0.10574745525521	2.21272215250278	0.0269168071664156	0.197566261647009
CAPZB	315.495727795518	-0.107624038664956	0.0461045675513532	-2.33434656002531	0.0195775825946534	0.165549813158755
NBL1	9.33119236799932	-0.128584561339621	0.127749557858128	-1.00653625339682	0.314157681469789	0.663418346912569
TMCO4	29.3666436585991	-0.0904945389398242	0.055039160404833	-1.64418458192683	0.100138080727496	0.392435809373573
OTUD3	9.78180726989416	-0.0125972227189175	0.0715181317149037	-0.17614026564808	0.860183748010004	0.956015384498133
PLA2G2C	1.2602493864788	-0.3418910210893	0.313681416730118	-1.0899307477416	0.275743650941453	0.627637542818308
LINC01141	82.6126221970123	-0.113111281357253	0.111966433632528	-1.01022491909033	0.312387543052252	0.662364551790718
CAMK2N1	17.9150622557499	-0.173906202434885	0.106241019471673	-1.63690261350753	0.101650819779443	0.395088147189631
MUL1	3.88088280278146	0.0683078470156688	0.111430725680972	0.613007288593233	0.539871520403387	0.81675021411435
PINK1	9.54286169597714	-0.243746165573174	0.112208899338037	-2.17225342206478	0.0298365531841706	0.209164188010214
PINK1-AS	1.6298761045836	-0.0976006621741903	0.177916343067588	-0.548576148156962	0.58329635822415	0.840132672210895
DDOST	12.3282669823991	-0.102113310082903	0.0778229373329923	-1.3121235664233	0.189478445672028	0.533852799270391
KIF17	1.65213384977937	-0.330959227252082	0.213778340524938	-1.54814199810609	0.121588112417004	0.43318786331239
SH2D5	0.90949362287567	-0.471742778629866	0.238283141197085	-1.9797572596195	0.0477308110730237	0.267511211139646
HP1BP3	113.800765375304	0.0862877119987372	0.0576423630557845	1.49694959443683	0.134406374193924	0.453876536357709
EIF4G3	409.142825934079	-0.0118054193419267	0.0360448551743471	-0.327520232355615	0.743274442846398	0.911609093555962
ECE1	3.08402254903321	-0.118888185193486	0.154432375613316	-0.769839774343499	0.441394942726779	0.757917570202161
NBPF3	5.51744420774457	-0.0281636337014165	0.135350821456676	-0.20807877926645	0.835167456213326	0.945669849327357
RAP1GAP	5.76050486182379	-0.1163689636187	0.124722730643675	-0.933021294660064	0.350808973682231	0.692203058197686
USP48	51.148484318628	0.00217352100723607	0.0374512950162621	0.0580359372430857	0.953720002975492	0.98677788869388
HSPG2	1.09571800355919	-0.100718870684802	0.221895292357298	-0.45390269263858	0.64989886545453	0.873535713878679
CDC42	57.4892346116908	-0.0135281051470077	0.0355473301011673	-0.380565997741794	0.703525315837874	0.895798426726898
ZBTB40	26.4868199558314	0.184420167524	0.0596903405836595	3.08961493133925	0.00200416148149473	0.042248743095069
C1QA	97.7098176535389	-0.0327240832472558	0.109765669548739	-0.29812675840988	0.765606419387928	0.921299423294351
C1QC	119.738883224283	0.128193298216516	0.125958684395779	1.01774084757598	0.308801129701897	0.658447415235115
C1QB	157.645413196226	-0.0134473472025726	0.102970349764136	-0.130594362681832	0.896096202461996	0.969147523314876
EPHB2	53.1135202681411	-0.0366769874207804	0.0721591166441664	-0.508279329438625	0.611257464128271	0.855742482579542
KDM1A	27.0247335088692	-0.0290002726185153	0.0465590747598793	-0.622870466564884	0.53336964707534	0.812548941778039
AL031428.1	11.1144521075378	0.049734217796796	0.0749869046896487	0.663238708180221	0.50717768424191	0.79657785694958
LUZP1	67.2958616314228	0.0504310474694901	0.0370159713005476	1.3624131880809	0.173067524036312	0.51007756639849
LINC01355	7.36347044844769	0.037621243595624	0.0838640675303156	0.448597888267517	0.653721757424193	0.875463194747964
AL109936.6	0.901221964781199	0.0524582911311143	0.213289849539979	0.245948371402839	0.805722198646801	0.935422529186689
HNRNPR	43.2490041803049	-0.0465121669273399	0.0405718123941205	-1.14641580404429	0.251623146556122	0.600683855142374
ZNF436	1.11424853242174	0.0147035645291785	0.1938503412059	0.0758500833050428	0.939538370141544	0.981110168976718
ZNF436-AS1	1.82262533124042	-0.233675378512155	0.143180294867887	-1.63203587985182	0.10267192791252	0.397029478165757
ASAP3	1.12756619212276	0.0392841856822551	0.186990916998351	0.210086063605974	0.833600502395828	0.94497904710088
RPL11	60.2449869505322	0.151154148232396	0.125907658156117	1.2005159213189	0.229939033013228	0.575643774850923
ELOA	12.5557649324234	0.0782105399042786	0.072329623507968	1.08130716172832	0.27956050276245	0.630627023256348
ELOA-AS1	10.9762045354021	-0.0895758887044079	0.0759501745663737	-1.17940332877216	0.23823761026146	0.585885142324289
PITHD1	9.39984021922768	-0.181507032548004	0.084449618313212	-2.14929369928967	0.0316111256633639	0.216023832658291
LYPLA2	6.66651431742203	0.185355749088099	0.0897579258812252	2.06506274814523	0.0389170635530196	0.240412737387756
GALE	8.51437007503004	-0.0271221985391734	0.10762329430037	-0.252010484491182	0.801032959844346	0.934308918855647
HMGCL	16.6646874133119	-0.0108207121112969	0.0591080958730783	-0.183066497938489	0.854745842283973	0.953016711197392
FUCA1	8.35374890237579	-0.00407829355383487	0.0869226534128945	-0.0469186500147714	0.962578063900074	0.989145974777645
PNRC2	11.0983901092352	0.123412458132232	0.0742518733826404	1.66207871276531	0.0964969931682741	0.384365525229915
SRSF10	44.6574248876266	0.0228505042500654	0.0456242202253416	0.5008415297227	0.61648265529225	0.858118842684752
IFNLR1	22.6806882419465	0.681936917876747	0.116394187298278	5.85885716207784	4.66063343435496e-09	9.9371362868211e-06
AL590683.1	0.983928095079513	0.433567841171419	0.237678478244951	1.82417795827767	0.0681251727450269	0.321050900921859
AL138902.1	2.30883952377991	-0.0500580933857718	0.149439405069712	-0.334972515197181	0.737645819369841	0.909488959446086
STPG1	5.43568737030102	-0.0931584415763934	0.100841180093721	-0.923813480661501	0.35558343525562	0.695645926227569
NIPAL3	24.9547773493906	0.0990315627479123	0.0640659861824018	1.54577442179631	0.122159056443568	0.433959455409475
RCAN3	9.78520274976409	0.0340666513154777	0.0996898161999837	0.341726493377598	0.732556732273507	0.907090120457431
NCMAP	10.9590391034039	0.0258765320604623	0.141833260236653	0.182443328294693	0.855234825289691	0.953142328483574
SRRM1	59.0275264297518	0.0567040292315541	0.0374161514852805	1.51549603528469	0.1296468336048	0.447096182561084
CLIC4	18.6165890214695	-0.127831707128721	0.130892298747641	-0.976617481332332	0.328758561319371	0.671805652655301
RUNX3	14.4330965760105	-0.137466907098127	0.139477234888338	-0.98558669598074	0.324335969154716	0.669791893938663
SYF2	8.19904008908733	0.245481108135478	0.0953495835757267	2.57453781054551	0.0100374114967751	0.11331949061223
RSRP1	137.013579676135	-0.0129125798746056	0.0649499097539984	-0.198808280465866	0.842412718415563	0.948834791514019
RHD	2.80477960515765	-0.370601179767219	0.208671037677709	-1.77600678988145	0.0757317980197478	0.339938973066086
TMEM50A	16.157291039462	-0.00815263105312291	0.0601035089861035	-0.135643179419156	0.892103368652075	0.968218536726901
MACO1	38.9825177726367	-0.0887866962063654	0.0457840904752576	-1.93924778858165	0.0524711731141889	0.280090221290869
LDLRAP1	7.62460080983849	-0.099587476008768	0.0793915593225105	-1.25438367577863	0.209702583066552	0.552982299158895
AL606491.1	1.00970110088618	-0.181524561308225	0.196881880485569	-0.921997295335312	0.356529986448034	0.696373681096901
MAN1C1	63.3846768666215	-0.207548159575962	0.0551033728651693	-3.76652369508859	0.000165536379807744	0.0100500184524816
AL031280.1	4.69299339863174	-0.469154201241215	0.147697731549218	-3.17644825225279	0.00149090385678676	0.0350421103347125
SELENON	3.04006821839345	0.129688565286049	0.112313138535269	1.15470520170107	0.24821116867651	0.596450119545469
MTFR1L	8.12591680426718	-0.044050979722302	0.0792151138423923	-0.55609311892105	0.578147198863442	0.838028520119108
AL033528.2	2.71318177908597	-0.00127673364439793	0.149255482146566	-0.00855401507560175	0.993174966671021	0.997317928921818
PAQR7	5.16745724049293	-0.171399329985599	0.108147207539423	-1.58487060262854	0.112995736975951	0.416821891835409
STMN1	23.9335536778394	-0.402835734836846	0.140936302948785	-2.85828226232976	0.0042594131792461	0.0688665463107172
PAFAH2	8.86912197593442	-0.158935440858191	0.0753774237835068	-2.10852842775143	0.0349853064533813	0.22766758940609
EXTL1	1.15919958405575	-0.116598345224362	0.203017375999238	-0.574326924729828	0.565746592537503	0.830275441677811
PDIK1L	11.1477728274657	-0.00678778288153399	0.0736753325669487	-0.0921310110865931	0.92659394994071	0.977136628479128
ZNF593	1.79198336432545	-0.0430693010172493	0.176596071122956	-0.243885952520779	0.80731914899996	0.936132996409993
CEP85	8.85258024826354	0.0739110915964027	0.0780847146752503	0.946550063015464	0.343868100378364	0.685950494536791
SH3BGRL3	13.938563056482	0.194608338925161	0.125994063654548	1.544583397665	0.122447064550372	0.434255985273659
UBXN11	5.40285647349284	-0.055270600778971	0.117653409076501	-0.469774749519011	0.638515956435374	0.868200682655256
CD52	1.15350491759558	-0.520432150853075	0.333377443172563	-1.56108987428909	0.118502546867043	0.427264234015069
DHDDS	14.5202146572909	-0.0590078696940188	0.0672003485769119	-0.878088744234463	0.379895560772166	0.713918565163005
AL513365.2	4.4152523283424	0.113966553016227	0.111230933049399	1.02459405753266	0.305554769608883	0.656284472075409
HMGN2	11.9006529252545	-0.259239908535412	0.089118221296907	-2.90894392597587	0.00362651899325809	0.0620708669430929
RPS6KA1	82.9425100940061	0.0419843407913617	0.036756446420197	1.14223068006629	0.25335814646336	0.602512800504405
ARID1A	154.789479944288	0.00825929687281359	0.0280170572797839	0.294795302387921	0.768150255206183	0.922188108023832
PIGV	2.37661010642249	-0.0524100078935342	0.140684701495999	-0.372535231878247	0.709494385364686	0.89772092245386
ZDHHC18	5.35548848289771	0.158821975957633	0.103581382029127	1.53330620664023	0.12520042607702	0.440064169990667
GPN2	6.67630237028691	0.149982796753937	0.0793526493306686	1.89007926035269	0.0587473604223172	0.296317794627605
GPATCH3	3.45709288826584	0.00412949210598252	0.109282525999464	0.037787304678543	0.969857266542977	0.99070013709903
NUDC	19.0226747260205	-0.0864762813436318	0.0857579282452798	-1.00837652113397	0.313273740032807	0.663301258333046
SLC9A1	8.77971938829169	-0.0667375404602487	0.0836520769125624	-0.797798965948046	0.424987161479805	0.746930450434067
WDTC1	28.977852089155	0.0844905196931687	0.0667327430794232	1.26610290232803	0.205476243670202	0.546987435428023
TMEM222	11.7161995630308	0.105242290557567	0.0665189404575647	1.5821402120003	0.113617565514559	0.418082387895658
SYTL1	1.3644615601125	-0.302548106670356	0.272402474112751	-1.11066578104987	0.26671223656875	0.617446894802016
MAP3K6	2.92336071892063	0.427988947318745	0.179247335043639	2.38770047663218	0.0169541530776556	0.153824767774673
WASF2	203.03440603356	0.103008433592396	0.0435426971094672	2.36568794379987	0.0179966062750722	0.157721285176425
FO393419.2	1.79514955495612	-0.136488675214273	0.189111003512953	-0.721738411191521	0.470455321516041	0.774710709968
AHDC1	24.4039990468082	0.090727055828339	0.0705234953737148	1.28647985111292	0.198275646311599	0.540208839211503
FGR	15.9546858055075	0.529741628456804	0.155092830690107	3.41564227114589	0.00063631779607886	0.0214915492297812
IFI6	7.87196033502819	0.12732528313643	0.207173211779131	0.614583719791786	0.538829668631764	0.815899421148031
FAM76A	8.2819985465491	0.0338758995134648	0.0813394985361098	0.41647539169947	0.677062170791361	0.884942017607589
STX12	66.9731599996004	-0.0528555712813405	0.0444047001834496	-1.19031478791609	0.233922690662216	0.579949527929165
PPP1R8	9.41728463444989	-0.0276701794970631	0.0737541307704994	-0.375167861216674	0.707535630487304	0.897691486399902
THEMIS2	41.0585054520108	-0.0212178948366925	0.127627056008835	-0.166249191199895	0.867960849055658	0.958159484587904
RPA2	18.7215027501127	0.0022423115007435	0.0619473559183772	0.0361970493736327	0.971125238708147	0.991320615628293
XKR8	2.51670759849869	-0.015550430667972	0.139754730733365	-0.111269440299952	0.911402688002122	0.973481577706712
EYA3	70.8454337589195	0.0371303052379141	0.0384710110256175	0.965150232552748	0.334469569894391	0.677702732917973
PTAFR	60.1736231694211	0.0724654510359167	0.0598083806683652	1.21162703664783	0.225655180314717	0.57133792026278
DNAJC8	15.6227874464532	-0.00105209766251998	0.0570489768067068	-0.0184420075768352	0.985286240932615	0.995436177802835
ATP5IF1	18.1685682584073	-0.229526388086553	0.088227024317218	-2.60154289304031	0.00928054588405925	0.107875504142978
AL353622.1	1.92731631598626	0.275183798406379	0.153739645329569	1.78993387045008	0.0734645430275444	0.33510339385272
SESN2	9.13982625417795	-0.0647981801561019	0.11029530692016	-0.587497165251174	0.556869853754555	0.826116501418892
MED18	1.27769069301728	-0.0282267464909107	0.168987427822707	-0.167034594552944	0.867342828775014	0.957831425783728
PHACTR4	95.1286929275332	0.00532844072016901	0.0327478156822278	0.162711332318288	0.870745724002961	0.959601264915026
RCC1	23.4062451374672	0.024259765109432	0.0895058124848265	0.271041225546605	0.786359325157255	0.929764154953025
TRNAU1AP	23.9160655611604	0.0631859652137463	0.0579857156214499	1.08968156271874	0.275853440519179	0.627637542818308
SNHG12	14.7509513174361	0.196241585021047	0.126443412459775	1.55201114240315	0.120659557536936	0.431486630432382
TAF12	12.587806638158	0.0338261285601058	0.0619630057828057	0.545908451870041	0.585128868309301	0.840614712084749
RAB42	1.71418832281781	0.398236571578807	0.263937127797981	1.5088311936304	0.131341926976417	0.449601038911904
LINC01715	0.93705924836213	0.0170673783434271	0.196202321191549	0.0869886667995352	0.930680520541696	0.977991041968937
GMEB1	17.3432799070992	0.0586299029159407	0.058109591351028	1.00895397046883	0.312996709821799	0.662996862629911
YTHDF2	33.778979416998	-0.00163018339319044	0.0404330024767744	-0.0403181384841964	0.967839493116714	0.990189226428071
OPRD1	1.10795810635586	-0.408993886297446	0.196394116366077	-2.08251598298946	0.0372953645263957	0.236211615904148
EPB41	134.828715558052	0.0865788632965369	0.0381562663947267	2.26906014338191	0.0232646686929542	0.182926545140281
SRSF4	77.3642701030393	0.0326688871696682	0.0386286692552194	0.845716091171171	0.397711144336951	0.727787987889773
MECR	9.96967202841826	-0.121400977221346	0.0763459052446364	-1.59014392235364	0.111802367441295	0.413873879129366
PTPRU	1.19105464243177	-0.257452439223114	0.199194984124084	-1.29246446819534	0.196196343255201	0.538673309131966
LAPTM5	155.826675361553	0.134501769899882	0.065305360829249	2.0595823710638	0.039438482967774	0.242329912842333
SDC3	8.60309443139037	0.0424951137311972	0.0973186315351	0.436659589853259	0.662358239722305	0.878193276464804
PUM1	158.360308728193	-0.0809121947079658	0.0237111447639009	-3.41241199080151	0.000643907153002635	0.0215477898174088
NKAIN1	1.10006888253147	0.172755794328565	0.213928949263621	0.807538179957497	0.419356486979296	0.743133835722182
SNRNP40	17.686445015404	-0.0585883083256476	0.0521013460206571	-1.12450661643979	0.260798165207146	0.610965833733815
ZCCHC17	19.8036845175965	-0.0553347508152071	0.0516501744696725	-1.07133715197222	0.284017860582843	0.635527221768956
AL451070.1	1.14452967349615	-0.119059271985084	0.201337995551796	-0.591340306427431	0.554292428159151	0.824560399708495
FABP3	1.15762020844642	-0.262123845699074	0.246734859179497	-1.06237054046904	0.288067502215754	0.638687666945323
PEF1	5.7655400380176	-0.0476583549260565	0.0850854242025803	-0.560123609568973	0.575395127570468	0.836281261952404
COL16A1	1.48982107988113	-0.0291058499796119	0.181704783461037	-0.160182079003181	0.87273764598984	0.960449002093966
ADGRB2	4.22599561240028	-0.265845474202223	0.137908976322001	-1.92768796703635	0.0538939496968841	0.284533016840341
AL136115.2	1.03359586435109	0.0393289583414859	0.249010193294531	0.157941158235909	0.874503165491643	0.960744983226019
PTP4A2	24.68615017278	-0.107452404271092	0.0713965473457612	-1.50500841099106	0.132321914315118	0.45068566206142
KHDRBS1	66.9244646524189	0.0268601825053587	0.0528888766882912	0.507860710743836	0.611551029850072	0.855890736922709
AL445248.1	3.12474757842186	-0.0895241072496687	0.123826558268339	-0.72297985586957	0.469692260267689	0.774383010737783
TMEM39B	12.0822868273445	-0.0387779152514775	0.0739565266443354	-0.524333916301458	0.600046310966026	0.849494267650746
KPNA6	52.4571569260029	0.0097614287592337	0.0328805789281208	0.296875209544602	0.766561783298045	0.921656693459842
TXLNA	17.1304147355087	0.100218411573242	0.0781866560845874	1.28178408685006	0.199918397957063	0.542013095278685
CCDC28B	1.10716826457743	0.181026227163921	0.182578660975217	0.991497178240854	0.321442869528882	0.668565158194708
TMEM234	3.24915584667261	0.00496956133857071	0.116165835695907	0.0427798871225768	0.965876997060528	0.989533249951543
EIF3I	5.18370868372956	-0.0289389242397903	0.110131062092345	-0.262768048268934	0.792729364109178	0.931633397121747
LCK	2.9156812886766	-0.0186883372814918	0.241277324902263	-0.0774558375473623	0.938260922213437	0.980640354624338
HDAC1	17.334968568862	-0.0853502626935898	0.052205092075389	-1.63490302000303	0.102069379300599	0.395581793316396
MARCKSL1	3.67603542214497	-0.421431050023397	0.169471542525071	-2.48673637912425	0.0128920891655585	0.131880478918301
TSSK3	1.49677377266348	-0.198958277973251	0.16373997510506	-1.21508677307172	0.22433299778645	0.570483897080042
FAM229A	3.07919609407003	0.417373744317903	0.135309940084683	3.0845756346998	0.00203842772878152	0.0425888039683891
BSDC1	32.4415179646911	0.119663677899358	0.0538977827992791	2.22019667014871	0.0264054202587051	0.195680683893334
ZBTB8A	1.24113543038199	0.0235466988343756	0.183754864913522	0.128141907129681	0.898036672308334	0.970191627520947
ZBTB8OS	35.351342549859	-0.078022772193181	0.0443343743919063	-1.75987082852408	0.078429710440068	0.345706860105734
RBBP4	34.6267097829842	-0.0332440587893995	0.0371604811533303	-0.894607867218647	0.370996744820513	0.70644634044988
SYNC	3.66144686570256	-0.154497580338758	0.141788109774427	-1.08963706889492	0.275873047395242	0.627637542818308
KIAA1522	1.69047337283541	0.158738422456415	0.164776078379631	0.963358419604419	0.335367685360865	0.678383997209473
YARS	27.727347743509	-0.0969981245261769	0.0909768993134307	-1.06618411111157	0.286340423217029	0.637190602613242
S100PBP	49.0648541802497	0.0717542071954472	0.0524130822576538	1.36901330936265	0.170995114611521	0.506689307968229
HPCA	3.79948769884688	-0.354987639983424	0.173513017850866	-2.04588476634379	0.0407677094733673	0.246439070024304
TMEM54	1.27755330111891	-0.0874857187803065	0.180349256625786	-0.48509054274526	0.627612120275614	0.863089550825904
RNF19B	22.4982772012707	-0.157460577737524	0.0822860017856816	-1.9135767241145	0.0556742614704827	0.288921541184615
AL020995.1	4.33485716487561	-0.0242865896945373	0.148407484789067	-0.163648010941336	0.870008246895094	0.959284359109728
AK2	22.7827110802736	0.000750543093482036	0.0568072912755775	0.0132120908536385	0.989458583376646	0.996787156875466
AZIN2	33.1422968130704	-0.278237614038023	0.147294367825758	-1.88899017759568	0.0588931448723126	0.296528414861318
TRIM62	6.05593017621418	-0.0900385491568828	0.0876296575607856	-1.02748945577502	0.304190047961818	0.655215679263139
ZNF362	34.4437200199458	-0.0549438826210936	0.0522155478374411	-1.05225138673535	0.2926842289307	0.643096606108399
A3GALT2	1.22586127040745	-0.139424670442129	0.206137224745455	-0.676368232929765	0.498806881102787	0.79165171208625
AL513327.1	17.3824758828637	0.0561469369951571	0.155062125172205	0.362093173512247	0.717282404775448	0.901283035129951
PHC2	192.753820384657	0.163379400337371	0.0682118401548339	2.39517655536805	0.0166123638514614	0.152484336090443
AL513327.2	2.61340304423351	-0.0984304139559992	0.154517833451806	-0.637016529141923	0.524114077050378	0.808600640890727
ZSCAN20	1.8806752051951	0.345493773573198	0.148126949323856	2.33241672194187	0.0196787792574125	0.165893624079947
CSMD2	3.96547217935816	-0.164828679573341	0.126559042342646	-1.30238564169191	0.192784588419571	0.536711431106529
SMIM12	15.3535393129683	0.0605135345189983	0.0701614472362816	0.862489827429127	0.388418028544201	0.720947528419624
DLGAP3	1.47155547508524	-0.158271211559095	0.182138404136861	-0.868961229286759	0.384868337320561	0.717470738878848
AC114490.3	4.39036936542365	0.18014585150214	0.0986118412510308	1.82681764397394	0.0677271921100809	0.320327395208842
ZMYM1	16.9526848228083	-0.0556878807871916	0.0560394718556166	-0.993726010314107	0.320356276140894	0.66805520533836
SFPQ	87.6388719721119	-0.0507141276171196	0.0384885994826245	-1.31764024409395	0.187624106915339	0.531601092906716
ZMYM4	132.335706705378	0.0232292333354835	0.0281515362465977	0.825149758507082	0.409286573084394	0.73713069908104
ZMYM4-AS1	2.22900517596575	-0.0234153936455937	0.192544807562133	-0.121610101783906	0.903207812807868	0.971895460044116
KIAA0319L	94.6368709680453	0.0240327150887997	0.0311931918433462	0.770447449222035	0.441034516227875	0.757440937477603
NCDN	11.2495087049688	-0.270145793418158	0.100933817651217	-2.67646463499145	0.00744034175346409	0.0952376506607646
AC004865.2	2.46273595618044	-0.0900182157476983	0.138436800631106	-0.650247732808928	0.515532212796794	0.801324544469085
TFAP2E	4.38630520683603	-0.192373626462786	0.09787835681513	-1.96543579931706	0.0493638194656153	0.27234866922969
PSMB2	12.1725959604823	0.0664064540691756	0.0626674904047309	1.05966352953177	0.289297700253177	0.640133287111104
C1orf216	6.07711611169551	-0.0983526934437874	0.0941988222562615	-1.0440968484322	0.296440583845455	0.64735198865572
CLSPN	3.82923548089922	0.115558431799615	0.220141097145277	0.524928935569697	0.59963259347224	0.849443925384382
AGO4	116.905174989601	-0.000442798955158643	0.0414626097836351	-0.0106794762189188	0.991479172776217	0.997085125553019
AGO1	24.6815049793837	0.0979410950222352	0.0492372610008325	1.98916619307031	0.0466828620754106	0.264217564078689
AGO3	107.966627513244	0.0345487723315815	0.0319743625153016	1.08051481292389	0.279912994109649	0.63078878096428
AL138787.2	3.23999023607803	0.0573543483247428	0.155134299768489	0.369707720409569	0.711600278712173	0.898411005140128
ADPRHL2	11.5969875306069	0.0627672979480714	0.0849773154949083	0.738635923981764	0.460128104048549	0.768477646068521
COL8A2	11.8844957002278	0.139125192787357	0.0803617920537553	1.73123556894169	0.0834097578189272	0.357576799815851
TRAPPC3	13.3190801838487	-0.0384505242409156	0.0654708558288953	-0.587292219631343	0.557007465606991	0.826116501418892
MAP7D1	21.3045430836946	0.0934346934549151	0.0512449068696913	1.82329716575555	0.0682583953526352	0.321282486578538
THRAP3	72.617165010604	-0.0233999212355702	0.0323000934170599	-0.724453670564651	0.468787260237792	0.773689536281466
SH3D21	1.09936391161909	-0.25202482380093	0.195168525812591	-1.29131899086503	0.196593088063997	0.538673309131966
EVA1B	2.17465060568787	0.407767585332196	0.159711797052447	2.55314631015198	0.0106754641411338	0.117468464931961
AL591845.1	3.04838483072186	-0.0256983088679262	0.1398349697647	-0.183775981867545	0.85418919889663	0.952818222333446
STK40	34.4897780334542	-0.0256670027580855	0.0584095908953382	-0.4394313051101	0.660349047350003	0.877656239940203
LSM10	6.43684279142664	0.238985386737398	0.107549813768265	2.22209019582622	0.0262772107172349	0.195118094504842
OSCP1	3.13054865404424	-0.319312461366115	0.132726043365185	-2.4058011018045	0.0161370477579784	0.149760334070188
MRPS15	5.20705970973906	0.0533342154076939	0.098098167081371	0.543682078824714	0.58666026683329	0.841111666289421
CSF3R	182.167243446291	0.0138688820927313	0.0626970956162274	0.221204538366874	0.824933175681945	0.943250136940502
GRIK3	1.1185536691409	-0.170111249595035	0.198392225621987	-0.857449172021296	0.391196693876868	0.723047759270868
LINC01137	2.37373575621419	0.0163495313592914	0.137425805870451	0.118969878006056	0.905299220127771	0.972351030072954
ZC3H12A	1.58836507906752	0.176029153222007	0.173616869434114	1.01389429377315	0.310633194489176	0.66033597452962
MEAF6	14.7692577829009	0.0053591487871588	0.0608896910957767	0.0880140577282467	0.929865503052288	0.977624979392196
SNIP1	5.624914568857	0.0098623963519707	0.0871718994071111	0.113137334611825	0.909921676260077	0.973481577706712
GNL2	11.7789442919483	0.0031742467310958	0.0628867575118994	0.0504755986265499	0.959743394087188	0.988282748499468
C1orf109	4.26559720397184	0.064428543012379	0.106181430029288	0.606777880036156	0.543998329709674	0.819110607439718
CDCA8	1.41349132667427	0.431330056465707	0.279703077406703	1.54209978833565	0.123049346398524	0.435398647462772
EPHA10	1.031754063862	0.00187004968090169	0.210946412763053	0.00886504613378868	0.992926809205049	0.997317928921818
MANEAL	1.14791327206044	-0.0936890684075307	0.208925210191847	-0.448433524712025	0.653840351466654	0.875463194747964
YRDC	1.88494020073972	0.313652570572718	0.149205672443213	2.10214910356101	0.0355402166279211	0.228780788211862
C1orf122	8.33625182751073	0.128566176652126	0.102033397824533	1.26004013777157	0.207654883215641	0.550097467517472
MTF1	17.2837825796297	-0.0562149251007908	0.0694128731200937	-0.809863107143417	0.418018857603531	0.742323259478987
AL929472.2	2.85948626723581	-0.237632483611131	0.160331212076833	-1.48213489147238	0.138304406452286	0.460860296115287
INPP5B	45.45782154052	-0.174386054350017	0.0592093818653364	-2.94524362282036	0.00322700460973753	0.0575063322256915
SF3A3	20.3417416871829	0.173941659177547	0.0694458518973862	2.50470912840936	0.0122552131826035	0.127545739222513
FHL3	6.57024533699514	0.33203742598715	0.106703303157652	3.11178207385549	0.00185961721383343	0.040341260053
UTP11	4.34672808568669	0.101604870822026	0.10011717045546	1.01485959261331	0.310172762070115	0.659918527996645
AL139158.2	1.24714961733832	0.136100373050687	0.224325099362638	0.606710410192089	0.544043112331653	0.819110607439718
RRAGC	10.7262081565734	0.0621021021433284	0.0693608891621261	0.895347549512654	0.370601329421585	0.70638811648238
AL139260.1	26.7843449564236	0.117751277820747	0.0689503620087363	1.70776881208872	0.0876792481869661	0.366660907590493
MYCBP	0.96699049522615	-0.0624072911427262	0.198175602966981	-0.314909051408938	0.752830708975266	0.915244947770894
RHBDL2	2.19214019319189	-0.178159717398533	0.156161154432597	-1.14087090381642	0.25392364912851	0.60343868200919
AKIRIN1	22.6194756450291	0.0549528053336721	0.047569922876196	1.15520063962875	0.248008272865682	0.596140740256468
NDUFS5	13.1985940982652	-0.177109359502325	0.117460776961699	-1.50781702695595	0.131601363077846	0.449668119033162
MACF1	291.63358891192	-0.0371299814528384	0.0275381203467591	-1.34831212099079	0.177558015233752	0.517504700858493
PABPC4	24.4105265072561	0.131754695731284	0.0583317111303188	2.25871473985961	0.0239011349893267	0.185504128817317
HPCAL4	2.58267022076351	-0.326355231592909	0.16405256776028	-1.98933327316029	0.0466644294045827	0.264213432800985
PPIE	7.84608559718168	-0.0548273989783206	0.0879188117179731	-0.623613967329273	0.532881135583101	0.812389092372499
AL033527.5	0.957555248111453	0.0345792983103363	0.219186905067098	0.157761697943364	0.874644581234287	0.960744983226019
AL033527.4	0.904060969094163	0.213909945817372	0.224357525329134	0.953433344852437	0.340370553308996	0.682416142522292
TRIT1	20.9558785790467	-0.0664103302614666	0.0540981268034259	-1.22759019924625	0.219600842783793	0.564488626434655
MFSD2A	5.58504446499658	0.0884831489561736	0.128064536516256	0.690926242058758	0.489611893874949	0.787750197465946
CAP1	61.4793087072357	0.0882428385926262	0.0459370262057337	1.92095235328081	0.0547377146224009	0.2866108642916
PPT1	35.9965940969851	0.112162892066117	0.062684003907569	1.78933834908676	0.0735603415479235	0.335103504166763
RLF	94.0297992301122	0.0134161966085091	0.0566531662610651	0.236812829607537	0.81280199804205	0.937703472271593
AL050341.2	2.0496119531416	-0.179467080686669	0.151354864618776	-1.18573711613895	0.235726132008176	0.582336732622251
ZMPSTE24	16.1803973662716	-0.0415502419457879	0.0548691854656075	-0.757260046658283	0.448894082141841	0.761838613065687
COL9A2	16.5345744434986	0.183121157976373	0.108888941551728	1.68172410684497	0.0926223511871128	0.377083631060463
SMAP2	322.241720041585	0.0815595517518815	0.0745420521822639	1.09414148610316	0.273892929809159	0.625627789623769
ZFP69B	1.83542492510107	0.0446651583168258	0.147326043369235	0.303172183921916	0.761758646062864	0.919395745793971
ZFP69	2.35645631300723	0.211268939122911	0.13077044023687	1.61557106285052	0.106187084523034	0.40339573368783
AL603839.3	13.0042694330534	0.038967825807533	0.0702170520472115	0.554962429657861	0.578920358659915	0.838302741146719
EXO5	2.3564208065899	0.111055741407269	0.132892134812705	0.835683327412781	0.40333307719767	0.731884033699115
ZNF684	4.71238602144715	-0.157764450973042	0.100099389620936	-1.57607805172915	0.115007816542062	0.421638826305645
RIMS3	5.26267140261525	-0.0409245858846691	0.107596817560669	-0.380351267002797	0.703684684337231	0.895798426726898
NFYC-AS1	1.18380275025014	0.376241678998324	0.184138674473966	2.04325180504934	0.0410275178347823	0.247197583910777
NFYC	48.1988657435226	-0.0180367146363591	0.039132817270999	-0.460910200036275	0.644863033430708	0.871684009658253
CITED4	2.20660443840532	0.119775443253927	0.173959941853542	0.688523127667899	0.491123411218731	0.788513006931966
CTPS1	12.0869958175914	0.120768760852147	0.11400842481754	1.05929681113853	0.28946462678143	0.640133287111104
SLFNL1-AS1	3.98906079191711	0.0391488901472083	0.115811173607884	0.338040699593974	0.735332517381438	0.908228102017904
SLFNL1	3.87411630411092	-0.341275473430967	0.163729630058781	-2.08438431888257	0.0371252230535026	0.235384007677794
SCMH1	84.3922459226522	0.0362995107054511	0.0464767596259391	0.781024989642179	0.434787797172855	0.754351996980795
AC093151.3	1.58084106301186	0.225121103707199	0.228949912538049	0.983276653009364	0.325471297507043	0.670688427161371
HIVEP3	325.282945324611	-0.123984046376873	0.0730820932943683	-1.69650376430074	0.0897905178940298	0.371122536573912
FOXJ3	92.3743071125728	-0.0382693049292342	0.0295276625319449	-1.2960492517087	0.194958517169302	0.538673309131966
RIMKLA	1.91448378103972	-0.091195894679461	0.201967377134209	-0.451537748192177	0.651602025191816	0.874958184974166
PPCS	9.55197902571665	-0.0164572548703447	0.0723247790718782	-0.227546562623981	0.819998766908529	0.940727112631083
CCDC30	25.5423269054308	0.047126586328592	0.0897189865960797	0.525268821200119	0.599396328625501	0.849443925384382
PPIH	10.4388710610209	0.081954342070228	0.0721648925090426	1.13565390622537	0.256101438676497	0.606056083354163
YBX1	32.2097815694814	0.240441909177432	0.0934691126271221	2.57242101074214	0.0100989998178182	0.113670868990148
P3H1	11.2123805033149	0.0835967348037117	0.0656949149569231	1.27249932294649	0.203195764490443	0.544673069848606
AC098484.3	1.76669144448553	0.354190612077642	0.150984982806063	2.34586649277956	0.0189829057039161	0.162661256935437
SVBP	9.08962641278367	0.114316235972749	0.100613659192239	1.13619002519657	0.255877044237344	0.605806407961371
ERMAP	27.9516106570585	0.0880861204130237	0.0681745829193453	1.29206687655478	0.196333985627673	0.538673309131966
AL512353.1	1.43294095605368	0.192025164916346	0.192012003014279	1.00006854728798	0.317277336125997	0.665266119932635
ZNF691	8.76149099738237	-0.0568237245953614	0.0876434676256579	-0.648350939719392	0.516757994001846	0.802212946069563
SLC2A1	2.75015978056238	0.0935419834609328	0.21095906393869	0.443412962280296	0.657467061832232	0.876211795503712
SLC2A1-AS1	0.894948948713376	0.0839525913109338	0.270432868582007	0.310437824185842	0.756228034371701	0.915862025592818
EBNA1BP2	4.52532366832833	0.0689874153312166	0.109301807742598	0.631164449664724	0.527933004015713	0.810045921352939
CFAP57	0.888061512805158	-0.452080604360413	0.218181721356365	-2.07203702285404	0.0382619886432776	0.239438230817995
AL139289.2	2.64468356639591	-0.101101138545736	0.134885052754072	-0.749535522887531	0.453534496364534	0.765318894559379
ELOVL1	8.10181417535167	0.20194929711626	0.0946779105516649	2.13301387767803	0.0329235877919172	0.220055775993894
MED8	6.29005360851957	-0.176761774878978	0.0934636434744746	-1.89123565386419	0.058592893901375	0.295738566614143
SZT2	24.8521154104002	-0.0400656946157778	0.0498520400496702	-0.803692177408553	0.421574772995447	0.744628943740843
HYI	5.24547736882958	0.117608391704376	0.0998969072820467	1.17729762516394	0.239076734472296	0.587001404709657
PTPRF	2.60212229051896	-0.126202526114454	0.144972834126315	-0.870525342730715	0.384013375867548	0.716872999977881
KDM4A-AS1	1.64765086385619	-0.187117036004672	0.17889278077442	-1.04597309737514	0.295573453389987	0.646523926269338
ST3GAL3	1.26304730901233	-0.180434485850257	0.186432538756893	-0.967827220791869	0.333130666696843	0.676367188198936
AL451062.1	1.06853007556548	-0.0207257187151192	0.205679699972352	-0.100766962991025	0.919735453028849	0.975132034303248
AL357079.1	2.16919664576522	-0.15107736480942	0.155382461892743	-0.972293545675095	0.330904533870582	0.673711409983435
IPO13	4.99194684101202	0.068355905610233	0.099307292384503	0.688327150694726	0.491246787789446	0.788521780716015
DPH2	2.31419139289607	-0.0643004370633639	0.155822568801301	-0.412651630364002	0.679861867999745	0.885528402367565
ATP6V0B	41.3367375896909	0.0413354500141037	0.0696573914612514	0.593410823273472	0.552906247293872	0.824206262313678
B4GALT2	2.80032693239943	-0.00497426132699068	0.130972381599407	-0.0379794676270375	0.969704052675419	0.990679237879433
CCDC24	5.539786496545	-0.11067284052112	0.100546520076602	-1.10071278883449	0.271021678440591	0.622403223684539
AL139220.2	5.51578650493565	-0.453073303726559	0.139906082109044	-3.23841034568768	0.00120197792072095	0.0309836277491539
DMAP1	8.04501402405177	0.0155993547840839	0.0746589540752732	0.208941512472251	0.834493897025383	0.945409246478203
ERI3	50.0774616235205	-0.0779409844886581	0.0427329761549929	-1.82390723749185	0.0681660973280391	0.321142361938442
RNF220	20.1566155250617	-0.213431290437551	0.109298922296629	-1.95273005399189	0.0508515905138903	0.276085845187273
TMEM53	2.49725577297917	-0.0218307816004396	0.155989005445798	-0.139950771133195	0.888698886421269	0.966751521854041
ARMH1	15.4258381166374	0.0812948473979814	0.118919202780869	0.683614130409051	0.49421885948317	0.789800661985003
KIF2C	1.65069931195413	0.253587558098179	0.259258803285536	0.978125158661973	0.32801242609639	0.671486289058919
RPS8	50.6279727271387	0.109347245078726	0.115978354344925	0.942824595989023	0.345770628762608	0.687716768960811
PLK3	30.7533390982908	0.0812466483089173	0.0942727713406381	0.861825181900581	0.388783725397296	0.721297015440482
BTBD19	12.9082974055772	0.209030880094388	0.11291129950702	1.85128398138214	0.0641287093466249	0.311056544360863
PTCH2	5.11287525692949	0.147018555342224	0.100397076988205	1.46437087366095	0.143092641841748	0.467692076312248
EIF2B3	57.1801769090125	-0.0223452647248758	0.0616657412937647	-0.362361081794621	0.717082218343771	0.901283035129951
HECTD3	5.76323502383586	0.0864039829956029	0.0841994828554841	1.02618187268326	0.30480586423091	0.655215679263139
UROD	5.16568763526823	-0.0311465616467604	0.100355268171638	-0.31036299552795	0.756284930959925	0.915862025592818
ZSWIM5	10.6143161336761	-0.177198405689217	0.0939187120863724	-1.88672099257767	0.0591978626001246	0.297284017263412
MUTYH	7.60628168856823	-0.0899371780829755	0.0780991834258312	-1.15157642036535	0.249495175469751	0.598283337706626
TOE1	2.9163379587333	0.0215296342946053	0.125761954720471	0.171193540546175	0.86407158641782	0.956945440438731
TESK2	21.0571613436692	-0.0647508645402812	0.0741919317395522	-0.87274806063261	0.382800415380046	0.715768004815072
CCDC163	0.988895082776286	0.199552088864106	0.246941507396585	0.808094560399795	0.41903614878083	0.742996544139128
MMACHC	1.55077638452743	0.183752324781636	0.169581016877935	1.08356659350557	0.278557009432408	0.630615530787154
PRDX1	16.4198722635402	-0.0700997807093929	0.094602074072196	-0.740996234986307	0.458695723157576	0.768181515723386
AKR1A1	49.3898711097825	0.00631723691639241	0.0515012844271234	0.122661735268595	0.902374965813827	0.971713301931556
NASP	53.9996820027978	-0.120534536408606	0.0619073229017762	-1.94701580941966	0.0515328393372499	0.278499522994116
CCDC17	1.07101493266532	0.123085908036502	0.1924154618941	0.639688239317509	0.522375302870766	0.806835495741092
GPBP1L1	99.1203452474468	0.0140161573307274	0.0292746100201601	0.478782034024538	0.632093699070904	0.865663283045811
TMEM69	7.63053071466379	0.0713991450287335	0.0769943450072779	0.927329728202564	0.353755363807684	0.69480179034474
IPP	3.83343344165408	-0.185511450975974	0.111347433627075	-1.66605951240232	0.0957015616150103	0.382600317139867
MAST2	46.0128847876586	-0.0258149694573549	0.0482889416561045	-0.534593813241949	0.592930762647601	0.845894029956983
POMGNT1	8.70183918035638	-0.112646860398724	0.0742259004890839	-1.5176220114068	0.129109714651775	0.446552971266397
LURAP1	7.15527041283408	-0.097557736793609	0.140112697196432	-0.696280485249938	0.486253191904961	0.785418162226869
RAD54L	1.07511858056535	-0.347351107060612	0.295412080740311	-1.17581889741997	0.239667253215202	0.587613903655602
LRRC41	17.9782057878879	-0.0310328316130719	0.0552443317089024	-0.561737840844785	0.574294648298339	0.83549543092433
UQCRH	20.3353507587039	-0.0716097405942372	0.0695199325473057	-1.03006055918581	0.302981578314425	0.654779990552812
NSUN4	15.0628302781411	-0.0074394075944549	0.0673691237236849	-0.110427554690598	0.912070301274701	0.973481577706712
FAAH	3.2867874584508	-0.0956139815024507	0.130984488825683	-0.729964153463207	0.465412096256878	0.771807436631578
MKNK1-AS1	5.35209927678643	-0.609494770172226	0.185916755690771	-3.27832081572023	0.00104426638802137	0.0284410143087936
MKNK1	225.221083134718	-0.275024961940531	0.0567009708122214	-4.85044538040346	1.23184553203702e-06	0.000483823541201382
ATPAF1	15.6723492746787	0.0692215004298111	0.063748579065377	1.08585166045539	0.27754462632454	0.629345722864443
EFCAB14	30.8859504811428	-0.0124872765630854	0.0417999755179297	-0.298738848728012	0.765139312826634	0.921108835760217
CYP4X1	1.32994022667112	-0.217432040432932	0.209075987343457	-1.03996658437752	0.298355425629752	0.648628354581281
CYP4A22-AS1	1.17247846315608	-0.314069644650021	0.241400767520469	-1.30103001691323	0.193248180385894	0.537401009826338
TAL1	63.001220500209	-0.0248544990979175	0.066942322523593	-0.371282294383465	0.710427284042002	0.897961315576463
STIL	2.90646506450322	-0.0334158560534557	0.190090872586906	-0.175788850872778	0.860459828954897	0.956128229945384
CMPK1	21.4492000626918	0.0344948628043308	0.0487022157405281	0.708281179404852	0.478770662303549	0.779184428339088
SLC5A9	4.50492821322079	-0.170274738478689	0.197971508777285	-0.860097190400491	0.389735469846987	0.722379179575432
SPATA6	162.78963027374	0.0308664424452012	0.10511902861397	0.293633254151846	0.769038162219693	0.922512021469934
AGBL4	23.4578468304327	-0.604294964563192	0.111290340411783	-5.42989591304379	5.63869291215599e-08	6.01124940813772e-05
ELAVL4	21.010702134389	-0.325242075500875	0.101996964716455	-3.1887426886185	0.00142893008329227	0.0340847528460599
FAF1	205.852737394498	-0.0383053310527526	0.0232037941336383	-1.65082187991066	0.0987749510402335	0.390107474007802
RNF11	18.8908023044583	0.00976489910115454	0.0519808997130807	0.187855522991213	0.850989909430455	0.951245086747269
EPS15	209.377189986009	0.0541980906666337	0.052063595774333	1.0409978385195	0.297876551402685	0.6484285042737
AC104170.1	2.09015742684559	-0.0859311044106854	0.193875333199378	-0.443228661390954	0.657600349760879	0.876291795555194
OSBPL9	74.6094786443025	-0.0472938079338061	0.0330580509677002	-1.43062904646179	0.15253655820358	0.482638993255976
NRDC	120.24460778	-0.0129615683026511	0.0321715823633665	-0.402888740636219	0.687030074683405	0.88899683926567
RAB3B	1.0038582182199	-0.634714832240623	0.226142903815777	-2.806697984022	0.00500521442962622	0.0763052353035458
TXNDC12	17.4197346174301	-0.0868384199840778	0.049709560396463	-1.74691587073976	0.0806519324248487	0.351363723253295
BTF3L4	31.1029028219672	0.00439920455386191	0.0457240048244773	0.0962121443812572	0.923352085740934	0.976422245139732
ZFYVE9	22.569338393738	-0.21152867349887	0.0655257076593526	-3.22817839066372	0.00124581257069338	0.0315683406071286
CC2D1B	9.72525054074223	0.13463885168348	0.0674098464374984	1.99731728818454	0.0457907264866142	0.261575298668287
ORC1	1.65633157703058	0.0268891779372777	0.183400876706221	0.146614227915333	0.88343652279623	0.964400972991057
PRPF38A	8.80375838078918	0.0151547709941063	0.0700655673831432	0.216294130770891	0.828758483758295	0.944266417570489
TUT4	121.914566102487	0.0421889100234293	0.0323034384308798	1.3060191754417	0.191546036697141	0.535351522228344
GPX7	2.50750557312475	-0.0169492577283652	0.144822758739417	-0.117034490130535	0.90683272210602	0.972492688237661
SHISAL2A	15.8179299839124	0.254628655037795	0.128483782092203	1.98179607489346	0.0475020689609079	0.266529465880282
COA7	2.61284328729539	0.199599792882091	0.137553744321474	1.45106768170272	0.146761014695173	0.474114316953563
ZYG11B	40.1048370678959	0.0583956133361328	0.0386852004052616	1.50950784083803	0.131169053084261	0.44942564675909
ECHDC2	41.8511858864039	-0.0804433217187722	0.055087073955703	-1.46029396630249	0.144209299604082	0.470247716100267
SCP2	38.4066256525208	-0.0161326245314467	0.0474151124559144	-0.340242249692996	0.733674103418808	0.907743371047758
CPT2	5.02167477937971	0.0528526508877554	0.0926202583636083	0.570638128434781	0.568244967091745	0.83139458228059
AL606760.2	1.33708328224556	0.112782119754232	0.16992844366429	0.663703599716619	0.506880034991994	0.796502897689567
C1orf123	8.85226959904818	0.0699337396152147	0.0826385454802649	0.846260533856029	0.397407419179162	0.727499783055193
MAGOH	9.51567948611505	0.0809810751014742	0.064938015358084	1.24705189487121	0.212378469947892	0.556550713017481
LRP8	25.2983272804594	-0.0649060507366341	0.0902303730733411	-0.719337053875164	0.471933270560316	0.77521506307646
LINC01771	2.03963859667851	-0.140481386384803	0.165181231005009	-0.85046821318666	0.395064825668982	0.725693300431014
AC119428.2	6.23197650682462	-0.0609911335086732	0.141915039150936	-0.429772164201747	0.667361383265127	0.880812751877289
GLIS1	0.977758703009364	-0.147189719263352	0.215626090094085	-0.682615536919154	0.494849813802621	0.78997095571919
NDC1	18.8113947698899	0.0384456532638311	0.0671869612053749	0.572218962937045	0.567173642135384	0.831047002978397
YIPF1	19.8927523318589	-0.154532585913178	0.0538704289412408	-2.86859765088811	0.00412295905561971	0.0677700043007975
DIO1	1.10162505924	0.121543986368066	0.20235437449344	0.600649166455287	0.548073683306965	0.821514081395948
HSPB11	19.9127403418179	-0.0395006649572081	0.0535176111577132	-0.738087222181909	0.460461448005155	0.768477646068521
LRRC42	3.92362833944571	0.0887481778212317	0.100740829100066	0.880955404219255	0.378341957982766	0.712254505914831
TMEM59	31.6439844505541	-0.0394493540221038	0.0519293413729961	-0.759673683106212	0.447449663290726	0.761230879218171
TCEANC2	12.6705222423196	0.0562928111401422	0.0744340331292489	0.756277858038326	0.449482620658731	0.762592714940499
MRPL37	4.95799562725514	0.102062649740565	0.0924383619909955	1.10411573228123	0.269542937622524	0.621013946282213
SSBP3	41.3754084156771	-0.0424938322583289	0.0729567722966866	-0.582452196288552	0.560262132062411	0.828135860759602
ACOT11	15.8730015556946	0.402375463106482	0.133356562194605	3.01729031166311	0.00255045425263359	0.0490747780912328
DHCR24	3.65295146787828	-0.380008452919427	0.147185067944622	-2.58184106734525	0.00982748310723806	0.111965790362999
USP24	123.758672475967	0.011751658148035	0.0406017463632009	0.289437258262516	0.772246786538521	0.924058629767292
PLPP3	1.76999756826966	-0.425837003633808	0.220808325054943	-1.92853690424874	0.0537883785424163	0.284173999909934
PRKAA2	2.53263243268068	-0.521603188559725	0.192994628661987	-2.70268241233422	0.00687824314847453	0.0909773442866174
DAB1	48.7637771626675	-0.338756159684508	0.0949460762939472	-3.5678795049491	0.00035988192240222	0.015923764738812
MYSM1	37.1579673505966	0.0225766623873575	0.041630352041486	0.542312550344497	0.587603211247291	0.842052609492637
JUN	29.2058578558081	-0.0102363970997056	0.137969525769036	-0.0741931744901518	0.940856676851861	0.98185085000492
LINC01135	5.87447955978758	-0.0482989978458219	0.105424195518043	-0.458139591281545	0.646852156540526	0.872062545626539
LINC01358	4.96311978225231	0.0969023800377263	0.136197114750024	0.711486291141927	0.476782942947365	0.778653969245465
FGGY	49.0018835851916	0.103708005631831	0.0731031058446653	1.41865389210955	0.155999945765011	0.486976318756412
HOOK1	2.19336973516612	-0.405740458652989	0.171316065991831	-2.36837366246979	0.0178664811808014	0.157355091868621
NFIA	189.994702766923	-0.0216355722902265	0.0519126180091874	-0.416769046138214	0.67684734545577	0.884808664638042
TM2D1	37.873022697055	-0.0413305421937209	0.0376608481962248	-1.09744055626086	0.27244885273324	0.623569870732036
AC099791.2	2.36756259857841	0.174326996749778	0.151534462459228	1.15041155602925	0.249974402760009	0.598855210464388
PATJ	23.4702311325771	0.0304328130216009	0.0736190761854037	0.413382163951071	0.679326640249038	0.885162601540386
USP1	7.23288844528026	0.0316734434577812	0.0830240394393362	0.38149725876593	0.702834304885813	0.895492743761377
DOCK7	56.2109691964303	-0.0289473413782957	0.0415121051710349	-0.69732289555129	0.485600742735932	0.785048293516987
AC103923.1	1.31356434353929	-0.0928914038059141	0.185496065424921	-0.500772906385508	0.6165309555734	0.858118842684752
ATG4C	73.4593081130175	0.00586881520136032	0.0624970697669174	0.0939054458592706	0.925184267786869	0.976808479334964
ALG6	9.0858713166624	-0.109302525748095	0.0760192706653041	-1.43782655097192	0.150483273901517	0.478942674586982
ITGB3BP	22.8137172007519	0.0212730540525058	0.109844436109188	0.193665285252681	0.846437975522262	0.949818558718317
EFCAB7	12.5941781590246	-0.118192363337965	0.0880308731441631	-1.34262400356302	0.179393753863456	0.519389287373828
PGM1	12.7916165058526	0.112813829324294	0.130218250087516	0.866344227851899	0.386301418962485	0.719212169568102
ROR1	1.80319388273972	-0.225122002957987	0.238993989896446	-0.94195675404026	0.346214781347503	0.688233299362211
CACHD1	1.24760782640707	-0.370189774148201	0.189556703232712	-1.95292367842953	0.0508286394874319	0.276061660971587
RAVER2	1.79362238335674	0.0703965604423322	0.218574261112651	0.322071592894694	0.747398458186017	0.914108355133836
JAK1	94.4430185971315	-0.0385358591805694	0.0427546540280793	-0.901325482724309	0.367415288666484	0.70502355147175
AK4	2.14910411467736	0.0630522169981894	0.250426280776941	0.251779552859115	0.801211462735262	0.934444094813142
DNAJC6	10.1365636097055	-0.3369762631434	0.120484970420498	-2.79683235151519	0.00516063035792694	0.0775653656516209
LEPR	34.6733591296718	-0.0634159995820339	0.0962006972479946	-0.659205197011769	0.509764010110126	0.79792636086981
PDE4B	202.944839354266	-0.0280043230035348	0.105947076818303	-0.264323696741172	0.791530502050186	0.931038180165787
SGIP1	5.58604997110882	-0.321293776152175	0.138262339947937	-2.32379819604643	0.0201363124783487	0.16865009188516
TCTEX1D1	2.06084954896323	-0.115717570962066	0.215020709821209	-0.53816942125382	0.590460088906341	0.844313156385652
WDR78	2.91618610609015	-0.128659317053619	0.138215897689616	-0.930857587327205	0.351927236213162	0.693035228985545
MIER1	51.3590276025898	0.0425254396362192	0.0340975214121102	1.24717099293662	0.212334806452653	0.556550713017481
SLC35D1	16.4710927198093	-0.0638137666253514	0.0667480737636477	-0.956039073896177	0.339052493904357	0.681713386975957
IL12RB2	5.57581172022015	-0.350718608041278	0.169694137037322	-2.06676915398757	0.0387559113503928	0.240164858036046
SERBP1	29.9684101601637	0.0855417136576812	0.0480685602771556	1.77957719483299	0.0751451811521146	0.338629779195444
GADD45A	1.30933511282719	-0.092333057651914	0.195169410333213	-0.473091851301254	0.63614765013864	0.867159804648217
GNG12	2.86966431278333	0.049536571856467	0.182277893539586	0.271764013147919	0.785803477454301	0.929622455691617
GNG12-AS1	5.1113866385311	-0.221611671108026	0.163367798601607	-1.3565199078703	0.174933805598186	0.513610243126325
WLS	29.0623055650231	-0.147186121931045	0.101580458376122	-1.44896099391537	0.147348475944575	0.474499411602127
LRRC7	20.0078010583918	-0.530388130448644	0.125773287753511	-4.21701730090807	2.47554988690283e-05	0.00323293386104907
LRRC40	15.23739512572	-0.0885220583890909	0.0525784702620952	-1.68361798941321	0.0922555198161528	0.376493536826337
SRSF11	117.606916908095	-0.0108378025326011	0.0418713258506224	-0.258835905298661	0.795761853228212	0.932545957175234
ANKRD13C	43.185520416752	-0.0760109006788812	0.040630181489642	-1.87079894531751	0.061372953870016	0.303811388560527
HHLA3	3.07280008937934	-0.226136481129717	0.117054619702143	-1.93188856369054	0.0533732616363517	0.282773972245525
CTH	1.29140034152898	-0.177989881688817	0.179340287427314	-0.992470148465416	0.320968234412603	0.668403920553664
ZRANB2-AS1	1.26402069656965	0.0158126214903653	0.199093371519567	0.0794231438730307	0.936696060637914	0.979835783795095
ZRANB2	76.537142448032	0.0411941104792587	0.0345753149345279	1.19143124385893	0.233484333503249	0.579559194728458
NEGR1	30.8732669720375	-0.626709935505545	0.134316261233771	-4.66592748896416	3.07228038192227e-06	0.00093579152449367
LRRIQ3	1.36987534896641	-0.296139535770028	0.207682508674353	-1.42592429983777	0.153890194329195	0.484968570600347
ERICH3	2.46205307223652	-0.346866796584606	0.167151770637898	-2.07516076713316	0.0379716373775737	0.238120457084154
CRYZ	7.17455382069465	0.0138628075142848	0.143158478816678	0.0968353926981635	0.922857116691477	0.976387293622726
TYW3	12.7563741945004	-0.0300446649236442	0.0719959109244216	-0.417310713037353	0.676451153535124	0.884535591863793
SLC44A5	4.74582927914105	-0.62297393350567	0.14314624013556	-4.35201045389463	1.34894828408065e-05	0.00221242342196743
ACADM	24.4777174288703	0.0622529940231235	0.0463626940522713	1.34273892610591	0.179356525525247	0.519382255231725
RABGGTB	12.532089916399	-0.0921537751214848	0.0870677670488268	-1.05841436211182	0.289866574530067	0.640394391764936
MSH4	9.28575563538561	-0.0418601636310535	0.143598174669591	-0.291509023198733	0.77066204388403	0.923504754736831
ST6GALNAC3	632.359376739803	0.000976897088032514	0.0864951770628825	0.0112942376812791	0.990988693708555	0.996975476950474
ST6GALNAC5	6.77091983786781	-0.499881170792607	0.143078967747386	-3.49374320113335	0.000476298935268337	0.0183810610299495
PIGK	19.6455224802983	-0.148224121224056	0.0562379401259951	-2.63566056814983	0.00839736853021683	0.101154741980215
AK5	12.2411698171599	-0.441817549356456	0.115911909779992	-3.81166655087516	0.000138033001557555	0.00923830739123992
AC118549.1	77.9764408267848	0.0280892899323716	0.0354787410126715	0.791721722096601	0.428522953614395	0.748686341809256
USP33	81.8128839528618	0.0371060580482203	0.0310384155739374	1.19548815112128	0.231896362919004	0.577679261463171
MIGA1	39.6269491124038	-0.093152104915035	0.0384631228559434	-2.42185496128121	0.015441512183749	0.146649090546677
NEXN	3.73315516466868	0.176698329120614	0.134171572154589	1.31695802831487	0.187852693748941	0.531708980505016
FUBP1	61.781643204471	-0.0473207996104809	0.0380741627494847	-1.24285857372192	0.213919953563739	0.55832413064881
GIPC2	9.04582878438083	-0.34583524331627	0.139207373432248	-2.48431699262388	0.0129800206329883	0.132417503723411
AC103591.3	3.4299692093324	-0.58382041488286	0.233249418841826	-2.50298765065206	0.0123149841041707	0.127906150142483
IFI44L	82.7999883891577	0.077176913538943	0.186186851608986	0.414513231584277	0.678498278852222	0.885113784797606
IFI44	30.1443625695693	0.0531013801283259	0.121504797770266	0.437031138710478	0.662088765677923	0.878193276464804
ADGRL2	9.98069812968419	-0.539368679402008	0.134788339749858	-4.00159747054512	6.29162673466492e-05	0.00548445976048764
LINC01362	1.86318082246151	0.02219996794873	0.166701439562783	0.133172023030846	0.894057336131418	0.96865847554123
LINC01725	1.98093696273241	-0.389683887756354	0.165811513905061	-2.35016181071403	0.0187652514648348	0.161610720203497
TTLL7	16.5938405037859	-0.540916774670815	0.122902751730043	-4.40117708559482	1.07665207770739e-05	0.00189029915009835
PRKACB	52.9046392379419	-0.0671338361717595	0.0620131572248898	-1.08257407260043	0.278997520714363	0.630627023256348
SAMD13	2.30151656089813	0.228890329851308	0.164898124050909	1.38807115707783	0.165115378401676	0.500273451612875
RPF1	8.98151079502884	0.0134063928183609	0.0745817303814929	0.17975438153266	0.857345398421401	0.954212191018295
GNG5	11.5077300568781	0.2042212054495	0.0796302848219387	2.56461729235503	0.0103289662035789	0.115302782788643
SPATA1	11.1990170815402	-0.0899736177088225	0.108831210516934	-0.826726242237496	0.408392243845917	0.73650050534076
CTBS	23.0744685310812	0.126533332282869	0.0685576269211344	1.84564924378767	0.0649431514100242	0.313580244191075
SSX2IP	7.45990008620512	-0.249324602776881	0.106998654921461	-2.33016576666212	0.0197973915495245	0.166465390916425
MCOLN2	2.85763412586004	-0.0617382089929472	0.206228506413611	-0.299367968408428	0.764659299594109	0.920885987770683
WDR63	1.12267398012789	-0.150776410676396	0.228667590609067	-0.659369394127063	0.509658590738969	0.797845024835234
C1orf52	16.5687088939558	-0.019454160064308	0.0630828763652853	-0.308390504447791	0.757785206471567	0.916452816351036
BCL10	5.37130656537027	0.234896044539782	0.0997823501971978	2.35408410480974	0.0185684092754433	0.160471052944986
AL078459.1	7.72900905551433	0.361095098243008	0.180857098858548	1.99657685831524	0.0458711688408071	0.261671553722196
DDAH1	4.16048098575992	-0.206021321895026	0.135460010900465	-1.52090141234677	0.128284579491626	0.44506688420686
ZNHIT6	29.2046237276053	-0.0447292072930839	0.0594811988949895	-0.751989000289833	0.452057673721259	0.764866819681197
COL24A1	2.24717045497724	-0.700042131589713	0.198072035332193	-3.53428049757579	0.000408886900218571	0.0171422387240511
ODF2L	24.4975902016522	-0.125202175476699	0.0691123651302969	-1.81157416969679	0.0700520191116125	0.3258106529264
AL356270.1	1.96700962104445	0.036706833175467	0.176084755152828	0.208461164872611	0.834868902461252	0.945625369330969
SH3GLB1	36.4082902814534	0.0874371447626098	0.0566449795191458	1.54359919457745	0.122685460275467	0.434729462158438
SELENOF	33.3538447868597	0.03698748582674	0.0444667347469208	0.831801256315572	0.405521134668201	0.733713533146187
HS2ST1	40.2607781168242	0.100593019102166	0.065446472253465	1.5370273696737	0.124286607152858	0.437804487079632
LMO4	35.157349023975	-0.119151887390943	0.0603362906345516	-1.97479636447373	0.0482912617899301	0.269418140949609
PKN2-AS1	4.54887023517943	-0.145832281001429	0.104608178389209	-1.39408106753222	0.16329312561867	0.496870519848859
PKN2	233.007869830074	-0.0803174436706113	0.0369581399655729	-2.17320037603159	0.0297652395037721	0.209034453868786
GTF2B	30.0214352600299	-0.0233831241528124	0.0485627741000534	-0.481503056325332	0.630159008051747	0.865027517997112
KYAT3	33.0268711434054	0.049162007308729	0.0454598185057789	1.08143870619456	0.279502011939042	0.630627023256348
GBP3	8.25377681614369	-0.132932086600852	0.0943791404972884	-1.40849011657053	0.158985991511544	0.490746408130071
GBP1	4.19473724186853	-0.00251496564765746	0.132727520398939	-0.0189483359600045	0.984882319930573	0.995436177802835
GBP2	16.1113996258858	0.186872975100702	0.119502145636387	1.56376250907918	0.117873351787083	0.426489782821233
GBP4	5.70488968376472	0.144513394665201	0.114004176743629	1.26761491370777	0.204935503416199	0.546456995331278
GBP5	2.80710870735553	-0.00474611548756122	0.173641274666963	-0.0273328763375188	0.978194235132504	0.993498560261302
LRRC8B	31.1335795412343	-0.0823496654752045	0.0716319997401664	-1.14962119965818	0.250299922715666	0.599058105601557
LRRC8C-DT	10.0662175562445	0.0929132899479284	0.086912352062725	1.0690458576115	0.28504900640393	0.636050190424011
AC093423.3	8.9857947432573	0.0815831937043549	0.140968139743255	0.578734981201726	0.562768008536995	0.828863107556748
LRRC8D	4.59147583715027	0.0827561332678283	0.0952253809313041	0.869055418402881	0.384816819614859	0.717470738878848
ZNF326	34.8578899202826	-0.0204754306827346	0.0368858457171517	-0.555102649394145	0.57882445071504	0.838302741146719
ZNF644	119.618924809703	-0.0540039464990516	0.028082709533172	-1.92303190813055	0.054476042731853	0.286186180138298
HFM1	0.913997250565624	-0.774822005204378	0.219777631321104	-3.52548164500113	0.000422713469191796	0.017472217980472
CDC7	4.96332356726406	-0.0457489546285519	0.131408124189918	-0.348144035314233	0.727732015005966	0.905466093242313
TGFBR3	8.54853826566834	-0.711384160990026	0.219405890045827	-3.24232025330515	0.00118560710718449	0.0307961253011276
EPHX4	2.00664973245738	-0.448283144944003	0.188759748533536	-2.37488738158792	0.0175543052150315	0.156248619711169
BTBD8	20.3474836384883	-0.182267843527521	0.0855576731106264	-2.13035063835651	0.0331426758018861	0.221124021610706
GLMN	25.9100638460358	-0.11790998866354	0.053621058664318	-2.19894928598274	0.0278815285442914	0.201614250738154
RPAP2	48.8220310742302	-0.0441703929443507	0.0343754146107865	-1.28494138745575	0.198812766769487	0.541079603215644
EVI5	146.705718133026	-0.0163818943831662	0.0285739791672516	-0.573315123080281	0.566431347576617	0.830777109137285
RPL5	40.6447334017396	0.113338394365623	0.0729795480031441	1.55301584439437	0.120419349376288	0.430997311616569
FAM69A	46.5583270803053	0.237388108217371	0.0654135994969346	3.62903295404949	0.000284484926995329	0.0139227016214525
MTF2	54.7033246941521	-0.0296005416782631	0.0373011154506943	-0.7935564746687	0.427453679672261	0.747890345308049
TMED5	23.0110114406503	0.0407417652154065	0.0711511905648842	0.572608341363639	0.566909910609507	0.831017977720422
CCDC18	35.3985721093604	0.0248853697929444	0.0691537342574271	0.359855762818358	0.718954999987932	0.901763350080352
DR1	18.4587025598854	0.15340067325013	0.0681237144475825	2.2517954943306	0.0243351985567224	0.186943142938942
FNBP1L	89.4358610769152	0.0129058773950244	0.0387196535796748	0.333315931364611	0.73889581482387	0.910127922443366
BCAR3	93.630022032551	-0.0897129982437035	0.0617744165376588	-1.45226783629778	0.146427147021039	0.473445660591207
AL109613.1	1.3634601788405	0.277015449813838	0.176422648253925	1.57018077075416	0.116373061822461	0.424897732085434
DNTTIP2	5.80411372223519	0.132299762635016	0.101825374068943	1.29928088990314	0.193847550158941	0.537769570254336
GCLM	7.0205101855365	0.0314698387299	0.0983985492913532	0.319820149347114	0.749104672251155	0.91468017316071
ARHGAP29	1.39222259855729	-0.665546020209071	0.188645961860138	-3.52801625673019	0.000418686442266512	0.0173976526692075
ABCD3	24.3950774365247	-0.0556919268092869	0.0490166516248722	-1.13618382658002	0.255879637908776	0.605806407961371
F3	1.23369936961394	-0.0291249494780357	0.263635681241508	-0.110474232246868	0.912033284454747	0.973481577706712
CNN3	1.38914345409673	-0.164337435657203	0.191971672848098	-0.856050443375774	0.391969878223224	0.723643627131463
ALG14	9.13895931142497	-0.0311422099733547	0.0882464723999594	-0.352900338409096	0.724163157120494	0.903992566077566
PTBP2	87.2261180189254	0.0289272191868857	0.0292244844565362	0.989828211680088	0.32225809297736	0.668565158194708
DPYD	356.633416011472	0.421470321989541	0.121206702816235	3.477285597221	0.000506517970832729	0.0185599977196589
DPYD-AS1	5.64700182998426	0.447378806521349	0.176608629660611	2.53316504058197	0.0113037717050958	0.121723515655522
MIR137HG	2.86150239210738	-0.548088690124456	0.188678129151865	-2.9048872415059	0.00367385427522234	0.0624513383345028
SNX7	14.7292029355617	0.127863348333212	0.0676057567397084	1.89130858819469	0.0585831629372016	0.295738566614143
PLPPR5	1.38792803591425	-0.485271223940712	0.199277630974407	-2.43515150982016	0.0148855554272129	0.144077117218646
AL445433.2	1.25438457474244	0.0846972421376964	0.202962149435197	0.41730560290868	0.676454890823004	0.884535591863793
PLPPR4	2.93743759678387	-0.731820341071028	0.174871421287979	-4.18490531889636	2.85284985345392e-05	0.00345508770486489
FRRS1	10.5550405103479	0.216754861164504	0.210543594117229	1.02950109725883	0.303244264431492	0.654779990552812
AGL	19.677804311891	0.0599142026678822	0.0606149012283908	0.988440159988574	0.32293712739088	0.669050059176691
AC093019.2	1.47975124052592	-0.121426126511028	0.190256451749633	-0.638223436810535	0.523328242942424	0.807667935620167
SASS6	5.75808669888297	-0.0796874758180071	0.093667874380249	-0.850745000303009	0.394911019752589	0.725693300431014
TRMT13	27.7789565876624	-0.0494088270244466	0.0568646810277205	-0.868884272829399	0.384910432576411	0.717470738878848
LRRC39	2.86676614293704	-0.174749466121749	0.167878136422722	-1.04093046209261	0.297907822700487	0.6484285042737
DBT	13.3118410836324	-0.0532692446582781	0.065488820696088	-0.813409740656091	0.415983176467491	0.740853929562987
RTCA	17.4241777612288	-0.105570988835046	0.0604333450874465	-1.74689964095626	0.0806547481317111	0.351363723253295
CDC14A	58.0511876280325	-0.0472644405457835	0.0480660431813151	-0.983322891120707	0.325448547310028	0.670688427161371
EXTL2	9.7543028545675	0.112151761885709	0.076877214683126	1.45884267982365	0.144608412598393	0.470545394213964
SLC30A7	42.1425188109522	0.0370840656338204	0.040824586471474	0.908375781337865	0.363679716821457	0.702643336383203
DPH5	11.2075320655824	0.0017559748885637	0.0721116904983428	0.0243507658249123	0.980572819846345	0.993921626046205
AC093157.1	11.1710592305166	0.089008510340216	0.103193172333544	0.862542630751965	0.388388984436031	0.720947528419624
OLFM3	7.14337713595544	-0.598497136308077	0.14736266132751	-4.0613893025312	4.87815475395891e-05	0.00462796928969855
COL11A1	2.82478193592636	-0.632075706699075	0.166575260613579	-3.79453530116553	0.000147920236176984	0.00956793100932227
RNPC3	53.3825480619916	0.00107419361599075	0.0454370925762486	0.023641336958084	0.981138699231216	0.994004444067084
AMY2B	10.9170365984973	0.13892121957887	0.0859807984126009	1.61572376790712	0.106154049817563	0.40339573368783
NTNG1	2.99886907988321	-0.598505929939211	0.174091197890699	-3.43788736702802	0.000586271503859034	0.0204667142709111
VAV3	16.8836124712695	-0.368847737313565	0.192236264115538	-1.9187208980085	0.0550196652877574	0.287523986141379
SLC25A24	16.444988212115	0.170127746794294	0.0804391261306977	2.11498750642653	0.0344310121540303	0.22578226445049
FAM102B	91.6709452714966	-0.0194299742626169	0.0519745630163341	-0.373836221701578	0.708526169125803	0.897691486399902
HENMT1	4.06898392916079	-0.17369754612163	0.0966953781590646	-1.7963376267674	0.0724408371371754	0.332504300611632
PRPF38B	103.412149488672	0.0223088899505921	0.0439015808364467	0.50815687101799	0.611343334373214	0.855742482579542
STXBP3	41.4582663434642	0.0381488291611139	0.0570813596005966	0.668323765026703	0.503926946628039	0.795170953402611
AL449266.1	7.00507894483176	0.042741722004294	0.0824117225635972	0.518636435141981	0.604014296103037	0.851182472742063
GPSM2	4.66666336108502	-0.243075024453939	0.145229280592156	-1.67373289644366	0.0941831055203107	0.380072649144338
WDR47	13.4388679757974	-0.0912817092078331	0.0672349267280389	-1.35765313729071	0.174573773385415	0.513199442146408
TAF13	4.89689634793124	-0.0646859829554132	0.104420094445384	-0.619478303472008	0.535601310734903	0.813778542996892
AL356488.3	1.05084158753139	0.0797570134915482	0.192188264322291	0.414994192141719	0.678146154782532	0.884963833184339
TMEM167B	7.37663852292758	0.106406312072145	0.0784999313342794	1.35549560698379	0.175259707285049	0.514102030508915
KIAA1324	2.50565316223372	-0.0462078038888902	0.144814322433683	-0.319083106645414	0.749663493574663	0.91468017316071
SARS	19.5300285162205	-0.0823276399334927	0.0702799309228759	-1.17142459948969	0.241428149130512	0.589500622212887
CELSR2	3.92085399167075	0.00444379402752857	0.116738319685835	0.0380662839716013	0.969634833309149	0.990679237879433
PSRC1	12.9499988799318	0.240841610726396	0.105036152934609	2.29294013534876	0.0218514517277674	0.176478851210459
SORT1	121.952825862641	0.141024444055956	0.0578297208084069	2.43861533627626	0.0147436529734029	0.143258957031733
PSMA5	15.5218011649362	-0.103630636235657	0.0720559944066162	-1.43819590707281	0.150378476211715	0.478856146247033
CYB561D1	11.0257265730886	0.0187684529132901	0.078468546366957	0.239184409323957	0.810962591413805	0.937094056351357
AMIGO1	1.0367362473622	-0.42387784138581	0.213291985248421	-1.98731256072336	0.0468877705848411	0.264838017733468
GNAI3	52.8988277449047	0.0184095263948633	0.0484274309593888	0.380146665436403	0.703836547294474	0.895821543854853
AMPD2	14.5177131716213	-0.0760072298372304	0.119646958136726	-0.635262534216489	0.525257204427855	0.809443859172508
GSTM4	8.37861976568263	-0.105920984079277	0.093576424922843	-1.13191954241266	0.257668261857644	0.608015621853808
GSTM2	2.78973915868923	-0.212704382337937	0.142094792312653	-1.49691891501499	0.134414357835918	0.453876536357709
GSTM5	1.52717885810538	-0.083538220121585	0.232278927460315	-0.359646141968076	0.719111772956062	0.901763350080352
GSTM3	6.52414455357251	0.11738015366432	0.147415770164324	0.79625235165462	0.425885374408521	0.747121753408873
AHCYL1	34.5130595627455	-0.0500617315632052	0.0446173785193734	-1.12202314937593	0.261852597287492	0.611983638551046
STRIP1	16.151732799575	0.0086140370146496	0.0555108320838041	0.155177587711982	0.876681316662156	0.961163376672557
SLC6A17	2.74401639994395	-0.362956820170226	0.152030573448496	-2.38739361391139	0.0169683130438821	0.153824767774673
KCNC4	4.49036237181967	0.216922374370778	0.111723449973113	1.94160110901501	0.0521854085342074	0.279603888269032
RBM15-AS1	3.54111734179531	0.0142817471630408	0.106309786077105	0.134340851299263	0.893133051335171	0.968406452997217
RBM15	6.87203785651774	0.0789894148433317	0.079208476286155	0.997234368680041	0.318650762254537	0.666927867991722
SLC16A4	2.65243523819247	-0.0576566455706705	0.148629283082788	-0.387922516847204	0.698073374391408	0.893468711248437
AL355488.1	4.20186488537419	0.100754483301959	0.107409165461599	0.938043628483278	0.348221989591266	0.690384324475245
LAMTOR5	6.57082863329509	0.242074943983723	0.103068605217494	2.34867779061238	0.0188402022973021	0.161882567235023
KCNA2	2.52323888308861	-0.0660606727211538	0.157464433718	-0.419527579411746	0.674830603137561	0.883727889078538
AL365361.1	1.26764636204802	-0.0230854109864425	0.2178868900053	-0.105951353869345	0.91562094883763	0.97356222644993
CD53	153.399448502784	0.0416066659278354	0.0410548521783862	1.01344088993553	0.310849616630057	0.660605229702919
LRIF1	7.97884834744812	-0.178914430745798	0.0956656818177051	-1.87020494022848	0.0614553639543274	0.304118470496796
DRAM2	58.5071589341852	0.0937648825096989	0.0421875515007377	2.2225722795991	0.0262446551457156	0.195050165514816
CEPT1	51.7340922743654	0.00814619087044161	0.0437141539026268	0.186351333451111	0.852169254137896	0.951806773905848
DENND2D	9.09471882726353	0.0940010704043721	0.117793778420646	0.798013882097327	0.424862434240863	0.746887141465828
CHI3L2	1.0583913811317	0.0134172521226453	0.251326932490156	0.0533856518667008	0.957424637061912	0.987530249353769
OVGP1	1.15473509430953	0.0443168663229131	0.191999880307052	0.230817155990099	0.817456852531924	0.939556136976405
WDR77	11.0670850242652	0.083170481304693	0.0723078149348587	1.1502281099162	0.250049931387109	0.598940013794351
ATP5PB	14.5838984728691	0.0555064173576355	0.0691284791486685	0.802945732948396	0.422006101150542	0.74486054928933
C1orf162	36.0777889538894	0.126187754376468	0.0946440603996597	1.33328762358257	0.182437433627918	0.524869911999921
TMIGD3	68.4436064885995	0.106592075745082	0.0744045421004958	1.432601730162	0.151971687034092	0.481566333117586
RAP1A	272.887960468987	0.123757332739267	0.031127211480722	3.97585671353547	7.01263413333475e-05	0.00581464246889007
INKA2	7.68777719415917	-0.0750941544239134	0.154480862334392	-0.486106520180882	0.626891644303148	0.862814255922582
AL049557.1	0.897513028771471	0.741793153396941	0.213314597132645	3.47746081781583	0.000506187027404091	0.0185599977196589
DDX20	6.92152687184699	0.112566887374772	0.0832453739231548	1.35222994467758	0.176301767158744	0.515638619409024
KCND3	3.87540080502506	-0.36042804072202	0.147474426707574	-2.44400367418759	0.0145252786110115	0.142027268754724
AL445426.1	8.85421404444775	-0.351288455359244	0.116629119823293	-3.01201325956578	0.00259521261266573	0.0496583951846616
CTTNBP2NL	129.499571552106	0.0690232669098328	0.0527560307574693	1.30834837114921	0.190755175562187	0.534651830096835
WNT2B	70.7010332057268	0.36799702219584	0.0883619816260115	4.16465334325992	3.11825989748021e-05	0.00360190745783587
ST7L	27.8764388708234	0.0534685838804278	0.0486214548716237	1.09969115530586	0.271466709729003	0.622658774044163
CAPZA1	88.3477038474156	-0.00822742940734526	0.0320218628235583	-0.256931629889202	0.797231552879774	0.933229876606324
MOV10	13.3552777945066	-0.00880556006864386	0.0731698675685576	-0.120344075522528	0.904210590579397	0.972254679187216
AL603832.1	1.03365202359403	-0.00925560387389492	0.225780439202127	-0.0409938252693759	0.967300818447202	0.990113636932783
RHOC	4.07228228978443	0.149459260746368	0.117531522692271	1.27165255178131	0.203496596065785	0.544884588496922
LINC01356	10.2144795485751	-0.0109967159612214	0.108051469130805	-0.101772942558597	0.918936902820635	0.974917065296985
AL390729.1	33.9962183472716	-0.0690480511268039	0.0807269574236853	-0.855328298382582	0.392369425633478	0.723742384400203
SLC16A1	6.90414033156097	-0.105928197159529	0.110033503952806	-0.962690392963962	0.335702919327568	0.678451736081781
SLC16A1-AS1	47.1997181353013	-0.0924503606948493	0.0526162463394723	-1.7570687216715	0.0789060963292906	0.347178275307361
AL357055.3	4.14662128156751	-0.128220626133157	0.123010550155883	-1.04235470836178	0.297247256705478	0.648030281380259
LRIG2	26.4055613452891	-0.0378755955220175	0.0414482987360226	-0.913803381008253	0.36082016955777	0.700838239282888
MAGI3	56.5939955023568	-0.0304166257792712	0.048309891311854	-0.629614866713802	0.528946594393927	0.810349859708032
PHTF1	18.8126308148265	-0.0832880344244731	0.0633441393755499	-1.31484988580682	0.188560357944799	0.532790441046351
RSBN1	27.7299457015283	0.036912859821634	0.0479066150920694	0.770516968287008	0.440993293561436	0.757440937477603
PTPN22	10.930205920075	-0.214049780388102	0.14606273051665	-1.46546473307031	0.142794167466744	0.467214489967123
AP4B1-AS1	1.08383272759561	-0.4984767554454	0.212834671387299	-2.3420843615198	0.0191763798476678	0.163453723144741
AP4B1	7.56984551628015	-0.183906067411963	0.0793029031825084	-2.31903322616979	0.0203932348136278	0.169698514661076
DCLRE1B	1.19445356015187	0.164327093012811	0.179268423764458	0.916653862192267	0.359324050150566	0.699205527669078
HIPK1	26.4750600529071	-0.0046713482377675	0.0479412146596391	-0.0974390880775958	0.922377704600568	0.976341338979961
OLFML3	7.40175357601534	-0.313430247101129	0.142023398483013	-2.2068916139802	0.027321632445046	0.199401156108709
SYT6	48.4859505848928	-0.03507541261667	0.0893645268724016	-0.392498162797327	0.694690168551848	0.89251184145135
AL121999.1	3.87971831006661	-0.718009920717024	0.336549265621036	-2.13344670175428	0.0328880994482338	0.220001040608621
TRIM33	77.269621984505	-0.0402123304882609	0.0240652521040741	-1.6709706723352	0.0947274707740066	0.381404912547224
BCAS2	14.8976134061692	-0.400525457320653	0.140146324672318	-2.85790910505245	0.0042644252703105	0.0688665463107172
DENND2C	1.99338573523189	-0.00653002075170017	0.156846532196182	-0.0416331853836111	0.966791118057365	0.990007371321178
NRAS	3.85654768631518	-0.044402749778485	0.105390604578779	-0.42131601726693	0.673524335648231	0.883307865120785
CSDE1	49.6365999538182	0.00285740401754624	0.0339088300329389	0.084267254717151	0.932843946724442	0.978473252151401
SIKE1	6.58237679541919	0.146594074258615	0.0936666791940945	1.5650610816985	0.117568587828301	0.42598820154191
SLC22A15	5.27013164967187	-0.0295128722642942	0.170103858035729	-0.173499135205359	0.862259107579696	0.956179298657178
ATP1A1	40.3849691906886	-0.00124864169244953	0.0688610640038525	-0.0181327679220825	0.985532937223157	0.995436177802835
LINC01762	7.29757111506762	0.179492365429967	0.105058661819275	1.70849658963613	0.0875442386442741	0.366365474513812
AL390066.1	4.54330325839497	0.176658660200217	0.111598807837182	1.58297981514242	0.113426065109537	0.417686657231639
CD58	66.6887408130515	0.0683971550650938	0.0593606309392852	1.15223093122193	0.249226190423788	0.597926521793127
CD2	3.21625975891479	-0.599767145512965	0.288986434855076	-2.07541625894566	0.0379479725988183	0.238072085345676
PTGFRN	5.17545079951941	0.0563993778562618	0.100972793926509	0.558560139450149	0.576461950169548	0.836935272984485
TTF2	24.7227428558905	-0.0564418186354915	0.0549728517728189	-1.02672167834304	0.304551538408658	0.655215679263139
MAN1A2	72.0856976913625	0.0203329007997819	0.0423183207045398	0.480475133730924	0.630889580574615	0.865314126374115
TENT5C	1.45995424313741	-0.477483913184744	0.30286436435515	-1.57656023415429	0.114896748816065	0.421566871957483
GDAP2	38.4224446832892	0.0190054502224883	0.0410813085000561	0.462630108835564	0.643629523166241	0.871587614627323
WDR3	7.19458851196857	0.0723621439540668	0.0959791551124821	0.753936038187276	0.450887629560898	0.763508219331065
WARS2	10.5322588350829	-0.142103992656721	0.0798388701341666	-1.77988481572848	0.0750948131751048	0.338629779195444
AL359915.2	29.4641882399584	0.216639741767215	0.075843998188386	2.8563860943764	0.004284937217357	0.0690633779363425
ZNF697	2.56999388078549	-0.0810578468877595	0.137045895689396	-0.59146497222705	0.554208918136214	0.824560399708495
PHGDH	1.45555265736764	0.151648738582664	0.199080865568272	0.76174442053879	0.446212557968847	0.760242286265416
NOTCH2	56.1041663584732	-0.0241589732605541	0.0534651526153742	-0.451863916565481	0.651367020482543	0.874721322719269
SEC22B	17.9388070417601	0.0819364102631404	0.0523559604996217	1.56498724273681	0.117585900606653	0.42598820154191
NBPF26	13.8454298578384	0.0934285507321842	0.1124797558946	0.830625475572085	0.406185238471914	0.734380942967089
LINC00623	88.1020944653908	0.168699723179506	0.0406601087568022	4.14902292043877	3.33897381898098e-05	0.00364032927874698
FCGR1B	35.7549699730979	-0.0430253573764806	0.12297148043309	-0.349880779063168	0.726428172526704	0.904789312781947
AC244453.3	18.6417401269454	-0.370429660055527	0.122481842086847	-3.02436388728439	0.00249156557856321	0.0486735814922198
AC244453.1	0.946683489986743	0.576821317601406	0.247318697928392	2.3322996701544	0.0196849318757511	0.165893624079947
FAM72B	1.98124025650737	-0.060925445818365	0.142843967337072	-0.426517457853841	0.669730829693109	0.881309432185091
SRGAP2C	277.543693400554	-0.0537129426752831	0.0467056268029446	-1.15003151337425	0.250130892016077	0.599035296331497
SRGAP2-AS1	22.0011897770035	-0.136853430315851	0.0987321861002828	-1.38610756756513	0.165714059943833	0.500909598611136
AC244021.1	320.824548162253	-0.0169834044878274	0.0585114851769344	-0.29025762098622	0.771619157404581	0.92390019448563
AC239800.2	1.15751105653249	0.386933357927722	0.204110542897723	1.89570490791164	0.057999075981279	0.295136791346945
AC239800.3	6.52651691214974	0.204970454667497	0.0845319146167952	2.4247700480544	0.0153180859733234	0.14614897449364
AC239798.2	2.26871629901172	-0.222824981575864	0.216020524768469	-1.03149912173711	0.302306819861886	0.654152797220141
NBPF15	19.9929545496137	0.0824813462621664	0.0606153914490264	1.36073271640137	0.173598171605991	0.511273891791639
LINC01632	11.6245594488506	-0.0395218669277629	0.105081051690244	-0.376108406720793	0.706836304747266	0.897526956640544
FP700111.1	25.1469514395353	-0.278426584182037	0.109811139354126	-2.53550401006358	0.0112285642878827	0.121200343905112
SRGAP2B	439.484957909431	-0.0594606497882892	0.0461119333596069	-1.28948507373528	0.197229502197254	0.539272288822987
FAM72D	2.02575747178257	0.028342884715127	0.146025787039188	0.194095065603178	0.846101445237571	0.949818558718317
AC245014.3	1.2094620704065	-0.240280257208857	0.315817011522404	-0.760821135158551	0.446763908771998	0.760720340517632
NBPF20	2.58539951718912	-0.292061406475579	0.121194319095694	-2.40986053352031	0.0159586196810561	0.14906041782339
GPR89A	10.1035050078732	0.00670531072034468	0.0788225319044251	0.0850684513468191	0.932206971541645	0.978345609739295
PDZK1	1.07594075899544	0.0846831793007259	0.223659379320332	0.378625656380097	0.704965867205317	0.896295729452199
RNF115	75.1535877705201	-0.0518676297731053	0.0357121982047191	-1.45237852556081	0.146396383974549	0.473445660591207
POLR3C	19.9254792891921	-0.000638190212910059	0.0521805476511698	-0.0122304238195505	0.990241776940725	0.996975476950474
NUDT17	2.05080028528459	0.0663742439089263	0.149165116130467	0.444971623599127	0.656340261002421	0.876003473051315
PIAS3	5.19340935762823	0.048542166885739	0.0928359825423063	0.522880951506253	0.6010571011308	0.850230047803734
ANKRD35	1.04948321878818	0.0264157136918744	0.210867903314177	0.125271382115072	0.900308707449048	0.971565860869961
ITGA10	3.57987749960015	0.331831052309375	0.143898275932702	2.30601131360716	0.0211100001778321	0.173304044364215
PEX11B	6.82729081743901	-0.179501984002193	0.103920960310957	-1.72729335318957	0.084114992314894	0.359100760955319
RBM8A	9.11943610770561	0.161594513416413	0.0875355766497851	1.84604385555058	0.064885837902843	0.313404896666645
LIX1L	9.96768334424984	0.154934386743413	0.0711424801372788	2.17780412553015	0.0294206226327841	0.20747926027768
POLR3GL	3.76238392584167	-0.132104419510189	0.110892446833097	-1.19128419728188	0.233542035479643	0.579559194728458
TXNIP	103.03221882225	0.125817015474427	0.0939923814483541	1.33858737842023	0.180705037275444	0.52166783004565
NBPF10	1.60594399154019	-0.34080249974768	0.172927208731534	-1.97078587139384	0.0487483734360203	0.270673167236831
NBPF12	28.1822406715842	0.0157133646878035	0.0560019990164833	0.280585782003577	0.77902812244393	0.927044707979242
PRKAB2	9.06106450611728	0.0431855538466159	0.075215382105762	0.574158538287977	0.565860523523173	0.83034788256645
AC242426.2	22.4188018201645	0.103801738347464	0.0719853616461714	1.44198398082209	0.14930689276597	0.476852293021006
FMO5	9.05495592508638	-0.0532729727098274	0.0933285938158937	-0.570810836547235	0.568127876445699	0.83139458228059
CHD1L	57.1162712152809	-0.000279581419338918	0.0434175709094966	-0.0064393611499294	0.994862168664077	0.998139141389577
LINC00624	3.36164071642126	-0.17959905942731	0.139481518732592	-1.2876190412841	0.19787860773066	0.539976969462056
BCL9	4.16303432932786	-0.219411462140961	0.115221786587593	-1.90425325486653	0.0568772089779939	0.292217674353377
ACP6	13.168683972065	0.146368968800776	0.07768711968837	1.88408283622708	0.0595537715000185	0.298264896238674
GPR89B	11.1669528660453	0.0158612556703814	0.0877201609028103	0.180816536439723	0.85651158285608	0.953774182953592
NBPF11	24.8800136551237	-0.0414654393754834	0.0560304391731576	-0.74005201435844	0.459268433739088	0.768469587215513
AC239809.3	2.58890708139466	-0.106648937553752	0.164838351730277	-0.646991045677648	0.517637738753486	0.803007752245562
NBPF14	20.3248235417491	-0.0138253391809565	0.0881612548482927	-0.156818765848411	0.875387682830455	0.960885575218397
PDE4DIP	64.1817629715324	-0.0330696859853731	0.095190229082136	-0.347406307393572	0.728286095475435	0.905614748192021
NBPF9	18.0191574432737	0.0413106334549654	0.064530931139692	0.640167943114584	0.522063421315639	0.806764855696771
AC245297.3	132.130465579802	0.225050437169529	0.042153721474641	5.33880353375005	9.35619633336894e-08	8.72757689222071e-05
NBPF19	33.0780114467236	0.000215070490480326	0.071552978846385	0.0030057517373533	0.997601760706326	0.999208528188841
FCGR1A	60.6384249413018	0.126451186839782	0.121613377623223	1.03978023891046	0.298442012015269	0.648645264209683
HIST2H2BF	34.8940488309534	-0.426960684679208	0.126151550652956	-3.38450603634498	0.000713064510365137	0.0230522476802046
AC239868.3	1.53879249088848	-0.192276615791162	0.168529806521083	-1.14090569354038	0.253909169863207	0.60343868200919
HIST2H2BE	12.2442649233526	-0.514288142928941	0.159590504827393	-3.22254850616065	0.00127055651004955	0.0320823343114798
HIST2H2AC	1.85879006966293	-0.463919338659586	0.211668513305554	-2.19172578582765	0.0283993126668395	0.203387591915825
BOLA1	2.02088504034191	-0.424633554252112	0.1845222823889	-2.30125895233158	0.0213769984458046	0.174249973677572
SV2A	7.48940678597747	-0.309334749286216	0.135880591887941	-2.27651900089837	0.0228149646799493	0.180835553822753
SF3B4	4.63903105543331	0.0563973179523612	0.0926296342058961	0.608847464808097	0.542625548988344	0.818214418938273
OTUD7B	4.1963086729044	-0.190506251355109	0.130026475591156	-1.46513431583057	0.142884275878732	0.467301448898834
VPS45	59.4870302973508	-0.0309167096123007	0.0365150733351725	-0.846683486803263	0.397171565372422	0.727246425369083
PLEKHO1	79.7436957880754	0.0146412969219487	0.0506200410414292	0.289239135740046	0.772398385100783	0.924097528684387
ANP32E	7.16549537531346	-0.0713393540952608	0.0956275243153899	-0.746012767830065	0.455659702289246	0.766466215653061
APH1A	9.07594568808882	0.0236943185099206	0.0773694901386455	0.306248864603613	0.759415169932502	0.917635035638893
C1orf54	17.0492434453442	-0.0965160087615201	0.0948240334404461	-1.01784331734989	0.308752422536526	0.658447415235115
MRPS21	19.2952762062517	-0.137365171061716	0.0717492482813349	-1.91451721588908	0.0555541015235053	0.288599013309543
PRPF3	18.6993648548899	0.0106915403394852	0.0514671734828112	0.207735137097745	0.835435780667923	0.94581469750127
RPRD2	78.7486827667168	-0.0550684440250071	0.0351027388127275	-1.5687791291385	0.116699413159418	0.425229184913164
TARS2	7.27028135775999	-0.072553597250805	0.086559583880524	-0.838192537419644	0.401922577576729	0.730927063121791
ECM1	1.66058282016789	-0.161592736154446	0.164063853195236	-0.984938077506635	0.324654488221646	0.670003904412067
FALEC	1.28848988930644	-0.0925821826958068	0.181053085847318	-0.511353795835776	0.609103342057226	0.854485137720095
AL356356.1	15.4083180225437	-0.118508843039351	0.0988262483337413	-1.19916363352315	0.230464324875227	0.576064319002304
ADAMTSL4	4.1921366700496	-0.147169593098151	0.143669742363046	-1.0243603884683	0.305665084366958	0.656284472075409
MCL1	28.3126201697795	0.0191190228423445	0.10941670435134	0.174735868309036	0.861287182501457	0.956179298657178
ENSA	48.734558894441	0.14007354580868	0.0438633232588516	3.19340933157437	0.00140603484010594	0.0338372571972429
GOLPH3L	20.7650366412676	-0.013811876382717	0.0551665897608953	-0.250366688290518	0.802303788296491	0.93484144276096
HORMAD1	3.02450776289031	-0.0480601033671302	0.148061434136276	-0.324595689941079	0.745487089679246	0.91327216723818
CTSS	75.9653223474966	-0.0449667102538689	0.0549982812464758	-0.817602100188365	0.413584427930182	0.739782788453735
CTSK	3.12270719152634	0.0538659562315035	0.1213101580391	0.444035001703171	0.657017278213495	0.876003473051315
ARNT	45.5383378708851	0.0110528494071099	0.0367358770443615	0.300873432088275	0.763511010273318	0.920025692757307
SETDB1	35.8216405024441	0.0523943663515188	0.042644784336335	1.22862308174172	0.219213157292439	0.564032033795472
CERS2	8.49243808832241	0.287086509741873	0.0879297550593281	3.26495291097046	0.00109482275843928	0.0293361394429198
MINDY1	3.03865655716043	-0.00796277115443753	0.116148394758528	-0.0685568764940065	0.94534234563374	0.98270945646751
PRUNE1	6.13470252539703	0.0959087899413768	0.081954786394223	1.17026465641716	0.241894480420487	0.58972151588954
BNIPL	1.57154827691515	-0.0996740030303213	0.187361465503558	-0.531987742316355	0.594734485197465	0.847030858989507
C1orf56	11.0999672845455	0.110068879551834	0.143870402042543	0.765055758440755	0.444238342840234	0.759218741198957
CDC42SE1	56.0813947476672	0.0599347689990866	0.0544903720449656	1.09991484274742	0.271369227016298	0.622658774044163
MLLT11	7.14953880271117	-0.274192962123884	0.135662756439278	-2.02113659872901	0.0432656266470584	0.253529437655024
GABPB2	18.7081782848392	-0.106262407274726	0.0662731487661074	-1.6034006117583	0.108846236070821	0.408686810907421
SEMA6C	1.69873057190583	-0.122325745263073	0.171441096133922	-0.713514717425266	0.475527309302877	0.777437086425276
SCNM1	23.1074753259842	0.121080587185905	0.064482348143503	1.87773228909787	0.0604177972162183	0.300979847614172
VPS72	7.53513889402929	0.101867255726715	0.0786931490226348	1.29448696604345	0.195497268535513	0.538673309131966
PIP5K1A	77.0946043331761	-0.105665434576509	0.0463703871779456	-2.2787265970202	0.0226833226735732	0.180174875414093
PSMD4	21.2855661055364	-0.0602921159477066	0.0506160367431703	-1.19116627510039	0.23358831616883	0.579559194728458
ZNF687	3.88071249801253	0.105807173780091	0.108171297643755	0.978144628795621	0.328002797702829	0.671486289058919
PI4KB	33.6489514508266	-0.0777965389274626	0.0433069591341987	-1.79639809589005	0.0724312264784501	0.332504300611632
RFX5	5.81973233075394	-0.0249794761298567	0.0891547425788474	-0.28018112561724	0.779338546559956	0.927149620498042
SELENBP1	2.25372017883437	-0.78577886768333	0.210575117814852	-3.73158460428466	0.00019027908294037	0.0110502541357394
PSMB4	7.86808343267515	0.105908338996318	0.0825549443489202	1.28288305239107	0.199533051203729	0.541897283721552
POGZ	112.509502602592	-0.0614696054035026	0.0308486474170865	-1.9926191437961	0.0463031672882289	0.263273442409383
TUFT1	2.12931899115547	0.00485382177554669	0.146055940156966	0.0332326214896177	0.973489084295617	0.992015323410188
SNX27	65.2579048104588	0.132353081934522	0.0475376927287151	2.78417134566934	0.00536646761398803	0.0788746376328387
CELF3	1.05023988670205	-0.162601508737458	0.213210847365338	-0.762632439891014	0.445682632396152	0.759933633980443
MRPL9	4.00981654437847	-0.0109364016403457	0.109795567743218	-0.0996069501268297	0.920656375867317	0.97549314282406
TDRKH	3.39138802521167	-0.136993588227586	0.126002955704552	-1.08722519612005	0.276937298174299	0.628452624779787
THEM4	10.9168738229708	-0.0181697759284721	0.0776551809653363	-0.233980214875589	0.815000338610898	0.93857099180306
S100A10	1.64145739091421	-0.0677012868083415	0.284727948541742	-0.237775347151832	0.812055340479889	0.937402232817172
S100A11	23.748247303976	0.269765684617361	0.127113393827407	2.12224437169576	0.0338172221928205	0.223724309054896
TCHH	1.17166274280654	0.184615883037852	0.271781552143005	0.679280405833841	0.496960209181884	0.79099190807717
FLG-AS1	19.1651516500059	0.0951917039555694	0.0977481100776925	0.973847002053634	0.330132511588785	0.672797519945049
S100A9	6.18683952745352	-0.334646154694699	0.328844858997426	-1.01764143649671	0.308848387826386	0.658447415235115
S100A8	6.95739166017249	-0.180047816285758	0.346981958256359	-0.518896766824788	0.603832732545215	0.85110773179748
S100A6	6.44106800658408	-0.130146743331345	0.176321377604962	-0.738122314487193	0.460440124900581	0.768477646068521
S100A4	5.91303152285753	0.518132833937489	0.243864671966685	2.12467361409475	0.0336138566261204	0.222675015599133
S100A13	3.29792086355176	-0.00912832782986041	0.134060131289057	-0.0680912941236654	0.945712960556438	0.982717115944081
S100A1	0.890653285207082	-0.0407764795483247	0.22226828920585	-0.183456127250614	0.854440139880123	0.952818222333446
CHTOP	16.9751490558624	0.0498134702868772	0.0512518809727368	0.97193448009011	0.33108314498188	0.673856417484725
SNAPIN	3.27975877652484	0.0378687440437544	0.122225911130513	0.309825827383836	0.756693409968961	0.915948835668024
ILF2	9.14467737379456	0.0235043494301374	0.084321928871815	0.278745395706832	0.780440221924064	0.927467976129998
INTS3	28.9194182531774	-0.0356194724604322	0.0494871361581609	-0.719772353497935	0.471665169569827	0.775201261516317
SLC27A3	3.8553648384687	-0.0554062954872629	0.12868908014973	-0.430543876938101	0.666800056590696	0.880812751877289
GATAD2B	104.960551139529	0.0382363860598774	0.0409340222275319	0.934097945404443	0.350253371689218	0.691746932970964
AL358472.5	2.00510825289799	-0.102047760028671	0.141604213509164	-0.720654827280736	0.471121911809335	0.774748545406995
DENND4B	54.4412299709493	0.00831111373843797	0.039336938803323	0.211280134938611	0.832668683068431	0.944775740823805
CRTC2	10.2520494340328	0.11908321796922	0.0890125305324548	1.33782532927542	0.180953382941852	0.522081817206096
SLC39A1	11.2831638506391	0.339306355443452	0.0907664205157789	3.73823660242796	0.000185315506804418	0.0109321499567428
CREB3L4	1.34548898357812	-0.0170389084519206	0.166405588424996	-0.102393847545574	0.918444066953514	0.974780148328902
JTB	15.1071683310742	0.010963849915081	0.0809724650491367	0.135402200098859	0.892293884725735	0.968218536726901
RAB13	3.1375198544228	0.295004852522413	0.139404578634036	2.11617764217672	0.0343297019949272	0.225217935065622
RPS27	21.8388885089257	-0.00798660140748955	0.158182873451156	-0.050489672069054	0.959732179404095	0.988282748499468
NUP210L	4.80696993678129	0.497435087375727	0.187221096796425	2.6569392866906	0.00788536426141211	0.0977967593354774
TPM3	59.5874598177977	-0.0301588666591759	0.0521188348992736	-0.578655810657736	0.562821438344161	0.828863107556748
C1orf43	28.0182582811566	0.0585514976090759	0.0469161521941295	1.24800297703021	0.212029966972585	0.556159447638987
UBAP2L	28.359507318477	-0.00284094811624725	0.0416208506907358	-0.0682578099461962	0.945580408546459	0.98271440646087
HAX1	7.15104108063833	-0.0231475819469919	0.100348667456385	-0.230671542868793	0.817569982850922	0.939556136976405
ATP8B2	4.93345900976025	0.0814606906221264	0.1045178078903	0.779395322829831	0.435746878162416	0.754521088065626
IL6R-AS1	1.67303292082227	0.165924938062846	0.182456898527098	0.909392516272568	0.363142970722167	0.702335283559779
IL6R	77.5559451355102	0.00752454763417405	0.0555073202336342	0.135559555073145	0.892169480599588	0.968218536726901
SHE	2.40161660570187	-0.543924296187828	0.167113020149747	-3.25482895169046	0.00113460678212994	0.0298659721751134
TDRD10	4.92028586976691	-0.504017800522783	0.149643227069872	-3.3681297202141	0.000756799789301127	0.0237983647244251
UBE2Q1	9.30178641680503	0.0483730615086214	0.0703291670644928	0.687809390153344	0.491572822069424	0.78864069325875
ADAR	58.5417297192616	0.0660617032359302	0.0456242072715059	1.44795290015238	0.14763022347656	0.474797881438183
KCNN3	1.71683151873228	-0.355026879197768	0.173988887589606	-2.04051467950748	0.0412990904669891	0.248143689702018
PMVK	9.05842074677938	-0.0321027911327338	0.0834279672189517	-0.384796516118893	0.700388180496123	0.894687030924848
PBXIP1	8.02206814193785	0.102414788541651	0.0921986715789037	1.11080546810269	0.266652092284245	0.617446894802016
PYGO2	5.94056422358627	0.0531775450539149	0.0897999208623473	0.592178083713791	0.553731343695676	0.824383072783837
AL451085.2	1.17860394697175	0.454870043575167	0.193201937978223	2.35437619485182	0.0185538231468264	0.16043789714159
SHC1	1.12985806011506	-0.201588857354185	0.183309984695712	-1.09971564117915	0.27145603764654	0.622658774044163
CKS1B	1.24900587899436	0.19123423316891	0.220461720314982	0.867426022511689	0.385708628853781	0.718689299081484
FLAD1	9.70409204234528	0.246284824915382	0.0747940965351888	3.29283775490906	0.000991816903828656	0.027463575676517
ZBTB7B	11.3949899570609	0.0871783964189763	0.0820207159133167	1.06288265651217	0.287835169084812	0.638665152210687
ADAM15	9.70133570151625	0.0496913293621951	0.0839354583662747	0.592018323714321	0.55383831827085	0.824460093775428
SLC50A1	5.47128681207794	0.140366901452275	0.100546540280057	1.39603909852397	0.162702721569206	0.495936221580702
DPM3	4.90430962173365	-0.00749180816838704	0.112499111207181	-0.0665943765065839	0.946904622706834	0.983270819863598
TRIM46	0.948637345931001	-0.0500983792268389	0.207876686130941	-0.241000470804514	0.809554751628371	0.937071868159876
THBS3	3.2633606751066	0.119002178908711	0.120642761223484	0.986401319912321	0.323936217645208	0.669478318660691
MTX1	2.47935894279803	0.15032279359145	0.139808368845229	1.07520597538664	0.282282520771454	0.634436415870891
GBA	8.69828458953463	0.0499973880583375	0.0847946235653746	0.58962922360037	0.555439254978898	0.82550498369805
FAM189B	4.5144635803477	0.102538951730746	0.106621147913496	0.961713072287863	0.3361937540126	0.679021445110647
SCAMP3	16.7198446749141	0.0619951306998568	0.0685964558104496	0.903765799083935	0.366119600481629	0.704316102637493
CLK2	13.2373660718519	0.118225597711379	0.0631382305633473	1.87248829522966	0.0611390797338793	0.303156400341578
HCN3	1.50979844913641	0.049533392024727	0.152871275243297	0.32402027094949	0.745922687443458	0.913505875941053
FDPS	27.2064719615964	-0.134573090767766	0.0646810261541415	-2.08056517914642	0.0374737238833325	0.236788877628593
RUSC1-AS1	1.43592520136108	0.0436486463664949	0.172917284800002	0.252425004342275	0.800712575096546	0.934291883696194
RUSC1	5.92545479441382	-0.0380203194284031	0.0909132105998477	-0.418204562104276	0.675797560537476	0.884063335175899
ASH1L	251.799654797994	0.036882646213674	0.0258061607914726	1.42921864711707	0.152941399770027	0.483416332242973
ASH1L-AS1	1.16043331231717	0.0238336222425979	0.191514335913019	0.124448241062343	0.900960379344723	0.971565860869961
MSTO1	5.59882379698089	-0.0498553770547672	0.130537408622288	-0.381924059784461	0.702517693524234	0.895490083403005
YY1AP1	52.6065221694818	-0.0453536298831181	0.0356038689519395	-1.27383992858584	0.202720151248816	0.5442055913188
DAP3	68.7540358354729	-0.0563545171027516	0.033141879045106	-1.70040199066725	0.0890553376471012	0.369674053640714
GON4L	74.0752875323497	-0.0721703352676302	0.0360555068799437	-2.00164528286734	0.0453228951338847	0.260571729535142
SYT11	16.1900741963864	-0.137739081316457	0.0794716656095845	-1.73318478051183	0.0830628312411494	0.356957315368314
RIT1	8.64794706971312	-0.000851238058240071	0.0744448232450068	-0.0114344828980055	0.990876801441097	0.996975476950474
KHDC4	25.7498700059113	0.0427983533196945	0.0449681850113476	0.951747403389628	0.341225102308963	0.683401319312341
ARHGEF2	54.2598231513741	0.0967736256284477	0.0375812568734664	2.57505026918813	0.0100225518904675	0.11331949061223
SSR2	12.4390041328732	0.065295760650601	0.0812722393448408	0.803420222907221	0.421731890213826	0.744628943740843
UBQLN4	9.11428066466731	0.113036609173939	0.072981537423294	1.54883842085054	0.121420566980268	0.433040904161811
LAMTOR2	8.37351564453568	-0.0182625652502106	0.0869161979422092	-0.210116936573242	0.833576407060125	0.94497904710088
LMNA	2.58675441816968	-0.392783863720935	0.15354690614685	-2.55807084348078	0.0105254647206085	0.116560519607163
SEMA4A	3.15823719056482	-0.316904310524269	0.158694040344487	-1.99695155430125	0.0458304459643263	0.261575298668287
SLC25A44	6.06333043721543	-0.0437275822209702	0.0849227772399751	-0.514909941032718	0.60661595384228	0.852838354134804
PAQR6	1.06379712483463	-0.294740706456715	0.213352348025839	-1.38147392885041	0.167133288576161	0.503075783505182
SMG5	26.3624277962581	0.0468656724819192	0.0554040681698286	0.845888650960848	0.397614864241453	0.727701023765013
TMEM79	3.92038328700888	-0.0816645246378125	0.140596897321712	-0.580841584654238	0.561347225420033	0.828212633188059
GLMP	4.79636190132958	-0.0325122851836988	0.0982023950210706	-0.3310742592044	0.740588394427539	0.910737695411835
CCT3	27.8806266213131	0.0560852212194931	0.0984782108701257	0.569519091826912	0.56900391809719	0.831689695191514
C1orf61	3.63258491868799	-0.138615702680823	0.158812236899482	-0.872827594315408	0.382757056567695	0.715768004815072
MEF2D	32.0250253235216	-0.0212512831998161	0.0720670003664701	-0.29488230524027	0.768083789601523	0.922182492140836
IQGAP3	1.46131822747458	-0.0708195981079817	0.298088465014261	-0.237579129754631	0.812207539137419	0.937443876373156
NAXE	2.66705785746062	0.0579696833842565	0.152968410926149	0.378965062350314	0.704713808347185	0.896204293590809
GPATCH4	8.96162177178693	-0.0966770953104227	0.110783804216622	-0.872664519819018	0.382845961972444	0.715768004815072
HAPLN2	2.36103796667812	-0.0290852778195013	0.174057394409674	-0.167101650108838	0.867290067671853	0.957831425783728
BCAN	2.86213081588038	-0.239126046618745	0.151948965469233	-1.57372605914296	0.115550794596293	0.422896776960204
ISG20L2	7.91906847550348	0.0833462081964254	0.0849978650081742	0.980568255313354	0.326805695151476	0.670971163335245
RRNAD1	10.9137345321101	0.044509029489995	0.0632368391797924	0.703846524704513	0.481528356541962	0.781259997976821
MRPL24	5.34183345442842	0.07020464546614	0.123722361004776	0.567437000846031	0.570417317248118	0.832858389740575
HDGF	9.43521143527866	0.219456491989925	0.0818316990334681	2.68180295144758	0.00732265780201058	0.09437881493524
PRCC	16.6902820277384	-0.0804998973581981	0.0502928142992008	-1.60062423389731	0.109460171450907	0.409960617040098
SH2D2A	1.71741462859646	-0.19716181525321	0.28642236328498	-0.68836040940365	0.49122584872089	0.788521780716015
ARHGEF11	73.9917187567347	0.0358450955126354	0.0372313248978119	0.962767121799148	0.335664403744956	0.678451736081781
ETV3	7.24159889292899	0.238254048346929	0.0942754300633094	2.52721253233141	0.0114971903412822	0.122743609330213
CD1D	1.29984784132772	-0.61598522323714	0.216653579778836	-2.84318045363454	0.00446657734023798	0.0709187944713318
MNDA	31.7634359008574	-0.209936466267682	0.0792081462218324	-2.65044034334207	0.00803869225015076	0.0985956440609047
PYHIN1	7.50030177607773	-0.498784871942068	0.245322618835265	-2.0331793061324	0.0420344109703701	0.249448741046828
IFI16	201.914268351453	0.01088234821354	0.0462555683579367	0.235265690161447	0.814002523081867	0.938490886995752
AIM2	3.80113710717701	0.0162726841862139	0.170183765561465	0.0956183107861527	0.923823721930966	0.976630475267012
CADM3	4.46952735411166	-0.34691769893179	0.142788155178293	-2.42959717841169	0.0151156121337053	0.145080714530901
DUSP23	3.57404905976482	0.185642474734611	0.1239383574963	1.49786134401655	0.134169278818182	0.45366481340312
FCRL6	1.86479901588549	-0.707211697087335	0.298780748756024	-2.36699218417457	0.0179333115251518	0.157536594769211
SLAMF8	4.10714791607135	0.158701188032897	0.200683983649515	0.790801463808199	0.429059855601678	0.749148145163201
AL590560.2	1.43661491268798	-0.0723324663655284	0.203077738603955	-0.356181169156074	0.721704893269797	0.90296299204055
TAGLN2	3.07415690279935	0.159140125910578	0.155753310410316	1.02174474167733	0.306901729024844	0.657331738605546
KCNJ10	1.20996280789325	0.0485739968081446	0.215594584789037	0.225302490114374	0.821743962637584	0.94144724064391
KCNJ9	1.80248539203794	-0.310736737667809	0.198798081967687	-1.56307714134947	0.118034451486861	0.426503292381101
IGSF8	7.07334492803455	-0.0837814474147088	0.115612839738742	-0.724672515648218	0.468652960129887	0.773658381809376
ATP1A2	4.4623690643596	-0.279949530106701	0.161243455739959	-1.73619157950932	0.082529965660126	0.355383651897686
PEA15	14.6887965217394	0.0459678451682463	0.0697803652943936	0.658750423193034	0.510056047826342	0.797965043376117
DCAF8	12.6704564189795	0.0567161339349757	0.0726157696196779	0.781044313542693	0.434776432112337	0.754351996980795
AL139011.2	3.34894702959935	0.214529659503447	0.132128064013954	1.62364945785318	0.104450643589874	0.400443322779056
COPA	78.5022799342791	-0.0689521404359847	0.0515720589180361	-1.33700577177985	0.181220752829605	0.522651156711469
NCSTN	11.9563427860138	-0.0430938819933306	0.0664641703512944	-0.648377641149497	0.516740728029524	0.802212946069563
SLAMF6	3.01502335865693	-0.158348129981478	0.206644861384541	-0.766281478864413	0.443508836210685	0.758713030955572
AL138930.1	1.63611055497495	0.0852525352163186	0.191859985875036	0.444347657107855	0.656791250568206	0.876003473051315
CD84	87.2477469369542	0.20488620721887	0.0608348141837064	3.36791046324499	0.000757401892402139	0.0237983647244251
CD48	2.42601769653448	-0.279069143022127	0.217261078812174	-1.28448751404474	0.198971429597448	0.541313996854158
SLAMF7	1.07791744888385	-0.413971956219263	0.312962363584847	-1.32275316264037	0.185917477754495	0.52902363049975
LY9	1.45941844050814	-0.288445229824047	0.279678415463133	-1.03134605273845	0.302378569381692	0.654152797220141
CD244	2.54183668206073	-0.468727370147584	0.207081946263881	-2.26348737108301	0.0236056622411149	0.184541501526425
F11R	4.54115714975091	0.389531911412034	0.111592265004465	3.49067125213786	0.000481808716308089	0.0184358549548554
AL591806.3	2.00535430578764	0.302337875536015	0.181466277354665	1.66608297664648	0.0956968886690993	0.382600317139867
USF1	10.7284406116211	-0.0524201826274228	0.0864589668635238	-0.606301284054996	0.544314706108855	0.819436855827584
ARHGAP30	45.7154233568005	0.0118692271911005	0.0481795984488745	0.246353800638157	0.80540836601988	0.935325823833405
PFDN2	17.1550842646288	-0.00373292871581395	0.064832874424282	-0.0575777142223367	0.954085001691046	0.986950280720742
NIT1	12.0436029298667	0.104232472673829	0.0653700760461655	1.59449826248051	0.110824479595144	0.4119077464316
DEDD	7.97867096416343	0.0760046436748751	0.0821286177909614	0.925434345776117	0.354740020152915	0.695180514808594
UFC1	8.9169045862831	-0.0395269704773768	0.0903725903178737	-0.437377863557367	0.661837335262669	0.878193276464804
USP21	2.37641111745209	-0.111442770090448	0.136970391287754	-0.813626719196006	0.41585882634619	0.740853929562987
PPOX	4.7312982476705	0.08048816056134	0.0969287666413093	0.830384656179432	0.40632133801587	0.734449069866399
B4GALT3	5.06475613153552	-0.123931378622072	0.0979405049086172	-1.26537410377561	0.205737253753871	0.54725156162476
ADAMTS4	1.06092935479806	-0.482817786977651	0.273073046427719	-1.76809023553868	0.0770458195743104	0.343041467105567
NDUFS2	27.6023586007396	-0.0375595395366383	0.0561538742248375	-0.668868177932866	0.503579571126585	0.795083581832675
FCER1G	37.0385482204287	0.0131222567375345	0.115671372979361	0.113444289624502	0.909678328279513	0.973449787966377
TOMM40L	5.00549831611973	0.19455578105919	0.102142914400144	1.90474084474445	0.0568137668065255	0.292092824522009
MPZ	3.17593743224306	-0.00892934261697509	0.121250022327951	-0.0736440492590051	0.941293620037866	0.98185085000492
SDHC	26.3320959349168	0.0534241860366883	0.0420763816003734	1.26969534937895	0.204193170034356	0.545672885006761
AL592295.4	15.7207370467556	0.161852867398669	0.0763355121649989	2.12028272043063	0.033982209999509	0.224090738491017
AL592295.3	4.01007521836756	-0.60710752983969	0.162587369805896	-3.73403869294695	0.000188433525725688	0.0110289034174741
FCGR2A	90.2671347708525	0.00445960556164967	0.0947928469292449	0.0470458025696644	0.962476722748131	0.989145974777645
HSPA6	22.3651498746942	0.334164668578828	0.17638321234768	1.8945378311862	0.0581536578217337	0.295182787980182
FCGR3A	77.8224719226069	-0.0396653522902329	0.101678977161887	-0.390103769701382	0.696459815418107	0.893287984076141
FCGR2B	8.8795786960553	-0.226070748502166	0.144947263021708	-1.55967586961824	0.118836497295137	0.427528491901588
DUSP12	13.0139945414345	0.0833736140998349	0.0710599034175393	1.17328634138358	0.240680997718946	0.588782804614863
ATF6	197.128116405611	0.0231881095783177	0.0556475598799524	0.416695891578015	0.676900859821586	0.884808664638042
OLFML2B	32.0825024844774	-0.15794732742092	0.107650362322527	-1.4672252281669	0.142314796217345	0.467041827520502
NOS1AP	15.9516577901088	-0.222057319760969	0.184072670887662	-1.20635680837428	0.227679942237333	0.573135965237342
SH2D1B	1.18728858064357	-0.141006691495708	0.298586303180547	-0.472247688503129	0.636750004332013	0.867265359979493
UHMK1	26.4890551369469	0.0605882584199402	0.0556081433791179	1.08955729751431	0.275908202239928	0.627637542818308
UAP1	3.79955509350617	-0.148549051954633	0.12155067879897	-1.22211618579534	0.221663693085773	0.567438321694338
DDR2	1.57773658563287	-0.36989958145037	0.218761225034477	-1.69088274849473	0.0908591987894599	0.373127801810631
HSD17B7	15.2649080294909	-0.101526324768925	0.079441936052235	-1.27799408994979	0.201251510133723	0.543787996558915
RGS4	6.62098638938476	-0.412239391554789	0.173333463733526	-2.37830239282903	0.0173925562813806	0.155532595865551
RGS5	2.83646732345927	-0.455951479108655	0.145944396898232	-3.12414514567896	0.0017832246862719	0.039254614222136
NUF2	2.42752163584706	-0.258560495077463	0.209673568055595	-1.23315731913765	0.217517075681964	0.562421614971798
PBX1	14.8974122756195	-0.496373090796697	0.112410207132039	-4.415729705165	1.00669813109235e-05	0.00187812120081917
MGST3	33.9279748156952	0.056061080281377	0.0658890787831461	0.850840250261885	0.394858099337448	0.725693300431014
ALDH9A1	7.8769612302439	-0.0339079729154539	0.0762572333354495	-0.444652545500772	0.656570868159453	0.876003473051315
TMCO1	14.0556616157408	-0.0391023314045169	0.0699028495930448	-0.559381078627838	0.575901671894146	0.836518372159913
AL451074.2	1.74825112949864	0.358033911070327	0.163431860778577	2.19072284537838	0.028471854849294	0.203711617270236
UCK2	25.6700754247547	0.0371701006922133	0.0833879737642515	0.445748937338349	0.655778610491864	0.876003473051315
FAM78B	3.67888371987343	-0.134182070376868	0.125921855986327	-1.06559794029273	0.286605430698298	0.637399203274043
LINC01675	0.907476695993522	0.191066873026189	0.20886988896245	0.914765043325794	0.360314989862348	0.700189080833912
POGK	17.3915573592355	0.148478106329192	0.0581081884812849	2.55520108628086	0.01061264686332	0.117190411796422
TADA1	5.06794994187033	-0.112400612538889	0.0956128979587657	-1.17558002046297	0.239762743320674	0.587613903655602
ILDR2	1.22644707836686	-0.19460568863317	0.206775284764505	-0.941145789521247	0.346630152950729	0.688692097016724
DUSP27	5.79742134626291	-0.0505688490498525	0.157919799088767	-0.320218549805953	0.748802662251949	0.91467243160018
POU2F1	106.049649260222	-0.00343153325394201	0.0391575794597272	-0.0876339472788728	0.930167619937738	0.977666040145389
CD247	30.6086624508514	-0.273259998406222	0.185814928991044	-1.47060303437402	0.141398502869808	0.465153374798062
CREG1	43.5683017551738	-0.0580626711066664	0.0757135489430816	-0.766872929841336	0.443157069874696	0.758713030955572
RCSD1	246.692758535469	0.097010088498574	0.0495761630454504	1.95678895943676	0.0503722856563746	0.275158318154026
MPZL1	114.064896528429	-0.00512074298884496	0.0581396112838356	-0.0880766636681774	0.929815743979474	0.977624979392196
ADCY10	3.17269067456626	-0.0964317329421226	0.166966040335301	-0.577552972739059	0.563565964759639	0.828956762567151
MPC2	12.9177597052476	-0.18315912794876	0.10062630885781	-1.82019126039467	0.0687298835755712	0.32175926547626
DCAF6	147.042487819644	0.0171472465884505	0.0608236378181502	0.281917478196835	0.778006787232012	0.926494159374274
GPR161	8.50781765284269	0.0990073986272471	0.104118503806952	0.950910693173408	0.341649713098028	0.683502179697761
TIPRL	18.2452177243222	-0.057820606704315	0.0590996113611712	-0.978358492934245	0.3278970494246	0.671486289058919
SFT2D2	49.2478666668323	0.047358301408325	0.0462500731648997	1.02396165384375	0.305853387268238	0.656436842821174
TBX19	15.8269094839764	0.110809767511981	0.0923389656673852	1.2000325833314	0.230126686233646	0.575735045169454
LINC00970	1.65868702071595	-0.43745640542791	0.180684666387112	-2.42110420421991	0.0154734410081873	0.146815706959437
ATP1B1	49.2132012583477	-0.316804908532581	0.109225903675879	-2.90045582477103	0.00372620356262597	0.0628457232653463
NME7	19.1222693454841	-0.0582182179876596	0.0649120611816928	-0.896878283139142	0.369783869527273	0.705938123905672
BLZF1	15.4721205733566	-0.0166564645796427	0.0629824498220042	-0.264461998965043	0.79142394311904	0.931038180165787
SLC19A2	6.02399879871668	0.194371040057771	0.111499717635908	1.74324244203444	0.0812912746811418	0.352592930722477
C1orf112	21.5289500906261	-0.230334300611677	0.0772951611792811	-2.97993169426779	0.00288312665123813	0.0532557738486747
SELL	6.10436453249149	-0.0584144144538438	0.168899662430476	-0.345852760232064	0.729453372082933	0.905955576655113
METTL18	1.41403908332714	0.137126673873894	0.177715028397666	0.771609892029228	0.44034551368809	0.757012206409682
SCYL3	12.2158024585498	0.0427086476182165	0.0619942389788662	0.688913168734531	0.490877911860567	0.788513006931966
KIFAP3	21.8625815579897	-0.100298328063769	0.0671663239373684	-1.49328297551754	0.135363130033257	0.455295487870144
GORAB	6.75877653883538	0.0110177455244354	0.0848342069959802	0.129873855306474	0.896666229512284	0.969553247516543
MROH9	1.21716400883702	0.143471391539313	0.233978990857618	0.613180657859231	0.539756892605213	0.81675021411435
FMO4	8.05435584911822	-0.122037075403922	0.097695470699752	-1.24915796535726	0.21160730294672	0.555401067854725
PRRC2C	152.476203723038	0.0494013204379318	0.0349823458131867	1.41217860865436	0.157897377404306	0.489127928136003
MYOCOS	2.98392614236759	0.551670527878479	0.256763965515429	2.14855120643995	0.0316699931022112	0.216129239620714
VAMP4	9.51761762656752	-0.0234703000756334	0.0724102130586411	-0.324129692266284	0.745839848185999	0.913479380779258
METTL13	4.97471602322403	0.0254607011315815	0.0943374089058651	0.26988976511945	0.787245061350867	0.930221877971791
DNM3	60.4970448127559	0.0457797722223643	0.0826933513174579	0.553608863264192	0.579846558912452	0.838926012412424
PIGC	12.6849464209099	-0.0519174828883458	0.0804935924685786	-0.644989014605259	0.518934304702894	0.804434409814156
SUCO	39.6079383719819	-0.0150057557485417	0.0419122819756203	-0.358027648250464	0.720322622851999	0.902564790174824
AL031599.1	1.37913449722589	0.0979554346124816	0.237751079206417	0.412008370012219	0.68033328835146	0.885742712398233
AL645568.1	27.3573697435175	-0.0222068990162565	0.06642664332401	-0.33430710788648	0.738147827381823	0.909807277535198
PRDX6	12.4766975676211	0.0641613229762675	0.0854148809756929	0.751172655670226	0.452548754365176	0.765041934935947
SLC9C2	1.0847429000973	0.0719113665804482	0.235570443698856	0.305264809333963	0.760164475638855	0.918362862142619
KLHL20	37.2820093604536	0.0241727634576166	0.0445813977796583	0.542216365155025	0.5876694627844	0.842066698546195
CENPL	1.98428231300405	-0.0529626080259348	0.153696238215101	-0.344592741117141	0.730400563673321	0.906347030954599
DARS2	6.11216520420311	0.0271758180878207	0.0862171497047468	0.315202000772296	0.752608286542365	0.915244947770894
ZBTB37	23.2837060145906	0.129511239347818	0.0552924999757619	2.34229306695467	0.019165658803826	0.163453723144741
RC3H1	90.6337749875448	0.0854039116078498	0.0299411684365127	2.85239074049299	0.00433917263832415	0.0695632495008947
RABGAP1L	310.252855201644	-0.048033532879787	0.0356063161748174	-1.34901719807113	0.177331442137631	0.517491337974537
Z99127.1	1.5922576524894	-0.21957442507578	0.204773887775354	-1.07227746399317	0.283595425849536	0.635395490669511
CACYBP	14.858639316044	-0.0474109793861515	0.135248239142147	-0.350547849545916	0.725927586577979	0.904619700893841
MRPS14	8.74520496305355	-0.0275813061776358	0.0815831515455046	-0.338076007792513	0.735305910174615	0.908228102017904
KIAA0040	5.5525239919952	0.425742496371641	0.11742683413111	3.62559801191855	0.000288293525120294	0.0139227016214525
TNR	5.424935914538	-0.446266482757089	0.125795782907381	-3.54754724238775	0.000388836010326301	0.0166763719945978
AL513329.1	1.84856080921813	0.096201710344403	0.154512741942796	0.622613443621492	0.533538574676759	0.812723334052932
COP1	204.74942412079	-0.00082201982945117	0.0275617320651651	-0.0298246796503079	0.97620687600471	0.993376870588527
AL359265.3	3.26238733209332	0.087979995550501	0.128981157640013	0.6821151023939	0.495166171712411	0.78997095571919
PAPPA2	3.10825819413585	-0.0515061932160474	0.148578267239844	-0.346660343890691	0.728846505799892	0.905879171871354
ASTN1	10.3253020550592	-0.931942387779547	0.157295518134542	-5.92478666164164	3.12703079615961e-09	7.77848910544702e-06
BRINP2	5.6850105518671	-0.763949323275136	0.179642613580155	-4.25260637245333	2.11296793616674e-05	0.00300343299497986
AL122019.1	0.95470113502924	-0.343758796979465	0.225097878678146	-1.52715253914492	0.126723084914785	0.441584879257816
SEC16B	6.61966678117828	-0.0388025224236978	0.0939149734127865	-0.413166516622948	0.679484618147283	0.885162601540386
RASAL2	231.707202574168	0.113160858939453	0.05616671360196	2.0147317099839	0.0439327677797962	0.255831665670487
RALGPS2	69.4381561137278	-0.172901397467655	0.0778720901711039	-2.2203256274199	0.0263966715161326	0.195680683893334
ANGPTL1	4.43499683861816	-0.586941319554723	0.177809585671423	-3.30095431772357	0.000963565700678469	0.0270166480295114
FAM20B	17.7702985653464	0.0220922072873914	0.0535790879067603	0.412328916943059	0.680098356414041	0.885652907205267
TOR3A	9.23343056601874	0.0387235568987957	0.0734430569011189	0.527259601284458	0.598013324435889	0.84843179516298
ABL2	84.4721866307119	0.0224743570907324	0.064557325166909	0.348130239792717	0.727742375013103	0.905466093242313
SOAT1	90.5091277720814	0.109892473243805	0.0323348396486355	3.39857795609764	0.000677371555484124	0.0223667488177003
TOR1AIP2	25.931351424346	0.018337686703393	0.0524562330193013	0.349580700860576	0.726653396639833	0.904906294939466
AL353708.3	1.22522703747503	-0.0901109020734224	0.198435913506583	-0.454105814220132	0.64975266868679	0.873501670763937
TOR1AIP1	19.0011958478042	-0.0133028029136214	0.0569351073356053	-0.233648508559188	0.815257865478132	0.938715422701623
CEP350	158.596958258367	0.114497622748337	0.042918388664285	2.6677987294434	0.00763499810424645	0.0964711576238818
QSOX1	24.567027918125	0.0489072480830458	0.0540119044847811	0.905490160911218	0.365205770042041	0.703860552411862
ACBD6	87.3788036088873	-0.0574766610608761	0.0413645039376562	-1.38951650786152	0.164675744692262	0.499536504213631
XPR1	89.014848298474	0.147343652997203	0.0426599876732433	3.45390753803753	0.000552526775919143	0.0197756885625737
KIAA1614	1.01401682945278	-0.0412534122925466	0.186903930435765	-0.220719875694238	0.825310554542572	0.943383627674649
AL162431.2	5.40167051514604	0.414188379344615	0.120353680406292	3.44142678434419	0.000578655046908226	0.0203323637895463
STX6	49.4306478148215	0.207866279034259	0.0543536145396278	3.8243322140556	0.000131127007916505	0.00893639540252893
MR1	28.891982049412	0.0262162452068987	0.0609468551318388	0.430149269395252	0.667087062057632	0.880812751877289
IER5	16.5727638279031	0.181406461705158	0.136622024627974	1.327798077939	0.184244822094288	0.527297022005224
CACNA1E	4.20279582200448	-0.388711886158997	0.129757530264664	-2.99567882778093	0.00273834684109621	0.0516311035811526
GLUL	83.4571228765607	-0.264988949480525	0.133173763187564	-1.98979846433649	0.0466131406790057	0.264023197204615
RNASEL	6.34617064174569	0.0237412884485263	0.0832615108388969	0.285141216023133	0.775535954318462	0.925397674944279
RGS16	27.6271468093282	0.000633536002078468	0.190518054752857	0.00332533314441143	0.997346772914376	0.999129804140495
NPL	207.168943352652	0.0237295938028205	0.0604586752329012	0.392492784722928	0.69469414151694	0.89251184145135
DHX9	55.689923816708	0.0497379971509736	0.0352334798610469	1.41166859893287	0.158047563372467	0.489152065589077
LAMC1	1.71253456942398	-0.174272067294966	0.196047420067608	-0.888928133993635	0.374041704175303	0.708792894215306
NMNAT2	7.07407917693016	-0.512413473785837	0.123188261420847	-4.15959660340754	3.18810160321084e-05	0.00363224552884899
SMG7	54.1999973805951	-0.0212826928544078	0.0384195489555641	-0.553954781692605	0.579609792398655	0.838740979222179
NCF2	19.150574205366	0.0424916736242816	0.0859081873039713	0.494617276394532	0.620870304701366	0.859657811801818
ARPC5	36.1860346955189	0.173119982307889	0.0569570705531361	3.03948185232565	0.00236985479881961	0.0472862070486399
RGL1	97.8426587729578	-0.0361975199655534	0.0988223657098681	-0.366288741476048	0.714149629735985	0.899948778179736
COLGALT2	3.07732569620358	-0.217721487167309	0.141799032118795	-1.53542294269617	0.124679971736844	0.438672460672417
TSEN15	20.9803130797866	0.0457467771349906	0.0590157838362374	0.775161730664006	0.438244098484528	0.755636918886504
C1orf21	8.80031618495484	-0.40042858692712	0.164147883330532	-2.43943801651593	0.0147101259823389	0.143028423639354
EDEM3	46.5645090772555	0.023511205192885	0.0488202663676165	0.481586991268046	0.630099369163454	0.865027517997112
FAM129A	139.314797223049	0.0373830875058088	0.125758504218715	0.297260910807219	0.766267322151456	0.921656693459842
RNF2	26.001304042952	0.0397972037888492	0.0493591367080745	0.806278359855084	0.420082365272204	0.74356372173715
TRMT1L	18.0103333325188	0.00247579240047584	0.0651440987713553	0.0380048607190875	0.96968380653628	0.990679237879433
SWT1	18.8853689238951	0.0678220713476854	0.0617994991628308	1.09745341412859	0.272443234767655	0.623569870732036
IVNS1ABP	36.0672723597738	0.12348753216236	0.0640741073644772	1.92726106131946	0.0539471036698408	0.284533016840341
HMCN1	1.05048828336445	0.0862721157406852	0.220336915610822	0.391546353009072	0.695393433077815	0.892949065532684
TPR	46.9087693369572	0.0230442374138967	0.0401511261237025	0.573937511563168	0.566010087867859	0.830371954860825
ODR4	31.7009666656794	-0.0119189699696761	0.0404084903026631	-0.29496202110997	0.768022892365398	0.922182492140836
AL596220.1	11.4595820393466	0.0528652328680111	0.0814491535827562	0.649058099962912	0.516300823161435	0.802018087602458
PTGS2	0.985829651570567	-0.39128874337213	0.349292067192178	-1.12023369587963	0.262614188354764	0.61253812510702
PLA2G4A	118.762697701487	-0.0709717851230319	0.0454483753271879	-1.561591247478	0.118384312690984	0.427233412095686
ERVMER61-1	12.6481852693662	0.175576829816551	0.123849256255117	1.41766559707779	0.156288418745448	0.487380829455874
BRINP3	4.94499031714215	-0.606643264402989	0.153434046085411	-3.95377218994337	7.69286583338669e-05	0.00624000122626611
RGS18	18.6942001830974	0.0522310736678247	0.0823751934153727	0.634063138455435	0.526039617894195	0.809836452280893
AL390957.1	6.3746929663308	0.122611315982771	0.108596538726482	1.12905362749717	0.258875211746959	0.609034132301916
RGS1	82.749767754145	-0.0107738683688789	0.194202496252288	-0.0554774968231234	0.9557580572688	0.987147481293779
AL136454.1	7.94216162186038	0.320146219195357	0.184837854080842	1.73203817360559	0.0832667659392998	0.357216579949425
RGS2	10.4804159000091	-0.601360309882397	0.204596394798518	-2.93925174231248	0.00329005725217656	0.0581024141109534
UCHL5	17.9191379833155	0.0481225762093803	0.0589082775463914	0.816906862901954	0.413981655525134	0.739961222600314
TROVE2	21.5975004850689	0.0700078215390322	0.0542402217536343	1.29069939752489	0.196807933667757	0.538708226564915
GLRX2	4.77493641953804	0.302835261163675	0.098419066741938	3.076997894704	0.00209096777684678	0.0431045498196661
CDC73	68.825817709635	-0.0519845795987281	0.0371339513997985	-1.39992049429488	0.161537128168059	0.493874017126503
B3GALT2	1.14936326491558	-0.233232340835649	0.20894813305969	-1.1162212239964	0.264327451750592	0.614483539656981
KCNT2	3.64035999328736	-0.524710680491091	0.162415562426261	-3.23066750902838	0.0012350151352889	0.0313849668640395
ASPM	2.06173856690975	0.197865552607692	0.48023030855639	0.412022209098986	0.680323144910245	0.885742712398233
ZBTB41	11.5483895676402	-0.00892141113528968	0.0661301160057083	-0.134906933091114	0.89268545785309	0.968335668177728
CRB1	2.80031401870556	-0.421944712070978	0.157639481760252	-2.67664361338549	0.007436368827823	0.0952376506607646
DENND1B	35.3894707678267	0.0244122495741586	0.0627370787101296	0.389119960254334	0.697187408644738	0.893468711248437
NEK7	93.5728725449759	0.0386031339668139	0.0482707011768971	0.799721840073245	0.423871976259671	0.746112660181105
PTPRC	359.631155062078	-0.0495762509589762	0.04077501380445	-1.21584878417787	0.224042531118612	0.570208492345727
AL157402.2	5.06163125750599	-0.112195900987993	0.152665634226974	-0.734912618390513	0.462392712995004	0.769365801722456
MIR181A1HG	61.9144704479799	0.1762890661425	0.128420281448197	1.37275097168833	0.16982977727193	0.50548600555172
LINC00862	15.1905841228183	0.179179262768832	0.117337623226962	1.52704015848568	0.126751025739495	0.441584879257816
AC104461.1	2.02975091316697	-0.0565617059154631	0.176942827649784	-0.319660913452867	0.74922539279954	0.91468017316071
ZNF281	7.78914213855096	0.0868250007385947	0.0903616082203742	0.960861614224988	0.336621753592876	0.679021445110647
KIF14	1.8250084804752	-0.0747076730914484	0.288226127607939	-0.259198129300304	0.795482374399101	0.932545957175234
DDX59	11.464388733627	-0.0668640874262958	0.0810261956243537	-0.82521568378065	0.409249150766275	0.73713069908104
AL445483.1	1.09303325530109	-0.193172600836618	0.205811914611606	-0.93858803656319	0.347942297462635	0.690013126445631
CAMSAP2	84.0470033755038	-0.0034370379607734	0.0348513806264365	-0.0986198508923989	0.921440108121833	0.976046388482495
KIF21B	18.4091357980026	0.00975912255568424	0.07991900006654	0.122112670923796	0.902809787034444	0.971842533919366
AL358473.1	1.51614301695555	-0.021159730396176	0.182728919828232	-0.115798475775299	0.90781225854473	0.972704304362591
TMEM9	5.02647067862298	0.000388195031532978	0.105947011226776	0.00366404891500015	0.99707651848211	0.998950596653386
TNNT2	1.20458116944871	0.452684502764921	0.217849622812902	2.07796780604805	0.037712324447561	0.237291923431639
PHLDA3	3.04535287722193	0.0314828796983413	0.135128977449807	0.232983926116332	0.815773887446679	0.938737491915318
CSRP1	4.27165467107819	0.0604783587663348	0.11504044551575	0.525713878238195	0.599087019707702	0.84929462092871
AC096677.1	5.23779483378065	-0.173344231351487	0.117325010370903	-1.47747041149614	0.139549584010678	0.462140504823422
NAV1	35.4808868612422	0.25023648345381	0.098570304970335	2.53865992936838	0.0111277929916119	0.120875043959103
IPO9-AS1	10.1465311175477	-0.0427004117615589	0.112641103903053	-0.379083747246565	0.704625675002544	0.896204293590809
IPO9	48.3464538339092	-0.0166766895072732	0.0371927536885431	-0.448385447523621	0.653875042488766	0.875463194747964
SHISA4	1.68278972147414	-0.0629824020778478	0.164540965304487	-0.38277642264525	0.701885544542386	0.895149030550057
TIMM17A	8.70335888472923	-0.0858471212498332	0.100377339282762	-0.855244040769026	0.39241605965569	0.723742384400203
RNPEP	25.8953462399318	-0.00257533880939362	0.0532799195826728	-0.0483360115699415	0.961448455000707	0.98888649292051
GPR37L1	1.2731209467505	-0.107925990914673	0.220185229228394	-0.490159995258918	0.624020686669456	0.861325140899068
ARL8A	15.5646805488455	-0.0158055477470031	0.0608806037809575	-0.259615489423691	0.795160387084678	0.932545957175234
PTPN7	10.406950602187	0.205576287107315	0.141267035977019	1.45523182875272	0.145605092098984	0.471953178629349
LGR6	1.26328961690708	-0.249555129928412	0.292174196527406	-0.854131312396724	0.393032236121295	0.724101869735135
UBE2T	1.54616665316949	-0.108626605893667	0.182316072110895	-0.59581475530909	0.551298985387372	0.822813735690652
PPP1R12B	77.0762683448618	0.0183818426938275	0.0371755875245128	0.494460045364632	0.620981316962376	0.859674070648684
KDM5B	27.9902132783579	-0.0534086452294631	0.0688213333291808	-0.776047813168673	0.437720755359433	0.755465593199343
RABIF	4.44237775855967	0.112910332227567	0.109949205893573	1.02693176644549	0.304452594900085	0.655215679263139
KLHL12	14.4323987452043	-0.00659224485016541	0.0569784584216092	-0.115697142969128	0.907892570627477	0.972704304362591
ADIPOR1	13.1105177779427	0.0572868933017524	0.0703773646431058	0.813995999882389	0.415647242532214	0.740853929562987
CYB5R1	10.0757845282425	0.0963000621867046	0.0723596527932696	1.33085301641555	0.183237379339379	0.525929579620744
TMEM183A	4.90420468810103	0.0263011974803802	0.0875621517117604	0.300371758416344	0.763893603180294	0.920260878801024
PPFIA4	4.82708228631355	-0.0996833397603159	0.152063476401418	-0.6555376880716	0.512121629533602	0.798935436478417
ADORA1	4.96439750859135	0.17191567670293	0.173536733906919	0.990658708577176	0.32185225996131	0.668565158194708
MYBPH	1.69134398961246	1.69147959466787	0.333465522033418	5.07242723131768	3.92773349716135e-07	0.000226303705302316
CHI3L1	9.71068615363227	1.13893017173822	0.26017038469687	4.37763188560146	1.19975762804011e-05	0.00203481620437485
CHIT1	2.4664610784422	0.264118842062741	0.180510577170387	1.46317654180139	0.14341907792828	0.468489765392771
BTG2	40.515541537957	-0.0704399694339774	0.104238125506582	-0.675760131829403	0.499192950987391	0.79175927667235
ATP2B4	61.6229153412236	-0.0216541028194952	0.0910362884127775	-0.237862320587049	0.811987880638538	0.937402232817172
SNRPE	4.16811830021503	0.0344531278700586	0.108825686868506	0.316590033671814	0.751554699057562	0.915152676742443
PLEKHA6	7.99068156399244	0.106415014831165	0.101626174966723	1.04712211067679	0.295043262790617	0.646246066502783
AL606489.1	2.2019008572346	0.0469960102910304	0.149944899551875	0.313421866508848	0.753960173445928	0.91538726012206
PPP1R15B	8.82146601752765	0.164298633312138	0.0815843095281574	2.01385087723802	0.0440251922525836	0.256212251133252
PIK3C2B	26.5049252104309	-0.132553571157417	0.0701043494873205	-1.89080381070209	0.0586505383141123	0.295929440276581
MDM4	92.084717720943	0.0127755589339244	0.0377669405446461	0.338273599864988	0.735157016536574	0.908221047248436
AL512306.3	2.52088838580299	0.0530205396633897	0.1360711254274	0.389653128074395	0.696793060580565	0.893287984076141
LRRN2	1.43434951912697	-0.346491639981713	0.182975033133784	-1.89365529300587	0.0582707790912691	0.295182787980182
NFASC	5.69498611458136	-0.226806193156471	0.124480462266547	-1.82202242044069	0.068451583800914	0.32139261512562
CNTN2	3.82213636322546	-0.0527473327964685	0.154060458359658	-0.342380733889084	0.732064385480157	0.907028138244341
RBBP5	13.1537039794995	-0.163214621774813	0.0645444798126963	-2.52871542614412	0.0114480806717179	0.122394415490967
DSTYK	23.6209626077019	-0.0110528795199885	0.0551058884280848	-0.200575289415993	0.841030681583261	0.948167967565506
TMCC2	3.45788893966531	-0.0689919663823408	0.122455696879011	-0.563403485021251	0.57316016462471	0.834801508580062
NUAK2	6.71608564879559	0.106495865589611	0.117456085310868	0.906686659169263	0.364572520234635	0.703332778134956
CDK18	21.3354531283865	0.0549134379624519	0.0819529654106804	0.670060414376359	0.502819278359196	0.794713587284879
MFSD4A	2.87801189421407	-0.256176591553206	0.154392709461228	-1.65925316323008	0.0970647888868828	0.385598076693299
ELK4	28.071463696088	0.0296712675975517	0.0484711158984364	0.612143274351744	0.540442968490014	0.817031366296053
NUCKS1	68.7744639810083	-0.0143135165930857	0.0376855453441791	-0.379814500821508	0.704083117483555	0.895936612536624
RAB29	29.7416901762605	0.108991064566183	0.0517454887958467	2.10629113962358	0.0351790704916253	0.227786389191977
SLC41A1	5.44649618058819	0.108524327967163	0.0955359528395161	1.13595274597266	0.255976341416076	0.605939238007126
RAB7B	1.4889154411606	1.29835703408074	0.37944983469999	3.42168296135186	0.000622348365511039	0.0213040122826886
RHEX	1.80753489480029	0.00431724061006559	0.288144117163914	0.0149829212289963	0.988045805739383	0.99632346805353
FAM72A	2.85482629222387	0.0778964857367483	0.13535308085254	0.575505819639322	0.5649492559144	0.829828287780213
SRGAP2	935.609993736953	-0.0319988789167166	0.0374183065221423	-0.85516641160073	0.392459028009829	0.723742384400203
IKBKE	32.8193534797368	-0.0437266206431686	0.0978394084380116	-0.446922373522655	0.654931109104791	0.875738863770536
C1orf147	3.11749717525365	-0.227701665863063	0.187955644553311	-1.2114648985627	0.225717279643585	0.57133792026278
RASSF5	19.9650123258761	0.0471574163598911	0.0895776460360086	0.526441790409794	0.598581286089202	0.84890019905752
EIF2D	7.8944762123624	0.156959720323325	0.0672238775760388	2.33488049161971	0.0195496647445438	0.165407452558003
MAPKAPK2	31.1359154409617	0.0875649853350803	0.0534820297119686	1.63727864867261	0.101572260110244	0.39498604075649
IL10	2.13261182481267	-0.297054225726064	0.205524477822685	-1.44534718624779	0.148360390093934	0.475616914884654
FCMR	1.62690988843851	-0.115718927583015	0.237116338567251	-0.488025955032175	0.625531456793777	0.862134730136405
PFKFB2	17.8494100159223	-0.0458865448133538	0.0716217804537814	-0.640678638852955	0.521731495454531	0.806759487117579
YOD1	4.23863972722034	-0.0230613663233901	0.111653389508109	-0.206544256515519	0.836365798221998	0.946093643964175
AL596218.1	1.13137912971478	-0.468792928526987	0.2282921318675	-2.05347825477872	0.0400262165891155	0.24430517253925
CD55	21.0615164518494	-0.0241994132892528	0.134810010405874	-0.179507539658186	0.857539197694992	0.954212191018295
CR1	6.01218098388105	-0.724029376858342	0.245435352234718	-2.94997998562949	0.00317794515424856	0.0570378521078488
CR1L	1.37433593203059	-0.347347686158271	0.228019962970636	-1.52332138657089	0.127678319101536	0.44367844297798
CD46	35.5211839588076	0.0745773073827945	0.0462057996726794	1.61402481747093	0.106522043326419	0.403949755697789
MIR29B2CHG	110.250454569516	0.0558683839382991	0.0562921578724497	0.992471883293037	0.320967388536734	0.668403920553664
PLXNA2	23.401826481615	-0.142589445616385	0.120425639923608	-1.18404557124909	0.236395023915587	0.583046224172055
CAMK1G	1.71450151721326	-0.0176440133085694	0.186191807293116	-0.0947625653624653	0.924503421531772	0.97664274222231
TRAF3IP3	62.0942018491879	0.134441572346872	0.0690692845708197	1.94647408297712	0.0515978181912672	0.278499522994116
UTP25	7.46393056044328	-0.0184927737560968	0.0847654108237325	-0.218164149461295	0.827301216873613	0.944068404452839
SYT14	4.79098558663322	-0.569965960055319	0.148937526661679	-3.82687944959657	0.000129778031234195	0.00888503264298329
HHAT	11.5641986346551	-0.097459216322436	0.0969830981836338	-1.00490928984245	0.31494053076651	0.664004438718769
KCNH1	2.50030567649088	-0.0934569332934581	0.156100747881414	-0.598696255859422	0.549375454428388	0.82173493450204
RCOR3	49.89878448357	0.0534717644104284	0.048418340317175	1.1043700395377	0.269432651767234	0.620855693627601
TRAF5	10.1814113214703	-0.112863069625557	0.0868049102444468	-1.3001922276946	0.193535093824211	0.537666001744074
LINC00467	6.06832354165185	-0.28813756511688	0.14723653480683	-1.95697056776641	0.0503509288224229	0.275158318154026
SLC30A1	7.7444428825943	0.111320392343736	0.0925790072761062	1.2024366605243	0.229194392573639	0.574911984733036
LPGAT1	53.5722473560619	-0.05158341229567	0.0401876703635319	-1.28356313837189	0.199294854424363	0.541798852874975
INTS7	16.0170460861755	0.11887806854631	0.0718858223111954	1.65370673554632	0.0981871134433255	0.388608503882693
DTL	1.94451640029134	0.161691158252989	0.388533416451247	0.416157662138381	0.677294638075725	0.884963833184339
PPP2R5A	31.54084296464	-0.102071695862951	0.0460941275029686	-2.21441865574693	0.0267999927320664	0.197136466991666
AL360091.3	6.88548887558144	0.115847625930936	0.10154036911675	1.14090215486351	0.253910642612111	0.60343868200919
TMEM206	16.3294338665382	-0.00923332614269263	0.0538273407878745	-0.171535989100405	0.863802334580167	0.956945440438731
NENF	7.63128022095538	0.0307126594505507	0.0891964650961978	0.344325970961151	0.730601155066544	0.906347030954599
AC092803.2	1.7994311615441	-0.126676319077226	0.179005819773113	-0.707665925263135	0.479152742599407	0.779184428339088
ATF3	5.87096726860672	-0.121412488591394	0.197190015949196	-0.615713163807818	0.538083847664599	0.81556833821409
BATF3	15.9097802251083	0.141827294373089	0.0928283007010894	1.52784542323767	0.126550921375284	0.441584879257816
NSL1	58.5967829181922	-0.00292335974038449	0.0399426774709831	-0.0731888777988959	0.941655816882441	0.98185085000492
TATDN3	30.1037224937256	-0.0357211250113598	0.0617776057167232	-0.578221259903735	0.563114747097713	0.828863107556748
SPATA45	1.31650843823583	-0.317220738754106	0.187220576755566	-1.69436898577803	0.0901951891145528	0.372073852276037
FLVCR1-DT	4.81450570842437	-0.00957539987354308	0.114210639323755	-0.0838398237698287	0.93318378467557	0.978623382959731
FLVCR1	16.2609785394222	-0.12142738048458	0.0621235430340459	-1.95461132051071	0.0506289641217581	0.27560873573857
ANGEL2	22.3749692789776	-0.0564015130454696	0.0559658828270074	-1.0077838532416	0.313558239110357	0.663338248460087
RPS6KC1	104.342654088041	-0.0737730416915914	0.0374411411410105	-1.97037375046204	0.0487955516917247	0.270733683642748
PROX1	7.90137667940108	0.107197734898328	0.135088922232815	0.793534607623723	0.427466414391888	0.747890345308049
SMYD2	16.4010456553849	0.178761651005735	0.0667990334426851	2.67611134162766	0.00744818967521715	0.0952564103707077
PTPN14	34.0676705983272	-0.128581069922795	0.128687705631688	-0.999171360555625	0.31771168698392	0.665639947859182
CENPF	3.53441857873277	0.20950634078904	0.256791178076525	0.81586268795654	0.414578674506857	0.740288374747473
KCTD3	15.6894637364045	0.0162110224792729	0.0570301856818586	0.284253370131138	0.776216218024309	0.925765307176987
USH2A	2.06668528053406	0.057210958604598	0.14682611500121	0.389651109437354	0.696794553475004	0.893287984076141
ESRRG	18.5594221110779	0.00276696132810685	0.234164483353668	0.0118163151323328	0.990572163984918	0.996975476950474
GPATCH2	55.7075196189588	-0.112414478089551	0.0575067241952985	-1.9548058016273	0.0506059961447025	0.27560873573857
SPATA17	0.959890116208532	-0.265388662445863	0.220954503512299	-1.20110094262501	0.229712047436736	0.575533373844769
RRP15	15.6433411299732	0.114115249404329	0.0844378291754791	1.35147066804825	0.176544709762847	0.516107624438401
TGFB2	3.52445079509859	0.178629595239463	0.177912604962593	1.00403001393308	0.31536414691938	0.664147014642548
LYPLAL1	46.2928178541847	0.0690785401887534	0.0509965484561381	1.35457285404653	0.175553687161968	0.514762039468051
AC096642.1	1.87826599085275	0.0750151268039296	0.156250852489546	0.480094192183357	0.631160417776378	0.865417476831643
ZC3H11B	2.93265196054627	0.266233611613183	0.148556261573311	1.79213995286089	0.073110550415744	0.334306055439638
SLC30A10	2.77305553057558	0.520344195260645	0.201026073614236	2.58844131960301	0.00964113720879459	0.110602592499046
EPRS	26.3653579415732	-0.0521633297231154	0.0680551217842708	-0.766486465022706	0.443386902333595	0.758713030955572
BPNT1	4.05588417212076	0.0608945936593721	0.0964747838200347	0.631196995195818	0.527911726430934	0.810045921352939
IARS2	15.9217506271125	-0.0535110047541465	0.0524877016665988	-1.01949605441	0.307967525375565	0.65823433215208
RAB3GAP2	64.441637125326	-0.0261716185630385	0.0343430586575296	-0.762064288566227	0.446021635386225	0.760007477193084
MARK1	3.81084237958055	-0.627839640788397	0.166393703296454	-3.77321754579746	0.000161155648632287	0.00998028238936467
C1orf115	1.76692468114335	-0.0118913386150611	0.177088061131671	-0.0671492958874255	0.946462849980158	0.983156028616032
MARC2	2.35700952439352	-0.162511096348504	0.1655347255142	-0.981734169937435	0.326230826870925	0.670888648941244
HLX-AS1	4.09818827885878	-0.0517808326129518	0.156250135465093	-0.331397041409413	0.740344599375086	0.910737695411835
HLX	5.09046537443814	-0.0695225344196337	0.157007423803018	-0.442797752715545	0.657912028965322	0.876482515231068
DUSP10	20.1030508975253	0.314405070279253	0.116851658953672	2.69063420318154	0.00713163443396835	0.0930416467893161
AL356108.1	6.71153570809454	-0.0899715772647588	0.141040419596902	-0.637913425966119	0.523530037525044	0.807866605672176
AL513314.2	8.73886140536754	-0.0571373335229988	0.0773423489509894	-0.738758704616093	0.460053531602105	0.768477646068521
TAF1A	6.41541513039915	-0.00594126736435109	0.0841137186455606	-0.0706337498807594	0.943689248964774	0.982461079854859
MIA3	37.6098873580939	0.0230646088219703	0.0484370965973678	0.476176534974718	0.633948615097041	0.866708709082805
AL592148.3	0.972342509559551	0.514202547860066	0.224685984409102	2.2885385984905	0.0221061749868549	0.177766520301083
AIDA	55.146935396995	0.0924206726082321	0.0831773057877473	1.11112847107686	0.266513054409564	0.617446894802016
BROX	23.3098165235999	0.161938308405121	0.0671855885595757	2.41031316204851	0.0159388327604399	0.14906041782339
FAM177B	70.5299191880572	-0.190576482357659	0.147254623819905	-1.29419693191256	0.195597406283504	0.538673309131966
AC093152.1	86.4416323840394	-0.0730155835123625	0.0725098376448166	-1.0069748586395	0.313946856120588	0.663375385940834
DISP1	5.85840612831189	-0.058237076147083	0.109945907779252	-0.529688437918135	0.596327965656409	0.847746637525086
TLR5	70.8851387497197	0.161261797584262	0.078699948832121	2.04907118717774	0.0404551544478301	0.245744070058553
AL359979.1	2.46241567153362	-0.237248602366001	0.247197724922032	-0.959752370054504	0.337179859096257	0.679597602105016
SUSD4	4.23757127825305	-0.472660851314991	0.13576307777008	-3.48151249278143	0.000498590522970053	0.0185409894501758
CAPN2	7.54206375972498	-0.159916550744612	0.0997704431257294	-1.60284494820863	0.108968890432038	0.408994398557909
TP53BP2	16.1945741241473	-0.168820575167362	0.0633009448504158	-2.66695190042259	0.00765426256727021	0.0965679364467522
FBXO28	55.225280999855	0.0724050388552999	0.0407579808191401	1.7764628521857	0.0756566595233987	0.339908381513162
DEGS1	20.8887784828601	-0.00303075645830018	0.0565987236777421	-0.0535481413954932	0.957295174356154	0.987530249353769
NVL	37.6266061653926	-0.0511738363938664	0.0445391845649416	-1.14896213062121	0.250571596296888	0.599407942238458
CNIH4	12.0053187287697	0.0428118371236962	0.0953079396568192	0.449194865379016	0.65329109117324	0.87537616398356
WDR26	68.0132428874251	0.00222587043559381	0.0378888722528475	0.0587473393438499	0.953153353078645	0.98632835018365
CNIH3	16.2631233756242	-0.0941180388973762	0.0748682299257016	-1.25711585529373	0.208711686637999	0.551917420813632
DNAH14	6.55466263993183	-0.188098808594273	0.143382822306489	-1.31186431936876	0.189565918314051	0.533852799270391
LBR	24.2993353621797	0.0912858045878168	0.0485298441162772	1.88102406364827	0.0599686455124373	0.299642462093447
ENAH	4.65219957210326	0.0667960116095048	0.126544345487826	0.527846671868329	0.597605760613927	0.848322805512921
SRP9	12.9935940110548	-0.0441731988387763	0.0631028991746102	-0.700018531898921	0.483915731204551	0.783418380339897
EPHX1	7.64066273802612	0.0209255442257906	0.10466329821486	0.199932016119282	0.841533750682945	0.9484198122052
AL591895.1	8.72767708027114	-0.087084329317608	0.0908471309325142	-0.958580952680813	0.337769891835586	0.680325996713376
TMEM63A	30.1715729251201	-0.0628228135793885	0.0474814086206925	-1.32310340835192	0.185800991419719	0.52902363049975
AL117348.2	3.83607327528295	0.0288679139866777	0.120739599300671	0.239092345459832	0.811033977114345	0.937094056351357
SDE2	3.85800692351396	-0.0535537798993216	0.111686312378082	-0.479501729075184	0.631581738434059	0.865663283045811
H3F3A	24.6882553677771	0.0378426130809017	0.0858621897045152	0.440736641018971	0.659403667006418	0.877147926031265
ACBD3	38.3148106181796	-0.102081478307325	0.0442182332141119	-2.30858338036777	0.02096671106502	0.172602406312975
LIN9	5.56263826796255	-0.0763706158248682	0.115254831278705	-0.662623987017011	0.507571403622901	0.796897666904996
PARP1	27.1026299708808	0.0657445574048753	0.0487073723947275	1.34978657588172	0.17708445207802	0.51716822088486
ITPKB	58.6754334163402	0.0501223904392117	0.0589208191795439	0.850673686095206	0.394950644387932	0.725693300431014
ITPKB-AS1	1.57125067091607	0.106429640136047	0.214466619542331	0.496252705260921	0.619716129795179	0.859034859703512
PSEN2	3.70787793513021	-0.0847409639122546	0.103870309115801	-0.815834328727951	0.414594896318813	0.740288374747473
COQ8A	14.271397894846	0.17137673826794	0.0629520637773652	2.72233709245859	0.0064821984173546	0.0882726381195414
CDC42BPA	17.1431570694224	-0.218118965134825	0.106491287359448	-2.04823296387236	0.0405371779334997	0.245942024657514
ZNF678	26.6166371389938	0.0220308926181951	0.0506996836148764	0.434537082825715	0.663898472393377	0.879203436921854
SNAP47	5.46917344088817	-0.0182207178906095	0.0858392492000337	-0.212265578513498	0.83189984789559	0.944411056256124
JMJD4	3.54728547616345	0.0769024465461677	0.105155233381754	0.73132305519196	0.464581851393573	0.771460183806083
ARF1	44.6217223461647	0.011011490838894	0.0544082455930399	0.202386434608776	0.839614632588138	0.947575271942954
C1orf35	7.61414218606998	0.0735229775874035	0.087172399410253	0.84342037255838	0.398993382031914	0.728972484615782
MRPL55	5.3845723781549	-0.0918943214879824	0.115570233579595	-0.79513832101666	0.426533045515805	0.747359204546065
GUK1	19.9532569079141	-0.0486793523806854	0.0769991125477785	-0.632206667972693	0.527251840760194	0.809836452280893
IBA57	2.94687751064829	-0.0614191404479927	0.118277421318051	-0.51928034753848	0.603565255903351	0.85110773179748
OBSCN	3.50480923018755	0.258964036267136	0.128879895273312	2.00934393776437	0.0445006712702118	0.258073615706663
TRIM11	7.72891782142159	0.149810723913928	0.0735860175046731	2.03585856381499	0.0417645596913074	0.249124897261928
HIST3H2A	3.60505806100511	-0.179415162698856	0.168874994808456	-1.0624140234755	0.288047770245562	0.638687666945323
HIST3H2BB	1.45467766887115	0.179802655649599	0.236137365891732	0.761432461019482	0.446398804941455	0.760387567009462
RNF187	7.97016541126934	-0.0142873638385997	0.0938571092400023	-0.152224631189795	0.879009767468522	0.962101846543539
RHOU	7.76344745321158	-0.106765869404526	0.148422370780655	-0.719338121625276	0.471932612830404	0.77521506307646
RAB4A	16.2585442601488	0.0359098050043326	0.0560893474162575	0.640225045548027	0.522026302292007	0.806764855696771
AL117350.1	1.03707636984921	0.0532428872647277	0.203602894387962	0.261503587288275	0.793704183486631	0.931945707956796
CCSAP	13.8403680911345	0.0360040920906346	0.0840854306033301	0.42818466685962	0.668516678699625	0.881025291796194
NUP133	23.0711079205717	-0.121094764041418	0.0483366392489288	-2.50523755732772	0.0122369173870219	0.127539100559569
ABCB10	19.4441862098978	0.050494130501962	0.0561065351198674	0.899968789626468	0.368136860166871	0.705443183270038
TAF5L	14.5498813318494	0.11000556081737	0.0548383152538557	2.00599818408235	0.0448564417416273	0.259582223488995
URB2	6.94131595401494	0.134922397520545	0.0985683868688853	1.36882018471112	0.171055489783579	0.506749342004748
LINC01736	26.5498256362758	0.58535020696575	0.123017862043552	4.75825377910175	1.95274896792282e-06	0.000693923293958289
GALNT2	244.386725149248	0.177381438883379	0.0509130922017004	3.48400443211451	0.000493971307827529	0.0184774981687365
AL136988.2	1.50132145583337	0.298524953690265	0.187071586905875	1.59577923418412	0.11053809113196	0.4119077464316
PGBD5	14.5948266343829	0.0282324511983997	0.147635384215737	0.191230925759262	0.84834467543465	0.950138397183112
COG2	17.8114613248277	-0.0184082297496954	0.0541310117557068	-0.340068089485778	0.733805252078064	0.907789715008918
AGT	1.40425919058251	-0.495896237068631	0.218022025666202	-2.27452357418173	0.0229345253539795	0.181494056685124
C1orf198	2.14780560113428	-0.135313999081905	0.140998534430998	-0.959683727408707	0.33721441551386	0.679597602105016
TTC13	49.5377107912753	0.011065185463744	0.0371034351441608	0.298225364329519	0.765531164153486	0.921299423294351
ARV1	8.30909686651512	-0.0111513341982415	0.0746298694990535	-0.149421863834064	0.8812207605482	0.963088681970335
FAM89A	16.3403618880997	0.0866950564262645	0.104967750642771	0.825920874700913	0.408848978258352	0.737098918721252
C1orf131	9.75904082221173	-0.0488670730058695	0.0788154865434362	-0.62001866827198	0.535245496417672	0.813608678619931
GNPAT	27.9402151477312	-0.0124859061990357	0.0433525149869911	-0.288008808780353	0.773339995805746	0.924244718821594
EXOC8	3.55428358706657	0.260559114816459	0.116421542322711	2.2380661655745	0.0252167406632112	0.190851853143219
SPRTN	6.32518475351683	-0.057311097940431	0.0971098142965964	-0.590167928499886	0.555078071385084	0.82531781384961
EGLN1	57.7769675084577	0.0861645855468458	0.0648617247244593	1.3284350040472	0.184034442069696	0.526896997485173
TSNAX-DISC1	3.46858151716381	0.242565335924137	0.124662272171797	1.94577983938763	0.0516811913584548	0.278663938231553
DISC1	506.559071330417	-0.0147550365198168	0.0352393551404103	-0.41870903882962	0.675428789006032	0.88381331544056
SIPA1L2	166.463125444918	-0.11599320353017	0.0752426482102745	-1.54158853109494	0.123173614311817	0.435653027123399
NTPCR	10.5111852856893	-0.0971226664755814	0.0765486051424781	-1.2687712113736	0.204522675692604	0.546162271374506
PCNX2	235.705252999626	0.0801937658774729	0.0473916063485286	1.69215124905685	0.0906171390105982	0.372886903703661
MAP3K21	8.67310665837603	-0.010582090451426	0.0974274833065268	-0.108615044670019	0.913507827433428	0.973481577706712
KCNK1	3.5161997940324	-0.232859644745823	0.161441273908139	-1.44237987664989	0.149195237581507	0.476715675637764
SLC35F3	11.1946359846043	-0.34620559170829	0.128095668314292	-2.70271115537529	0.00687764843801642	0.0909773442866174
AL355472.1	3.67565373066587	-0.147013952497729	0.153865429281753	-0.955470979959522	0.339339574097954	0.682101837164523
COA6	6.50871174667029	-0.0234036770349447	0.0984521823214736	-0.237716183461787	0.812101230842616	0.937402232817172
TARBP1	27.8757169741634	-0.215029165853647	0.0851420990958482	-2.52553282262373	0.0115522989582534	0.12306785292786
IRF2BP2	24.1677138634912	0.272927267206297	0.0823248894037808	3.31524608393537	0.000915624816985874	0.0261053082111623
TOMM20	17.7333071446357	-0.105359254206627	0.0781644760180717	-1.34791736059572	0.177684963666364	0.517504700858493
ARID4B	150.817975843059	0.000648209682755595	0.0326177291672492	0.0198729249185884	0.98414474366404	0.995146361733455
TBCE	2.84744779157225	-0.00354845968350053	0.137074916615269	-0.0258870096084761	0.979347461406426	0.993771253274979
B3GALNT2	24.7111151377964	0.0613578360879635	0.0512312537724063	1.19766415166305	0.231047790571297	0.576653557571339
GNG4	1.05112622494246	-0.359205136857329	0.215385439625694	-1.66773175327715	0.0953689890169295	0.38238349101519
LYST	201.582543218121	-0.0122988237570866	0.0462534430072684	-0.26590071911304	0.790315671255036	0.930558841796177
GPR137B	24.428914706148	-0.0724580799818603	0.0826346521010897	-0.876848611805371	0.38056887117282	0.714374343133485
ERO1B	31.6218278561304	-0.0659163902144425	0.0647016411933653	-1.0187746245485	0.30830997528238	0.65823433215208
EDARADD	2.06215117067091	-0.0825262844031416	0.16497578512246	-0.500232711981841	0.616911227346251	0.858124909164478
LGALS8	27.3438878319255	0.047460911087835	0.0588421607214176	0.806580018577734	0.41990848952487	0.74356372173715
AL359921.1	4.054752065595	0.075415609388871	0.120730757827821	0.624659455019942	0.532194589021448	0.812076548755823
HEATR1	23.5141562339371	-0.00979966743353662	0.0702013477689026	-0.139593722129045	0.888981001069004	0.96686478310188
ACTN2	2.47392449965802	-0.416968460268253	0.167490044662057	-2.48951190567515	0.0127918634101376	0.131368812883986
MTR	54.9990576439163	-0.0189443847881548	0.0347836382108438	-0.544634942248475	0.586004617587326	0.840614712084749
RYR2	21.9423455589765	-0.469648615422353	0.124413348013239	-3.77490536925649	0.000160068416258594	0.00998028238936467
CHRM3	10.5307228656901	-0.629361793361619	0.137758765392593	-4.56857893265832	4.91042144142869e-06	0.00127401516678092
FMN2	9.59471735011832	-0.449174158898171	0.12237047408904	-3.67060896218592	0.000241973289364628	0.0128980405134538
GREM2	1.18790994679332	-0.255032263993992	0.259068460360464	-0.98442034834786	0.324908877151767	0.670250862680045
RGS7	16.9538934656336	-0.476775159068203	0.135686946297074	-3.51378796619351	0.000441765289452696	0.0177718246498153
FH	4.42663382447592	-0.0669454356222067	0.0973972074334536	-0.687344507982398	0.491865657736902	0.788909691991035
KMO	4.83070364637513	-0.0278645106974197	0.175862652255855	-0.158444731385495	0.874106368371784	0.960692137594375
OPN3	6.71906086675421	0.234928886093574	0.0959497942912445	2.44845638105773	0.014346980030012	0.14067168361131
PLD5	3.16169340659156	-0.21433155362028	0.130335698745274	-1.64445777851827	0.100081678749319	0.392361191314313
CEP170	244.601740491081	0.0723048125376681	0.028305640685266	2.55443122950773	0.010636143809717	0.117216361712869
SDCCAG8	381.133315387345	0.0542157522843795	0.032515308723205	1.66739158917128	0.0954365652174502	0.38238349101519
AKT3	274.257431870239	0.0865361723980844	0.0634798092614041	1.36320782001307	0.172817023399173	0.509641192300466
ZBTB18	11.8304433888535	0.044916837732946	0.0691373254301558	0.649675662943052	0.515901747502529	0.801644079715836
AL645465.1	5.43799143325822	0.253149501023075	0.110390584168286	2.29321642720142	0.0218355478589246	0.176445886190823
ADSS	15.2765175137788	0.10262052421238	0.0629923742577909	1.62909440105265	0.103293036318511	0.398426333371847
CATSPERE	11.3059778426075	0.120102302707991	0.0887549481126043	1.35318993771048	0.175994959014857	0.515246128539965
DESI2	24.5560909939624	0.0496499229845342	0.0450724060095992	1.10155918843028	0.270653359221806	0.622035938772013
COX20	17.5293226675288	0.202138898809574	0.0693863391852067	2.91323769467104	0.00357702211282013	0.0613644310733798
HNRNPU	107.028535877956	0.0867496489799664	0.0498690026522323	1.7395505096608	0.0819379757990351	0.354265437080127
EFCAB2	22.686866536277	-0.0961194701242099	0.0818585056426789	-1.1742148157918	0.240308993100837	0.588350196486306
KIF26B	50.1264220279278	0.212529659913539	0.151638711199927	1.401552797645	0.161048830803916	0.493219652769918
SMYD3	281.322293450577	-0.0521982689011756	0.0381913495803737	-1.36675633290529	0.171701694121261	0.507957935532174
TFB2M	4.52204122301609	0.0225050122953089	0.107127491481062	0.210076909149761	0.833607647177902	0.94497904710088
CNST	31.7044878402812	-0.00808707553581892	0.0396709848538413	-0.203853661955051	0.838467857026093	0.947177659543854
SCCPDH	8.05023941478964	-0.169369236014347	0.0802187118766615	-2.11134325211749	0.0347428189178788	0.226732213532725
AHCTF1	38.2575751293312	0.0282299435731729	0.0485661857511131	0.581267462877212	0.561060205992162	0.828189454498371
ZNF669	1.43017404124487	-0.228382011247219	0.163599667420638	-1.39598090172162	0.162720246370566	0.495936221580702
ZNF124	74.7360902478592	-0.000317993059230976	0.0701275325784722	-0.0045344966169335	0.996382007556995	0.998589945124103
AL390728.6	23.1419025793575	0.148937982148736	0.0734956664049442	2.02648658668011	0.0427149458939531	0.251798226153109
AL390728.5	1.5786770316553	0.276012356794754	0.170696138029446	1.61698067678099	0.10588245204046	0.403136631812212
ZNF496	15.7725084081817	-0.0552777804492491	0.066630995943499	-0.829610598888886	0.406758982323918	0.73497310062766
NLRP3	28.761565673653	-0.0143336763511779	0.0769261491014041	-0.18633035084446	0.852185707684161	0.951806773905848
AL390860.1	4.16661032836932	-0.236703704419502	0.174585115220558	-1.35580690324298	0.175160614310268	0.513912358675202
TRIM58	1.09168674984984	-0.203552030609953	0.255377483898671	-0.797063341303492	0.425414245350139	0.746955456564984
SH3BP5L	5.38801144739336	-0.00304185063700291	0.0915981855706353	-0.033208634189126	0.973508212834197	0.992015323410188
ZNF672	5.75629712077063	0.180387907567412	0.0854045579463881	2.11215785088014	0.0346729123767405	0.22637498566179
ZNF692	12.6412178245249	0.000823181699567909	0.0733157695869339	0.0112278941379975	0.991041624841192	0.996975476950474
PGBD2	2.91576029762671	-0.00628204265538972	0.119803304381103	-0.0524363053910941	0.958181046376845	0.987765685040939
SH3YL1	23.064219905315	0.0465036138157206	0.0552192996049837	0.842162326367563	0.399697098234202	0.729100820517536
ACP1	11.5446084775185	0.030401897459592	0.0642106767905481	0.473471063990829	0.635877140370917	0.867105191414886
TMEM18	3.79553201772164	-0.0681100722021278	0.109062978867115	-0.624502217980995	0.532297814169395	0.812076548755823
SNTG2	1.39898602326894	0.0801016017191364	0.20564446069149	0.389514998117579	0.696895218079916	0.893340301455187
MYT1L	11.1433862795009	-0.302669230948018	0.114148211799232	-2.65154596972892	0.008012420508078	0.0985956440609047
LINC01250	3.89899439977235	-0.35902810962211	0.148867509948461	-2.41172912576026	0.0158770723088384	0.149020993193443
AC019118.2	1.11905474009946	0.0953057398029014	0.204442067392484	0.466174799631307	0.641090385935167	0.869848053020943
EIPR1	32.2566147586015	-0.263433840991475	0.0736253498830354	-3.5780317704429	0.00034619137885591	0.0155162352234969
TRAPPC12	67.9760691740163	-0.0335538196960237	0.0358233408198794	-0.936646860066265	0.348940239203424	0.690890563824769
ADI1	5.15261244647403	-0.113912041767284	0.102180432232665	-1.11481268260744	0.264930700482875	0.615231166128351
AC231981.1	2.56127088384109	0.0690941161028378	0.166191109868819	0.415750975833643	0.677592235539942	0.884963833184339
AC108488.2	5.59435113128725	0.112050740074877	0.0878218436583456	1.27588690247485	0.201995501652757	0.543890106831571
RNASEH1	1.76956314089564	-0.0583725023158991	0.15888620805903	-0.36738558386523	0.713331423335941	0.899454378322581
RNASEH1-AS1	2.61474995403133	0.181191435498516	0.143568070364697	1.26205941918873	0.206927406153562	0.548852236865454
RPS7	31.8029542620111	0.0350235003381813	0.101741001593115	0.344241749046743	0.730664487534053	0.906347030954599
NRIR	5.06501259223726	0.162782979211109	0.191967280970288	0.847972521089693	0.396453274317037	0.726465944650924
CMPK2	5.86875647905027	-0.0505273553065077	0.198753573304972	-0.254221116462532	0.799324737804047	0.933817734593229
RSAD2	7.99047385796021	0.107892719453132	0.180399883124975	0.598075329008874	0.54978967107616	0.822123118005379
RNF144A	6.58225929845324	-0.228494100883843	0.12277290918232	-1.86111172575153	0.062728400668335	0.307461865344795
LINC01871	1.20447544714872	-0.382299575623938	0.305826709071565	-1.25005293613671	0.211280210499579	0.555168510863771
LINC00299	4.23622337946668	-0.814929213766442	0.226518335623807	-3.59763023828607	0.000321129707053494	0.0149310307718797
ID2	50.2025919449637	-0.369343278733118	0.141019421160813	-2.61909512670551	0.00881633585293519	0.10459762528224
KIDINS220	81.4009252592157	0.0221226114309607	0.0359455295074573	0.61544819993182	0.538258768299692	0.815571705851008
MBOAT2	5.54706569286419	-0.358949008481721	0.149545718655439	-2.40026268694966	0.0163833100556165	0.151023806730446
ASAP2	2.23047056351588	-0.315991722656373	0.15799897562189	-1.99996057830512	0.045504520894989	0.260912398908072
ITGB1BP1	18.645565690258	-0.0508072997018033	0.065788085722456	-0.772287248425907	0.439944316153187	0.756870211117677
CPSF3	12.4509936840794	-0.0584014224840821	0.0646158193210499	-0.903825457879115	0.366087960329139	0.704316102637493
IAH1	11.8258244023736	0.0732740821318702	0.0751766664298448	0.974691824094779	0.329713149716496	0.672621236176086
ADAM17	81.5930941125702	0.0757863509332464	0.037826349425306	2.00353330640321	0.0451200763346858	0.260038512529993
AC080162.1	1.77138803770404	-0.017005364905901	0.165864173719626	-0.102525847050289	0.918339297966055	0.974780148328902
AC073195.1	0.980758581179864	-0.0153641601687197	0.192350688285459	-0.0798757743248538	0.93633605754112	0.97974957226189
YWHAQ	28.8700746702817	-0.0780158543952754	0.0463101980935217	-1.68463659424918	0.0920587065244848	0.376122692274277
TAF1B	24.2314038129048	0.0130751894845917	0.060803390731547	0.215040466120054	0.8297357690868	0.944266417570489
AC010969.2	0.968749091293592	0.0874262405307211	0.187373052311517	0.466589189065303	0.640793823208554	0.869677895006608
AC104794.2	2.58429836113701	-0.0705170989762528	0.141417963767295	-0.498643150401242	0.618030800710006	0.858124909164478
KLF11	2.93483200452118	-0.131839760484528	0.140364485166286	-0.939267225098576	0.347593561580012	0.689519597786262
HPCAL1	46.2462739609758	0.115812382391631	0.0577720838888452	2.00464263353312	0.0450012654021308	0.25987460970971
ODC1	4.50125631420016	-0.183731261755221	0.127045411775948	-1.44618573143941	0.148125114673874	0.475437007755163
NOL10	45.2866721241113	-0.0466869170209095	0.0549697913650506	-0.849319523715579	0.39570351989444	0.726054592580044
ATP6V1C2	0.925157168051494	-0.0671617540103252	0.238226367858522	-0.281924098554075	0.778001710750965	0.926494159374274
PDIA6	29.8871752197214	-0.0836420369857096	0.117291122339835	-0.713114814805576	0.475774712834053	0.777633556284948
KCNF1	1.48224354704416	-0.336678129886204	0.22599680075799	-1.48974732720547	0.13629068543163	0.457038889519854
PQLC3	9.76760425673016	-0.193533711178897	0.0846998232335802	-2.2849364236001	0.0223165559063424	0.178195998917405
ROCK2	76.9397330499952	-0.0580322668021379	0.032431542482728	-1.78937732712047	0.0735540682251603	0.335103504166763
E2F6	6.74348117999398	0.00716486074258837	0.0904819897110637	0.0791854905652266	0.936885085202775	0.979888570192811
GREB1	2.13532157947604	-0.088945192557912	0.153112102131606	-0.580915494723337	0.561297408844037	0.828212633188059
LPIN1	20.7271983969556	-0.0214949493302366	0.0617505762480153	-0.348093097040976	0.727770268310538	0.905466093242313
MIR3681HG	2.46873111521473	-0.30156753217504	0.162245096768171	-1.85871584523718	0.0630674262884241	0.308325342097216
TRIB2	0.880603259620912	-0.0124253720157952	0.242420538982699	-0.0512554425789887	0.959121973075297	0.988009123621964
LINC00276	3.87075871558242	-0.274070240039093	0.152427994915511	-1.79803086822081	0.072172116237136	0.33194725264692
FAM84A	1.75729292134457	-0.206414124604335	0.198442695888756	-1.04016992754446	0.298260960318696	0.648574804950535
AC068286.1	1.04705672496672	-0.179012063147745	0.23161774395924	-0.772877155643341	0.439595085612901	0.756642086141735
NBAS	98.4741227975185	-0.0931706051420847	0.0327413236381314	-2.84565786563301	0.00443197850464518	0.0706318547913298
DDX1	19.4050042013234	-0.135759187710208	0.0541684813156569	-2.50623950335797	0.012202293442009	0.127267106654077
FAM49A	113.511684063567	-0.0639363965447178	0.120977498720024	-0.528498251502823	0.597153560332775	0.848063382849236
VSNL1	27.9189694053453	-0.476582736488846	0.152906335738386	-3.11682792074916	0.00182808244044291	0.0398890795666819
SMC6	24.6705917727836	0.0104564996630964	0.0486130092228851	0.215096737072057	0.829691897808755	0.944266417570489
GEN1	5.2737375536677	-0.00512865349274677	0.131176090037568	-0.0390974718889546	0.968812676570135	0.990446550983578
RDH14	3.85794005976483	0.110849256039952	0.118185476239037	0.937926211980168	0.348282331584173	0.690412245835275
LINC01376	18.5679077872944	-0.0381460985018624	0.100537818900055	-0.37942039044813	0.704375711179925	0.896079738268017
LINC00954	1.73325553160196	0.51685716774678	0.184738004662775	2.79778472594344	0.0051454394112154	0.0774150032382962
TTC32	5.61464601048542	-0.0176904094952508	0.0832313715911872	-0.212544971409842	0.831681897026629	0.944411056256124
WDR35	11.0022345870845	-0.105744944114066	0.0780954527214374	-1.35404739237831	0.175721258296728	0.515000191935832
LAPTM4A	24.2792646518678	0.0857193790035029	0.06408769249357	1.33753261614316	0.181048843121337	0.522256278234627
PUM2	158.128271861096	-0.023930182345927	0.0240001219022423	-0.997085866621838	0.31872283264706	0.666928743088394
RHOB	15.3973109368916	-0.439683787594428	0.164747533408948	-2.6688338119334	0.00761151010868745	0.0964361531172837
HS1BP3	14.6770349670442	0.0102569576484366	0.0617732628974151	0.166042024774861	0.86812387818949	0.958268536497163
LDAH	30.3947968630061	-0.090326968024601	0.0615665286674612	-1.46714407941502	0.142336865289027	0.467041827520502
AC018742.1	6.98665630230664	0.32656586866106	0.257096253128358	1.27020858797977	0.204010339350716	0.545475275813662
KLHL29	2.23097183984648	-0.122240268346531	0.15686840731398	-0.779253582283528	0.435830352027803	0.754521088065626
ATAD2B	102.825519485537	-0.0288645629898491	0.0317589447911308	-0.908864043805069	0.363421895529841	0.702599972899337
UBXN2A	23.3310389491846	0.0702735324077398	0.0590119493923914	1.19083563805809	0.233718115316112	0.579731240002157
WDCP	2.44989511071045	-0.12426536166121	0.125449537230237	-0.990560542548253	0.321900212663308	0.668565158194708
FKBP1B	1.61779276043706	-0.1317544116563	0.160257802576259	-0.82214038591727	0.410997002635794	0.7383401858858
SF3B6	5.50309053047272	-0.0818156893199232	0.0976090054422447	-0.838198165724919	0.401919417073377	0.730927063121791
FAM228B	38.0415356781381	0.0820924079766012	0.0597940410880931	1.37291954988719	0.169777358223121	0.50548600555172
TP53I3	3.04453104996204	0.00733213646679903	0.129876827786141	0.0564545392105845	0.954979710186002	0.987063363069929
ITSN2	190.63329905488	0.0506564675529157	0.0258799114918534	1.95736633677675	0.0503044133394471	0.275158318154026
AC009228.1	1.19454327871802	0.11799822154157	0.192006104998781	0.614554529619357	0.538848951038938	0.815899421148031
NCOA1	231.230697374074	0.012312771784252	0.0281175536999133	0.437903379350173	0.661456325795109	0.878193276464804
PTRHD1	1.25344655891008	-0.0792466586841615	0.193794676956778	-0.408920719230259	0.682597843376904	0.886866955372058
CENPO	2.11551886203478	0.0193889227335964	0.159010343601803	0.12193497790402	0.90295051394287	0.971842533919366
ADCY3	8.87364799200888	0.0768575251938349	0.111709737057607	0.688010975750493	0.491445869629505	0.788521780716015
DNAJC27	9.03138261925346	-0.0141764318407186	0.0730581130643084	-0.194043224579862	0.846142036751266	0.949818558718317
DNAJC27-AS1	3.58734453336988	-0.0414995840687622	0.13975148177341	-0.296952730247602	0.766502597907474	0.921656693459842
EFR3B	3.8841479265575	-0.0399575700291604	0.126670696658899	-0.315444464134897	0.75242421124631	0.915244947770894
POMC	1.56152061171428	0.167610838641729	0.20367960552698	0.822914195105934	0.410556789775032	0.738245011026177
DNMT3A	114.740464573219	0.0775409178801082	0.0544004771161262	1.42537201860537	0.154049692063804	0.485116643091593
AC012074.1	2.51791900564279	0.178326683766118	0.142784563957041	1.24892130370459	0.211693858820028	0.555473073644323
DTNB	206.21673230134	-0.0467800603721531	0.0564831353992132	-0.828212882332391	0.407549949474532	0.735664119385353
ASXL2	85.1983797617397	0.0315729573613389	0.0383353442345541	0.823599161342087	0.410167352657307	0.738000039332876
KIF3C	27.3245941743001	0.00236409545963096	0.0752385061918277	0.0314213503070286	0.974933514473735	0.992563192944722
RAB10	191.597268989518	-0.00857184543617742	0.0348914378053298	-0.245671889017656	0.805936234694247	0.935422529186689
HADHA	34.0928233378236	0.0853802458316007	0.0398153851319567	2.14440336439374	0.0320005809259894	0.217391292817657
HADHB	43.7699827243274	-0.0607596513668828	0.0372181692334534	-1.63252660241733	0.102568599068037	0.396944762306591
ADGRF3	2.00376340265437	-0.0506866743260209	0.163642261438691	-0.309740734944627	0.756758123090843	0.915952881934217
SELENOI	26.4601849560245	-0.00553310081041586	0.0515616369569339	-0.107310417918603	0.914542719965121	0.973481577706712
CENPA	3.40590826498702	0.269332025232217	0.121017559554804	2.22556153192171	0.0260435652818945	0.194447329580928
DPYSL5	1.60894217271375	-0.299680615504789	0.177569389002553	-1.68768174057568	0.0914723387324061	0.374444502353582
MAPRE3	9.49581476391935	-0.158453628720126	0.0802295216346048	-1.97500403207915	0.0482676904395747	0.269407359689847
TMEM214	8.81868329116656	-0.0260609077589186	0.0836001501354516	-0.311732786564305	0.755243608624924	0.91560524167461
AGBL5	5.25268499807192	0.0458232551345639	0.117158153494205	0.391123056892753	0.695706278493236	0.892996144346995
OST4	7.85001459459415	0.03315944840849	0.123485698146744	0.268528654784663	0.788292421197282	0.930370863606502
EMILIN1	3.38219912036154	0.0563975714046246	0.138063848891356	0.408489056747972	0.682914663060328	0.886963981204292
KHK	0.930611576551985	-0.412812356143038	0.212405191079441	-1.94351349910579	0.0519541459656583	0.278826187895523
CGREF1	1.16575344905075	-0.418734480518969	0.213897645293404	-1.95763950530914	0.0502723283355495	0.275158318154026
ABHD1	0.998427842509282	0.0507126310411708	0.208894487707145	0.242766726866753	0.808186112684274	0.936421626468613
PREB	6.71285098817954	0.158436227852402	0.0909209488835229	1.74257120936312	0.0814085427398187	0.35285964837823
SLC5A6	5.54595662236482	0.111897231809264	0.106962392134844	1.04613621269987	0.295498148058086	0.646523926269338
ATRAID	4.81009032448956	0.137945225556042	0.107193379268102	1.28688195575053	0.198135435494631	0.540165393087639
CAD	10.6411295434693	0.018494147542758	0.0721956980496871	0.256166891412696	0.797821972661066	0.933335392848912
SLC30A3	1.3419001978284	-0.367888626680069	0.20604036987369	-1.78551721153285	0.0741774621030615	0.336913761986669
UCN	3.020909233311	-0.183298230768494	0.119124204170551	-1.53871525979778	0.123873825280343	0.437072539552982
MPV17	15.9860478781816	-0.0426092199730951	0.0512960316711244	-0.830653338766568	0.40616949329078	0.734380942967089
GTF3C2	28.1587112946712	-0.118920513876766	0.0461758318221687	-2.57538433383831	0.0100128756723345	0.113299597732822
AC074117.1	3.29902173950512	0.261257080149164	0.116005489404828	2.25210963282476	0.0243153447166554	0.186943142938942
EIF2B4	8.57150836734384	0.0210767219977798	0.0737510556026527	0.285781970516253	0.775045117931316	0.925107836302374
SNX17	7.01883084552802	-0.00794936223782584	0.0980812630495947	-0.0810487343928906	0.935403195514299	0.979230742305598
ZNF513	4.44276110564482	0.0137366570737532	0.116690683783893	0.117718541260697	0.906290675128846	0.972351030072954
PPM1G	24.8683511242336	0.0106937625427759	0.0678388699851009	0.157634738684835	0.874744628278618	0.960744983226019
NRBP1	19.9850397321677	0.0334798196745103	0.0491593623359892	0.681046663007669	0.495841964645619	0.790421440535525
KRTCAP3	1.87107945499019	0.0411143962819615	0.147286372051347	0.279145963807352	0.780132810471736	0.927242490491778
IFT172	15.2742327246739	-0.0959798567746117	0.0608877408902813	-1.576341236696	0.114947183056265	0.421566871957483
FNDC4	0.884979712680259	-0.203973768603057	0.238415343935772	-0.855539602593728	0.392252489972292	0.723742384400203
ZNF512	31.7861048994327	-0.0420701819276025	0.0378409230501309	-1.11176415733487	0.266239566522232	0.617118423721744
GPN1	3.70761967169081	0.169883097076038	0.110473749161002	1.53776891221871	0.124105127291001	0.437616934072014
SUPT7L	11.9886565048265	-0.0302931296409809	0.060667709330496	-0.499328719928335	0.617547825624203	0.858124909164478
SLC4A1AP	12.855044964006	-0.108738019145679	0.0599107050696359	-1.81500149296006	0.0695236800533795	0.32453371069981
MRPL33	11.7472823381544	-0.0536776104310995	0.077104916341453	-0.696163266598884	0.486326589208614	0.785418162226869
RBKS	11.1670068132038	0.00845219698537499	0.107056975392612	0.0789504556277448	0.937072030668299	0.979946752923512
BABAM2	196.960267888135	-0.0707085108036351	0.0353433998858789	-2.00061428815415	0.0454339726084994	0.260808477377636
FOSL2	13.070050299249	-0.0547819742958522	0.263791522011738	-0.207671474344859	0.835485492251708	0.94581469750127
PLB1	50.9989227242214	-0.20142040783837	0.0798657223567402	-2.52198818084529	0.0116693629013054	0.12369127934374
AC092164.1	1.68968752479334	0.131989416037722	0.177544932445197	0.743414155616428	0.457230976658918	0.767364480674053
PPP1CB	42.4642197962047	-0.0116343475812746	0.0753288867174962	-0.15444735861963	0.877257014815955	0.96141229346979
SPDYA	2.79511397303428	0.0422094111255865	0.148982769309541	0.283317401879463	0.776933538779511	0.926148148555582
TRMT61B	12.4283146072175	-0.00651009517941742	0.0665166469724639	-0.0978716678565055	0.922034197726784	0.976329223204842
WDR43	37.3175828162108	-0.0226653825084851	0.0714765809344852	-0.31710222022595	0.751166040262318	0.915067080681067
TOGARAM2	1.75183555202604	-0.167874783199543	0.217361858074501	-0.772328616835817	0.439919820481899	0.756870211117677
CLIP4	8.42665916611842	-0.247695121948774	0.136374778668678	-1.81628248541872	0.069327050542484	0.323851714975454
ALK	2.69561302106787	-0.294947744901929	0.153443647178059	-1.92218935307022	0.0545819360253815	0.286440012369486
YPEL5	18.1353153655734	-0.0196234311484096	0.0682649300237965	-0.287459917435924	0.77376018858764	0.924386255845362
LBH	3.09646767893123	0.00255817129186795	0.147990527541664	0.0172860475218438	0.986208416406398	0.995570369617476
LCLAT1	25.0930228001605	-0.240095571875841	0.0703234379690154	-3.41416146323261	0.000639786480335755	0.0214915492297812
GALNT14	1.14509434794776	-0.277899402044755	0.214647169476767	-1.29468002174068	0.195430634587938	0.538673309131966
EHD3	2.81474939177271	-0.177811250242188	0.140841976211428	-1.26248761218219	0.206773381072846	0.548736257559073
MEMO1	17.3307520880353	0.126954451527133	0.0696574638634484	1.82255345638201	0.0683710504243314	0.32139261512562
DPY30	12.39186882995	0.0232080773965818	0.0707862885344457	0.327861198504402	0.74301661264285	0.911514270096624
SPAST	34.8588282526794	-0.0380923627114015	0.0445645462615675	-0.854768328343833	0.392679415037033	0.723742384400203
SLC30A6	20.353571195345	-0.0362656367083465	0.052509404600573	-0.690650312724185	0.489785321301722	0.787750197465946
NLRC4	20.5181616203488	-0.152590504054089	0.0773831463906108	-1.97188291212469	0.0486229744253334	0.270278544989981
YIPF4	42.8842315646163	0.126000713226683	0.0476443421506188	2.64461020006016	0.00817850709099054	0.0999223511361962
AL133245.1	1.09557534504681	0.0492109865155472	0.198322504288002	0.248136169378355	0.804029051412697	0.935275185125659
BIRC6	240.107125171461	-0.00964856296690433	0.0244071635969142	-0.395316847391649	0.692609067456088	0.892029693710791
TTC27	45.0083881817402	4.47363340886658e-05	0.0569874048777826	0.000785021430342531	0.999373643585163	0.999756948846025
LINC00486	141.071092889736	-0.0685767594089574	0.192224905811578	-0.356752727329608	0.721276928635555	0.902681679434406
LTBP1	2.42235522779238	-0.35617423570237	0.148014248085969	-2.40635101220458	0.0161127747956948	0.149760334070188
RASGRP3	32.1224454400457	0.439921299717862	0.104114578914275	4.22535733521126	2.38561922080306e-05	0.00319200813585579
AC020594.1	2.15774474421724	0.153338811991373	0.138145115773923	1.10998359321161	0.267006096502804	0.617648169606997
FAM98A	6.42646963348733	0.0262725665875766	0.0945038583074134	0.278005227068233	0.781008346244929	0.927847613444684
LINC01317	2.40058409020641	0.204925971509577	0.169283198968427	1.21055115190609	0.226067475223115	0.571588056738099
AC068599.1	2.02787914143425	0.332741473839179	0.199927655221622	1.66430938966564	0.0960506169439671	0.38361130797129
AC012593.1	1.92344976738461	-0.247799526260396	0.220406159496506	-1.1242858494811	0.260891779480328	0.610985377176195
CRIM1	8.12337201149709	0.146366034273756	0.125257108135135	1.16852477638114	0.24259515120329	0.590657907765695
FEZ2	109.041981809768	0.0828758996933986	0.0492040761329615	1.68432996220572	0.0921179179884071	0.376195698083584
STRN	47.7069758782184	0.047338961301692	0.0354382339032606	1.33581604068978	0.18160940867056	0.523569716903247
HEATR5B	117.999047348345	-0.0499272632043911	0.0554481008838376	-0.900432339585219	0.367890217084126	0.705443183270038
GPATCH11	18.3103546434285	0.0399638096409074	0.0642170419658211	0.622324050089036	0.533728810112519	0.812756273897782
EIF2AK2	66.1143048702029	-0.0194360743062309	0.0795683861171147	-0.24426880140089	0.807022644587231	0.936101286189557
CEBPZOS	20.7829225609983	0.0431684935399294	0.0537740317008066	0.802775841322715	0.422104308068738	0.74486054928933
CEBPZ	17.8688764051824	0.0532943899056295	0.0651069123773675	0.818567306597629	0.413033326256631	0.739328663274192
NDUFAF7	13.6610085134653	0.0702015636696331	0.0569169858300038	1.23340269422044	0.217425560319753	0.562307483585567
PRKD3	94.8231760562842	0.00465890847184686	0.0725617540515639	0.0642061170204919	0.948806106769163	0.98404683247774
QPCT	1.7930961320158	0.0505763207169564	0.180639389306724	0.27998500720725	0.779489007571821	0.927149620498042
AC006369.1	1.98010095365552	-0.0490374208412921	0.253257413481082	-0.193626793258532	0.846468117220257	0.949818558718317
CDC42EP3	12.6168574200403	0.297096028114651	0.106715492950215	2.78400089716357	0.00536928856515672	0.0788746376328387
RMDN2	17.189108832329	0.0272551661542984	0.0699402215919952	0.389692304855634	0.696764087403004	0.893287984076141
RMDN2-AS1	1.91654691454196	-0.275803527325413	0.154420388007199	-1.78605643260367	0.0740901213627957	0.336722004062036
CYP1B1	1.12636912849592	0.29939791268394	0.271784067152808	1.10160214989941	0.270634673264243	0.622035938772013
CYP1B1-AS1	5.00158747670539	0.108721970480444	0.117530116379504	0.925056264977918	0.35493664097904	0.695200704279813
ATL2	39.8420960486766	-0.0260499170304194	0.0456189866291143	-0.571032347610156	0.567977715836761	0.83139458228059
AC011247.1	0.960909539440248	-0.218180726711154	0.203864567735584	-1.07022387035956	0.284518552283596	0.635980139708353
HNRNPLL	25.9344288487508	-0.0369154044890575	0.0513994904505608	-0.718205650784904	0.472630494261146	0.775649831033236
GALM	27.8033357857439	-0.0021913695372166	0.0645197176641677	-0.0339643386014632	0.972905587957386	0.992015323410188
SRSF7	64.048221487742	-0.043273153607675	0.0746612862147216	-0.57959292963724	0.562189162122435	0.828678877286783
GEMIN6	2.90657772046566	0.197123171915962	0.116747223905391	1.6884613211506	0.091322707772087	0.374242562739813
DHX57	24.1293916938205	-0.00595953608361729	0.054433225154064	-0.10948342793854	0.912819065339787	0.973481577706712
SOS1	133.153935058359	-0.00794052740782805	0.037433861413062	-0.212121515336308	0.832012234812119	0.944411056256124
MAP4K3	102.587978651121	0.0624351630901896	0.0419240337536125	1.48924512982508	0.136422830772392	0.457244722496731
AC007388.1	29.3674928579703	0.22886088441693	0.081630128650304	2.80363253373456	0.00505304595851804	0.0764828121479824
TMEM178A	4.92580936968016	-0.151665203572104	0.126530866925452	-1.19864193818778	0.230667203618366	0.57632294871703
THUMPD2	32.5595078794118	-0.0323379363359277	0.0494581240441552	-0.653844782043432	0.513211811766053	0.799382831413936
SLC8A1-AS1	19.7163292053941	-0.243189402303626	0.119361867238944	-2.03741285160024	0.0416086870666618	0.249124897261928
SLC8A1	878.01594289169	0.0342445800290518	0.0386020248786752	0.887118749254252	0.375014970680857	0.70939143693432
C2orf91	1.15677382893317	1.04035956874211	0.317018594378086	3.28169888830353	0.00103183727485439	0.0283091384691209
PKDCC	8.67430562490988	0.568512327026041	0.155701604631816	3.65129395018367	0.000260922391372513	0.0135217593445651
AC083949.1	5.13553707084666	-0.133340223606809	0.171456587277158	-0.777690876299002	0.436751272151225	0.755145363028284
EML4	186.01827896344	-0.0781483319983913	0.067350954761847	-1.16031513249848	0.245920525632518	0.593843405431204
COX7A2L	15.2532911921517	-0.0605404790288296	0.0673125305734683	-0.899393894614505	0.368442890070755	0.705443183270038
MTA3	43.4240045236773	-0.0492298539426657	0.0411275633395247	-1.19700390553783	0.231305032487342	0.576909694163366
OXER1	1.8110985205041	-0.0272485225427615	0.169469507947927	-0.160787169755247	0.872261030804792	0.96034935709365
HAAO	13.3105016291582	-0.249269050593888	0.0881398161111336	-2.82810949230471	0.00468237887270551	0.0730245607890594
ZFP36L2	248.569929834652	0.0990277354453419	0.106996980128598	0.925518975641389	0.354696017833599	0.695180514808594
THADA	119.062403415725	-0.0392928695372317	0.028468544805637	-1.3802205137458	0.167518759733377	0.503163109080429
PLEKHH2	7.31332011247124	-0.228015369747387	0.157460835311773	-1.44807671886102	0.147595595785817	0.474797881438183
DYNC2LI1	10.0345714470859	-0.24616136090201	0.086051898453099	-2.86061510933632	0.00422820027605635	0.0687427986058182
LRPPRC	46.7193542962874	0.012466793025064	0.0499637722628329	0.249516648972836	0.802961164067508	0.935275185125659
PPM1B	68.9524149158396	0.0227505411990306	0.0393320976863267	0.578421760783421	0.562979405843785	0.828863107556748
PREPL	33.9525019053896	-0.176762282771057	0.0688708217679675	-2.56657722724125	0.0102707751618067	0.114824958269637
CAMKMT	124.899342187804	0.0413377311066202	0.0437336904860167	0.945214790867863	0.344549229751044	0.68666006863858
SRBD1	67.9695790513587	-0.0785646785075554	0.040991009281033	-1.91663196114344	0.0552847046173234	0.287988652903757
PRKCE	117.584652538471	0.367668483979766	0.0745366864929113	4.93271838713587	8.10930316196712e-07	0.000345803856263884
EPAS1	2.62758455592567	0.129193789088685	0.186482332457319	0.692793721454842	0.488439012940338	0.787288730516746
ATP6V1E2	3.89543368275842	-0.143364607872193	0.11774280075582	-1.21760826948145	0.223372870423137	0.569303294239295
RHOQ	89.7530869451532	0.0361709996282068	0.0409696054345838	0.882874004875664	0.37730435011593	0.711288041616806
AC018682.1	16.4482547278795	-0.0635928658537279	0.154149446912538	-0.412540343980667	0.679943416491276	0.885528402367565
PIGF	29.1497468174135	-0.0217771849771757	0.0435680487589243	-0.499843017934443	0.617185617674084	0.858124909164478
CRIPT	4.45112297907713	0.0110761774090917	0.116619366576916	0.0949771700379319	0.924332960602539	0.97664274222231
SOCS5	22.6015584396736	0.112636655048407	0.0530096832256294	2.12483169478645	0.0336006591271551	0.222675015599133
LINC01119	0.909128396278417	-0.059395992003868	0.261998715673934	-0.226703370858459	0.820654405792743	0.940727112631083
MCFD2	16.9446722688468	0.0728669671849894	0.0649952798684218	1.12111167660949	0.262240329001328	0.612202082115709
TTC7A	224.751120956478	-0.0867360647710311	0.085144144301551	-1.01869676984294	0.308346946576517	0.65823433215208
STPG4	4.65771806412088	-0.494985932356151	0.160301422109207	-3.08784492266661	0.00201613650620234	0.0423814610634788
AC073283.3	1.19078286489332	0.414520297007478	0.216304698850528	1.91637213250703	0.0553177453435994	0.287988652903757
AC106869.1	1.53809674401553	-0.0952893127147839	0.172206398357627	-0.553343624996403	0.580028133989288	0.838926012412424
MSH2	16.0595115133725	-0.0732368043234185	0.0732748307925088	-0.999481043235734	0.317561717718016	0.665581889754443
KCNK12	0.972486426897383	0.0588556694283863	0.219740974505155	0.26784112321758	0.788821615044698	0.930370863606502
MSH6	11.5663905271523	-0.00474500544007548	0.0657626561193001	-0.0721534944006453	0.94247975474906	0.981860784639226
FBXO11	219.433696954647	-0.0102350584034056	0.0238950973496864	-0.428332986203126	0.668408706529384	0.881025291796194
AC079807.1	0.932627938783096	-0.207673767850913	0.19467503352198	-1.06677145031782	0.286075053572774	0.637190602613242
AC092650.1	1.69153806176057	-0.194640357618633	0.200526628314957	-0.97064593991438	0.331724620819083	0.674788036971195
FOXN2	53.4672677808338	0.0278430313953302	0.0553364670165705	0.503158819065781	0.614852615367174	0.857312713411349
PPP1R21	87.0494653551283	0.0328284271600651	0.0413807452240697	0.793326146793751	0.427587826902083	0.747890345308049
AC009975.1	1.24139509461426	-0.458778848053051	0.249896384800833	-1.83587629096234	0.0663759549230715	0.317135260541663
NRXN1	48.8968325179655	-0.483988097512144	0.127196240818267	-3.80505032537595	0.000141775362200546	0.00940443235930286
AC007402.1	4.99440705654033	-0.230140566178145	0.142279102739807	-1.61752893957319	0.105764154044547	0.403136631812212
ASB3	4.50161362407483	0.0164800933933734	0.131309718059418	0.125505511982868	0.900123361612671	0.971531759623165
GPR75-ASB3	27.7861466723915	0.0773100128770778	0.0762583733630073	1.01379047923124	0.310682739249576	0.660344614540006
CHAC2	1.08702277872274	0.0251314960980108	0.216463740167678	0.116100258078066	0.907573084281418	0.972679037979331
ERLEC1	12.7310388468523	-0.0241675402992554	0.0648586849676819	-0.372618413575571	0.709432466230758	0.89772092245386
PSME4	98.8969102749066	0.0134892021416283	0.0375163643615406	0.359555153362798	0.719179825942639	0.901763350080352
ACYP2	113.379669543024	-0.0798591954636818	0.0471125415762331	-1.69507296341593	0.0900615803734399	0.37170795947308
SPTBN1	16.2641195539136	-0.186500530397701	0.0897380623123322	-2.07827677121652	0.0376838746488759	0.237291923431639
EML6	10.9772986112424	-0.118344063664071	0.0907504031750144	-1.30406102368319	0.192212776757893	0.536019374647153
RTN4	250.874163248814	-0.0383397246657115	0.0309292889610835	-1.23959282458617	0.215126035998976	0.559728167601634
CLHC1	9.76589028333139	0.0642552649416577	0.110522495359469	0.58137725476312	0.560986223576995	0.828162154983842
RPS27A	58.9066139767819	0.0457877969743134	0.142151260997971	0.322106161091085	0.747372270950321	0.914108355133836
MTIF2	15.8679384445336	0.0617847860692004	0.0580185000411362	1.06491526022551	0.286914278673067	0.637419097246806
AC012358.3	8.59801564696913	0.103797712324914	0.091350391824968	1.13625908166651	0.255848150348781	0.605806407961371
CCDC88A	187.753600131802	-0.0313803103324037	0.0346452779054252	-0.905760098621975	0.365062844838614	0.703766850841683
CFAP36	6.90307886233644	-0.175053633158317	0.10050411500802	-1.74175587879509	0.0815511701108828	0.35330949605368
PPP4R3B	50.5929688792647	0.00047583771126569	0.0363009717703285	0.0131081259828594	0.989541528159019	0.996787156875466
AC015982.1	1.2516062994986	-0.294887864968097	0.202780485583496	-1.45422210682435	0.145884737862761	0.472408269169388
PNPT1	25.6401938172299	0.00535671990417483	0.0651895261938675	0.082171480864034	0.934510351705638	0.978741671169788
CCDC85A	3.62565352781189	-0.548767742822345	0.157379216442955	-3.4869136803795	0.000488629040472775	0.0184544968182516
VRK2	60.8212609691668	-0.062891625179261	0.0445251433975167	-1.4124968586349	0.157803714998416	0.489106850617007
FANCL	17.5620721725702	-0.193290079079153	0.0752036353048513	-2.57022254703004	0.0101633201645066	0.114003134315111
LINC01122	3.80018564786329	-0.632865896751345	0.15353991249379	-4.12183312125401	3.75869450255485e-05	0.00391123533330352
BCL11A	3.53863371425311	-0.616220731623094	0.195286272574632	-3.15547387688295	0.0016023761486932	0.0365547314918867
PAPOLG	42.4802827772567	-0.023418747000566	0.10326018051531	-0.226793589587942	0.820584248605277	0.940727112631083
LINC01185	1.07136190155723	0.018950780990721	0.189790177900508	0.0998512209660049	0.920462442757284	0.975386176493755
REL	134.438222129169	0.0830467472205803	0.0650170396160461	1.27730742142379	0.201493734544543	0.543890106831571
PUS10	16.0936060607797	-0.0747928324345208	0.0667199155075719	-1.12099710956667	0.262289092758196	0.612202082115709
PEX13	19.0894398285973	0.0904842160359686	0.0589939814535637	1.53378724077459	0.125082002940106	0.439775946732881
KIAA1841	14.53669708923	-0.0672441627954955	0.0787406202613673	-0.853995848296457	0.393107289757703	0.724101869735135
C2orf74	8.26028069248053	0.179959466349849	0.0949924929720821	1.89445987487388	0.058163995489274	0.295182787980182
USP34	225.317602277432	0.00712479286006607	0.0219674324975907	0.324334346348736	0.745684919240479	0.913364581014702
AC016727.1	3.41843717130723	-0.0118541123419585	0.125107575456158	-0.0947513553734607	0.924512325744125	0.97664274222231
XPO1	105.424032246562	-0.0612356706260062	0.0550378238150916	-1.11261068082447	0.265875671226518	0.61671983861396
FAM161A	2.47595265823467	-0.203745611897243	0.127490018544126	-1.59812991027783	0.110014068268142	0.410714087385036
CCT4	31.6124306129909	-0.0402545315461109	0.0837648424892625	-0.480565955236781	0.63082501671817	0.865314126374115
AC107081.2	0.944279715689254	0.0504886094540991	0.239643801267289	0.210681891987626	0.833135505560642	0.94497904710088
COMMD1	94.1675952372179	-0.051966634911283	0.0359699613657849	-1.44472312279752	0.148535672323009	0.475804096529326
AC018462.1	3.66510557001814	-0.121046418934246	0.149843293751268	-0.807820062572677	0.419194173975904	0.743049055414533
B3GNT2	7.94745195872034	0.163525896233771	0.0843129599279251	1.93951079850074	0.0524391709228479	0.280044887997022
EHBP1	77.9094858462028	0.0252798533865886	0.0329959247996185	0.76615077589463	0.443586593508765	0.758713030955572
WDPCP	78.8594241795825	-0.10334864851996	0.0459726730681201	-2.24804523258465	0.0245733057876554	0.1883016498189
MDH1	23.5091263989347	-0.267157304964643	0.112671873204707	-2.37110910971775	0.0177347947994229	0.156993957521582
UGP2	51.6606853423055	-0.0440070404121783	0.0473900798847883	-0.928612918973029	0.353089724267131	0.694316750288132
VPS54	83.3184938040492	-0.00290858442862702	0.0288605385888947	-0.100780670453122	0.919724571450177	0.975132034303248
PELI1	248.494144727677	0.116495253545688	0.060686284273093	1.91963068658893	0.0549045650798164	0.287123557749215
AC012368.1	52.3133059724403	0.181862094249898	0.0861022412584786	2.11216446391852	0.0346723453566357	0.22637498566179
AC008074.1	2.82459695129082	0.139676199645386	0.177953686527829	0.784901972927337	0.432511045218449	0.752620654061485
LGALSL	1.3455376789837	-0.00345928956363572	0.186194209131281	-0.0185789320719242	0.985177009707033	0.995436177802835
AFTPH	91.9113900812535	0.0507159198265398	0.0341945316165701	1.48315878091934	0.138032229689864	0.460364475557816
SERTAD2	50.1483604727955	0.154353694824188	0.0574585934419563	2.68634655980769	0.00722381189866988	0.0937525152936069
LINC01800	2.56956517657916	-0.277901077655449	0.147125033478373	-1.88887690344213	0.0589083249623992	0.296528414861318
SLC1A4	20.9193515285253	0.0561936076815071	0.0746900799427164	0.752357042924641	0.45183637238072	0.764673756410279
LINC02576	4.37769219382021	-0.0182972859013234	0.162844210288701	-0.11236067815297	0.910537432128831	0.973481577706712
CEP68	21.6826667672525	0.103553720687236	0.0763414275080045	1.35645512623376	0.174954403755728	0.513610243126325
RAB1A	168.986886868134	-0.0375766533435389	0.0429608270005392	-0.874672485775641	0.381752135002195	0.714976862204512
ACTR2	135.20489021541	-0.0331159188364202	0.0283974828702585	-1.16615683818595	0.243551039773188	0.591628246833894
SPRED2	70.9848751709603	-0.00837881298376337	0.0429901773314238	-0.194900637863591	0.845470734825974	0.949817943663584
MEIS1	5.0233809679777	-1.00877113693865	0.197221173375531	-5.11492310725603	3.13868787870913e-07	0.000195187152457224
ETAA1	6.22854062543167	-0.0732440896829064	0.0883736931280682	-0.828799692423893	0.407217762312087	0.735623953341551
C1D	12.6688017033542	-0.074254044782216	0.0574130851492342	-1.29332964060731	0.195897073284238	0.538673309131966
WDR92	3.32440621933874	-0.0972280386162107	0.109047346945531	-0.891613059277602	0.372600367949642	0.707706238871858
AC017083.3	2.15659127192862	0.0704607288804077	0.165088046166749	0.426806970683013	0.669519928882105	0.88123371339573
PNO1	6.81418342127246	-0.01553704450433	0.107633206168691	-0.144351776346597	0.885222694786418	0.965243650207077
AC017083.1	2.14439995449163	0.221214642737235	0.140603492453232	1.57332253187677	0.115644154631279	0.422907915732859
CNRIP1	10.7181075352956	-0.13531649698318	0.0871926785825998	-1.55192499167223	0.120680172241902	0.431486630432382
PLEK	45.6195363958935	-0.000807419400045156	0.0851877472268988	-0.009478116587525	0.992437670336089	0.997202143080854
FBXO48	0.972501179930837	-0.177809861260749	0.197842313531273	-0.898745359812233	0.3687883101215	0.705443183270038
APLF	16.6539492392407	0.0145920542008214	0.0705624519180002	0.206796303192222	0.83616894337539	0.946014363241184
ARHGAP25	209.332479775346	0.0276613729959267	0.0606069818910282	0.456405716517316	0.648098255775965	0.872687339178661
ANTXR1	14.4577064475412	0.0647077861887495	0.113172173675612	0.571764101432062	0.567481800700737	0.831130339559449
GFPT1	33.7146883272173	-0.0570215635903021	0.0525842711333473	-1.08438440547559	0.278194395161338	0.630340268374521
NFU1	13.550097302262	-0.0373420705144546	0.0621691905531048	-0.600652351787612	0.548071561273937	0.821514081395948
AAK1	220.848869468533	-0.0308350472033775	0.0305450183919538	-1.00949512642952	0.312737237750298	0.662635331263942
ANXA4	75.8173266053076	-0.0877624230677503	0.0546609577126559	-1.60557785191221	0.108366695030691	0.407809612539856
AC092431.1	1.24859296523494	-0.501730897098586	0.225143549906461	-2.22849332040397	0.0258476362706066	0.193759905242995
GMCL1	15.7130432544965	-0.00912849047891126	0.0563956574500833	-0.16186513096316	0.871412062118667	0.959900362165359
SNRNP27	1.80437016730738	0.302117691675547	0.142673949739444	2.11753927207654	0.0342141059468546	0.224822248777279
MXD1	15.5452587323401	-0.226465369225307	0.144910336777007	-1.56279651446673	0.118100464299602	0.426585050743359
PCBP1	21.6720902114447	0.163368586173249	0.0868237884229199	1.88161089421114	0.0598888659721344	0.299444329860672
C2orf42	7.85773677425272	-0.0397816903026015	0.0776470779363744	-0.512339824754248	0.608413197746222	0.854262980218122
PCYOX1	6.8719934023466	-0.123663968468802	0.0946087903769277	-1.30710865212542	0.19117581322385	0.534760313749203
SNRPG	9.26651273120315	0.0347695814065383	0.0734291535171345	0.473511946429083	0.635847979956092	0.867105191414886
FAM136A	7.36143898740887	0.106678976485696	0.0841215207822485	1.26815320852125	0.204743243141966	0.546164951544923
TGFA	18.2954771807465	0.12451606619069	0.0929348558777244	1.33982094247305	0.180303565325293	0.5212145482239
ADD2	4.78556126808656	-0.147824524830397	0.134593834549806	-1.09830086441066	0.272073134589652	0.623474824773616
AC007040.2	1.62843855842314	0.21945412165321	0.185275771016433	1.18447285605275	0.236225935036868	0.582852054955407
AC007881.2	8.14721509320807	-0.0959380274479412	0.151233312795302	-0.634370997200833	0.525838732602038	0.809836452280893
NAGK	56.601620076664	0.0679018318687673	0.0627138403947781	1.08272482503593	0.278930581649601	0.630627023256348
MCEE	14.0378585324113	0.0580857741333135	0.0639345203556815	0.908519745048056	0.363603686575576	0.702602044828389
MPHOSPH10	16.224124258081	0.0165160254014271	0.0676366216129943	0.244187616228514	0.807085517633985	0.936101286189557
PAIP2B	1.84636765578556	-0.204589667092964	0.158829291949425	-1.28811042712518	0.197707526151575	0.539778306423973
ZNF638	209.78078133039	0.0117183499658334	0.0289836958095106	0.404308340897926	0.685985992702497	0.888282226365154
DYSF	6.64767868679981	-0.100164741339261	0.176503033471623	-0.567495863210563	0.570377336362288	0.832858389740575
EXOC6B	144.22699903962	-0.0525136425340163	0.026862695042937	-1.95489106547497	0.0505959293436209	0.27560873573857
SPR	1.47957835626011	0.196455332582513	0.223944874585897	0.877248621768119	0.380351612005277	0.714146157903983
SFXN5	34.2829249521518	-0.0598115207212714	0.0558569259793702	-1.07079864622986	0.284259975768581	0.635735032647924
RAB11FIP5	2.53750922388155	-0.180114844483916	0.145780219436227	-1.23552320870741	0.216635844327774	0.56133506538056
SMYD5	4.07153887558728	0.132064286054662	0.105629574006313	1.2502586259296	0.211205087025264	0.555098805140189
PRADC1	2.06391819451794	0.0437782830725118	0.145150315092868	0.30160653143951	0.762952028371321	0.920000448504004
CCT7	12.0467189521956	-0.0067285782556486	0.0842675623517889	-0.0798477856468546	0.936358318173775	0.97974957226189
FBXO41	8.64002164869397	-0.0677711620559082	0.0783249166950928	-0.865256739687719	0.386897889158524	0.719826850622161
ALMS1	36.548161343886	-0.0432466226711598	0.0480485121863846	-0.900061639856861	0.368087448689975	0.705443183270038
TPRKB	6.0531709979486	0.043582536314413	0.0956242660137036	0.455768583971848	0.648556397510933	0.872910472797428
DUSP11	7.92188430356908	0.051428994395564	0.0722448047712657	0.711871179642514	0.476544550318247	0.778435617221784
STAMBP	23.5259592214027	0.00971168951422266	0.0432056563544765	0.224778196506126	0.822151828726426	0.94144724064391
DGUOK	21.6622037953668	-0.0135419426848639	0.0517760555090124	-0.2615483653927	0.793669656887765	0.931945707956796
DGUOK-AS1	3.25452460354836	0.0939724457512927	0.140260079270738	0.669987114223013	0.502866004577447	0.794713587284879
TET3	113.024187674377	-0.0661094093670603	0.03928286785062	-1.68290690024092	0.092393115601732	0.376869978233356
BOLA3	2.97481883612957	0.0361811404085359	0.155000509356141	0.233425945236111	0.815430668179029	0.938715422701623
MOB1A	41.491104736085	0.0860365588558175	0.0487863905528859	1.76353605751078	0.0778101214084967	0.344297676259061
MTHFD2	27.9288692959088	0.0648284585284903	0.101838221671381	0.636582782618528	0.524396643023877	0.80870220057154
AC006030.1	12.5389178213992	0.0681065808998455	0.0926443095791469	0.735140465822797	0.462253952014831	0.769351576935491
DCTN1	4.30412767996959	0.118230681705931	0.105786724339381	1.11763250487488	0.263723980227536	0.613670159790454
WDR54	1.36596001034058	0.0149558260309587	0.214052846438928	0.0698697834659525	0.944297303635159	0.982614324531461
RTKN	4.38784156582895	-0.227932075063838	0.113439956867849	-2.00927505049535	0.0445079723168476	0.258073615706663
MOGS	14.718938931294	-0.0277732230100019	0.0678348312408051	-0.409424222069787	0.682228366952274	0.88672850688187
CCDC142	11.1937453597916	0.181697334019819	0.0723753350053877	2.51048694981921	0.0120564778382224	0.126098760851765
TTC31	9.55363750270768	0.035029405662971	0.0719740990492964	0.486694604387875	0.626474769464476	0.862558665521891
PCGF1	1.067434641907	0.253774210659397	0.192661507975868	1.31720245172784	0.187770772329335	0.531678766271168
AUP1	21.3886349303608	0.0436344317258715	0.0820626672800658	0.531720856415191	0.594919344568224	0.847030858989507
HTRA2	4.07100861591523	0.126795459547343	0.103144979323138	1.22929356697151	0.21896175836011	0.563912498951873
LOXL3	51.8833278820506	0.0362251611779573	0.0726152616339364	0.498864293302052	0.617874990274576	0.858124909164478
DOK1	14.4033762540824	0.0799426381616083	0.0689395993114429	1.15960404412068	0.246210053702973	0.593959770586662
M1AP	6.31016888345618	0.0614722531915239	0.145667915519174	0.422002696835682	0.673023049001371	0.88306384701294
SEMA4F	2.04129831566119	-0.127847311322957	0.135014241634169	-0.946917227216434	0.343680958785495	0.685845475314013
HK2	58.8126771755381	0.064267845012026	0.106999054179501	0.60063937485102	0.548080206390431	0.821514081395948
POLE4	4.08982845643622	0.0758053988439148	0.116696058864376	0.649596906541769	0.515952631809067	0.801644079715836
TACR1	1.33800767011054	-0.19738672542338	0.211043579039897	-0.935288940423362	0.349639413327625	0.69117460184302
AC007681.1	2.59757342041164	0.217377434699728	0.167211465801961	1.30001512550092	0.193595785150596	0.537666001744074
EVA1A	1.33227313455302	-0.340256942759455	0.194039922617265	-1.75354091142675	0.0795092034680765	0.348407181961551
AC007099.1	1.80434195736989	-0.241799380168845	0.17327005930628	-1.39550584294214	0.162863354059771	0.496169740629125
MRPL19	13.9924373140578	-0.133829850268777	0.0710308096880293	-1.88410987931243	0.0595501141806987	0.298264896238674
GCFC2	21.905282273706	-0.00737938527677126	0.0551214891440227	-0.133874925938416	0.893501477979793	0.968516926345298
LRRTM4	42.5809759345957	-0.491592727561109	0.140694131505283	-3.49405282438984	0.000475746874258039	0.0183810610299495
CTNNA2	26.4435517520055	-0.572268363366936	0.123603183801908	-4.62988367908125	3.65871203995067e-06	0.0010576076813993
SUCLG1	13.2305219267867	0.0627136346278428	0.0553193099409833	1.13366624953832	0.256934571955502	0.6068600231739
DNAH6	2.57648055837957	-0.351696144212458	0.160017868385538	-2.19785545052444	0.0279594084461226	0.201835637000066
TRABD2A	1.83186758831609	-0.307331003008762	0.184033614031215	-1.66997211148955	0.0949248815024355	0.3816959042459
TMSB10	92.8255759056858	0.228135151719994	0.131009111909496	1.741368584176	0.0816189913122128	0.353368349572213
KCMF1	61.0417425581708	-0.0446580448059787	0.0350623275509098	-1.27367599145083	0.202778268469015	0.5442055913188
TCF7L1	1.46872942609154	-0.15174505790793	0.224326929559727	-0.676446016560521	0.498757509453643	0.79165171208625
TGOLN2	52.7770366744348	0.0467655389991901	0.0416624735952858	1.12248589590421	0.261655901070674	0.611735998696529
RETSAT	5.5737754998328	0.0215883579979573	0.0875934150187708	0.246460969621186	0.805325414427232	0.935325823833405
ELMOD3	34.2856452683119	-0.0460777884253752	0.0395761241357879	-1.16428249181956	0.244309549436626	0.592223489579608
CAPG	15.2065302436223	0.209385491460418	0.0834545770228673	2.50897552812525	0.012108187244874	0.126550906603463
MAT2A	47.5215296108497	0.0880258576926858	0.066735144611229	1.3190329953653	0.187158081865698	0.531003144611643
GGCX	10.5197211669204	0.0784050472861743	0.0676277349956255	1.15936231327644	0.246308531678124	0.593959770586662
VAMP8	13.0188770360787	0.0951206435023986	0.105779825538574	0.899232372695786	0.368528900404085	0.705443183270038
VAMP5	3.23218274498233	-0.00641374876261811	0.139200620120932	-0.0460755760789436	0.96325001279392	0.989201166500254
RNF181	2.791714372228	-0.167786273513272	0.156727245865425	-1.0705622534664	0.28436630338074	0.635735032647924
TMEM150A	8.20760593638333	0.174555588695606	0.0827644501425714	2.10906480251984	0.0349389884735864	0.227614318187812
USP39	42.0007518894487	-0.0402587089536441	0.108750659031271	-0.370192781471492	0.711238854696151	0.898226426327641
C2orf68	12.8270191730126	-0.0145836864935283	0.0658235021416254	-0.221557437982412	0.824658418560492	0.94314382352608
GNLY	23.8499713636971	-0.520043861072649	0.209982854028608	-2.47660154672342	0.0132639887287814	0.133941193964915
ATOH8	5.77813692628816	0.136827966497126	0.198296949752249	0.690015487722217	0.49018444774034	0.78798437780228
ST3GAL5	46.9702300964467	0.017009394176185	0.0530298956722256	0.320751039777996	0.74839906501176	0.91467243160018
POLR1A	20.5109590263988	0.0663969850441531	0.0807189204278707	0.822570280823868	0.410752404824953	0.738331673931812
PTCD3	35.8142421439176	0.0522476433343944	0.0375070174099759	1.3930098136915	0.163616823074113	0.49750418417248
IMMT	35.9274619434251	0.00453152056101426	0.0514892211354644	0.0880091106659423	0.929869434978965	0.977624979392196
MRPL35	5.81403986031651	0.0203964407718342	0.0879351212782761	0.231948742156032	0.816577825916511	0.939228117432485
REEP1	3.50149628324863	-0.310461110426426	0.138624178963779	-2.23958845236908	0.0251176530809395	0.190525584615403
KDM3A	36.9369057931114	0.14754643526587	0.0827175171763081	1.7837386844117	0.0744661370545247	0.337505950664677
CHMP3	5.31980084637074	0.106356733092371	0.0925745235649989	1.14887691555544	0.250606737659496	0.599407942238458
RNF103-CHMP3	6.07554389377268	-0.0551179063057942	0.114640301776217	-0.480789961748242	0.630665785377695	0.865314126374115
AC015971.1	1.74192154392624	-0.239992169771351	0.205787840992662	-1.16621161198688	0.2435288988457	0.591628246833894
RMND5A	27.7091309169739	0.0270042896197063	0.0561923517292505	0.480568774729701	0.630823012421514	0.865314126374115
CD8A	1.65639501000348	0.0333111855790432	0.278704047145876	0.119521714593573	0.904862037587476	0.972351030072954
PLGLB1	9.68976475695209	0.0783905007092149	0.102964069523382	0.761338407388934	0.446454965792571	0.760394883539214
CYTOR	8.05621314983644	-0.454260900090301	0.153062835595579	-2.96780664178041	0.00299932943796679	0.0545914534898223
RGPD2	1.53596160649794	-0.175119461992637	0.300021011198152	-0.583690659841745	0.559428452358627	0.827663526115435
KRCC1	51.4460470460725	0.127635377579851	0.0548886560640385	2.32535075063486	0.020053212634449	0.168237323535217
THNSL2	3.335624977588	0.154096750993019	0.167251885176248	0.92134537575247	0.356870137855454	0.696373681096901
EIF2AK3	23.6885916502482	0.00478743576366939	0.0747464414632957	0.0640490125007525	0.948931200560761	0.98404683247774
RPIA	12.1118333798217	-0.0133288225266655	0.0774138436903492	-0.172176214114622	0.863298997004176	0.956685543804344
IGKC	3.58518814903782	-0.64434087931207	0.310272779132986	-2.07669161668836	0.0378300308443894	0.237832017840148
MAL	2.37406881652521	-0.00680427777212308	0.186689761506228	-0.036446978758908	0.970925955410332	0.991320615628293
MRPS5	33.4783297753737	0.0133837635274745	0.0476031967076045	0.281152621108247	0.778593342347301	0.926930670218007
ZNF514	4.77680396908664	-0.0668227599787645	0.100358332088534	-0.665841675405832	0.505512303632764	0.795945894263003
ZNF2	4.52661196911326	0.106282421718233	0.104025853839214	1.02169237545992	0.306926520898353	0.657331738605546
AC092835.1	5.88820342438708	-0.0103671390009504	0.102561146946136	-0.101082518182008	0.919484955428734	0.975132034303248
KCNIP3	1.44373261632669	0.0676626616754949	0.174043062499977	0.388769656794013	0.697446548894315	0.893468711248437
FAHD2A	7.12619921449864	-0.137328533885824	0.0870722556995465	-1.57717900819858	0.114754341703921	0.421226893736108
LINC00342	3.47912731159124	0.0162337966851392	0.120922155071594	0.134249978223823	0.893204906663966	0.968406452997217
ANKRD36C	36.263297465695	-0.0481388490876907	0.0575337686452676	-0.836705994083187	0.402757849040949	0.731394598574676
GPAT2	1.16857733823468	0.210140942605045	0.243510265558797	0.862965436478923	0.388156470727803	0.720747596998493
DUSP2	3.16934533233996	-0.378877396226535	0.259806127739897	-1.45830816048282	0.14475562190777	0.470816201958022
STARD7	21.3523828500152	0.0436487264505786	0.0492224172255026	0.886765195837716	0.37520532938264	0.709611472294635
TMEM127	15.5926824560688	0.0488053482374745	0.0653193267854999	0.747180821347789	0.454954419234973	0.765977962645643
CIAO1	18.8947928979595	-0.0261083027733311	0.056991557279211	-0.458108253568546	0.646874669523043	0.872062545626539
SNRNP200	29.0845339055736	0.011798266861395	0.0461928456479239	0.255413293896634	0.798403904174707	0.933728124052152
AC021188.1	1.77903417898432	0.600926101190321	0.177641571263888	3.38280109162984	0.000717505788292216	0.0230792540738391
ITPRIPL1	2.60077309523954	0.240250709377546	0.137700286274296	1.74473645536925	0.0810307544476689	0.352179385594484
NCAPH	1.31198652784616	0.203291043563018	0.287859905443648	0.706215209963705	0.480054313010664	0.78008125854542
ARID5A	34.8522741625509	0.177739597112577	0.065256932248557	2.72368913137971	0.00645572402403231	0.0880728346057424
KANSL3	25.1683544070961	0.0257646301659054	0.0456850410649164	0.563962066473685	0.572779948457543	0.83469286594942
LMAN2L	7.05317194075804	-0.0381708415868421	0.076504151444383	-0.498938173500187	0.617822940406316	0.858124909164478
CNNM4	10.8755002111632	-0.100442289197813	0.0777638828857898	-1.29163160930802	0.196484752028147	0.538673309131966
CNNM3	3.40344972868375	-0.0064127676380454	0.121950776153831	-0.0525848858063538	0.958062659687662	0.987765685040939
ANKRD23	13.1126599641514	-0.060934987471191	0.0696133516739986	-0.875334774233417	0.381391778377714	0.714840172332963
SEMA4C	15.1262281533679	0.0609204268836768	0.0869705888168194	0.700471592896647	0.483632839589521	0.783312005520738
FAM178B	1.4975467241456	0.126885047140252	0.160354352458474	0.791279096544079	0.428781143770871	0.748963632234408
FAHD2B	2.25651009747352	-0.260917308496798	0.150592957309715	-1.73259967237502	0.0831668475415095	0.356993154891294
ANKRD36	40.6573118611007	-0.0229670371189771	0.0540031881909552	-0.425290392814692	0.670624996166011	0.881421259983467
AC092683.1	36.5224405138465	0.0128431001637261	0.0774191262372838	0.16589053361779	0.86824309735159	0.958285684650356
AC092683.2	1.25353543525771	0.361590222417512	0.211520768484759	1.70947857748336	0.0873623365903623	0.366091940793738
ANKRD36B	11.7609397599442	0.171418847086756	0.105615227400963	1.62305049475464	0.104578611059762	0.400625197655789
COX5B	11.5384915197831	-0.168880239184926	0.114793296655675	-1.47116812658048	0.141245654652918	0.465153374798062
ACTR1B	12.4653546686396	-0.0903359584345497	0.0695733102440036	-1.29842835014934	0.19414018245138	0.537876781712799
C2orf92	7.24723041516522	-0.0665931364973408	0.0896020763381355	-0.743209747127234	0.457354703062826	0.767378779473325
ZAP70	3.13163126299273	-0.380380196829056	0.238694495822056	-1.59358595814721	0.11102880160096	0.4119077464316
TMEM131	107.384412384315	-0.00339847332837721	0.0347826391319556	-0.0977060226938028	0.922165733025052	0.976341338979961
INPP4A	133.170036039836	-0.0750306045117149	0.0610654748526149	-1.22869108432884	0.219187650232251	0.564032033795472
COA5	6.65234054254157	0.148127774952603	0.0832043327297667	1.78028920000713	0.0750286436907674	0.338615817080346
UNC50	9.64053044801071	-0.0497845611964267	0.0699362651433821	-0.711856160667992	0.476553851561503	0.778435617221784
MGAT4A	413.265162630787	-0.0610567875178593	0.0431539099934125	-1.41486107579081	0.157109232471565	0.488419034529199
AC109826.1	10.9467054109529	0.100865174267318	0.0932441785285466	1.08173159825134	0.279371808315306	0.630627023256348
KIAA1211L	24.412917872959	-0.0682812519110049	0.0696020233584126	-0.981023950401464	0.326580930902905	0.670918154676648
TSGA10	21.0925898630909	0.0293496107575965	0.0848192377746674	0.346025400930474	0.72932362535941	0.905955576655113
AC079447.1	21.4088616482202	0.0611417875859415	0.0653384094082288	0.935770982791039	0.349391114616539	0.69106105865913
MITD1	22.0829123225192	0.0448746812579912	0.068003540685776	0.659887423587893	0.509326075418051	0.797575456469878
LYG1	2.12262840854208	0.173795807691663	0.15099726758431	1.15098644149056	0.249737813541477	0.598672802297871
TXNDC9	7.15534834444927	-0.0424929665344512	0.0770710071427262	-0.551348271026994	0.581394954123154	0.839741306712968
EIF5B	42.1589501442155	0.00459397049263645	0.0605063336039987	0.075925448114292	0.939478410624662	0.981110168976718
REV1	67.1118403110586	-0.0698214216290438	0.0299146362888424	-2.33402208052537	0.019594565763847	0.165599600240893
AFF3	22.3837288210167	-0.808198058057404	0.160987699601362	-5.02024726149056	5.16050089121606e-07	0.000262901136764107
LONRF2	6.17988606844991	-0.35419382347758	0.131956666918322	-2.68416770254448	0.00727106237678663	0.0939572346091259
CHST10	4.42229941456187	-0.00327219036579738	0.113195583270784	-0.0289074031976118	0.976938441192769	0.993392608765268
PDCL3	1.58739893012111	0.292318971766025	0.183973827932478	1.58891607056908	0.112079342467284	0.414260571155081
NPAS2	2.93544606991817	-0.16320985055368	0.147027199108521	-1.11006569902223	0.266970716736666	0.617648169606997
RPL31	36.8468930394716	-0.0216086003266526	0.101479590264415	-0.21293543135471	0.831377325842178	0.944411056256124
TBC1D8	92.1847194496557	-0.0585872626784739	0.157699164611952	-0.371512828382057	0.710255602901504	0.897888659188072
CNOT11	14.5708208961905	-0.0502141821523508	0.053575777826646	-0.937255308076493	0.34862724600875	0.690729011905031
RNF149	270.051787840436	-0.142038503059335	0.101958713089091	-1.39309823315662	0.1635900873399	0.49750418417248
CREG2	7.9218477350543	-0.321575885023214	0.156392334449892	-2.05621257687823	0.0397620305278003	0.243515923523766
MAP4K4	368.066852275842	-0.0994311974714689	0.0465275313677	-2.13704003949144	0.0325947351375873	0.219038413160555
IL1R2	2.58041873808911	-0.399851190017964	0.692343562052744	-0.577532906975312	0.563579515562404	0.828956762567151
IL18R1	3.00388121195598	0.134154815094013	0.244242914125431	0.549267992377122	0.582821549646349	0.840132672210895
IL18RAP	1.65199070981289	-0.321589268371398	0.306389209756992	-1.04961029347757	0.293897322549579	0.644303398803241
SLC9A2	0.96724237932007	-0.0604785132345256	0.192103196532441	-0.314823044729047	0.752896013628911	0.915244947770894
MFSD9	2.75692033955684	-0.0371832418770042	0.119852025066316	-0.310242917100735	0.756376236345533	0.915862025592818
TMEM182	14.3354947771646	0.0802483082578079	0.0934446744245912	0.858778830917404	0.39046254889844	0.72262041006105
POU3F3	1.31209910009429	0.0414069726363184	0.177868698284869	0.232795163148956	0.815920469001689	0.938761409177475
MRPS9	16.6126956222545	0.045076423016131	0.0611275176441745	0.737416220277787	0.460869274494371	0.768542173329652
TGFBRAP1	22.4453902227972	0.0101930370946584	0.0482415290248371	0.211291750089648	0.832659620086998	0.944775740823805
AC012360.3	1.74217590866094	0.0953147846797375	0.17300020464302	0.550951860874479	0.581666674866253	0.839775594671653
C2orf49	8.23107875750769	0.185817439636363	0.0825106359533667	2.25204226690706	0.0243196011213011	0.186943142938942
FHL2	1.01499533172148	-0.528332287320882	0.247917878575367	-2.1310778002655	0.0330827332674268	0.220921608061004
NCK2	343.959052277743	0.0284737414282534	0.095933196479575	0.296808013004297	0.766613087514389	0.921656693459842
AC010978.1	6.83670854471617	-0.0668189357801866	0.149179267302616	-0.447910336257664	0.654217908383773	0.875463194747964
UXS1	25.7325211201355	0.0239609085698986	0.0532418390323327	0.450039085902867	0.652682257780025	0.875301958102986
RGPD3	0.959744769861586	0.0148893873319618	0.209687243608896	0.0710075971990604	0.943391709065296	0.982219829633732
ST6GAL2	0.954856389195618	-0.74368671604445	0.235323532937629	-3.16027346164975	0.00157621124681149	0.0361344517536775
SULT1C2	1.89634271338423	0.185446839851499	0.269962351553994	0.686935933044015	0.492123101975503	0.789014641420601
SULT1C4	1.91726342793779	0.0302121085768901	0.205310943272037	0.147152938345128	0.883011305878841	0.964218886467787
GCC2	78.0277011155223	-0.0111727868370581	0.0552597370633066	-0.202186753517454	0.839770728441504	0.947575271942954
GCC2-AS1	9.20841990698424	0.034720087070773	0.0765230599435593	0.453720579082715	0.650029953155423	0.873633232854092
LIMS1	197.609496373192	0.193475416815766	0.0583641449545101	3.31497046631222	0.000916528073879332	0.0261053082111623
RANBP2	69.2982723936405	0.0363466597530349	0.0690730024329871	0.526206455095064	0.598744769491946	0.849051371464826
CCDC138	13.2850487647053	-0.16087597495888	0.0733583155582628	-2.19301620729157	0.0283062114012193	0.20311067555923
SH3RF3-AS1	1.05900361157991	-0.247489394073134	0.242715517036959	-1.01966861078539	0.307885653250641	0.65823433215208
SH3RF3	698.482785917731	-0.0531634448638507	0.0824869466845416	-0.644507367537387	0.519246481644714	0.804709918999604
SEPT10	23.5681009414287	0.0301166406222043	0.0597807512997626	0.503784913494787	0.614412530371662	0.857312713411349
SOWAHC	1.277252750715	-0.203986498010314	0.172474601257848	-1.18270456358589	0.236926254939583	0.583881291595154
NPHP1	2.46072228012179	-0.375351777782186	0.144977746485625	-2.58903029520744	0.00962466265570146	0.110498530874111
SMIM37	5.61465696945116	-0.144022634215538	0.127857698506163	-1.12642911532304	0.259983928718534	0.610316601912564
LINC01106	1.37685063544996	0.0752303517835903	0.192077491090488	0.391666672427271	0.695304518079239	0.89291171333098
BUB1	1.3302698531352	-0.363807988885673	0.348857007262425	-1.04285704833786	0.297014504993132	0.647875759433764
ACOXL	1.18173989460968	0.138520828627765	0.212252514957333	0.652622790620931	0.513999489108701	0.799809274906069
MIR4435-2HG	19.6462001205791	-0.268328160512238	0.1110531144878	-2.41621463522047	0.0156828137723203	0.148049333049892
BCL2L11	14.350879216159	-0.0581618772498625	0.10446030471481	-0.556784487740602	0.577674683627593	0.837636709719404
AC017002.5	1.12337582879637	-0.342743760320579	0.254087704704792	-1.34891910932405	0.177362949579232	0.517491337974537
ANAPC1	43.1574591371874	-0.0151688405737127	0.0445618878474064	-0.340399415429962	0.73355575885403	0.907743371047758
MERTK	323.03948411645	0.0304037585338116	0.0738005584200411	0.411971930629122	0.680359997091343	0.885742712398233
TMEM87B	34.9965029150802	0.164467584054701	0.0531212898749464	3.09607662844553	0.00196099676937341	0.0416328261492151
ZC3H8	22.1392810962248	0.0908954642361394	0.0655329574504122	1.38701910874263	0.165435936098146	0.500718073836101
ZC3H6	38.9358414850984	0.0268067383634654	0.0771456761686211	0.34748205855209	0.72822919500236	0.905614748192021
RGPD8	6.945162724022	-0.0989728185543959	0.0870611842406545	-1.13681911655159	0.255613910129754	0.60554864452431
TTL	26.9028111998245	0.0444249786648502	0.0546456107065037	0.812965178547503	0.41623802299075	0.740853929562987
POLR1B	7.2872513368117	0.0243402453097874	0.110161272357231	0.220951018347508	0.82513057205328	0.943250136940502
CHCHD5	1.73897705159759	-0.0962769621736389	0.165506036821904	-0.581712691708278	0.560760221234971	0.82814292079031
AC079922.2	2.14080481063264	-0.178142549164093	0.153560338984469	-1.16008176552743	0.246015517437566	0.593843405431204
[truncated: 12,926 more rows]
