# Supplementary material for: Integrative analysis reveals generalizable human neurodegenerative disease-associated glial states
Source: bioRxiv. 2025 Sep 25:2025.09.25.678630. Preprint. [Version 1] doi: 10.1101/2025.09.25.678630 (PMC12485690; doi:10.1101/2025.09.25.678630)
Supplement: Supplement 10 [file media-10.zip › DAM_replication_DESeq_results/Mathys_2023_PFC_MCI.csv]

	baseMean	log2FoldChange	lfcSE	stat	pvalue	padj
AL627309.1	7.1310488234773	-0.0929583462058249	0.130762337334887	-0.710895416068886	0.477149046797893	0.864514029567264
AL669831.5	23.8994098553868	0.0862306243838994	0.0768632222772797	1.12187105652203	0.261917268567743	0.756430972507777
LINC00115	1.56094113437557	0.164400732085438	0.201278921994671	0.81678066663031	0.41405378265002	0.834856617918549
NOC2L	14.9722050135991	0.0627705230536691	0.0773895216382879	0.811098475928734	0.417309121025105	0.836096225016174
KLHL17	2.27336599368117	0.108933629298599	0.133639831842498	0.815128452323885	0.414998786837691	0.835169803339092
HES4	1.39936284142409	-0.164377622647887	0.216535491397713	-0.759125543747344	0.447777460225296	0.851895456244088
ISG15	4.14334848060517	-0.366757268330551	0.253915120059577	-1.4444089357282	0.148623978646261	0.667338216018863
AGRN	4.2215565180768	0.0972867799116793	0.134621911523183	0.722666754697848	0.469884645205763	0.861860530553728
C1orf159	12.9304541858	0.0122432756480306	0.0692888854030413	0.176698983925252	0.859744839027502	0.975821387598103
SDF4	15.0737806201181	0.0689761678277266	0.0661571834670016	1.04261040469069	0.297128768404184	0.775383608268846
B3GALT6	3.14108258476847	0.00654236510043547	0.127540831694099	0.0512962399063464	0.959089464282034	0.991978990544925
UBE2J2	24.3234784040011	0.0741024847255688	0.0534779660542819	1.38566385734177	0.165849569308543	0.683047039039001
SCNN1D	2.83982885510463	0.0533190750024135	0.153027560770524	0.348427921963479	0.727518836020742	0.942382765903501
ACAP3	17.3843207441922	0.0785716569239102	0.0874581109702957	0.89839188215026	0.368976662800087	0.81574539529727
PUSL1	1.10426236979313	-0.0489303989978677	0.199208630889239	-0.245623890789518	0.805973393519521	0.96129501521031
INTS11	15.1154175221703	0.0136333040282988	0.0543793553119795	0.250707349325552	0.802040378180324	0.960807973671293
CPTP	1.68734376677568	-0.108099292008978	0.163221593105327	-0.662285485347651	0.507788277187021	0.879599523389909
DVL1	5.05407931885588	0.0605779344384597	0.0956244594960335	0.633498319966687	0.526408277615361	0.88400160232319
AURKAIP1	8.19404121418105	0.0616006467303774	0.106068440022269	0.580763200792283	0.561400059741179	0.896165875554968
CCNL2	36.9294063808244	0.0223409916493137	0.0478598957410313	0.4667998394773	0.640643090714175	0.921694433938482
MRPL20	18.3982170957176	0.0736156081818228	0.0589984131234579	1.24775573247669	0.212120524485327	0.72949460957247
ANKRD65	1.29264815657179	-0.195431416043245	0.235667494751631	-0.829267592669959	0.406953004530029	0.831512948879942
VWA1	1.32486382363329	0.261724910492046	0.220786069791218	1.18542311450872	0.235850197144643	0.743741469315031
ATAD3B	12.1784060239503	-0.00858784488397249	0.0793287400442813	-0.108256413491236	0.913792296350106	0.984801820164865
ATAD3A	7.05211162314177	-0.0847097019138047	0.103823774257174	-0.815898887512763	0.414557968480688	0.834984241770983
SSU72	20.3388442928738	-0.0705439395068913	0.0569071960841889	-1.239631265658	0.215111810783848	0.732094099622755
FNDC10	1.49680769948318	0.0319908796772166	0.178329100159561	0.179392368652074	0.857629623125369	0.975464607355337
AL691432.2	1.82273979929433	-0.0702614231625927	0.168355148583189	-0.41734050757512	0.67642936348618	0.928585841031606
MIB2	10.9475085514198	0.137010627032232	0.0826741221552461	1.65723715547838	0.0974715373280503	0.595385394043416
CDK11B	24.6327408062721	0.0618713424014919	0.0577486084174474	1.07139105334353	0.283993633913957	0.769470684950505
SLC35E2B	11.5930059809872	0.119514101369612	0.0766184751641489	1.5598600874471	0.118792948175598	0.632547769762112
CDK11A	19.0685725412823	0.0944065414503908	0.0759202611727269	1.2434960047833	0.213685112278852	0.731159225847473
SLC35E2A	12.9093148503773	0.0581161731281652	0.085501268319548	0.679711240200143	0.496687317465898	0.87443966106917
NADK	16.5132074704537	0.0535451688287726	0.0804904988400163	0.66523589243992	0.505899626831073	0.87912054105504
GNB1	187.779728107542	-0.0118241768507435	0.0370163695302654	-0.319431024727472	0.74939968779178	0.948812938666931
CFAP74	24.1188551569451	0.0432946611121869	0.104690143551822	0.413550499056829	0.679203331901053	0.928744625214139
GABRD	4.36169984235503	-0.0151678489837252	0.166931969968058	-0.0908624572430766	0.927601881530873	0.987449380702235
PRKCZ	15.7572229346222	-0.11774193498042	0.0990393198000807	-1.18884030320576	0.234502514990457	0.743741469315031
FAAP20	9.04112226088013	-0.0570762307627285	0.0818992244494858	-0.696908073872327	0.485860324667873	0.869743239387395
SKI	160.340406893179	0.0423534383070399	0.0534987747831835	0.791671182726843	0.428552429416015	0.842276663448789
MORN1	5.50578107209245	0.16063706193176	0.127375776861199	1.26112724012515	0.207263007749009	0.724362034134487
RER1	18.2393350847806	0.0369149448509022	0.0603523810620004	0.611656809579381	0.540764843177068	0.889615291617289
PEX10	4.61160540337222	-0.0567932097911623	0.115813398059949	-0.490385488575028	0.623861143349597	0.917835336402973
PANK4	3.04308503533872	-0.0561191689007085	0.120355751273673	-0.466277417629183	0.641016940805662	0.921850741150622
AL139246.5	1.35184369289665	0.0165094355343038	0.1850500238271	0.0892160681358746	0.928910195773532	0.987751475343532
TNFRSF14-AS1	2.19624962964285	-0.0570502617304041	0.152904775300321	-0.373109745057678	0.709066766040949	0.936468369621319
TNFRSF14	14.8489783976619	0.168728914270425	0.0856449210877489	1.97009830971239	0.0488271046134227	0.492140797305507
FAM213B	1.83394876791539	-0.07057262972022	0.164801044265139	-0.428229262957094	0.668484213316096	0.927251744920112
TTC34	1.08523108608156	-0.149672975167233	0.204832392853554	-0.730709499030473	0.464956612226664	0.86074004143394
TPRG1L	4.57844860175665	0.0877458152568166	0.105670713172342	0.830370238097184	0.406329487286463	0.831183094371522
WRAP73	7.83458137174941	0.101083001126889	0.0774064799935799	1.30587259794364	0.191595886552958	0.709097214950439
LRRC47	7.43246279081033	0.0876080730509189	0.0750921198635264	1.16667465521201	0.243341781812482	0.748482732405758
CEP104	18.4395149780842	-0.0522806980463245	0.0564115084555587	-0.926773622575817	0.35404408297997	0.809262536328773
DFFB	7.84563477989154	-0.0136932094414103	0.0760905263970394	-0.179959452113122	0.857184400958705	0.975288781777443
C1orf174	4.30667076567945	0.111655994162442	0.110598865195324	1.0095582261649	0.312706992076236	0.78250255669991
LINC01134	1.4474345707878	-0.193572817797986	0.198152946355115	-0.976885892229322	0.32862564686481	0.793957429554384
AJAP1	1.48240353360422	-0.13693419787968	0.183024465736403	-0.74817428002711	0.454355042560444	0.855995846438928
NPHP4	22.1945466955937	0.0764331587557888	0.0496221990986383	1.54030172269988	0.123486824069823	0.638676928778533
KCNAB2	18.5976514153139	0.0809775368397478	0.0974950121156104	0.830581330086137	0.406210185340812	0.831183094371522
CHD5	7.74394590953238	0.100576248171766	0.139097198827486	0.723064511863428	0.469640250891085	0.861860530553728
RPL22	10.7390743342333	-0.128233859971735	0.0773809660552939	-1.65717574371071	0.0974839490769019	0.595385394043416
RNF207	1.76518885989404	0.0489541011549655	0.17178140033579	0.284979055120476	0.775660188466355	0.955649069958426
ICMT	3.91550527964791	-0.10066831022198	0.113675257266122	-0.885578028526545	0.375844955560925	0.817363511589291
GPR153	1.2580986277061	0.0767473366604746	0.21415518692883	0.358372532372891	0.720064544436632	0.940700161369909
ACOT7	8.3084363543674	0.0197723261343908	0.113262885720912	0.174570213433475	0.861417355375205	0.975821387598103
TNFRSF25	15.4192863799444	-0.111747202672354	0.117690488240163	-0.949500714486956	0.342366008795342	0.800846616953691
PLEKHG5	16.8669591895982	-0.0840182050072437	0.136170534946325	-0.61700723317538	0.537229954797422	0.887417434528017
NOL9	16.476563990786	-0.000705752110444847	0.0608353538541808	-0.0116010192385253	0.990743933479668	0.997127324605106
TAS1R1	1.134306190691	-0.030081082243971	0.200113318735812	-0.150320240721628	0.880511964640864	0.9786975294081
ZBTB48	13.0547516170303	0.0180047968417133	0.0748304672706764	0.240607836599315	0.809859075872015	0.962362998486124
KLHL21	8.64153772935757	-0.0631521040247981	0.0962030510553738	-0.656445958127131	0.511537228327237	0.88074145994493
PHF13	3.16182813221186	0.0329663650008866	0.129252231102655	0.25505451410509	0.798680994981749	0.959900066947409
THAP3	4.06009210400189	-0.00519878353539417	0.101601694386213	-0.0511682759505202	0.95919143084074	0.991978990544925
DNAJC11	30.1647372734021	0.0202842152748754	0.0500853439829326	0.404993031130775	0.685482633485992	0.930320140928424
CAMTA1-DT	1.60395057384765	-0.0998966778554893	0.181008791760506	-0.55188854024098	0.581024720297995	0.903249097351299
CAMTA1	83.4743703964759	0.0619834492101315	0.0402240967956854	1.5409531635967	0.123328185433807	0.638454377834739
VAMP3	9.28286464388237	-0.0148443623397279	0.0739144974273307	-0.200831539906257	0.84083030006152	0.969944793882172
PER3	29.5577458133364	0.0186314164240591	0.144920634078096	0.128562896116082	0.897703527204152	0.982152943881421
Z98884.1	2.9144702540858	-0.453540692131486	0.212314818600059	-2.13617068804711	0.0326655037083772	0.44203008831741
PARK7	15.8834725001058	0.0741688019007318	0.0812127573507064	0.913265407064604	0.361102971337691	0.813597033380553
AL034417.4	2.19422153500034	-0.272706143249911	0.182800705710457	-1.49182215785237	0.135745773544975	0.650267503871612
ERRFI1	4.69779197792973	-0.00948643499219868	0.128984497320549	-0.073547094335091	0.941370769658492	0.989368747654088
SLC45A1	1.50604485131867	0.310978224156079	0.182324510908904	1.70563037633187	0.0880769200280838	0.582953810076567
RERE	378.357504012253	0.055635904015508	0.0366077377118939	1.51978536486924	0.128564928529419	0.643317057066952
AL096855.1	1.49151705694159	-0.0745043220380153	0.185153065019199	-0.402393133650204	0.687394722507526	0.930320140928424
ENO1	44.383451187357	0.0254022667523988	0.10232912568487	0.248240826669691	0.803948079608183	0.960807973671293
SLC2A5	228.932816662319	0.0680556195283012	0.0986632504299671	0.689776783470238	0.490334570844725	0.871751258741214
GPR157	2.28816696084648	0.318692262659019	0.16284325118244	1.95704925039831	0.0503416782336584	0.494208436767917
MIR34AHG	67.5746957291506	-0.0474979623826362	0.0628356768950241	-0.755907546949613	0.449704628785931	0.853035404228738
LINC01759	3.87323871045727	0.0310733635286432	0.119240397531138	0.260594263118997	0.794405414230716	0.958847077252086
H6PD	18.1268320689495	0.126666777102908	0.0596743291297255	2.12263428764399	0.0337845094230667	0.44518140596387
SPSB1	4.25687569647083	-0.0766892080260802	0.153756290131338	-0.498771191478233	0.617940584840172	0.916073569071393
SLC25A33	19.6341446660527	-0.057210117281461	0.0609156826336955	-0.939168943168261	0.347644011619573	0.805504400513819
TMEM201	2.39380887600975	0.0721059469153558	0.134309889496899	0.536862528779166	0.591362575943164	0.906667986192204
PIK3CD	106.678639138396	0.0784825421405401	0.0589150821310556	1.33212989444633	0.182817508436017	0.699349490383983
PIK3CD-AS2	3.29164466567652	-0.013697299024441	0.161373549482596	-0.0848794555759478	0.932357224910971	0.988463262273163
CLSTN1	51.0072411919986	-0.00707266287000241	0.0539137775578877	-0.131184702507785	0.895629197003749	0.981747310544089
CTNNBIP1	18.3747222605574	0.0693939148408634	0.062397059166502	1.11213438209789	0.266080375743638	0.757496251943705
LZIC	8.72922518098323	-0.0189511004187424	0.0714583585635155	-0.265204810181833	0.790851689553278	0.958335425414066
NMNAT1	13.966025923457	-0.0629865186926602	0.0663245830222143	-0.949670783027222	0.342279559882719	0.800846616953691
RBP7	1.43888671307263	-0.0465565716185305	0.218035076584551	-0.213527898115405	0.830915231287793	0.9682984613296
UBE4B	71.7620472620146	0.015973864376403	0.0374331412949542	0.426730534061704	0.669575607978146	0.927350969260348
KIF1B	57.0684339271142	-0.0219936054189003	0.0527257879618356	-0.417131848931682	0.676581970375386	0.928585841031606
PGD	11.6852745423305	-0.0399636908044933	0.089740925013566	-0.445322920378323	0.656086406319874	0.924282259639939
DFFA	11.4964685359016	-0.0959501620943417	0.0716060935219589	-1.33997202437691	0.180254440257295	0.698183831289548
PEX14	40.8424653661303	0.00460358627761624	0.0407220525506455	0.113048974431994	0.909991728064393	0.983971999582412
CASZ1	2.17600417993811	-0.0776494395837427	0.15536924068016	-0.4997735667872	0.617234525042608	0.916073569071393
SRM	11.9173160101062	-0.0478041059354956	0.101759207869258	-0.469776710495971	0.63851455526646	0.920875826592053
EXOSC10	14.5954213822065	0.138866618169923	0.0586546906953826	2.36752792527904	0.0179073685815595	0.378085814181434
AL109811.1	3.74794479221827	0.0487680541873391	0.125742006512258	0.387842182099941	0.698132827299233	0.932597758906315
MTOR	37.4912171496221	-0.00591167098810935	0.0400410692340359	-0.147640187966916	0.88262673722505	0.978828978831981
UBIAD1	5.8505132261341	-0.0706358697316464	0.102608446356014	-0.688402097879602	0.491199603103811	0.871751258741214
FBXO2	3.79580348355301	-0.0598822028367903	0.184022032840073	-0.325407789016394	0.744872461250633	0.947054953608143
FBXO44	7.92406379747071	-0.00756289732668345	0.0896747513778338	-0.0843369756869253	0.93278851476271	0.988463262273163
FBXO6	2.52561845853518	-0.210856707299181	0.136356546862463	-1.5463629150998	0.122016945214917	0.636943523314049
MAD2L2	1.96957090717137	-0.038892996576513	0.173264645268722	-0.224471625565576	0.822390343118009	0.965806294103857
AGTRAP	5.8175297026702	0.0189335417899632	0.106281365760826	0.178145450563469	0.858608748481958	0.975821387598103
MTHFR	37.9653354324561	0.0715865292070897	0.0562107332804944	1.2735384334851	0.202827043395496	0.719781376004785
CLCN6	22.593625986499	-0.0218429957530431	0.0552639477065426	-0.395248560038304	0.692659458276579	0.931862583975181
NPPA-AS1	1.8893713637478	0.0214152001264326	0.153243495987239	0.139746225368129	0.888860502168151	0.979906657388148
KIAA2013	10.8999321253521	0.0447122474872592	0.0772268706174298	0.578972670131319	0.562607614170966	0.896165875554968
PLOD1	10.9495835526359	-0.257390092471615	0.117483254232332	-2.19086621453818	0.0284614752616054	0.420802326115773
MFN2	16.4380982724155	-0.0203863112756457	0.0623706779270961	-0.326857298223932	0.74377581970109	0.946925834180048
MIIP	9.21099165129444	-0.137183593241066	0.105115549828917	-1.30507421085026	0.191867579299776	0.709470798728267
TNFRSF8	2.13612811755583	-0.0537262767978253	0.213422745656504	-0.251736414657019	0.801244808359955	0.96065269348859
TNFRSF1B	174.977032689881	0.0637394687687872	0.10906911176741	0.584395231022984	0.558954434538183	0.896163360298707
VPS13D	134.392843968709	-0.00788018578765981	0.0272371323936772	-0.289317747322369	0.772338232379373	0.954702617326699
DHRS3	62.566955458105	0.0635854744612258	0.0692678619203326	0.917965023005296	0.358637177798642	0.811753999546483
PDPN	21.7938494874272	-0.303248731623668	0.122782756612711	-2.4697990173017	0.013518898206085	0.356477222237885
PRDM2	93.9998343126934	0.009752163693189	0.0305412157895232	0.319311574247623	0.749490256749496	0.948812938666931
KAZN	29.7743120421582	-0.211708341952378	0.0959012283619716	-2.20756653036082	0.0272745044388844	0.412734662017594
TMEM51-AS1	3.7519586711585	0.21246593395641	0.140872761377672	1.5082116079687	0.131500377315554	0.64651765263713
TMEM51	64.5851700151149	0.0832671463344371	0.0794907850140819	1.04750690686582	0.294865848322541	0.774854064673222
FHAD1	11.6042723575893	0.154849078122687	0.162377629426514	0.953635538772082	0.340268159943904	0.800588363875875
EFHD2	31.0280744492557	-0.0141436232285562	0.0602710714607904	-0.234666862323119	0.814467309600015	0.963413137551862
CASP9	7.29971714566631	-0.0238034613133097	0.0871573136065755	-0.27310916695709	0.784769300297918	0.956969391361591
DNAJC16	21.5151702304093	-0.0187137673449363	0.046572957740532	-0.401816166565901	0.687819323454492	0.930320140928424
AGMAT	1.68545130909729	-0.0763750983930173	0.187137732147227	-0.408122389411724	0.6831838232915	0.929250818273541
DDI2	44.7105284622454	0.00235713682145012	0.048823816727947	0.0482784218731693	0.961494351347798	0.992334530065661
PLEKHM2	53.0499730017762	0.0424098660648689	0.0391132148100612	1.08428484518127	0.278238522578398	0.765129316489506
SLC25A34	2.39110827595113	0.143321981586657	0.15695917344417	0.913116311979279	0.361181372137833	0.813597033380553
UQCRHL	1.76955911373726	0.0763885040113349	0.194356543720072	0.393032838252958	0.69429522762323	0.932428857032716
AL450998.2	7.37726388917465	-0.0170214678026583	0.0974695931125846	-0.174633619153383	0.861367530228557	0.975821387598103
SPEN	77.8864431000564	-0.0618773792241257	0.0383180076799471	-1.61483811321714	0.106345757088044	0.611618470501199
ZBTB17	10.416275935047	-0.0540987741215118	0.0706418467345688	-0.765817665056007	0.443784801713198	0.850666595754871
EPHA2	1.7559233709794	-0.332220602404705	0.202148056438384	-1.64345187511594	0.100289474640877	0.601527562631073
AL451042.1	1.10928855390384	0.0640299627331631	0.224919634651475	0.284679293705865	0.775889855754476	0.955649069958426
ARHGEF19	1.910243264462	-0.180375239805959	0.175202044183254	-1.02952702776284	0.303232085846491	0.777611499070089
FBXO42	74.200657206522	-0.00598669646253854	0.0393806197521271	-0.152021387683092	0.87917006677629	0.9786975294081
SZRD1	14.3233385390637	0.0867623155888296	0.0631045137520041	1.37489872641756	0.169162844183665	0.686662787785751
SPATA21	1.75754074890051	-0.225229343931359	0.183385959547011	-1.22817114509588	0.219382728157683	0.733987892923503
NECAP2	13.613006827845	0.114174739309264	0.0611606778488766	1.86679976947575	0.0619295547157106	0.523215538400633
LINC01772	2.274734374755	0.322210817159534	0.138279902681065	2.33013482734866	0.0197990262115973	0.382406184613311
NBPF1	41.1446499500653	0.0869926225480644	0.0768950316483443	1.13131655821274	0.257921877509578	0.755299492850184
CROCC	29.6507664253399	0.0582126112905295	0.0788829419391191	0.73796197073199	0.460537558929774	0.857831604163364
BX284668.5	3.22295857604581	0.123929027740776	0.144945204315623	0.855006057812836	0.392547794122331	0.826027673370756
AL049569.1	2.00930652846189	-0.0431651870564443	0.195024282199228	-0.221332372408625	0.82483364542818	0.967032312906948
ATP13A2	20.2518704923664	0.00527098110073236	0.0720353228936467	0.0731721728868275	0.941669109831712	0.989368747654088
SDHB	26.369464927768	-0.0493196107029779	0.0459187562802711	-1.07406242455587	0.282794704183896	0.768335811474238
PADI2	225.659486386695	0.135767728752697	0.135691905609623	1.00055878899138	0.317040162262897	0.784872381030163
PADI1	1.65220712706769	0.403904437232224	0.250432053189029	1.61283043479803	0.106781351996749	0.611618470501199
RCC2	53.9496279103413	0.0482195911651898	0.0393744262829878	1.22464238129163	0.220709992245881	0.735221341159489
ARHGEF10L	66.4460747363278	0.0639417787757261	0.0620650185010767	1.03023861621208	0.302898006323079	0.777527894680513
IGSF21	284.400073077344	0.169200917800083	0.0712430788967206	2.37498042505111	0.0175498808805981	0.374753845668759
IFFO2	2.13123193466483	-0.232182155938944	0.160030435681123	-1.45086248719332	0.146818155424856	0.665035982996795
UBR4	53.4581692328947	-0.0137793166889689	0.0367255347772663	-0.375197169286654	0.707513835269227	0.93577043869181
AL035413.1	15.7440651750045	-0.0363510676342568	0.0661254044953637	-0.549729229056067	0.582505105866759	0.903793507359535
EMC1	7.57777265111783	-0.129878326750966	0.0852110310604214	-1.52419616491756	0.127459715768601	0.641359795276808
MRTO4	6.21955308473956	-0.0219504251820594	0.132560860928469	-0.165587527331343	0.868481563528211	0.978037459314897
AKR7A2	3.15979911945449	-0.037235815030702	0.117460970955791	-0.317005850775034	0.751239162773399	0.948940523196736
PQLC2	4.25188317988793	0.0516656594376276	0.109565477597666	0.471550533712348	0.637247641739119	0.920690700193993
CAPZB	315.495727795518	0.062179293835574	0.0471801089413104	1.31791331624354	0.187532667477378	0.70473505878992
NBL1	9.33119236799932	0.0805140079735562	0.130250250593203	0.618148584028578	0.536477398975365	0.886971018260885
TMCO4	29.3666436585991	0.0548572575468058	0.0561516537012791	0.976948209551238	0.328594792920004	0.793957429554384
OTUD3	9.78180726989416	-0.102710908134309	0.0739579035729351	-1.3887752785342	0.164901094877991	0.683047039039001
PLA2G2C	1.2602493864788	-0.354575936370208	0.316882654041042	-1.11895028600803	0.263161348390046	0.756443353289897
LINC01141	82.6126221970123	0.0759032552443578	0.114558460426759	0.662572235709167	0.50760455685539	0.879599523389909
CAMK2N1	17.9150622557499	0.0263161097862571	0.108038168323489	0.243581598935119	0.80755488103219	0.96222296619796
MUL1	3.88088280278146	-0.0583408391436876	0.115226727883743	-0.506313424108944	0.612636640636123	0.914408214317717
PINK1	9.54286169597714	-0.00824001635422686	0.114863183101946	-0.0717376632938465	0.942810682389184	0.989368747654088
PINK1-AS	1.6298761045836	0.221830902103424	0.181817510602405	1.2200744657016	0.222436647249427	0.735852817284334
DDOST	12.3282669823991	-0.0680527498533123	0.079240674360254	-0.858810836767015	0.390444887823703	0.825429183785338
KIF17	1.65213384977937	0.373594580020772	0.216382945036042	1.72654355895999	0.0842496699217664	0.576785328228786
HP1BP3	113.800765375304	-0.0492663529872447	0.0589577505430521	-0.835621314135271	0.403367974159163	0.829642070976367
EIF4G3	409.142825934079	-0.0270034411704558	0.0367042665517685	-0.735703058726689	0.461911427805288	0.858801236090055
ECE1	3.08402254903321	-0.266010509578933	0.159623319772507	-1.6664890190108	0.0956160535392771	0.59221181688865
NBPF3	5.51744420774457	-0.0625249653120541	0.138864068825783	-0.450260213752609	0.652522823415162	0.924282259639939
RAP1GAP	5.76050486182379	-0.072469911244754	0.128023297716709	-0.566068149604425	0.571347453898173	0.900055756691459
USP48	51.148484318628	0.0457326877862794	0.0381916558868844	1.1974523419914	0.231130292681158	0.741193866408061
HSPG2	1.09571800355919	-0.00652666554065142	0.23174324436571	-0.0281633475811351	0.977531870013717	0.994833892602392
CDC42	57.4892346116908	-0.0324698145141085	0.0363661280510246	-0.892858719205705	0.371932836219896	0.816765608162334
ZBTB40	26.4868199558314	-0.0503799406554369	0.061673050057528	-0.816887450976447	0.413992749872795	0.834856617918549
C1QA	97.7098176535389	-0.0553752961583115	0.112300740539165	-0.493098227958698	0.62194318290248	0.917244282166403
C1QC	119.738883224283	-0.0183992277429519	0.128963872037773	-0.142669628727981	0.886551104061251	0.979906657388148
C1QB	157.645413196226	-0.0692174402529811	0.10509182628224	-0.658637714288902	0.510128438547782	0.879599523389909
EPHB2	53.1135202681411	0.0212705318083174	0.0735908044460743	0.289037903151391	0.772552372303643	0.954702617326699
KDM1A	27.0247335088692	0.0103818719035247	0.0477832147279491	0.217270268704884	0.827997725799347	0.967697896690863
AL031428.1	11.1144521075378	-0.0294735112127477	0.0771903345457005	-0.381829038392079	0.702588178237054	0.933514673580317
LUZP1	67.2958616314228	0.0388656699863368	0.0377917918986039	1.0284156435507	0.303754352976835	0.777705837737719
LINC01355	7.36347044844769	-0.035893469769542	0.0861504068835162	-0.416637263455685	0.676943748917261	0.928585841031606
HNRNPR	43.2490041803049	-0.100481869119936	0.0410230884076291	-2.44939796149646	0.0143095247957046	0.358455697811967
ZNF436	1.11424853242174	-0.144432799629181	0.203098660897342	-0.711145996684766	0.476993769255431	0.864514029567264
ZNF436-AS1	1.82262533124042	-0.188165330031667	0.147453426143511	-1.27610008768825	0.201920140623869	0.719781376004785
ASAP3	1.12756619212276	-0.265877245627942	0.202230463714473	-1.31472400717694	0.188602675181003	0.705241196643448
RPL11	60.2449869505322	-0.17414188730512	0.128784841610386	-1.35219242519204	0.176313766257167	0.695336206059755
ELOA	12.5557649324234	-0.183706784518572	0.0741848315747314	-2.47633890404552	0.0132737512505283	0.356142772410016
ELOA-AS1	10.9762045354021	0.039868163084756	0.0780622049763503	0.510722994525129	0.609545036990368	0.912669684266058
PITHD1	9.39984021922768	0.14146179501981	0.085445988816534	1.65556975791515	0.0978089787694277	0.596103831168552
LYPLA2	6.66651431742203	-0.12258412322613	0.0926986630014751	-1.32239364902361	0.186037102592774	0.702453810131572
GALE	8.51437007503004	-0.100031990972416	0.110069298917811	-0.908809195260802	0.363450851960029	0.81385949726545
HMGCL	16.6646874133119	0.0535470924256476	0.0600941128576679	0.89105387997778	0.372900265566836	0.817181651773545
FUCA1	8.35374890237579	-0.000828379727328893	0.0893256852073868	-0.00927370134811337	0.992600762930622	0.997598822580318
PNRC2	11.0983901092352	-0.0857710053054791	0.0760663576408387	-1.12758133773754	0.259496771859963	0.755299492850184
SRSF10	44.6574248876266	0.0278736145222907	0.0467329825846719	0.596444159578058	0.550878547297447	0.893826653238581
IFNLR1	22.6806882419465	0.348092747908598	0.120807594217383	2.88138134165832	0.00395936283921903	0.273557708473157
AL138902.1	2.30883952377991	0.0555254096142968	0.15088912715529	0.367988142426934	0.712882075769617	0.937886322878767
STPG1	5.43568737030102	0.145344551948774	0.101976552288136	1.42527422910025	0.154077946568575	0.671279525490003
NIPAL3	24.9547773493906	0.189136133303554	0.0644053358380488	2.93665316456308	0.00331774937616196	0.253963972762413
RCAN3	9.78520274976409	0.275538547302565	0.10025253180271	2.74844477588663	0.0059878720860503	0.298110878314967
NCMAP	10.9590391034039	0.426056076764191	0.142414322421817	2.99166593302501	0.00277459704380368	0.242734389350931
SRRM1	59.0275264297518	0.0949844664705317	0.0378363902562415	2.51039979837567	0.0120594541742332	0.350544903121314
CLIC4	18.6165890214695	-0.249906897908971	0.132813736632121	-1.88163441708733	0.0598856698758911	0.517820073277034
RUNX3	14.4330965760105	-0.113586659695914	0.142250765730024	-0.798495945614021	0.424582745016761	0.839990874723775
SYF2	8.19904008908733	0.0453886196966459	0.098620621746783	0.460234572574335	0.645347857946904	0.922837868825838
RSRP1	137.013579676135	0.17618026504998	0.0655606439642128	2.68728698189954	0.00720350327707867	0.305373290840406
RHD	2.80477960515765	0.606905734104501	0.209449076272756	2.89762907960575	0.00375994979417367	0.265504079236415
TMEM50A	16.157291039462	-0.0451420462304587	0.0617964707203069	-0.730495539701178	0.465087338363019	0.860764736897848
MACO1	38.9825177726367	0.051137646420743	0.0469551095954232	1.08907522229971	0.276120715383993	0.763276586993009
LDLRAP1	7.62460080983849	-0.133226442136318	0.0820098236978071	-1.62451808977466	0.104265282804602	0.607622213781399
MAN1C1	63.3846768666215	-0.128362331806494	0.0553769841869759	-2.31797259621594	0.0204508104376751	0.382748927867805
AL031280.1	4.69299339863174	-0.158969149073742	0.152964467103642	-1.03925540410657	0.298685969398578	0.775524308421062
SELENON	3.04006821839345	0.10795959820493	0.11619864608565	0.929095147333762	0.35283977911111	0.808588816074909
MTFR1L	8.12591680426718	-0.0458171657930109	0.0816097001422944	-0.561418136730367	0.574512522894716	0.901074907427827
AL033528.2	2.71318177908597	-0.0883474298434941	0.155581363330335	-0.567853552330121	0.570134413103783	0.899218491040464
PAQR7	5.16745724049293	0.132590226243186	0.111030807714553	1.19417510304041	0.232409479905109	0.742542604650137
STMN1	23.9335536778394	0.0632110305365925	0.144811131413668	0.436506709943613	0.662469131963763	0.926554150408879
PAFAH2	8.86912197593442	-0.0559577902421087	0.0780867691959976	-0.716610391469198	0.473614530814312	0.863131246255968
EXTL1	1.15919958405575	-0.315057454836798	0.211472476751187	-1.48982723273009	0.136269668664111	0.651153855615775
PDIK1L	11.1477728274657	-0.0731300816966726	0.0756790528198551	-0.966318670382279	0.33388474640431	0.797191746782438
ZNF593	1.79198336432545	-0.110815158918674	0.180294117929221	-0.614635464492396	0.538795488033013	0.888981625547925
CEP85	8.85258024826354	-0.0953272789385515	0.0804272673434357	-1.18526069686653	0.23591438807873	0.743741469315031
SH3BGRL3	13.938563056482	-0.120781305450185	0.128884854790481	-0.937125666522493	0.348693920271176	0.805504400513819
UBXN11	5.40285647349284	0.136243797712976	0.118722135512953	1.14758547026062	0.251139730764075	0.752215312799192
CD52	1.15350491759558	-0.346376829564839	0.345768392699112	-1.00175966594569	0.316459681818966	0.784694094319883
DHDDS	14.5202146572909	-0.0833749550428861	0.0689545075136137	-1.20912987488781	0.226612953350254	0.73813571001734
AL513365.2	4.4152523283424	-0.057207149469182	0.114317973781437	-0.50042130363993	0.616778455896464	0.916073569071393
HMGN2	11.9006529252545	-0.122669111942748	0.0882732915198024	-1.38965149968639	0.164634729152379	0.683047039039001
RPS6KA1	82.9425100940061	0.036192340022407	0.0374242398740319	0.967082835729692	0.33350262527077	0.797067391945158
ARID1A	154.789479944288	0.0240985927404338	0.028440371508667	0.847337480563148	0.396807041124679	0.826817180521506
PIGV	2.37661010642249	-0.203641977492249	0.145573207994017	-1.39889736784957	0.161843762020195	0.680625554630958
ZDHHC18	5.35548848289771	-0.0371598628279004	0.106380731951379	-0.349310087891522	0.726856525842814	0.94213083420963
GPN2	6.67630237028691	-0.0647671905809377	0.0825601607750284	-0.784484792337366	0.432755701915098	0.844392642538504
GPATCH3	3.45709288826584	0.0555755714745829	0.112047949886588	0.495998110905508	0.619895743767641	0.916569312117195
NUDC	19.0226747260205	-0.0622348464579547	0.0877834132787364	-0.708959063375014	0.478349880870511	0.865620752053369
SLC9A1	8.77971938829169	-0.0749328709676274	0.0860097789264619	-0.8712133887903	0.38363765078999	0.821776043985945
WDTC1	28.977852089155	0.0402288955828259	0.0679951185034619	0.591643877799518	0.554089085212991	0.89409546862743
TMEM222	11.7161995630308	-0.0451742900688425	0.0683532631648907	-0.66089441786952	0.508680026158843	0.879599523389909
SYTL1	1.3644615601125	-0.643162012513158	0.289063779416592	-2.22498306017873	0.0260823753618974	0.409090263149856
MAP3K6	2.92336071892063	0.544798008397893	0.180764456613783	3.01385581326918	0.00257950366758737	0.239713017844417
WASF2	203.03440603356	0.194776242420007	0.0434533539011661	4.48242137679458	7.38008365751329e-06	0.0151513117488748
FO393419.2	1.79514955495612	0.149153677100277	0.193491686180491	0.770853156766358	0.440793975297034	0.849035011257696
AHDC1	24.4039990468082	0.124284079910578	0.0716933919470495	1.73355000419523	0.0829979578593921	0.57207954808653
FGR	15.9546858055075	0.160650760607072	0.160046181344288	1.00377753007105	0.315485857336079	0.784538372690223
IFI6	7.87196033502819	0.031067811134059	0.211098606052817	0.147172033558032	0.882996234192318	0.978828978831981
FAM76A	8.2819985465491	0.0075361101502298	0.0836175064406355	0.0901259852275084	0.928187100019051	0.98763417596664
STX12	66.9731599996004	0.0249061622520147	0.045147159660501	0.551666205345028	0.581177067828639	0.903249097351299
PPP1R8	9.41728463444989	-0.0591647437688248	0.0761634891280028	-0.776812412958008	0.437269452192942	0.845776035894593
THEMIS2	41.0585054520108	0.150869969396864	0.129955845728865	1.16093253482135	0.245669336622012	0.749328395694306
RPA2	18.7215027501127	0.0720010422325331	0.0630976896817527	1.14110425588776	0.25382654045778	0.753546243649519
XKR8	2.51670759849869	0.0403517194311298	0.143120493299711	0.281942288632478	0.777987762672041	0.955649069958426
EYA3	70.8454337589195	-0.0749899042389031	0.0393037597833355	-1.90795752498717	0.0563967063037411	0.508821644879248
PTAFR	60.1736231694211	0.0430746594840813	0.0608909648519664	0.707406420456652	0.479313948132282	0.86583535394561
DNAJC8	15.6227874464532	-0.00789989474175975	0.0584706242827678	-0.135108780497286	0.892525868003819	0.981360326506757
ATP5IF1	18.1685682584073	-0.0421125417620331	0.0907909880728238	-0.463840549111047	0.642761989299225	0.922421864212019
AL353622.1	1.92731631598626	-0.138022725629727	0.161486114095483	-0.854703368167726	0.392715385436709	0.826027673370756
SESN2	9.13982625417795	-0.133566479052755	0.111998501335141	-1.19257380643937	0.233036329326021	0.743069332170971
MED18	1.27769069301728	-0.0808874271826203	0.17705277875287	-0.456854886731389	0.647775351817642	0.923346516660517
PHACTR4	95.1286929275332	0.0209351149083493	0.033397087995145	0.626854500350232	0.530754614635961	0.886293154019507
RCC1	23.4062451374672	-0.105731369253711	0.0908562280973312	-1.1637217554359	0.244536789969082	0.749273463837209
TRNAU1AP	23.9160655611604	0.0554442412913532	0.0591686449079418	0.937054437829643	0.348730556422393	0.805504400513819
SNHG12	14.7509513174361	0.137201493487098	0.128404197056854	1.0685125302123	0.285289381273036	0.770099768066676
TAF12	12.587806638158	-0.0455016871675225	0.0637482378369738	-0.713771685483856	0.475368370835762	0.864009247709992
RAB42	1.71418832281781	0.491751896602037	0.268927941176419	1.82856379463911	0.0674649806477719	0.535533128688693
GMEB1	17.3432799070992	0.0430853888703918	0.0594372105397286	0.72488914737331	0.468520039283385	0.861335712606708
YTHDF2	33.778979416998	-0.0425767045138098	0.0415728808181022	-1.0241461182375	0.305766264180203	0.779409515896817
OPRD1	1.10795810635586	-0.139124742408956	0.201373736512653	-0.690878288391965	0.489642031396145	0.871656952453449
EPB41	134.828715558052	0.0253397269593758	0.0383273212585305	0.661140046507581	0.508522505353135	0.879599523389909
SRSF4	77.3642701030393	-0.0127129455211916	0.039499312436592	-0.32185232443222	0.747564572423497	0.948178509630099
MECR	9.96967202841826	-0.00798968076574545	0.0776357732854401	-0.102912361500801	0.91803252673642	0.985065909835444
PTPRU	1.19105464243177	-0.242569440798265	0.210946431695361	-1.14991013997607	0.250180884062722	0.751462507663434
LAPTM5	155.826675361553	-0.0668947266825292	0.0668247958383079	-1.00104648047695	0.316804337571774	0.784694094319883
SDC3	8.60309443139037	0.1494742233416	0.0984406371502374	1.51841990938637	0.128908575773135	0.64348742426314
PUM1	158.360308728193	0.0115715934978558	0.0244249191086649	0.473761794107669	0.635669782159632	0.920438211966496
NKAIN1	1.10006888253147	0.0908532495000606	0.219041841331892	0.414775775019166	0.678306055085037	0.928585841031606
SNRNP40	17.686445015404	-0.0168472645109321	0.0535252263793578	-0.314753727364511	0.752948647414677	0.949143677835294
ZCCHC17	19.8036845175965	0.0289787295312019	0.0530505759302037	0.546247218302172	0.584896012592125	0.905083900180555
AL451070.1	1.14452967349615	0.0906248232742995	0.207840317011799	0.436031009658028	0.662814230981743	0.926721411876292
FABP3	1.15762020844642	0.0303365137558625	0.25416926700577	0.119355554325039	0.904993672022399	0.982969836495376
PEF1	5.7655400380176	0.0977017046685389	0.0866724917919634	1.12725159561639	0.259636121420719	0.755299492850184
COL16A1	1.48982107988113	-0.532864059435524	0.193131705845977	-2.75907084805891	0.00579659664775179	0.298110878314967
ADGRB2	4.22599561240028	-0.108805603331003	0.141918756451833	-0.766675286983167	0.44327460051115	0.850666595754871
PTP4A2	24.68615017278	-0.0852988168153223	0.0729088710522028	-1.16993742440818	0.242026151876914	0.747744923963845
KHDRBS1	66.9244646524189	-0.0310853515488777	0.0539381952138001	-0.57631426905668	0.564402779825742	0.896602016866
AL445248.1	3.12474757842186	0.023576435308987	0.128551545007373	0.183400637523531	0.854483675679225	0.975288781777443
TMEM39B	12.0822868273445	0.156282779731716	0.0749167087739216	2.08608709978618	0.0369707340236997	0.453993606625438
KPNA6	52.4571569260029	0.0233219593586578	0.0336430068422085	0.693218637324594	0.48817235384212	0.871231050704328
TXLNA	17.1304147355087	-0.0751831277739907	0.0801037572668161	-0.938571801614307	0.347950636174668	0.805504400513819
CCDC28B	1.10716826457743	-0.166952605548713	0.187521036179297	-0.890314009299106	0.373297300833799	0.817284507965039
TMEM234	3.24915584667261	0.101030653578692	0.116871237657631	0.864461227617499	0.387334570673493	0.822778603745145
EIF3I	5.18370868372956	-0.00396152895951213	0.111998025718651	-0.0353714177914514	0.9717835757428	0.993768607989008
LCK	2.9156812886766	-0.641109310578611	0.250705183716449	-2.55722399144214	0.0105511252668745	0.339217497114661
HDAC1	17.334968568862	0.0185858056846868	0.053339643397265	0.348442631051406	0.727507791100612	0.942382765903501
MARCKSL1	3.67603542214497	0.143715826842483	0.172009593907621	0.835510529253773	0.40343032104715	0.829642070976367
TSSK3	1.49677377266348	-0.0841556719101178	0.16899260439191	-0.497984347971539	0.618495074305455	0.916073569071393
FAM229A	3.07919609407003	0.170639019789721	0.140192188017671	1.21717923232793	0.223536029947423	0.736033041835913
BSDC1	32.4415179646911	0.0768328056738374	0.0550276010911011	1.39625940710438	0.162636392948892	0.680625554630958
ZBTB8A	1.24113543038199	0.146751003038736	0.187893902337071	0.781031216092754	0.434784135161167	0.84493344238014
ZBTB8OS	35.351342549859	-0.0595719006893329	0.0456699606854031	-1.30440008695635	0.192097205566423	0.709470798728267
RBBP4	34.6267097829842	-0.071106691051208	0.0378955044888819	-1.87638855875556	0.060601944479688	0.519241193275668
SYNC	3.66144686570256	-0.211223454184182	0.146857538980478	-1.43828812365063	0.150352320214125	0.667804220341173
KIAA1522	1.69047337283541	0.18180883311815	0.169262782841309	1.07412172992928	0.282768126506493	0.768335811474238
YARS	27.727347743509	-0.23551400167973	0.0916816052857592	-2.56882502161327	0.010204396872951	0.333289516957224
S100PBP	49.0648541802497	0.115151744989123	0.0531106776482261	2.16814678494258	0.0301475201737317	0.430238344008638
HPCA	3.79948769884688	0.0460394768481208	0.17204519877521	0.267601055861343	0.789006418136424	0.957776372490128
TMEM54	1.27755330111891	0.060774590876545	0.184215862346659	0.32990965111451	0.74146823087644	0.94599076224479
RNF19B	22.4982772012707	-0.0889059401619848	0.0845157717767326	-1.05194496001113	0.292824802646482	0.774854064673222
AL020995.1	4.33485716487561	-0.163818666885744	0.151319911883173	-1.08259821755792	0.278986798820296	0.765560318022791
AK2	22.7827110802736	-0.0330180297274376	0.0580151994583434	-0.569127229341778	0.569269800784794	0.898810844548261
AZIN2	33.1422968130704	-0.00459174555066159	0.151122707704688	-0.0303842196874503	0.975760629911048	0.994432357104882
TRIM62	6.05593017621418	0.152138317969641	0.0898080090120155	1.69403953659953	0.0902577704276249	0.587855611762331
ZNF362	34.4437200199458	0.0861148683504421	0.0529753939589319	1.62556352893196	0.104042539005423	0.607491814025196
A3GALT2	1.22586127040745	-0.18732551889033	0.214406216887298	-0.873694436709347	0.382284681447395	0.821576107710916
AL513327.1	17.3824758828637	-0.0427381403108766	0.158762603830752	-0.269195259334732	0.787779428173692	0.957393502095909
PHC2	192.753820384657	0.120024754487884	0.0700072658501855	1.71446139240368	0.0864440217588513	0.579861411131449
AL513327.2	2.61340304423351	0.0527990838371234	0.15696871184431	0.336366930815438	0.736594183513893	0.944796265419368
ZSCAN20	1.8806752051951	-0.00802945810862509	0.154795836150048	-0.0518712796695765	0.958631258960786	0.991827920988153
CSMD2	3.96547217935816	0.0189432807101517	0.130573660430521	0.145077350575092	0.884649800702906	0.979422742307944
SMIM12	15.3535393129683	-0.116426295355621	0.0714628287840374	-1.62918677215345	0.103273486357534	0.606939330340463
DLGAP3	1.47155547508524	0.0584670197374422	0.189352116051748	0.308774049937017	0.757493410345312	0.951084986170537
AC114490.3	4.39036936542365	0.102946584107397	0.101401868953708	1.01523359647734	0.309994489266441	0.780813439832188
ZMYM1	16.9526848228083	-0.0426309944126492	0.0577572376590235	-0.738106532454447	0.460449714454008	0.857831604163364
SFPQ	87.6388719721119	-0.0168702477642174	0.0391425653188175	-0.430994944424533	0.666472046470065	0.927251744920112
ZMYM4	132.335706705378	-0.0633855864940336	0.0285033155347357	-2.22379696203371	0.0261621078989948	0.409090263149856
ZMYM4-AS1	2.22900517596575	-0.036601616609582	0.197352608296274	-0.185463049744112	0.852865859500043	0.975288781777443
KIAA0319L	94.6368709680453	0.0161538396498168	0.0318304720080105	0.507496076267783	0.611806788796142	0.914113749366511
NCDN	11.2495087049688	0.0852236741070141	0.101730258196472	0.837741647548175	0.402175817497558	0.828756012269922
AC004865.2	2.46273595618044	0.163016147917268	0.141729075156944	1.15019552436048	0.250063349213484	0.751462507663434
TFAP2E	4.38630520683603	0.0865941086475036	0.101877350803107	0.849983906774914	0.395334033653267	0.826027673370756
PSMB2	12.1725959604823	-0.0401913426946407	0.0646559409196482	-0.621618711644594	0.534192614175969	0.886867790791899
C1orf216	6.07711611169551	0.0181709682791975	0.0969504466896911	0.187425317774525	0.85132717360338	0.974466173783685
CLSPN	3.82923548089922	-0.0106393718555462	0.223689958689577	-0.0475630283892664	0.962064497734475	0.992498893429023
AGO4	116.905174989601	0.0698058860756581	0.0419890393847657	1.66247875870637	0.0964168188891198	0.593041285497138
AGO1	24.6815049793837	-0.0050745868338081	0.0504917555300224	-0.100503275842543	0.919944782261352	0.985397920970915
AGO3	107.966627513244	-0.0398029363255785	0.0326317038763247	-1.21976273370318	0.222554832320371	0.735852817284334
AL138787.2	3.23999023607803	0.085507069073574	0.158871066422125	0.538216750219197	0.590427417337921	0.90625388240999
ADPRHL2	11.5969875306069	-0.0761046241202755	0.0869496263674572	-0.875272583675637	0.381425607890003	0.820701813293492
COL8A2	11.8844957002278	0.117959168717112	0.0821175072753826	1.43646796683116	0.150869225114744	0.667804220341173
TRAPPC3	13.3190801838487	0.0871843834171886	0.0658388143654655	1.32420949947907	0.18543347681675	0.702204083091834
MAP7D1	21.3045430836946	-0.0285068584922993	0.0529685826561006	-0.538184279488476	0.590449832056905	0.90625388240999
THRAP3	72.617165010604	0.00975577720580508	0.033032610020191	0.295337764707116	0.767735870355995	0.953186366556027
SH3D21	1.09936391161909	0.192927429356517	0.198590071927262	0.971485772094291	0.331306434830057	0.795358059911357
EVA1B	2.17465060568787	-0.254200655852395	0.166478086576339	-1.52693162854098	0.126778013725695	0.641220196620114
AL591845.1	3.04838483072186	0.158742201362272	0.142929652394228	1.110631689808	0.266726916463525	0.757536070454016
STK40	34.4897780334542	-0.089778751681353	0.0596454817331736	-1.50520624651808	0.132271059712718	0.647014973839456
LSM10	6.43684279142664	-0.0946456915671391	0.111545484172254	-0.848494157064959	0.396162825107003	0.826547032464102
OSCP1	3.13054865404424	0.16472298742287	0.135059895454744	1.21962916429226	0.222605485439884	0.735852817284334
MRPS15	5.20705970973906	-0.0393023014771403	0.101630034877923	-0.386719354414762	0.698963986128953	0.932597758906315
CSF3R	182.167243446291	0.20587006473968	0.0629364187104293	3.27108006712122	0.00107137572688115	0.185893625645638
GRIK3	1.1185536691409	-0.325795286760012	0.205373632602939	-1.58635401551226	0.11265902553563	0.621505894807118
LINC01137	2.37373575621419	-0.10641590314445	0.14216463953769	-0.748539886504181	0.45413457577766	0.855995846438928
ZC3H12A	1.58836507906752	-0.0346824184930027	0.179429277473573	-0.193292973038421	0.846729529261513	0.97277833913297
MEAF6	14.7692577829009	-0.0207725057637601	0.0624273908874481	-0.332746659254291	0.739325525552785	0.945187005401572
SNIP1	5.624914568857	0.0851461715188843	0.0890147948442018	0.956539546801309	0.338799714424985	0.799729483029882
GNL2	11.7789442919483	0.0769080078642714	0.0640141705592461	1.20142161012759	0.229587697570944	0.740208519724838
C1orf109	4.26559720397184	-0.174181660492073	0.109726587660086	-1.58741526740683	0.112418623707108	0.621131656876396
CDCA8	1.41349132667427	0.0847276715477852	0.285944345562773	0.296308260200183	0.766994678324997	0.952430702688027
MANEAL	1.14791327206044	-0.573000947618376	0.224267370862867	-2.55499025744921	0.0106190770160537	0.340640079905598
YRDC	1.88494020073972	0.175304928321287	0.150199883209744	1.16714423856432	0.24315212510425	0.748482732405758
C1orf122	8.33625182751073	-0.0894411314240162	0.104910928880402	-0.852543508846236	0.39391250127755	0.826027673370756
MTF1	17.2837825796297	-0.163337561005972	0.0703951685930999	-2.32029504681068	0.0203249218881025	0.382748927867805
AL929472.2	2.85948626723581	-0.291664042511542	0.164930902423414	-1.76840142281388	0.0769938188887816	0.563093216921466
INPP5B	45.45782154052	-0.0102941665613364	0.0604913318440334	-0.170175895413877	0.86487180787617	0.977374100163522
SF3A3	20.3417416871829	-0.0430247493048734	0.0711787156112669	-0.604460883220307	0.545537268311488	0.890674378661173
FHL3	6.57024533699514	-0.114851108816092	0.110378435901712	-1.04052125651031	0.298097793650687	0.775524308421062
UTP11	4.34672808568669	0.0425274306087747	0.103031981392828	0.412759514413598	0.679782816246864	0.929013960475441
AL139158.2	1.24714961733832	-0.267695178672464	0.234638152503454	-1.14088512808472	0.25391772900765	0.753546243649519
RRAGC	10.7262081565734	-0.0796045773825969	0.0717109205461399	-1.11007607734415	0.266966244900235	0.757686286210508
AL139260.1	26.7843449564236	-0.0382645033169932	0.0706289637631397	-0.541767870831526	0.587978427455773	0.905974500248988
RHBDL2	2.19214019319189	-0.0869155269726457	0.162422203430112	-0.535120969529539	0.592566210542776	0.907197083680258
AKIRIN1	22.6194756450291	-0.0722598141961242	0.0489457064312232	-1.47632590200044	0.139856423895982	0.655203714222947
NDUFS5	13.1985940982652	-0.0272324446993077	0.120262786014939	-0.226441159411731	0.820858318577317	0.965551006647911
MACF1	291.63358891192	-0.0248121235983321	0.0280954073622258	-0.883138061621129	0.377161681746181	0.817363511589291
PABPC4	24.4105265072561	0.0147874720399016	0.0600716320312336	0.246163980233017	0.805555297346889	0.961251617796122
HPCAL4	2.58267022076351	0.0895970153408709	0.167304550994204	0.535532445521909	0.592281727975399	0.907197083680258
PPIE	7.84608559718168	0.138203273119341	0.088457736787681	1.56236501337425	0.118202024261229	0.631634876868291
TRIT1	20.9558785790467	-0.0660812043174707	0.0557935648533477	-1.18438756317443	0.236259681045517	0.743741469315031
MFSD2A	5.58504446499658	-0.200162470861984	0.131369663283194	-1.52365824696143	0.12759410464361	0.641586731222294
CAP1	61.4793087072357	0.0370191181930039	0.0470699536610163	0.786470249357042	0.431592041879728	0.844392642538504
PPT1	35.9965940969851	0.0545181811471453	0.0641369550550131	0.850027587065563	0.395309748850652	0.826027673370756
RLF	94.0297992301122	0.0171751006381861	0.0577843318921704	0.297227640707797	0.766292720664887	0.952347565304435
AL050341.2	2.0496119531416	0.0275651956224845	0.154549407482162	0.178358468476601	0.858441463635577	0.975821387598103
ZMPSTE24	16.1803973662716	-0.0493126211304899	0.0567934327217589	-0.868280341004939	0.38524088158107	0.822382978809999
COL9A2	16.5345744434986	0.150339251136934	0.110751928961431	1.35744137864443	0.174641008021677	0.693158624575465
SMAP2	322.241720041585	0.286969085783904	0.0748125556506353	3.83584123397698	0.000125135229413582	0.0797090261030406
ZFP69B	1.83542492510107	-0.077009661660764	0.14948284867082	-0.51517389684183	0.606431507931222	0.910570054004074
ZFP69	2.35645631300723	0.265324155735887	0.132340521245251	2.00485953387016	0.0449780658454205	0.480937339482543
AL603839.3	13.0042694330534	0.0711037116411838	0.071602918346643	0.993028123476162	0.320696249281034	0.787528049656184
EXO5	2.3564208065899	0.134525949897365	0.135027063486332	0.996288791476105	0.319109848165409	0.786381072097194
ZNF684	4.71238602144715	0.0367095191281902	0.103732738980041	0.35388556678575	0.723424644056841	0.941339270959318
RIMS3	5.26267140261525	0.122598587177431	0.10880487657576	1.12677474609391	0.259837730441451	0.755299492850184
NFYC-AS1	1.18380275025014	0.0163401456950418	0.191754467717938	0.08521389821841	0.932091341590818	0.988463262273163
NFYC	48.1988657435226	0.0412961080183916	0.0398176772955802	1.03713000916243	0.299675271289906	0.775524308421062
CITED4	2.20660443840532	0.0836244804620494	0.17791332771391	0.47002932009973	0.638334069945126	0.920875826592053
CTPS1	12.0869958175914	-0.207480899685135	0.116103234261106	-1.78703807008966	0.0739313356974654	0.553567891178656
SLFNL1-AS1	3.98906079191711	-0.243805465471924	0.120636458932731	-2.02099321903899	0.0432804670479778	0.47609831147715
SLFNL1	3.87411630411092	-0.196645067796741	0.169775627791078	-1.15826441259713	0.246756149423601	0.749411154807293
SCMH1	84.3922459226522	0.00958751235560471	0.0473817757996535	0.202345990495249	0.839646248284372	0.969940300706645
AC093151.3	1.58084106301186	-0.282099591535704	0.238825398420877	-1.18119594231165	0.237524892855304	0.744486419896091
HIVEP3	325.282945324611	0.0107446830845775	0.0747151278358785	0.143808668950946	0.885651557203962	0.979868481717224
FOXJ3	92.3743071125728	-0.0111976145661086	0.0302741713554783	-0.369873527986171	0.711476726475903	0.937197399465568
RIMKLA	1.91448378103972	0.315230223588487	0.204449736156299	1.54184705500181	0.1231107643739	0.638454377834739
PPCS	9.55197902571665	-0.0302375619178901	0.0742784881548115	-0.407083701742406	0.683946513420866	0.929631641385725
CCDC30	25.5423269054308	-0.146201007355661	0.091294638881109	-1.60141941681872	0.109284055000918	0.613587292644307
PPIH	10.4388710610209	0.0497906702928634	0.0739005007875863	0.673752813069261	0.500468479087143	0.876579032697579
YBX1	32.2097815694814	-0.122818952226194	0.0957917219352668	-1.28214578196215	0.199791511426175	0.71647473690959
P3H1	11.2123805033149	0.0341636889705678	0.0676293207846918	0.505160906159816	0.613445825916587	0.915039331485665
AC098484.3	1.76669144448553	0.115955739964244	0.155252206468395	0.746886260762095	0.455132220030239	0.856673887891888
SVBP	9.08962641278367	0.236136168354319	0.101492983218163	2.32662555446552	0.0199852032235938	0.382406184613311
ERMAP	27.9516106570585	0.108728996971786	0.0693317961041326	1.56824145747618	0.116824792576373	0.628652404441147
AL512353.1	1.43294095605368	-0.0823634592539847	0.199430744301696	-0.412992788761728	0.679611897119047	0.929013960475441
ZNF691	8.76149099738237	0.0333000311586776	0.0892946514476331	0.372923020794884	0.709205737840732	0.936468369621319
SLC2A1	2.75015978056238	-0.00402311807832999	0.214634183906029	-0.0187440695844208	0.985045271976488	0.996397968807059
EBNA1BP2	4.52532366832833	-0.284553610126037	0.112449625109558	-2.53049852188302	0.0113900564840185	0.347149292634099
AL139289.2	2.64468356639591	-0.00129483609077566	0.138046802352522	-0.00937968912506289	0.992516200597802	0.99758360041901
ELOVL1	8.10181417535167	0.0925274020103807	0.0972887770360765	0.951059359869123	0.341574243549383	0.800801447895779
MED8	6.29005360851957	-0.0470082914394701	0.096189843999139	-0.488703271417	0.625051787386207	0.918283263509638
SZT2	24.8521154104002	0.00369191525484986	0.051129628151602	0.0722069646957562	0.942437202618631	0.989368747654088
HYI	5.24547736882958	0.294091182810988	0.100496582857761	2.92637992703924	0.00342931856268718	0.2566809222103
PTPRF	2.60212229051896	-0.0721266309970968	0.150341307618486	-0.479752585231793	0.631403331473849	0.919534382327631
KDM4A-AS1	1.64765086385619	0.170184561671314	0.183570855405678	0.927078327849042	0.353885867522784	0.809262536328773
ST3GAL3	1.26304730901233	0.18320411054733	0.191735916971345	0.955502304634506	0.339323740448136	0.79993790583664
AL357079.1	2.16919664576522	0.273931205832086	0.157628232744486	1.73783085087381	0.0822406228948002	0.571221620771158
IPO13	4.99194684101202	-0.112399339593812	0.103261240190521	-1.08849496080457	0.27637665998476	0.763515759446556
DPH2	2.31419139289607	-0.328379372722398	0.160038924697392	-2.05187190143467	0.040182113255063	0.466641279038774
ATP6V0B	41.3367375896909	-0.0242375946762347	0.071048082998556	-0.341143541856397	0.732995523497455	0.943808877052479
B4GALT2	2.80032693239943	-0.0565485542270986	0.136117161051991	-0.415440300033141	0.67781961010029	0.928585841031606
CCDC24	5.539786496545	0.0241462871293967	0.102204582667294	0.236254446711063	0.813235232682293	0.963224365004704
AL139220.2	5.51578650493565	-0.0507860912226232	0.143020763440723	-0.355095931533551	0.722517724471634	0.941131616624903
DMAP1	8.04501402405177	0.142358425290963	0.0759514164221685	1.87433535800936	0.0608842170162975	0.519599407893545
ERI3	50.0774616235205	-0.0414653103413564	0.0435854043216745	-0.951357707624527	0.341422821709988	0.800801447895779
RNF220	20.1566155250617	0.148022496931769	0.111200629039293	1.33113003236218	0.183146228609876	0.699440460098997
TMEM53	2.49725577297917	0.104323211031762	0.15956236042678	0.653808396621419	0.513235256179715	0.881353519079801
ARMH1	15.4258381166374	0.0629620371263803	0.121340249442946	0.518888311301723	0.60383862930941	0.909794720225428
KIF2C	1.65069931195413	-0.0309520874034746	0.265493898910629	-0.116583045902285	0.907190473507027	0.983809262076707
RPS8	50.6279727271387	-0.103349856024616	0.118565894166032	-0.871665977400643	0.383390626010703	0.821776043985945
PLK3	30.7533390982908	0.0615045603788345	0.0960194905606327	0.640542456742121	0.521819996180072	0.883763544513427
BTBD19	12.9082974055772	-0.00814848272760841	0.115435123937477	-0.0705892838302997	0.943724639401728	0.989368747654088
PTCH2	5.11287525692949	0.0129179952610951	0.103770723059964	0.124485932835125	0.900930537712844	0.982629847968772
EIF2B3	57.1801769090125	-0.185596216066837	0.0621410111260246	-2.98669449858871	0.00282011383677345	0.24364750260673
HECTD3	5.76323502383586	-0.0508147694204771	0.086364830861455	-0.588373402849515	0.556281686142114	0.895176591384504
UROD	5.16568763526823	0.148623925367201	0.102553110329292	1.44923859344664	0.147270963144498	0.665544343191692
ZSWIM5	10.6143161336761	-0.00283794413203795	0.0968316061818189	-0.0293080352990241	0.976618918414628	0.994754445852762
MUTYH	7.60628168856823	-0.0777023846960089	0.0812405479845027	-0.956448308433755	0.338845788196295	0.799729483029882
TOE1	2.9163379587333	-0.217360223701819	0.129514877008248	-1.67826452622873	0.0932954699324537	0.589443804658806
TESK2	21.0571613436692	-0.0301062026175353	0.0756649553458905	-0.397888328618044	0.690712503709515	0.93125334372919
MMACHC	1.55077638452743	-0.239533234350266	0.177949138243942	-1.3460769561126	0.178277699451954	0.697673682952124
PRDX1	16.4198722635402	-0.0909822496879855	0.0968870898374138	-0.93905441726718	0.347702805882511	0.805504400513819
AKR1A1	49.3898711097825	0.0756096354653586	0.0523834362412781	1.4433882328204	0.148911137031317	0.667565578339474
NASP	53.9996820027978	-0.131672236329756	0.0623129374182586	-2.11308023317761	0.0345939012301414	0.447983279573386
GPBP1L1	99.1203452474468	0.020731087987422	0.0299208208899949	0.69286494724328	0.48839430919198	0.871348804146237
TMEM69	7.63053071466379	0.0219788156001661	0.0791531326531581	0.27767461455348	0.781262149193192	0.956510337881697
IPP	3.83343344165408	-0.0790381578097643	0.11501582027563	-0.687193793169957	0.491960615158356	0.871751258741214
MAST2	46.0128847876586	-0.112228170434956	0.048897580766862	-2.2951681591375	0.0217234891842968	0.38926217340091
POMGNT1	8.70183918035638	-0.015381220435498	0.0768564757258557	-0.200129140586178	0.841379583460929	0.970036203250671
LURAP1	7.15527041283408	0.0077966718639818	0.143727663474124	0.0542461463264897	0.956739055332168	0.991731664279478
LRRC41	17.9782057878879	0.0525353889127586	0.0566188216665088	0.927878528136772	0.353470583539853	0.8090023500639
UQCRH	20.3353507587039	-0.00739227327664218	0.0707054441778588	-0.104550269962904	0.916732677164619	0.985065909835444
NSUN4	15.0628302781411	0.0651639390393335	0.068218383211226	0.955225497466937	0.339463674278856	0.800136536503434
FAAH	3.2867874584508	-0.0785641189709433	0.135503201422551	-0.579795297425854	0.562052669196152	0.896165875554968
MKNK1-AS1	5.35209927678643	-0.0845304891618931	0.191389957898975	-0.441666271782724	0.658730719898617	0.924926152971472
MKNK1	225.221083134718	-0.0825579492442227	0.0589066667551377	-1.40150434224021	0.161063309978293	0.679910175625656
ATPAF1	15.6723492746787	-0.0190502003407632	0.065344000195515	-0.291537100326937	0.770640573572935	0.954552359474857
EFCAB14	30.8859504811428	-0.0487936965465693	0.0425634597376768	-1.14637524410116	0.251639921364433	0.752773003873208
CYP4X1	1.32994022667112	0.180027097107067	0.211102860590095	0.852793262032729	0.393773961133127	0.826027673370756
CYP4A22-AS1	1.17247846315608	-0.0874830765391722	0.249333297082455	-0.350868005047241	0.725687375641849	0.94213083420963
TAL1	63.001220500209	0.051569080095947	0.0682281640868551	0.755832738373248	0.449749485413375	0.853035404228738
STIL	2.90646506450322	-0.161903665894171	0.195163844260196	-0.829578175752257	0.406777320178597	0.831512948879942
CMPK1	21.4492000626918	-0.0616902027467281	0.0499288737429502	-1.23556167247691	0.216621538845601	0.733295854926115
SLC5A9	4.50492821322079	-0.20002206312246	0.201786241925614	-0.991257189854379	0.321560011288175	0.788415659833905
SPATA6	162.78963027374	-0.0511875355957345	0.107005793971528	-0.478362280171058	0.632392375694969	0.91966310778308
AGBL4	23.4578468304327	-0.248780949052848	0.116274386052051	-2.13960234493501	0.0323869169581313	0.441821217190836
ELAVL4	21.010702134389	0.0272321832372125	0.104255320981905	0.261206650948194	0.793933149405699	0.958847077252086
FAF1	205.852737394498	-0.0189268088240194	0.0235875624782021	-0.802406303809909	0.42231796779575	0.838336465521187
RNF11	18.8908023044583	-0.0186945002805349	0.0535414823538634	-0.349159183845159	0.726969806724295	0.94213083420963
EPS15	209.377189986009	-0.0125108492173118	0.0530907678518535	-0.235650184081393	0.813704128593543	0.963224365004704
AC104170.1	2.09015742684559	-0.284114398192512	0.200451516225644	-1.41737215832626	0.156374148306376	0.67313158153743
OSBPL9	74.6094786443025	-0.0354453870877049	0.033800156498915	-1.04867523583338	0.294327615630321	0.774854064673222
NRDC	120.24460778	0.0131753778647285	0.0327344690609486	0.402492487053849	0.687321616410733	0.930320140928424
TXNDC12	17.4197346174301	-0.0939433024891564	0.0510637282129196	-1.83972666659674	0.0658083764784564	0.533462658684859
BTF3L4	31.1029028219672	-0.0192915829725075	0.0465986433771416	-0.413994519462142	0.678878120539195	0.928715608783319
ZFYVE9	22.569338393738	0.0816581544708796	0.0664716978491036	1.22846500259781	0.219272459363738	0.733987892923503
CC2D1B	9.72525054074223	0.162657380143165	0.0680293377456831	2.3909887341728	0.0168030684651297	0.372166461542912
ORC1	1.65633157703058	0.246169900526994	0.186017456600399	1.32336988703062	0.185712400862681	0.702379745327765
PRPF38A	8.80375838078918	0.0448669105762475	0.0722485752692125	0.621007548025196	0.534594656894506	0.886867790791899
TUT4	121.914566102487	0.000922030754979183	0.0328984364281569	0.0280265828740129	0.977640949403753	0.994833892602392
GPX7	2.50750557312475	0.152247890655584	0.146956271486773	1.03600812075099	0.300198353982781	0.775653001648412
SHISAL2A	15.8179299839124	-0.0474964809577894	0.131436023656579	-0.361365778090563	0.717826027105655	0.94028601180707
COA7	2.61284328729539	-0.139385794248714	0.143291552957315	-0.972742575343818	0.330681259378484	0.795358059911357
ZYG11B	40.1048370678959	-0.0239945894340246	0.0395642332970047	-0.606471740622388	0.544201542247029	0.890449359864984
ECHDC2	41.8511858864039	0.0355662079431965	0.0559828345268819	0.635305594005218	0.525229125895486	0.883957745682291
SCP2	38.4066256525208	-0.0361609952540887	0.048528977739304	-0.745142324001638	0.456185685305662	0.856676093697346
CPT2	5.02167477937971	0.0260199720941643	0.0951867316232397	0.273357133399164	0.784578700888897	0.956902360220176
AL606760.2	1.33708328224556	-0.0909705566171611	0.177075038872679	-0.513740147658932	0.607433678673938	0.910833618136807
C1orf123	8.85226959904818	-0.0125407047652671	0.0849237566939717	-0.147670160311659	0.882603082030425	0.978828978831981
MAGOH	9.51567948611505	-0.0407847033906537	0.0668040280559434	-0.610512637898115	0.541522274276272	0.889615291617289
LRP8	25.2983272804594	-0.135087212935596	0.0913498171100721	-1.47879018490888	0.139196399897533	0.655007027808593
LINC01771	2.03963859667851	-0.0940152113303409	0.171048843710574	-0.5496395607878	0.582566618903544	0.903793507359535
AC119428.2	6.23197650682462	0.0521418086601171	0.144452170665451	0.360962444661886	0.718127521815562	0.94030557864816
NDC1	18.8113947698899	-0.110679659389383	0.0686840493422481	-1.61143177272315	0.107085646753947	0.611618470501199
YIPF1	19.8927523318589	-0.0765862899671218	0.0542002025441465	-1.41302589976009	0.157648108951658	0.674675692002463
DIO1	1.10162505924	0.109464845025514	0.208735216395607	0.524419630361032	0.599986705933148	0.909057348546681
HSPB11	19.9127403418179	0.0258823221482619	0.0548015678005687	0.472291636663602	0.636718639097499	0.920680547726962
LRRC42	3.92362833944571	-0.146827278052346	0.105006918088162	-1.39826290234585	0.162034133702566	0.680625554630958
TMEM59	31.6439844505541	-0.0058136091186655	0.053154751363592	-0.109371391447191	0.91290792391841	0.984570339559585
TCEANC2	12.6705222423196	-0.021061534701891	0.0764899100747363	-0.275350496311374	0.783046972743973	0.956737346969039
MRPL37	4.95799562725514	0.0240465262759517	0.0956031054731795	0.251524531101112	0.80140859859546	0.96065269348859
SSBP3	41.3754084156771	-0.115604397812109	0.0744551653337347	-1.55267129276967	0.120501683941779	0.635264013179494
ACOT11	15.8730015556946	0.0741774873284604	0.135338216064339	0.548089737588951	0.583630286821507	0.90472287270739
DHCR24	3.65295146787828	-0.365547318199695	0.152980255167966	-2.38950652682818	0.0168710240899488	0.372173236475781
USP24	123.758672475967	0.0213112030073631	0.0413780087000368	0.515036940560751	0.606527206525478	0.910570054004074
PLPP3	1.76999756826966	0.119093421053642	0.227060673536423	0.524500430650481	0.599930520359169	0.909057348546681
PRKAA2	2.53263243268068	-0.11306600277251	0.195302902933509	-0.578926380889502	0.562638848786332	0.896165875554968
DAB1	48.7637771626675	-0.0630823773666862	0.0981702994824331	-0.642581083069573	0.520495961030328	0.883763544513427
MYSM1	37.1579673505966	-0.0976614123570629	0.0425059095920883	-2.29759610591278	0.0215847874989294	0.388991247282708
JUN	29.2058578558081	0.295825907097948	0.140054062969185	2.1122265275734	0.0346670242340591	0.447983279573386
LINC01135	5.87447955978758	-0.0151907813363468	0.107388466454943	-0.141456357817722	0.887509434710026	0.979906657388148
LINC01358	4.96311978225231	0.161921207231883	0.139071785387104	1.16429947872731	0.244302667742825	0.749273463837209
FGGY	49.0018835851916	0.107913108789025	0.0745022302807087	1.44845474266248	0.147489914375963	0.66583444282058
HOOK1	2.19336973516612	-0.29779583553178	0.176323813369983	-1.68891444575845	0.0912358265050792	0.587855611762331
NFIA	189.994702766923	0.00258081245470172	0.0530061842172926	0.0486888934340563	0.961167227134775	0.992334530065661
TM2D1	37.873022697055	-0.0333923185567025	0.0386998744827192	-0.862853407227801	0.388218070755489	0.823628679159684
AC099791.2	2.36756259857841	0.200621735918331	0.153820166684884	1.30426159483578	0.192144405033864	0.709470798728267
PATJ	23.4702311325771	-0.0650243725868558	0.0749968395685981	-0.867028170265486	0.38592657498397	0.822382978809999
USP1	7.23288844528026	-0.0614055054991183	0.0858265783232175	-0.715460253674206	0.474324692282969	0.863506479959279
DOCK7	56.2109691964303	-0.0344572470523511	0.0424062549197541	-0.812551052139713	0.416475505037491	0.836096225016174
AC103923.1	1.31356434353929	-0.0726803332395891	0.190885661329594	-0.380753235907515	0.703386362358806	0.93371193547556
ATG4C	73.4593081130175	-0.00514800629793618	0.0637396718796787	-0.0807661248657518	0.93562794846905	0.989034043595914
ALG6	9.0858713166624	-0.0407354199595076	0.0780827851380906	-0.521695273644074	0.601882515968971	0.909123183523879
ITGB3BP	22.8137172007519	-0.208421116414002	0.11181728824528	-1.86394357871401	0.0623296280489882	0.523625148311813
EFCAB7	12.5941781590246	-0.131812927387061	0.0904475450132699	-1.45734112924482	0.145022238900017	0.663364972421109
PGM1	12.7916165058526	-0.00791189041165538	0.132886869369611	-0.0595385416872849	0.952523168083206	0.991246152182238
ROR1	1.80319388273972	-0.0648988630786116	0.247957114823101	-0.26173422418192	0.793526352959107	0.958847077252086
CACHD1	1.24760782640707	-0.0665730746220805	0.195182239747491	-0.341081620480464	0.733042137230622	0.943808877052479
RAVER2	1.79362238335674	0.121667006741742	0.224949677770096	0.540863218599889	0.588601864606441	0.906079914203344
JAK1	94.4430185971315	0.0624461341568116	0.043501691313174	1.43548750110092	0.151148227507339	0.668380893421446
AK4	2.14910411467736	0.225651580493465	0.25466945540289	0.886056712755291	0.375586967427836	0.817363511589291
DNAJC6	10.1365636097055	-0.240634069152026	0.124230173621803	-1.93700179382018	0.0527451240917791	0.498248656845628
LEPR	34.6733591296718	-0.14897431255928	0.0976113527959705	-1.52619862641049	0.126960405456541	0.641220196620114
PDE4B	202.944839354266	-0.0846808232677255	0.108237822468869	-0.78235889577399	0.434003683241882	0.844625992385846
SGIP1	5.58604997110882	-0.16340148056155	0.141517221410831	-1.15464025461034	0.248237774950241	0.749881691420345
TCTEX1D1	2.06084954896323	-0.246353007024696	0.221751926659085	-1.11093964655122	0.266594328595973	0.757536070454016
WDR78	2.91618610609015	-0.171830001295993	0.14291283453909	-1.20234128621243	0.229231327155887	0.739879350151039
MIER1	51.3590276025898	-0.0135946470857049	0.0351704125586585	-0.386536469057088	0.699099398885637	0.932597758906315
SLC35D1	16.4710927198093	-0.00723200913921431	0.0687529045889302	-0.105188416146985	0.916226302303747	0.985065909835444
IL12RB2	5.57581172022015	-0.138016577746607	0.173164452270022	-0.797026040491219	0.425435907871278	0.840052307955961
SERBP1	29.9684101601637	-0.119182442182425	0.0493996372842332	-2.41261775864222	0.0158384201495076	0.369510016239289
GADD45A	1.30933511282719	-0.271808504508225	0.201836495306204	-1.34667669539083	0.17808438108384	0.697533562430054
GNG12	2.86966431278333	0.0664852759989155	0.186814778504156	0.355888739270358	0.721923889196676	0.941123293605202
GNG12-AS1	5.1113866385311	0.128187571223539	0.167473280130406	0.765421033873123	0.444020871859044	0.850803193264844
WLS	29.0623055650231	0.0295722756639278	0.104002689544011	0.284341451106546	0.776148723079411	0.955649069958426
LRRC7	20.0078010583918	-0.305585246745839	0.129929501741468	-2.35193118306487	0.018676229816373	0.382406184613311
LRRC40	15.23739512572	0.0214095245272121	0.0539476591504318	0.396857340325224	0.691472663874177	0.931311701529907
SRSF11	117.606916908095	0.0238812529397216	0.0425810928157168	0.560841710734745	0.574905449250832	0.901174324954593
ANKRD13C	43.185520416752	-0.00604033398956046	0.0416500502273442	-0.145025851267638	0.884690461199598	0.979422742307944
HHLA3	3.07280008937934	-0.0799201070384807	0.121261395918839	-0.659072959146634	0.509848918999708	0.879599523389909
CTH	1.29140034152898	-0.0449907731927814	0.187321850610262	-0.240178991645712	0.810191499313845	0.962362998486124
ZRANB2-AS1	1.26402069656965	-0.266164567721609	0.207050281956047	-1.28550690782498	0.198615204382888	0.714736166075162
ZRANB2	76.537142448032	0.0100003964953072	0.0354397032937017	0.282180593116999	0.777805038361036	0.955649069958426
NEGR1	30.8732669720375	-0.447251942083401	0.138494984664322	-3.22937284095471	0.0012406203859037	0.192575595728698
LRRIQ3	1.36987534896641	-0.184978103418204	0.217020548713714	-0.852352943140977	0.394018229483094	0.826027673370756
ERICH3	2.46205307223652	0.0172787663896957	0.169961663867213	0.101662727914897	0.919024387628919	0.985223794759888
CRYZ	7.17455382069465	-0.304608470327112	0.146577223016396	-2.07814327532347	0.0376961648330985	0.457389856531094
TYW3	12.7563741945004	-0.138029176397072	0.0738802545992135	-1.86828235968939	0.0617227241277285	0.523005464881832
SLC44A5	4.74582927914105	-0.408281904078859	0.14970677607396	-2.7272105831546	0.00638722618991358	0.298110878314967
ACADM	24.4777174288703	-0.0502444978164513	0.0477105978943275	-1.0531097918273	0.292290675610002	0.774854064673222
RABGGTB	12.532089916399	-0.0436972746909776	0.0889840716266954	-0.491068501273978	0.62337799894025	0.917620999301159
MSH4	9.28575563538561	-0.118919455360238	0.146269824868076	-0.813014273227537	0.416209874797223	0.835851329054065
ST6GALNAC3	632.359376739803	0.213303185864474	0.0878778797082515	2.4272682337424	0.015213003499757	0.365011623801927
ST6GALNAC5	6.77091983786781	-0.138658472835728	0.147469684205514	-0.940250693440784	0.347088984486275	0.805428031011183
PIGK	19.6455224802983	-0.14497378993564	0.0576101281317084	-2.5164635913359	0.0118539146935112	0.349083213238626
AK5	12.2411698171599	-0.210405604849684	0.119885701917136	-1.7550516991185	0.0792504650647384	0.567911329904066
AC118549.1	77.9764408267848	0.0310315115637462	0.0361861435545022	0.857552325712955	0.391139709627191	0.825772647628809
USP33	81.8128839528618	0.0703486498067737	0.0314378059932292	2.23770863087344	0.0252400620560857	0.407210063758016
MIGA1	39.6269491124038	-0.0545083290590047	0.0395080375099584	-1.37967695928367	0.167686130131401	0.684218448642352
NEXN	3.73315516466868	-0.222404846676036	0.139404823514983	-1.5953884597984	0.110625395031108	0.61807752305217
FUBP1	61.781643204471	-0.100012072019082	0.0385836990985936	-2.5920809656824	0.00953973172909167	0.323878033683494
GIPC2	9.04582878438083	-0.381877553292513	0.138291229761528	-2.76140109500097	0.00575539458341782	0.298110878314967
AC103591.3	3.4299692093324	0.231206236445444	0.233848108165637	0.988702616664651	0.322808662200291	0.78903085598063
IFI44L	82.7999883891577	0.215214905827508	0.189948179844755	1.13301904763396	0.25720625447612	0.755299492850184
IFI44	30.1443625695693	-0.0108375359052839	0.123809429336174	-0.0875340106435446	0.930247052589	0.988301148547466
ADGRL2	9.98069812968419	-0.167998099277342	0.138775459279551	-1.21057498313823	0.226058336924946	0.738001899125035
LINC01362	1.86318082246151	-0.0469978227049793	0.173580169295641	-0.270755714179151	0.786578922914786	0.957094246120806
LINC01725	1.98093696273241	0.0233641585020848	0.169260393169556	0.138036773190524	0.890211354917033	0.980399063645696
TTLL7	16.5938405037859	-0.329618422118774	0.126803446654956	-2.59944371240711	0.00933749905510416	0.322077364243214
PRKACB	52.9046392379419	-0.151990453590923	0.0630322050426902	-2.41131423988711	0.0158951466577605	0.369510016239289
SAMD13	2.30151656089813	0.119346931052797	0.168277165664586	0.709228317350453	0.478182803534386	0.865620752053369
RPF1	8.98151079502884	-0.112608046143633	0.0769573585986077	-1.46325248415776	0.143398304288268	0.660463902047751
GNG5	11.5077300568781	-0.0693702277924918	0.0824503021218421	-0.841358078833708	0.400147362928724	0.828297302468694
SPATA1	11.1990170815402	0.0124875105883985	0.111355274602854	0.112141168282642	0.910711475705646	0.983971999582412
CTBS	23.0744685310812	0.0681431901550543	0.0703430553717035	0.96872661835593	0.332681607951701	0.796164427622631
SSX2IP	7.45990008620512	-0.0360117146776348	0.109598556070019	-0.328578367899556	0.742474400906117	0.946441267122161
MCOLN2	2.85763412586004	-0.262605975229884	0.213725817110374	-1.22870497715429	0.219182439440696	0.733987892923503
WDR63	1.12267398012789	0.314026305961425	0.236741433946813	1.32645266494405	0.184689804228425	0.701303786386364
C1orf52	16.5687088939558	-0.0801726958549246	0.0643723098806192	-1.24545314598168	0.21296522807884	0.730281971664248
BCL10	5.37130656537027	-0.00949158635397968	0.103691386960583	-0.0915368829774437	0.927066000862038	0.987255598706716
AL078459.1	7.72900905551433	0.227294691966365	0.184174351978609	1.2341278224927	0.217155277506066	0.7334285530058
DDAH1	4.16048098575992	-0.250473854315853	0.139575111083604	-1.79454526219808	0.0727261809945905	0.550657506361043
ZNHIT6	29.2046237276053	-0.140654946747282	0.0605499372935115	-2.32295776072347	0.0201814216758205	0.382744960706189
COL24A1	2.24717045497724	-0.287501163892708	0.20419628476802	-1.40796471502568	0.159141518495829	0.67690744551845
ODF2L	24.4975902016522	-0.0471790443733414	0.0707443083183352	-0.666895266839632	0.504839034485072	0.878915084890389
AL356270.1	1.96700962104445	-0.255502059818101	0.184463572215082	-1.38510848917199	0.166019296517909	0.683047039039001
SH3GLB1	36.4082902814534	-0.150390226882529	0.0574894653352744	-2.61596148103768	0.00889765944718061	0.318982205803659
SELENOF	33.3538447868597	-0.0535176970473531	0.0456345132978527	-1.17274609018064	0.240897642563716	0.747566639547557
HS2ST1	40.2607781168242	-0.116724965407221	0.0666827909630009	-1.75045110922226	0.080040503459239	0.568226657772296
LMO4	35.157349023975	-0.0277284944711861	0.0619001540382516	-0.447955177204424	0.654185545620436	0.924282259639939
PKN2-AS1	4.54887023517943	-0.0831994110368061	0.106959851076125	-0.777856459220312	0.436653639223357	0.845677311561501
PKN2	233.007869830074	0.0485622597307835	0.0378994966920153	1.28134313036971	0.200073169822629	0.716830025908501
GTF2B	30.0214352600299	0.120575570546424	0.0488621110446605	2.46767010201866	0.0135995589747121	0.356805585699532
KYAT3	33.0268711434054	0.0193936986816475	0.0466027411383719	0.416149312420576	0.677300747573223	0.928585841031606
GBP3	8.25377681614369	0.0208290227107804	0.0974635557694237	0.213710884508022	0.830772522826551	0.9682984613296
GBP1	4.19473724186853	-0.134106970174173	0.135662888760928	-0.988530993251245	0.322892663281754	0.78903085598063
GBP2	16.1113996258858	0.115715124229039	0.12177908625578	0.950205226421191	0.342007983520583	0.800846616953691
GBP4	5.70488968376472	-0.0555639372646089	0.117389983977455	-0.473327752351344	0.635979365415563	0.920649385383833
GBP5	2.80710870735553	-0.19068781000691	0.179487184422309	-1.06240348368409	0.288052552969377	0.77199991533342
LRRC8B	31.1335795412343	-0.131003792654526	0.0725319089201871	-1.80615393424541	0.0708942981711726	0.544352463200106
LRRC8C-DT	10.0662175562445	0.0116845367379633	0.0894001507190883	0.130699295739201	0.896013189484753	0.981747310544089
AC093423.3	8.9857947432573	0.0569129262229413	0.14220865089422	0.400207201636948	0.689003910752755	0.930567319845875
LRRC8D	4.59147583715027	0.038756621830236	0.098218456239695	0.394596120872164	0.693140976803386	0.932001040315326
ZNF326	34.8578899202826	0.0378827664286212	0.0375974593733597	1.00758846634897	0.313652068169476	0.783094835243839
ZNF644	119.618924809703	-0.00509266568691097	0.0288707913953994	-0.17639508447013	0.859983566142882	0.975821387598103
CDC7	4.96332356726406	0.0649556335549884	0.134633170018167	0.482463820366285	0.629476493775566	0.918888570092928
TGFBR3	8.54853826566834	-0.773055440916121	0.226328006841624	-3.41564197778261	0.000636318481525096	0.162444586460018
EPHX4	2.00664973245738	-0.142201694186836	0.192661511014192	-0.738090827992941	0.460459256984117	0.857831604163364
BTBD8	20.3474836384883	-0.029391371176196	0.0877070356013027	-0.335108477611794	0.737543258029292	0.944906146487849
GLMN	25.9100638460358	0.0150098575452674	0.0544951532464177	0.275434724945086	0.782982268743328	0.956737346969039
RPAP2	48.8220310742302	-0.0525888483575901	0.0346815712182232	-1.51633407917683	0.129434898539641	0.643753968221715
EVI5	146.705718133026	0.0113768607015242	0.0291632412070019	0.390109611643327	0.696455495742542	0.932597758906315
RPL5	40.6447334017396	-0.0488518468778295	0.0746902221885703	-0.654059466505446	0.513073494332413	0.881353519079801
FAM69A	46.5583270803053	0.0228426059783138	0.0671676775503302	0.340083308094095	0.733793791629899	0.943808877052479
MTF2	54.7033246941521	0.0213623846064108	0.0380856553009725	0.560903690315796	0.574863194172363	0.901174324954593
TMED5	23.0110114406503	-0.183320148303723	0.0723471184378565	-2.53389702675149	0.0112801874191914	0.347149292634099
CCDC18	35.3985721093604	-0.0426236980056701	0.0705771548591997	-0.603930522429017	0.545889835048605	0.89096841583072
DR1	18.4587025598854	-0.0868186693938315	0.0700724748075481	-1.23898391818294	0.215351453758248	0.732094099622755
FNBP1L	89.4358610769152	0.00557427136356894	0.0395559113023255	0.140921323262276	0.887932096718685	0.979906657388148
BCAR3	93.630022032551	-0.00679257953732254	0.0632179780588673	-0.107446959644888	0.914434401698118	0.984925577472619
AL109613.1	1.3634601788405	-0.35152698872114	0.188852908454815	-1.86137979868733	0.0626905613074905	0.52464012979389
DNTTIP2	5.80411372223519	0.0539893603958321	0.10406120468875	0.518823134493935	0.603884083577042	0.909794720225428
GCLM	7.0205101855365	-0.128960563743674	0.101049402184709	-1.27621303001819	0.201880223787451	0.719781376004785
ARHGAP29	1.39222259855729	-0.170541176886992	0.198539568464381	-0.858978279272265	0.390352499670692	0.825429183785338
ABCD3	24.3950774365247	-0.00357375651123807	0.0501535753806365	-0.0712562660611	0.943193801335882	0.989368747654088
F3	1.23369936961394	-0.147505465004202	0.272926735190246	-0.540458100967581	0.588881148594665	0.906079914203344
CNN3	1.38914345409673	-0.164240288705301	0.193166380156316	-0.850252971414551	0.395184456907151	0.826027673370756
ALG14	9.13895931142497	-0.0594722179301601	0.090147852672764	-0.659718630748131	0.50943440852372	0.879599523389909
PTBP2	87.2261180189254	0.0295440899967696	0.0298130583717552	0.990978168974426	0.321696240403209	0.788415659833905
DPYD	356.633416011472	-0.0344641540096277	0.125799939620355	-0.273960020280099	0.784115345790954	0.956737346969039
DPYD-AS1	5.64700182998426	0.0389942637128737	0.181527814838218	0.214811508349982	0.829914279981067	0.9682984613296
MIR137HG	2.86150239210738	-0.508390170331386	0.192294242595524	-2.64381379010262	0.0081977741016961	0.310026872672302
SNX7	14.7292029355617	0.150724506027894	0.0685868464125167	2.19757160318116	0.0279796486892617	0.417544684645254
PLPPR5	1.38792803591425	-0.250035308858195	0.209007225246945	-1.19629983395442	0.231579573549742	0.741333421207109
AL445433.2	1.25438457474244	-0.231350059143808	0.211235387134018	-1.09522396925392	0.273418527168236	0.761422192579947
PLPPR4	2.93743759678387	-0.385364792478442	0.181347236391432	-2.12501056066079	0.0335857317044394	0.444438812453497
FRRS1	10.5550405103479	0.421974196574243	0.213382306558101	1.9775500761088	0.0479794860231758	0.490043774226582
AGL	19.677804311891	0.0210976395269858	0.0621425894112823	0.339503707953879	0.734230304244063	0.943808877052479
AC093019.2	1.47975124052592	-0.473028226995217	0.202304002229999	-2.3382049874497	0.0193766169153442	0.382406184613311
SASS6	5.75808669888297	-0.0166534782670038	0.0963310474561522	-0.172877579002596	0.862747655647743	0.976376713888751
TRMT13	27.7789565876624	-0.104529281101118	0.0579085588821705	-1.80507481309989	0.0710629757978	0.54495518953585
LRRC39	2.86676614293704	-0.24790841063257	0.171672205813033	-1.44408006793229	0.148716454113989	0.667338216018863
DBT	13.3118410836324	-0.0245122821050468	0.0675978794316761	-0.362619098574273	0.716889441410864	0.940030514962715
RTCA	17.4241777612288	-0.101872419480204	0.0620098557370949	-1.64284238802483	0.100415547526231	0.60178141513739
CDC14A	58.0511876280325	0.0543814412239902	0.0490022378505997	1.10977464722715	0.267096146819458	0.757686286210508
EXTL2	9.7543028545675	-0.000683577695659053	0.0792966156121205	-0.00862051539504251	0.993121909049161	0.997748676598954
SLC30A7	42.1425188109522	-0.126494137016753	0.0414764552085866	-3.04978177090134	0.00229007701743203	0.238443684525248
DPH5	11.2075320655824	-0.075473246869985	0.0729750193908571	-1.03423400911684	0.30102677867485	0.776488909806792
AC093157.1	11.1710592305166	-0.290077111206307	0.104932878171462	-2.76440631631504	0.00570264798986205	0.298110878314967
OLFM3	7.14337713595544	-0.193017505326376	0.152182520794004	-1.26832900598123	0.204680482796537	0.72112361320643
COL11A1	2.82478193592636	-0.13280984566948	0.173391780691822	-0.765952371788199	0.443704642182909	0.850666595754871
RNPC3	53.3825480619916	0.0714223525799544	0.0461044333100213	1.54914283621462	0.121347387448065	0.635989535016826
AMY2B	10.9170365984973	0.141725350601883	0.0871881017583497	1.62551251539675	0.104053399292089	0.607491814025196
NTNG1	2.99886907988321	-0.333369242771495	0.181384504784586	-1.83791467285151	0.0660749796436608	0.533462658684859
VAV3	16.8836124712695	0.150819742902862	0.197323953947447	0.764325566591013	0.444673253243748	0.850870237626223
SLC25A24	16.444988212115	0.00045325422803963	0.0825493829650083	0.00549070400964425	0.995619074055346	0.998397638671333
FAM102B	91.6709452714966	0.0444861663058221	0.0528772325085631	0.841310412730429	0.400174058762448	0.828297302468694
HENMT1	4.06898392916079	-0.0745150105811686	0.100321695002704	-0.742760681816234	0.457626583789457	0.856676093697346
PRPF38B	103.412149488672	0.0264304478736194	0.0447027532135898	0.591248770457933	0.554353749384449	0.894118165444198
STXBP3	41.4582663434642	-0.0279067000925334	0.058281724064948	-0.478824203303162	0.632063696760406	0.919547144035582
AL449266.1	7.00507894483176	-0.0797250618464278	0.0851517201810743	-0.936270713931477	0.349133822683495	0.805504400513819
GPSM2	4.66666336108502	-0.158759534419404	0.14800258588767	-1.07268081477913	0.283414351174378	0.769131338609244
WDR47	13.4388679757974	-0.0384586526561603	0.0690008424561052	-0.557364972472992	0.577278092434346	0.902139548035835
TAF13	4.89689634793124	-0.233355477189149	0.10663450022575	-2.18836752359812	0.028642841946901	0.421748239363642
TMEM167B	7.37663852292758	0.10751977813475	0.0805933599106153	1.33410219221532	0.182170367498528	0.699349490383983
KIAA1324	2.50565316223372	-0.210479474251596	0.151927906732822	-1.38539047090105	0.165933103181771	0.683047039039001
SARS	19.5300285162205	0.029533076655042	0.0712010262248779	0.414784424058245	0.67829972296178	0.928585841031606
CELSR2	3.92085399167075	0.132427150831617	0.118650552548782	1.11611069638442	0.264374754139235	0.756537154865582
PSRC1	12.9499988799318	0.357229745164125	0.105540402473717	3.38476769835218	0.00071238516188847	0.165123986475794
SORT1	121.952825862641	0.160530385588465	0.0585294978636247	2.74272617138293	0.00609314728317765	0.298110878314967
PSMA5	15.5218011649362	-0.0753982443156702	0.0739661312212714	-1.0193617412558	0.308031262363579	0.780305488848047
CYB561D1	11.0257265730886	0.0479493232780427	0.080523704608934	0.595468421515256	0.551530401449524	0.893826653238581
GNAI3	52.8988277449047	-0.0407794885303615	0.0492903220031183	-0.827332564956292	0.408048590920986	0.831994852229837
AMPD2	14.5177131716213	0.0957178875662161	0.121591859090117	0.787206382750308	0.431161061436339	0.844392642538504
GSTM4	8.37861976568263	0.147500944739564	0.0949404876014575	1.55361477980549	0.12027633170422	0.634922168623861
GSTM2	2.78973915868923	-0.10534275748433	0.148228741162595	-0.710677002706092	0.477284413790736	0.864514029567264
GSTM5	1.52717885810538	0.276522330132398	0.232077178106239	1.19151022254249	0.23345334595727	0.743069332170971
GSTM3	6.52414455357251	0.38527627628248	0.148298075729832	2.59798567436825	0.00937724060074272	0.322077364243214
AHCYL1	34.5130595627455	-0.0247242570055694	0.045932361655536	-0.538275327338616	0.590386982230027	0.90625388240999
STRIP1	16.151732799575	-0.0493900722911342	0.0571255442261204	-0.864588214610844	0.387264843380648	0.822778603745145
SLC6A17	2.74401639994395	-0.163032720245353	0.157882672987123	-1.03261945823941	0.301782018501732	0.776806266861613
KCNC4	4.49036237181967	0.052889235137487	0.114980687998622	0.459983637757678	0.645527965044711	0.922837868825838
RBM15-AS1	3.54111734179531	0.0528364161107671	0.109223177690757	0.483747289063157	0.628565227888649	0.918888570092928
RBM15	6.87203785651774	-0.188947596434445	0.08304124651693	-2.27534634124168	0.0228851615542237	0.394377392067728
SLC16A4	2.65243523819247	-0.0114505995459069	0.15401430861398	-0.0743476346383283	0.940733774921608	0.989364847386109
AL355488.1	4.20186488537419	-0.00182135884023397	0.110311780216652	-0.0165110094013243	0.986826719053685	0.996538409139988
LAMTOR5	6.57082863329509	-0.0654653858379929	0.106137919389775	-0.616795450809445	0.537369652969971	0.887524715668461
KCNA2	2.52323888308861	-0.130471138250691	0.161663706395893	-0.807052746466079	0.419636094791315	0.837211830490553
AL365361.1	1.26764636204802	-0.429549444935612	0.228508768681857	-1.87979414275193	0.0601361390458235	0.518682779777001
CD53	153.399448502784	-0.0167893303264346	0.0419791024790024	-0.399944956775396	0.689197058777737	0.930567319845875
LRIF1	7.97884834744812	0.00484441459262422	0.0978475931872001	0.0495097981956079	0.960513028946186	0.992334530065661
DRAM2	58.5071589341852	0.00301493099673446	0.0433335511095551	0.0695749810374915	0.944531950911863	0.989562221760194
CEPT1	51.7340922743654	-0.0806557134519369	0.0441859167974886	-1.82537150516975	0.067944986301998	0.535907660360474
DENND2D	9.09471882726353	-0.383087733583037	0.119717268873621	-3.19993712843083	0.00137457568872256	0.201571706353387
OVGP1	1.15473509430953	-0.126061935293056	0.200531490146632	-0.628639099030667	0.529585356932766	0.886293154019507
WDR77	11.0670850242652	0.130694013039947	0.0736267492882196	1.77508873206301	0.0758832372113617	0.560101695924232
ATP5PB	14.5838984728691	0.0122338908818925	0.0708510938508083	0.172670458802703	0.862910465426097	0.976376713888751
C1orf162	36.0777889538894	0.0134293319954027	0.0968552360782513	0.138653649912668	0.889723846217765	0.980237764029094
TMIGD3	68.4436064885995	0.163406507704418	0.075455557583032	2.16559936654903	0.0303418148417473	0.431724971376981
RAP1A	272.887960468987	0.0510877868734643	0.0315320955569998	1.62018368811277	0.105192824340585	0.608889673438533
INKA2	7.68777719415917	0.0149658486457805	0.157940200469252	0.0947564242752375	0.924508299460876	0.986462250788696
DDX20	6.92152687184699	0.00358505640947831	0.0860658065053005	0.0416548284975116	0.966773864318343	0.99322276030524
KCND3	3.87540080502506	-0.203999724082235	0.152078990188889	-1.34140635618936	0.179788555012931	0.697742728622964
AL445426.1	8.85421404444775	0.0147985023571142	0.119263532330143	0.124082375123263	0.901250052920457	0.982629847968772
CTTNBP2NL	129.499571552106	0.146127451071494	0.0532383259042721	2.744779227924	0.00605516175260548	0.298110878314967
WNT2B	70.7010332057268	0.17226764103106	0.0909559824846356	1.89396712921175	0.0582293730715132	0.513914686749985
ST7L	27.8764388708234	-0.1125946880397	0.0495251211477094	-2.27348637278211	0.0229968864068441	0.394377392067728
CAPZA1	88.3477038474156	-0.0275849787444497	0.0327401103876019	-0.842543852720046	0.399483604132378	0.828145207634539
MOV10	13.3552777945066	0.0600046241175007	0.0746274262739655	0.804055923049217	0.421364678641342	0.838104900601955
RHOC	4.07228228978443	-0.162873122194117	0.122275840643964	-1.33201392308038	0.182855613385377	0.699349490383983
LINC01356	10.2144795485751	0.0193590210375961	0.11038292666189	0.175380573998495	0.860780603717495	0.975821387598103
AL390729.1	33.9962183472716	-0.030433399086981	0.0824027642310839	-0.369324978002388	0.711885509796154	0.937288745880031
SLC16A1	6.90414033156097	-0.262946637886322	0.112372578521018	-2.33995376227076	0.0192861274195277	0.382406184613311
SLC16A1-AS1	47.1997181353013	-0.0657283605181044	0.0538540821285073	-1.22048984812818	0.222279235656589	0.735852817284334
AL357055.3	4.14662128156751	-0.00942774292924283	0.125820273016138	-0.0749302374191607	0.94027021819475	0.989138665227783
LRIG2	26.4055613452891	-0.0219342610165648	0.0427051008552086	-0.513621571599439	0.607516594772935	0.910862909074788
MAGI3	56.5939955023568	-0.0704689335277025	0.0493308098589789	-1.42849739805916	0.153148743004413	0.67039311170162
PHTF1	18.8126308148265	-0.0432388859752323	0.0649612706114754	-0.665610225419362	0.505660268806666	0.87912054105504
RSBN1	27.7299457015283	-0.0219184170001094	0.0491494559215242	-0.445954417788593	0.655630172444233	0.924282259639939
PTPN22	10.930205920075	-0.244763424418095	0.149952418238329	-1.63227393925104	0.102621790672488	0.606350571920969
AP4B1-AS1	1.08383272759561	0.160599423538768	0.219866249329915	0.730441457150546	0.46512038527504	0.860764736897848
AP4B1	7.56984551628015	0.0303749326194964	0.0814658439940624	0.372854820257067	0.709256499332159	0.936468369621319
DCLRE1B	1.19445356015187	0.102481696060014	0.184750783006316	0.55470236386771	0.579098259050323	0.902752984504237
HIPK1	26.4750600529071	-0.0657290890273211	0.0491765476374329	-1.33659421380952	0.181355128774197	0.699102616849244
OLFML3	7.40175357601534	-0.154765607687692	0.14619457204903	-1.05862759142512	0.2897694160468	0.773824520000022
SYT6	48.4859505848928	0.0817137858906727	0.0910137862901783	0.897817673798841	0.369282760661882	0.81574539529727
AL121999.1	3.87971831006661	0.722027371232059	0.340405860877276	2.12107796666981	0.0339152417927178	0.44518140596387
TRIM33	77.269621984505	0.0403115194026973	0.0244869373474697	1.64624586695661	0.0997131495373385	0.600345762117833
BCAS2	14.8976134061692	0.0676694336406308	0.143444935778544	0.471745016813292	0.63710880091748	0.920690700193993
DENND2C	1.99338573523189	-0.00266632999764318	0.159870638440299	-0.0166780468487269	0.986693460802965	0.996538409139988
NRAS	3.85654768631518	-0.010443452242885	0.108770500126796	-0.0960136455262301	0.923509735070518	0.986328618969248
CSDE1	49.6365999538182	-0.0157746414195515	0.0345736404343238	-0.456262089308099	0.648201521906657	0.923608389048213
SIKE1	6.58237679541919	-0.193833218074967	0.096292624913339	-2.01296016438863	0.044118820296134	0.476341035822222
SLC22A15	5.27013164967187	0.471317350729875	0.169656964235768	2.77806073480661	0.00546843958027479	0.298110878314967
ATP1A1	40.3849691906886	-0.0631127906507776	0.0701820164993062	-0.899272973317908	0.368507279419491	0.81574539529727
LINC01762	7.29757111506762	0.072655511336456	0.107508467059875	0.675811992519546	0.49916001959647	0.876007514522382
AL390066.1	4.54330325839497	-0.0948783843337139	0.115225914422228	-0.823411858430092	0.410273821793381	0.832304502116415
CD58	66.6887408130515	-0.0463118749015615	0.0606354834399637	-0.7637751407955	0.445001253478136	0.851000750081463
CD2	3.21625975891479	-1.09805042697962	0.30064915761941	-3.65226510419709	0.000259937331304169	0.0983041944255844
PTGFRN	5.17545079951941	-0.192338131799498	0.103989095403087	-1.84959904741886	0.0643713602226505	0.528992582045992
TTF2	24.7227428558905	-0.0447184571937023	0.055624695165212	-0.803931726023543	0.421436406185591	0.838104900601955
MAN1A2	72.0856976913625	-0.0606614404573198	0.0431017232769554	-1.40740174279187	0.159308294718944	0.676942490658175
TENT5C	1.45995424313741	-0.283262380045023	0.315791412662867	-0.896992029189306	0.369723170319682	0.81574539529727
GDAP2	38.4224446832892	-0.0608448159876745	0.0420098803800344	-1.44834537583191	0.147520483330369	0.66583444282058
WDR3	7.19458851196857	-0.0326952995681035	0.0984375058319876	-0.33214270609322	0.739781504001747	0.945254709335805
WARS2	10.5322588350829	-0.106781150436929	0.0825813307069959	-1.29304225934304	0.195996443604498	0.712053092812237
AL359915.2	29.4641882399584	0.0483718971278111	0.0778582676725622	0.621281446066102	0.534414459240549	0.886867790791899
ZNF697	2.56999388078549	-0.378626966727795	0.143747980971467	-2.63396372017878	0.00843945050586177	0.31364852078663
PHGDH	1.45555265736764	0.327958608131089	0.199860381514343	1.64093856744466	0.100810168092228	0.602889274096303
NOTCH2	56.1041663584732	-0.0157146936396847	0.0546041854706874	-0.287792840497925	0.773505318082185	0.954769690660185
SEC22B	17.9388070417601	-0.0601680017410441	0.0539867438528011	-1.11449584559307	0.265066525725063	0.756962601349035
NBPF26	13.8454298578384	-0.133410475079252	0.115110774976149	-1.15897469291555	0.246466500747361	0.749362124159115
LINC00623	88.1020944653908	0.0462799572616828	0.0408154168797934	1.13388422315967	0.256843115811477	0.755299492850184
FCGR1B	35.7549699730979	-0.210013858859927	0.12427978386496	-1.68984731328568	0.0910571694559443	0.587855611762331
AC244453.3	18.6417401269454	-0.114309586000114	0.124342276491342	-0.919313923033033	0.357931397399407	0.811540223850655
FAM72B	1.98124025650737	0.0321226395156478	0.147386568308984	0.217948215255988	0.827469459669953	0.967580439781684
SRGAP2C	277.543693400554	0.0792796631457326	0.0475880613446737	1.66595698386452	0.0957219824986292	0.59221181688865
SRGAP2-AS1	22.0011897770035	0.101112935805335	0.10080755827027	1.00302931189193	0.315846718773089	0.784694094319883
AC244021.1	320.824548162253	0.00622065597121608	0.0598363085598633	0.103961225565789	0.917200119297204	0.985065909835444
AC239800.2	1.15751105653249	-0.355714502988161	0.21640022685965	-1.64378063808069	0.100221522171926	0.601438677321156
AC239800.3	6.52651691214974	0.11135935848931	0.0862668609642126	1.29087064539773	0.19674853583631	0.712053092812237
AC239798.2	2.26871629901172	-0.591434594714258	0.217206915761564	-2.72290867277678	0.00647099435898833	0.298110878314967
NBPF15	19.9929545496137	0.0412092041795278	0.0620444772237907	0.664188111874788	0.506569921256945	0.879599523389909
LINC01632	11.6245594488506	-0.0929044644293448	0.107425617212604	-0.864825977638829	0.387134310655514	0.822778603745145
FP700111.1	25.1469514395353	0.174720966179061	0.112958561011503	1.54677046710314	0.121918604027939	0.636943523314049
SRGAP2B	439.484957909431	0.100595530100468	0.0469202808749115	2.14396692058714	0.0320355373879781	0.439916976056722
FAM72D	2.02575747178257	-0.0825133438099172	0.152986396794282	-0.539350854317272	0.589644785106603	0.906079914203344
AC245014.3	1.2094620704065	-0.140475045887898	0.321323093015071	-0.437176937921824	0.661983033519725	0.926222631665924
NBPF20	2.58539951718912	0.0284330468752116	0.12663839258199	0.224521539601848	0.822351508520384	0.965806294103857
GPR89A	10.1035050078732	0.00224144116899407	0.0810607345495147	0.0276513799369153	0.977940202048477	0.994847008544014
RNF115	75.1535877705201	-0.0307146318965274	0.0366440796119681	-0.83818811174332	0.401925062769538	0.828756012269922
POLR3C	19.9254792891921	-0.0468057857586878	0.053759062288282	-0.870658522793658	0.383940631930737	0.821776043985945
NUDT17	2.05080028528459	0.0767430290919001	0.152648474402321	0.50274350524877	0.615144618089793	0.915932355436778
PIAS3	5.19340935762823	-0.0649923363196346	0.0958729152267547	-0.677900908363091	0.497834524008949	0.875260575548397
ITGA10	3.57987749960015	-0.175790569380465	0.148699521086386	-1.18218652014582	0.237131700075946	0.744244973145278
PEX11B	6.82729081743901	0.0299281077747375	0.105888579297947	0.282637730840891	0.777454554071437	0.955649069958426
RBM8A	9.11943610770561	0.039010621916634	0.0905003253922223	0.431055045908007	0.666428346304155	0.927251744920112
LIX1L	9.96768334424984	-0.0265407776896784	0.0732791070619504	-0.362187515020355	0.717211908696101	0.940076252982469
POLR3GL	3.76238392584167	0.142322540932008	0.110442812745374	1.2886537149333	0.197518500318646	0.713379836159655
TXNIP	103.03221882225	0.077767652652666	0.0958527223600476	0.81132440203994	0.417179400198777	0.836096225016174
NBPF10	1.60594399154019	-0.0307685446918775	0.179631993269783	-0.171286551642654	0.863998454429093	0.977058168620875
NBPF12	28.1822406715842	0.173801696749921	0.0561367511686833	3.09604124092738	0.00196123081887228	0.223580116957251
PRKAB2	9.06106450611728	-0.0447861893052005	0.077780621713793	-0.575801379808956	0.564749440792738	0.896602016866
AC242426.2	22.4188018201645	0.13945546892111	0.0732922253345115	1.90273208767539	0.0570755127255095	0.511048095562802
FMO5	9.05495592508638	0.214065451784801	0.094848490061222	2.2569199746525	0.0240130756680254	0.400327071154398
CHD1L	57.1162712152809	0.0627054345226015	0.0440037296713365	1.4250027211545	0.154156414515261	0.671279525490003
LINC00624	3.36164071642126	-0.0675997897880987	0.143059173731284	-0.472530268594136	0.636548341936546	0.920680547726962
BCL9	4.16303432932786	-0.0155082369549635	0.118749169184524	-0.130596593319027	0.896094437783814	0.981747310544089
ACP6	13.168683972065	-0.0811374063874155	0.0798238087057487	-1.01645621404147	0.309412188207567	0.780775224846586
GPR89B	11.1669528660453	-0.02183302949499	0.090070253162457	-0.242400001425669	0.808470233270928	0.962362998486124
NBPF11	24.8800136551237	0.0511055904142893	0.0571309137076893	0.89453479907168	0.371035819404826	0.81654427195929
AC239809.3	2.58890708139466	0.0819644181432202	0.168197188599906	0.48731146355954	0.626037625137316	0.918601869598568
NBPF14	20.3248235417491	-0.0188122923996918	0.0901938324214112	-0.208576261753635	0.834779043365807	0.968824896435839
PDE4DIP	64.1817629715324	-0.0169860018766242	0.0973192227551333	-0.174539021128056	0.861441866949675	0.975821387598103
NBPF9	18.0191574432737	0.0299640933293591	0.0658826097760127	0.454810357865768	0.649245677897158	0.923916774932435
AC245297.3	132.130465579802	0.0632858678347399	0.0430940780812021	1.46855137997129	0.141954510512056	0.657834834018675
NBPF19	33.0780114467236	-0.0931175496785966	0.0728981604798288	-1.27736487540536	0.201473459330919	0.719526611343102
FCGR1A	60.6384249413018	-0.272418270462909	0.123414289474223	-2.20734788186588	0.0272897645207574	0.412734662017594
HIST2H2BF	34.8940488309534	-0.210311540383351	0.12969522920526	-1.62158270332755	0.104892728628803	0.608410111063651
AC239868.3	1.53879249088848	-0.0888830285815793	0.174718231637814	-0.508722116452228	0.610947017802931	0.91362326668532
HIST2H2BE	12.2442649233526	0.218713905994626	0.160851604920032	1.35972473574858	0.173917047456768	0.692238107082693
HIST2H2AC	1.85879006966293	-0.0280577499592902	0.214933119114112	-0.1305417707375	0.896137808595468	0.981747310544089
BOLA1	2.02088504034191	-0.0802912656685291	0.190835825624722	-0.420734761964568	0.673948774320848	0.928165531394618
SV2A	7.48940678597747	0.00421073274468072	0.137607905971253	0.0305994972815033	0.975588943074565	0.994432357104882
SF3B4	4.63903105543331	-0.0404826258673898	0.0950590016950504	-0.425868409572175	0.670203735170667	0.92754115137339
OTUD7B	4.1963086729044	-0.220345438830077	0.134651223317561	-1.63641616764532	0.10175251774503	0.604347514287695
VPS45	59.4870302973508	-0.0538370030277453	0.0374526353676414	-1.43746901918309	0.150584769694996	0.667804220341173
PLEKHO1	79.7436957880754	0.0581971040428535	0.0514214111357561	1.13176793007895	0.257732013844684	0.755299492850184
ANP32E	7.16549537531346	-0.0408408119881011	0.0972078145901209	-0.42013918490306	0.674383778569341	0.928165531394618
APH1A	9.07594568808882	0.00541306096479394	0.0796832682060049	0.0679322157168501	0.945839593545415	0.989940788824603
C1orf54	17.0492434453442	-0.084835846428604	0.0958147660764722	-0.885415159923204	0.375932758967502	0.817363511589291
MRPS21	19.2952762062517	0.0779273390060867	0.0727762457521801	1.07077987055622	0.284268419935576	0.769634789542984
PRPF3	18.6993648548899	-0.0236524320345926	0.0527373603819516	-0.448494802608422	0.653796136303355	0.924282259639939
RPRD2	78.7486827667168	0.0248244618336252	0.0360607435875002	0.688406820380435	0.491196630028741	0.871751258741214
TARS2	7.27028135775999	0.132161135058168	0.0868747826667041	1.52128305822882	0.128188819877701	0.643027620377304
ECM1	1.66058282016789	-0.0690641654963631	0.170040926256403	-0.406162016503144	0.684623560843874	0.930199980418579
FALEC	1.28848988930644	-0.101192444224946	0.185576431888864	-0.545287153088207	0.585556038390873	0.905098136642393
AL356356.1	15.4083180225437	-0.0203789346644939	0.100510112721409	-0.202755067253577	0.839326479529383	0.969922872090444
ADAMTSL4	4.1921366700496	-0.130465077973975	0.146497723718654	-0.890560444642339	0.373165027686922	0.817181651773545
MCL1	28.3126201697795	0.00958342188775646	0.11165636252594	0.0858296085503415	0.931601869101355	0.988463262273163
ENSA	48.734558894441	0.00716978140297205	0.0451855574426302	0.158674182830989	0.873925579565276	0.9786975294081
GOLPH3L	20.7650366412676	-0.0427400755570818	0.0559968107794852	-0.763259102833404	0.445308887174539	0.851072726971721
HORMAD1	3.02450776289031	-0.104099347269213	0.148976703626793	-0.698762589954978	0.484700411335629	0.868965458085398
CTSS	75.9653223474966	0.048786429594959	0.0561065524435796	0.869531765367661	0.384556341335561	0.82226739790706
CTSK	3.12270719152634	0.195980390520694	0.124148314673244	1.57859888019029	0.114428091686434	0.623468045389654
ARNT	45.5383378708851	-0.0167927043529818	0.0377494409392701	-0.444846438388248	0.656430732146654	0.924282259639939
SETDB1	35.8216405024441	0.0521744041134153	0.0433647524092309	1.20315235795764	0.228917367273108	0.73984867212274
CERS2	8.49243808832241	-0.117301557422355	0.0917388924098683	-1.27864588661349	0.201021783440927	0.71876617556812
MINDY1	3.03865655716043	0.178737299293531	0.118731150903461	1.50539515479691	0.132222514035666	0.647014973839456
PRUNE1	6.13470252539703	0.0469943308106705	0.0843550122729015	0.557101819375434	0.577457864563436	0.902139548035835
BNIPL	1.57154827691515	0.0846436960496171	0.191925164766042	0.441024480311366	0.659195274547823	0.924961598831513
C1orf56	11.0999672845455	0.0521552645152339	0.1471667807716	0.354395633591918	0.723042406395542	0.941339270959318
CDC42SE1	56.0813947476672	-0.0322759965127974	0.0558101472053133	-0.578317709753767	0.563049639969926	0.896165875554968
MLLT11	7.14953880271117	0.0265733238470773	0.138402428854792	0.192000415505405	0.847741879954391	0.972919546144749
GABPB2	18.7081782848392	0.0463196158111238	0.0679217416097075	0.681955655337667	0.495266991480566	0.873792529832485
SEMA6C	1.69873057190583	-0.0667619088090316	0.178634255086196	-0.373735198642707	0.708601335168182	0.93639630231742
SCNM1	23.1074753259842	-0.0196808882711018	0.066175964906203	-0.297402362005559	0.766159340602976	0.952347565304435
VPS72	7.53513889402929	-0.00716098424650235	0.0813070267929863	-0.0880733748232455	0.929818357939862	0.988099704782802
PIP5K1A	77.0946043331761	0.0415776316047729	0.046918370163276	0.886169563437151	0.375526162189268	0.817363511589291
PSMD4	21.2855661055364	0.00308817286282219	0.0505338722931253	0.0611109484131559	0.951270849876257	0.991246152182238
ZNF687	3.88071249801253	-0.0888513429765662	0.112661968153151	-0.788654276443877	0.430314098727538	0.843777311067465
PI4KB	33.6489514508266	0.0405087296640244	0.0446303091136779	0.907650663159078	0.36406281805991	0.814009339485278
RFX5	5.81973233075394	0.0782351544130916	0.0917058744253365	0.853109518919508	0.393598573174765	0.826027673370756
SELENBP1	2.25372017883437	-0.0508111845167457	0.211373334883395	-0.240385971791456	0.810031052311506	0.962362998486124
PSMB4	7.86808343267515	-0.0510226176592974	0.0853121670089054	-0.598069647603387	0.549793461818787	0.893323282372026
POGZ	112.509502602592	0.0433404825310575	0.0316784454236466	1.3681379231667	0.171268908125121	0.688284529828333
TUFT1	2.12931899115547	0.0395198499619834	0.148408151846862	0.266291638769026	0.790014611999182	0.95808438726078
SNX27	65.2579048104588	0.0300648601572856	0.0485276155082337	0.619541262071376	0.535559848217696	0.886867790791899
MRPL9	4.00981654437847	-0.234700778530274	0.114276810673547	-2.05379181609068	0.0399958453783764	0.466641279038774
TDRKH	3.39138802521167	-0.0676200754882485	0.130047590641668	-0.519964077416616	0.603088612830472	0.909794720225428
THEM4	10.9168738229708	0.0601128479205481	0.0790662887119715	0.760284172936604	0.447084740320492	0.85156458623536
S100A10	1.64145739091421	-0.110200112756283	0.291669028845176	-0.377825898048228	0.705559933459463	0.934870164461179
S100A11	23.748247303976	0.0225489222836591	0.130449443877358	0.172855641338406	0.862764899784723	0.976376713888751
TCHH	1.17166274280654	0.184937771208939	0.278240187900214	0.664669516666889	0.506261895225477	0.879397772277154
FLG-AS1	19.1651516500059	-0.0133614938685604	0.099702920508531	-0.134013064014681	0.893392244032542	0.981678668411885
S100A9	6.18683952745352	-0.412905876551413	0.334671121026457	-1.2337660784265	0.217290083016235	0.733539061082055
S100A8	6.95739166017249	-0.388875560725154	0.353533684346445	-1.09996749374545	0.271346285262622	0.760405587092354
S100A6	6.44106800658408	-0.260253311473506	0.180625699708082	-1.44084320168234	0.149628985307119	0.667593339909535
S100A4	5.91303152285753	-0.63431290571363	0.250577265048365	-2.53140645298048	0.0113606116912612	0.347149292634099
S100A13	3.29792086355176	0.0563172463048588	0.137349528469805	0.410028683260021	0.681784906680781	0.929159606602968
CHTOP	16.9751490558624	-0.0212503488396626	0.0530216574363515	-0.40078620448959	0.68857753660776	0.930567319845875
SNAPIN	3.27975877652484	-0.0844407209393479	0.12654153710034	-0.667296469398749	0.504582781128361	0.878915084890389
ILF2	9.14467737379456	-0.0102988077145337	0.0859216294226663	-0.119862807348214	0.904591827442242	0.982926689359015
INTS3	28.9194182531774	-0.0143813376030518	0.050872389906488	-0.282694357970741	0.777411141598389	0.955649069958426
SLC27A3	3.8553648384687	0.180856114155832	0.130886568261667	1.38177749296831	0.167040031802271	0.683717544013224
GATAD2B	104.960551139529	0.0943984967390893	0.0413740415514463	2.28158751718055	0.0225137043829263	0.392782028197977
AL358472.5	2.00510825289799	-0.0800439204966818	0.147028622380123	-0.544410463764932	0.586159046830699	0.905098136642393
DENND4B	54.4412299709493	-0.0238967694613937	0.0401632653168917	-0.594990702893455	0.551849685589482	0.893826653238581
CRTC2	10.2520494340328	0.0766480474682727	0.0909567618307145	0.842686634017682	0.399403724373074	0.828145207634539
SLC39A1	11.2831638506391	0.0570414835416362	0.094294486606217	0.6049291490376	0.545226074243422	0.890492546079351
CREB3L4	1.34548898357812	0.038355739705578	0.168887914330778	0.227107664024175	0.820340024720334	0.965434470076182
JTB	15.1071683310742	-0.091797673270646	0.082897658867746	-1.1073614686405	0.268137678008445	0.759009135679588
RAB13	3.1375198544228	-0.0668559931641167	0.143281170736461	-0.466606971596328	0.640781098211443	0.921697730134174
RPS27	21.8388885089257	-0.366069879926794	0.161605427629476	-2.26520782931937	0.0234999289205926	0.397505419994842
NUP210L	4.80696993678129	-0.259429353296095	0.193295149541653	-1.3421410413622	0.179550268828434	0.697742728622964
TPM3	59.5874598177977	-0.0746807486685656	0.0527044527357645	-1.41697228207605	0.156491031516008	0.67313158153743
C1orf43	28.0182582811566	0.00316705952063611	0.0483515184459293	0.0655007251567039	0.947775328986018	0.990394217071637
UBAP2L	28.359507318477	-0.0825636101218014	0.0428877848823216	-1.92510782145418	0.0542158706664812	0.501697538537026
HAX1	7.15104108063833	-0.0573715045843229	0.101887560818853	-0.563086446699068	0.573376020049833	0.900846978028936
ATP8B2	4.93345900976025	0.0581945780802488	0.107407419387199	0.541811528591518	0.58794834862427	0.905974500248988
IL6R-AS1	1.67303292082227	-0.176070875918632	0.18971690104726	-0.928071642255907	0.353370408297804	0.8090023500639
IL6R	77.5559451355102	0.0391918854849232	0.0565385283362904	0.693188992324143	0.48819095523335	0.871231050704328
SHE	2.40161660570187	-0.00426953357805364	0.171729509466892	-0.0248619680525948	0.980165062947511	0.99561501187475
TDRD10	4.92028586976691	-0.0190398568363251	0.153619146430725	-0.123941951759972	0.901361236312792	0.982629847968772
UBE2Q1	9.30178641680503	-0.00370238091524051	0.0719972791300349	-0.0514239004581493	0.958987740154155	0.991978990544925
ADAR	58.5417297192616	0.0188172015911701	0.0464688905821304	0.404941916095718	0.685520206572209	0.930320140928424
KCNN3	1.71683151873228	-0.270092635743984	0.179141631810928	-1.50770445157633	0.131630185696907	0.64651765263713
PMVK	9.05842074677938	-0.0535850090077384	0.0847524255963173	-0.63225339724161	0.527221310389397	0.884453429631718
PBXIP1	8.02206814193785	0.0495811952337514	0.0947210769572142	0.523444167090154	0.600665195301023	0.909123183523879
PYGO2	5.94056422358627	-0.00240139695725463	0.0922128096729323	-0.0260419020499656	0.979223916769911	0.995372628580445
AL451085.2	1.17860394697175	0.000513909628968689	0.199019978158151	0.00258220121278634	0.997939703809026	0.999191213226469
SHC1	1.12985806011506	-0.0650817596761758	0.187893136609861	-0.34637646084599	0.729059813021551	0.943307695411246
CKS1B	1.24900587899436	-0.273988736496447	0.232410902485496	-1.17889794999417	0.238438814144989	0.745698112014536
FLAD1	9.70409204234528	0.0687261586500238	0.0775662008487009	0.886032291101632	0.375600126894545	0.817363511589291
ZBTB7B	11.3949899570609	0.0417071909603989	0.0839501222921701	0.496809174562559	0.619323624842118	0.916507602290977
ADAM15	9.70133570151625	-0.0677562129165636	0.0860878270688366	-0.787059160668384	0.431247234863019	0.844392642538504
SLC50A1	5.47128681207794	-0.13169292518662	0.104123091813961	-1.26478116325933	0.205949785640298	0.722592727542722
DPM3	4.90430962173365	0.0706041910620385	0.115531327888332	0.61112593746245	0.541116209766235	0.889615291617289
THBS3	3.2633606751066	-0.0579602723329575	0.124572806046886	-0.46527227066831	0.641736489751221	0.922275139791326
MTX1	2.47935894279803	0.0161034529965542	0.143899213263841	0.111907859892384	0.910896464460934	0.983971999582412
GBA	8.69828458953463	0.149487995264414	0.0858163928754922	1.74195151130741	0.0815169292578169	0.570523543168676
FAM189B	4.5144635803477	0.0471780156877966	0.109794733485535	0.429692884076377	0.667419060416059	0.927251744920112
SCAMP3	16.7198446749141	-0.00814256970241861	0.0704258875751735	-0.115618985898149	0.907954515249053	0.983809262076707
CLK2	13.2373660718519	-0.0203757069178037	0.0644176590886349	-0.316306230404428	0.751770082568704	0.948940523196736
HCN3	1.50979844913641	0.00336490944668872	0.158062690554161	0.0212884484940215	0.983015558518792	0.995764896840315
FDPS	27.2064719615964	-0.00397644962222974	0.0660933405015916	-0.060164149550498	0.952024898482436	0.991246152182238
RUSC1-AS1	1.43592520136108	0.0935068943199833	0.176635336011487	0.529378189163138	0.596543125302076	0.907989491971501
RUSC1	5.92545479441382	-0.00908026883260342	0.0931812448448148	-0.0974473870543994	0.922371114337377	0.985897752632387
ASH1L	251.799654797994	0.0233911840921547	0.0263115087988574	0.889009606821579	0.373997916806767	0.817363511589291
ASH1L-AS1	1.16043331231717	0.0173740831250472	0.192039791674251	0.09047126625985	0.927912726498031	0.987633964783233
MSTO1	5.59882379698089	-0.0681381180185355	0.133224463038053	-0.511453500841455	0.609033540404716	0.912185618463385
YY1AP1	52.6065221694818	0.045787910786465	0.0363565356358111	1.25941347231566	0.207881025794527	0.725013946598981
DAP3	68.7540358354729	-0.0215716471339982	0.0336777345681727	-0.640531419663382	0.521827169189285	0.883763544513427
GON4L	74.0752875323497	-0.0141233599732512	0.0366223188927896	-0.385648981283702	0.699756652240508	0.932597758906315
SYT11	16.1900741963864	-0.05784383944005	0.0818308378629589	-0.706870917500813	0.479646698480062	0.865857068757265
RIT1	8.64794706971312	-0.00532790394243619	0.0765912050448598	-0.0695628687303668	0.944541591776365	0.989562221760194
KHDC4	25.7498700059113	-0.0409667513875987	0.0463414792529317	-0.884019069913634	0.376685918600246	0.817363511589291
ARHGEF2	54.2598231513741	0.0459011316318092	0.0385161812608195	1.19173630742314	0.233364656932067	0.743069332170971
SSR2	12.4390041328732	0.025505348954956	0.0829777976178271	0.307375583435301	0.758557510809432	0.951443273544202
UBQLN4	9.11428066466731	-0.0608844219521484	0.0752573246341673	-0.80901656082133	0.418505620498859	0.836870806789732
LAMTOR2	8.37351564453568	-0.0613334908960464	0.0888171338041339	-0.690559222855621	0.489842580469207	0.871656952453449
LMNA	2.58675441816968	0.0470889912101887	0.156161983405062	0.30153940276262	0.763003208269846	0.952193014363005
SEMA4A	3.15823719056482	0.108943655894508	0.159510584891911	0.682987000319331	0.494615056975933	0.873447159474211
SLC25A44	6.06333043721543	-0.0345388181294363	0.0877306394802523	-0.393691626255737	0.69380872441476	0.932404804335281
SMG5	26.3624277962581	0.045075403518099	0.0566260064017058	0.796019468481202	0.426020719720484	0.840052307955961
TMEM79	3.92038328700888	-0.182987481564949	0.142686716031919	-1.28244230895338	0.199687530457665	0.716352845783102
GLMP	4.79636190132958	-0.0252042856397536	0.102399062940872	-0.24613785435036	0.805575520739934	0.961251617796122
CCT3	27.8806266213131	-0.236017926479194	0.100055105999128	-2.35887938074095	0.018330212662154	0.381220674627808
C1orf61	3.63258491868799	-0.269387018087477	0.163062596990298	-1.65204665606733	0.0985250401134259	0.598437595718531
MEF2D	32.0250253235216	0.0276585568298358	0.0734651738327523	0.376485283936061	0.706556153835147	0.935213731170966
IQGAP3	1.46131822747458	-0.189470611695329	0.305421614388842	-0.620357573822878	0.535022397901758	0.886867790791899
NAXE	2.66705785746062	-0.00189150924780137	0.155196901248234	-0.0121878029302657	0.990275780955796	0.996935428939807
GPATCH4	8.96162177178693	-0.143072562187551	0.112610399347987	-1.27050932254871	0.203903264218638	0.720150850352925
HAPLN2	2.36103796667812	-0.0149503062832899	0.179043137303083	-0.0835011411690256	0.933453070041116	0.988780495881612
BCAN	2.86213081588038	-0.119103581176408	0.155880467505615	-0.764069951048346	0.44482555808822	0.850870237626223
ISG20L2	7.91906847550348	-0.0529687850517565	0.0877614489375332	-0.60355413103376	0.546140116425336	0.891073979694426
RRNAD1	10.9137345321101	0.14121261784946	0.063774866228655	2.21423620620644	0.0268125344348146	0.411087653060693
MRPL24	5.34183345442842	-0.0184015107413706	0.126537341170117	-0.145423560912598	0.884376463475734	0.979310192098015
HDGF	9.43521143527866	-0.0598729585300682	0.0846256288526575	-0.707503853641237	0.47925341873706	0.86583535394561
PRCC	16.6902820277384	0.0116895843618194	0.0519789433270914	0.224890765636762	0.822064253259362	0.965806294103857
SH2D2A	1.71741462859646	-0.290436847803245	0.298524185811278	-0.972908935381383	0.330598563644801	0.795358059911357
ARHGEF11	73.9917187567347	-0.0664683420384856	0.0378474715976282	-1.75621618123233	0.0790515027907647	0.567911329904066
ETV3	7.24159889292899	-0.0280886978207887	0.097590292054388	-0.287822663806914	0.773482487926843	0.954769690660185
CD1D	1.29984784132772	0.604277976872745	0.215615814594281	2.80256797494098	0.0050697531485434	0.29537483130426
MNDA	31.7634359008574	0.00948559262679222	0.0814162829480667	0.116507316267961	0.907250488043771	0.983809262076707
PYHIN1	7.50030177607773	-0.479304056048441	0.252312118946591	-1.8996473813844	0.0574794098515005	0.511971291389344
IFI16	201.914268351453	-0.0119278836224453	0.0470531076711674	-0.25349831738647	0.799883161245078	0.960488043971676
AIM2	3.80113710717701	-0.442595407671132	0.175186938396437	-2.52641784668653	0.011523233572837	0.347877824924371
CADM3	4.46952735411166	0.0653221813739639	0.146542772637483	0.44575505293296	0.655774192420627	0.924282259639939
DUSP23	3.57404905976482	0.00164159495538547	0.127740482710445	0.0128510157512598	0.989746655163146	0.996935428939807
FCRL6	1.86479901588549	-0.586377865615212	0.312948701794971	-1.87371879880614	0.0609691934774924	0.519993044192904
SLAMF8	4.10714791607135	-0.365416453283317	0.20608875641361	-1.77310232563074	0.0762117527044744	0.561085603543034
AL590560.2	1.43661491268798	0.338681328819992	0.203513771706866	1.66416909273254	0.0960786426917163	0.592508329060983
TAGLN2	3.07415690279935	0.0927252467577938	0.158482510100019	0.585081891366275	0.558492654437037	0.896163360298707
KCNJ10	1.20996280789325	0.0484671321754518	0.222526805112293	0.217803568208306	0.827582164278859	0.967633494658814
KCNJ9	1.80248539203794	-0.360572154588575	0.209904280432125	-1.71779324293089	0.0858343344579016	0.579119821828406
IGSF8	7.07334492803455	0.201672801418771	0.117003451545973	1.72364830912301	0.0847713518307788	0.577209322474462
ATP1A2	4.4623690643596	-0.135921157949234	0.164970796081119	-0.823910420377672	0.409990459106166	0.832304502116415
PEA15	14.6887965217394	-0.141532860596429	0.0716419460010398	-1.97555857282792	0.0482047945467833	0.490043774226582
DCAF8	12.6704564189795	0.162175945943123	0.0735790007874197	2.20410639187222	0.0275168627418792	0.413438044779647
AL139011.2	3.34894702959935	-0.104593302453943	0.136770812184741	-0.764734088971151	0.444429902835323	0.850870237626223
COPA	78.5022799342791	-0.0546923317630532	0.0527047733971309	-1.03771116424211	0.299404545746873	0.775524308421062
NCSTN	11.9563427860138	-0.0715991658356398	0.0686693084291088	-1.04266618484378	0.297102924378299	0.775383608268846
SLAMF6	3.01502335865693	-0.180525885737335	0.213451291273094	-0.845747452079671	0.397693645407625	0.827218899718191
AL138930.1	1.63611055497495	-0.0886827111781667	0.199473468202164	-0.444583993938922	0.656620416666702	0.924282259639939
CD84	87.2477469369542	0.0436564731847343	0.0628836379927537	0.694242168205425	0.487530351940769	0.871063516097001
CD48	2.42601769653448	-0.218031776896051	0.225241884583609	-0.967989489606313	0.333049618851486	0.796421278617096
LY9	1.45941844050814	-0.436297804487982	0.29494715092651	-1.47924061350466	0.139076018508307	0.65483601029469
CD244	2.54183668206073	-0.0632314750961345	0.215858137143568	-0.29293069945322	0.769575122824714	0.954413310977004
F11R	4.54115714975091	0.425374738834432	0.111514393939957	3.8145276480045	0.000136443661356086	0.0797090261030406
AL591806.3	2.00535430578764	0.278366329019357	0.184369815562133	1.50982593419988	0.131087845671959	0.64632494012052
USF1	10.7284406116211	0.163391536569428	0.087738253826522	1.86226109414588	0.0625662966063776	0.524152004704271
ARHGAP30	45.7154233568005	-0.0115688903399083	0.049146949714664	-0.235393862835327	0.813903049016127	0.963224365004704
PFDN2	17.1550842646288	0.0477886538187	0.0661814536156594	0.722085285346356	0.470242044399957	0.861860530553728
NIT1	12.0436029298667	0.155052306424582	0.0664188611390591	2.3344619851273	0.0195715443771812	0.382406184613311
DEDD	7.97867096416343	0.0427165383643661	0.084160088792017	0.507562895637273	0.611759917355024	0.914113749366511
UFC1	8.9169045862831	-0.0497333320001355	0.0915852811492133	-0.543027562683446	0.58711082521022	0.905333563596683
USP21	2.37641111745209	-0.106756777644358	0.14399305576256	-0.741402264706405	0.458449571746343	0.857118721623276
PPOX	4.7312982476705	0.119362397846033	0.0998895003582092	1.19494438772836	0.232108758800748	0.742241871990554
B4GALT3	5.06475613153552	0.127922144265357	0.0988498961100504	1.29410499453576	0.19562915660808	0.712053092812237
NDUFS2	27.6023586007396	0.0789949588746369	0.057233066097157	1.38023286644363	0.167514957569764	0.684110024901508
FCER1G	37.0385482204287	-0.021611462413452	0.117907856682268	-0.183291114108617	0.854569606206982	0.975288781777443
TOMM40L	5.00549831611973	-0.0221010099845266	0.105382456940658	-0.209721908428952	0.833884725323744	0.968658193376212
MPZ	3.17593743224306	0.141548656774153	0.119299565639786	1.18649767092653	0.235425820717528	0.743741469315031
SDHC	26.3320959349168	0.0557208387376018	0.043159133900922	1.29105553567217	0.196684420836964	0.712053092812237
AL592295.4	15.7207370467556	0.182199742302424	0.0771626430870005	2.36124288921771	0.0182137969084358	0.380451272341759
AL592295.3	4.01007521836756	-0.0789931984512083	0.169198569755411	-0.466866821424076	0.640595164381312	0.921694433938482
FCGR2A	90.2671347708525	-0.026316696549545	0.0965151837307503	-0.272668978416506	0.785107683014788	0.957040095584851
HSPA6	22.3651498746942	-0.0290313106269047	0.180502897123339	-0.16083570452095	0.872222803163504	0.9786975294081
FCGR3A	77.8224719226069	-0.208201046250137	0.103305159916531	-2.01539832490807	0.0438629298166966	0.47609831147715
FCGR2B	8.8795786960553	-0.0418962252546669	0.147694924145796	-0.283667333166504	0.776665331129516	0.955649069958426
DUSP12	13.0139945414345	-0.0226737893693145	0.0732288415695561	-0.309629223722978	0.75684293037881	0.951084986170537
ATF6	197.128116405611	0.0511946806437956	0.056662464707538	0.90350253749172	0.366259242128634	0.814546214408654
OLFML2B	32.0825024844774	0.03099544217778	0.109163042003901	0.283937142175577	0.776458552019032	0.955649069958426
NOS1AP	15.9516577901088	0.158465089479389	0.187630528510484	0.844559202265073	0.398356995780715	0.827829117232282
SH2D1B	1.18728858064357	-0.279555723313008	0.312316660901865	-0.89510345847623	0.370731785362359	0.816519001906891
UHMK1	26.4890551369469	-0.0583030622004461	0.056955281848119	-1.02366383430287	0.305994083068617	0.779409515896817
UAP1	3.79955509350617	-0.0374866525724869	0.124207502957151	-0.301806667713295	0.762799447659608	0.952193014363005
DDR2	1.57773658563287	-0.619956645536367	0.228475387062698	-2.7134504661819	0.00665865222440137	0.298110878314967
HSD17B7	15.2649080294909	-0.0802711433644172	0.0814354143560893	-0.985703136640515	0.324278809833268	0.789914391343637
RGS4	6.62098638938476	-0.189253086692095	0.174753586859352	-1.08297111431775	0.278821244571235	0.765560318022791
RGS5	2.83646732345927	-0.234744508993453	0.146317606781241	-1.60434901962563	0.108637141604124	0.612435689038963
NUF2	2.42752163584706	-0.0854086977315412	0.214709921544946	-0.397786451212793	0.690787605284748	0.931267230351512
PBX1	14.8974122756195	0.12360229779035	0.115778512993787	1.06757544724195	0.285712063854457	0.770099768066676
MGST3	33.9279748156952	-0.000407641749854848	0.0673538509495837	-0.0060522411726685	0.99517103969059	0.998397638671333
ALDH9A1	7.8769612302439	-0.0200032924015844	0.0787144523900675	-0.254124773713201	0.799399164808761	0.960111012519012
TMCO1	14.0556616157408	-0.0959541693205616	0.0703762034061952	-1.36344623148731	0.172741919203572	0.690343192679238
AL451074.2	1.74825112949864	-0.116820166153435	0.167287366115328	-0.698320314714613	0.484976897551323	0.869136175920946
UCK2	25.6700754247547	-0.147328980840717	0.0848508571391062	-1.7363287279371	0.082505726421715	0.571841482014614
FAM78B	3.67888371987343	0.0676244270636142	0.127005855054085	0.532451256163084	0.594413493229117	0.907797382740237
POGK	17.3915573592355	-0.0488773759948876	0.06028741580615	-0.810739278526208	0.417515411662977	0.836096225016174
TADA1	5.06794994187033	-0.116334090827652	0.0969934698671474	-1.19940126883795	0.230371954468183	0.74092718423657
ILDR2	1.22644707836686	-0.512513655417913	0.215492322141633	-2.37833835713674	0.0173908598417177	0.373737184220267
DUSP27	5.79742134626291	-0.259010795308584	0.162366019709153	-1.59522784245467	0.110661294747285	0.61807752305217
POU2F1	106.049649260222	0.0465401068070011	0.0397176253914659	1.17177465541535	0.241287540728609	0.747700327540154
CD247	30.6086624508514	-0.467082061652704	0.188991131137918	-2.47144963279703	0.0134566505753698	0.356142772410016
CREG1	43.5683017551738	-0.0731046937246124	0.0771922047461075	-0.947047619187204	0.343614514361681	0.80201999367979
RCSD1	246.692758535469	0.0717963657007319	0.0507010625774751	1.41607220935501	0.156754363782699	0.673457985626655
MPZL1	114.064896528429	0.0381788230371625	0.0590158014126408	0.646925435617059	0.517680202904376	0.88272214000223
ADCY10	3.17269067456626	-0.19857571714839	0.17265391590514	-1.15013734908563	0.250087305425513	0.751462507663434
MPC2	12.9177597052476	-0.182969611182311	0.102301428813596	-1.78853426881946	0.0736898519557239	0.553567891178656
DCAF6	147.042487819644	-0.000815655933418701	0.0620976286963999	-0.0131350576590695	0.989520041640187	0.996935428939807
GPR161	8.50781765284269	0.0624956174050829	0.106786384629656	0.585239566090964	0.558386644131235	0.896163360298707
TIPRL	18.2452177243222	-0.0756138620158929	0.0603624896372002	-1.25266307719179	0.210328348638339	0.727473649003971
SFT2D2	49.2478666668323	0.0309953511075551	0.0472488026465021	0.6560028904743	0.511822264435742	0.88074145994493
TBX19	15.8269094839764	0.0303785116052722	0.0942739351170449	0.322236592410788	0.747273464958276	0.948059590157654
LINC00970	1.65868702071595	-0.163525382390044	0.188591891001655	-0.867085968126857	0.385894908259092	0.822382978809999
ATP1B1	49.2132012583477	0.0670627981867574	0.111956450789023	0.599007897393374	0.549167618214234	0.89323960038444
NME7	19.1222693454841	-0.0606277869106215	0.0662287411423077	-0.915430157132969	0.359965852651228	0.813375671140064
BLZF1	15.4721205733566	-0.127000574026331	0.0645666265719926	-1.96696932717591	0.049186747042584	0.492365138668227
SLC19A2	6.02399879871668	0.112438723898174	0.113961300924782	0.986639525749073	0.323819386167483	0.7896807609452
C1orf112	21.5289500906261	-0.0350925052009664	0.0793996182565677	-0.4419732231907	0.658508582577459	0.924903116066836
SELL	6.10436453249149	0.0794793770725891	0.171567304550159	0.463254798348555	0.64318174160634	0.922563610003464
METTL18	1.41403908332714	-0.157113091072537	0.184723838347845	-0.850529593136128	0.395030714745112	0.826027673370756
SCYL3	12.2158024585498	-0.0577103051413839	0.0640975467282431	-0.90035123163232	0.367933365123657	0.814851346924346
KIFAP3	21.8625815579897	0.0964752565343799	0.0680577248028243	1.41755042229058	0.156322063369298	0.67313158153743
GORAB	6.75877653883538	-0.105634159082218	0.0877306446479566	-1.20407366782843	0.228561106507327	0.73984867212274
MROH9	1.21716400883702	-0.140579935683499	0.243105066191033	-0.578268227339328	0.563083041930937	0.896165875554968
FMO4	8.05435584911822	0.0402690209383961	0.099583386702541	0.404374888942882	0.685937062896334	0.930320140928424
PRRC2C	152.476203723038	0.0112035811989688	0.0357483792538933	0.313401094897153	0.753975952486311	0.94987193273688
MYOCOS	2.98392614236759	0.252756778479474	0.263576410786733	0.958950680468849	0.337583591565333	0.799251172293684
VAMP4	9.51761762656752	-0.0254182227924947	0.0748721235876308	-0.339488471470228	0.734241780413265	0.943808877052479
METTL13	4.97471602322403	-0.186666678740002	0.0968536253162582	-1.92730708974987	0.0539413705723927	0.500827112295817
DNM3	60.4970448127559	-0.0307915103544666	0.0844363690408979	-0.364671180253527	0.71535687406554	0.939162729211582
PIGC	12.6849464209099	-0.121511505140736	0.0817677540605189	-1.48605653337135	0.137264168180896	0.652192307868127
SUCO	39.6079383719819	-0.10741946547842	0.0425794244456449	-2.52280219558974	0.011642386875672	0.347877824924371
AL031599.1	1.37913449722589	-0.378086235977853	0.249597906917148	-1.51478127620419	0.129827803670992	0.644062207384819
AL645568.1	27.3573697435175	-0.0301345596128435	0.0678639052943941	-0.444043994847033	0.657010776370963	0.924498371411643
PRDX6	12.4766975676211	-0.226825802177262	0.0872568758016772	-2.59951780410756	0.00933548356566509	0.322077364243214
SLC9C2	1.0847429000973	-0.313410105189781	0.246967450037082	-1.26903405749512	0.204428917366476	0.720944287478192
KLHL20	37.2820093604536	-0.0365542650460476	0.0456823172244884	-0.800184125214481	0.42360412598536	0.839197506489643
CENPL	1.98428231300405	-0.188294861560413	0.161299519190975	-1.16736157990326	0.243064379823594	0.748482732405758
DARS2	6.11216520420311	0.184037052694609	0.0873498882042201	2.10689511432847	0.0351266722142626	0.447983279573386
ZBTB37	23.2837060145906	-0.0555084705930753	0.0566963089588804	-0.979049105883303	0.327555716739347	0.792742203647888
RC3H1	90.6337749875448	0.01471797236756	0.0309435700666088	0.475639117783703	0.63433150182399	0.920211333373628
RABGAP1L	310.252855201644	-0.00380496227175492	0.0363984127379833	-0.104536488971242	0.916743612881552	0.985065909835444
Z99127.1	1.5922576524894	0.0953296612082987	0.208823437334393	0.456508438062177	0.64802440444771	0.923608389048213
CACYBP	14.858639316044	-0.0916515419121694	0.138558655507607	-0.661463851366091	0.508314889490733	0.879599523389909
MRPS14	8.74520496305355	0.0681056439460651	0.0816544080408863	0.83407185943915	0.404240491513614	0.830174719937035
KIAA0040	5.5525239919952	0.0295393841917613	0.122044415480442	0.242037983265979	0.808750731664393	0.962362998486124
TNR	5.424935914538	-0.156533026061454	0.130639874460044	-1.19820251441935	0.230838186763644	0.740981814156875
AL513329.1	1.84856080921813	-0.190618630072124	0.162175585293977	-1.17538425852812	0.239841018363999	0.746867237348266
COP1	204.74942412079	-0.00296163261599131	0.0280953843817957	-0.1054134933961	0.916047709536192	0.985065909835444
AL359265.3	3.26238733209332	-0.107289721397516	0.132287616054869	-0.811033750528961	0.417346289027088	0.836096225016174
PAPPA2	3.10825819413585	0.0190889987112158	0.152608069895158	0.125085119838879	0.900456163418084	0.982629847968772
ASTN1	10.3253020550592	-0.0366180347113072	0.164065033653709	-0.223192193338384	0.82338592752328	0.96637254008809
BRINP2	5.6850105518671	-0.117486718276891	0.183571774748306	-0.6400042623	0.522169828363727	0.883763544513427
SEC16B	6.61966678117828	-0.00728773657606656	0.0967712227736717	-0.0753089231197492	0.939968922022863	0.989138665227783
RASAL2	231.707202574168	0.0611447944656024	0.057252533882064	1.06798407545692	0.285527695151741	0.770099768066676
RALGPS2	69.4381561137278	-0.0748612153945863	0.07921887932043	-0.94499210335686	0.34466290752217	0.802389542200082
ANGPTL1	4.43499683861816	-0.145102787789361	0.183792150683391	-0.789493932411302	0.429823374698652	0.84304513686288
FAM20B	17.7702985653464	0.0428379898985495	0.055011511667929	0.778709557322045	0.436150824899903	0.845654612474047
TOR3A	9.23343056601874	0.00913582865457821	0.0755666714193311	0.120897592589226	0.903772149020547	0.982883290282881
ABL2	84.4721866307119	-0.0487060666294656	0.0657572484307371	-0.74069502285772	0.458878377821078	0.857214451615352
SOAT1	90.5091277720814	0.021796636449659	0.033313405220346	0.654290256594569	0.512924821986527	0.881353519079801
TOR1AIP2	25.931351424346	-0.035455782549179	0.0537609661016988	-0.659507912899256	0.509569666493412	0.879599523389909
AL353708.3	1.22522703747503	-0.145973955967249	0.20976634292186	-0.695888358132009	0.48649874862285	0.870127382259984
TOR1AIP1	19.0011958478042	0.0664932102308691	0.058138144012768	1.14371057693665	0.25274368548309	0.753336353238291
CEP350	158.596958258367	0.0792611990897618	0.0439178804907205	1.8047592052287	0.0711123706632635	0.545008462257599
QSOX1	24.567027918125	0.132668125536702	0.0543346595954511	2.44168504090175	0.0146188943642011	0.359739950184818
ACBD6	87.3788036088873	-0.0645838162122878	0.0421031673613208	-1.53394198726292	0.125043925326486	0.639504003867233
XPR1	89.014848298474	0.10271245951814	0.0431894898424632	2.37818181906736	0.0173982448154867	0.373737184220267
AL162431.2	5.40167051514604	-0.0495677601438734	0.124968119986072	-0.39664324108739	0.691630560868363	0.931311701529907
STX6	49.4306478148215	0.0141092078965017	0.0560826907307951	0.251578654887084	0.801366758993713	0.96065269348859
MR1	28.891982049412	0.00140006890861184	0.0622901521042788	0.0224765691094799	0.982067802419995	0.995764896840315
IER5	16.5727638279031	0.212067054686383	0.139021170855158	1.52542992827567	0.127151898680799	0.641220196620114
CACNA1E	4.20279582200448	-0.00650873887050433	0.134073811879865	-0.0485459373403688	0.961281154872287	0.992334530065661
GLUL	83.4571228765607	0.0696843697499957	0.134328709959296	0.518760060832204	0.603928072575321	0.909794720225428
RNASEL	6.34617064174569	-0.0192298956286066	0.0854411076497572	-0.225066085372329	0.821927864086089	0.965806294103857
RGS16	27.6271468093282	0.0823972901193379	0.193551431803744	0.425712635403733	0.670317253825391	0.927600313406326
NPL	207.168943352652	-0.0611136474934138	0.0616925354553624	-0.990616563937992	0.321872846443916	0.788415659833905
DHX9	55.689923816708	-0.0697293267657321	0.0361363403100953	-1.92961783532496	0.0536542072766163	0.500386860285536
LAMC1	1.71253456942398	0.0143485741190332	0.201350398901359	0.0712617119078198	0.943189467196885	0.989368747654088
NMNAT2	7.07407917693016	-0.192770840688388	0.128783796104051	-1.49685633224103	0.134430644757559	0.649434477223251
SMG7	54.1999973805951	0.00334843099217758	0.0393072327150808	0.0851861288849496	0.93211341804072	0.988463262273163
NCF2	19.150574205366	0.00902869875149466	0.0875070066917541	0.10317686654851	0.917822599729686	0.985065909835444
ARPC5	36.1860346955189	-0.0104867769376932	0.0590599558396085	-0.177561543834753	0.859067328115486	0.975821387598103
RGL1	97.8426587729578	-0.0821975394224344	0.100672670883369	-0.81648314980797	0.4142238569803	0.834856617918549
COLGALT2	3.07732569620358	-0.296072187315201	0.148154943818179	-1.99839559642742	0.0456737886759799	0.481654605770735
TSEN15	20.9803130797866	-0.13235563016349	0.0604623391616981	-2.18905904069512	0.0285925490585491	0.421748239363642
C1orf21	8.80031618495484	-0.270134498620318	0.16977923060383	-1.59109272470825	0.111588709594428	0.620797683157646
EDEM3	46.5645090772555	-0.0386029776979546	0.0499345692931653	-0.77307120586776	0.439480240874076	0.847868242932119
FAM129A	139.314797223049	-0.288651156847353	0.127361463364469	-2.26639321834206	0.023427318447321	0.397489956796282
RNF2	26.001304042952	-0.0674586181935891	0.0504664644680047	-1.3367018851966	0.181319966332348	0.699102616849244
TRMT1L	18.0103333325188	-0.0820400382634165	0.0665736204080726	-1.2323205161525	0.217829378942186	0.733770408655392
SWT1	18.8853689238951	-0.0527541764095329	0.0632675281463474	-0.83382705086098	0.404378449527449	0.830174719937035
IVNS1ABP	36.0672723597738	-0.145245005485256	0.0650150251259827	-2.23402213878728	0.0254816164141835	0.408366733984069
TPR	46.9087693369572	0.00223458492136075	0.041101685081493	0.0543672337747273	0.9566425838893	0.991731664279478
ODR4	31.7009666656794	-0.102374386972408	0.0412678396116046	-2.48073046556137	0.0131113474500275	0.356142772410016
AL596220.1	11.4595820393466	-0.143877664348279	0.0831784653516701	-1.72974656048268	0.0836755659888108	0.574837288249824
PLA2G4A	118.762697701487	-0.0239821539475223	0.0465765132053749	-0.514898009685163	0.60662429177058	0.910570054004074
ERVMER61-1	12.6481852693662	0.0411940604085241	0.126551957132658	0.325511049705398	0.744794321141826	0.947039390296335
BRINP3	4.94499031714215	-0.370344930082366	0.159122942121932	-2.32741379177479	0.0199432524161485	0.382406184613311
RGS18	18.6942001830974	0.06979245902256	0.0842366037180847	0.828528881056684	0.40737104577605	0.831699005376846
AL390957.1	6.3746929663308	-0.092352241837048	0.111521486932973	-0.828111643566537	0.407607276033615	0.831858829053382
RGS1	82.749767754145	0.220058925876417	0.198588695622206	1.10811406050552	0.267812559341705	0.759009135679588
AL136454.1	7.94216162186038	-0.218865852121627	0.188552298463827	-1.16077000336125	0.245735444795789	0.749328395694306
RGS2	10.4804159000091	0.296970319221478	0.206732211096267	1.4364975716493	0.150860806844297	0.667804220341173
UCHL5	17.9191379833155	-0.0996646699748915	0.0604853403676261	-1.6477491797043	0.0994041515269208	0.600345762117833
TROVE2	21.5975004850689	-0.03614195925841	0.0557427253441027	-0.648370868760073	0.516745107238144	0.882401624727263
GLRX2	4.77493641953804	0.116236796020207	0.101867371168243	1.14106013227958	0.253844900365016	0.753546243649519
CDC73	68.825817709635	-0.0706112356975794	0.0378312996525566	-1.86647660392517	0.0619747143811339	0.523289436175838
B3GALT2	1.14936326491558	0.00295062322875298	0.217018457142806	0.0135961856313971	0.989152147615505	0.996851719031025
KCNT2	3.64035999328736	-0.505215007127677	0.167563835321136	-3.01505993915353	0.00256928475511197	0.239713017844417
ASPM	2.06173856690975	0.103122570318302	0.490646616380809	0.210176870430641	0.833529631101602	0.968658193376212
ZBTB41	11.5483895676402	-0.189972770605218	0.067533503144354	-2.8130151963115	0.00490793316864374	0.291194308238676
CRB1	2.80031401870556	0.117865200276135	0.16172910916548	0.72878160823563	0.46613526355336	0.861253519224137
DENND1B	35.3894707678267	-0.0998768225638212	0.0638624112394992	-1.5639375436242	0.117832236559597	0.630911725632628
NEK7	93.5728725449759	0.0556736706290317	0.0491559074851482	1.13259368969747	0.257384919831488	0.755299492850184
PTPRC	359.631155062078	-0.00916014732440322	0.041721766016532	-0.219553202057017	0.826219141391358	0.967291888074014
AL157402.2	5.06163125750599	0.0568265831080407	0.156759417034253	0.362508257450484	0.716972254016798	0.940030514962715
MIR181A1HG	61.9144704479799	0.20061814792766	0.130925415807614	1.53230865596375	0.125446286095534	0.639829333832117
LINC00862	15.1905841228183	-0.246998643842905	0.119932584829829	-2.05947903310322	0.0394483715430681	0.465063615623816
AC104461.1	2.02975091316697	-0.0314988871224524	0.18279492767436	-0.172318168360591	0.86318740170876	0.976376713888751
ZNF281	7.78914213855096	-0.0669660094731835	0.0931348523808082	-0.719022017658588	0.472127353705079	0.862367629981662
KIF14	1.8250084804752	-0.0754344983401919	0.293058906844745	-0.257403875392722	0.796867011526482	0.959270884792015
DDX59	11.464388733627	-0.0268394585655158	0.0823801102678224	-0.325800226271356	0.744575507524857	0.946925834180048
AL445483.1	1.09303325530109	-0.34187203763264	0.218091508582701	-1.56756234965013	0.116983304592503	0.628943909576829
CAMSAP2	84.0470033755038	-0.0444339732515262	0.0354328836761544	-1.25403209226884	0.209830340984396	0.726989786421736
KIF21B	18.4091357980026	-0.0243737461710213	0.0815461840265718	-0.298894993824348	0.765020166955545	0.952237356278343
AL358473.1	1.51614301695555	0.169947739176183	0.188236836420373	0.902839966969344	0.366610835913741	0.814546214408654
TMEM9	5.02647067862298	0.0467682319839416	0.106992826930725	0.437115583591625	0.662027526257115	0.926222631665924
TNNT2	1.20458116944871	0.473302430521563	0.220371337357241	2.14774950407593	0.03173366040887	0.438338154044692
PHLDA3	3.04535287722193	-0.137601518934085	0.140206853493653	-0.981417922914266	0.326386691287814	0.791646099661971
CSRP1	4.27165467107819	-0.0726348358417648	0.118477828449924	-0.613066907049739	0.539832100667384	0.889160701282634
AC096677.1	5.23779483378065	-0.229318286480472	0.120681134488598	-1.90019995629174	0.057406884026166	0.511971291389344
NAV1	35.4808868612422	-0.0271500207096339	0.100571988840703	-0.269956088395916	0.787194036113153	0.957248730155874
IPO9-AS1	10.1465311175477	-0.105501580210781	0.11569978415069	-0.911856327003803	0.361844354290191	0.81382559704048
IPO9	48.3464538339092	0.0209203623350356	0.0379862353217976	0.55073534288961	0.581815112949596	0.903529823665295
SHISA4	1.68278972147414	-0.088006134018362	0.169555731323479	-0.519039570832693	0.603733146924616	0.909794720225428
TIMM17A	8.70335888472923	-0.0798236220615223	0.102446444810613	-0.779174154936152	0.43587713242515	0.845654612474047
RNPEP	25.8953462399318	0.145596256442314	0.0538337596131284	2.70455300704667	0.00683963563548647	0.299671962553585
GPR37L1	1.2731209467505	-0.142315140651146	0.226843583374804	-0.627371242042167	0.530415914051679	0.886293154019507
ARL8A	15.5646805488455	0.0481614925743459	0.0622061353396598	0.774224155083306	0.438798246279363	0.847234931785668
PTPN7	10.406950602187	-0.134179681052072	0.14458319085455	-0.928044818066413	0.353384321896447	0.8090023500639
LGR6	1.26328961690708	-0.0826743867254697	0.303874681933993	-0.272067373955913	0.785570215414926	0.957040095584851
UBE2T	1.54616665316949	-0.114817708612973	0.188740901125146	-0.608335066371452	0.542965268222701	0.889918051985313
PPP1R12B	77.0762683448618	-0.0813044462273937	0.0377798712067544	-2.15205726304482	0.0313928445746869	0.436532169398861
KDM5B	27.9902132783579	0.132043765021227	0.070153823227233	1.88220340598585	0.0598084033971348	0.517535318766828
RABIF	4.44237775855967	-0.0776357267561639	0.114118654975452	-0.680307060864537	0.496310054623157	0.874334689283108
KLHL12	14.4323987452043	-0.0385015606222472	0.0586205153326523	-0.656793281392416	0.511313844848875	0.880643727747266
ADIPOR1	13.1105177779427	0.0152039507157049	0.0722719210442146	0.210371476169886	0.833377753234234	0.968658193376212
CYB5R1	10.0757845282425	0.107907179376747	0.0739578727926042	1.45903573618653	0.144555272115647	0.662610504933504
TMEM183A	4.90420468810103	-0.0188738693875814	0.0898458038532504	-0.21006957006483	0.833613375126354	0.968658193376212
PPFIA4	4.82708228631355	0.193352739120091	0.155164891584303	1.24611139250556	0.212723502903035	0.730281971664248
ADORA1	4.96439750859135	-0.136731245414563	0.178108191719959	-0.767686449983985	0.442673488182077	0.850408086060378
MYBPH	1.69134398961246	-0.0446928798413757	0.352186768237692	-0.126901075997302	0.899018695005172	0.982494119081318
CHI3L1	9.71068615363227	-0.390025558630282	0.266865269996011	-1.46150736900351	0.14387625474993	0.661063946164757
CHIT1	2.4664610784422	0.187762465572306	0.184314957071301	1.01870444241631	0.308343302928963	0.780305488848047
BTG2	40.515541537957	0.0479282485427135	0.105690304006986	0.453478197390231	0.650204439444894	0.924160849295901
ATP2B4	61.6229153412236	0.0997124451936319	0.0926792431289302	1.07588756475835	0.28197754400281	0.768335811474238
SNRPE	4.16811830021503	-0.162759335386541	0.112905440516486	-1.44155440731641	0.149428118250555	0.667565578339474
PLEKHA6	7.99068156399244	-0.135510698703534	0.104473570393393	-1.29708114878501	0.194603267005829	0.712053092812237
AL606489.1	2.2019008572346	-0.140526170723179	0.155894170440081	-0.901420305367933	0.367364889212682	0.814546214408654
PPP1R15B	8.82146601752765	-0.0899042771278781	0.0845201043134298	-1.06370286523171	0.287463326075491	0.771742099576103
PIK3C2B	26.5049252104309	0.051238088291936	0.0717959931180067	0.713662226354598	0.475436069329549	0.864009247709992
MDM4	92.084717720943	-0.0308008337742811	0.0385494237317615	-0.798995958761991	0.424292755292279	0.839990874723775
AL512306.3	2.52088838580299	-0.10522161871793	0.142288511582791	-0.739494830239381	0.45960657780105	0.857570258319773
LRRN2	1.43434951912697	-0.393094718455763	0.193068000158164	-2.03604283534161	0.0417460541284056	0.470535328532798
NFASC	5.69498611458136	-0.0938161310444299	0.128390233290139	-0.730710807514634	0.464955812824142	0.86074004143394
CNTN2	3.82213636322546	-0.174040730559944	0.158754781645099	-1.09628654177496	0.272953397129185	0.761301714616113
RBBP5	13.1537039794995	0.0222131760028659	0.0670085933549961	0.331497422803454	0.740268787352838	0.945254709335805
DSTYK	23.6209626077019	0.0144020358403057	0.0564084856650653	0.255316831687704	0.798478400835565	0.959900066947409
TMCC2	3.45788893966531	0.108958165692372	0.125623080804801	0.867341932663446	0.385754687569635	0.822382978809999
NUAK2	6.71608564879559	0.00312361762690301	0.120119643687399	0.0260042198845675	0.979253972609273	0.995372628580445
CDK18	21.3354531283865	0.0540224019703491	0.0834813058897949	0.647119752075573	0.51755444262031	0.88272214000223
MFSD4A	2.87801189421407	0.0545512425393267	0.156114338265614	0.349431340806845	0.726765507844355	0.94213083420963
ELK4	28.071463696088	-0.0657233930879672	0.0497271248304645	-1.32168093997067	0.186274418129898	0.702872444870351
NUCKS1	68.7744639810083	0.0235888410345091	0.0384255337814162	0.613884537523781	0.539291628635754	0.88901855716841
RAB29	29.7416901762605	0.0209202849967422	0.0532831845978093	0.392624524128055	0.694596823585169	0.932428857032716
SLC41A1	5.44649618058819	0.18937134016371	0.0972250295719908	1.94776325599869	0.0514432972688502	0.495764453114244
RAB7B	1.4889154411606	0.14734885024781	0.392960319309936	0.374971321548609	0.707681795225706	0.93577043869181
RHEX	1.80753489480029	-0.547405864913066	0.301365122288411	-1.81642076148809	0.0693058528097668	0.538084500664051
FAM72A	2.85482629222387	0.0798599433933533	0.138634376360097	0.576047193272761	0.564583283111439	0.896602016866
SRGAP2	935.609993736953	0.0818631773321494	0.038031523199107	2.15250850994239	0.0313573257616483	0.436532169398861
IKBKE	32.8193534797368	-0.239122764365108	0.0989470047102233	-2.41667511882148	0.0156629899767608	0.369510016239289
C1orf147	3.11749717525365	-0.342956426593056	0.196644956381076	-1.74403876358998	0.0811523307478856	0.569823343328349
RASSF5	19.9650123258761	0.025162319267001	0.091260230329399	0.275720532111074	0.782762724348117	0.956737346969039
EIF2D	7.8944762123624	0.0431545178974563	0.069543273940398	0.620541936729091	0.534901053132264	0.886867790791899
MAPKAPK2	31.1359154409617	-0.0143854943675299	0.0548636877338619	-0.262204291430653	0.793163945027725	0.958847077252086
IL10	2.13261182481267	-0.452797243178987	0.209861804606006	-2.15759720559474	0.0309591621564218	0.43636605088563
FCMR	1.62690988843851	-0.437553635719673	0.249663522158998	-1.75257335126843	0.079675268866546	0.567911329904066
PFKFB2	17.8494100159223	-0.0162533494401706	0.0730631046215788	-0.222456320797656	0.823958672314247	0.966542329591711
YOD1	4.23863972722034	-0.100398090212872	0.115901554726314	-0.866235922804906	0.38636079739995	0.822778603745145
AL596218.1	1.13137912971478	-0.192667898315424	0.237202675148185	-0.812250107192344	0.416648132977723	0.836096225016174
CD55	21.0615164518494	0.0337891063887816	0.137256129730301	0.246175573033968	0.805546323690963	0.961251617796122
CR1	6.01218098388105	0.156631222068104	0.245855317004166	0.637086982607131	0.524068187216825	0.883951409918287
CR1L	1.37433593203059	-0.434849304184061	0.237852677652523	-1.82822959352734	0.0675151013612645	0.535533128688693
CD46	35.5211839588076	-0.0191825197407763	0.0475317094138115	-0.403573108927623	0.686526663523204	0.930320140928424
MIR29B2CHG	110.250454569516	0.0762286045632076	0.0570388714125189	1.33643255337056	0.181407932022811	0.699118635317731
PLXNA2	23.401826481615	-0.141510868521864	0.123184224369005	-1.1487742789041	0.250649067979558	0.751528845385819
CAMK1G	1.71450151721326	0.0823430196260504	0.190836824295454	0.43148391265706	0.666116547468718	0.927251744920112
TRAF3IP3	62.0942018491879	0.0528781589145124	0.0705189852845327	0.749842878498004	0.453349340660533	0.855466842780554
UTP25	7.46393056044328	0.114900139008877	0.0857463359613543	1.3400005693615	0.180245159823795	0.698183831289548
SYT14	4.79098558663322	-0.292324549963765	0.153373233142672	-1.90596849250636	0.0566542936142433	0.510456961460997
HHAT	11.5641986346551	-0.0210648978556024	0.0994327581926495	-0.211850684205999	0.832223525548471	0.968658193376212
KCNH1	2.50030567649088	-0.0893970771064723	0.16088458254248	-0.555659689037435	0.578443518697664	0.902752984504237
RCOR3	49.89878448357	0.0162692134316006	0.0493943708424129	0.329373836616032	0.741873140873644	0.946081683690267
TRAF5	10.1814113214703	0.0611837923793831	0.0891130433419164	0.686586273848016	0.49234348062312	0.871751258741214
LINC00467	6.06832354165185	0.129039177661788	0.149820003992831	0.861294715143399	0.389075745651856	0.824338858887996
SLC30A1	7.7444428825943	-0.0439100581082767	0.095251612536823	-0.460990181046034	0.644805649728087	0.922837868825838
LPGAT1	53.5722473560619	-0.00348130397570901	0.041113510314757	-0.0846754254029109	0.932519433473199	0.988463262273163
INTS7	16.0170460861755	-0.160093646453643	0.0735869370715966	-2.175571546046	0.0295873128947877	0.428196650162129
DTL	1.94451640029134	-0.0774469939221332	0.399632337405678	-0.193795613300218	0.846335921978163	0.97277833913297
PPP2R5A	31.54084296464	-0.0618193744656499	0.0477631794051928	-1.29428935082426	0.195565493469472	0.712053092812237
AL360091.3	6.88548887558144	-0.092021825768873	0.105311493536458	-0.873806103006372	0.382223856269515	0.821576107710916
TMEM206	16.3294338665382	-0.131421837698827	0.0552549936737723	-2.37846082246877	0.0173850842290991	0.373737184220267
NENF	7.63128022095538	0.0303263011579253	0.0910243743398191	0.333166817985574	0.739008364049754	0.945155776470957
AC092803.2	1.7994311615441	0.161428500543792	0.182951517784868	0.882356716677336	0.37758393441956	0.817609010134806
ATF3	5.87096726860672	0.462877068104735	0.198696806009181	2.32956471420757	0.0198291689355084	0.382406184613311
BATF3	15.9097802251083	0.0899717873681013	0.0946382813901425	0.950691264111151	0.341761124135047	0.800801447895779
NSL1	58.5967829181922	0.0133617741693136	0.0408594837454916	0.32701769441196	0.743654502148082	0.946925834180048
TATDN3	30.1037224937256	0.165030766729686	0.0617858240812256	2.67101344335444	0.00756226180912692	0.306216777556658
SPATA45	1.31650843823583	0.118266387040867	0.188835835677294	0.626292073306333	0.531123384591681	0.886293154019507
FLVCR1-DT	4.81450570842437	0.192891830816398	0.112604048948559	1.71300972405101	0.0867107506617665	0.580178042751607
FLVCR1	16.2609785394222	0.0110634882390056	0.0636391407531208	0.173847228420712	0.861985526574049	0.97632361305136
ANGEL2	22.3749692789776	0.00611979063458811	0.0571638247584922	0.107057053310257	0.914743717784494	0.985014851454141
RPS6KC1	104.342654088041	-0.142229515826385	0.0375788398272922	-3.78482987979551	0.000153813759067599	0.0797090261030406
PROX1	7.90137667940108	-0.0916561804408128	0.138696333149074	-0.660840689582603	0.508714485334413	0.879599523389909
SMYD2	16.4010456553849	0.0261801302379431	0.0688822698366291	0.380070666951533	0.703892959229624	0.933953071469756
PTPN14	34.0676705983272	-0.0370290255440099	0.131717192781725	-0.281125225659588	0.778614353765054	0.955874498373278
CENPF	3.53441857873277	-0.00593986035212375	0.260714915279701	-0.0227829709924779	0.981823391679282	0.995745807321372
KCTD3	15.6894637364045	-0.0802023362326007	0.058461628650349	-1.37187995073281	0.170100812782727	0.686855515734917
USH2A	2.06668528053406	-0.0131019885890579	0.1515563124328	-0.0864496396009065	0.931108987900859	0.988301148547466
ESRRG	18.5594221110779	-0.0936649296591582	0.237088364288891	-0.395063376223002	0.692796116549923	0.931876917908925
GPATCH2	55.7075196189588	0.0148489419764747	0.0576490139225667	0.257574951696825	0.79673496320506	0.959270884792015
RRP15	15.6433411299732	-0.118136326637966	0.0862609004591887	-1.36952345743085	0.170835707446171	0.687697465464686
TGFB2	3.52445079509859	-0.0273932018735319	0.181918484711711	-0.150579540704411	0.880307401499826	0.9786975294081
LYPLAL1	46.2928178541847	-0.0297400650197128	0.0521844340326795	-0.569902990632967	0.568743496381636	0.898671004563001
AC096642.1	1.87826599085275	-0.0665967790470564	0.161334514997425	-0.412786929369201	0.679762728571313	0.929013960475441
ZC3H11B	2.93265196054627	0.0634659212933098	0.15283007697648	0.415271146549752	0.677943420943934	0.928585841031606
SLC30A10	2.77305553057558	-0.0868381532373584	0.205511612044008	-0.422546212224558	0.672626377375194	0.928165531394618
EPRS	26.3653579415732	-0.190671113310474	0.0689154273035379	-2.76674063806734	0.00566197808072505	0.298110878314967
BPNT1	4.05588417212076	0.0481577767954896	0.100444606337822	0.479446120118407	0.631621290000755	0.919534382327631
IARS2	15.9217506271125	-0.115356851792787	0.0536272045015753	-2.15108829305839	0.0314692313602494	0.436532169398861
RAB3GAP2	64.441637125326	-0.0191017056636238	0.0350601544363749	-0.544826626428257	0.585872764021987	0.905098136642393
MARK1	3.81084237958055	-0.429973867674752	0.171934698386408	-2.50079752202446	0.0123914000964183	0.350544903121314
C1orf115	1.76692468114335	0.0764655194752701	0.175982953110836	0.434505263854229	0.663921573188128	0.927115476575259
MARC2	2.35700952439352	-0.141681344834047	0.170913586442113	-0.828964787313925	0.407124332903486	0.831512948879942
HLX-AS1	4.09818827885878	0.283649516128846	0.15661134694583	1.81116835823497	0.070114794582551	0.541149147661569
HLX	5.09046537443814	-0.0623469612566889	0.158392674746034	-0.393622756586791	0.693859577536799	0.932404804335281
DUSP10	20.1030508975253	-0.0699186409029303	0.118655823352008	-0.58925587407124	0.555689640656786	0.894969833674624
AL356108.1	6.71153570809454	0.0166197522876192	0.142901420479491	0.116302218913243	0.907413027109626	0.983809262076707
AL513314.2	8.73886140536754	-0.0439400589576074	0.0798719256317047	-0.55013145870826	0.582229210924102	0.903734675122751
TAF1A	6.41541513039915	0.0289365852739482	0.086156341490371	0.335861351275951	0.736975422963444	0.944796265419368
MIA3	37.6098873580939	-0.0880702583461584	0.0494598003897604	-1.78064322241768	0.0749707540234173	0.557891429864944
AIDA	55.146935396995	-0.0566818880912141	0.0850480623239568	-0.666468894674013	0.505111439160466	0.878915084890389
BROX	23.3098165235999	0.0958687618042958	0.0691034075576596	1.38732321881961	0.165343226086864	0.683047039039001
FAM177B	70.5299191880572	0.0853787103360121	0.151055305068572	0.565214907859436	0.571927597910693	0.900055756691459
AC093152.1	86.4416323840394	-0.0253991224179496	0.0740164554371983	-0.343155076366772	0.73148179881237	0.943808877052479
DISP1	5.85840612831189	-0.121790880608545	0.111173921050198	-1.09549865164468	0.273298235912246	0.761342904633914
TLR5	70.8851387497197	-0.071414226243765	0.0806050627010914	-0.885976933094031	0.375629957290787	0.817363511589291
AL359979.1	2.46241567153362	-0.516264286443792	0.248204824742221	-2.07999295331979	0.0375261792112897	0.456508108645547
SUSD4	4.23757127825305	-0.125382308728682	0.138694580392134	-0.904017362280384	0.365986195044843	0.814546214408654
CAPN2	7.54206375972498	0.00934778346236988	0.101180583249328	0.0923871276698926	0.926390466318515	0.987110357489684
TP53BP2	16.1945741241473	-0.0322851320487224	0.0646492180157592	-0.499389366795626	0.617505108627002	0.916073569071393
FBXO28	55.225280999855	0.0388586486045813	0.0415476233884757	0.935279696777067	0.349644175798845	0.805504400513819
DEGS1	20.8887784828601	0.0254318487639345	0.0581961016531553	0.437002617726983	0.662109449603383	0.926231373527715
NVL	37.6266061653926	-0.0384678590072517	0.0457220820269015	-0.84134092985132	0.400156967248644	0.828297302468694
CNIH4	12.0053187287697	-0.0721428969422552	0.0974508206146494	-0.74030055865338	0.459117642062721	0.857214451615352
WDR26	68.0132428874251	-0.0491642924667564	0.0386771853708329	-1.27114452603968	0.203677237429621	0.719781376004785
CNIH3	16.2631233756242	-0.037946181587454	0.076171306475109	-0.498168973901661	0.618364948691523	0.916073569071393
DNAH14	6.55466263993183	-0.153665284479037	0.14610418825788	-1.05175139954107	0.292913622155436	0.774854064673222
LBR	24.2993353621797	-0.0293372897409031	0.0499354850535507	-0.587503850407018	0.556865365249274	0.895305797931197
ENAH	4.65219957210326	0.030333794202701	0.12870351082475	0.23568738730061	0.813675257696798	0.963224365004704
SRP9	12.9935940110548	0.041057950233306	0.0646749886114102	0.634835059345683	0.525535994943711	0.883971065977426
EPHX1	7.64066273802612	0.0509344874490177	0.106947578456905	0.476256575267312	0.633891598197402	0.920211333373628
AL591895.1	8.72767708027114	0.0144077001666538	0.0934047718886439	0.154250150986188	0.877412500556583	0.9786975294081
TMEM63A	30.1715729251201	-0.0223089139115304	0.048896039710124	-0.4562519591318	0.64820880562966	0.923608389048213
AL117348.2	3.83607327528295	0.0294338407410584	0.122730694208791	0.239824608919633	0.810466228459271	0.962420860616799
SDE2	3.85800692351396	-0.192770519649477	0.11582016633181	-1.66439512007964	0.0960334946374937	0.592508329060983
H3F3A	24.6882553677771	0.0992729839523775	0.0873340954617619	1.13670363707886	0.255662198377948	0.754749682187651
ACBD3	38.3148106181796	-0.0269310552656749	0.0456083951693508	-0.590484606302761	0.554865803103049	0.894618768364252
LIN9	5.56263826796255	-0.0153153821875587	0.118981773441939	-0.12872040602952	0.897578888060953	0.982152943881421
PARP1	27.1026299708808	-0.0560334189200588	0.0500667476896565	-1.11917433238099	0.263065773371414	0.756443353289897
ITPKB	58.6754334163402	0.134994550384366	0.0590152743239449	2.28745103586841	0.0221695103010131	0.391094421488236
ITPKB-AS1	1.57125067091607	-0.00610125045491655	0.222201753874848	-0.027458156150977	0.97809431380686	0.994847008544014
PSEN2	3.70787793513021	0.0237068629001708	0.105518847334282	0.224669464262322	0.82223642131254	0.965806294103857
COQ8A	14.271397894846	0.0795289046394839	0.0649011379924116	1.22538536456452	0.220430058572037	0.735221341159489
CDC42BPA	17.1431570694224	-0.21121969748173	0.108648807175573	-1.9440590557097	0.0518883299833693	0.496798702965875
ZNF678	26.6166371389938	-0.0288787875524481	0.0517394781760352	-0.558157688683923	0.576736710467484	0.90188066007924
SNAP47	5.46917344088817	-0.0880025368390496	0.0890639844228825	-0.988082190677736	0.3231123970734	0.789167886699028
JMJD4	3.54728547616345	0.0561603724380146	0.107461233792464	0.522610530849433	0.601245310653556	0.909123183523879
ARF1	44.6217223461647	-0.0126899695272775	0.0554086783579367	-0.229024945249569	0.81884952784673	0.965104726478783
C1orf35	7.61414218606998	0.110730570114696	0.0889053747466466	1.24548791825291	0.212952453840799	0.730281971664248
MRPL55	5.3845723781549	0.19709726899246	0.11673044825933	1.68848207071549	0.0913187278366769	0.587855611762331
GUK1	19.9532569079141	-0.0160659705236196	0.0787448594402557	-0.204025642280929	0.838333460706846	0.969922872090444
IBA57	2.94687751064829	0.0101832897505086	0.122216358448722	0.0833218227065826	0.933595648616399	0.988848987784955
OBSCN	3.50480923018755	-0.0411704390793179	0.133387684048452	-0.308652476973534	0.757585897642956	0.951084986170537
TRIM11	7.72891782142159	0.0742704267111236	0.0756238418272937	0.982103327687835	0.326048946259061	0.791577137563163
HIST3H2A	3.60505806100511	-0.0818419418346047	0.171532278023386	-0.477122689546785	0.633274758621982	0.919947062278677
HIST3H2BB	1.45467766887115	0.372551135282769	0.235988619980222	1.57868263017934	0.114408870918247	0.623468045389654
RNF187	7.97016541126934	0.0259595920682862	0.0956325234688799	0.271451501295308	0.78604379608086	0.957063097370197
RHOU	7.76344745321158	-0.280264905614609	0.149358349353365	-1.8764595807867	0.0605921998617166	0.519241193275668
RAB4A	16.2585442601488	0.110731136680383	0.056428125367475	1.96233945322961	0.0497229767814217	0.493827850259718
CCSAP	13.8403680911345	0.101571885620109	0.0855969402972644	1.18662986395736	0.235373650850422	0.743741469315031
NUP133	23.0711079205717	-0.00330653814581839	0.0498267394417418	-0.0663607168131971	0.947090644673678	0.990394217071637
ABCB10	19.4441862098978	-0.0334532159669566	0.0576441213782121	-0.580340460867896	0.56168504731602	0.896165875554968
TAF5L	14.5498813318494	-0.0347138513293982	0.0569312397203985	-0.609750490238493	0.542027102734742	0.889615291617289
URB2	6.94131595401494	-0.169218733180995	0.100101027665521	-1.69047947985535	0.090936260788782	0.587855611762331
LINC01736	26.5498256362758	0.134872838692922	0.127379957910086	1.05882307472676	0.289680362846774	0.773791169976019
GALNT2	244.386725149248	0.129830277120424	0.0517574247479501	2.50843773144965	0.012126633932028	0.350544903121314
AL136988.2	1.50132145583337	-0.12561451550088	0.195601202460066	-0.642197051557111	0.520745247171936	0.883763544513427
PGBD5	14.5948266343829	-0.323649544084926	0.149946285948825	-2.1584365497081	0.0308939066062948	0.43636605088563
COG2	17.8114613248277	-0.0474374474286882	0.0557446141928196	-0.850978127942601	0.394781502763933	0.826027673370756
AGT	1.40425919058251	0.322156007313381	0.217374560993327	1.48203177888543	0.138331839395823	0.653721428463459
C1orf198	2.14780560113428	-0.196692640571835	0.145732179659909	-1.34968571135662	0.177116817579934	0.696812543088742
TTC13	49.5377107912753	0.0088699305928425	0.0379298438306277	0.233850965283442	0.815100681754986	0.963413137551862
ARV1	8.30909686651512	-0.0415130801041566	0.0762656337508702	-0.544322233520847	0.586219749707704	0.905098136642393
FAM89A	16.3403618880997	-0.0334737810818247	0.106533693735657	-0.314208396499267	0.753362765916718	0.949283323892078
C1orf131	9.75904082221173	0.000345089578614404	0.0793775127011057	0.00434744761924994	0.996531249592442	0.998476649786864
GNPAT	27.9402151477312	0.00315859025175457	0.0445868490887867	0.0708412977437541	0.943524063524208	0.989368747654088
EXOC8	3.55428358706657	-0.0699179912591181	0.120154329301748	-0.581901556651618	0.560632991924115	0.896165875554968
SPRTN	6.32518475351683	-0.0502477099610211	0.0992546534297973	-0.506250419750457	0.612680863938856	0.914408214317717
EGLN1	57.7769675084577	0.117075239742203	0.0659305984425418	1.77573452248024	0.0757766844279524	0.559890350598511
TSNAX-DISC1	3.46858151716381	0.129388462842382	0.127602721216797	1.01399454187619	0.310585356735679	0.781001253131837
DISC1	506.559071330417	-0.032007133158649	0.0358678182841594	-0.892363536167031	0.372198109038868	0.816765608162334
SIPA1L2	166.463125444918	0.0178016307355815	0.0763037636813769	0.23329951075436	0.815528838487165	0.963575181936944
NTPCR	10.5111852856893	-0.0746963278722589	0.078002485471236	-0.957614714723465	0.33825707640856	0.799269829720334
PCNX2	235.705252999626	0.108989783642915	0.048219124231386	2.26030201460965	0.0238025130390877	0.400327071154398
MAP3K21	8.67310665837603	0.0947336569585431	0.0987932226411875	0.958908459769669	0.337604862600369	0.799251172293684
KCNK1	3.5161997940324	-0.0426916926806354	0.1638765410599	-0.260511311774824	0.794469390933026	0.958847077252086
SLC35F3	11.1946359846043	-0.218354053925239	0.131132335688512	-1.66514271845131	0.0958842858163704	0.592508329060983
AL355472.1	3.67565373066587	0.158982325966337	0.156701475853071	1.01455538373745	0.310317816283989	0.780880952296294
COA6	6.50871174667029	-0.0990237651717912	0.101163457087682	-0.978849161767607	0.327654514589997	0.792847790734609
TARBP1	27.8757169741634	-0.0241311512816922	0.0869955958296408	-0.27738359685411	0.781485575476208	0.956539409349168
IRF2BP2	24.1677138634912	-0.0160330700049454	0.0847713467080103	-0.189133128439853	0.849988477296927	0.97393218957131
TOMM20	17.7333071446357	-0.0858512650252819	0.0794160022699527	-1.08103231806424	0.279682737965966	0.766022608597085
ARID4B	150.817975843059	0.0467198458496275	0.03309762116765	1.41157715271973	0.158074503584483	0.675604423723059
TBCE	2.84744779157225	-0.155309934185027	0.142925024637997	-1.08665319161846	0.277190107892933	0.763886942534116
B3GALNT2	24.7111151377964	0.00099237954712396	0.052663899353466	0.0188436397476642	0.984965840509744	0.996397968807059
LYST	201.582543218121	0.0203070444384922	0.0471806835785586	0.430410136060868	0.666897323378811	0.927251744920112
GPR137B	24.428914706148	0.138211595017065	0.0831416116481075	1.66236367418566	0.0964398778238683	0.593041285497138
ERO1B	31.6218278561304	-0.0604187247542899	0.0664082015622766	-0.909808176293257	0.362923681848318	0.81385949726545
EDARADD	2.06215117067091	0.130636815921457	0.16718013358185	0.781413515604702	0.434559324438268	0.844880262568905
LGALS8	27.3438878319255	0.11185661676557	0.0597568962371211	1.87186122120052	0.06122580576898	0.521871918568215
AL359921.1	4.054752065595	-0.213447451645608	0.124566103458656	-1.71352756262824	0.0866155270900147	0.580178042751607
HEATR1	23.5141562339371	-0.0939822862756449	0.0712345605965686	-1.31933552321473	0.187056966870786	0.704517220540048
ACTN2	2.47392449965802	-0.167793326668138	0.173147901676853	-0.969075137747217	0.332507701405854	0.796147979768506
MTR	54.9990576439163	-0.0030797870831724	0.0356202398531073	-0.0864617165935153	0.931099387800423	0.988301148547466
RYR2	21.9423455589765	-0.198469372003696	0.128792110591864	-1.54100566480066	0.123315407292869	0.638454377834739
CHRM3	10.5307228656901	-0.487948707912799	0.142999417607034	-3.41224262362868	0.000644307384887692	0.162444586460018
FMN2	9.59471735011832	-0.198980781337266	0.126126234695624	-1.57763197971825	0.11465018111141	0.623468045389654
GREM2	1.18790994679332	-0.244441204913984	0.265468574776872	-0.920791491495513	0.357159298054985	0.810730733272499
RGS7	16.9538934656336	-0.244242878778688	0.139059045718884	-1.75639691410251	0.0790206594030334	0.567911329904066
FH	4.42663382447592	0.152059156459467	0.0968924309338327	1.56936052686414	0.116563956235974	0.627863798750817
KMO	4.83070364637513	-0.129797966061331	0.180152770896795	-0.720488313419773	0.471224392613826	0.862121673615951
OPN3	6.71906086675421	-0.00757276897253383	0.0993502881731958	-0.0762229190451098	0.939241748968106	0.989138665227783
PLD5	3.16169340659156	-0.206217736155201	0.13782246244865	-1.49625636120116	0.134586862310157	0.649478777118624
CEP170	244.601740491081	0.0138068046537248	0.0285893806277043	0.482934724383129	0.629142085163773	0.918888570092928
SDCCAG8	381.133315387345	0.0529429580705056	0.033165626099332	1.59632017535082	0.11041732790097	0.617194639931871
AKT3	274.257431870239	0.125052564367288	0.0641742790896926	1.94863995577588	0.0513384370103076	0.495764453114244
ZBTB18	11.8304433888535	0.0664612994727035	0.0704214824402124	0.943764561178174	0.345289974052429	0.803458908210405
AL645465.1	5.43799143325822	0.00769245044885072	0.114322763061905	0.0672871285020054	0.946353123632936	0.990101975810201
ADSS	15.2765175137788	-0.0189885354078254	0.0650635856076142	-0.291845818678693	0.770404511198584	0.954552359474857
CATSPERE	11.3059778426075	0.0652279998766524	0.0907046453348248	0.71912524034322	0.472063756861084	0.862367629981662
DESI2	24.5560909939624	-0.0937096821973029	0.0460042318793883	-2.03697960750625	0.0416520856036146	0.470535328532798
COX20	17.5293226675288	-0.103574759474469	0.0716674650529752	-1.44521310189928	0.148398037361203	0.667338216018863
HNRNPU	107.028535877956	-0.0332014847406638	0.050593296897323	-0.656242758957671	0.511667940965968	0.88074145994493
EFCAB2	22.686866536277	-0.0865189922891263	0.0836991828414772	-1.03368980857304	0.301281199034758	0.776488909806792
KIF26B	50.1264220279278	0.0488423204830407	0.15436398917667	0.316410069107119	0.751691275226553	0.948940523196736
SMYD3	281.322293450577	-0.00656604396937238	0.0390732419473224	-0.1680445144077	0.866548259552078	0.977411165129609
TFB2M	4.52204122301609	-0.128948155213368	0.110405525331094	-1.16795019838605	0.242826853904285	0.748482732405758
CNST	31.7044878402812	-0.0502164632167951	0.0406981004420553	-1.23387732280753	0.217248620903449	0.733539061082055
SCCPDH	8.05023941478964	0.0981970248177644	0.0812336378411838	1.20882220010564	0.226731160718795	0.738220250460526
AHCTF1	38.2575751293312	-0.118652306080291	0.0493967065490653	-2.40202868509937	0.016304429851553	0.369510016239289
ZNF669	1.43017404124487	-0.21811072047166	0.172513260042939	-1.26431278625986	0.206117782057536	0.722592727542722
ZNF124	74.7360902478592	-0.0107817138288929	0.0715599681138092	-0.150666833888825	0.880238537236861	0.9786975294081
AL390728.6	23.1419025793575	0.0422620472168287	0.0753126351071893	0.56115480698131	0.574692008397307	0.901134626587856
AL390728.5	1.5786770316553	-0.0140448052115342	0.17464485550127	-0.0804192323399533	0.93590383124771	0.989034043595914
ZNF496	15.7725084081817	0.122840580685501	0.0671855160132551	1.82837891222367	0.067492703995497	0.535533128688693
NLRP3	28.761565673653	0.131502041609416	0.0779927671998912	1.68607995754764	0.0917803997971459	0.588495101162518
AL390860.1	4.16661032836932	-0.0584390372726038	0.179114762798037	-0.326265888750317	0.744223194188548	0.946925834180048
TRIM58	1.09168674984984	-0.0701278264511446	0.263213682198851	-0.266429259548008	0.789908633458595	0.958083398701629
SH3BP5L	5.38801144739336	-0.139828026760427	0.0944617760419565	-1.48026040393651	0.138803765900341	0.654445183646259
ZNF672	5.75629712077063	0.00359993548194129	0.0888759754537415	0.0405051586051509	0.967690394446201	0.99322276030524
ZNF692	12.6412178245249	0.023335932891659	0.0754626340854331	0.309238249823612	0.757140299686649	0.951084986170537
PGBD2	2.91576029762671	0.164145085540355	0.122215121316549	1.343083276211	0.179245010155607	0.697742728622964
SH3YL1	23.064219905315	-0.0618770341297329	0.0564007264761099	-1.09709640275543	0.272599252578834	0.760909849624289
ACP1	11.5446084775185	-0.0684192627259196	0.0662262622042674	-1.03311375953678	0.301550664924619	0.776488909806792
TMEM18	3.79553201772164	0.0819208229179771	0.112013566177549	0.731347333305388	0.464567025750424	0.860556118793749
SNTG2	1.39898602326894	-0.23712941881171	0.216039341507529	-1.09762146633578	0.272369815300578	0.760817853829173
MYT1L	11.1433862795009	-0.159530572343399	0.117926843052665	-1.35279269938698	0.176121865732575	0.695323280102692
LINC01250	3.89899439977235	-0.161069043647853	0.152819600917048	-1.05398157488503	0.291891352853541	0.774752642559089
AC019118.2	1.11905474009946	-0.203926198658065	0.211337679605073	-0.964930622116903	0.334579562414514	0.797783788196279
EIPR1	32.2566147586015	-0.0888910963126227	0.0743353852882007	-1.19581133491121	0.231770191599033	0.741489185990583
TRAPPC12	67.9760691740163	-0.0169913832707391	0.0363197314101883	-0.467827888891622	0.639907674951806	0.9214542281295
ADI1	5.15261244647403	-0.0116087648782459	0.103779297946171	-0.111860121507733	0.910934316521455	0.983971999582412
AC231981.1	2.56127088384109	-0.0827777488280837	0.171849212306929	-0.481688264478278	0.630027414002441	0.919293732016355
AC108488.2	5.59435113128725	-0.100886890792777	0.0913211012996514	-1.10474895020963	0.269268386386862	0.75904603097069
RNASEH1	1.76956314089564	0.022731607523943	0.164124686808817	0.138502061852659	0.889843640199157	0.980244166354312
RNASEH1-AS1	2.61474995403133	-0.0793683000429662	0.148204163090124	-0.535533539599033	0.592280971645744	0.907197083680258
RPS7	31.8029542620111	-0.180303910951827	0.103961942765383	-1.73432610199224	0.0828602386839772	0.57207954808653
NRIR	5.06501259223726	0.0355961703467493	0.195354408373887	0.182213294509444	0.85541534013668	0.975288781777443
CMPK2	5.86875647905027	0.106409271519114	0.202124005225993	0.526455387622754	0.59857184095763	0.908926027726342
RSAD2	7.99047385796021	0.156032524906193	0.18330369261391	0.851224122554053	0.394644865225488	0.826027673370756
RNF144A	6.58225929845324	-0.309655451810518	0.126641413844158	-2.44513577676551	0.0144797618690754	0.359032657973048
LINC01871	1.20447544714872	-0.696671184988813	0.324581816181133	-2.14636541623156	0.0318438362530003	0.439182121681254
LINC00299	4.23622337946668	-0.576694002844385	0.236370952116161	-2.43978372842099	0.0146960571222408	0.360404499835703
ID2	50.2025919449637	-0.155086255354001	0.144792905788144	-1.07109015120477	0.284128896169202	0.769546997144291
KIDINS220	81.4009252592157	-0.0459086974653441	0.0366129670031028	-1.2538917553842	0.209881352134869	0.726989786421736
MBOAT2	5.54706569286419	-0.293850715948504	0.153485901588708	-1.91451275268218	0.0555546712450122	0.505301380039285
ASAP2	2.23047056351588	-0.160756963138819	0.165184518485932	-0.973196305636292	0.330455746598143	0.795358059911357
ITGB1BP1	18.645565690258	0.0689662565975039	0.066465174652822	1.03762996122024	0.299442363589205	0.775524308421062
CPSF3	12.4509936840794	-0.0488405771878492	0.0663161011865508	-0.736481432321511	0.461437763266649	0.85845616160516
IAH1	11.8258244023736	-0.0156095595096346	0.0772143921942915	-0.202158678790826	0.839792675684046	0.969940300706645
ADAM17	81.5930941125702	0.00421199300829021	0.0388356057654988	0.108456992629998	0.913633194122895	0.984792882975307
AC080162.1	1.77138803770404	-0.191009400243826	0.17394883347856	-1.09807807516782	0.272170398189528	0.760817853829173
YWHAQ	28.8700746702817	-0.0382994577609075	0.0472419346264185	-0.810708919178973	0.417532850091671	0.836096225016174
TAF1B	24.2314038129048	0.0472403453329634	0.0620932806455362	0.760796415358342	0.446778675819843	0.851320548751989
AC104794.2	2.58429836113701	0.000148488013483758	0.145835242768873	0.0010181901895901	0.999187601908135	0.999575033341826
KLF11	2.93483200452118	0.00837761262827719	0.143662380069459	0.0583145888591483	0.953498047061367	0.991466072136841
HPCAL1	46.2462739609758	0.0120460640721785	0.0591106541507492	0.203788373606178	0.838518878711137	0.969922872090444
ODC1	4.50125631420016	-0.00401307147567979	0.128434220349746	-0.031246123227529	0.975073256838342	0.99437821274651
NOL10	45.2866721241113	-0.072506765605861	0.0559775309076592	-1.29528338299645	0.195222489376571	0.712053092812237
PDIA6	29.8871752197214	-0.238706455588115	0.119164489520408	-2.00316769323494	0.045159292063389	0.481654605770735
KCNF1	1.48224354704416	0.0663341778531408	0.232704766056182	0.285057237878514	0.775600290646204	0.955649069958426
PQLC3	9.76760425673016	0.242387410947169	0.0848113875485841	2.85795832320651	0.00426376388677272	0.281758266785088
ROCK2	76.9397330499952	-0.00298653389816888	0.033376591735639	-0.0894798942271839	0.928700531562757	0.987716319302125
E2F6	6.74348117999398	-0.0747156634409738	0.093073525091133	-0.802759574946967	0.422113711651772	0.838219725044578
GREB1	2.13532157947604	-0.220844663017503	0.159320499448872	-1.38616602246075	0.16569621399579	0.683047039039001
LPIN1	20.7271983969556	-0.0146991374176983	0.0632859986875693	-0.232265235953138	0.816332011841088	0.96378727813246
MIR3681HG	2.46873111521473	0.162134383966769	0.166325321883407	0.97480276683561	0.329658104403308	0.795189170688699
LINC00276	3.87075871558242	-0.041124547273761	0.158244523569786	-0.259879750313286	0.794956531654917	0.958952445527243
FAM84A	1.75729292134457	0.138404620938189	0.196557273806812	0.704143979297456	0.481343114079914	0.867053346515302
NBAS	98.4741227975185	-0.0488772802608885	0.0336741235253621	-1.45147891448684	0.14664654947749	0.665035982996795
DDX1	19.4050042013234	0.00315817186222475	0.0560014526063921	0.0563944632726236	0.955027567606285	0.991466072136841
FAM49A	113.511684063567	0.142700344020146	0.123652433314431	1.15404396173327	0.248482145996538	0.749881691420345
VSNL1	27.9189694053453	-0.0642987750324455	0.157038492624982	-0.409445951483978	0.682212423361159	0.929159606602968
SMC6	24.6705917727836	0.0159969292029602	0.0500370230505927	0.319701857298457	0.749194351701758	0.948812938666931
GEN1	5.2737375536677	-0.144154724396136	0.133249766561284	-1.08183847609096	0.279324306605299	0.765560318022791
RDH14	3.85794005976483	-0.19425021468102	0.122690157891358	-1.5832583315528	0.113362596043778	0.622543252926417
LINC01376	18.5679077872944	0.160556879683703	0.101018658605952	1.58937845640967	0.111974975434908	0.620961702234406
LINC00954	1.73325553160196	0.0729751891430429	0.191511707691807	0.38104818771957	0.703167492355326	0.93371193547556
TTC32	5.61464601048542	-0.0120806037297591	0.0864536822129794	-0.139734982021916	0.888869385897451	0.979906657388148
WDR35	11.0022345870845	0.06557489899104	0.0792509354775936	0.827433753253044	0.407991255975503	0.831994852229837
LAPTM4A	24.2792646518678	0.0638747870549628	0.0654438311316493	0.976024568709461	0.329052289362321	0.793957429554384
PUM2	158.128271861096	-0.0715080199037834	0.0242260313682751	-2.9517017796578	0.00316027988172503	0.253722805476371
RHOB	15.3973109368916	0.262615015407569	0.167108047644952	1.57152823642305	0.116060000951519	0.627401583938268
HS1BP3	14.6770349670442	0.00239331999018481	0.0630833278168204	0.0379390256191694	0.969736297489885	0.993376600700487
LDAH	30.3947968630061	-0.121077558134868	0.0624759657058145	-1.93798618023762	0.0526249086111655	0.498248656845628
AC018742.1	6.98665630230664	-0.0880354771226855	0.263442361890855	-0.334173579718963	0.738248579456325	0.945071293013259
KLHL29	2.23097183984648	-0.181709274718314	0.164574414520292	-1.10411618505809	0.269542741238501	0.75904603097069
ATAD2B	102.825519485537	-0.0165137032062699	0.0324892005832404	-0.508282841984993	0.611255001140752	0.913856433151618
UBXN2A	23.3310389491846	0.0867077926671362	0.0602221212572357	1.43979970909308	0.14992407353033	0.667626980046933
WDCP	2.44989511071045	-0.0705356841404836	0.12881110197317	-0.547590099455678	0.583973389053377	0.90472287270739
FKBP1B	1.61779276043706	0.122869472572019	0.160743025842435	0.764384469734067	0.444638160871143	0.850870237626223
SF3B6	5.50309053047272	0.029609194898133	0.0982522372651448	0.301358989090795	0.763140763461193	0.952193014363005
FAM228B	38.0415356781381	0.0803785051565231	0.0604437739859746	1.3298061960058	0.183582133960092	0.69980359308332
TP53I3	3.04453104996204	0.0289501538335078	0.134376264332722	0.215440978191103	0.829423524047246	0.968210987253917
ITSN2	190.63329905488	0.0251204798573545	0.0264645365828869	0.949212912860847	0.34251233536638	0.801003796297839
AC009228.1	1.19454327871802	-0.160925405846139	0.201379574715348	-0.799114836117857	0.424223827723753	0.839972530754761
NCOA1	231.230697374074	0.0234858829126773	0.0286763361157606	0.818998731841805	0.412787137122704	0.834572335699061
PTRHD1	1.25344655891008	0.107763459387034	0.19611890692604	0.549480216242862	0.582675937816591	0.903793507359535
CENPO	2.11551886203478	-0.0256099860575684	0.163570594442488	-0.156568398769089	0.875585009458012	0.9786975294081
ADCY3	8.87364799200888	0.0616941115168279	0.11387495539018	0.541770675610276	0.587976495029531	0.905974500248988
DNAJC27	9.03138261925346	-0.111494780791956	0.0755987514093052	-1.4748230455329	0.14026012373626	0.655203714222947
DNAJC27-AS1	3.58734453336988	-0.0794542159011861	0.143105337265386	-0.555214902668794	0.578747676740258	0.902752984504237
EFR3B	3.8841479265575	-0.0956254149422911	0.130197920111411	-0.73446192428008	0.462667257893478	0.858818527005721
POMC	1.56152061171428	-0.0511816848942777	0.211546344456443	-0.241940767285704	0.80882606059926	0.962362998486124
DNMT3A	114.740464573219	0.0532329766458704	0.0555396165957838	0.958468565480005	0.33782653514347	0.799251172293684
AC012074.1	2.51791900564279	-0.0382149237897875	0.147586463074246	-0.258932445386694	0.795687363854463	0.958952445527243
DTNB	206.21673230134	-0.0988470716264312	0.0573696643758455	-1.7229850078755	0.0848912362119414	0.577209322474462
ASXL2	85.1983797617397	-0.0400636520655633	0.0391365416866767	-1.02368912374295	0.305982134173673	0.779409515896817
KIF3C	27.3245941743001	0.159767520684136	0.0762913473360754	2.09417615840936	0.0362442907791027	0.452141235057713
RAB10	191.597268989518	0.0108499732407981	0.0355558047713207	0.305153358518541	0.760249353706704	0.951731795985274
HADHA	34.0928233378236	0.0154727654817629	0.0409744956222474	0.377619425127514	0.705713332204903	0.934974667811297
HADHB	43.7699827243274	0.0937347212790625	0.0375672601297841	2.49511731638762	0.0125915492331186	0.353522196103167
ADGRF3	2.00376340265437	-0.15469797519643	0.16855872232495	-0.917769030653904	0.358739798978478	0.811753999546483
SELENOI	26.4601849560245	-0.0241990282585823	0.0528490586855497	-0.457889484892546	0.647031841729596	0.923106102712664
CENPA	3.40590826498702	0.122256211071581	0.124702862931048	0.980380146838969	0.326898505913732	0.791939177615822
DPYSL5	1.60894217271375	0.0818687993613156	0.184208969729813	0.444434380591759	0.656728561212401	0.924282259639939
MAPRE3	9.49581476391935	0.0828975001137598	0.0822422396735016	1.00796744401489	0.313470091640269	0.783094835243839
TMEM214	8.81868329116656	-0.152752942658552	0.0858401969266208	-1.77950363731261	0.0751572290993567	0.557891429864944
AGBL5	5.25268499807192	-0.111714229107748	0.121529954906911	-0.919232046068961	0.357974212673899	0.811540223850655
OST4	7.85001459459415	-0.169657322485883	0.126160938392969	-1.34476902793344	0.178699835146322	0.69767720533725
EMILIN1	3.38219912036154	0.0271519808229546	0.141406876323691	0.192013157555377	0.847731898958342	0.972919546144749
CGREF1	1.16575344905075	0.138421649198964	0.213943792392603	0.647000072546858	0.517631896523225	0.88272214000223
PREB	6.71285098817954	-0.0855857475881451	0.0942150134724201	-0.908408802735022	0.363662276652274	0.81385949726545
SLC5A6	5.54595662236482	-0.232696645131362	0.110381231206304	-2.10811786196196	0.0350207957665163	0.447983279573386
ATRAID	4.81009032448956	-0.0517227228116051	0.111185448993103	-0.465193271961453	0.641793056388544	0.922275139791326
CAD	10.6411295434693	-0.0747449997289447	0.074386807261087	-1.00481526874249	0.314985810238461	0.78373070066737
SLC30A3	1.3419001978284	-0.346178609661781	0.209009889800558	-1.65627860955342	0.0976654102393928	0.595640444561434
UCN	3.020909233311	0.0078609299201038	0.123382542888268	0.0637118488246954	0.949199669919155	0.990926590815213
MPV17	15.9860478781816	0.00441914427953821	0.0523338657184845	0.0844413883604505	0.932705501619941	0.988463262273163
GTF3C2	28.1587112946712	-0.031098319607653	0.0479151611282894	-0.649028801643586	0.516319760017894	0.882401624727263
AC074117.1	3.29902173950512	-0.0182950500926139	0.119683890690076	-0.152861425101806	0.878507556635644	0.9786975294081
EIF2B4	8.57150836734384	0.0401772271590983	0.0756133294345898	0.531351118374626	0.595175488148251	0.907797382740237
SNX17	7.01883084552802	0.00594619938298766	0.100157091374244	0.0593687306749883	0.952658418419613	0.991246152182238
ZNF513	4.44276110564482	-0.0120738374022486	0.119871360373579	-0.100723286735218	0.919770125237626	0.985397920970915
PPM1G	24.8683511242336	-0.0665617449670976	0.0689585654670542	-0.965242599179334	0.3344233147672	0.797675926393267
NRBP1	19.9850397321677	0.0692550186327229	0.0503135816769811	1.37646767183756	0.168676889404613	0.685772692778611
KRTCAP3	1.87107945499019	0.193876063880997	0.148577449672118	1.30488216286418	0.19193297587449	0.709470798728267
IFT172	15.2742327246739	0.00721896751715968	0.0626362665770029	0.115252199910174	0.908245224750778	0.983809262076707
ZNF512	31.7861048994327	0.0543009876840701	0.0386932998449043	1.40336926294027	0.160506753805012	0.679111115761106
GPN1	3.70761967169081	-0.0657588873372552	0.115125523813752	-0.571192948000294	0.567868857970816	0.898177785372947
SUPT7L	11.9886565048265	0.0261689721763995	0.0623476104449005	0.41972694686553	0.674684937367755	0.928192344908292
SLC4A1AP	12.855044964006	-0.121581624976275	0.0619053688544789	-1.96399160890353	0.0495310650173977	0.493285471493431
MRPL33	11.7472823381544	-0.0511756401006559	0.0789899226670918	-0.647875556434444	0.51706544159534	0.882511574960407
RBKS	11.1670068132038	0.117287055743919	0.10891256784702	1.07689184143249	0.281528588360042	0.768335811474238
BABAM2	196.960267888135	-0.0631820568138482	0.035759697232981	-1.76685099994571	0.07725318500494	0.563399562100646
FOSL2	13.070050299249	0.130631446766289	0.269275240282472	0.485122384922045	0.627589534140405	0.918888570092928
PLB1	50.9989227242214	-0.145415661440601	0.0809928868354323	-1.79541274699923	0.072587963029691	0.550063867008673
AC092164.1	1.68968752479334	0.349480850393901	0.180070181558944	1.94080356541154	0.0522821083958901	0.497641376161596
PPP1CB	42.4642197962047	-0.0057708769120394	0.0768411006078826	-0.0751014348621577	0.940134006196033	0.989138665227783
SPDYA	2.79511397303428	0.121466776225785	0.153297594698998	0.792359309122146	0.428151198504695	0.841948669090172
TRMT61B	12.4283146072175	-0.0541769859173394	0.0684225010077195	-0.791800725191661	0.428476879431954	0.842276663448789
WDR43	37.3175828162108	-0.131466895130541	0.0726016171589741	-1.81079844051781	0.0701720578189284	0.541300398773923
TOGARAM2	1.75183555202604	-0.0136797099274857	0.224671000152248	-0.0608877421572685	0.951448611674773	0.991246152182238
CLIP4	8.42665916611842	-0.0987395350534249	0.140182190306898	-0.704365760281364	0.481205023268641	0.867053346515302
ALK	2.69561302106787	0.00693963070808649	0.158802079917447	0.0436998728964636	0.965143640535438	0.99322276030524
YPEL5	18.1353153655734	-0.00110411283127436	0.0701028653733862	-0.0157498958907537	0.987433920758633	0.996538409139988
LBH	3.09646767893123	-0.136686674891578	0.153352197615433	-0.891325178360681	0.372754744841686	0.817181651773545
LCLAT1	25.0930228001605	-0.0733450115246592	0.071482623790966	-1.02605371256572	0.30486626671224	0.778633056593216
GALNT14	1.14509434794776	-0.185988594061069	0.226877879070748	-0.819774033602772	0.412344936383714	0.834385958993292
EHD3	2.81474939177271	0.0363389501571916	0.143665636874288	0.2529411413043	0.800313696767816	0.960603703019317
MEMO1	17.3307520880353	-0.00602038222090876	0.0714589524612978	-0.0842495168701136	0.932858049329229	0.988463262273163
DPY30	12.39186882995	-0.00245463090912292	0.072656292031084	-0.0337841478074985	0.973049276947045	0.993798452564092
SPAST	34.8588282526794	0.0541630444017862	0.0455920613441762	1.18799288307908	0.234836213610114	0.743741469315031
SLC30A6	20.353571195345	-0.0458401223776145	0.0538546283404203	-0.85118259637509	0.39466792890615	0.826027673370756
NLRC4	20.5181616203488	-0.0797355052683359	0.0789066795769384	-1.01050387236976	0.312253945110908	0.782463374611966
YIPF4	42.8842315646163	0.0936737466839142	0.0485506837719477	1.92940118256457	0.0536810770252985	0.500386860285536
AL133245.1	1.09557534504681	0.389264814765311	0.201978632184744	1.92725740616593	0.0539475589613754	0.500827112295817
BIRC6	240.107125171461	-0.0244722777806506	0.0248944784629894	-0.983040388535695	0.325587561119905	0.791176672447439
TTC27	45.0083881817402	-0.126261740001826	0.0578912746260915	-2.18101502890248	0.0291823048972666	0.425674593380321
LINC00486	141.071092889736	-0.719442864484885	0.188897430468098	-3.80864293760941	0.00013973156362374	0.0797090261030406
LTBP1	2.42235522779238	-0.0668968767647294	0.151708428069248	-0.440956890899918	0.659244206156908	0.924961598831513
RASGRP3	32.1224454400457	-0.0347444917888688	0.105349952573883	-0.329800734978995	0.741550531987677	0.94601177942254
AC020594.1	2.15774474421724	-0.128629013646716	0.144387299030954	-0.890861000309594	0.373003744969054	0.817181651773545
FAM98A	6.42646963348733	-0.149793334378437	0.0977216317275004	-1.53285748232428	0.125310973808994	0.639829333832117
LINC01317	2.40058409020641	0.0722929488516061	0.172154583772962	0.419930432679888	0.674536275129454	0.928165531394618
AC068599.1	2.02787914143425	0.379896988148846	0.202365402315169	1.87728230123638	0.0604794126541478	0.519241193275668
AC012593.1	1.92344976738461	-0.468593399396177	0.231274026227611	-2.02613932502306	0.0427505092262763	0.475885025631927
CRIM1	8.12337201149709	-0.00519791609735498	0.128401431003092	-0.0404817614316916	0.967709047390593	0.99322276030524
FEZ2	109.041981809768	0.132075651848324	0.0497670043519443	2.65387988624564	0.00795721459203473	0.306576758450754
STRN	47.7069758782184	-0.0210500460051118	0.036248128493445	-0.580720905602573	0.561428569639664	0.896165875554968
HEATR5B	117.999047348345	0.0834682350379618	0.0563452733832493	1.48137066387499	0.138507827646228	0.653908012846235
GPATCH11	18.3103546434285	0.0570626688189113	0.0656854663969032	0.868725944246346	0.384997047315805	0.822382978809999
EIF2AK2	66.1143048702029	0.0507240928261321	0.0810745958571654	0.625647186888187	0.531546381069908	0.886340311257974
CEBPZOS	20.7829225609983	0.0198045351512532	0.0551990234549601	0.358784157973606	0.719756564812164	0.940700161369909
CEBPZ	17.8688764051824	-0.0237502842739593	0.0661052277384605	-0.35927997053312	0.719385656617613	0.940614254503841
NDUFAF7	13.6610085134653	-0.106974771615364	0.0590393668208549	-1.81192274537702	0.0699981343464038	0.540539058942595
PRKD3	94.8231760562842	0.0661220503994665	0.0737378814420197	0.89671752302049	0.369869667786307	0.81574539529727
QPCT	1.7930961320158	0.241079351261599	0.184858893025807	1.30412633828735	0.192190510016641	0.709470798728267
AC006369.1	1.98010095365552	-0.826669259299571	0.264565055656342	-3.1246351006135	0.00178025749640925	0.216814241363537
CDC42EP3	12.6168574200403	0.0408233279529407	0.110452799096871	0.369599759234145	0.71168073052276	0.937197399465568
RMDN2	17.189108832329	-0.0451841830991106	0.0711116297696336	-0.635397940470285	0.525168910976733	0.883957745682291
RMDN2-AS1	1.91654691454196	-0.183462399782338	0.163259082311918	-1.12375003696162	0.261119082679392	0.755342660464079
CYP1B1	1.12636912849592	0.411147181120168	0.273046269468161	1.50577842327237	0.132124064056904	0.647014973839456
CYP1B1-AS1	5.00158747670539	-0.0179585991133552	0.120123794964287	-0.149500763930196	0.88115850661289	0.9786975294081
ATL2	39.8420960486766	-0.0105372775369184	0.0467435194922921	-0.225427559827968	0.821646673704743	0.965806294103857
HNRNPLL	25.9344288487508	-0.0738494917275748	0.0528332717595739	-1.39778380683366	0.16217799850451	0.680625554630958
GALM	27.8033357857439	0.00838016425511998	0.065728999117711	0.127495692428122	0.898548082305541	0.982282271739606
SRSF7	64.048221487742	0.0624484866144955	0.0762560536485163	0.818931529060454	0.412825480098121	0.834572335699061
GEMIN6	2.90657772046566	-0.00148509429287052	0.12093492169026	-0.0122801112541683	0.990202135080831	0.996935428939807
DHX57	24.1293916938205	-0.0566168699676883	0.0556029577153834	-1.01823486184844	0.308566355685307	0.780305488848047
SOS1	133.153935058359	-0.0702247894688557	0.0380640507254223	-1.84491109407738	0.0650504725786347	0.531461251522205
MAP4K3	102.587978651121	0.0129087056982848	0.0427633131649763	0.301864021818993	0.762755723500438	0.952193014363005
AC007388.1	29.3674928579703	0.0620480644566006	0.0835575754004388	0.74257856524969	0.457736869737381	0.856676093697346
TMEM178A	4.92580936968016	-0.124794614393776	0.12866674897994	-0.969905708997375	0.332093494126881	0.796032853677113
THUMPD2	32.5595078794118	-0.0612090552181462	0.0506044283995377	-1.20955926494973	0.226448056975042	0.738077649203301
SLC8A1-AS1	19.7163292053941	-0.160736603844582	0.122216988523209	-1.31517398511302	0.188451436119612	0.705241196643448
SLC8A1	878.01594289169	0.0517075026535792	0.0394392465096914	1.3110672041078	0.189835059670748	0.707034330511207
C2orf91	1.15677382893317	0.0742478530999195	0.327961195959489	0.226392189120724	0.820896402423225	0.965551006647911
PKDCC	8.67430562490988	-0.149044506804242	0.16089061330386	-0.926371674168178	0.354252859406782	0.809262536328773
AC083949.1	5.13553707084666	-0.0246509951477328	0.174558420032972	-0.141219169737424	0.887696802575122	0.979906657388148
EML4	186.01827896344	-0.06820494993797	0.0686904804523102	-0.992931618600669	0.320743279843967	0.787528049656184
COX7A2L	15.2532911921517	0.045930511373934	0.0685030536299158	0.670488524819218	0.502546419157563	0.877867753568076
MTA3	43.4240045236773	0.0262692540113762	0.0424182720640545	0.619290997325583	0.535724674125981	0.886867790791899
OXER1	1.8110985205041	-0.0134838185436485	0.173165879898054	-0.0778664858896376	0.937934258825604	0.98909922879568
HAAO	13.3105016291582	0.0460895633256479	0.0899897914405112	0.512164353176838	0.608535988856694	0.911631879894344
ZFP36L2	248.569929834652	0.282586220173714	0.108563867709751	2.60294908550254	0.00924256784861761	0.322077364243214
THADA	119.062403415725	-0.0332925063200078	0.0291734052974452	-1.14119369955496	0.253789325634277	0.753546243649519
PLEKHH2	7.31332011247124	0.00737354375933846	0.161540311329354	0.0456452243942072	0.963593022861196	0.992958219671464
DYNC2LI1	10.0345714470859	0.0464345375203761	0.0873882364840316	0.531359132402919	0.595169935732767	0.907797382740237
LRPPRC	46.7193542962874	-0.0717704776417947	0.0509530653417748	-1.40856054803345	0.158965151455179	0.676684890865634
PPM1B	68.9524149158396	0.0247756232901277	0.0399963264769576	0.619447471117159	0.535621616526256	0.886867790791899
PREPL	33.9525019053896	-0.00605718189691637	0.0699230377650163	-0.0866264122744805	0.930968470854457	0.988301148547466
CAMKMT	124.899342187804	0.0121640801975679	0.0446339665071449	0.272529670774852	0.785214780359821	0.957040095584851
SRBD1	67.9695790513587	-0.0327063297364162	0.0418679759457666	-0.781177713935399	0.434697979363613	0.844880262568905
PRKCE	117.584652538471	0.179681542646504	0.0766773932503138	2.3433444334751	0.019111730521922	0.382406184613311
EPAS1	2.62758455592567	0.151075435315007	0.191199708519284	0.790144694701616	0.429443270357593	0.842874793541242
ATP6V1E2	3.89543368275842	0.067230059678058	0.12025987976559	0.559039804539158	0.576134554949351	0.901437442945948
RHOQ	89.7530869451532	-0.00631859647287593	0.0417712641964804	-0.151266584682595	0.879765427490127	0.9786975294081
AC018682.1	16.4482547278795	-0.0910548851776953	0.157945246670449	-0.576496520770141	0.564279620871824	0.896602016866
PIGF	29.1497468174135	-0.00670247343102803	0.0442284704021076	-0.151542058092713	0.879548136348903	0.9786975294081
CRIPT	4.45112297907713	-0.161303666162585	0.120841486047837	-1.33483682995035	0.181929756449063	0.699349490383983
SOCS5	22.6015584396736	0.0276004598093284	0.0541265834362142	0.509924293334612	0.610104501679008	0.9130224855569
MCFD2	16.9446722688468	-0.0382659900309129	0.0668814842655457	-0.572146244227803	0.567222902060933	0.897946720149555
TTC7A	224.751120956478	0.117472317081536	0.0869793301683861	1.35057739412476	0.176830846267965	0.696419866187152
STPG4	4.65771806412088	0.0930802354346009	0.164109787290068	0.567182719395517	0.570590047326118	0.899314495516961
AC073283.3	1.19078286489332	-0.201694166456104	0.22669358892147	-0.889721528587094	0.373615431166065	0.817363511589291
AC106869.1	1.53809674401553	0.132392913650432	0.176531018036743	0.749969694407335	0.453272957257875	0.855466842780554
MSH2	16.0595115133725	-0.0137166990961851	0.0748855773254192	-0.183168770090113	0.854665597639339	0.975288781777443
MSH6	11.5663905271523	-0.00803122601499274	0.0672887345153742	-0.119354689500926	0.904994357154709	0.982969836495376
FBXO11	219.433696954647	-0.0121728738230175	0.0243839399401896	-0.499216855556395	0.617626621382077	0.916073569071393
AC092650.1	1.69153806176057	0.0369483748615639	0.201622853589139	0.18325489498753	0.854598023598536	0.975288781777443
FOXN2	53.4672677808338	-0.0640914770042919	0.0564783236739571	-1.13479779205709	0.256460051576336	0.755299492850184
PPP1R21	87.0494653551283	0.0243527234589361	0.0422057010139739	0.577000804959338	0.563938911747015	0.896600924266301
AC009975.1	1.24139509461426	-0.0486013165378735	0.258036190168296	-0.188350775548867	0.850601684422071	0.974101267577463
NRXN1	48.8968325179655	-0.229991740088908	0.131151178138325	-1.75363838399024	0.0794924895588556	0.567911329904066
AC007402.1	4.99440705654033	-0.227077260205297	0.14565069786459	-1.55905370543715	0.118983669507651	0.633067128654002
ASB3	4.50161362407483	-0.145379801312515	0.135581726544824	-1.07226692724297	0.283600157121038	0.769151756888254
GPR75-ASB3	27.7861466723915	-0.138037358580581	0.0776977316848482	-1.77659444603193	0.0756349901069761	0.559418653024886
CHAC2	1.08702277872274	-0.198668198110642	0.227916304281061	-0.871671725010289	0.383387489567535	0.821776043985945
ERLEC1	12.7310388468523	-0.0605904154289263	0.0666199496864672	-0.909493563325736	0.363089653915302	0.81385949726545
PSME4	98.8969102749066	-0.0534449866094341	0.0381543552434005	-1.40075716830986	0.161286700837613	0.68010777788195
ACYP2	113.379669543024	-0.0396928574923679	0.0480950046740453	-0.825301042413421	0.409200700174424	0.832260892394183
SPTBN1	16.2641195539136	-0.124163009388194	0.0922713381333994	-1.34562922679942	0.178422121112703	0.697673682952124
EML6	10.9772986112424	-0.195270862927524	0.0930595408472138	-2.0983432880689	0.0358748311647304	0.450246921055133
RTN4	250.874163248814	-0.0346025179525032	0.0315314900075778	-1.09739558594241	0.272468502159072	0.760909785685753
CLHC1	9.76589028333139	0.0902935596094388	0.112949338881433	0.799416450805643	0.424048974623186	0.839742016578449
RPS27A	58.9066139767819	-0.248489321194606	0.145208483452127	-1.71125897941444	0.0870333152397035	0.581116764983377
MTIF2	15.8679384445336	-0.0247685032172926	0.0597684759438857	-0.414407475280895	0.678575715284978	0.928585841031606
AC012358.3	8.59801564696913	0.109131650914579	0.09316442363405	1.17138760331141	0.241443012906893	0.747744923963845
CCDC88A	187.753600131802	-0.0117820302813907	0.0353954227290332	-0.332868754572791	0.739233355967294	0.945187005401572
CFAP36	6.90307886233644	0.140970124594242	0.102130865560694	1.38028914001974	0.167497637368679	0.684110024901508
PPP4R3B	50.5929688792647	-0.0311240547379747	0.0369357702106636	-0.842653464661987	0.399422280289255	0.828145207634539
AC015982.1	1.2516062994986	-0.00391053175517066	0.207978709591202	-0.0188025580255648	0.984998613175196	0.996397968807059
PNPT1	25.6401938172299	-0.0561834745675701	0.0663063313708807	-0.847331972769101	0.396810110225929	0.826817180521506
CCDC85A	3.62565352781189	-0.277744880456934	0.164764125077171	-1.68571210709155	0.0918512637887083	0.588495101162518
VRK2	60.8212609691668	-0.0314132367120739	0.0455298429593786	-0.68994827722337	0.490226714485751	0.871751258741214
FANCL	17.5620721725702	-0.0888175813938008	0.0772851150476798	-1.14921976035109	0.250465374742734	0.751528845385819
LINC01122	3.80018564786329	-0.358982401547861	0.161770730431453	-2.21908129233534	0.0264811945234645	0.41052993149591
BCL11A	3.53863371425311	-0.0585593611042557	0.197408492057067	-0.296640537061229	0.766740958996825	0.952347565304435
PAPOLG	42.4802827772567	0.143773251664897	0.104849123729376	1.37123942052189	0.170300333278098	0.686998970203821
REL	134.438222129169	0.0966634449975709	0.0663257800512854	1.45740381677875	0.145004944132643	0.663364972421109
PUS10	16.0936060607797	-0.145859257526006	0.0672132141910044	-2.17009793805587	0.0299994273680837	0.429404154090369
PEX13	19.0894398285973	-0.00727047319287835	0.0606946119583987	-0.119787786070066	0.904651257574701	0.982926689359015
KIAA1841	14.53669708923	-0.0537195995843842	0.0807274784913518	-0.665443794211151	0.505766681791403	0.87912054105504
C2orf74	8.26028069248053	0.186366232238455	0.0969015953772588	1.92325246568843	0.0544483511237263	0.502961338440896
USP34	225.317602277432	0.00488593533428579	0.0224114489482378	0.218010684876756	0.82742078632748	0.967580439781684
AC016727.1	3.41843717130723	-0.0364017925862151	0.129328705088369	-0.281467231589013	0.778352057949679	0.955816013992823
XPO1	105.424032246562	-0.0979465626164055	0.056038453639009	-1.74784556417923	0.0804907730256624	0.56925831651171
FAM161A	2.47595265823467	0.124148960912318	0.131535260693676	0.943845477308477	0.345248617210151	0.803458908210405
CCT4	31.6124306129909	-0.181708323220868	0.0853120255930787	-2.1299262555033	0.0331777021217805	0.443119662817944
COMMD1	94.1675952372179	-0.0399855667462292	0.0366811254932792	-1.09008560147794	0.275675438240934	0.763276586993009
AC018462.1	3.66510557001814	-0.0427829941244315	0.153127182967027	-0.279395162213909	0.779941583316859	0.956283640052285
B3GNT2	7.94745195872034	-0.181428490566625	0.0869762733301517	-2.08595383108614	0.036982805379416	0.453993606625438
EHBP1	77.9094858462028	-0.00154231300210414	0.0335411859944052	-0.045982661506406	0.963324069404106	0.992958219671464
WDPCP	78.8594241795825	0.00570232713058037	0.046786039730842	0.121880953450764	0.90299330010148	0.982883290282881
MDH1	23.5091263989347	0.0743804595613968	0.115222665687763	0.645536701632619	0.518579442139954	0.883207532945399
UGP2	51.6606853423055	-0.013796316460732	0.0484265966801876	-0.284891307804341	0.775727415529697	0.955649069958426
VPS54	83.3184938040492	-0.0508448322632165	0.0294598123750212	-1.72590482301671	0.0843645369102295	0.576785328228786
PELI1	248.494144727677	0.184731681086121	0.0613532858350179	3.01095008314427	0.00260431661768923	0.239713017844417
AC012368.1	52.3133059724403	0.183762487524085	0.0866356500417588	2.12109550093421	0.03391376649308	0.44518140596387
AC008074.1	2.82459695129082	0.38594649938611	0.180071245372824	2.14329888476662	0.0320891063320819	0.439916976056722
LGALSL	1.3455376789837	-0.014538247008396	0.192463159716475	-0.0755378173662577	0.939786809565466	0.989138665227783
AFTPH	91.9113900812535	-0.000336792682316156	0.0350672644822709	-0.00960419032646328	0.99233708262487	0.99758360041901
SERTAD2	50.1483604727955	0.112689543549611	0.0587611068237934	1.91775733373322	0.0551417881119566	0.503884518229584
LINC01800	2.56956517657916	0.0354595558984225	0.151611486131391	0.233884363271079	0.81507475287894	0.963413137551862
SLC1A4	20.9193515285253	-0.101960050046599	0.0764032331918078	-1.33449915385952	0.182040323977527	0.699349490383983
LINC02576	4.37769219382021	-0.020558232025295	0.167346456394001	-0.122848325971675	0.902227205462791	0.982629847968772
CEP68	21.6826667672525	0.0943616196238328	0.0776713965349461	1.21488248999588	0.224410913019453	0.736300172582778
RAB1A	168.986886868134	0.00827624002391663	0.0438878564621797	0.188576993525502	0.8504243657785	0.974023260362755
ACTR2	135.20489021541	0.0150155959945194	0.028760728970212	0.522086766648762	0.601609919880129	0.909123183523879
SPRED2	70.9848751709603	0.0203476056664487	0.043814584943806	0.464402565779074	0.642359352169078	0.922305734400584
MEIS1	5.0233809679777	0.0479204960465383	0.19951062691986	0.240190193306281	0.810182815799193	0.962362998486124
ETAA1	6.22854062543167	0.00114488018541378	0.0899061395953991	0.0127341713320808	0.989839875893053	0.996935428939807
C1D	12.6688017033542	-0.103685399710785	0.0585440048867112	-1.77106776195833	0.0765494341487706	0.561770195198626
WDR92	3.32440621933874	-0.051144696830556	0.113460240796012	-0.450771975026106	0.652153901681882	0.924270583931985
AC017083.3	2.15659127192862	-0.204203464714668	0.172671791874303	-1.1826104455053	0.236963570836679	0.744026637102798
PNO1	6.81418342127246	-0.208127151707154	0.109956548525185	-1.89281270191455	0.0583827817954943	0.513914686749985
AC017083.1	2.14439995449163	0.192494893799111	0.143501626669505	1.34141262553379	0.179786520633695	0.697742728622964
CNRIP1	10.7181075352956	-0.0833898633869772	0.0901014189123873	-0.925511100641641	0.35470011220318	0.809601494126328
PLEK	45.6195363958935	0.0216541671020761	0.086715501759047	0.249715064351997	0.802807707540438	0.960807973671293
APLF	16.6539492392407	0.0574053024371779	0.0718655229713235	0.798787792305976	0.424413470312296	0.839990874723775
ARHGAP25	209.332479775346	-0.000533554462146633	0.0619483032083511	-0.00861289873190111	0.993127986041481	0.997748676598954
ANTXR1	14.4577064475412	0.0600731628612621	0.11525095693709	0.521237866112061	0.6022010787906	0.909440069703627
GFPT1	33.7146883272173	-0.123009778200787	0.0537073568315381	-2.29037110477485	0.0219998130958879	0.390562061673573
NFU1	13.550097302262	-0.0903071167977671	0.063373769357912	-1.42499203870525	0.154159502448521	0.671279525490003
AAK1	220.848869468533	-0.0906930398427152	0.03080497874521	-2.94410330852176	0.00323891864759993	0.253963972762413
ANXA4	75.8173266053076	0.0148138414776048	0.0558619397516693	0.265186664542242	0.790865667411844	0.958335425414066
AC092431.1	1.24859296523494	0.134240670909407	0.23541065130145	0.570240429510166	0.568514638282708	0.898605792648569
GMCL1	15.7130432544965	-0.0871802845719261	0.0580124333709539	-1.50278620471687	0.132894184453182	0.647014973839456
SNRNP27	1.80437016730738	-0.053707282543174	0.148830649105266	-0.3608617100446	0.718202828536804	0.94030557864816
MXD1	15.5452587323401	0.203544994475525	0.147878527698	1.37643373682491	0.16868738911505	0.685772692778611
PCBP1	21.6720902114447	-0.0647299290776014	0.0891605492928303	-0.725992937358524	0.467843100227312	0.861268233025967
C2orf42	7.85773677425272	-0.042306550540851	0.0786590999883959	-0.537846867649036	0.590682772433179	0.906331638120565
PCYOX1	6.8719934023466	-0.0586587052358606	0.0976176908786707	-0.600902405167191	0.547904991159279	0.892499503793736
SNRPG	9.26651273120315	-0.0260543980679113	0.0756299415321541	-0.344498455771438	0.730471457161848	0.943774639114709
FAM136A	7.36143898740887	-0.0120335927610214	0.0862837036380984	-0.139465417612278	0.889082381579853	0.979906657388148
TGFA	18.2954771807465	-0.0550394623426499	0.0945024869114496	-0.58241284585688	0.560288630923953	0.896163360298707
ADD2	4.78556126808656	0.0663938368539248	0.136657358055345	0.485841653890572	0.627079438820499	0.918884150322757
AC007040.2	1.62843855842314	0.356488185638061	0.180342800800891	1.9767253478094	0.0480726839951765	0.490043774226582
AC007881.2	8.14721509320807	-0.108522058547635	0.154763025786247	-0.701214375955159	0.483169239542513	0.868753880253112
NAGK	56.601620076664	-0.00741086271670872	0.0639435467623089	-0.115896960552664	0.907734204591802	0.983809262076707
MCEE	14.0378585324113	-0.0251721235705252	0.0657955207758978	-0.382581113025345	0.70203037636425	0.933314520013013
MPHOSPH10	16.224124258081	-0.0322928502289682	0.0683268754578799	-0.472622961500341	0.636482197798935	0.920680547726962
PAIP2B	1.84636765578556	0.0497816131504414	0.165981617115696	0.299922449338119	0.764236310065198	0.952237356278343
ZNF638	209.78078133039	-0.0247157213378861	0.0295143253022662	-0.837414410960237	0.40235966811907	0.828886294515361
DYSF	6.64767868679981	0.00418876617499726	0.180799698053283	0.0231679931996501	0.981516269477933	0.995705523377323
EXOC6B	144.22699903962	-0.0236860405409224	0.0276047679035345	-0.858041647866552	0.390869466538395	0.825725070043396
SPR	1.47957835626011	-0.365569976416561	0.234913081685611	-1.55619250232225	0.11966232372963	0.634292856898214
SFXN5	34.2829249521518	-0.0236991072003224	0.0573078692667136	-0.413540190964448	0.679210882508571	0.928744625214139
RAB11FIP5	2.53750922388155	-0.147090126786767	0.152413428186664	-0.965073278232559	0.33450811003451	0.797745776519406
SMYD5	4.07153887558728	-0.236119455739636	0.109935797167041	-2.14779409277276	0.0317301165110826	0.438338154044692
PRADC1	2.06391819451794	0.0937620493871167	0.147352714810621	0.636310294707639	0.524574196315196	0.883957745682291
CCT7	12.0467189521956	0.0175758910243244	0.0862580958397609	0.203759320829139	0.838541583158646	0.969922872090444
FBXO41	8.64002164869397	0.00765356921588772	0.0798055306445195	0.0959027420039254	0.923597816816448	0.986328618969248
ALMS1	36.548161343886	0.00355006182013951	0.0491403622967087	0.0722432976522292	0.942408288626529	0.989368747654088
TPRKB	6.0531709979486	-0.220235419187015	0.0991508743555673	-2.22121509889286	0.0263363960167107	0.409167942871514
DUSP11	7.92188430356908	0.120555920121675	0.0740130952905847	1.62884580962812	0.103345664278277	0.606939330340463
STAMBP	23.5259592214027	-0.0311768373262897	0.0444809514576874	-0.700903112559243	0.483363481862126	0.868753880253112
DGUOK	21.6622037953668	0.0574378967830409	0.0527297670739189	1.08928789126874	0.276026950798004	0.763276586993009
DGUOK-AS1	3.25452460354836	-0.245320241101003	0.144638546187685	-1.69609172358986	0.089868510794259	0.587312582366665
TET3	113.024187674377	0.0919573725951938	0.0397691080410792	2.31228149497864	0.0207621757809255	0.385379322996459
BOLA3	2.97481883612957	-0.207837634651767	0.159082781201718	-1.30647473649727	0.191391164870961	0.708704568503114
MOB1A	41.491104736085	-0.0624750838127717	0.0498931474898302	-1.25217764274154	0.210505140751006	0.727728981893842
MTHFD2	27.9288692959088	-0.148740315461269	0.102935153958509	-1.44499045992804	0.148460565335298	0.667338216018863
AC006030.1	12.5389178213992	-0.0977897166822511	0.0949542821673996	-1.02986104944538	0.303075237459669	0.777527894680513
DCTN1	4.30412767996959	-0.0901774190747191	0.109141181647615	-0.826245581304731	0.408664796347845	0.831994852229837
WDR54	1.36596001034058	0.154587840448344	0.217426606022376	0.710988610255154	0.477091293831467	0.864514029567264
RTKN	4.38784156582895	0.0143369737255187	0.116980909678322	0.122558234201999	0.902456929308454	0.982629847968772
MOGS	14.718938931294	0.0737024719088053	0.0685906747287641	1.0745261247284	0.282586942282759	0.768335811474238
CCDC142	11.1937453597916	0.117309778976253	0.0739818835742442	1.58565547818917	0.112817483882043	0.621812942829066
TTC31	9.55363750270768	0.172004560316938	0.0729027199633377	2.35937095904567	0.0183059462263128	0.381220674627808
AUP1	21.3886349303608	0.0705794387365155	0.0837085313673411	0.843157054408101	0.399140613169633	0.828145207634539
HTRA2	4.07100861591523	-0.0186176009681309	0.106563268642653	-0.174709364730194	0.861308008964202	0.975821387598103
LOXL3	51.8833278820506	0.0773944545698722	0.0738896930047612	1.04743234709184	0.294900219332549	0.774854064673222
DOK1	14.4033762540824	0.145337946743777	0.0699869778014899	2.0766427028184	0.0378345485144923	0.457677017425731
M1AP	6.31016888345618	0.437498567773751	0.145905704384606	2.99850214643088	0.00271310245235665	0.241674822078303
SEMA4F	2.04129831566119	-0.0217946124249011	0.141331711345936	-0.154208933135711	0.87744499882141	0.9786975294081
HK2	58.8126771755381	0.192267318027407	0.10882712649121	1.76672236258059	0.0772747363532871	0.563399562100646
POLE4	4.08982845643622	-0.117959072728594	0.120837122122751	-0.976182406998792	0.32897407989846	0.793957429554384
TACR1	1.33800767011054	0.000139415165034889	0.214375955138636	0.000650330233839562	0.999481111583572	0.999689800568451
AC007681.1	2.59757342041164	-0.0912813193132941	0.171429908389408	-0.532470209958615	0.594400369058249	0.907797382740237
EVA1A	1.33227313455302	-0.172883983182821	0.200709566488622	-0.861363940978976	0.389037629478826	0.824338858887996
AC007099.1	1.80434195736989	0.174630885390324	0.177983149473852	0.981165272704538	0.326511246365502	0.791722968088293
MRPL19	13.9924373140578	0.025572591411732	0.0731326030924257	0.349674294779486	0.72658314705728	0.94213083420963
GCFC2	21.905282273706	-0.0419086917214037	0.0564555822473736	-0.742330342777634	0.457887212045283	0.856676093697346
LRRTM4	42.5809759345957	-0.405058850996224	0.143830086238351	-2.81623171889761	0.00485906065525315	0.291194308238676
CTNNA2	26.4435517520055	-0.327408181312728	0.128395748095921	-2.54999239591743	0.0107725268666338	0.341413031570745
SUCLG1	13.2305219267867	0.0235461677193337	0.0570540549204748	0.412699285829091	0.679826948149368	0.929013960475441
DNAH6	2.57648055837957	-0.264263218172402	0.165718941802676	-1.59464702886568	0.110791189667489	0.618521760522625
TRABD2A	1.83186758831609	-0.106503384627886	0.19235177221884	-0.553690685556648	0.579790550923455	0.902986407176731
TMSB10	92.8255759056858	-0.0126050398081925	0.134377000620554	-0.0938035508307397	0.925265210969927	0.986643944884313
KCMF1	61.0417425581708	-0.00216037762583457	0.0359151067358904	-0.0601523376144021	0.952034306005489	0.991246152182238
TCF7L1	1.46872942609154	0.0263458652675842	0.226278755522645	0.116431015393964	0.907310955814435	0.983809262076707
TGOLN2	52.7770366744348	-0.0479133606146447	0.0426925569585062	-1.12228838064707	0.261739844913411	0.756430972507777
RETSAT	5.5737754998328	0.0363624383801011	0.0902588012307642	0.402868616514565	0.687044879790724	0.930320140928424
ELMOD3	34.2856452683119	-0.010570103383612	0.0407751515927959	-0.259229039518263	0.795458526416812	0.958952445527243
CAPG	15.2065302436223	0.147237199789971	0.0844289183258661	1.74391905889031	0.0811732047674151	0.569823343328349
MAT2A	47.5215296108497	-0.0690326215244421	0.0681423071668244	-1.01306551531104	0.311028868542246	0.781308267362973
GGCX	10.5197211669204	0.0596813943263638	0.0695947807048643	0.857555605778241	0.391137897733436	0.825772647628809
VAMP8	13.0188770360787	-0.207876050103431	0.107351736529228	-1.93640137387842	0.0528185613556949	0.498248656845628
VAMP5	3.23218274498233	-0.0880438535078733	0.140670126427796	-0.625888777835605	0.531387895767764	0.886293154019507
RNF181	2.791714372228	0.101873367798678	0.159007748573479	0.640681782571128	0.521729452536257	0.883763544513427
TMEM150A	8.20760593638333	-0.0585045682608267	0.0849833795219344	-0.688423649305763	0.491186035369476	0.871751258741214
USP39	42.0007518894487	-0.244623041237318	0.110476089732038	-2.21426230626605	0.0268107399887747	0.411087653060693
C2orf68	12.8270191730126	0.0938371156577972	0.0669973585329402	1.40060918389284	0.161330973126405	0.68010777788195
GNLY	23.8499713636971	-0.749126612938631	0.213940928126319	-3.50155820814387	0.0004625459192349	0.144505378376625
ATOH8	5.77813692628816	-0.597695036860257	0.202697645853227	-2.9487024101555	0.00319111094452718	0.253963972762413
ST3GAL5	46.9702300964467	-0.0753733120958693	0.0539529486569889	-1.39701932836076	0.162407758890669	0.680625554630958
POLR1A	20.5109590263988	-0.104572503305245	0.0821473450188299	-1.2729870123164	0.203022650594793	0.719781376004785
PTCD3	35.8142421439176	-0.00894670259722927	0.0385706762524637	-0.231956073019534	0.816572131984772	0.963856928850362
IMMT	35.9274619434251	-0.0439381269303987	0.0527002331682515	-0.833736860141039	0.404429282184899	0.830174719937035
MRPL35	5.81403986031651	0.0128487026697012	0.0887810116921874	0.144723544199394	0.884929149277864	0.979611523977213
REEP1	3.50149628324863	0.0215217321773948	0.139896886057467	0.15383996587711	0.877735920703969	0.9786975294081
KDM3A	36.9369057931114	0.076644730586682	0.0844220831962046	0.907875376737064	0.363944068302347	0.814009339485278
CHMP3	5.31980084637074	0.248276677175599	0.0928959882393153	2.67263077643351	0.00752590336610804	0.306216777556658
RNF103-CHMP3	6.07554389377268	-0.2654986532695	0.11762348439144	-2.25719085472716	0.023996151624894	0.400327071154398
AC015971.1	1.74192154392624	0.178275207799197	0.211605168702739	0.842489854534868	0.399513816209864	0.828145207634539
RMND5A	27.7091309169739	0.038429440247101	0.0575023100289015	0.668311242240281	0.503934938574986	0.878915084890389
CD8A	1.65639501000348	-0.449320497274524	0.29190690161628	-1.53925958854227	0.123740935390098	0.638676928778533
PLGLB1	9.68976475695209	-0.0771256781363059	0.105701833656626	-0.729653171267111	0.465602212172223	0.8608530418204
CYTOR	8.05621314983644	-0.254138317784348	0.157087501661935	-1.61781373499258	0.105702745470315	0.610797810677079
RGPD2	1.53596160649794	0.127243574354751	0.309888156441389	0.410611285748888	0.681357586954185	0.929159606602968
KRCC1	51.4460470460725	0.0675128525552906	0.0560964657470719	1.20351347729629	0.22877767917366	0.73984867212274
THNSL2	3.335624977588	0.415296432177877	0.167485700773443	2.47959336385168	0.0131532289963273	0.356142772410016
EIF2AK3	23.6885916502482	-0.0472978906876036	0.0759560107001161	-0.622701090429059	0.533480966022771	0.886867790791899
RPIA	12.1118333798217	-0.0469374003754969	0.0793990130261982	-0.591158486567202	0.554414235075726	0.894118165444198
IGKC	3.58518814903782	-0.94805343034353	0.314499740734414	-3.01448080093692	0.00257419502905688	0.239713017844417
MAL	2.37406881652521	0.0461934369220401	0.192152710668757	0.240399611128415	0.810020479641804	0.962362998486124
MRPS5	33.4783297753737	-0.00974192178584127	0.0486239067283098	-0.20035251055155	0.841204897494291	0.970036203250671
ZNF514	4.77680396908664	-0.197339240036597	0.1029652723592	-1.9165611425585	0.0552937085274549	0.503884518229584
ZNF2	4.52661196911326	0.23674772065751	0.105197659839342	2.25050368058635	0.0244169901290718	0.403329385224012
AC092835.1	5.88820342438708	-0.0623001128616475	0.104991992129322	-0.593379662564268	0.552927096329013	0.893897176367463
KCNIP3	1.44373261632669	-0.0303303828538007	0.180546585644057	-0.167992004643036	0.866589569061483	0.977411165129609
FAHD2A	7.12619921449864	0.00729627440099937	0.0898215386688291	0.0812307883958729	0.935258414815093	0.989034043595914
LINC00342	3.47912731159124	-0.21549998635694	0.125683011202278	-1.71463099344515	0.086412902614931	0.579861411131449
ANKRD36C	36.263297465695	0.0564831973697579	0.0586101568525133	0.963710053052619	0.335191312756513	0.798324060097456
GPAT2	1.16857733823468	0.141158077157019	0.24898490403274	0.566934279431081	0.57075883342046	0.899481872473454
DUSP2	3.16934533233996	-0.206341980657159	0.269339631321782	-0.766103301042394	0.443614838989534	0.850666595754871
STARD7	21.3523828500152	0.0206472045666554	0.0506408190260809	0.407718614424891	0.683480269812119	0.929437448662942
TMEM127	15.5926824560688	-0.0485118809097076	0.0673248545805979	-0.72056421379465	0.471177678272027	0.862121673615951
CIAO1	18.8947928979595	-0.00220417363791761	0.0579051021612912	-0.0380652750042305	0.969635637765595	0.993376600700487
SNRNP200	29.0845339055736	0.0123175002109869	0.0470640428797205	0.261717852043994	0.793538976196727	0.958847077252086
AC021188.1	1.77903417898432	-0.0748667829748605	0.187479639536239	-0.399332872412468	0.689647948650058	0.930606631040549
ITPRIPL1	2.60077309523954	0.272896818350971	0.140619735104331	1.94067225449186	0.0522980438233938	0.497641376161596
NCAPH	1.31198652784616	0.345830098587617	0.291542902037413	1.18620654514593	0.235540742115205	0.743741469315031
ARID5A	34.8522741625509	0.0895153842743471	0.066782331731003	1.34040519332137	0.180113648243233	0.698183831289548
KANSL3	25.1683544070961	0.0178842476308793	0.0467476830020832	0.382569712173378	0.702038830998819	0.933314520013013
LMAN2L	7.05317194075804	-0.18190445100222	0.0795756210535893	-2.28593190469376	0.0222582426007305	0.391094421488236
CNNM4	10.8755002111632	0.0771926517710826	0.0796125487552043	0.969604075965932	0.332243880457752	0.796044815948375
CNNM3	3.40344972868375	-0.0275151527669789	0.126711949345021	-0.217147261242572	0.828093583407859	0.967697896690863
ANKRD23	13.1126599641514	0.0485328666878365	0.0706637161027589	0.68681452610361	0.492199614764496	0.871751258741214
SEMA4C	15.1262281533679	0.26465727853392	0.086410505041528	3.06279055314777	0.00219283480777503	0.238443684525248
FAM178B	1.4975467241456	0.145168452748851	0.164290047783384	0.883610752492173	0.376906372612715	0.817363511589291
FAHD2B	2.25651009747352	-0.390943980605285	0.156189656105673	-2.50300813992947	0.0123142711861824	0.350544903121314
ANKRD36	40.6573118611007	-0.0319539710183678	0.0551900077799295	-0.578981092841742	0.562601930864361	0.896165875554968
AC092683.1	36.5224405138465	0.0110671910773708	0.078891560425564	0.140283586960014	0.888435931794563	0.979906657388148
AC092683.2	1.25353543525771	-0.0972860001249833	0.221164780830612	-0.439880164281191	0.660023902997108	0.925295435564475
ANKRD36B	11.7609397599442	-0.0144444062344543	0.107897639849172	-0.133871382679416	0.893504279870837	0.981678668411885
COX5B	11.5384915197831	0.170766804588023	0.116013679212922	1.47195404668282	0.141033287252026	0.655887567180132
ACTR1B	12.4653546686396	0.0718211383098918	0.0714841073345849	1.00471476790959	0.315034215005011	0.78373070066737
C2orf92	7.24723041516522	0.146881751949012	0.0915720526881557	1.60400195951937	0.10871362067625	0.612435689038963
ZAP70	3.13163126299273	-0.517314403439962	0.2476024480635	-2.08929438091538	0.0366812319007583	0.453633773491815
TMEM131	107.384412384315	-0.0733906153643351	0.0351787770948252	-2.08621849379553	0.0369588357607588	0.453993606625438
INPP4A	133.170036039836	-0.00973674334621547	0.0623069338430183	-0.156270622636432	0.875819711565797	0.9786975294081
COA5	6.65234054254157	0.00635364889807399	0.0857076519166913	0.0741316411777306	0.940905638500429	0.989364847386109
UNC50	9.64053044801071	-0.0412146847678676	0.0724426101419613	-0.568928765640853	0.56940448305249	0.898889274919723
MGAT4A	413.265162630787	0.00440959520810172	0.0437340162169632	0.100827584327628	0.919687329293092	0.985397920970915
AC109826.1	10.9467054109529	-0.0768895889382726	0.0951627808070977	-0.807979635380073	0.419102305508238	0.837211830490553
KIAA1211L	24.412917872959	0.109897417317443	0.0691770672108802	1.58863944003914	0.112141818566013	0.62103663761548
TSGA10	21.0925898630909	-0.0877885755359833	0.0863272295285516	-1.01692798454685	0.309187689514594	0.780765526178344
AC079447.1	21.4088616482202	-0.027028853687031	0.0668115188252764	-0.40455379794188	0.68580552562617	0.930320140928424
MITD1	22.0829123225192	-0.0610132709510269	0.0695654070694002	-0.877063378500157	0.380452214519132	0.820443463546087
LYG1	2.12262840854208	-0.122821767696021	0.157219773931439	-0.781210687591888	0.434678588821793	0.844880262568905
TXNDC9	7.15534834444927	0.0525323563464089	0.0793151938834011	0.662323998396009	0.507763599932148	0.879599523389909
EIF5B	42.1589501442155	-0.134865425981338	0.061383238583009	-2.19710509081333	0.0280129416274595	0.417607867352926
REV1	67.1118403110586	-0.0321976586538785	0.030599158028978	-1.05224001991776	0.292689442665811	0.774854064673222
AFF3	22.3837288210167	-0.110790607271267	0.167790764378802	-0.660290259010606	0.509067579965399	0.879599523389909
LONRF2	6.17988606844991	0.0047042264654873	0.135785009914485	0.0346446670987462	0.972363083666747	0.993768607989008
CHST10	4.42229941456187	-0.186653939226507	0.115266768914528	-1.61932134460118	0.105378140490899	0.609167038211871
PDCL3	1.58739893012111	-0.228825439822749	0.194285312097779	-1.17778043719325	0.238884149596313	0.745818838550643
NPAS2	2.93544606991817	0.000473969353134653	0.151988960438259	0.00311844591717692	0.99751184418175	0.999133275012709
RPL31	36.8468930394716	-0.222147789376779	0.103424835110692	-2.14791533521927	0.0317204819095536	0.438338154044692
TBC1D8	92.1847194496557	-0.0709186542409082	0.160864929339139	-0.4408583930149	0.659315516683083	0.924961598831513
CNOT11	14.5708208961905	-0.0323740774721138	0.0554406001303407	-0.58394168526319	0.559259546383716	0.896163360298707
RNF149	270.051787840436	-0.00918837211940757	0.103671325722981	-0.0886298313958063	0.929376099347051	0.988093802154063
CREG2	7.9218477350543	-0.000733352482489655	0.158719655961788	-0.00462042636147226	0.996313446258826	0.998397638671333
MAP4K4	368.066852275842	-0.0168788743190076	0.0478455519520541	-0.352778338432	0.724254624436326	0.941643882943292
IL1R2	2.58041873808911	2.52137371412281	0.667269811596891	3.77864196806496	0.000157685946272588	0.0797090261030406
IL18R1	3.00388121195598	0.0206789794801612	0.249218492412699	0.0829753012305257	0.933871178638936	0.988859086735902
IL18RAP	1.65199070981289	-0.227935748882097	0.318695132799956	-0.71521565729456	0.474475795607751	0.863515920958487
MFSD9	2.75692033955684	-0.00919991692353211	0.124231955548314	-0.0740543516595796	0.940967137573818	0.989364847386109
TMEM182	14.3354947771646	-0.0237043835988477	0.0955141984073285	-0.248176543321427	0.803997814438546	0.960807973671293
POU3F3	1.31209910009429	-0.224398707791137	0.187548037739648	-1.19648656683172	0.231506737615548	0.741306445248004
MRPS9	16.6126956222545	-0.104233383209668	0.0626639140653559	-1.66337173099269	0.096238048173387	0.592814826532252
TGFBRAP1	22.4453902227972	-0.0860496095716986	0.0494845327358457	-1.73891931103082	0.0820489569353009	0.570810450786837
AC012360.3	1.74217590866094	-0.129815910867127	0.176867263950081	-0.733973647626312	0.462964799158953	0.858818527005721
C2orf49	8.23107875750769	-0.0205307762324385	0.0852353118056706	-0.240871720857278	0.809654540400702	0.962362998486124
NCK2	343.959052277743	-0.025700429378734	0.0980187060985302	-0.262199231164095	0.793167846105731	0.958847077252086
AC010978.1	6.83670854471617	-0.176670920651443	0.152063255448242	-1.16182518998863	0.245306479706886	0.749328395694306
UXS1	25.7325211201355	0.0123887572119129	0.0545512427587006	0.227103115995226	0.820343561137658	0.965434470076182
SULT1C2	1.89634271338423	-0.177915669488506	0.279546926169308	-0.6364429469017	0.524487756217155	0.883957745682291
SULT1C4	1.91726342793779	0.100418392490705	0.212573183549309	0.472394451708494	0.636645263871022	0.920680547726962
GCC2	78.0277011155223	0.127964206255387	0.0558017534718434	2.29319328325329	0.0218368796806455	0.390237497262749
GCC2-AS1	9.20841990698424	0.0488215517439672	0.078577636782594	0.621316111593494	0.53439165495896	0.886867790791899
LIMS1	197.609496373192	0.110288430859059	0.0602764888847355	1.82970894455978	0.0672934726861925	0.535533128688693
RANBP2	69.2982723936405	-0.00499966587565773	0.0704924840120528	-0.0709248077398278	0.943457599369085	0.989368747654088
CCDC138	13.2850487647053	-0.0701369747042245	0.0749998435306062	-0.935161613711938	0.349705017664318	0.805515436585017
SH3RF3	698.482785917731	-0.0100432718950179	0.0837304716946469	-0.119947633062959	0.904524631104183	0.982926689359015
SEPT10	23.5681009414287	-0.00496253178899745	0.0611935064211162	-0.0810957253347557	0.935365825181428	0.989034043595914
SOWAHC	1.277252750715	-0.164384049548436	0.175921413156737	-0.934417514040648	0.350088566852084	0.805713381891037
NPHP1	2.46072228012179	0.16766716370764	0.150141437100023	1.11672811281234	0.264110593809681	0.756537154865582
SMIM37	5.61465696945116	-0.0061690353725923	0.131261933377036	-0.0469979011727062	0.962514900303534	0.992650522427275
LINC01106	1.37685063544996	-0.192940707466852	0.201293033384838	-0.958506631960692	0.337807348900086	0.799251172293684
BUB1	1.3302698531352	-0.20808436466916	0.356789128547045	-0.583213859448418	0.559749342335161	0.896163360298707
ACOXL	1.18173989460968	0.0564716367797154	0.221957076283605	0.254425935524393	0.799166516393901	0.960108845268079
MIR4435-2HG	19.6462001205791	-0.279150961304074	0.112378104538721	-2.48403336619625	0.012990363565944	0.356142772410016
BCL2L11	14.350879216159	-0.0206472112336848	0.106819824393703	-0.193290069056714	0.846731803421253	0.97277833913297
AC017002.5	1.12337582879637	-0.670951228656614	0.267512350646259	-2.5081130909871	0.0121377813087897	0.350544903121314
ANAPC1	43.1574591371874	-0.0362051151295185	0.0455136433885521	-0.795478288135137	0.42633533579499	0.84021737667441
MERTK	323.03948411645	0.0517867422835237	0.0754189903384421	0.686653879230299	0.492300867055899	0.871751258741214
TMEM87B	34.9965029150802	-0.0249313235903038	0.0548232343681549	-0.454758349769776	0.649283097460125	0.923916774932435
ZC3H8	22.1392810962248	-0.156059734283482	0.0665104670218797	-2.34639360195958	0.0189560775112507	0.382406184613311
ZC3H6	38.9358414850984	0.0997683568806844	0.0784456048861096	1.27181576361776	0.203438586743233	0.719781376004785
RGPD8	6.945162724022	0.00717947983431059	0.088291699541331	0.0813154562841974	0.935191082358071	0.989034043595914
TTL	26.9028111998245	0.0463198150388328	0.055862272025659	0.829178860064211	0.407003205306055	0.831512948879942
POLR1B	7.2872513368117	-0.197545509231939	0.112595175943021	-1.75447578084436	0.0793490162982359	0.567911329904066
CHCHD5	1.73897705159759	0.116330873454679	0.16843556375026	0.690655054458473	0.48978234074222	0.871656952453449
AC079922.2	2.14080481063264	0.00767333691781606	0.158793730610037	0.0483226692158276	0.96145908823365	0.992334530065661
SLC20A1	28.795222111871	-0.0296036164698557	0.0902916882350603	-0.327866463109952	0.743012631903673	0.946616536621248
CKAP2L	1.10126001760644	0.0173073127787582	0.359196276575812	0.0481834414981897	0.96157004662928	0.992334530065661
IL1A	5.61284305930335	-0.447808912352147	0.178646119201867	-2.50668144571408	0.0121870489830104	0.350544903121314
IL1B	26.9661685764707	-0.372118294281994	0.254208578664392	-1.4638305923313	0.143240241436682	0.660463902047751
PSD4	11.034378037599	-0.00635559927452715	0.0699118528158301	-0.0909087517859069	0.927565096071571	0.987449380702235
PAX8	2.86030484485972	-0.0686867602710847	0.216772859722168	-0.316860516390838	0.751349442765056	0.948940523196736
CBWD2	30.7904826477992	-0.0104840699262362	0.0750796055348733	-0.139639384777622	0.888944920917215	0.979906657388148
RABL2A	8.18280328163878	0.107721017182963	0.0844664791608126	1.27531084819904	0.202199239538878	0.719781376004785
AC017074.1	1.35574395601225	0.0879837119822097	0.206324417553685	0.426433831852775	0.669791753401455	0.927350969260348
SLC35F5	39.2996004730916	-0.0452651962838105	0.0458831849901923	-0.986531259621279	0.323872483443146	0.7896807609452
AC110769.2	1.98438531252666	-0.142097756383187	0.151656671929151	-0.936970029578192	0.348773974585012	0.805504400513819
ACTR3	99.5787523652637	-0.00994945441278603	0.0342217324496737	-0.290734971627098	0.771254022857939	0.954552359474857
LINC01191	1.38564683604771	-0.205080208613848	0.216861812847796	-0.945672296661021	0.344315756749234	0.802361235648328
DPP10	38.1513770182097	-0.375065546915126	0.128989982788049	-2.9077106516978	0.00364085039759317	0.261613305319057
DDX18	22.6705493586289	-0.0510258026353403	0.0730405260666591	-0.69859577118561	0.484804687244679	0.868965458085398
AC009404.1	3.13701401964647	-0.146806698105602	0.12401559778107	-1.18377607923776	0.236501713653303	0.744022056803268
CCDC93	44.204586508376	-0.0479486056257547	0.0418951497177738	-1.14449061403909	0.252420228201442	0.753336353238291
INSIG2	23.912946080244	0.0856218179939916	0.0814337524317279	1.05142911185107	0.293061551122863	0.774854064673222
MARCO	3.81852097423088	-0.319418576162037	0.320453986859533	-0.996768925524558	0.318876684858309	0.786303506880363
STEAP3	21.8581088302954	-0.211989649479436	0.111001631661927	-1.9097885887397	0.0561604391421077	0.507634521185707
C2orf76	9.31003591336244	0.0748584518979452	0.0819578619879277	0.913377314661671	0.361044132379031	0.813597033380553
DBI	10.8953247572528	-0.0906804609747475	0.134799050204756	-0.672708456305934	0.501132786701053	0.876982376726842
TMEM37	1.54100303948041	-0.204750995905867	0.21056346075774	-0.972395662424262	0.330853749004866	0.795358059911357
CFAP221	1.39134177371775	-0.3782754392238	0.226665118090401	-1.66887363353779	0.0951424259516739	0.591389188300824
TMEM177	1.3805862685179	-0.259939261675395	0.180247237151855	-1.44212619168415	0.149266777453737	0.667565578339474
PTPN4	41.0385359902758	-0.0266458917362579	0.0487659483335226	-0.546403641205129	0.584788507720415	0.905083900180555
EPB41L5	25.6317453898836	-0.0445119128148359	0.0545644935728307	-0.815766992420135	0.414633414981603	0.835019171342576
AC012363.1	4.06199217925228	0.0519061716896941	0.116024132011908	0.447373928075296	0.65460509713525	0.924282259639939
RALB	18.3801189811652	0.094115000340182	0.0585225342800116	1.60818394996143	0.107794897271191	0.61230058050762
TFCP2L1	9.1329550421003	-0.0107307664439867	0.129883822485493	-0.0826181909235483	0.934155136459696	0.988859086735902
CLASP1	161.642598384678	-0.0154776004261187	0.0347255739484082	-0.445711867833021	0.655805390764592	0.924282259639939
AC012447.1	1.87434021660437	0.0869255416473323	0.213507653032316	0.407130800291151	0.683911922796312	0.929631641385725
NIFK-AS1	16.8901723718239	0.136080682981162	0.0733900646697016	1.85421124226563	0.0637089443293366	0.526487198940136
NIFK	6.9906139398302	-0.241246226203327	0.114144262272215	-2.11352039428837	0.0345562513267592	0.447983279573386
TSN	11.1883296729915	0.0926232430520811	0.0790188325186586	1.1721666860898	0.241130140606611	0.747700327540154
CNTNAP5	9.49240506289846	-0.305266324860359	0.134249440728244	-2.27387408993604	0.0229735579517222	0.394377392067728
GYPC	37.744842549153	-0.0102708859990556	0.0821375342012776	-0.125044976074968	0.900487943988909	0.982629847968772
BIN1	227.600792626884	-0.000893999604802006	0.108477605366194	-0.00824132872203513	0.993424445486999	0.997817451511792
CYP27C1	4.0088340811435	0.414736706254271	0.188153357530967	2.20424823503887	0.027506891233912	0.413438044779647
ERCC3	33.7649862844784	0.0879186988574359	0.0499709247353756	1.75939707585992	0.0785100882565779	0.567229511289997
MAP3K2	129.984144034455	0.0330253720857763	0.03494596462731	0.945041078075356	0.344637904800522	0.802389542200082
AC068282.1	1.81659938880634	-0.146573786691603	0.192113178528352	-0.762955398554146	0.445489995759823	0.851072726971721
IWS1	60.5873189713243	-0.0732838844055403	0.0407225383832184	-1.79959028378595	0.0719253564055021	0.548618280619667
AC010976.1	2.51920323651735	-0.295233654935186	0.172365913904742	-1.71283085064224	0.0867436627178389	0.580178042751607
WDR33	73.7550912106796	0.00713243329653747	0.0285066001700193	0.250202874211521	0.802430462635144	0.960807973671293
SFT2D3	2.26070033598392	0.0118642865506749	0.140931315326432	0.0841848848369448	0.932909435677333	0.988463262273163
POLR2D	5.78829137720641	-0.148970395235297	0.0894219527325395	-1.66592643845373	0.0957280669843666	0.59221181688865
AMMECR1L	9.10224714118532	-0.00969182745406334	0.0707159364129053	-0.13705294655894	0.890988944617414	0.980729329281316
AC012306.2	1.68886123325192	-0.0268995499830703	0.192312360562422	-0.139874264474743	0.888759335338581	0.979906657388148
SAP130	26.0638837831309	0.053921652888677	0.0512530878215103	1.0520664252749	0.292769074854228	0.774854064673222
UGGT1	41.6148381939957	-0.137672985603014	0.0516863523427136	-2.66362355559846	0.00773040171350278	0.306216777556658
HS6ST1	39.6836292825875	0.140799825748758	0.0711023624995295	1.98024117341656	0.0476764353920621	0.489431301161002
LINC01854	1.91917119226944	0.219999868068634	0.232282129714312	0.947123518882904	0.343575841589742	0.80201999367979
SMPD4	20.1921036876794	-0.0465475970778338	0.05359876780054	-0.868445283127663	0.385150614187842	0.822382978809999
MZT2B	14.9315627257264	0.104330498239504	0.0844879400348142	1.23485669311517	0.216883843419364	0.733295854926115
CCDC115	3.38375232498815	0.225960000114648	0.12109893492858	1.86591236535574	0.0620536272967553	0.523340773404737
IMP4	8.04664720689696	0.0183336182400379	0.102702757651845	0.17851145051224	0.858321329414175	0.975787977613409
PTPN18	73.7787170186498	0.0765699533169316	0.043874017464432	1.74522320366503	0.0809460237039354	0.569679683148925
ARHGEF4	4.88588139155298	-0.00722852158534745	0.11881766541363	-0.0608370948897489	0.951488947571544	0.991246152182238
FAM168B	36.6688745497693	-0.00977636498271199	0.0394125644951514	-0.248051988190585	0.804094182683505	0.960807973671293
PLEKHB2	28.1881549765394	0.0175135564242977	0.0547086785706213	0.320123916019834	0.748874396507609	0.948737723255488
MZT2A	9.68650007803857	0.0687408740056251	0.0747081036318863	0.920126072859996	0.357506880826959	0.810894091583244
ANKRD30BL	4.90352449130364	-0.171260970370013	0.159392742278574	-1.07445902443097	0.282617000316699	0.768335811474238
GPR39	1.41045114946234	0.387201614999868	0.221438678517157	1.74857264138644	0.0803649188588047	0.569009503467732
NCKAP5	207.32083426711	-0.0713663534490356	0.0653401359920362	-1.09222841926337	0.274732713976614	0.762050537069662
AC016909.2	1.10956676116996	-0.248645890137165	0.245973951986864	-1.01086268740539	0.312082154675362	0.782463374611966
AC010890.1	8.11683667533476	0.139396401181401	0.108548682937844	1.28418325684541	0.199077842129544	0.71523691731092
MGAT5	292.536730294596	-0.0885107086749327	0.0568600338177763	-1.55664185776937	0.11955553999084	0.634231327134867
TMEM163	333.135325440645	-0.161827466869021	0.223321475393086	-0.72463907281723	0.468673481834356	0.861335712606708
CCNT2-AS1	7.27804266812424	-0.0720098027264985	0.0949696630642081	-0.758240056909682	0.448307285048972	0.852537249363342
[truncated: 12,372 more rows]
