# Supplementary material for: Integrative analysis reveals generalizable human neurodegenerative disease-associated glial states
Source: bioRxiv. 2025 Sep 25:2025.09.25.678630. Preprint. [Version 1] doi: 10.1101/2025.09.25.678630 (PMC12485690; doi:10.1101/2025.09.25.678630)
Supplement: Supplement 10 [file media-10.zip › DAM_replication_DESeq_results/Petrescu_2025_BA44_ALS.csv]

	baseMean	log2FoldChange	lfcSE	stat	pvalue	padj
AL627309.1	1.5729261720167	0.0548203357347705	1.18904415483108	0.0461045416286986	0.963226926163393	0.999984182479673
AL627309.3	0.0754758056079184	1.07669685546265	4.08067592641832	0.263852576111744	0.791893519731347	0.999984182479673
AL627309.5	4.53349830699162	0.222731658441282	0.950055503255088	0.234440680232004	0.81464288020986	0.999984182479673
AL627309.4	0.279120007020648	1.57422805397385	2.88412204667803	0.545825741246655	0.585185727123672	0.999984182479673
AP006222.2	0.110351786641407	0.929518215072605	4.07271722648836	0.228230481857948	0.81946706560547	0.999984182479673
AL669831.2	0.0939440039726906	-0.531775289945589	4.0519485157926	-0.131239399482244	0.895585929202321	0.999984182479673
LINC01409	8.59685310962661	0.708448003785077	0.582066538669588	1.21712546026843	0.223556485057286	0.999984182479673
FAM87B	0.0914340665082826	1.7034647014918	4.0763504778561	0.417889656629258	0.676027795293236	0.999984182479673
LINC01128	7.28523900243949	0.429069542243947	0.7788394001029	0.550908880813244	0.581696139268362	0.999984182479673
LINC00115	0.889969474292778	0.31938489392942	1.21349000281828	0.263195323560689	0.792400035035911	0.999984182479673
FAM41C	1.02364614180041	1.8594911960366	1.15035942203666	1.61644366135973	0.105998424919162	0.999984182479673
AL645608.6	0.136710811171491	0.464328369176149	4.07385447855304	0.113977652275167	0.909255508882168	0.999984182479673
AL645608.2	0.0603426724067383	0.269849328002589	4.06782348576832	0.0663375215140686	0.947109111153349	0.999984182479673
LINC02593	0.0337796291490993	1.52456014611918	4.07054907911447	0.37453427448929	0.708006861696595	0.999984182479673
SAMD11	0.18085029280816	1.57677285798281	4.07209724072904	0.387213950151279	0.698597823425825	0.999984182479673
NOC2L	7.34534071743528	0.395053852410558	0.573353156154441	0.689023594219379	0.490808419913246	0.999984182479673
KLHL17	0.688529812455609	-0.33705377657259	1.50704042598147	-0.223652777166267	0.823027493462842	0.999984182479673
PLEKHN1	0.014822432605757	1.06209563681863	4.08154967484298	0.260218721179594	0.794695064151994	0.999984182479673
HES4	1.08291243713943	-0.418374842439609	1.15078168649964	-0.36355709110404	0.71618877344416	0.999984182479673
ISG15	5.28855136216915	-0.531150159959002	0.7468919020832	-0.71114730053645	0.476992961368698	0.999984182479673
AL645608.1	0.118998462633769	1.25159662486909	4.05024035841176	0.309017864154581	0.757307937808635	0.999984182479673
AGRN	1.46818110824193	-0.635256521050939	1.32247750856089	-0.480353364755685	0.630976149015516	0.999984182479673
C1orf159	5.030166251726	0.0454829482721397	0.527512883985564	0.0862214926932181	0.931290345629782	0.999984182479673
AL390719.3	0.551404605909414	3.08345905442924	1.68973812050983	1.82481475502186	0.0680289884846501	0.999984182479673
LINC01342	0.0852990326572479	0.848374481746919	4.06953083762389	0.208469849620864	0.83486212197969	0.999984182479673
TTLL10-AS1	0.0238649526837139	1.02022814401317	4.0775926802177	0.250203545087466	0.802429943848835	0.999984182479673
TTLL10	0.0472847293452445	0.938516638903255	4.06395330588765	0.230936865722247	0.81736385002365	0.999984182479673
TNFRSF18	0.637071185082216	-0.700139551110331	2.15787066733845	-0.324458532991643	0.745590911442088	0.999984182479673
TNFRSF4	0.720698831560693	-1.0966487944164	1.4274331546421	-0.768266304344994	0.442328988986996	0.999984182479673
SDF4	9.92519508802852	-0.174556986482099	0.391911667510825	-0.445398800170391	0.656031579148229	0.999984182479673
B3GALT6	4.2946216984804	-0.0804965447347212	0.855143571379738	-0.0941321988830992	0.925004142922709	0.999984182479673
AL162741.1	0.014822432605757	1.06209563681863	4.08154967484298	0.260218721179594	0.794695064151994	0.999984182479673
UBE2J2	10.6706169195526	-0.00239684447370823	0.428169280131424	-0.00559788986489766	0.995533553430773	0.999984182479673
LINC01786	0.404703176353373	1.71351552868265	2.3798100450019	0.72002197498132	0.471511465614143	0.999984182479673
SCNN1D	0.745272475656128	0.410841384094848	2.25132733271567	0.182488516052115	0.855199365905381	0.999984182479673
ACAP3	3.6110526986068	-0.0265373567103848	0.615742683629742	-0.043098127539169	0.965623311921454	0.999984182479673
PUSL1	0.793785813747438	-1.28170466775506	1.33162249831685	-0.962513527200931	0.335791711493478	0.999984182479673
INTS11	6.676292319768	0.334033173366143	0.486223389815191	0.686995279048806	0.492085703401402	0.999984182479673
AL139287.1	0.0288016354168961	0.579464338364622	4.07368667520688	0.142245681753419	0.886885949797067	0.999984182479673
CPTP	0.927418370838669	0.874118979307399	1.9739606148292	0.442824934165686	0.657892366677744	0.999984182479673
TAS1R3	0.0337796291490993	1.52456014611918	4.07054907911447	0.37453427448929	0.708006861696595	0.999984182479673
DVL1	2.17042563509916	0.166589477753291	0.826432956451014	0.201576518038055	0.840247804270797	0.999984182479673
MXRA8	0.0993364533538692	1.04963434829826	4.0815472346204	0.257165797174923	0.797050786156046	0.999984182479673
AURKAIP1	12.2262702229715	0.626662202663608	0.458407970512102	1.367040372277	0.171612651427629	0.999984182479673
CCNL2	18.0029282811805	-0.103398355213483	0.346614804416984	-0.298309114024723	0.765467248806437	0.999984182479673
MRPL20-AS1	2.12497099803406	-0.0717664598426721	0.915950432726393	-0.0783519034202037	0.937548131365376	0.999984182479673
MRPL20	16.1531302327504	0.253128565595106	0.362838205944137	0.697634817525469	0.485405601547192	0.999984182479673
AL391244.2	0.540792685998192	-1.37200119159154	1.81553222154089	-0.75570192327795	0.449827930696988	0.999984182479673
ANKRD65	0.399389591674423	0.137689285270458	1.96294143893651	0.0701443672945515	0.944078753650793	0.999984182479673
VWA1	0.37793798418503	-1.16748807901051	2.71919108435251	-0.429351245570337	0.667667628607335	0.999984182479673
ATAD3C	0.546591190204762	1.97850517109754	1.461821385255	1.35345206401697	0.175911254220382	0.999984182479673
ATAD3B	5.15899166360541	0.466472490963508	0.537851356451702	0.867288862188444	0.385783757705704	0.999984182479673
ATAD3A	3.07796323114098	-1.04935813899284	0.869017094315054	-1.20752301175378	0.227230788388563	0.999984182479673
TMEM240	1.15831099256848	0.833860132008551	1.33781770270715	0.623298772561603	0.533088204253649	0.999984182479673
SSU72	16.0069266809299	0.354016476608459	0.351665319891182	1.0066857793029	0.314085798064106	0.999984182479673
AL645728.1	0.641960054820443	0.482736214531155	1.71402977123624	0.281638173754114	0.778220966133107	0.999984182479673
FNDC10	0.779152853294606	-0.774801951126282	1.51895318039411	-0.510089422851895	0.609988815026098	0.999984182479673
AL691432.4	0.501768603731341	0.601215446756122	2.02777999711359	0.296489484861234	0.766856296047371	0.999984182479673
AL691432.2	1.11815910323872	-0.569289385736987	1.28792788171077	-0.44201961446847	0.658475012346442	0.999984182479673
MIB2	4.1044706809929	-0.14606753992235	0.66634194278833	-0.219208083031852	0.826487959256085	0.999984182479673
MMP23B	0.22043235068987	0.239527761373507	3.75433793410478	0.0638002666722174	0.949129265919566	0.999984182479673
CDK11B	8.38963051698299	-0.56667630095793	0.488102369252168	-1.16097838620646	0.24565068924927	0.999984182479673
FO704657.1	0.309434065204927	0.810962515118197	2.04982011990594	0.395626185557887	0.692380816695568	0.999984182479673
SLC35E2B	6.20467481167959	-0.344771141953636	0.561955595083027	-0.613520258487144	0.539532391741264	0.999984182479673
CDK11A	11.1143062189636	0.107146319749567	0.481308103551805	0.222614826051925	0.82383529646905	0.999984182479673
SLC35E2A	6.39645177676776	-0.740993634338895	0.695579617655271	-1.06528945864847	0.286744961566069	0.999984182479673
NADK	8.2149246357896	-0.375469066083806	0.476044685878091	-0.788726515014515	0.430271867222823	0.999984182479673
GNB1	96.4706917920556	0.0675977912715767	0.161922173724064	0.417470873302207	0.676334024513211	0.999984182479673
AL109917.1	0.0337796291490993	1.52456014611918	4.07054907911447	0.37453427448929	0.708006861696595	0.999984182479673
CALML6	0.0980864117355579	1.75928167203326	4.06918568382055	0.432342441149423	0.665492545206002	0.999984182479673
TMEM52	0.106213817764225	0.971441362908097	4.07528336996652	0.238373942304797	0.811591076012284	0.999984182479673
CFAP74	9.52562391377933	-0.0199406259223069	0.536141171381537	-0.0371928644668784	0.970331228008201	0.999984182479673
AL391845.2	0.151239904778063	0.948078039412479	4.06153884397177	0.233428283178835	0.815428852905968	0.999984182479673
GABRD	2.88706689396012	-0.304195199184854	0.997069111211106	-0.305089382234857	0.760298077699262	0.999984182479673
PRKCZ	6.61845317224241	-0.34249795925351	0.535714400374225	-0.63932938710301	0.522608674819686	0.999984182479673
AL590822.2	0.0542099571910455	0.998953388642491	4.07659734890596	0.245045880950343	0.806420906221884	0.999984182479673
FAAP20	5.24255358384805	-0.758002914616847	0.728208288362247	-1.04091497821538	0.297915009514043	0.999984182479673
AL590822.1	0.119078661806347	1.36380153329644	4.06285213733661	0.335675896438228	0.737115284058471	0.999984182479673
SKI	65.2257814599402	0.0337159600176287	0.329667182453207	0.102272721739339	0.918540206651647	0.999984182479673
MORN1	4.59899207153028	-0.44523484288427	0.600538532250431	-0.741392631736414	0.458455410779033	0.999984182479673
AL513477.2	0.416655874251992	-1.29001562977602	2.71080081794705	-0.475879902807825	0.634159940700382	0.999984182479673
RER1	14.5542868954702	-0.291008552001778	0.337069174902945	-0.863349643542962	0.387945257155436	0.999984182479673
PEX10	2.33573065006148	-0.858808741106548	0.832509017506816	-1.03159091739149	0.302263797025977	0.999984182479673
PLCH2	0.396289058827758	0.697517616953574	1.95420610736978	0.356931448695748	0.721143125646439	0.999984182479673
PANK4	1.38119516393152	0.270337962647038	1.01990923003607	0.265060806085142	0.790962619921592	0.999984182479673
HES5	0.0270102003922903	0.133661686051241	4.05787411586555	0.0329388448815227	0.973723355855077	0.999984182479673
AL139246.5	0.58776682098917	-0.234930233867243	2.26556440025251	-0.103696118212777	0.917410507266182	0.999984182479673
TNFRSF14-AS1	0.974392982638423	-1.5213723861009	1.48655635541364	-1.02342059253958	0.306109027082677	0.999984182479673
TNFRSF14	5.97093362278417	-0.411995140140523	0.658683443752578	-0.625482762696069	0.531654258157765	0.999984182479673
PRXL2B	1.07682850755509	-0.636317292440396	1.20413108025385	-0.52844520241621	0.597190370905699	0.999984182479673
MMEL1	0.120193020575364	0.590085759457177	4.06916803029248	0.145013859114283	0.884699929465892	0.999984182479673
AL831784.1	0.0669338035804003	0.307180203397053	4.07122474892729	0.0754515464856099	0.939855447889946	0.999984182479673
TTC34	0.358475308311401	0.327803750843915	2.08148801251989	0.157485293632352	0.874862397251739	0.999984182479673
PRDM16-DT	0.308482209595699	0.405411679030204	2.78097224832592	0.145780555442167	0.884094626410581	0.999984182479673
PRDM16	0.951033162352232	-0.43460900290643	1.32750366890406	-0.327388174576744	0.743374309423343	0.999984182479673
AL354743.1	0.0238649526837139	1.02022814401317	4.0775926802177	0.250203545087466	0.802429943848835	0.999984182479673
MEGF6	1.08222475105324	1.52968224572795	1.1679422360066	1.30972422999121	0.190289143649937	0.999984182479673
AL513320.1	0.0901167340986708	1.02708334865404	4.06269343560863	0.252808479136495	0.80041621509833	0.999984182479673
TPRG1L	5.63262958524262	0.326022839646481	0.549374792336019	0.593443390913854	0.552884457319982	0.999984182479673
WRAP73	5.20439600528541	0.453097404560069	0.59992458821415	0.755257266432177	0.450094633992115	0.999984182479673
TP73	0.122454301249881	-0.517004178950817	4.0544866886363	-0.127514089613329	0.89853352231237	0.999984182479673
CCDC27	0.209252390725506	1.06748759993	4.05962440298599	0.262952306411606	0.792587339743336	0.999984182479673
SMIM1	0.638446385052769	0.897579585269206	1.40958348389232	0.636769368771755	0.524275081134117	0.999984182479673
LRRC47	3.05903537566455	0.94485543019651	0.823001944284733	1.14805977890815	0.250943886743992	0.999984182479673
AL365330.1	0.0139792028111391	0.597610907996052	4.06985825846994	0.146838260706584	0.883259684314993	0.999984182479673
CEP104	8.0631248542604	-0.834000143327554	0.46226189535742	-1.80417237869608	0.0712042879893528	0.999984182479673
DFFB	4.9177447208829	-0.371196646447413	0.541577075912594	-0.685399480437613	0.493091871825083	0.999984182479673
C1orf174	3.97754413243472	-0.0526619574330775	0.662615363598044	-0.0794759076323248	0.936654093910004	0.999984182479673
LINC01134	0.531385563940184	-0.13655132792528	1.59423665729136	-0.0856531100955136	0.931742177798882	0.999984182479673
LINC01346	0.014822432605757	1.06209563681863	4.08154967484298	0.260218721179594	0.794695064151994	0.999984182479673
AL805961.1	0.108475098438742	-0.228944853636897	4.05886377772496	-0.0564061437324765	0.955018262758814	0.999984182479673
AJAP1	2.89177723704843	0.254566834348401	0.764914460116871	0.332804316850678	0.739281999447052	0.999984182479673
AL139823.1	0.0139792028111391	0.597610907996052	4.06985825846994	0.146838260706584	0.883259684314993	0.999984182479673
AL365255.1	0.249116121255265	0.31486031610015	3.6450683310835	0.0863798117075511	0.931164494862228	0.999984182479673
NPHP4	11.4689669604229	-0.305523021163648	0.376577280990778	-0.811315595990851	0.417184455955093	0.999984182479673
KCNAB2	10.9195925482291	0.698079143109651	0.524020981776143	1.33215876345933	0.182808023800304	0.999984182479673
CHD5	7.45491719124832	0.722971208182448	0.608689399994572	1.18775061334877	0.234931676797119	0.999984182479673
RPL22	64.3580683865262	-0.0588415820706403	0.430380033815347	-0.136720055410113	0.891252076468609	0.999984182479673
RNF207	0.51176554091194	0.308664079849584	1.88200563026142	0.164008053369483	0.869724803989832	0.999984182479673
ICMT	3.31462981624004	-0.295682070452069	0.655678738356557	-0.450955709183417	0.652021470985841	0.999984182479673
LINC00337	0.0238649526837139	1.02022814401317	4.0775926802177	0.250203545087466	0.802429943848835	0.999984182479673
GPR153	0.445753143337144	-0.198256793399046	2.06620225343938	-0.0959522685008347	0.923558481788371	0.999984182479673
ACOT7	7.98496385080511	-0.281607670289213	0.672344057057688	-0.418844589065879	0.675329715312169	0.999984182479673
AL031848.2	0.0279584056222782	0.394615131433727	4.06756448202003	0.0970150892943566	0.922714411451099	0.999984182479673
HES2	0.177104967570969	0.424792835951254	3.96854231528046	0.107040016762738	0.91475723332056	0.999984182479673
ESPN	0.0279584056222782	0.394615131433727	4.06756448202003	0.0970150892943566	0.922714411451099	0.999984182479673
TNFRSF25	7.1510160302093	0.615404424781969	0.573664998190078	1.07275923530907	0.283379155250537	0.999984182479673
PLEKHG5	9.20072190229159	0.789493929276208	0.430811642083725	1.83257333868145	0.0668660460585305	0.999984182479673
NOL9	8.50658183572665	-0.173573087475194	0.451154072260196	-0.384731288372564	0.700436511436958	0.999984182479673
TAS1R1	0.357356751300614	1.26615517037989	2.25943890176276	0.560384779332632	0.575217011237011	0.999984182479673
ZBTB48	5.1297939235773	-0.390350523069602	0.530679311927669	-0.735567628690237	0.461993868908536	0.999984182479673
KLHL21	5.70416984202345	0.944707303591965	0.546601279974995	1.72832984151662	0.0839291058751636	0.999984182479673
PHF13	1.82830598728232	-1.3385485046502	0.939383237756993	-1.42492270550442	0.154179545464668	0.999984182479673
THAP3	2.20610817072965	-0.117414791597081	0.735470122237316	-0.159645902732122	0.873160017534546	0.999984182479673
DNAJC11	12.7706113535487	0.265894283078567	0.422357901403518	0.629547315665188	0.528990802406821	0.999984182479673
AL591163.1	0.114255010966542	-0.0482540779284806	4.06653583797801	-0.0118661386130741	0.990532413385779	0.999984182479673
CAMTA1-DT	1.1544380443198	-0.928045912681928	1.41423958557169	-0.656215482970502	0.51168548821245	0.999984182479673
CAMTA1	65.6994293040226	0.00384305628897088	0.191520762937219	0.0200660034454366	0.983990720002486	0.999984182479673
AL512330.1	0.0743218752178775	0.00668201470145067	4.06524814130981	0.00164369171799135	0.998688524346036	0.999984182479673
AL359881.3	0.0854305854223103	1.59909720884489	4.07101517627702	0.392800601226763	0.694466760574851	0.999984182479673
VAMP3	6.62720355071972	-0.0561696941827093	0.579203869295481	-0.0969774153115237	0.922744329868474	0.999984182479673
Z98884.2	0.0617380347713776	0.908765473346247	4.06092905947056	0.223782651712888	0.822926429582318	0.999984182479673
PER3	22.5381893802187	-0.423565160574442	0.477428221144562	-0.88718081968219	0.374981557149375	0.999984182479673
Z98884.1	2.59711271898652	-0.23644194291413	1.02163146501761	-0.231435650731503	0.816976371565924	0.999984182479673
UTS2	0.102486006000209	0.180708330633872	4.06217587871299	0.0444855998433839	0.964517330274213	0.999984182479673
TNFRSF9	0.154814948025053	0.449280215104181	4.06034444536934	0.110650764029778	0.911893290737279	0.999984182479673
PARK7	24.2259722193197	-0.288877207953042	0.609917588135599	-0.473633181879676	0.635761509078014	0.999984182479673
AL034417.4	0.784641213340759	-0.0451818660384675	1.35484405822103	-0.0333483885206635	0.973396766738945	0.999984182479673
AL034417.3	0.33518650388696	-0.153278639594245	2.44649468471619	-0.0626523493191345	0.950043342534627	0.999984182479673
ERRFI1	3.42790815181655	0.546600584929051	0.791978121776139	0.690171319004635	0.490086457479636	0.999984182479673
AL034417.2	0.0913828999828915	0.804683086732038	4.06411858523385	0.197996950594821	0.843047449575804	0.999984182479673
SLC45A1	1.08535487330626	0.772632903664483	1.28708839839895	0.600295134837347	0.548309560539257	0.999984182479673
RERE	223.021460308519	-0.148055463874152	0.270594184320506	-0.547149467553917	0.584276049530218	0.999984182479673
RERE-AS1	1.08833469632744	0.546695207855925	1.13497392792402	0.481680851344211	0.630032680955044	0.999984182479673
ENO1	39.758679798188	0.252756957348904	0.453491137608196	0.557358096746929	0.577282789227434	0.999984182479673
ENO1-AS1	0.451051491661444	1.58431598601892	2.16590049496587	0.731481427563867	0.464485144656302	0.999984182479673
SLC2A7	0.179374589395001	0.0567226205951136	4.04619319516405	0.0140187622931371	0.988815012362188	0.999984182479673
SLC2A5	142.620791348167	1.09825707959133	0.599046176236871	1.83334294276017	0.0667515870068356	0.999984182479673
GPR157	1.15715191305337	-0.771417265257574	1.58034797322947	-0.488131271292848	0.625456862343584	0.999984182479673
MIR34AHG	24.5728591014616	-0.261017661867351	0.368320471551814	-0.708669981789573	0.478529297130829	0.999984182479673
LNCTAM34A	2.10885632800673	-0.426136453636196	0.788040513066282	-0.540754500016871	0.588676808089653	0.999984182479673
H6PD	9.64574480032886	-0.135549083240751	0.422628980216487	-0.320728321023603	0.748416283133938	0.999984182479673
SPSB1	1.51113192666769	0.622337103543529	1.00353735818792	0.620143434089271	0.53516335873383	0.999984182479673
LINC02606	0.135748418300383	1.41975034065164	4.05870492139349	0.349803784248546	0.72648595883767	0.999984182479673
SLC25A33	10.5626375318595	-0.201543461712712	0.498893972827854	-0.40398055035685	0.686227021661294	0.999984182479673
TMEM201	1.97301765040955	0.628162980398771	0.89726876622035	0.700083413183813	0.483875213777508	0.999984182479673
PIK3CD	44.3093070996013	-0.192557267238967	0.329745275613219	-0.583957622685793	0.559248823501159	0.999984182479673
PIK3CD-AS1	0.0675592582981987	1.82728785329489	4.0669806095791	0.449298393257892	0.653216416699437	0.999984182479673
PIK3CD-AS2	2.09472419281332	0.0748225436856294	0.910962213896066	0.0821357269755714	0.934538783074454	0.999984182479673
CLSTN1	38.1088801332858	0.162068210451174	0.263606735217299	0.614810582580814	0.538679819689773	0.999984182479673
CTNNBIP1	8.19860319733264	0.584664420481664	0.534286246385254	1.09429060627566	0.273827543900104	0.999984182479673
AL357140.1	0.0139792028111391	0.597610907996052	4.06985825846994	0.146838260706584	0.883259684314993	0.999984182479673
AL357140.4	0.424392130365964	1.75390454889637	1.93083582779942	0.908365446530635	0.363685175231803	0.999984182479673
LZIC	7.21969120808162	-0.359563225437818	0.450089010595695	-0.798871372046909	0.424365000292709	0.999984182479673
AL357140.2	0.14784680997194	-0.824321190758128	4.05374833641142	-0.203347894923309	0.838863122707651	0.999984182479673
NMNAT1	5.35897967984205	-0.242622598861064	0.631305276369235	-0.384318978381484	0.700742043377301	0.999984182479673
RBP7	0.345828458715891	1.64852281485683	2.33516732138198	0.705954900859612	0.480216184117216	0.999984182479673
UBE4B	31.1745608764186	0.27033371936374	0.270856848256365	0.998068614856915	0.318246087798097	0.999984182479673
KIF1B	37.1905471036841	0.346971334702317	0.221011364926237	1.56992530595935	0.116432489495292	0.999984182479673
AL139424.3	0.204056356437888	1.15314005342919	3.80150724271228	0.303337592119502	0.761632600528398	0.999984182479673
AL139424.2	0.377833022381079	0.361221191377394	1.81520391063913	0.198997583279891	0.842264635052178	0.999984182479673
PGD	8.66273091618931	-0.0849005441328931	0.432705939056289	-0.196208409614292	0.844447046073014	0.999984182479673
CENPS	0.586699763519567	-0.487381431228305	1.53117668900512	-0.318305153629906	0.750253475429187	0.999984182479673
CORT	1.99656078610649	-0.615841453943779	1.19229834672167	-0.516516235753486	0.605493902366469	0.999984182479673
DFFA	6.54445209304242	0.116420896565787	0.512007894621932	0.227381057574811	0.820127448421092	0.999984182479673
AL354956.1	0.0337796291490993	1.52456014611918	4.07054907911447	0.37453427448929	0.708006861696595	0.999984182479673
PEX14	20.7532998021184	0.0446608737978741	0.322921629041663	0.138302516094739	0.890001337065373	0.999984182479673
AL139423.2	0.0554427086295625	-0.229741553574286	4.05399975241608	-0.0566703422804519	0.954807799466599	0.999984182479673
CASZ1	0.955735130564854	-0.282853883722388	1.29701212885603	-0.218081140052148	0.827365891817961	0.999984182479673
AL139423.1	0.0542099571910455	0.998953388642491	4.07659734890596	0.245045880950343	0.806420906221884	0.999984182479673
C1orf127	0.201238756585946	-1.43985771238138	3.05567334961191	-0.471207994978997	0.637492209932487	0.999984182479673
TARDBP	20.9781220826315	-0.198036453137352	0.308882561129086	-0.641138342072313	0.52143280496011	0.999984182479673
MASP2	0.0817562361861573	0.465237239744489	4.07906403317683	0.114054899839892	0.909194273560027	0.999984182479673
AL109811.2	2.12561544478295	-0.800991082257661	1.19636932857176	-0.669518235822622	0.503164952019862	0.999984182479673
SRM	9.0319365519078	0.242288463163769	0.692988722218648	0.349628291767963	0.72661767564105	0.999984182479673
EXOSC10	10.3063869614309	1.03521312803793	0.39822762138943	2.59955129286622	0.00933457271057968	0.999984182479673
AL109811.1	2.00695904384578	1.69121029054027	1.04113061521056	1.62439780929719	0.104290934333121	0.999984182479673
EXOSC10-AS1	0.0681891600021846	0.592721459563122	4.06850449592796	0.145685339700708	0.884169795107549	0.999984182479673
MTOR	22.3062593196887	0.143647865235028	0.286361038654158	0.501632016387934	0.615926393927512	0.999984182479673
MTOR-AS1	0.224623483890831	2.08111076529749	2.52603033078118	0.823866103244256	0.410015642481667	0.999984182479673
ANGPTL7	0.251102972909999	-1.19482831747969	3.54068602972093	-0.337456726592011	0.735772628083302	0.999984182479673
UBIAD1	3.31192063297538	-0.320821651582853	0.665851157278873	-0.481821872765005	0.629932489965624	0.999984182479673
AL031291.1	0.0675691138245687	1.57110954234559	4.07357802986967	0.385682937905048	0.699731500593082	0.999984182479673
DISP3	0.217656006589345	1.77144637861443	3.77934829608858	0.468717418939075	0.639271634433647	0.999984182479673
AL590989.1	0.0669338035804003	0.307180203397053	4.07122474892729	0.0754515464856099	0.939855447889946	0.999984182479673
AL031731.1	0.0562859384241803	-0.144390210993493	4.05628559584255	-0.0355966579723785	0.971603973186256	0.999984182479673
FBXO2	6.45392634643674	-0.0575830269005416	0.736018131724476	-0.0782358809091097	0.93764042063815	0.999984182479673
FBXO44	5.03813539167866	0.390829140494693	0.865015702803443	0.451817393867011	0.651400538026135	0.999984182479673
FBXO6	1.55610156987522	-0.0807625609330673	1.10659099273266	-0.0729832083068278	0.941819479702093	0.999984182479673
MAD2L2	1.36702569393802	0.717947875823573	1.09461411405131	0.655891301425263	0.511894065426078	0.999984182479673
DRAXIN	0.373624578151494	-0.358427378330092	3.30848213797786	-0.108335896457087	0.913729248916897	0.999984182479673
AGTRAP	3.56171852934031	-0.351651294008139	0.631235412432652	-0.557084230513854	0.577469881273243	0.999984182479673
C1orf167	0.0945694586904889	0.980021198422303	4.05368421167263	0.241760617563727	0.808965656393308	0.999984182479673
MTHFR	13.2191737966323	-0.0030273321756101	0.371545464324816	-0.00814794545025995	0.993498952056082	0.999984182479673
CLCN6	16.3990924252404	-0.477270023662525	0.354979490664316	-1.3445002773804	0.178786666789891	0.999984182479673
NPPA	0.64663172898031	-0.177749030394913	1.77527744768235	-0.100124648475069	0.920245367003515	0.999984182479673
AL021155.5	0.798029483942404	-2.75069237963186	1.46826180224013	-1.87343454378171	0.0610084036294877	0.999984182479673
KIAA2013	6.64928549971239	-0.39925718572273	0.566595347957375	-0.704660190314104	0.481021731220106	0.999984182479673
PLOD1	3.60319894588527	-1.03675345688587	0.764780259172993	-1.3556226699771	0.175219255072808	0.999984182479673
AL096840.2	0.121036250369982	1.0580162106275	4.08154993361475	0.259219225009086	0.795466098527801	0.999984182479673
MFN2	8.13896526886395	0.0863278816086776	0.434794952047867	0.19854849096586	0.842615949520997	0.999984182479673
MIIP	3.44377621902052	-0.871128104153773	0.876948717441186	-0.993362652602542	0.320533255172199	0.999984182479673
TNFRSF8	0.968225515505672	1.8402633439536	1.49196173058353	1.23345210954831	0.217407133674541	0.999984182479673
TNFRSF1B	51.6664358058616	0.329541871036185	0.320801211017004	1.02724634358914	0.304304480933787	0.999984182479673
VPS13D	76.8880386484147	0.182932406125405	0.225926916161966	0.809697265084881	0.418114190272463	0.999984182479673
LINC02766	0.0878269754140226	-0.54728453324018	4.05370531586029	-0.135008465242628	0.892605181317519	0.999984182479673
DHRS3	23.2575618582584	-0.85109533530839	0.363970157931191	-2.33836570598541	0.0193682851606588	0.999984182479673
AC254633.1	0.32467656018411	-0.0358877396918562	2.35879229360939	-0.0152144552062027	0.987861089410208	0.999984182479673
AADACL4	0.0989356856184554	0.991601626149333	4.05698457248058	0.244418387211918	0.806906802613675	0.999984182479673
PRAMEF26	0.0135051001961451	0.416268934456541	4.06423535159295	0.102422448122594	0.91842136634284	0.999984182479673
LRRC38	0.236769002221679	1.34265747952897	4.04804661366551	0.331680340586096	0.740130647053637	0.999984182479673
PDPN	12.7197320269076	0.176170466537968	0.531335211414799	0.331561813998501	0.740220157888751	0.999984182479673
PRDM2	61.4804960078865	-0.141920845823405	0.219965521172709	-0.645195870092629	0.518800262199718	0.999984182479673
KAZN	30.7241907598072	0.514586102829857	0.551665759209912	0.9327860108027	0.350930465476462	0.999984182479673
AL357873.1	0.200969920254683	0.443211758561485	3.83630426638956	0.115530919287224	0.908024314503796	0.999984182479673
KAZN-AS1	0.40312901910176	-0.504650555027606	1.67018509010222	-0.302152472811692	0.76253583307509	0.999984182479673
TMEM51-AS1	1.68283276216426	-0.144212805768923	0.93741065754994	-0.153841653716467	0.877734589845269	0.999984182479673
TMEM51	20.9963194172839	-0.059469689909408	0.348278709801077	-0.170753158995492	0.864417861747154	0.999984182479673
C1orf195	0.925382290546862	-0.710347859857889	1.30958677916736	-0.542421373793597	0.587528258751587	0.999984182479673
FHAD1	6.11054978905668	0.31736954036838	0.55901453984583	0.567730385789082	0.570218055641797	0.999984182479673
AL031283.2	0.106213817764225	0.971441362908097	4.07528336996652	0.238373942304797	0.811591076012284	0.999984182479673
AL031283.1	0.0948922092026786	-0.21877095496668	4.06244634511918	-0.0538520232346016	0.957053061072039	0.999984182479673
EFHD2	27.6300816392244	0.378075945684047	0.387935506046109	0.974584537356344	0.32976638673039	0.999984182479673
CTRC	0.098804132853393	0.241816378300776	4.05966281604849	0.0595656312501713	0.952501592032365	0.999984182479673
CELA2A	0.014822432605757	1.06209563681863	4.08154967484298	0.260218721179594	0.794695064151994	0.999984182479673
CELA2B	0.157035849194577	-0.779312726455685	4.04928256041351	-0.192456988325384	0.847384256400609	0.999984182479673
CASP9	3.73651223547256	-1.0146051318715	0.743141566545702	-1.36529186032161	0.17216133627219	0.999984182479673
DNAJC16	15.5748514423557	0.166845416123014	0.316865142818093	0.526550237237037	0.598505956756605	0.999984182479673
AL121992.3	0.014822432605757	1.06209563681863	4.08154967484298	0.260218721179594	0.794695064151994	0.999984182479673
AGMAT	3.57700641509937	-0.419711058324262	0.738059173195476	-0.568668575050825	0.569581077718301	0.999984182479673
AL121992.1	0.310938929697445	0.337857649715165	2.35177887931198	0.143660465993302	0.885768590854314	0.999984182479673
DDI2	26.6598983991	0.0698487832828721	0.265151835132513	0.263429379049797	0.792219648825049	0.999984182479673
PLEKHM2	23.3393593505418	-0.16122216496923	0.335790075874126	-0.480127843413888	0.631136490837436	0.999984182479673
AL450998.3	0.85798994482889	-0.539325209784421	1.16972122398396	-0.461071577334922	0.644747252782185	0.999984182479673
SLC25A34	0.989297448206811	0.38314459805219	1.33910766702986	0.286119337141877	0.774786721489007	0.999984182479673
SLC25A34-AS1	0.121951364419272	1.79650878332808	4.06838382564276	0.441577997632573	0.658794608496376	0.999984182479673
FBLIM1	0.12748678697853	0.75684213341767	4.05795606021791	0.186508213047784	0.852046238777708	0.999984182479673
UQCRHL	0.19433165230024	0.418003366327011	3.11521982658584	0.134181017583317	0.893259435936141	0.999984182479673
AL450998.2	5.74277797081253	-0.707120760477776	0.817117398199188	-0.865384535975088	0.386827765780397	0.999984182479673
SPEN	45.7683119744735	-0.217576688700675	0.210334995515958	-1.03442933101529	0.300935498227678	0.999984182479673
ZBTB17	4.43786919782208	-0.643634146010769	0.692128707614801	-0.929934185548879	0.352405161695548	0.999984182479673
SRARP	0.156297789956245	1.34277380529405	4.05979985046384	0.330748769582973	0.740834260755105	0.999984182479673
HSPB7	0.0754758056079184	1.07669685546265	4.08067592641832	0.263852576111744	0.791893519731347	0.999984182479673
FAM131C	0.0337796291490993	1.52456014611918	4.07054907911447	0.37453427448929	0.708006861696595	0.999984182479673
EPHA2	0.533424931444839	1.41211908672727	1.64559763548145	0.858119297378627	0.390826592654889	0.999984182479673
AL451042.2	0.171956895790221	2.48765994628218	4.05255996589271	0.61384901573793	0.539315103696946	0.999984182479673
AL451042.1	0.546409264846307	1.59302026677871	1.79566597341424	0.887147326041814	0.374999587097905	0.999984182479673
ARHGEF19	0.455545698070088	0.775959818341819	1.63622606219546	0.474237537385664	0.635330528130485	0.999984182479673
AL109627.1	0.173562217343476	1.8434529349622	4.07065036808961	0.452864473307086	0.650646334294279	0.999984182479673
CPLANE2	0.0944181065876846	-0.534618768097948	4.05274878922886	-0.131915101552513	0.895051443705135	0.999984182479673
FBXO42	32.5012448866624	-0.329893601657073	0.316170965859969	-1.04340258049875	0.296761878899742	0.999984182479673
SZRD1	10.7074170086614	0.554027270748847	0.424425554357839	1.30535794807901	0.191770990508549	0.999984182479673
SPATA21	0.990515889209597	-0.352677162728928	1.44866142888676	-0.24345037128513	0.807656526629852	0.999984182479673
NECAP2	8.53028057076324	0.448199080188855	0.422510070996645	1.06080093932818	0.28878037525178	0.999984182479673
LINC01772	0.726087451503914	-0.635120559558647	1.33153867060402	-0.476982436620139	0.633374628336757	0.999984182479673
AL137802.2	0.311349231784213	-0.85462924896488	2.38739319825915	-0.357975908446109	0.720361342741401	0.999984182479673
AL137802.1	0.285097386346324	0.02494426405654	2.87278113243433	0.00868296709934277	0.993072081663402	0.999984182479673
NBPF1	9.2849218205692	-0.800476523968828	0.451300247465996	-1.77371168853423	0.0761108520448207	0.999984182479673
CROCC	15.1385739452054	0.08456418405284	0.384638420039682	0.21985371103624	0.825985087481265	0.999984182479673
BX284668.5	4.28775963185089	-0.531502206887094	1.06404566663564	-0.499510710445001	0.617419643358759	0.999984182479673
BX284668.6	0.0274843030072842	0.0796256585558265	4.05797955867961	0.0196219959722358	0.984344916961854	0.999984182479673
AL049569.1	0.74704296743025	-0.682246096886662	1.52684076026903	-0.446835134769686	0.65499410105751	0.999984182479673
ATP13A2	6.89551243000872	-0.174308672160297	0.515346486549875	-0.338235879567654	0.735185439541595	0.999984182479673
SDHB	16.056632183074	0.11182507128043	0.405021325226956	0.276096749270591	0.782473757380844	0.999984182479673
PADI2	53.0590796195586	0.102347375910939	0.411569661642203	0.248675705353411	0.803611642918035	0.999984182479673
AL590644.1	0.0603426724067383	0.269849328002589	4.06782348576832	0.0663375215140686	0.947109111153349	0.999984182479673
PADI1	0.77616300161815	-0.452090214493748	1.43988395958864	-0.313976839232868	0.753538629530516	0.999984182479673
PADI3	0.0821683628133237	0.407526400489895	4.06666292609671	0.100211502132302	0.920176414602447	0.999984182479673
PADI4	0.449748371367942	0.556688071668989	2.18194149658904	0.255134279511729	0.798619388814626	0.999984182479673
PADI6	0.0283275328019021	0.55130406714868	4.07191916904255	0.135391702109428	0.892302184482726	0.999984182479673
RCC2	34.8587451414945	0.0994958316750614	0.241710175408712	0.411632780898951	0.680608600712473	0.999984182479673
ARHGEF10L	19.8388899132432	-0.0138550245993254	0.313414577228312	-0.0442067013023216	0.964739640410478	0.999984182479673
LINC02810	0.11921021457141	2.04080536756945	4.06527332705541	0.502009386180109	0.615660918516475	0.999984182479673
ACTL8	0.0337796291490993	1.52456014611918	4.07054907911447	0.37453427448929	0.708006861696595	0.999984182479673
AL357509.1	0.0980864117355579	1.75928167203326	4.06918568382055	0.432342441149423	0.665492545206002	0.999984182479673
IGSF21	95.5107987337705	0.214517023975578	0.205885552512264	1.04192363843889	0.297447083693181	0.999984182479673
IGSF21-AS1	0.413046954809272	-1.12351729162897	1.95187020497287	-0.575610657289882	0.564878375938055	0.999984182479673
AL591896.1	0.171040331116023	2.11006709119402	4.07159489091323	0.518240922225136	0.604290186246905	0.999984182479673
PAX7	0.335364437912	0.557039197685099	2.77593811919407	0.200667008328998	0.84095895848616	0.999984182479673
ALDH4A1	0.88347070757058	-1.02566254374441	1.35273273775991	-0.758215215108102	0.44832215409873	0.999984182479673
IFFO2	2.13273448346556	-0.0981740033542607	0.773117323823707	-0.126984611945712	0.898952577835684	0.999984182479673
AL137127.1	0.0337796291490993	1.52456014611918	4.07054907911447	0.37453427448929	0.708006861696595	0.999984182479673
UBR4	26.080414324076	-0.213675239413173	0.290428406873968	-0.735724310555811	0.461898491802957	0.999984182479673
EMC1-AS1	5.8184280378589	0.318043279119337	0.580154444362895	0.548204503489758	0.58355149017629	0.999984182479673
EMC1	7.85027636608902	0.11818102039102	0.509573007473737	0.231921665115104	0.816598856923006	0.999984182479673
MRTO4	5.11830325560947	0.683788520354857	0.719133391376984	0.950850744179116	0.341680148780399	0.999984182479673
AKR7A3	0.0535098178952279	1.07118067236523	4.08073556490979	0.262496958042639	0.792938330291641	0.999984182479673
AKR7A2	3.54921329664993	-0.672410979870286	0.721073679527023	-0.932513554386487	0.351071185110428	0.999984182479673
SLC66A1	1.88454053860841	-0.123582581838362	0.972087905560416	-0.127131076450453	0.898836655562329	0.999984182479673
CAPZB	149.210356914074	-0.381256495264999	0.29112712008045	-1.30958769887066	0.190335352061655	0.999984182479673
MICOS10	73.3629466510393	-0.813720457535012	0.495342928021538	-1.64274164725661	0.100436397994512	0.999984182479673
AL031727.2	0.112914888429595	0.656224810433748	4.05321194336128	0.161902417046948	0.871382699404689	0.999984182479673
NBL1	9.4311517025967	-0.731866297279808	0.553899331739867	-1.32129839366465	0.186401889385075	0.999984182479673
HTR6	0.029644865211514	1.05698267434903	4.08154774228552	0.258966142524443	0.795661363915787	0.999984182479673
TMCO4	10.6415011827096	0.15177381489839	0.508264419472885	0.298611921440012	0.765236168265024	0.999984182479673
OTUD3	7.19896906072848	-0.366956218982732	0.478348126103267	-0.767132134439495	0.443002957828867	0.999984182479673
PLA2G5	0.014822432605757	1.06209563681863	4.08154967484298	0.260218721179594	0.794695064151994	0.999984182479673
PLA2G2D	0.0405153005884354	-0.0451040402781794	4.05483486787777	-0.0111235208702312	0.991124897459676	0.999984182479673
Z98257.1	0.385710678623115	-0.242319387561597	2.41723615249581	-0.100246468393831	0.92014865534565	0.999984182479673
PLA2G2C	0.132003176006697	0.0351820790562265	4.05052613682393	0.00868580472457171	0.993069817651418	0.999984182479673
UBXN10-AS1	0.114692635540639	0.507343520093852	4.05977910235955	0.124968257459866	0.900548680176954	0.999984182479673
UBXN10	0.289104126767013	0.581557836252256	2.41480069302939	0.240830573691234	0.809686432524153	0.999984182479673
VWA5B1	0.0472847293452445	0.938516638903255	4.06395330588765	0.230936865722247	0.81736385002365	0.999984182479673
LINC01141	47.6414008046177	-0.725849735635591	0.632144178731761	-1.14823446937663	0.250871783185738	0.999984182479673
AL139254.1	0.241541092916271	-0.548273828203343	2.99044917721106	-0.183341630542162	0.854529971510788	0.999984182479673
AL139254.3	0.014822432605757	1.06209563681863	4.08154967484298	0.260218721179594	0.794695064151994	0.999984182479673
CAMK2N1	32.106467326108	0.157057487908847	0.595806234610671	0.26360497555296	0.792084324167493	0.999984182479673
MUL1	2.2576423974566	-0.429597725312406	0.997799384853882	-0.430545189577679	0.666799101964655	0.999984182479673
FAM43B	0.539922348285912	-0.203428775840509	2.23988361718413	-0.0908211365446968	0.927634714923884	0.999984182479673
PINK1	9.65198792501733	0.139526063994218	0.715104550556984	0.195112817958637	0.845304628142649	0.999984182479673
PINK1-AS	1.53650307526823	-0.728131029229828	1.0967562227642	-0.663895051714126	0.506757483536636	0.999984182479673
DDOST	14.2950522011591	-0.467917013162772	0.480695932135525	-0.973415795478065	0.330346691606474	0.999984182479673
KIF17	1.56293923923167	0.329586367405996	0.964262201352751	0.341801604318435	0.73250020215617	0.999984182479673
SH2D5	0.904674414952956	0.670208243246568	1.8941739160817	0.353826138960336	0.723469183012884	0.999984182479673
AL663074.1	0.0135051001961451	0.416268934456541	4.06423535159295	0.102422448122594	0.91842136634284	0.999984182479673
HP1BP3	75.3411681620155	-0.371896819262502	0.270915407797001	-1.37274148519883	0.169832727437138	0.999984182479673
EIF4G3	265.561105275421	0.262766263068592	0.30447632772893	0.863010484357023	0.388131702531592	0.999984182479673
AL031005.2	0.136773797025029	1.83149249167546	4.07079547341494	0.449910221143839	0.652775177280051	0.999984182479673
ECE1	3.16463702903451	-0.635448397752332	0.801971696207362	-0.792357636506946	0.428152173503594	0.999984182479673
NBPF3	3.40106892447429	-1.16503714359004	0.963377855991014	-1.20932522617678	0.226537923020136	0.999984182479673
ALPL	0.498796842426203	0.569812685783095	1.86225603286704	0.305979777069557	0.759620043365404	0.999984182479673
RAP1GAP	3.54993397446571	0.632850336854532	0.68907888975934	0.918400412869351	0.358409274647443	0.999984182479673
USP48	34.5019952627017	-0.191119404035095	0.285061665650185	-0.670449334529701	0.502571394108353	0.999984182479673
LDLRAD2	0.014822432605757	1.06209563681863	4.08154967484298	0.260218721179594	0.794695064151994	0.999984182479673
HSPG2	0.126592390658521	0.0431633365177046	4.05020513986246	0.0106570741548094	0.991497046020175	0.999984182479673
CELA3B	0.0436240680226531	0.558762681707349	4.07577940750541	0.137093455224394	0.890956925599723	0.999984182479673
CELA3A	0.0859274781646395	0.461714591649713	4.08003254175437	0.113164438500086	0.909900188482652	0.999984182479673
LINC01635	0.0135051001961451	0.416268934456541	4.06423535159295	0.102422448122594	0.91842136634284	0.999984182479673
LINC00339	1.70158323911695	-0.467077930417725	1.01869081182501	-0.458508042868219	0.6465874855245	0.999984182479673
CDC42	53.5296747703845	0.0148178756219966	0.205108222493287	0.0722441813491	0.942407585376024	0.999984182479673
CDC42-AS1	0.455408946408181	-0.747301980865581	1.93924386745749	-0.385357403164233	0.699972637518935	0.999984182479673
CDC42-IT1	1.47103480566956	0.403926133982127	1.03874670482266	0.388859124276198	0.697380361133517	0.999984182479673
WNT4	0.061709108178567	0.621345171486065	4.06882875182123	0.152708607165624	0.878628072845928	0.999984182479673
ZBTB40	14.7768310773082	-0.289158707930595	0.386243833508187	-0.748642911148162	0.454072461099299	0.999984182479673
EPHA8	0.0661716882967552	0.0794874861839678	4.06256327322234	0.0195658457082738	0.984389709791253	0.999984182479673
C1QA	155.029042962372	-0.170269530585905	0.600456562952843	-0.28356677417027	0.776742402656526	0.999984182479673
C1QC	191.698208766925	0.249032281212981	0.582717898638047	0.427363363636211	0.669114687634938	0.999984182479673
C1QB	248.856434729486	0.158039816899202	0.566792017750363	0.278832114690805	0.78037366750908	0.999984182479673
EPHB2	19.4637255979032	-0.485747852104651	0.421733680415711	-1.15178814180987	0.249408141884681	0.999984182479673
AL512444.1	0.0386873852894709	1.07307261705022	4.08098381130719	0.262944590487485	0.792593286963821	0.999984182479673
TEX46	0.125096612127848	0.720919622890368	4.05811217574348	0.177649013055754	0.858998629860317	0.999984182479673
KDM1A	19.6740216420435	0.306262530979618	0.326789247167293	0.937186684183746	0.348662538061866	0.999984182479673
AL031428.1	7.10754634955263	0.49119582372612	0.46020292040352	1.06734616828469	0.285815547312659	0.999984182479673
LUZP1	37.8627694704744	-0.0811644681781899	0.221570870986698	-0.366313802065898	0.714130931731182	0.999984182479673
LINC01355	4.30672449995334	0.758441422061969	0.618258517667434	1.22673833095485	0.219920955932564	0.999984182479673
AL109936.6	0.708479036661787	-1.26806941273486	1.4263363405603	-0.889039546055967	0.373981826836618	0.999984182479673
HNRNPR	38.4939209930447	-0.0164780301783341	0.257084977672	-0.0640956555592971	0.948894061096429	0.999984182479673
ZNF436	1.48972452547275	1.14359829720285	0.950762792202347	1.20282188846896	0.229045252599707	0.999984182479673
ZNF436-AS1	1.40907659691707	-0.0230113732674703	1.32921183086746	-0.0173120436736203	0.986187677581608	0.999984182479673
TCEA3	0.343205907541161	0.474572924039645	2.67796356081574	0.177214108131884	0.859340214365639	0.999984182479673
ASAP3	0.754508077917514	-0.758579881232172	1.31735751417425	-0.575834481581612	0.56472706426953	0.999984182479673
E2F2	0.112309233049538	-0.0498511433809791	4.05338596781449	-0.0122986421171872	0.990187350707805	0.999984182479673
ID3	1.20780504048396	0.792819002739154	1.34080735472753	0.591299712030792	0.554319622503244	0.999984182479673
MDS2	0.0274843030072842	0.0796256585558265	4.05797955867961	0.0196219959722358	0.984344916961854	0.999984182479673
RPL11	163.492395762295	0.0504783162003548	0.553980369850745	0.0911193228993923	0.927397779058406	0.999984182479673
ELOA-AS1	8.75530145629593	-0.270746735190291	0.54679764798226	-0.495149780159762	0.62049439695662	0.999984182479673
ELOA	8.49568745035351	0.423643275285702	0.439112119074676	0.96477245077733	0.3346587974269	0.999984182479673
PITHD1	8.25436775867963	-0.0525979738166507	0.64037236480055	-0.0821365454035994	0.934538132262375	0.999984182479673
LYPLA2	3.37580985799239	0.738198823382864	0.619509358773818	1.19158623340891	0.233423525597709	0.999984182479673
GALE	3.16489568154319	0.208139147673686	1.04830543776557	0.198548190417985	0.842616184643105	0.999984182479673
HMGCL	6.90815182704482	-0.0825371749892756	0.464290807104497	-0.177770426909829	0.858903273287255	0.999984182479673
FUCA1	7.9128015688865	-0.342156955054154	0.477314553078102	-0.716837466713837	0.473474390595015	0.999984182479673
CNR2	0.105559212882044	0.0690909770902808	4.0593954780953	0.017020016271659	0.986420647408697	0.999984182479673
AL590609.3	0.0279584056222782	0.394615131433727	4.06756448202003	0.0970150892943566	0.922714411451099	0.999984182479673
PNRC2	11.4760065754255	0.00029487335357854	0.4298852697897	0.000685935002431678	0.999452703094763	0.999984182479673
SRSF10	28.2142344658999	0.292182875857275	0.273730988310168	1.06740883690596	0.285787259752292	0.999984182479673
AL591178.1	0.0135051001961451	0.416268934456541	4.06423535159295	0.102422448122594	0.91842136634284	0.999984182479673
MYOM3	0.27936143910885	-0.0565675885257459	4.05493269308941	-0.0139503150378182	0.988869620030426	0.999984182479673
IL22RA1	0.142318587145106	1.74105506225585	4.06649460731381	0.428146408733574	0.668544530615782	0.999984182479673
IFNLR1	7.50737559691245	1.33211149005957	0.63975625188681	2.08221722903187	0.037322632248691	0.999984182479673
LINC02800	0.176298456732357	-0.469601758887426	3.16269315526143	-0.148481605971227	0.881962701352551	0.999984182479673
AL138902.1	1.13888350498824	0.538930861654256	1.10653786095133	0.487042405572024	0.626228280017887	0.999984182479673
GRHL3	0.512689793322459	-0.192886883544345	2.22477966657241	-0.0866993196865714	0.930910517194231	0.999984182479673
STPG1	3.76392691720148	0.643575158835061	0.634764316647766	1.01388049384034	0.310639780109594	0.999984182479673
NIPAL3	12.1226493545233	0.0376114884960729	0.57392589091071	0.0655337023328756	0.947749073417891	0.999984182479673
RCAN3AS	1.48661623355859	0.62269404670666	1.16916557506395	0.532596973420638	0.594312597678211	0.999984182479673
RCAN3	7.14596391796259	-0.470458836018091	0.619192334692287	-0.759794347667256	0.447377522096247	0.999984182479673
NCMAP-DT	0.409262770073695	-0.899975810568284	1.91718501869037	-0.469425643218857	0.638765422509868	0.999984182479673
NCMAP	4.89805594822972	-0.178076810555705	0.676977247075145	-0.263046965500066	0.792514380123325	0.999984182479673
SRRM1	41.1382079274375	0.044976169483471	0.214838395913118	0.20934884238132	0.834175925691845	0.999984182479673
AL445648.1	0.080230984226096	0.601848424118009	4.05116065280968	0.148561974134646	0.881899280202272	0.999984182479673
CLIC4	9.85111633210448	0.721056072246412	0.700476007059096	1.0293801143507	0.303301089862098	0.999984182479673
RUNX3	6.35323267297365	-0.906720475126383	0.749046317581655	-1.21049987676835	0.226087138025109	0.999984182479673
AL050344.1	0.402659096724579	-0.481300240947068	2.03434263307164	-0.236587599907079	0.812976740971945	0.999984182479673
SYF2	12.2686648845469	-0.372355649144582	0.463414184523272	-0.803505075114684	0.421682864568241	0.999984182479673
AL031432.4	1.17717774779394	-1.33423722461516	1.15429363635958	-1.1558906525926	0.247725886515477	0.999984182479673
AL031432.5	0.108871412013818	-0.362925437376065	4.06005004914607	-0.0893893998800329	0.928772447417778	0.999984182479673
RSRP1	75.0205116224701	0.168140169108615	0.369238572696439	0.455370000703712	0.648843073718538	0.999984182479673
AL031432.3	0.11921021457141	2.04080536756945	4.06527332705541	0.502009386180109	0.615660918516475	0.999984182479673
RHD	1.19747588390813	1.57368384760274	1.11337992434601	1.41342933637599	0.15752952491332	0.999984182479673
TMEM50A	20.3907162486117	-0.0692224481170673	0.374168128802722	-0.18500359273936	0.853226217620125	0.999984182479673
RHCE	0.262162362837843	1.4069059641263	2.45570476677122	0.572913317253568	0.56670338717608	0.999984182479673
MACO1	26.9793027359547	-0.261152307990953	0.291979874932547	-0.894418863804517	0.371097823239946	0.999984182479673
LDLRAP1	4.01345048543576	-0.0782506580102565	0.68443608007915	-0.114328657251978	0.90897726623258	0.999984182479673
AL606491.1	0.790992125623656	0.128141695502054	1.36221855275074	0.0940683822308072	0.925054836305182	0.999984182479673
MAN1C1	32.2658952845039	-0.167588930219433	0.375910845796985	-0.445820949550206	0.655726587683072	0.999984182479673
AL031280.1	1.08319024353286	-0.522744321730379	1.14962417900466	-0.454708879020766	0.649318692236037	0.999984182479673
SELENON	7.19483670544691	0.355896142559128	0.514730481680243	0.691422317554169	0.489300183078619	0.999984182479673
AL020996.1	0.253751565137537	1.77498736382233	2.95674719070431	0.600317595431457	0.54829459444616	0.999984182479673
MTFR1L	4.70262955736933	0.127707962423214	0.613937772700134	0.20801450587011	0.835217641041194	0.999984182479673
AUNIP	0.353752920495323	-0.234419130290489	2.02316129503622	-0.115867741670242	0.907757361877459	0.999984182479673
AL033528.2	1.05142368266727	-0.302157638627124	1.43303515820424	-0.210851518120297	0.833003136472915	0.999984182479673
PAQR7	2.66883181322465	0.594924528206501	0.866028717880136	0.686957044176036	0.492109798020049	0.999984182479673
STMN1	39.5622275911907	0.697255353776874	0.719322066649946	0.969322902916295	0.33238410559207	0.999984182479673
PAFAH2	4.49512778795571	-0.04018404122471	0.637720427254636	-0.0630120026070058	0.949756946617554	0.999984182479673
EXTL1	0.740491428632556	0.529589748878998	1.44619648534016	0.366194880327365	0.714219662183009	0.999984182479673
AL391650.2	0.0845140207481122	1.05908955854401	4.08155148732282	0.259482101802099	0.795263289919888	0.999984182479673
TRIM63	0.26812323401076	1.69955964185838	4.05914422251179	0.418699003704455	0.675436123904532	0.999984182479673
PDIK1L	7.66604207664564	-0.524011251708441	0.528447923894521	-0.991604334153908	0.321390574197471	0.999984182479673
FAM110D	0.0139792028111391	0.597610907996052	4.06985825846994	0.146838260706584	0.883259684314993	0.999984182479673
C1orf232	0.142318587145106	1.74105506225585	4.06649460731381	0.428146408733574	0.668544530615782	0.999984182479673
ZNF593	3.85365176246057	0.839923661857173	0.912588683424674	0.920374838207711	0.35737691282648	0.999984182479673
CNKSR1	0.161166595600903	1.53426007302644	4.07333672642778	0.376659278638118	0.706426828636029	0.999984182479673
CEP85	3.37256829883847	-0.808407457151528	0.663133489588109	-1.21907198150052	0.222816873185042	0.999984182479673
SH3BGRL3	28.0195968744881	-0.0280770178984056	0.570975641501168	-0.0491737577886642	0.960780824210284	0.999984182479673
UBXN11	2.17438031827592	0.867926421676486	0.844536065268835	1.02769610129108	0.304092802333284	0.999984182479673
CD52	3.02747136247629	-1.44520008704073	1.28393879109194	-1.12559889697829	0.260335335198564	0.999984182479673
CRYBG2	0.140393147348599	0.728266949212284	4.05813213068399	0.17945865875233	0.857577575849425	0.999984182479673
ZNF683	0.924851090490641	-1.74457957265605	1.86276510187346	-0.936553713026646	0.348988170943387	0.999984182479673
LIN28A	0.0711050455588825	0.334025373576528	4.07243985902078	0.0820209469359343	0.934630056330259	0.999984182479673
DHDDS	7.75944976370956	0.520977342980175	0.406528094741675	1.28152850865381	0.200008093011313	0.999984182479673
AL513365.2	1.25631015763848	0.895422740062078	1.10764850809948	0.8083997166199	0.418860515046779	0.999984182479673
HMGN2	16.1529468837445	-0.0934156181342806	0.434820442713513	-0.214837226951237	0.829894227589892	0.999984182479673
RPS6KA1	27.4327131198401	0.438205137380249	0.261371229973948	1.67656224988468	0.0936281138793429	0.999984182479673
AL512408.1	0.0279584056222782	0.394615131433727	4.06756448202003	0.0970150892943566	0.922714411451099	0.999984182479673
ARID1A	75.851534606129	-0.00321372126082343	0.181282815030831	-0.0177276663553402	0.985856109553662	0.999984182479673
PIGV	0.869862472881268	0.218254978018032	1.34210932619117	0.162620863858705	0.870816958684092	0.999984182479673
ZDHHC18	2.4176453935619	-0.156976097088307	0.8593170642677	-0.182675410061919	0.855052711003144	0.999984182479673
GPN2	2.98923028531548	-0.73844779750014	0.72066887898973	-1.02467002395793	0.30551891168011	0.999984182479673
GPATCH3	1.27561771178528	-0.735483468713439	1.18434320580906	-0.621005351409948	0.534596102172655	0.999984182479673
NUDC	15.5760069136663	-0.207399991025782	0.382027406595056	-0.542892963817182	0.587203500763328	0.999984182479673
KDF1	0.120935841220996	1.02873022238544	4.06039120835771	0.253357415479562	0.799992031816378	0.999984182479673
TRNP1	1.73760063784142	0.939325046827452	0.929676180859227	1.01037873849721	0.312313870302414	0.999984182479673
TENT5B	0.162422540908067	0.507751659258905	4.00024891526929	0.126930016109941	0.898995789357973	0.999984182479673
SLC9A1	4.9477920724027	0.246850848294044	0.555683388706555	0.444229309910866	0.656876803491487	0.999984182479673
AL590640.1	0.0238649526837139	1.02022814401317	4.0775926802177	0.250203545087466	0.802429943848835	0.999984182479673
WDTC1	12.420675398248	-0.276207197843228	0.525447065629223	-0.525661319494609	0.599123543591273	0.999984182479673
TMEM222	7.02041256126049	0.102964010558525	0.609865706762062	0.168830628475878	0.865929866092159	0.999984182479673
SYTL1	0.702719783586524	0.486891020034945	1.94212588154841	0.250700031682168	0.802046036182238	0.999984182479673
MAP3K6	0.966271510311733	2.53769711202217	1.39713617123873	1.81635631820497	0.0693157313079005	0.999984182479673
GPR3	0.177318863323107	0.139953392018554	4.0618004668776	0.0344559988014723	0.972513529365794	0.999984182479673
WASF2	125.041582905212	0.513886584481829	0.203073433907958	2.5305455991587	0.0113885280738136	0.999984182479673
FO393419.2	1.02590090768676	-0.959996579309216	1.5902186948161	-0.603688399865172	0.546050827869494	0.999984182479673
BX293535.1	0.268394703126121	1.52622465085554	2.9598064537727	0.515650153039618	0.606098775118814	0.999984182479673
AHDC1	13.4648852281279	0.660053997563417	0.336052118636776	1.96414175349045	0.0495136553016176	0.999984182479673
FGR	6.41671557170141	1.53182785528646	0.802769961304603	1.90817784561475	0.0563682340121257	0.999984182479673
IFI6	10.9609693913245	-0.377592998664816	0.601690298375261	-0.62755374265536	0.530296319463657	0.999984182479673
AL445490.1	0.142773466672911	0.86384595420269	4.05747741071668	0.212902221444557	0.831403229644455	0.999984182479673
AL020997.5	0.014822432605757	1.06209563681863	4.08154967484298	0.260218721179594	0.794695064151994	0.999984182479673
FAM76A	5.79207103370298	0.506699827585389	0.480528599182768	1.05446341476268	0.291670802072266	0.999984182479673
STX12	30.0983242810574	0.00774132944735723	0.260267904745746	0.0297436960385864	0.97627146292435	0.999984182479673
AL020997.3	0.0965166928040867	0.0845753137531437	4.05863210403019	0.0208383789378596	0.983374582413478	0.999984182479673
AL020997.4	0.0513492556909982	0.0741321210264772	4.06048359939479	0.0182569684649204	0.985433855929595	0.999984182479673
PPP1R8	5.56269390224604	-0.0203660335203181	0.496160475489059	-0.0410472710472222	0.967258210748983	0.999984182479673
THEMIS2	15.6339084149804	0.849421204235983	0.407091314659312	2.08656184410824	0.0369277593839906	0.999984182479673
RPA2	11.7445515642353	0.287828504652782	0.372419586191537	0.772860814320197	0.439604757684106	0.999984182479673
SMPDL3B	0.395946138843222	0.18326557322844	1.92804891499937	0.0950523463397191	0.924273248734787	0.999984182479673
AL512288.1	0.746446898290173	-0.446039420018895	1.59506659324379	-0.279636864008174	0.779756121549389	0.999984182479673
XKR8	1.27663732182572	0.195070327226299	1.24758945011383	0.156357788380224	0.875751007870345	0.999984182479673
EYA3	40.5845028916785	0.0413441416910352	0.313539051807127	0.131862814066517	0.8950928018083	0.999984182479673
PTAFR	33.7089082556628	-0.55011643825091	0.351001671427013	-1.56727583664883	0.117050230842073	0.999984182479673
DNAJC8	15.5081270154955	0.0248891542773257	0.350265544412339	0.0710579578105055	0.94335162835534	0.999984182479673
ATP5IF1	27.97068154957	0.21108043098495	0.524696032449894	0.402290884494361	0.687469962404862	0.999984182479673
AL353622.1	1.07178087152343	-0.963588226090337	1.27554937286216	-0.755429971266556	0.449991035721866	0.999984182479673
SESN2	3.40822499154749	0.226606128972814	0.763731369450678	0.296709206976535	0.766688527271848	0.999984182479673
MED18	1.26140562533481	-0.280898140040632	1.12216197637252	-0.250318711518509	0.802340887291883	0.999984182479673
PHACTR4	45.3190643646549	-0.120092282217271	0.221891360654246	-0.541221081628322	0.588355208360481	0.999984182479673
RCC1	4.0719545458211	0.448166021345351	0.946953638432166	0.47327134418889	0.636019603595254	0.999984182479673
SNHG3	10.6118381325461	0.346355044457217	0.506582097481009	0.683709602410893	0.494158558711343	0.999984182479673
TRNAU1AP	8.45023793471598	-0.31937095249798	0.459449518048666	-0.69511652521562	0.486982279371291	0.999984182479673
SNHG12	7.18254542278233	0.293314469093375	0.575324394774476	0.509824495115234	0.610174423168881	0.999984182479673
TAF12	7.37852333763643	0.164211643760349	0.427506097124923	0.384115325757247	0.700892972894744	0.999984182479673
RAB42	1.02327455768271	-1.09356022981135	1.41978801923113	-0.770227819223013	0.441164764565691	0.999984182479673
LINC01715	0.853367696601774	-0.772046852635496	1.45904780999771	-0.529144314082968	0.596705342641401	0.999984182479673
AL360012.1	1.21120549167519	-0.969064911130518	1.24219175093253	-0.780125057506644	0.435317268655249	0.999984182479673
GMEB1	7.307420319026	0.0034130792404612	0.457775882150802	0.00745578649627692	0.994051198180441	0.999984182479673
YTHDF2	23.5986836653389	-0.035776193094068	0.277773067400503	-0.128796479186676	0.897518691528495	0.999984182479673
OPRD1	0.602191972512046	-1.65003564805359	1.50697055182481	-1.09493556198264	0.273544867892623	0.999984182479673
AL009181.1	0.280556749096122	0.305598274339385	2.87793807804538	0.106186535655743	0.915434353536087	0.999984182479673
EPB41	68.6919476729546	0.0355576495277738	0.264750841302885	0.134306087009161	0.893160540116329	0.999984182479673
TMEM200B	0.142409609188319	0.41216704697483	4.07161095260889	0.101229476925032	0.919368297698343	0.999984182479673
SRSF4	40.0999071225967	0.20352993676601	0.234330159850459	0.868560568114217	0.385087530186804	0.999984182479673
MECR	4.6548146931666	-0.0964032480142559	0.643798477655425	-0.149741341988468	0.880968689694772	0.999984182479673
AL590729.1	0.0238649526837139	1.02022814401317	4.0775926802177	0.250203545087466	0.802429943848835	0.999984182479673
PTPRU	1.18472140151898	-0.246501418416817	1.25247214855684	-0.196811896137449	0.843974741423234	0.999984182479673
LINC01756	0.0603426724067383	0.269849328002589	4.06782348576832	0.0663375215140686	0.947109111153349	0.999984182479673
MATN1	0.181005972434577	1.84808059701745	4.07032145905506	0.454037995673807	0.649801479589395	0.999984182479673
MATN1-AS1	0.300938256425006	-0.321202452689907	2.36426244411177	-0.135857359444112	0.891934045085906	0.999984182479673
AL137857.1	0.141727587022875	1.0798284582291	4.06540075198602	0.265614271287176	0.79053629340993	0.999984182479673
LAPTM5	112.943031789365	-0.165060479997595	0.262444323130621	-0.628935227207956	0.529391462395507	0.999984182479673
AL137027.1	0.0845140207481122	1.05908955854401	4.08155148732282	0.259482101802099	0.795263289919888	0.999984182479673
SDC3	8.000670661702	-0.0238039000028353	0.542102884141462	-0.0439102995006824	0.964975905406546	0.999984182479673
PUM1	100.037006421863	-0.246610861434168	0.181233261701741	-1.3607373123374	0.173596718677457	0.999984182479673
NKAIN1	1.14565424892763	-0.237496615938287	1.25402760790302	-0.189387071258685	0.849789456749851	0.999984182479673
SNRNP40	12.7154893633826	0.035401343875126	0.340433017148466	0.10398916113265	0.917177950098011	0.999984182479673
ZCCHC17	14.9066954657699	0.0858244638231923	0.321049307626879	0.267324868125668	0.789219041267857	0.999984182479673
AL451070.1	0.917723071288498	1.13344364243522	1.2126409837085	0.934690199047143	0.349947979291982	0.999984182479673
FABP3	3.73030654653307	0.863420304313127	0.789110094464705	1.09416963535212	0.273880586166991	0.999984182479673
SERINC2	0.0139792028111391	0.597610907996052	4.06985825846994	0.146838260706584	0.883259684314993	0.999984182479673
LINC01226	0.202552763524503	-1.4025284085848	4.0387494001983	-0.347267995512655	0.728389992290116	0.999984182479673
TINAGL1	0.112535157892354	-0.173305254999896	4.06317642915143	-0.0426526531697	0.965978422490383	0.999984182479673
HCRTR1	0.0486020617548563	1.57348030159857	4.07451063708815	0.386176510935079	0.699365948573172	0.999984182479673
PEF1	5.82702488163799	-0.278001649524772	0.596097630726027	-0.466369324746644	0.640951164585449	0.999984182479673
COL16A1	1.58944570526051	-1.46490463620267	1.15693288824374	-1.26619672678374	0.205442659107603	0.999984182479673
ADGRB2	3.09465001304162	0.684936755843949	0.91697519053281	0.746952330788759	0.455092335855597	0.999984182479673
SPOCD1	0.238867987918842	-0.24481868216821	3.704530773654	-0.0660862865303533	0.947309128746393	0.999984182479673
AL136115.2	1.16600599365747	-0.0283356503886567	1.09667502884765	-0.0258377820624135	0.979386726171812	0.999984182479673
PTP4A2	35.807451712515	-0.0352521667252458	0.279487619187962	-0.126131407279039	0.899627906585319	0.999984182479673
AL136115.1	0.354496594048989	1.19746781225752	3.33967197138412	0.358558511889189	0.719925388323211	0.999984182479673
AL136115.3	0.0603426724067383	0.269849328002589	4.06782348576832	0.0663375215140686	0.947109111153349	0.999984182479673
KHDRBS1	36.2937184907923	-0.335880730162614	0.238861225192569	-1.4061751960446	0.159672107641762	0.999984182479673
AL445248.1	1.65199268154069	-0.728720658176693	1.00058844222267	-0.728292100354404	0.466434797043372	0.999984182479673
TMEM39B	6.68418324344475	0.533184242649656	0.555528290870682	0.959778739286156	0.33716658477349	0.999984182479673
KPNA6	28.5305207199506	0.140469773453546	0.308827298870528	0.454848952690663	0.649217909687273	0.999984182479673
TXLNA	10.2910485889475	0.416841869610095	0.423886039994447	0.983381924102892	0.325419503250347	0.999984182479673
CCDC28B	1.75201379791464	0.820568670438815	1.13902117581778	0.720415640955645	0.471269122670034	0.999984182479673
AL049795.1	0.371418309692042	0.655633323868829	2.77236061064755	0.236489193126896	0.813053092125967	0.999984182479673
IQCC	0.154462975219113	1.68668772194191	4.07747055008656	0.413660307590965	0.679122899894974	0.999984182479673
DCDC2B	0.634011402676397	2.43260635851414	1.80565831924479	1.34721299848776	0.177911642750167	0.999984182479673
TMEM234	2.18704807252898	0.128995133949018	0.879469400691764	0.146673817016891	0.883389486050978	0.999984182479673
EIF3I	6.34367101978278	-0.59592514903969	0.577498210936619	-1.0319082167773	0.302115116359812	0.999984182479673
LCK	2.36528877516199	0.802164274689131	1.47068584512028	0.545435503680614	0.585454027712524	0.999984182479673
HDAC1	8.9879901043029	-0.977316008387192	0.52633179873274	-1.85684393521405	0.0633333609209791	0.999984182479673
MARCKSL1	5.87545087602384	0.885388639112766	0.59124571430879	1.49749692502693	0.134264005104403	0.999984182479673
AL109945.1	0.0711050455588825	0.334025373576528	4.07243985902078	0.0820209469359343	0.934630056330259	0.999984182479673
TSSK3	1.35654489136248	1.1950225133793	1.06988656908242	1.11696187980395	0.26401062461034	0.999984182479673
FAM229A	1.17907970628224	0.469669506197646	1.19162321430957	0.394142628775299	0.693475739824099	0.999984182479673
BSDC1	13.8399626581743	-0.0343091269795202	0.321809651814134	-0.106613107425802	0.91509591963324	0.999984182479673
ZBTB8B	0.431522433075238	-0.557320889260211	1.92922520705154	-0.288883271493209	0.772670705628114	0.999984182479673
ZBTB8A	3.94824847675577	-0.0555810584338238	0.675788400862041	-0.08224624507157	0.934450899735611	0.999984182479673
ZBTB8OS	20.3239924564163	0.0144613688748334	0.328271162845379	0.0440531198338762	0.964862061430454	0.999984182479673
RBBP4	25.8674961563962	-0.125695315703022	0.272556692751994	-0.461171268384135	0.64467573343097	0.999984182479673
SYNC	4.27674305839713	-0.221001314510962	0.590250800646927	-0.37441933881113	0.708092357292014	0.999984182479673
KIAA1522	1.08986546582177	0.100411516769876	1.11557208786079	0.0900089898828717	0.928280070935251	0.999984182479673
YARS	14.2001431909459	0.333841286413754	0.49406035292039	0.675709525041664	0.499225087266441	0.999984182479673
S100PBP	31.0762709607672	0.370398126236537	0.282481243591562	1.31123086802922	0.189779776539772	0.999984182479673
FNDC5	0.946573918779076	2.30465916792621	1.5925048741043	1.44719128048036	0.147843357995034	0.999984182479673
HPCA	6.35278336420409	1.02595935234597	0.7319030881616	1.40176939944738	0.160984119080123	0.999984182479673
TMEM54	1.28368858798455	-0.66318989092867	1.13058606257622	-0.586589480342157	0.557479449481847	0.999984182479673
AL031602.2	3.01655855559599	-1.5096889976966	0.754283106782765	-2.00148854471348	0.045339767045395	0.999984182479673
RNF19B	14.5774855883993	-0.421593395958944	0.366624528701493	-1.14993232300125	0.250171746656219	0.999984182479673
AL020995.1	3.62439967230754	0.179249388891823	0.64566230679962	0.277620959136233	0.781303341311642	0.999984182479673
AK2	13.945133721687	-0.0752057393839057	0.366105768964584	-0.205420798466524	0.837243371928249	0.999984182479673
AZIN2	29.0907481104081	-0.169789573080939	0.557962998221969	-0.304302567772412	0.760897389065451	0.999984182479673
TRIM62	2.64447725690512	-0.810379224426277	0.761186690922476	-1.06462610827337	0.287045160218226	0.999984182479673
AL662907.3	0.0917520271625154	1.06952891728739	4.07009304810689	0.262777510156643	0.792722070811573	0.999984182479673
ZNF362	18.8560026897892	-0.613978484404415	0.370069294370562	-1.65909059125997	0.0970975389138954	0.999984182479673
AL513327.3	0.0135051001961451	0.416268934456541	4.06423535159295	0.102422448122594	0.91842136634284	0.999984182479673
A3GALT2	0.320335541952388	0.926127986875818	2.79740274162118	0.331067090589572	0.740593809126024	0.999984182479673
AL513327.1	9.97293668167538	1.17490094728389	0.580897298960597	2.0225622487592	0.0431182996607771	0.999984182479673
PHC2	99.0404100686802	1.00857674903518	0.350351736152748	2.8787548196863	0.00399248592435462	0.999984182479673
AL513327.2	1.64955367057557	-0.928381128820901	1.07270175224114	-0.8654606248953	0.38678601854692	0.999984182479673
ZSCAN20	0.703809286926036	0.0955239719514234	1.40529382383528	0.0679743768393734	0.945806031415306	0.999984182479673
CSMD2	2.88533541645272	1.13101216649185	0.782158354444138	1.44601430140784	0.14817319058407	0.999984182479673
SMIM12	9.47828782908594	0.18385345947969	0.469670770928133	0.391451780395809	0.695463324352878	0.999984182479673
DLGAP3	2.20735194604832	-0.677743677102676	1.08990342152246	-0.621838287429132	0.534048207578344	0.999984182479673
TMEM35B	10.0735414471479	-0.486570262532728	0.683220571481155	-0.712171563391148	0.476358543701295	0.999984182479673
ZMYM6	33.8984042734168	0.134660874489454	0.292337610660751	0.460634792030656	0.64506064565619	0.999984182479673
ZMYM1	10.5670223940689	-0.535176171189236	0.454219645671664	-1.1782321092648	0.238704084996944	0.999984182479673
AL590434.1	0.0542099571910455	0.998953388642491	4.07659734890596	0.245045880950343	0.806420906221884	0.999984182479673
SFPQ	65.6892127276057	0.0171199729803021	0.238734691460625	0.0717112912059776	0.942831670216544	0.999984182479673
ZMYM4	82.4401884450124	-0.0097934064788791	0.236237546162004	-0.04145575772347	0.966932562732451	0.999984182479673
ZMYM4-AS1	3.12476983145174	-0.391650849700566	0.71920841047162	-0.544558217059422	0.586057398308483	0.999984182479673
KIAA0319L	43.4345461835776	0.124620763048578	0.223087969335923	0.558617138429934	0.576423040944019	0.999984182479673
NCDN	10.3700009711763	1.02341263547757	0.696055171423251	1.47030390333134	0.141479464366879	0.999984182479673
AC004865.2	0.47036975383765	0.564451594081435	1.84752670887831	0.305517420326839	0.75997210431046	0.999984182479673
TFAP2E	1.22856550763382	1.00242991484426	1.21026234902703	0.828274890688076	0.407514839550565	0.999984182479673
PSMB2	16.2401240509167	0.524858111398326	0.320863959167099	1.63576524069814	0.1018887293643	0.999984182479673
C1orf216	3.2636456806401	0.0296433045259806	0.745755617787765	0.0397493546396815	0.968292953432322	0.999984182479673
CLSPN	0.668553957512404	-0.507677478278549	1.64717912756894	-0.308210242457253	0.757922359237125	0.999984182479673
AGO4	56.6253948541179	0.341095393440926	0.251062798640885	1.3586058758503	0.174271512249293	0.999984182479673
AGO1	12.7771486824193	-0.0206833410462767	0.338371275782891	-0.0611261727178868	0.951258725305261	0.999984182479673
AL139286.3	0.295198209387351	0.0535830793220683	2.43072006976251	0.0220441177034851	0.982412763238869	0.999984182479673
AL139286.2	0.0135051001961451	0.416268934456541	4.06423535159295	0.102422448122594	0.91842136634284	0.999984182479673
AGO3	64.4979840199634	0.265610193538549	0.201466490122091	1.31838398225723	0.187375140068863	0.999984182479673
AL138787.2	2.253449887895	-0.580369075422492	0.791391442930816	-0.733352730316581	0.463343321735664	0.999984182479673
ADPRHL2	8.71877265419201	0.186590188322441	0.527589800884185	0.353665267997478	0.723589754545172	0.999984182479673
COL8A2	6.19551686226376	-0.797852729800809	0.5744876665646	-1.38880741264981	0.164891320580807	0.999984182479673
TRAPPC3	9.25427025958116	-0.221667695378871	0.478377358739898	-0.463374136189827	0.64309621419097	0.999984182479673
MAP7D1	10.2220132281203	-0.285490793776564	0.409399303957778	-0.697340691634413	0.485589608204536	0.999984182479673
THRAP3	43.9912094015005	0.0763587520911829	0.220839365818601	0.345766035906408	0.729518551973492	0.999984182479673
SH3D21	2.01502303138917	-0.784987817423723	0.761673814225484	-1.03060890733384	0.302724257346344	0.999984182479673
EVA1B	3.0414710906007	-0.309002706312699	0.874425733942931	-0.353377873406532	0.723805171623185	0.999984182479673
AL591845.1	0.0980864117355579	1.75928167203326	4.06918568382055	0.432342441149423	0.665492545206002	0.999984182479673
STK40	12.2805852956749	-0.0797139164909883	0.411055883511493	-0.193924767138772	0.846234790442708	0.999984182479673
LSM10	6.40846259996097	-0.631161265228235	0.736002376243449	-0.857553298196777	0.391139172430839	0.999984182479673
OSCP1	3.09160581200519	0.249813941469827	0.679489023923692	0.36764970834596	0.713134444844027	0.999984182479673
MRPS15	5.34358821701672	0.0785120225713506	0.52729767522525	0.148895066790901	0.881636433953783	0.999984182479673
CSF3R	89.36105872333	0.34555224560675	0.389811537021289	0.886459770398941	0.375369823282205	0.999984182479673
AL596257.1	0.0989356856184554	0.991601626149333	4.05698457248058	0.244418387211918	0.806906802613675	0.999984182479673
GRIK3	2.00040792042978	0.765138385972411	1.12172454864313	0.682108978445685	0.49517004373596	0.999984182479673
AL353604.1	0.194083474528062	0.108638121393685	2.62510896913888	0.0413842330626458	0.966989582222267	0.999984182479673
LINC01137	1.05642980102458	-0.564489595873445	1.1657379522613	-0.484233694869803	0.628220026317632	0.999984182479673
ZC3H12A	0.327875549229154	-0.483091653093753	2.36349563048335	-0.204397100152438	0.838043196096491	0.999984182479673
MEAF6	14.7215622075488	-0.0778679361698513	0.411148213813632	-0.189391400846868	0.849786063639747	0.999984182479673
SNIP1	5.78864696113174	-0.417064346396452	0.531780791322679	-0.784278697542089	0.432876596325095	0.999984182479673
DNALI1	0.440781211239659	0.179323685343029	2.71590119866285	0.0660273228758533	0.947356072404792	0.999984182479673
GNL2	9.52531229458896	0.45069631577812	0.377833316013479	1.19284429582182	0.232930358476239	0.999984182479673
C1orf109	4.22171764448623	0.651573121954011	0.628477574559386	1.03674840333136	0.299853127498885	0.999984182479673
CDCA8	0.777908684843282	-0.328260151699611	1.47000828579755	-0.223304966965894	0.823298161785372	0.999984182479673
EPHA10	0.581754916811683	0.0727345655021753	1.53377823668522	0.0474218265473424	0.962177033518463	0.999984182479673
MANEAL	1.00164721117348	-0.239821407598518	1.29832569161635	-0.18471590691543	0.85345186896269	0.999984182479673
YRDC	2.07904064121535	-0.55795109950659	0.853697941041266	-0.653569690968272	0.513389076501431	0.999984182479673
C1orf122	5.16141866067808	-0.653359627591003	0.650104550045838	-1.0050070062499	0.314893476210739	0.999984182479673
MTF1	9.68430516109518	0.233538387107902	0.417329406674041	0.55960203947552	0.575750913461854	0.999984182479673
INPP5B	20.6489869886326	-0.0908892182715294	0.324786792323979	-0.279842716574713	0.779598177368241	0.999984182479673
SF3A3	12.6575118732913	0.297006208655849	0.495047030510045	0.599955540284415	0.548535866037486	0.999984182479673
FHL3	4.68171764851867	1.30128288482301	0.806248470082874	1.61399733842503	0.106528003600785	0.999984182479673
UTP11	5.92893604305703	0.472534666551626	0.50591702122138	0.934016146384713	0.350295564195315	0.999984182479673
POU3F1	1.29711411368237	-0.347074439986814	1.22655326571615	-0.282967278868372	0.777201919991658	0.999984182479673
MIR3659HG	0.75037884093542	-0.621820830443396	1.54143387694414	-0.403404154887359	0.686650930692034	0.999984182479673
AL390839.2	0.014822432605757	1.06209563681863	4.08154967484298	0.260218721179594	0.794695064151994	0.999984182479673
LINC01685	0.0135051001961451	0.416268934456541	4.06423535159295	0.102422448122594	0.91842136634284	0.999984182479673
AL354702.2	0.0274843030072842	0.0796256585558265	4.05797955867961	0.0196219959722358	0.984344916961854	0.999984182479673
RRAGC	9.97328631550002	0.0142862921143883	0.473158203119684	0.030193478672026	0.975912749427813	0.999984182479673
AL139260.1	12.4745361174677	-0.395743690168747	0.388708777652701	-1.01809815707926	0.308631311077345	0.999984182479673
MYCBP	3.71378119816698	-0.369910019155477	0.776139969430498	-0.476602202856404	0.63364541449243	0.999984182479673
GJA9	0.342225165582986	-0.165175490469292	2.67474265970301	-0.0617537877410729	0.950758905245331	0.999984182479673
RHBDL2	1.55964252704269	-0.414723933055483	0.816340695467298	-0.508028002717765	0.611433705121942	0.999984182479673
AKIRIN1	16.3382559238773	-0.0405053845002226	0.341497123421293	-0.118611202619861	0.905583389604308	0.999984182479673
NDUFS5	33.971297023352	0.887266548311668	0.553224941407194	1.60380793037783	0.108756396003725	0.999984182479673
MACF1	146.581751783883	-0.126201959673152	0.189657771430534	-0.665419395795105	0.505782282670384	0.999984182479673
AL442071.2	0.530910658065195	0.464500366059327	1.69616978331186	0.273852517966901	0.784197962230792	0.999984182479673
AL442071.1	0.301849825642492	-0.429013745930279	2.35346090379088	-0.182290576928317	0.855354693313612	0.999984182479673
BMP8A	0.454695711570379	1.08484098234959	1.62273486957352	0.66852632718412	0.50379768229322	0.999984182479673
PABPC4	19.6605399787658	-0.227459337644436	0.322809247086136	-0.704624603221921	0.48104388329544	0.999984182479673
PABPC4-AS1	0.421106128072391	-0.548171300004742	1.9214231853634	-0.285294413110283	0.775418592774523	0.999984182479673
HEYL	0.061235005563573	0.400942060272346	4.06873833309894	0.0985421099731841	0.921501835730176	0.999984182479673
NT5C1A	0.0135051001961451	0.416268934456541	4.06423535159295	0.102422448122594	0.91842136634284	0.999984182479673
HPCAL4	4.39340260510339	-0.0138111756833315	0.583215022719594	-0.0236811041302202	0.981106978499266	0.999984182479673
PPIE	7.89064376305522	0.351165982525192	0.632886890916899	0.554863732469539	0.578987870354922	0.999984182479673
BMP8B	0.251728056360875	0.58544043825113	2.1249233487233	0.275511320727345	0.78292342956287	0.999984182479673
OXCT2	0.100253018028067	1.69924322028757	4.07694244475496	0.416793526843546	0.676829437580116	0.999984182479673
AL033527.3	0.488436860783209	0.415378836353436	1.76855783176252	0.234868675987528	0.81431066249897	0.999984182479673
AL033527.4	0.378483322325497	1.08680126443738	2.3481407914669	0.462834796102003	0.64348278772154	0.999984182479673
LINC02811	0.36661604811792	-0.0162742784417134	2.23007431209332	-0.00729763952414534	0.994177377774577	0.999984182479673
TRIT1	15.0030674440108	-0.269005542698192	0.354446364886939	-0.758945694883905	0.447885042721705	0.999984182479673
MYCL	1.25536775727197	-0.189851917906719	1.11023333822929	-0.171001816797821	0.864222337040076	0.999984182479673
MFSD2A	3.13028081456251	0.435682262822583	0.995641924389494	0.437589310122445	0.661684021735681	0.999984182479673
CAP1	51.0968054059338	-0.152313097610971	0.213554845773937	-0.713227073162296	0.475705256017098	0.999984182479673
PPT1	32.0705665973054	-0.571329748893308	0.339390152370271	-1.68340107956342	0.0922974744254583	0.999984182479673
RLF	52.9612606699539	0.299402940348777	0.354686573884012	0.844133842085284	0.398594618549783	0.999984182479673
TMCO2	0.170598065314496	0.763677785348833	4.06711563096881	0.187768889464035	0.851057824559621	0.999984182479673
AL050341.2	2.48142504803949	0.546791347055146	0.862627924696865	0.633866967901941	0.526167644391643	0.999984182479673
ZMPSTE24	11.6480287142723	-0.535180798241051	0.405447497279907	-1.3199755870526	0.186843168968715	0.999984182479673
COL9A2	6.27026236203134	-0.627013304432609	0.647366268234994	-0.968560357866845	0.332764590416131	0.999984182479673
SMAP2	181.539418620589	0.693711817137619	0.290703517860653	2.38632068246985	0.0170179043330222	0.999984182479673
AL031985.4	0.588873145622876	0.391382404199573	1.42053376785403	0.275517846218344	0.782918416882863	0.999984182479673
ZFP69B	1.09890124650944	0.513304043857928	1.11899494944485	0.458718820949626	0.646436096727982	0.999984182479673
AL031985.3	0.502532172200939	2.29746250782957	1.87907529113148	1.22265590882532	0.22145968677479	0.999984182479673
ZFP69	1.45149634802298	-0.629114599215523	1.08601452643663	-0.57928746246124	0.562395223794651	0.999984182479673
AL603839.3	6.00833716956101	-0.712742239411988	0.609803506622897	-1.16880639693131	0.242481642488083	0.999984182479673
EXO5	1.12792294129083	-0.498523800283391	1.13930758261791	-0.437567350458495	0.661699943365703	0.999984182479673
AL603839.1	0.0139792028111391	0.597610907996052	4.06985825846994	0.146838260706584	0.883259684314993	0.999984182479673
AL603839.2	0.0135051001961451	0.416268934456541	4.06423535159295	0.102422448122594	0.91842136634284	0.999984182479673
ZNF684	3.98028982770441	0.884030519426101	0.6428205494457	1.37523686849836	0.16905802161565	0.999984182479673
RIMS3	3.67421934048682	0.785180398791553	0.685192537658531	1.14592666387568	0.251825497491417	0.999984182479673
AL031289.2	0.0373700528798591	0.409464705129432	4.06702411382217	0.100679192861883	0.919805129125015	0.999984182479673
AL031289.1	0.365003596735835	0.310069937155835	2.03425651716771	0.152424207340156	0.878852365451433	0.999984182479673
NFYC-AS1	1.64465840862276	-0.217452441649143	0.955324869389836	-0.227621460109197	0.819940535101338	0.999984182479673
NFYC	25.9757062209332	-0.100093601019027	0.260736708983798	-0.38388764439474	0.70106172439057	0.999984182479673
KCNQ4	0.545009163152853	0.425616362315032	1.70866139003687	0.249093451046991	0.803288495140973	0.999984182479673
CITED4	2.78866092039898	0.274775678454975	0.784021272608708	0.350469672258639	0.725986246668855	0.999984182479673
AC119677.1	0.0386873852894709	1.07307261705022	4.08098381130719	0.262944590487485	0.792593286963821	0.999984182479673
CTPS1	6.62219782794829	-0.0979259667488153	0.759210124645606	-0.128984010578793	0.897370300844222	0.999984182479673
SLFNL1-AS1	1.71843950066002	0.446045849583424	0.96869385771354	0.460461110630194	0.645185279355237	0.999984182479673
SLFNL1	0.847890909269741	-0.479901105373059	1.20944923346849	-0.396793095644688	0.691520042559344	0.999984182479673
SCMH1	48.2014950791532	0.614606423216517	0.251079791734285	2.44785300709086	0.0143710271491199	0.999984182479673
AC093151.8	0.421324125111395	-0.019955993377592	3.21402522526792	-0.0062090344595626	0.995045939098825	0.999984182479673
FOXO6	0.450340013073669	-0.902990342240279	2.31451343519319	-0.390142622855377	0.696431086625385	0.999984182479673
HIVEP3	139.921823321151	0.281096198275344	0.316461349383382	0.88824811883996	0.374407300320896	0.999984182479673
AL158216.1	0.127737321035352	0.672193549436133	4.05415047989626	0.165803798544087	0.868311356696658	0.999984182479673
FOXJ3	64.6813852532638	0.055493788910968	0.194036054983528	0.285997305581578	0.774880185239647	0.999984182479673
RIMKLA	2.14250643622722	1.4948982220292	0.899713474325117	1.66152699130191	0.096607652636703	0.999984182479673
ZMYND12	0.352815142889928	0.583338263938842	2.26781433714321	0.257224877003678	0.797005180876668	0.999984182479673
PPCS	8.38268069779069	-0.117632583322712	0.519829019102467	-0.2262909129733	0.820975165499897	0.999984182479673
CCDC30	13.6817485803192	0.523256934680898	0.491033883254526	1.06562286743391	0.286594157781583	0.999984182479673
PPIH	9.38518580007766	0.220271935066901	0.40512977399246	0.543707101297868	0.586643044946013	0.999984182479673
AC098484.4	2.6088685342024	0.536328206709522	0.718747791886789	0.746198058294696	0.455547780907525	0.999984182479673
AC098484.2	0.086526310367911	2.10527825372591	4.07030971383294	0.51722802482846	0.604996990908692	0.999984182479673
YBX1	43.7150636623423	0.0701641653570928	0.381782943955585	0.183780251234207	0.85418584947748	0.999984182479673
P3H1	4.64233100054668	0.1512228678183	0.690198539146087	0.21910053302256	0.826571735567176	0.999984182479673
C1orf50	4.2803028611039	-0.558429507260065	0.690516429255217	-0.808712846792625	0.418680336910595	0.999984182479673
TMEM269	1.68496507741852	-0.552482918794733	0.953959553737053	-0.579147110200249	0.562489914677996	0.999984182479673
SVBP	13.7039099842816	-0.197653852172255	0.455427621809766	-0.433996188871513	0.664291208587021	0.999984182479673
ERMAP	19.4847985970652	-0.0352095812032801	0.389028394832807	-0.0905064557521879	0.92788476406155	0.999984182479673
AL512353.1	2.09221749567794	-0.820291140766527	0.897382209946273	-0.914093383705075	0.360667778792466	0.999984182479673
ZNF691	5.71428306178062	0.524077522516281	0.675474422532328	0.775865828570583	0.437828210795187	0.999984182479673
SLC2A1	2.23668436321807	0.111406975058332	1.10873539380975	0.100481120815963	0.919962370381997	0.999984182479673
SLC2A1-AS1	0.879960970787994	0.680755779847612	1.36454654762255	0.498887913375832	0.617858349318362	0.999984182479673
AC099795.1	0.0139792028111391	0.597610907996052	4.06985825846994	0.146838260706584	0.883259684314993	0.999984182479673
EBNA1BP2	5.82013050291777	0.0155096177233801	0.574626086655604	0.0269907999019815	0.978467071974341	0.999984182479673
CFAP57	0.313764381917747	-1.26782035437004	3.33931951647326	-0.379664284329707	0.704194635390194	0.999984182479673
TMEM125	0.371200829018579	0.0415837065135655	2.74225372184209	0.0151640623850196	0.987901292426242	0.999984182479673
C1orf210	0.0754758056079184	1.07669685546265	4.08067592641832	0.263852576111744	0.791893519731347	0.999984182479673
TIE1	0.225806015632909	-0.112718815948062	4.06533661848407	-0.0277268099855638	0.977880040644127	0.999984182479673
MPL	0.103434211230197	0.38900321878649	4.06793428412545	0.0956267214798729	0.92381704177876	0.999984182479673
AL139289.3	0.0980864117355579	1.75928167203326	4.06918568382055	0.432342441149423	0.665492545206002	0.999984182479673
AL139289.2	1.29621773988272	-0.265751814366543	1.43025641501655	-0.185807112330601	0.852596026829209	0.999984182479673
CDC20	0.29168237031699	1.16849583339106	3.45025546097478	0.338669367125915	0.734858819792833	0.999984182479673
ELOVL1	6.87755733995055	0.533266425855922	0.599163386113098	0.890018379319431	0.373456017291206	0.999984182479673
MED8	2.50284165361762	-1.71187757136336	0.933321081947981	-1.83417861706328	0.0666274844413495	0.999984182479673
AL139289.1	0.0994097882334494	1.21548770986005	4.06477169069569	0.299029761657295	0.764917337387657	0.999984182479673
SZT2	9.92494755381241	0.398527240159575	0.366938157922065	1.08608830004597	0.277439928167273	0.999984182479673
HYI	3.50909520642773	0.688492243496736	0.716305435105022	0.961171324067633	0.336466032243553	0.999984182479673
HYI-AS1	0.0288016354168961	0.579464338364622	4.07368667520688	0.142245681753419	0.886885949797067	0.999984182479673
PTPRF	2.78756893950669	0.52338963670365	0.880356783304175	0.594519911278758	0.552164428852419	0.999984182479673
KDM4A	11.9480509028748	-0.249499457498907	0.375627225238709	-0.66422091034629	0.506548932083704	0.999984182479673
KDM4A-AS1	3.34396599579803	0.414246457452231	0.692626413590289	0.598080652605997	0.54978611908182	0.999984182479673
ST3GAL3	31.1634645144134	-0.100282023415189	0.326572865442189	-0.307073961210477	0.758787076778866	0.999984182479673
AL451062.1	1.2168338009679	1.20898741700847	1.07200176344869	1.12778491438213	0.259410765899868	0.999984182479673
ARTN	0.108101504366977	0.493061309003866	4.05806983903873	0.121501435056786	0.903293878115013	0.999984182479673
AL357079.1	1.82218170634639	-0.533508689701796	0.965409173005072	-0.552624425600929	0.580520612885263	0.999984182479673
IPO13	2.77002409885822	0.315269553083753	0.817317623615003	0.385736883647893	0.699691543693652	0.999984182479673
AL357079.2	0.112065614546697	1.32820608281161	4.06112473425677	0.32705375227897	0.743627230230029	0.999984182479673
DPH2	2.07208604432414	0.71545194055479	1.05205043292349	0.680054794109689	0.496469766700492	0.999984182479673
ATP6V0B	51.4658337162201	-0.218520252798358	0.513478948202907	-0.425568085241164	0.670422599847592	0.999984182479673
B4GALT2	2.41699118139623	-0.669050210200668	0.951060443364536	-0.703478117367378	0.481757839216371	0.999984182479673
CCDC24	1.853353367	0.301184672805006	0.927866374212163	0.324599189253665	0.745484440914378	0.999984182479673
SLC6A9	0.527402890514609	-0.628478118141887	1.55459007603362	-0.404272565373237	0.686012297392588	0.999984182479673
AL139220.2	2.21951219846102	-1.5505671655726	1.00181433086478	-1.54775901861388	0.121680326670361	0.999984182479673
KLF17	0.0518233583059922	0.397301541050677	4.06766223949049	0.097673188593073	0.922191806138558	0.999984182479673
DMAP1	3.81649315692696	-0.167278602338589	0.70653040702861	-0.236760655556351	0.812842476095378	0.999984182479673
ERI3	22.5356390076264	0.298453224401908	0.331742476096923	0.899653333252118	0.368304765289094	0.999984182479673
RNF220	14.7401782741987	-0.0245450692148874	0.483674282293386	-0.0507471042258123	0.959527041234428	0.999984182479673
TMEM53	1.87760369365778	-0.497084856572818	0.905962928721342	-0.548681232767872	0.583224227666989	0.999984182479673
ARMH1	6.10530898428596	0.717086054168276	0.870085458853185	0.824155888219797	0.409850987746071	0.999984182479673
KIF2C	0.699636110268839	-1.26564881414501	1.46616727994752	-0.863236297423245	0.388007560643622	0.999984182479673
AL592166.1	0.745064812486503	-1.11219070985901	1.42742337164496	-0.779159660652975	0.435885669448732	0.999984182479673
RPS8	168.648131206907	-0.00421598375155903	0.545810541231983	-0.00772426223583529	0.993836991703683	0.999984182479673
BEST4	0.183449706366568	1.19195217783826	4.06254621302937	0.29340027542713	0.769216214949065	0.999984182479673
PLK3	12.5948249148361	0.219752035448586	0.628790387899912	0.349483770231495	0.726726153108152	0.999984182479673
BTBD19	3.60331113781667	1.20293395297434	0.917298468530276	1.31138772628905	0.189726803388489	0.999984182479673
PTCH2	1.66435280666611	-0.837932179784725	1.12134134689507	-0.747258791540068	0.454907361910364	0.999984182479673
EIF2B3	24.0122936336091	0.000793957815387518	0.348621914980682	0.00227741797423009	0.998182884930652	0.999984182479673
HECTD3	1.90603112722852	0.109044556450724	0.891691435342392	0.122289563551604	0.90266969704253	0.999984182479673
UROD	5.92906252239676	-0.293441590956497	0.722268112710651	-0.406277926150193	0.684538402508126	0.999984182479673
ZSWIM5	8.53408983758205	0.0771420901097674	0.497493721964984	0.155061434353531	0.87677288531443	0.999984182479673
LINC01144	0.191011670943175	0.984068799939772	3.90129758238393	0.252241409212995	0.800854472682438	0.999984182479673
HPDL	0.0135051001961451	0.416268934456541	4.06423535159295	0.102422448122594	0.91842136634284	0.999984182479673
MUTYH	3.25237730747354	0.487363221915371	0.733213112898835	0.664695179807314	0.506245477475372	0.999984182479673
TOE1	1.43116828624129	-1.48341504823426	1.17299205875019	-1.26464202137465	0.205999682352237	0.999984182479673
TESK2	9.47084602473822	-0.651490561382121	0.464503413144791	-1.40255279712884	0.160750236016833	0.999984182479673
CCDC163	0.57397010507887	0.155483532766415	1.94905935912417	0.0797736262051472	0.936417300695953	0.999984182479673
MMACHC	1.3525252910429	-0.167983222514267	1.13895482817118	-0.147488924371125	0.882746121200107	0.999984182479673
PRDX1	37.6867216677539	0.031849307914003	0.49976570099056	0.0637284788669493	0.949186427975364	0.999984182479673
AKR1A1	24.1050834069091	-0.152794061225612	0.383410151351367	-0.398513343183726	0.690251824641673	0.999984182479673
NASP	22.3508676961039	0.384934373866196	0.318662466012322	1.20796897947596	0.227059194592351	0.999984182479673
CCDC17	0.157232041794076	0.529335290523071	4.07835862008963	0.129791256687338	0.896731580552901	0.999984182479673
GPBP1L1	52.3065356109611	0.14823020605476	0.230960652886658	0.641798523697031	0.521004008331387	0.999984182479673
TMEM69	3.72171826377814	-0.325183642844992	0.716520944741052	-0.453836897904656	0.649946224107853	0.999984182479673
IPP	2.44121846356688	-0.402769645770386	0.853202269325303	-0.47206818388902	0.63687812121568	0.999984182479673
AL604028.1	0.0423067356130412	0.0811753408212755	4.06014503109493	0.0199932121142442	0.984048787432727	0.999984182479673
MAST2	22.0735734117206	-0.285100823882844	0.4124355119121	-0.691261580655562	0.489401170973766	0.999984182479673
PIK3R3	3.25660653121455	0.250693368957083	0.642695462430299	0.390065565437644	0.696488064833093	0.999984182479673
TSPAN1	0.174065154174085	-0.507497307760931	3.97444868288158	-0.127689988789334	0.898394313023904	0.999984182479673
P3R3URF	0.121036250369982	1.0580162106275	4.08154993361475	0.259219225009086	0.795466098527801	0.999984182479673
POMGNT1	3.36115936511926	-0.0106120531308317	0.611001302629483	-0.0173682987011027	0.986142799311259	0.999984182479673
LURAP1	4.22096184983517	1.13274842153337	0.58096299574028	1.94977723166341	0.0512026764379636	0.999984182479673
RAD54L	0.333370981322208	-0.0813130766746959	2.75463396164909	-0.0295186503204284	0.976450944617627	0.999984182479673
LRRC41	9.44235864690766	0.315103035554112	0.430204462255347	0.732449482049035	0.463894266230031	0.999984182479673
UQCRH	35.418664731318	0.0941648556267999	0.495691267864748	0.189966742872891	0.849335191294713	0.999984182479673
NSUN4	7.18216736814056	0.535312063856812	0.5385793325457	0.993933542393014	0.3202552230774	0.999984182479673
FAAH	1.30625845811994	1.43219889003273	1.0865582273706	1.31810597348157	0.187468175129594	0.999984182479673
DMBX1	0.0852990326572479	0.848374481746919	4.06953083762389	0.208469849620864	0.83486212197969	0.999984182479673
MKNK1-AS1	2.41688222702381	-0.0347226143837655	0.750313065192109	-0.0462775020116106	0.963089070887613	0.999984182479673
KNCN	0.0754758056079184	1.07669685546265	4.08067592641832	0.263852576111744	0.791893519731347	0.999984182479673
MKNK1	121.941594695745	0.0438777507297753	0.27511407647433	0.15948929728381	0.873283389920669	0.999984182479673
MOB3C	4.29209715943407	0.0759230544992381	0.664344062310112	0.11428273210606	0.909013670593019	0.999984182479673
ATPAF1	12.1189810795534	0.0287707235113561	0.364938392243065	0.078837206835157	0.937162109359173	0.999984182479673
TEX38	0.120935841220996	1.02873022238544	4.06039120835771	0.253357415479562	0.799992031816378	0.999984182479673
EFCAB14-AS1	0.986902479199219	0.852743515159976	1.24315277697532	0.685952306871536	0.492743184008131	0.999984182479673
EFCAB14	21.5159365193222	-0.151452038185487	0.330389039773741	-0.458405152571663	0.646661390544824	0.999984182479673
CYP4B1	0.0139792028111391	0.597610907996052	4.06985825846994	0.146838260706584	0.883259684314993	0.999984182479673
CYP4X1	1.2695058275069	0.461489290125871	1.21879169244745	0.378644925942314	0.704951555853305	0.999984182479673
CYP4Z1	0.150026510699315	0.0738837139669914	3.31388442995521	0.0222951993434454	0.982212478300817	0.999984182479673
CYP4A22-AS1	1.05347372823426	0.678910950975299	1.53645037262712	0.441869755815449	0.658583457400542	0.999984182479673
LINC00853	0.0852990326572479	0.848374481746919	4.06953083762389	0.208469849620864	0.83486212197969	0.999984182479673
PDZK1IP1	0.165020215315958	1.08741070665563	4.0615338062385	0.267734003588833	0.788904073928666	0.999984182479673
TAL1	28.0082066121927	-0.121006683460135	0.353271625939404	-0.342531566576738	0.731950892415261	0.999984182479673
AL135960.1	1.39458232829739	-1.01737086053238	1.01970752546408	-0.997708494962186	0.318420732717426	0.999984182479673
STIL	1.55123394106901	1.12513292273875	0.889495279697705	1.26491162844746	0.205903008394736	0.999984182479673
CMPK1	22.1073946991124	0.105354828870673	0.269344815500225	0.391152243547027	0.69568470585257	0.999984182479673
LINC01389	0.520996679143955	-0.821060623180757	1.84822791124481	-0.444242086262922	0.656867567278644	0.999984182479673
FOXD2-AS1	0.0846101457550276	-0.2545079968419	4.05620602006771	-0.0627453328511285	0.949969298092901	0.999984182479673
FOXD2	0.11362656545915	0.406614026781804	4.06457201338491	0.100038583507143	0.920313693862141	0.999984182479673
LINC01738	0.0135051001961451	0.416268934456541	4.06423535159295	0.102422448122594	0.91842136634284	0.999984182479673
TRABD2B	0.0882452059558633	-0.0996034108685836	4.05678847479141	-0.0245522810685132	0.980412082002894	0.999984182479673
LINC02794	0.0337796291490993	1.52456014611918	4.07054907911447	0.37453427448929	0.708006861696595	0.999984182479673
AL109659.1	0.482264465292979	1.71781319855034	3.11845258903828	0.550854357891682	0.58173351772678	0.999984182479673
SLC5A9	1.79134180794248	1.54548412085231	1.01261041436869	1.52623763188909	0.126950694644854	0.999984182479673
AL109659.2	0.0831546831067418	1.06905627787095	4.08045860771373	0.261994148366067	0.79332595359266	0.999984182479673
SPATA6	92.1860154208567	1.15901762688804	0.621010302357183	1.86634202764226	0.061993528319163	0.999984182479673
AGBL4	21.8765174629589	0.409042897159025	0.540621346543876	0.756616252343687	0.449279801574475	0.999984182479673
BEND5	1.56413984651057	0.519944779708336	1.11535305023411	0.466170581233631	0.641093405176293	0.999984182479673
AC099788.1	0.187476656697375	0.854161328249185	3.14030412812101	0.271999555902972	0.785622360814966	0.999984182479673
ELAVL4	20.7526724679044	-0.0846994682897913	0.468582439294239	-0.180756812861708	0.856558462972114	0.999984182479673
FAF1	125.011286843002	-0.0417938273566176	0.230344828465223	-0.181440267771966	0.856022014253217	0.999984182479673
AL049637.1	0.242113530673506	-0.126228150748126	2.97946999011864	-0.0423659748769947	0.966206952098685	0.999984182479673
CDKN2C	1.08783322869477	-0.814997900392018	1.34366477037183	-0.606548536780109	0.544150562115331	0.999984182479673
C1orf185	0.0238649526837139	1.02022814401317	4.0775926802177	0.250203545087466	0.802429943848835	0.999984182479673
LINC01562	0.483293305001746	0.297734006751786	1.74526938614383	0.170594871551393	0.864542330721549	0.999984182479673
RNF11	21.0303685727646	0.322939256107225	0.352616455637654	0.915837167959837	0.359752305868615	0.999984182479673
AL162430.2	0.246205423687477	1.549911899441	4.06442075657925	0.38133647874229	0.70295358878395	0.999984182479673
TTC39A	0.479876065601157	1.24915885084369	2.24094582205914	0.55742483309832	0.577237202535633	0.999984182479673
TTC39A-AS1	0.0135051001961451	0.416268934456541	4.06423535159295	0.102422448122594	0.91842136634284	0.999984182479673
EPS15	122.286823448162	0.269351066119388	0.299871496506425	0.898221635791974	0.369067400931832	0.999984182479673
AC104170.2	0.296950789368622	0.170905827357395	2.83341585113911	0.0603179470774424	0.951902408269587	0.999984182479673
AC104170.1	0.67473398110354	0.606372990782947	1.76804706604271	0.342962018618739	0.731627033855804	0.999984182479673
OSBPL9	47.4153296998606	0.311153672523675	0.286910796044464	1.08449621559537	0.278144844018378	0.999984182479673
NRDC	66.7250638786124	-0.21140799486906	0.243411720361168	-0.868520195146638	0.385109621575741	0.999984182479673
AL050343.2	0.098804132853393	0.241816378300776	4.05966281604849	0.0595656312501713	0.952501592032365	0.999984182479673
AL050343.3	0.029644865211514	1.05698267434903	4.08154774228552	0.258966142524443	0.795661363915787	0.999984182479673
RAB3B	1.26987605419146	-0.0320217120703289	1.0976111108949	-0.0291740050300885	0.976725813387449	0.999984182479673
TXNDC12	11.6193158448573	-0.147449674965091	0.387422123377881	-0.380591778496015	0.703506182796498	0.999984182479673
KTI12	1.07542683877173	-0.263969112202621	1.21040919787308	-0.218082539910029	0.827364801139962	0.999984182479673
AL445685.1	1.33035861718094	-0.41577232006265	1.41647362717812	-0.293526340402782	0.76911986896204	0.999984182479673
BTF3L4	22.9087331755616	-0.033526931759306	0.294472290739247	-0.113854283794036	0.909353306075771	0.999984182479673
ZFYVE9	18.2004005987019	-0.0496838191767337	0.48745957808139	-0.101923977721981	0.918817017602224	0.999984182479673
CC2D1B	4.5752104127931	0.154860289521027	0.564176808081962	0.274488932020278	0.783708908081857	0.999984182479673
AL513218.1	0.0139792028111391	0.597610907996052	4.06985825846994	0.146838260706584	0.883259684314993	0.999984182479673
AL513218.2	0.252876458748159	0.786675059689975	3.59848173329148	0.2186130479452	0.826951487856508	0.999984182479673
ORC1	0.407111246411854	1.03738604122974	1.71763516372835	0.603961809315754	0.545869033400542	0.999984182479673
PRPF38A	6.07677525926447	0.432283061623772	0.525156158499272	0.823151465764198	0.410421864833639	0.999984182479673
TUT4	86.3598353949357	-0.0747187044196626	0.187671209480485	-0.398136211870218	0.690529782848343	0.999984182479673
GPX7	2.61719716046999	0.0094002302197514	0.790962206294286	0.0118845504183975	0.990517723926394	0.999984182479673
SHISAL2A	9.02546363111577	0.530684598845048	0.589464193272168	0.900283011083626	0.367969659725033	0.999984182479673
COA7	1.66891105865645	0.45230579215426	0.919633630830664	0.491832591796053	0.622837694328906	0.999984182479673
ZYG11B	24.66675560443	0.493510808478251	0.295408146558425	1.67060663095371	0.0947994018832284	0.999984182479673
ZYG11A	0.406587192523312	-0.675730218183166	1.83829664506683	-0.367584970573995	0.713182723146031	0.999984182479673
ECHDC2	14.5860775715572	-0.419012266366825	0.389398054853083	-1.0760512569199	0.281904333333846	0.999984182479673
SCP2	27.1233858167515	-0.183756342813151	0.242157409303537	-0.758830148297537	0.447954168450447	0.999984182479673
PODN	0.169739030595125	-0.228199849194448	3.21524425422662	-0.070974343207197	0.943418175137124	0.999984182479673
AL445183.1	0.0135051001961451	0.416268934456541	4.06423535159295	0.102422448122594	0.91842136634284	0.999984182479673
SLC1A7	0.229014456066394	0.997215603928696	3.68073060769278	0.270928712317196	0.786445861375094	0.999984182479673
CPT2	3.30466466125313	-0.200779867953835	0.865981543114563	-0.23185236400272	0.816652684386522	0.999984182479673
AL606760.2	0.52775913364896	1.28747443919958	1.83587572204801	0.701286271035461	0.483124379813993	0.999984182479673
CZIB	6.16362817501508	0.0324056896818379	0.630550707575062	0.051392678324733	0.959012618915684	0.999984182479673
MAGOH	9.41943913473609	0.171461969245427	0.443306473896848	0.386779754733119	0.698919266371105	0.999984182479673
AL606760.1	0.336455014190111	-0.0245604069030458	2.22004546183415	-0.0110630198008443	0.991173167358691	0.999984182479673
LRP8	9.2130417352437	0.0578914824135188	0.47827225377353	0.121042945637677	0.903657019547984	0.999984182479673
AL355483.1	0.0139792028111391	0.597610907996052	4.06985825846994	0.146838260706584	0.883259684314993	0.999984182479673
LINC01771	1.1809151004672	-0.46709943728175	1.46362115198755	-0.319139578331075	0.749620672430779	0.999984182479673
AC119428.2	0.098804132853393	0.241816378300776	4.05966281604849	0.0595656312501713	0.952501592032365	0.999984182479673
AC119428.1	0.0238649526837139	1.02022814401317	4.0775926802177	0.250203545087466	0.802429943848835	0.999984182479673
LINC02812	1.48502534912809	-0.870775609747165	1.36263969490642	-0.639035845647344	0.522799613114465	0.999984182479673
GLIS1	0.91362301172696	1.04721295127166	1.37877773409139	0.759522673871559	0.447539955839634	0.999984182479673
NDC1	7.86352722692658	-0.629396711283144	0.587864663325211	-1.07064899550691	0.284327284365079	0.999984182479673
YIPF1	10.3086537486151	-0.136922528720426	0.386255355071604	-0.35448706904023	0.722973893118517	0.999984182479673
DIO1	0.931224323707436	0.679332818438081	1.26218374073091	0.538220226196774	0.590425017875229	0.999984182479673
HSPB11	18.6900360391453	-0.431446735442405	0.343862122957699	-1.25470852018057	0.209584591636125	0.999984182479673
LRRC42	1.61219936235197	-0.448519443061122	1.04722046237622	-0.4282951481328	0.668436250892926	0.999984182479673
TMEM59	30.123146756983	-0.37240300314293	0.292811095035655	-1.2718199872091	0.203437085739426	0.999984182479673
TCEANC2	6.23317116072869	-0.586433066071479	0.579371946307955	-1.01218754171396	0.311448391783468	0.999984182479673
CDCP2	0.276611727247661	1.19251472193958	4.05043426645257	0.294416510302734	0.768439652304767	0.999984182479673
CYB5RL	1.96510384245936	0.434284909947456	0.847804684204113	0.512246414815632	0.608478562571601	0.999984182479673
MRPL37	3.99514838368493	-0.314951778560921	0.76162903106892	-0.413523862291458	0.679222843216287	0.999984182479673
SSBP3	20.0086244823906	0.563350053656627	0.474276543449781	1.18780922530755	0.234908579009715	0.999984182479673
SSBP3-AS1	0.0894550084190575	0.605892101175408	4.07063362046974	0.148844665884101	0.88167620490177	0.999984182479673
AL035415.1	0.0337796291490993	1.52456014611918	4.07054907911447	0.37453427448929	0.708006861696595	0.999984182479673
ACOT11	4.17522675590946	0.79625131505878	0.737352849193808	1.07987826442845	0.280196393443013	0.999984182479673
FAM151A	0.450374100422197	1.56676028421613	3.18612743028468	0.491744388288995	0.622900054538949	0.999984182479673
MROH7	3.5778377141343	1.43219940687976	0.809330693844362	1.7696096512499	0.0767921899754658	0.999984182479673
TTC4	6.68698635630596	0.113795330582454	0.483576359895343	0.235320292760139	0.813960145956185	0.999984182479673
PARS2	0.1999153014125	1.75973758028823	3.76329785993239	0.46760518188689	0.640066958557099	0.999984182479673
TTC22	0.111524221140402	0.314040160267337	4.06696821191303	0.0772172645331836	0.938450707540632	0.999984182479673
LEXM	0.406690398661203	-0.537818664286154	3.27269265485697	-0.164335219039888	0.869467257779946	0.999984182479673
DHCR24	4.51698961470265	-0.125466963100418	0.726909596971652	-0.172603255787405	0.862963292563358	0.999984182479673
AC096536.3	0.0677150573871906	0.419612081828597	4.0636560069777	0.103259744699867	0.917756823855922	0.999984182479673
DHCR24-DT	0.0513492556909982	0.0741321210264772	4.06048359939479	0.0182569684649204	0.985433855929595	0.999984182479673
USP24	95.8755676680332	-0.0358460396446721	0.322361380668416	-0.111198306603432	0.911459094440958	0.999984182479673
MIR4422HG	0.734183323731874	0.415358754870299	1.27696100442806	0.32527129131585	0.744975756719063	0.999984182479673
AL603840.1	0.540538000376987	0.224646979731144	1.69393598222793	0.132618341004646	0.894495226523271	0.999984182479673
AC119674.1	0.760992121204104	1.0545233194397	1.36508340046773	0.772497357361741	0.439819911466976	0.999984182479673
PLPP3	4.11363169164696	1.37373197367236	0.900498860439186	1.52552327828863	0.127128631932654	0.999984182479673
PRKAA2	3.49027818782637	0.76098430797832	0.749208276126011	1.01571796819063	0.309763709069292	0.999984182479673
FYB2	0.0780749098747594	1.01846916647888	4.0775550588614	0.249774473128335	0.802761761650991	0.999984182479673
DAB1	29.9573391476197	0.334350196242461	0.378446183161408	0.883481485925992	0.376976181299295	0.999984182479673
DAB1-AS1	0.155730993568371	2.11850023371289	4.06549644437182	0.521092629817864	0.602302244925964	0.999984182479673
AL445193.2	0.0892223377786618	0.307327618520185	4.05340933188371	0.0758195369272916	0.93956267264332	0.999984182479673
OMA1	4.47977455934464	-0.201035255635915	0.581901497315805	-0.345479873420589	0.729733638589614	0.999984182479673
AL035411.3	0.0850842483700216	-0.0589831340671612	4.06352271405872	-0.0145152711619145	0.988418895921917	0.999984182479673
MYSM1	31.6719535831488	0.431944086604692	0.254205159175777	1.69919480786782	0.0892824843602261	0.999984182479673
AL136985.3	0.210017156174045	0.550957856793063	3.79978477054268	0.144997122222366	0.884713143913291	0.999984182479673
JUN	24.4867857661872	-1.01313153990476	0.587465170681923	-1.72458145685255	0.0846029275661676	0.999984182479673
LINC01135	3.78697000563133	0.588661444233399	0.760309134323528	0.774239605521971	0.438789111139133	0.999984182479673
AL136985.1	0.0139792028111391	0.597610907996052	4.06985825846994	0.146838260706584	0.883259684314993	0.999984182479673
LINC02777	0.12641394453746	1.18807308672668	4.06978788796628	0.291925063279002	0.770343920016803	0.999984182479673
LINC01358	1.64505096738232	0.962299084288618	0.975397071951817	0.986571635244928	0.32385268124407	0.999984182479673
AL592431.1	0.233237547765973	1.56849885659224	3.69417125320342	0.424587478242137	0.671137422748481	0.999984182479673
AC093425.1	0.5059540104142	0.309827657420371	1.87131640553375	0.165566686907765	0.868497965397347	0.999984182479673
FGGY	25.162459687818	0.398262259816674	0.503729585068655	0.790627097597204	0.429161629315662	0.999984182479673
AL035416.1	0.339458892034759	0.356630266867099	2.29338832821363	0.155503654780037	0.876424272892802	0.999984182479673
HOOK1	3.09218390374818	0.953725028047113	0.745298030485648	1.27965590815482	0.200666177893779	0.999984182479673
CYP2J2	0.247753250085322	1.15905893729873	2.98276764798347	0.388585057264626	0.697583122318335	0.999984182479673
C1orf87	0.112914888429595	0.656224810433748	4.05321194336128	0.161902417046948	0.871382699404689	0.999984182479673
LINC01748	1.23628773109688	0.532599080781586	1.0711754957896	0.497209918332747	0.619041027901692	0.999984182479673
AC099792.1	0.981331350071558	0.172276982612569	1.1992026325211	0.143659610094742	0.885769266751795	0.999984182479673
NFIA	124.311085594674	0.272519231007977	0.380618339806111	0.715990803666474	0.473997027423803	0.999984182479673
NFIA-AS2	0.619968466527505	0.00725676490077322	1.48794566750039	0.00487703621125084	0.996108703530633	0.999984182479673
NFIA-AS1	0.110351786641407	0.929518215072605	4.07271722648836	0.228230481857948	0.81946706560547	0.999984182479673
AC099791.3	0.0283275328019021	0.55130406714868	4.07191916904255	0.135391702109428	0.892302184482726	0.999984182479673
AC099791.4	0.11921021457141	2.04080536756945	4.06527332705541	0.502009386180109	0.615660918516475	0.999984182479673
TM2D1	27.9632985979244	0.164860634635341	0.275842809252401	0.597661527165244	0.550065801287529	0.999984182479673
AC099791.2	2.17236099265489	-0.431774603825234	0.946884934567564	-0.455994797321833	0.648393719448906	0.999984182479673
PATJ	13.9629617353367	0.0175566448428027	0.477435339657851	0.0367728221697716	0.970666144153606	0.999984182479673
L1TD1	0.0923386588944276	-0.5084979268957	4.05036881544501	-0.125543610980975	0.900093201555918	0.999984182479673
KANK4	0.118918369515567	0.631589166670949	3.54259465594325	0.178284344671316	0.858499672993143	0.999984182479673
USP1	7.4082075389122	0.348932095406864	0.463700324439542	0.752494826973877	0.451753539602764	0.999984182479673
DOCK7	38.9235816926921	-0.166994884148352	0.295976563524199	-0.564216579042409	0.572606746121392	0.999984182479673
ANGPTL3	0.0373700528798591	0.409464705129432	4.06702411382217	0.100679192861883	0.919805129125015	0.999984182479673
AC103923.1	0.405981519190627	0.78452166565159	2.307572664319	0.33997701471434	0.733873837624033	0.999984182479673
ATG4C	55.651276015767	-0.0560656028624113	0.407883936412243	-0.137454794997728	0.890671321876933	0.999984182479673
AC099794.1	0.0139792028111391	0.597610907996052	4.06985825846994	0.146838260706584	0.883259684314993	0.999984182479673
LINC01739	0.121884073627971	0.54502030715255	4.07287151474464	0.133817211070731	0.89354711713773	0.999984182479673
ALG6	8.57342024151018	-0.936532911447657	0.477095277000845	-1.96298927403969	0.0496474203628161	0.999984182479673
ITGB3BP	13.8394929887702	-0.878898393889658	0.495192799784651	-1.77486101226002	0.0759208391907585	0.999984182479673
BX004807.1	0.410249595531933	-0.16927310250743	1.92909763685015	-0.0877472965981238	0.930077527322857	0.999984182479673
EFCAB7	5.72230537109108	-1.09538968913247	0.582718626080788	-1.87979178990686	0.0601364598331574	0.999984182479673
DLEU2L	1.08414867646805	0.965431270635679	1.37465806317393	0.70230648369865	0.482488050686482	0.999984182479673
PGM1	5.88219465512906	-0.0876718277755824	0.694999742474421	-0.126146561527408	0.899615911055819	0.999984182479673
ROR1	1.37234414423214	-0.43691067097599	1.02607104491651	-0.425809375618374	0.670246754607483	0.999984182479673
ROR1-AS1	0.199162775352811	-1.04311087931399	3.9026734129449	-0.267281109368276	0.789252730388819	0.999984182479673
UBE2U	0.0414635058184234	-0.101936744629939	4.05548418582949	-0.0251355300523974	0.979946860244301	0.999984182479673
CACHD1	3.19748475590621	0.430764053329044	0.758511361508506	0.567907186613992	0.570097991828915	0.999984182479673
RAVER2	1.22349186472214	-0.436234869992581	1.13211468399125	-0.385327455037189	0.699994822844063	0.999984182479673
JAK1	82.1153250093479	-0.00629108950488716	0.332848655179879	-0.0189007508577353	0.984920280550809	0.999984182479673
LINC01359	0.390155303488913	0.917519321206045	1.91327741650363	0.479553729789349	0.631544754164394	0.999984182479673
AL357078.2	0.284728196333424	1.17575878310498	4.06087685648654	0.289533227590222	0.772173356255084	0.999984182479673
AK4	2.63788631466867	-0.835447862582279	0.90064826395854	-0.927607253591217	0.353611333727814	0.999984182479673
DNAJC6	13.5352707145026	0.458213648935878	0.433455262754756	1.05711866554295	0.290457433510605	0.999984182479673
AL139294.1	0.104809970224009	0.517595863391021	4.07910310479013	0.126889625021541	0.899027758296888	0.999984182479673
LEPROT	14.3046364829944	-0.289519147325098	0.436160893234628	-0.663789789079863	0.506824861888233	0.999984182479673
LEPR	18.371135177918	0.148923369906582	0.538092195910431	0.276761809664624	0.781963007545312	0.999984182479673
AC119800.1	0.0980864117355579	1.75928167203326	4.06918568382055	0.432342441149423	0.665492545206002	0.999984182479673
AL513493.1	0.327381980868011	-0.330098444480112	2.88756455059532	-0.114317252028897	0.90898630701023	0.999984182479673
PDE4B	153.019883514945	-0.0140466097423518	0.39584785286578	-0.0354848703628427	0.971693110479462	0.999984182479673
AL590783.1	0.226820236872793	-1.60882806052003	4.03259038939761	-0.398956478384197	0.689925272775106	0.999984182479673
SGIP1	11.0050422783317	0.614908222479245	0.540335345225115	1.13801221392071	0.255115382256137	0.999984182479673
AL139147.1	0.104777959075253	0.0302594492128527	4.06574924834932	0.0074425271615405	0.994061777305392	0.999984182479673
TCTEX1D1	1.70796311307616	1.73488885503045	1.01609206320584	1.70741305621142	0.0877453053197599	0.999984182479673
WDR78	1.78980393154964	-0.136939089909704	0.889725984197306	-0.153911532698741	0.877679490680066	0.999984182479673
MIER1	45.6263112309377	0.0433731157507643	0.336896447664918	0.128743167377959	0.897560876991034	0.999984182479673
SLC35D1	10.8411123388408	0.0709719417050137	0.411572280750616	0.172441014675665	0.863090830042511	0.999984182479673
C1orf141	0.233901488884502	-1.30366679249833	2.97235902015474	-0.438596678146389	0.660953804429848	0.999984182479673
IL23R	0.0612639321563836	0.610032014451266	4.05755325124669	0.150344795663207	0.880492592774335	0.999984182479673
IL12RB2	3.08160629436513	-0.312404470605262	0.813855397399156	-0.383857466085027	0.701084092874996	0.999984182479673
SERBP1	31.7712347428463	-0.2305305415761	0.273740281063267	-0.842150598664797	0.399703661896305	0.999984182479673
GADD45A	1.91905721954123	-0.54934955711696	1.18333515822454	-0.464238346421816	0.642476990506622	0.999984182479673
GNG12	1.8896922098226	0.22338250085742	0.928526855944216	0.240577318175965	0.809882731399282	0.999984182479673
GNG12-AS1	5.20982881704258	-0.155591626982238	0.703985099662997	-0.221015511630461	0.825080355087989	0.999984182479673
DIRAS3	0.622306770430033	-0.175521801557264	1.6152796530417	-0.108663413933768	0.913469461421114	0.999984182479673
WLS	28.045981061122	-0.0397371498394242	0.503382789425675	-0.0789402233730748	0.937080169424908	0.999984182479673
RPE65	0.124330989452546	0.588471432143051	4.06757926062344	0.14467362390201	0.884968565106923	0.999984182479673
DEPDC1	0.0754758056079184	1.07669685546265	4.08067592641832	0.263852576111744	0.791893519731347	0.999984182479673
DEPDC1-AS1	0.0810742140207138	1.06444647026302	4.06311092120699	0.261978196240533	0.793338252154756	0.999984182479673
AL033530.1	0.389041362868068	0.597626410754322	1.88382057864266	0.317241682955245	0.751060223703765	0.999984182479673
AL691520.1	0.014822432605757	1.06209563681863	4.08154967484298	0.260218721179594	0.794695064151994	0.999984182479673
LINC01707	0.166560117946272	0.0751559652468968	4.04997115615895	0.0185571606189353	0.985194377818958	0.999984182479673
LINC02791	0.142210091117765	-0.583674718480834	4.05630728925149	-0.143893121713799	0.885584867240712	0.999984182479673
LINC01758	0.0135051001961451	0.416268934456541	4.06423535159295	0.102422448122594	0.91842136634284	0.999984182479673
AL359894.1	0.0603426724067383	0.269849328002589	4.06782348576832	0.0663375215140686	0.947109111153349	0.999984182479673
LRRC7	22.880992744032	0.534322514199726	0.57801958336177	0.924402095673124	0.355277004018164	0.999984182479673
AL117353.1	0.0139792028111391	0.597610907996052	4.06985825846994	0.146838260706584	0.883259684314993	0.999984182479673
AL158840.1	0.0621071619510014	1.07364962552484	4.0713043276011	0.263711464221949	0.792002260990359	0.999984182479673
LRRC40	18.9625564388898	-0.346901484692643	0.346445636392622	-1.00131578594774	0.31667416342676	0.999984182479673
SRSF11	95.8983454146149	0.133211938156827	0.22820429481915	0.58373983829882	0.559395359994505	0.999984182479673
ANKRD13C	36.0580698562757	0.438245809557141	0.240955133872379	1.81878593958183	0.0689440943263187	0.999984182479673
HHLA3	1.83048600217122	0.709344383236488	0.836097080010336	0.848399546171982	0.396215495328266	0.999984182479673
CTH	0.9344274769969	-0.461292138738822	1.12698692992654	-0.409314541712466	0.682308845229077	0.999984182479673
LINC01788	0.0576445818328133	1.52749689374391	4.06991231594277	0.375314447871606	0.707426622360271	0.999984182479673
PTGER3	0.32382629498079	-1.37473795065366	2.30263894629824	-0.597027142645924	0.550489259051099	0.999984182479673
ZRANB2-AS1	1.35525770003462	1.56974234962402	1.1988584684265	1.30936419182516	0.190411014962587	0.999984182479673
ZRANB2	53.8739634239403	0.321159310393159	0.253903985677767	1.26488487187731	0.205912601118906	0.999984182479673
ZRANB2-AS2	7.95257003934891	-0.0709677123461087	0.559069275466754	-0.126939031458775	0.89898865386735	0.999984182479673
NEGR1	31.039590979614	0.636543559240133	0.483259512350971	1.31718785243039	0.187775664717301	0.999984182479673
AL513166.1	4.37056120660024	-0.270002186396203	0.72651712218323	-0.371639123362749	0.710161555908655	0.999984182479673
AL583808.1	0.753268113228289	1.24250219135455	1.4325254723156	0.867350853696242	0.385749801073604	0.999984182479673
LINC02796	0.0804389037765455	-0.281101005226406	4.05604924665563	-0.0693041400959777	0.944747530343716	0.999984182479673
LINC01360	0.0477588319602385	1.11198403716861	4.06321851678757	0.273670744650908	0.784337662099291	0.999984182479673
AL591463.1	0.128278850247757	0.339320857546594	3.44169393540824	0.0985912355702673	0.921462829117902	0.999984182479673
LRRIQ3	0.735800787468209	0.566586459448891	1.63959758045876	0.345564342251811	0.729670147568976	0.999984182479673
FPGT	14.9809339799443	0.228098462624018	0.35471399536149	0.643048951005054	0.520192337321166	0.999984182479673
TNNI3K	7.68671455260005	0.104922571789062	0.54978436123852	0.19084313630293	0.848648491849884	0.999984182479673
AC093158.1	0.505820636701614	0.00627574418353536	1.66435467074145	0.00377067718429244	0.996991442020166	0.999984182479673
LRRC53	0.0999066809757786	-0.107021974460847	4.06342704767025	-0.0263378604329091	0.97898785711809	0.999984182479673
ERICH3	3.59325276720863	0.55575126838625	0.891890597977646	0.623115962480613	0.533208320829926	0.999984182479673
ERICH3-AS1	0.12641394453746	1.18807308672668	4.06978788796628	0.291925063279002	0.770343920016803	0.999984182479673
AC135803.1	0.0928127615094215	-0.468655669519624	4.05159842193465	-0.115671796835146	0.90791265904511	0.999984182479673
CRYZ	4.4223173445614	-0.305999854050274	0.649021837979406	-0.471478517584155	0.637299057037901	0.999984182479673
TYW3	8.0427918712019	-0.419942015031267	0.457875442085234	-0.917153392457101	0.35906226589793	0.999984182479673
SLC44A5	8.16008600261203	1.09028775343923	0.649265737200017	1.67926272860345	0.0931008514580519	0.999984182479673
ACADM	20.5847146409971	-0.0300027522284409	0.334088308967595	-0.0898048552526602	0.928442289849649	0.999984182479673
RABGGTB	15.8015459540566	-0.474625162583297	0.465134046614178	-1.02040511985353	0.307536366718883	0.999984182479673
MSH4	7.00800188668563	0.889498315119567	0.741967491277555	1.19883731507965	0.23059120989316	0.999984182479673
ASB17	0.125174219247164	1.05577499223868	4.08036211830102	0.258745415634405	0.795831675845077	0.999984182479673
AC092813.1	1.44794041680192	2.66029812058251	2.02075214129632	1.31648907662467	0.188009942342952	0.999984182479673
ST6GALNAC3	559.385364932948	0.0960072692850185	0.402500790317946	0.238526908752601	0.811472447371777	0.999984182479673
AC104458.1	0.270289962003048	-1.05525890256877	3.5880174870318	-0.294106398974586	0.768676601345005	0.999984182479673
ST6GALNAC5	7.4965023111051	0.22566161597986	0.572152852207749	0.39440791933328	0.693279897900897	0.999984182479673
AL035409.1	0.598944229599237	1.28416122699788	1.75512931596988	0.731661886855475	0.464374964663911	0.999984182479673
PIGK	15.6841823658601	-0.434702111060976	0.398444491486383	-1.09099791903092	0.275273798262223	0.999984182479673
AC093433.2	0.0603426724067383	0.269849328002589	4.06782348576832	0.0663375215140686	0.947109111153349	0.999984182479673
AK5	16.6284848248605	0.180762337282757	0.507670000519317	0.356062672795019	0.721793630495944	0.999984182479673
AC095030.1	0.0270102003922903	0.133661686051241	4.05787411586555	0.0329388448815227	0.973723355855077	0.999984182479673
AC118549.1	66.9396093511215	-0.118053877975467	0.35936507285477	-0.328506821872409	0.742528487129786	0.999984182479673
USP33	53.2452517350702	0.110248479695286	0.199084926589689	0.553776127524241	0.579732067947167	0.999984182479673
MIGA1	32.0874919953229	0.230449209566394	0.280316074513212	0.822104868465303	0.411017214909329	0.999984182479673
NEXN-AS1	0.195439360482484	-0.261508997728156	3.82893061177827	-0.0682981814618738	0.945548271733835	0.999984182479673
NEXN	1.93611038801465	0.142178286980907	0.957400015160551	0.148504579830265	0.881944571850589	0.999984182479673
FUBP1	50.9391153042372	-0.0688381246492538	0.23639409692879	-0.29120069216445	0.770897833231184	0.999984182479673
DNAJB4	3.9490245719061	-0.672894860663551	0.75817021009972	-0.887524795487608	0.374796422672035	0.999984182479673
GIPC2	4.2855043111385	-0.00270184938649402	0.676090271893252	-0.00399628496195937	0.996811434415341	0.999984182479673
AC103591.3	14.5370609177734	-0.511030886479432	0.903559618364814	-0.565575171900945	0.57168260970255	0.999984182479673
AC103591.4	0.0477588319602385	1.11198403716861	4.06321851678757	0.273670744650908	0.784337662099291	0.999984182479673
AC096531.2	0.0378441554948531	0.602121201398878	4.07001322147641	0.147940846536233	0.882389451993799	0.999984182479673
PTGFR	0.287774814437314	-0.311737547009206	2.79382810045213	-0.111580790156258	0.911155804126964	0.999984182479673
IFI44L	66.3504897303461	-0.505062701767359	0.358837192035224	-1.40749819967876	0.159279710720179	0.999984182479673
IFI44	25.4558837230595	0.0356494351914251	0.303421418413176	0.117491492122947	0.906470585652264	0.999984182479673
ADGRL4	1.42473860198035	0.166392092020054	1.11758225335084	0.148885767934451	0.881643771583762	0.999984182479673
LINC02792	0.106213817764225	0.971441362908097	4.07528336996652	0.238373942304797	0.811591076012284	0.999984182479673
AC099671.1	0.201349650791923	1.26145936902644	3.81036773982589	0.331059744140098	0.740599358162396	0.999984182479673
AL136234.1	0.14500871345516	0.338466609120731	4.07039842222185	0.0831531889539149	0.933729733575781	0.999984182479673
LINC01781	0.165830303338363	-0.617904604228792	4.05106021837502	-0.152529108658041	0.878769633642384	0.999984182479673
ADGRL2	11.2242300186003	0.276177516941147	0.529780835406131	0.521305223752438	0.602154162593268	0.999984182479673
AL138799.4	0.313438809707107	2.15648698185343	4.05168972898701	0.532243860240648	0.594557108977632	0.999984182479673
AC117944.1	0.36123229582886	0.512571483560823	2.01772713100509	0.254034093948816	0.799469218691195	0.999984182479673
AL157944.1	3.30680520892798	0.58809883172068	1.18717628988383	0.495376159995774	0.620334619776594	0.999984182479673
LINC01362	0.548878149619419	0.684267738461637	1.48187206830949	0.461758982502616	0.644254168319283	0.999984182479673
LINC01361	0.014822432605757	1.06209563681863	4.08154967484298	0.260218721179594	0.794695064151994	0.999984182479673
AC116099.1	0.0337796291490993	1.52456014611918	4.07054907911447	0.37453427448929	0.708006861696595	0.999984182479673
LINC01712	0.0139792028111391	0.597610907996052	4.06985825846994	0.146838260706584	0.883259684314993	0.999984182479673
LINC01725	1.42417442172783	-0.432795496183287	1.05144923743561	-0.411618060838425	0.680619391601061	0.999984182479673
AL035706.1	0.0662517814149568	0.976680634791646	4.05760205038366	0.240703899166084	0.809784616715528	0.999984182479673
TTLL7	13.5049312807007	0.502871429039906	0.507429037280982	0.991018235248228	0.321676676134896	0.999984182479673
TTLL7-IT1	0.115299019191997	1.72545716348918	4.07520541490078	0.423403727620733	0.672000725664728	0.999984182479673
AL359504.2	0.255045402018968	1.01067576376721	3.08434431419383	0.327679292845543	0.743154161636888	0.999984182479673
PRKACB	54.7190229521299	-0.00696089591120503	0.34387135932301	-0.0202427324128103	0.983849739324137	0.999984182479673
SAMD13	1.67713870369486	-0.576018532556083	1.10925903781354	-0.519282253216048	0.603563927178482	0.999984182479673
DNASE2B	0.0854305854223103	1.59909720884489	4.07101517627702	0.392800601226763	0.694466760574851	0.999984182479673
RPF1	8.53187961853247	0.646309867389991	0.456012758893336	1.41730654413809	0.156393322689672	0.999984182479673
GNG5	19.053666837576	-0.257295140891633	0.492072260974084	-0.522880806941452	0.601057201739054	0.999984182479673
SPATA1	10.3662627700586	0.0323847845340897	0.431631355595661	0.0750288043587518	0.940191793913455	0.999984182479673
CTBS	20.9357523415574	-0.273232673252023	0.29262291274909	-0.933736427831634	0.350439869339907	0.999984182479673
AL359762.1	2.31147976036012	1.1694496363778	0.900676581185165	1.2984123944235	0.194145662306527	0.999984182479673
LINC01555	0.0711050455588825	0.334025373576528	4.07243985902078	0.0820209469359343	0.934630056330259	0.999984182479673
SSX2IP	8.5535184039947	0.626244903986942	0.427289821281027	1.46562092705472	0.142751586835694	0.999984182479673
LPAR3	1.16976278917813	1.16581769008359	1.55145511688912	0.751435009232631	0.45239089998073	0.999984182479673
MCOLN2	1.46897796934738	-2.04841384947257	1.35195021701502	-1.51515479171657	0.129733208718424	0.999984182479673
WDR63	0.750821293443385	0.73122534734698	1.35084621043287	0.541309100695233	0.588294548745315	0.999984182479673
MCOLN3	0.135015453181121	0.529902092419923	4.06902581620401	0.130228245372566	0.896385848287989	0.999984182479673
SYDE2	0.73973035633694	0.642434805132094	1.24846433321268	0.514580022866102	0.606846527897025	0.999984182479673
C1orf52	14.7950002001594	0.000213224948138856	0.331777210633479	0.000642675088297157	0.999487219504734	0.999984182479673
BCL10	5.90318519674909	-0.229022932750365	0.536916138380321	-0.426552521667989	0.669705285442626	0.999984182479673
AL078459.1	3.72511441540741	-0.452981917103608	0.813953294671285	-0.55652077345119	0.577854897414256	0.999984182479673
DDAH1	5.27978726100836	-0.137578011503912	0.544878433315504	-0.252493038982604	0.800659993937611	0.999984182479673
AC092807.3	0.0431499654076591	0.548350847105152	4.0713976212815	0.134683688038447	0.892861970727482	0.999984182479673
CCN1	1.17656051983853	1.45324764628531	1.3767452599874	1.05556756832314	0.291165824447356	0.999984182479673
ZNHIT6	20.4230455487158	0.0798649043268506	0.339238762722847	0.235423875755905	0.813879756596859	0.999984182479673
COL24A1	1.06588902791907	-0.534220978763513	1.253671163075	-0.426125282688309	0.670016558255488	0.999984182479673
LINC02795	0.929702266487757	0.253190724086908	1.82812476357079	0.138497508010538	0.889847238957391	0.999984182479673
ODF2L	21.4949799321769	0.156599628953847	0.347873355135762	0.450162757917267	0.65259308763888	0.999984182479673
CLCA2	0.0542099571910455	0.998953388642491	4.07659734890596	0.245045880950343	0.806420906221884	0.999984182479673
CLCA1	0.134440941417141	0.588347881446657	4.04963300523606	0.145284246914705	0.884486451900515	0.999984182479673
CLCA4	0.176726234428754	-0.280603160523086	3.97347963550532	-0.0706190005394103	0.94370098792252	0.999984182479673
CLCA4-AS1	1.09449035027988	0.695597470744828	1.17555591648039	0.59171789363065	0.554039512302925	0.999984182479673
AL049597.2	0.119680484799212	0.684978060121494	4.05717250659244	0.168831386638967	0.865929269725777	0.999984182479673
SH3GLB1	29.6950678760074	0.383796313288955	0.388656679798808	0.987494447509898	0.323400303588883	0.999984182479673
AL355981.1	0.0859274781646395	0.461714591649713	4.08003254175437	0.113164438500086	0.909900188482652	0.999984182479673
SELENOF	32.6704960748518	0.329986066429119	0.294826691546118	1.11925438195104	0.263031631165565	0.999984182479673
HS2ST1	46.7756771079363	0.646433709935913	0.438920852339961	1.47277967426169	0.140810454746392	0.999984182479673
AL121989.1	0.397839451613563	0.124488831057566	1.99433916081056	0.0624210934147076	0.950227497597018	0.999984182479673
LINC01140	0.167362308197194	0.562747647611046	4.07634013819399	0.138052181254033	0.890199177642331	0.999984182479673
LINC02801	0.0139792028111391	0.597610907996052	4.06985825846994	0.146838260706584	0.883259684314993	0.999984182479673
LMO4	36.812874349282	0.227913112382491	0.322894848390224	0.705843135989134	0.480285693324923	0.999984182479673
LINC01364	0.263064871959637	0.73485722482989	3.48369985729059	0.210941600864954	0.832932841618557	0.999984182479673
PKN2-AS1	4.28248235688374	-0.205054857477813	0.637439479554345	-0.321685217271408	0.747691177975508	0.999984182479673
AL445438.1	0.150951611215837	1.1130847142006	4.07865066309762	0.272905136071459	0.784926138321508	0.999984182479673
PKN2	169.359924583771	-0.226289491422965	0.262316257645424	-0.862659041624646	0.388324958100924	0.999984182479673
GTF2B	19.9816239316726	-0.031652318338504	0.307434916681423	-0.102956159567598	0.917997765579058	0.999984182479673
KYAT3	21.8874061131436	0.648519344290033	0.275173758567652	2.35676304188938	0.0184350061869739	0.999984182479673
RBMXL1	4.8553412242082	0.286571440802806	0.579338545517234	0.494652812280865	0.620845215944748	0.999984182479673
GBP3	5.75303645614485	-0.345287486089678	0.531083355000957	-0.650156859254336	0.515590904370293	0.999984182479673
GBP1	6.25392908350168	-0.584207720821273	0.612591386901068	-0.953666233827772	0.34025261733475	0.999984182479673
GBP2	7.93807406516211	0.0369408125491474	0.738065308368595	0.0500508723690057	0.960081848803179	0.999984182479673
AC104459.1	0.163964506701554	0.0409364491297033	4.04405097539808	0.0101226343037562	0.991923444305663	0.999984182479673
GBP7	0.0288016354168961	0.579464338364622	4.07368667520688	0.142245681753419	0.886885949797067	0.999984182479673
GBP4	3.80428514478446	-1.34984662870378	0.797622637066368	-1.69233741117037	0.0905816585873762	0.999984182479673
AC099063.4	0.394100675137862	0.0291493305163296	2.33024429422807	0.0125091307330014	0.990019418010589	0.999984182479673
GBP5	3.24593548932141	-0.644427537499003	1.13606202946567	-0.567246788278013	0.570546523820451	0.999984182479673
AC099063.1	0.177036711091605	-0.318235402165848	3.15756376422924	-0.100785107104094	0.91972104944719	0.999984182479673
GBP6	0.0845140207481122	1.05908955854401	4.08155148732282	0.259482101802099	0.795263289919888	0.999984182479673
AL596214.1	0.814401149341654	0.151469420030897	1.30050057255422	0.116470090999966	0.907279988673685	0.999984182479673
LRRC8B	19.9686718861645	0.420537054858401	0.47891365540743	0.878106209981911	0.379886083251662	0.999984182479673
LRRC8C-DT	8.16486512442715	-0.0242180255495225	0.413999159169683	-0.0584977650633257	0.953352142669182	0.999984182479673
AC093423.2	0.0625812645659954	1.09107087024617	4.06669886972483	0.268293991071927	0.788473031160309	0.999984182479673
LRRC8C	84.7746376968344	-0.322651970946144	0.207145809681621	-1.557608002991	0.119326200400071	0.999984182479673
AC099568.1	0.302076918903724	-0.0894732265104421	2.32865649923969	-0.0384226812926918	0.969350677275703	0.999984182479673
AC099568.2	0.580519757504688	0.520688108103751	1.7823644937735	0.292133348662813	0.770184669698374	0.999984182479673
LRRC8D	66.4920577670416	0.0967188901473765	0.287209529806788	0.336753763750253	0.736302530404367	0.999984182479673
AL391497.1	0.0139792028111391	0.597610907996052	4.06985825846994	0.146838260706584	0.883259684314993	0.999984182479673
ZNF326	24.6838405999321	0.0313425662343443	0.29954984372715	0.104632223620498	0.916667644289127	0.999984182479673
AC098656.1	0.0980864117355579	1.75928167203326	4.06918568382055	0.432342441149423	0.665492545206002	0.999984182479673
AL627316.1	0.0669338035804003	0.307180203397053	4.07122474892729	0.0754515464856099	0.939855447889946	0.999984182479673
LINC02609	4.68090447690341	-0.829145390648837	0.619020907295315	-1.339446504758	0.180425358567307	0.999984182479673
LINC02788	0.309028769264051	-0.385483941407717	2.06884167113963	-0.186328391768796	0.852187243899919	0.999984182479673
AC091614.1	0.014822432605757	1.06209563681863	4.08154967484298	0.260218721179594	0.794695064151994	0.999984182479673
ZNF644	100.613660917135	-0.0350867327682939	0.294257282206723	-0.11923828190476	0.905086578407673	0.999984182479673
HFM1	1.30109962568448	0.661248865512407	1.04396978435115	0.633398471320112	0.526473463028387	0.999984182479673
CDC7	2.99915369663656	0.529165052180275	0.762849160305986	0.693669311988261	0.487889615443801	0.999984182479673
TGFBR3	4.50199856034271	-0.113576488695127	0.69937345219112	-0.162397483546587	0.870992852375056	0.999984182479673
BRDT	0.0993407582916324	1.10228155710787	4.07962290882791	0.270192020620985	0.787012531108056	0.999984182479673
EPHX4	2.75600281065718	1.38718528889617	1.07150655858654	1.29461203739719	0.195454097756875	0.999984182479673
BTBD8	20.7939056674877	-0.156989076215624	0.531900484793043	-0.295147458413591	0.76788123703797	0.999984182479673
AC104836.1	0.294472959036675	0.0657432807022217	2.87217395769618	0.0228897280145787	0.981738234107315	0.999984182479673
C1orf146	0.119078661806347	1.36380153329644	4.06285213733661	0.335675896438228	0.737115284058471	0.999984182479673
GLMN	17.1363437653366	0.0077986896684529	0.315558863969529	0.0247138982893726	0.980283169235116	0.999984182479673
RPAP2	32.926605158236	0.0212802949247033	0.234116899914401	0.0908960221687709	0.927575210959206	0.999984182479673
GFI1	0.505360770306493	0.647803730302795	2.23916846886342	0.289305489654208	0.772347611722716	0.999984182479673
EVI5	113.692436872179	0.055864041255943	0.2840003997104	0.196704093772081	0.844059106319413	0.999984182479673
RPL5	116.056943712708	0.0506298578755678	0.410627482548952	0.123298756238343	0.901870525696916	0.999984182479673
DIPK1A	32.0039089056012	-0.597170184649271	0.35463667835514	-1.68389289968268	0.0922023688009028	0.999984182479673
AC093577.1	0.0238649526837139	1.02022814401317	4.0775926802177	0.250203545087466	0.802429943848835	0.999984182479673
MTF2	39.1523722065722	-0.0544445509527887	0.271265745397774	-0.200705588068089	0.840928789984256	0.999984182479673
TMED5	21.0081325243946	-0.426807823675338	0.513405780585855	-0.83132648640672	0.405789215807331	0.999984182479673
CCDC18	19.0119134459666	-0.039651845305918	0.291421030280132	-0.13606377435356	0.891770865022521	0.999984182479673
CCDC18-AS1	89.5359230225234	-0.151948840805071	0.358132839550953	-0.424280669138281	0.671361135360333	0.999984182479673
DR1	18.2417235421527	-0.120543557879989	0.327670885273316	-0.367879977433582	0.712962730599383	0.999984182479673
FNBP1L	58.2354756063445	0.0361467753570533	0.262849653168171	0.137518824626056	0.890620714201428	0.999984182479673
BCAR3	54.3439237555639	0.112862151390393	0.221648779110393	0.509193652423331	0.610616491921429	0.999984182479673
AL109613.1	0.95098076387286	0.303132267195912	1.27640241594691	0.23748957492456	0.812277005901738	0.999984182479673
AL049796.1	0.342334302227877	1.20430439390577	2.31454257720946	0.520320691338393	0.60284007667285	0.999984182479673
DNTTIP2	7.54376388727833	0.922453665819552	0.490297470891672	1.88141632495461	0.0599153078779772	0.999984182479673
GCLM	4.63954914501632	-0.037992472863685	0.679823911053277	-0.0558857554816245	0.955432818573727	0.999984182479673
ABCA4	0.211893486478943	0.0821254771779174	3.79902182112822	0.0216175323661416	0.982753047993867	0.999984182479673
ARHGAP29	1.91972744091931	-1.86286361679123	1.06524163418888	-1.74877094266945	0.0803306214557662	0.999984182479673
ARHGAP29-AS1	0.194554467414266	1.42700229666316	4.06405020210962	0.351128117443631	0.725492234586702	0.999984182479673
ABCD3	17.9876690250043	0.0997439336805044	0.340336701190577	0.293074280063176	0.769465375570136	0.999984182479673
F3	2.23635135373297	0.179670911773082	1.13156491215114	0.158780914681706	0.873841485915974	0.999984182479673
SLC44A3	0.294525219080642	0.859773759652513	2.02923761748979	0.42369299299511	0.671789725997796	0.999984182479673
CNN3	2.62843081326467	0.446617417943935	0.813068128043793	0.549298887189782	0.582800350926541	0.999984182479673
AC105942.1	1.09096449598662	0.647629769492852	1.25517200281359	0.515968941341207	0.605876101712817	0.999984182479673
ALG14	5.6981763982669	0.477246571650811	0.494314652329649	0.965471222432112	0.334308843124654	0.999984182479673
AC095033.1	0.184731611018032	-0.258757550836335	3.93639618961325	-0.0657346309599385	0.94758910050931	0.999984182479673
TLCD4	2.50493347126452	-0.331784735328918	0.879050825087811	-0.377435212913628	0.705850202487811	0.999984182479673
AC092802.3	0.0527466812188117	1.59637173168275	4.0743344349597	0.391811658361948	0.695197380307214	0.999984182479673
AC092802.1	0.770110531571926	-0.618388253374217	1.40138963981946	-0.441267892813795	0.659019067235739	0.999984182479673
RWDD3	9.16502546831998	0.294697576305907	0.466346816559089	0.631927925401773	0.527433974778907	0.999984182479673
AC092802.2	0.421097460606255	0.537440178660881	2.24976650777548	0.238887091973064	0.811193134942369	0.999984182479673
LINC01760	0.014822432605757	1.06209563681863	4.08154967484298	0.260218721179594	0.794695064151994	0.999984182479673
LINC02607	0.874706723329709	1.40258469784735	1.4550817314369	0.963921591168831	0.335085238076074	0.999984182479673
LINC02790	0.0711050455588825	0.334025373576528	4.07243985902078	0.0820209469359343	0.934630056330259	0.999984182479673
LINC01787	0.108378973431826	1.06143131090047	4.08155091841197	0.260055878786745	0.794820670872134	0.999984182479673
PTBP2	64.8205046433834	-0.198455726539127	0.220549302834694	-0.899824773818821	0.368213508250789	0.999984182479673
DPYD	169.990931741706	0.720585584340729	0.696027405892792	1.03528334982218	0.300536603300213	0.999984182479673
DPYD-AS1	5.97662893117624	0.246813498108801	0.958827762311934	0.257411714397674	0.796860960722409	0.999984182479673
DPYD-IT1	0.0283275328019021	0.55130406714868	4.07191916904255	0.135391702109428	0.892302184482726	0.999984182479673
DPYD-AS2	0.0238649526837139	1.02022814401317	4.0775926802177	0.250203545087466	0.802429943848835	0.999984182479673
MIR137HG	3.70429539628414	0.39950645205632	0.807917496543471	0.494489169705491	0.620960753201235	0.999984182479673
BX005019.1	0.192947646233455	-0.490520962822568	3.15674034771604	-0.155388441490752	0.876515095843065	0.999984182479673
LINC01776	0.0562859384241803	-0.144390210993493	4.05628559584255	-0.0355966579723785	0.971603973186256	0.999984182479673
SNX7	11.0421186846304	0.277625171230346	0.474263140813468	0.585382137760392	0.558290796566058	0.999984182479673
PLPPR5	1.85106612443944	-1.06354674255976	0.937690669995004	-1.13421917972739	0.256702620672137	0.999984182479673
AL445433.2	1.19119754949947	1.26955939377606	1.23418073329544	1.02866570472718	0.303636790926498	0.999984182479673
PLPPR4	4.49348786202222	0.0373006262416817	0.761255525192738	0.0489988249769849	0.960920232349069	0.999984182479673
LINC01708	0.0859308036356943	-0.204049824345297	4.05712819663133	-0.0502941525275739	0.959887983481554	0.999984182479673
PALMD	0.242312091724489	0.767929909227981	3.66934720123515	0.209282432845136	0.83422776469344	0.999984182479673
FRRS1	10.2632889453782	-2.0046644683483	0.874225549938281	-2.29307467448169	0.0218437061483806	0.999984182479673
AGL	14.7041802975159	-0.161927797434736	0.417525105699525	-0.38782769041742	0.698143552278633	0.999984182479673
AC118553.1	0.227749172567416	2.36569872657806	4.06101041098923	0.582539438996857	0.560203384365924	0.999984182479673
SLC35A3	20.8413191013588	0.447362462208004	0.341004003395509	1.3118979770133	0.189554560195463	0.999984182479673
MFSD14A	25.0145263762782	0.169142072348411	0.364965417095758	0.463446848455868	0.64304410485653	0.999984182479673
AC093019.2	1.27854786345055	-1.48730017877992	1.2218580839311	-1.2172446197637	0.223511158104994	0.999984182479673
SASS6	6.17580712282642	-0.26934408119622	0.53858374269921	-0.500096939143304	0.617006821283941	0.999984182479673
TRMT13	18.8666317782248	0.00774435454431628	0.285718509529549	0.0271048402046748	0.97837611425528	0.999984182479673
LRRC39	3.09758821073411	0.243398599671715	0.857375162735496	0.283888092693449	0.776496141907406	0.999984182479673
DBT	9.95014707754656	0.0192468719514134	0.446478660370118	0.0431081564692438	0.965615317422849	0.999984182479673
AL445928.2	1.27204772599746	0.429352849262312	0.949963101056565	0.451967922527494	0.651292091342135	0.999984182479673
RTCA-AS1	2.1157191093562	-0.17615035020578	1.00449552642759	-0.175362005674873	0.860795193014828	0.999984182479673
RTCA	14.4762959763668	0.193912624738767	0.372788534695076	0.520167887935124	0.602946564825409	0.999984182479673
CDC14A	39.87778527046	-0.208398649110669	0.406199207240601	-0.513045435332989	0.607919538614263	0.999984182479673
AL589990.1	0.994060363032252	-0.693601309811366	1.36081019006776	-0.509697322134861	0.610263529355334	0.999984182479673
GPR88	0.356388736452453	-0.487892192002967	2.4342531492111	-0.200427877503654	0.841145958706508	0.999984182479673
VCAM1	0.386756769140715	-0.989421874269243	3.24528057594796	-0.30488022564281	0.760457376867581	0.999984182479673
EXTL2	8.35931206274479	1.00978835296652	0.469381638130633	2.15131626577494	0.031451245264711	0.999984182479673
AC104506.1	0.325330839882644	0.913475072674157	2.34917549645738	0.388849225633292	0.697387684005	0.999984182479673
SLC30A7	34.5260372367745	0.134048223741446	0.339851147300502	0.394432164805723	0.693262000509698	0.999984182479673
DPH5	6.36652660969862	-0.552518153641142	0.527801171055975	-1.04683010182739	0.295177944363401	0.999984182479673
AC093157.2	0.0477588319602385	1.11198403716861	4.06321851678757	0.273670744650908	0.784337662099291	0.999984182479673
AC093157.1	7.41118026155269	0.302952665281683	0.557553527927623	0.543360682171147	0.5868814910937	0.999984182479673
AL109741.1	0.208438198376965	1.70428199009831	4.0651067157405	0.419246555938902	0.675035950724111	0.999984182479673
S1PR1	0.895341129029206	-0.090544869117979	1.42662195744412	-0.0634680187316024	0.949393825237351	0.999984182479673
LINC01307	0.0477588319602385	1.11198403716861	4.06321851678757	0.273670744650908	0.784337662099291	0.999984182479673
LINC01709	0.0738477726028835	-0.3370306830939	4.05619576797723	-0.0830903394147498	0.933779707314212	0.999984182479673
OLFM3	7.62387522215734	0.382345054299232	0.691053228644192	0.55327873230456	0.580072561861632	0.999984182479673
AC114485.1	0.0414635058184234	-0.101936744629939	4.05548418582949	-0.0251355300523974	0.979946860244301	0.999984182479673
AC099567.1	0.0669338035804003	0.307180203397053	4.07122474892729	0.0754515464856099	0.939855447889946	0.999984182479673
COL11A1	2.66037058209243	-0.663058245981659	0.998041948700543	-0.664359095171265	0.506460506605463	0.999984182479673
AC095032.1	2.53671610693025	0.313539403701535	0.770183113208328	0.40709721925145	0.683936585678105	0.999984182479673
RNPC3	49.0719735392026	-0.137971368065333	0.283208322133655	-0.487172718039763	0.626135937293284	0.999984182479673
AMY2B	7.70994163493777	0.339532029309843	0.549567873046542	0.61781637166605	0.536696390249229	0.999984182479673
AMY2A	0.142318587145106	1.74105506225585	4.06649460731381	0.428146408733574	0.668544530615782	0.999984182479673
LINC01676	0.0661716882967552	0.0794874861839678	4.06256327322234	0.0195658457082738	0.984389709791253	0.999984182479673
LINC01677	0.111591511931703	1.0565799426241	4.06347920728654	0.260018542910091	0.794849470246882	0.999984182479673
AL355306.2	0.21344319173598	0.32966443700268	2.52709340154123	0.130452019225575	0.896208812779151	0.999984182479673
LINC01661	0.161182423778793	-0.31457206998827	4.04941207145694	-0.0776833931536857	0.938079904524663	0.999984182479673
PRMT6	1.90821924148025	-0.105020025248527	0.980296922583439	-0.107130832331659	0.914685187253281	0.999984182479673
NTNG1	2.62629479946533	0.30712788230746	0.943902067352557	0.325381088706468	0.744892666512318	0.999984182479673
VAV3	15.9595374880351	-1.33235876981772	0.974551626108579	-1.36715052761019	0.171578128448887	0.999984182479673
VAV3-AS1	0.329752562492666	0.664549263624707	3.39853561298329	0.195539885204073	0.844970316395443	0.999984182479673
LINC02785	0.163862623011653	-0.213245186429493	4.05302816558731	-0.0526137933706149	0.958039626673109	0.999984182479673
SLC25A24	10.7762461017085	-0.489188264055427	0.5218245754373	-0.937457312441594	0.348523371915122	0.999984182479673
AL359258.2	0.277451477804885	-1.0479103412257	3.57351315508775	-0.29324373403628	0.769335857696834	0.999984182479673
AL359258.1	0.0845140207481122	1.05908955854401	4.08155148732282	0.259482101802099	0.795263289919888	0.999984182479673
AL390038.1	0.0238649526837139	1.02022814401317	4.0775926802177	0.250203545087466	0.802429943848835	0.999984182479673
FAM102B	50.3854408679546	-0.384003667664663	0.265192276668111	-1.44801980091315	0.147611512941252	0.999984182479673
HENMT1	4.23832305145955	0.183470407911948	0.561924180050558	0.326503849496992	0.744043177270796	0.999984182479673
AL160171.1	1.11890629349532	0.183313658186684	1.28139191061318	0.143058229623882	0.88624419348197	0.999984182479673
PRPF38B	54.4709239583031	0.0286624328632699	0.246022950893637	0.116503085420114	0.907253840939356	0.999984182479673
FNDC7	0.458490596065397	0.560620636144606	1.96757045279379	0.284930400000961	0.775697465077523	0.999984182479673
STXBP3	35.9061514831448	-0.0206957418857449	0.304323056948099	-0.0680058293751777	0.945780993859501	0.999984182479673
AKNAD1	4.36411000155556	0.541728792519123	0.733504779995044	0.73854841480758	0.460181258033979	0.999984182479673
GPSM2	4.46186991175075	-0.329977459819597	0.611072312688898	-0.539997399600055	0.589198825762079	0.999984182479673
CLCC1	5.14113084562402	0.25401774554185	0.545977787652207	0.465252893591454	0.641750364419815	0.999984182479673
WDR47	12.9893126059239	0.459605160507985	0.438395125208572	1.04838109294514	0.294463061036899	0.999984182479673
TAF13	4.13249102671464	-0.606770827236314	0.617898831840969	-0.981990571868375	0.326104493015944	0.999984182479673
AL356488.3	0.312839292055868	-0.0882773936614032	2.31181315067487	-0.0381853497267428	0.969539901601852	0.999984182479673
TMEM167B	6.09551272593128	-0.274934806371761	0.489180348916242	-0.562031584017771	0.574094500266061	0.999984182479673
AL356488.2	1.75136585100095	0.50421203717407	0.876310858618649	0.575380337028885	0.565034099421396	0.999984182479673
C1orf194	0.286905739568838	0.421602848420386	2.87795484473106	0.146493906668568	0.883531499802369	0.999984182479673
KIAA1324	3.74696417517871	0.843375817025655	0.663011829923389	1.27203735885543	0.203359845858307	0.999984182479673
SARS	15.493419931578	-0.15507434423116	0.360834501796118	-0.429765844062167	0.667365981163126	0.999984182479673
CELSR2	5.48720688665458	0.217552320219978	0.62666575117377	0.347158464959181	0.72847227275138	0.999984182479673
PSRC1	5.04600181671351	0.339088850423188	0.644665648520813	0.52599180862394	0.598893898365022	0.999984182479673
MYBPHL	0.308369799941356	1.09576640091412	2.79703185603967	0.391760429380887	0.695235235414415	0.999984182479673
SORT1	72.1940355659238	0.41346944082006	0.27312316384424	1.51385710021966	0.130062086698663	0.999984182479673
PSMA5	13.9811233574472	0.461006011257989	0.353568986328961	1.30386439162701	0.192279823064513	0.999984182479673
SYPL2	0.216302180215656	-0.711124104244932	3.03665353388472	-0.234180190894286	0.814845092863584	0.999984182479673
ATXN7L2	0.697318923180217	0.00238851591463876	1.55756659137643	0.00153349200468406	0.998776450884897	0.999984182479673
CYB561D1	4.64969023528653	-0.0487273605612051	0.761064645274056	-0.0640252583847968	0.94895011478206	0.999984182479673
AMIGO1	1.17736033577535	0.716827646994614	0.997779346424105	0.718423015633284	0.472496499838587	0.999984182479673
GPR61	0.317807361988688	-0.3263710512584	3.51235717222086	-0.0929208036812601	0.925966478302186	0.999984182479673
GNAI3	33.8933279967646	0.136055753188831	0.330396549636979	0.411795320920638	0.680489451252008	0.999984182479673
AL355310.1	0.05266658810061	0.58905529310424	4.0733310182308	0.144612674606565	0.885016689545335	0.999984182479673
AMPD2	4.93601056904576	-0.311523123507224	0.702399367080686	-0.443512819212775	0.657394849021388	0.999984182479673
AL355310.2	0.0994325783607846	-0.10184509377566	4.06288597827172	-0.0250671799111091	0.980001378588642	0.999984182479673
GSTM4	6.28459667824825	0.387742026368261	0.555314764472843	0.698238280655733	0.485028190134878	0.999984182479673
GSTM2	6.86445010619518	0.368288776321467	0.716392025086208	0.514088325141738	0.607190239507793	0.999984182479673
GSTM1	0.121036250369982	1.0580162106275	4.08154993361475	0.259219225009086	0.795466098527801	0.999984182479673
AC000032.1	0.0274843030072842	0.0796256585558265	4.05797955867961	0.0196219959722358	0.984344916961854	0.999984182479673
GSTM5	1.4461585416204	-0.136925188433941	1.17105292863566	-0.1169248503511	0.906919605488217	0.999984182479673
AL158847.1	0.0603426724067383	0.269849328002589	4.06782348576832	0.0663375215140686	0.947109111153349	0.999984182479673
GSTM3	11.3511787594259	1.01351644141161	0.601145405453777	1.68597552641454	0.0918005133068855	0.999984182479673
LINC01768	0.479226942068361	0.621504798551201	2.03912295177961	0.304790252107551	0.760525906206574	0.999984182479673
CSF1	0.483448496976466	-0.37676869245931	2.16690437671404	-0.173874166533668	0.861964355475012	0.999984182479673
AHCYL1	26.3824532729848	0.469495331605232	0.304769401245889	1.54049366401597	0.123440066049321	0.999984182479673
STRIP1	8.12538704729876	0.156560708105414	0.483701453523903	0.323672188629628	0.746186228575779	0.999984182479673
AL160006.1	0.26343279892043	0.239972440541213	3.51729290996798	0.0682264590080435	0.945605364797776	0.999984182479673
ALX3	0.0617380347713776	0.908765473346247	4.06092905947056	0.223782651712888	0.822926429582318	0.999984182479673
SLC6A17	2.98846374260525	0.530059526545867	0.852154041040416	0.622023133163464	0.533926656891553	0.999984182479673
KCNC4	1.97603939265023	1.03484785821074	0.997166221940632	1.03778872111891	0.299368428961105	0.999984182479673
RBM15-AS1	1.49855013947383	-1.70639245003396	1.25280483524915	-1.36205768210865	0.173179681971122	0.999984182479673
RBM15	7.29269368703186	-0.344700553767008	0.502827415258318	-0.68552458220665	0.493012954001191	0.999984182479673
LAMTOR5-AS1	10.6995366746352	-0.176250617501701	0.420428883305189	-0.4192162444124	0.675058101205218	0.999984182479673
SLC16A4	2.86653240372821	-0.318735324960403	0.979400314577094	-0.325439271579194	0.744848637280055	0.999984182479673
AL355488.1	1.86371531369233	-0.581848072834219	0.883715533745867	-0.658411050406569	0.510274036590189	0.999984182479673
LAMTOR5	11.4058763996092	0.0313367926203734	0.547855709355889	0.0571989888673714	0.954386683610434	0.999984182479673
KCNA2	3.20861584350262	0.701263180116209	0.739277129184275	0.948579568381873	0.342834486592835	0.999984182479673
AL365361.1	1.83871940168025	-0.252962064644646	0.996507310777713	-0.253848679190547	0.799612464311937	0.999984182479673
KCNA3	0.104884674707982	0.84454568898044	4.06510675003454	0.207754861289501	0.835420379004082	0.999984182479673
CD53	108.824787525775	-0.154026181429702	0.186121047042242	-0.827559181927146	0.407920192698297	0.999984182479673
AL360270.2	0.157675992396869	1.77537724775901	4.04974078621235	0.43839281116545	0.66110155677851	0.999984182479673
AL360270.1	0.371092994419097	-1.09894216357592	2.77126767929064	-0.396548544115096	0.691700403634963	0.999984182479673
LRIF1	7.46536219109535	-0.0437466457532193	0.448706204808363	-0.0974950764763839	0.922333244008027	0.999984182479673
AL360270.3	0.115535865335257	0.964729856454962	4.07163360697503	0.236939260645237	0.812703911465844	0.999984182479673
DRAM2	32.8660555908956	0.0496134575428675	0.328738382445833	0.150920793531137	0.880038197497247	0.999984182479673
CEPT1	44.5331849244095	0.147127316400319	0.320240163445166	0.459428058047164	0.645926803314553	0.999984182479673
AL355816.1	0.248948338905542	0.775377023407455	3.60931204227725	0.214826818608413	0.829902342798666	0.999984182479673
AL355816.2	0.560678759929031	2.39388684284836	2.21679666129306	1.07988562264073	0.28019311636181	0.999984182479673
DENND2D	4.59605638149816	1.35196608396886	0.608890341400776	2.22037695795701	0.0263931898374526	0.999984182479673
CHI3L2	0.653041098325654	-1.57660588898139	1.92307346311314	-0.819836537304782	0.41230929903955	0.999984182479673
CHIA	0.0139792028111391	0.597610907996052	4.06985825846994	0.146838260706584	0.883259684314993	0.999984182479673
PIFO	0.0283275328019021	0.55130406714868	4.07191916904255	0.135391702109428	0.892302184482726	0.999984182479673
OVGP1	0.266160946361981	0.645618082451955	2.89746804355007	0.222821467829175	0.823674459102525	0.999984182479673
AL390195.2	0.668350979835389	2.03672555519885	1.45103220453976	1.40363911209322	0.160426342099366	0.999984182479673
AL390195.1	0.62589386318099	1.68005504891292	1.74316234456904	0.963797235608759	0.335147592900475	0.999984182479673
WDR77	4.46062752996824	0.725999242526752	0.626937458099405	1.15800903766009	0.246860348276212	0.999984182479673
ATP5PB	18.8855591240194	0.304915977814744	0.365573900267432	0.834074800174974	0.404238834479513	0.999984182479673
C1orf162	15.6874759255715	0.603337677835469	0.556501134407485	1.08416253001506	0.278292742000648	0.999984182479673
TMIGD3	53.1575477104817	0.0918603656332144	0.359947051902918	0.255205217399559	0.798564601563579	0.999984182479673
ADORA3	29.7348822584519	0.226152240114971	0.362367134394568	0.624096996248898	0.532563886461691	0.999984182479673
RAP1A	182.363674982677	0.257633147989814	0.234780518410864	1.09733614072254	0.272494477767038	0.999984182479673
LINC01160	0.228738769470496	-1.19495598794841	2.95599648262846	-0.404248108876591	0.686030279753523	0.999984182479673
INKA2	11.376624998639	0.100216083671185	0.365574415394917	0.27413319819694	0.783982262209708	0.999984182479673
INKA2-AS1	0.155823687341251	1.02081738135445	4.06248668254288	0.251278948369494	0.801598449890954	0.999984182479673
AL049557.1	0.18491051421615	0.562122341952682	3.89643249896338	0.144265900179775	0.885290504297365	0.999984182479673
DDX20	3.84275471698375	0.167321330370961	0.576198711554608	0.290388241097452	0.771519238576158	0.999984182479673
KCND3	5.20416328700175	0.902872585488729	0.771052541177674	1.1709611696626	0.241614385606021	0.999984182479673
LINC01750	0.570991870907427	2.64208073491982	1.56180638927103	1.69168262664939	0.0907065027092973	0.999984182479673
AL445426.1	1.30005418625569	2.83655814357778	1.47499596161632	1.92309553205112	0.0544680533681395	0.999984182479673
CTTNBP2NL	86.660590751136	-0.418494287703258	0.291336315036669	-1.4364645466549	0.150870197681155	0.999984182479673
WNT2B	28.3143719083859	0.362943835337549	0.538576000180747	0.673895300228276	0.500377880275113	0.999984182479673
AL354760.1	0.171120222562002	1.33745265726556	4.06314771866928	0.329166633819454	0.742029741253493	0.999984182479673
ST7L	20.2111293445091	-0.156028847939884	0.351844260292178	-0.443459978032085	0.65743306139495	0.999984182479673
CAPZA1	67.6369478639124	0.0182037485169845	0.198807340565076	0.091564770522273	0.927043842874612	0.999984182479673
MOV10	5.37245544554255	-1.27702360338129	0.631501167718842	-2.02220307524412	0.0431553767207509	0.999984182479673
AL603832.1	0.0985893485661667	-0.533502849872425	4.05237299756005	-0.131651960516381	0.895259584623509	0.999984182479673
RHOC	4.66162360539613	0.866292355169321	0.698454824505102	1.24029833394471	0.214865068421586	0.999984182479673
PPM1J	0.76438252372353	0.694723711541869	1.7667044217081	0.393231433060088	0.694148555621676	0.999984182479673
TAFA3	0.0852990326572479	0.848374481746919	4.06953083762389	0.208469849620864	0.83486212197969	0.999984182479673
LINC01356	5.48815539590948	-0.797724085234712	0.576044882121043	-1.38482974156012	0.166104534376137	0.999984182479673
LINC01357	16.8214929128288	-0.694022167758255	0.476126864023917	-1.45764127210304	0.144939447275183	0.999984182479673
SLC16A1	7.68694292805762	-0.0812052476573383	0.493856991760352	-0.164430693525027	0.869392102467172	0.999984182479673
SLC16A1-AS1	17.6120432379023	-0.0810340787448326	0.383349487522834	-0.211384340875128	0.83258737485078	0.999984182479673
AL390242.1	0.922348817680558	0.220829473991459	1.27486749500038	0.173217589167095	0.862480398466011	0.999984182479673
LRIG2-DT	1.85003376530007	-1.33158792696945	1.01512347838679	-1.31174970860251	0.189604598658394	0.999984182479673
LRIG2	16.3236713984796	0.344019357058423	0.355362668815103	0.968079619070563	0.333004607697451	0.999984182479673
MAGI3	37.1540609016139	-0.119431639386134	0.298398771478103	-0.400241726179152	0.688978484320423	0.999984182479673
PHTF1	10.5548409344666	-0.261772223063836	0.407531331180046	-0.642336436577403	0.520654761149033	0.999984182479673
RSBN1	26.4973448968705	0.397106125576899	0.389315314898273	1.02001157000634	0.307722973541472	0.999984182479673
AL137856.1	0.723167370637062	-1.27385638307351	1.4547527038002	-0.875651497155396	0.38121952063496	0.999984182479673
PTPN22	6.10989203164934	-1.74290162526978	0.994838114317212	-1.75194496490114	0.0797832717380419	0.999984182479673
AP4B1-AS1	2.01867583259475	0.775052117920628	0.852777285160706	0.908856428762135	0.36342591568624	0.999984182479673
BCL2L15	0.520254354812164	0.951082491633141	2.45028906761632	0.388151138656619	0.697904189608645	0.999984182479673
AP4B1	4.76464593175865	0.243385340253169	0.582086822023587	0.418125494418608	0.67585536592135	0.999984182479673
DCLRE1B	2.019229550587	0.680714746909509	0.969361143008375	0.70223028003468	0.48253556484555	0.999984182479673
HIPK1-AS1	0.312363851443513	1.37758136524105	3.43939917948747	0.400529654556217	0.68876644620412	0.999984182479673
HIPK1	23.3567943978704	-0.104036223083601	0.306584325528323	-0.339339667493828	0.734353863174322	0.999984182479673
OLFML3	21.7501090141266	-0.585774219029166	0.531913823773135	-1.1012577467417	0.270784495219496	0.999984182479673
SYT6	26.0738264671214	-0.274779954088944	0.4308394409394	-0.637778086170141	0.523618146435314	0.999984182479673
AL121999.1	8.05023556431692	1.11505736278997	1.03524531180379	1.07709482001625	0.281437907001689	0.999984182479673
TRIM33	57.5761885919379	0.214329392960252	0.230469256641244	0.929969558993651	0.352386845882349	0.999984182479673
BCAS2	9.79466666359204	0.155065687025473	0.430969285639912	0.359806817312348	0.718991604698114	0.999984182479673
DENND2C	1.8309578856756	0.0668934921970933	1.07376929538846	0.0622978255053317	0.950325660110627	0.999984182479673
AMPD1	0.0135051001961451	0.416268934456541	4.06423535159295	0.102422448122594	0.91842136634284	0.999984182479673
NRAS	5.27786360727991	-1.34088375330872	0.687139016964741	-1.95140098321258	0.0510093646157048	0.999984182479673
CSDE1	49.4704706512379	0.205487674427277	0.20406481059379	1.00697260752281	0.313947937932141	0.999984182479673
SIKE1	5.19302908563301	-0.286759972080633	0.569952790520708	-0.503129341324305	0.6148733388422	0.999984182479673
SYCP1	0.267521265055476	0.450149417193895	4.07838304885685	0.110374482190943	0.912112389724506	0.999984182479673
TSPAN2	0.166898808939816	0.941513292555047	4.00499807378844	0.235084580618648	0.814143086256741	0.999984182479673
LINC01765	0.142318587145106	1.74105506225585	4.06649460731381	0.428146408733574	0.668544530615782	0.999984182479673
AL049825.1	0.0542099571910455	0.998953388642491	4.07659734890596	0.245045880950343	0.806420906221884	0.999984182479673
NGF-AS1	0.0742949297375347	0.477632098436914	4.05551745475167	0.117773404692734	0.906247202842759	0.999984182479673
NGF	0.335691980452638	-1.47818426469525	2.7677722386213	-0.534070052466303	0.593293068364415	0.999984182479673
VANGL1	0.278304846470437	1.62536109197539	3.53270428471849	0.460089767209288	0.645451788671347	0.999984182479673
CASQ2	0.0477299053674279	1.04391312319515	4.07655247710646	0.256077440204112	0.79789104143185	0.999984182479673
NHLH2	0.0846101457550276	-0.2545079968419	4.05620602006771	-0.0627453328511285	0.949969298092901	0.999984182479673
LINC01649	0.156297789956245	1.34277380529405	4.05979985046384	0.330748769582973	0.740834260755105	0.999984182479673
SLC22A15	6.01300541509991	0.418139374928258	0.561656731757184	0.744474963595785	0.456589182252001	0.999984182479673
MAB21L3	0.121951364419272	1.79650878332808	4.06838382564276	0.441577997632573	0.658794608496376	0.999984182479673
ATP1A1	45.0077197095018	0.0458119924695234	0.433568324701185	0.105662683041011	0.915849989171388	0.999984182479673
ATP1A1-AS1	5.18053289717983	-0.497636872408201	0.679005133843059	-0.732891177996927	0.463624804202152	0.999984182479673
LINC01762	2.23708479971909	-0.90812950116402	1.07229062942391	-0.846906124370326	0.397047448565331	0.999984182479673
AL390066.1	1.65304822139945	0.0465963386163898	1.03840383766395	0.044873041610878	0.964208504870608	0.999984182479673
AL390066.2	0.252956198778364	1.04637721309763	2.98715807921542	0.350291877881622	0.726119660125085	0.999984182479673
CD58	39.1301272666686	0.0914938486853734	0.431688737531776	0.2119440252449	0.832150703536388	0.999984182479673
IGSF3	1.1887662348775	0.920091962924743	1.06401815567051	0.864733329991844	0.387185171343046	0.999984182479673
CD2	4.25196883071559	-0.0542772059410216	1.22629089239872	-0.0442612811344061	0.964696134588704	0.999984182479673
AL157904.1	0.0270102003922903	0.133661686051241	4.05787411586555	0.0329388448815227	0.973723355855077	0.999984182479673
PTGFRN	2.10453105800759	-0.341847667102612	0.906783930475217	-0.376989110210037	0.706181697689655	0.999984182479673
CD101	0.822632099825958	-0.173656085253825	1.49924649973751	-0.115828908244394	0.907788139244908	0.999984182479673
AL445231.1	0.337456956864997	0.192227232935008	4.05358664326562	0.0474215182385118	0.962177279236875	0.999984182479673
TTF2	13.1561513495472	-0.459545956621718	0.39100274205637	-1.17530110966707	0.239874270730679	0.999984182479673
TRIM45	0.684176745155118	0.0683805202360541	1.67078048620961	0.0409272916463037	0.967353860083385	0.999984182479673
VTCN1	0.196172823471116	2.50090490720545	4.0636684133533	0.615430358192472	0.538270547867792	0.999984182479673
LINC01525	0.0139792028111391	0.597610907996052	4.06985825846994	0.146838260706584	0.883259684314993	0.999984182479673
AL358072.1	0.395513623397664	1.04526584875842	2.61024737699537	0.400447044969972	0.688827279600334	0.999984182479673
MAN1A2	55.8583484831531	-0.0519312331397025	0.350117550021555	-0.148325135762276	0.882086179290477	0.999984182479673
TENT5C	1.93906321863393	-2.42944267747626	1.45717627669805	-1.6672263447641	0.0954694061173667	0.999984182479673
GDAP2	28.2707318465455	0.0569396513993113	0.27583158683588	0.206429046261443	0.836455783765853	0.999984182479673
WDR3	6.78288477607494	0.647658542349972	0.577244510845012	1.12198302483965	0.261869657537696	0.999984182479673
SPAG17	0.474040563808081	0.388039974678807	1.8675671645914	0.207778323605141	0.835402058502952	0.999984182479673
AL391557.1	0.0542099571910455	0.998953388642491	4.07659734890596	0.245045880950343	0.806420906221884	0.999984182479673
TBX15	0.124844225605989	-0.140803089973763	4.05553034787885	-0.0347187859283082	0.972303980952705	0.999984182479673
WARS2	7.42380190451569	0.153696178204276	0.482881006405515	0.318289964122558	0.750264996261048	0.999984182479673
WARS2-IT1	0.162820594680501	0.719228402998127	4.04810849832243	0.177670238654962	0.858981959452859	0.999984182479673
WARS2-AS1	13.765679898042	0.25252585845543	0.470533527021737	0.536679840974996	0.591488783231632	0.999984182479673
AL359915.1	0.365096317066152	-0.0569843769251689	2.2267542759469	-0.0255907791626164	0.979583740825333	0.999984182479673
LINC01780	0.0139792028111391	0.597610907996052	4.06985825846994	0.146838260706584	0.883259684314993	0.999984182479673
LINC00622	0.530417117013608	1.56589914430724	1.54721273897121	1.01207746347051	0.311501016924028	0.999984182479673
ZNF697	1.56629092577202	-0.0117939687874414	1.03011465513678	-0.011449180660259	0.990865075091123	0.999984182479673
PHGDH	1.02402593583677	0.345373596174767	1.10032668602345	0.313882777325829	0.753610071523664	0.999984182479673
NOTCH2	31.6280142598297	0.00875159358242158	0.423455359457951	0.0206670984011731	0.983511215083714	0.999984182479673
SEC22B	13.1692297086524	-0.25510076704694	0.4322533862826	-0.590164878153574	0.555080116216982	0.999984182479673
AC253572.1	0.0238649526837139	1.02022814401317	4.0775926802177	0.250203545087466	0.802429943848835	0.999984182479673
NBPF26	6.00962073542174	0.0695269922929727	0.88792493235483	0.0783027818675875	0.937587204649108	0.999984182479673
AC253572.2	1.96321859199051	-1.46266796262658	1.16054210179614	-1.26033166772911	0.207549740653337	0.999984182479673
LINC00623	19.1223503432295	0.605097749526138	0.306594355415776	1.9736102078773	0.0484260821354088	0.999984182479673
FCGR1B	40.6390321054822	0.604843485535136	0.665981834977052	0.908198172636312	0.363773529391445	0.999984182479673
AC244453.3	4.695109575772	-0.760107518910237	0.723662550532668	-1.05036182727812	0.293551789093648	0.999984182479673
AC244453.2	1.03341382850646	1.04257009788145	1.26902275499082	0.821553509408103	0.411331058040474	0.999984182479673
AC244453.1	0.139640542613356	1.54818952550659	4.06976866936866	0.380412168671681	0.703639483116237	0.999984182479673
FAM72B	2.17623012576703	-1.05498434624506	0.984041086069554	-1.07209379890718	0.283677903845951	0.999984182479673
SRGAP2C	167.456645762292	0.00143148654973515	0.208031846233448	0.00688109333091615	0.994509725196764	0.999984182479673
SRGAP2-AS1	10.6710591814017	-0.21671842180526	0.426262311643624	-0.508415630201075	0.611161893646981	0.999984182479673
LINC02798	205.235387970874	-0.216679076349907	0.230601856321343	-0.939624163510486	0.347410377272351	0.999984182479673
AL592494.1	0.232460062361399	0.370756648559582	2.99633354286853	0.123736774713218	0.901523693385806	0.999984182479673
AC239800.2	2.87119065878164	1.30412180889762	0.959719031905705	1.35885792147733	0.174191614906616	0.999984182479673
LINC02591	1.71060330469121	-0.101566617959663	0.843228074843797	-0.12044975848139	0.904126876715961	0.999984182479673
HIST2H3PS2	8.24544416733894	-0.211430626924486	0.488105920037089	-0.433165463160988	0.664894567436385	0.999984182479673
AC246680.1	0.0139792028111391	0.597610907996052	4.06985825846994	0.146838260706584	0.883259684314993	0.999984182479673
FAM72C	0.112440785814601	0.81638555966876	4.0480056344522	0.201675993906871	0.840170031050197	0.999984182479673
LINC02802	1.18568333685472	0.441444782775305	1.29447573232839	0.341022061480652	0.733086973521818	0.999984182479673
AC246785.3	0.654783912319487	2.02757729028377	1.61111144646501	1.25849598718484	0.208212437536474	0.999984182479673
NBPF15	8.89951361249906	0.158262728781169	0.428884161270148	0.369010430024907	0.712119950539672	0.999984182479673
LINC01632	0.0804389037765455	-0.281101005226406	4.05604924665563	-0.0693041400959777	0.944747530343716	0.999984182479673
FP700111.1	5.13459103257581	-0.827560243642422	0.496126171799793	-1.66804391842561	0.0953070087469757	0.999984182479673
SRGAP2B	224.64580015319	0.187641550527031	0.175440253083917	1.06954673872522	0.284823380093476	0.999984182479673
FAM72D	1.21959041797834	0.545857280890672	1.14417363180298	0.477075564161112	0.633308314387214	0.999984182479673
AC245014.3	1.02612283385374	-0.824557682842334	1.0738042288079	-0.767884555416336	0.442555773854888	0.999984182479673
AC245014.1	0.0135051001961451	0.416268934456541	4.06423535159295	0.102422448122594	0.91842136634284	0.999984182479673
NBPF20	1.16235375222102	0.0390275398688547	1.18182947979619	0.0330229872718906	0.973656256444223	0.999984182479673
GPR89A	5.16897943701802	-0.354025651651228	0.591069555159212	-0.598957683678813	0.549201103517812	0.999984182479673
PDZK1	0.198433950379293	-1.04641012407572	3.06205338581767	-0.341734774750276	0.73255049946228	0.999984182479673
CD160	0.335112905517708	-0.127583141541725	2.34457556926005	-0.0544163059679027	0.956603487818969	0.999984182479673
RNF115	34.0252488738793	-0.109946593318391	0.258977847228275	-0.424540533080728	0.671171651346423	0.999984182479673
POLR3C	10.7665689775346	-0.0359056882367431	0.39976579173056	-0.0898168101910614	0.928432789580755	0.999984182479673
NUDT17	1.07350406647482	0.918554283988896	1.35604905473818	0.677375409672214	0.498167796218773	0.999984182479673
PIAS3	3.84976273027114	0.199201276999934	0.65583466083621	0.303737037542276	0.761328238360949	0.999984182479673
ANKRD35	0.587229147459515	-1.13640458217319	1.6799561754241	-0.676448944798398	0.498755650862251	0.999984182479673
ITGA10	0.805415327983823	0.207406003810307	1.41064989520951	0.147028688347581	0.883109376362217	0.999984182479673
PEX11B	4.2038096369877	0.411402825584057	0.613492143351304	0.670591840568161	0.502480581867136	0.999984182479673
RBM8A	13.6627110334853	0.156513636546931	0.368475696634574	0.424759727646703	0.67101183832055	0.999984182479673
LIX1L-AS1	3.05914035540339	-0.136862956929976	0.87519900575649	-0.156379241783618	0.875734098525979	0.999984182479673
LIX1L	5.7668393712557	-0.103722682373957	0.608884022353944	-0.170348832562506	0.864735809596576	0.999984182479673
ANKRD34A	1.62351697475396	0.884583488988865	0.955173945738292	0.926096752257135	0.354395701651219	0.999984182479673
AC243547.2	0.0542099571910455	0.998953388642491	4.07659734890596	0.245045880950343	0.806420906221884	0.999984182479673
POLR3GL	6.93941647031278	0.490590916124649	0.537415114647222	0.912871452167269	0.361310153433544	0.999984182479673
TXNIP	84.0171820726398	0.0967961699316114	0.322905324194975	0.299766410395774	0.764355338321385	0.999984182479673
HJV	0.143190862995109	0.500395706838507	4.07069401068973	0.122926386882546	0.902165390377919	0.999984182479673
AC239799.2	0.425491450127513	-1.49037858636979	1.90934438478702	-0.780570858900362	0.435054936695565	0.999984182479673
LINC01719	0.510702259579421	1.86230783921826	1.90877226337561	0.975657429097813	0.329234255026048	0.999984182479673
NBPF10	2.41991979708659	0.356702805918214	0.862310130889187	0.413659532853213	0.679123467358212	0.999984182479673
NOTCH2NLA	2.23556090086744	-0.394736901217486	1.19426326656925	-0.330527541344752	0.741001385878095	0.999984182479673
AC239799.1	0.0754758056079184	1.07669685546265	4.08067592641832	0.263852576111744	0.791893519731347	0.999984182479673
AC245407.2	1.60131039300021	0.964164422504576	1.02173093179893	0.943657857951901	0.345344515701802	0.999984182479673
NBPF12	12.5421012794667	-0.147713763781977	0.416202032476078	-0.354908799707667	0.722657915870827	0.999984182479673
PRKAB2	4.28968568118695	-0.641018302740307	0.635123531438737	-1.0092812988494	0.31283974631523	0.999984182479673
AC242426.2	15.5543682220372	0.157763217766236	0.477747492447818	0.33022301584025	0.741231457250096	0.999984182479673
FMO5	5.71490011253433	0.491456322480645	0.517493322748262	0.949686306811958	0.342271669557723	0.999984182479673
CHD1L	1.85956376745752	-0.922995503826771	0.89184924171433	-1.03492323663646	0.300704761906773	0.999984182479673
LINC00624	6.58763862714545	-0.375165489246306	0.465206271598861	-0.806449766803241	0.419983561311839	0.999984182479673
BCL9	2.44252760552238	-0.240886448981878	0.734208297862841	-0.32809006610666	0.742843564763062	0.999984182479673
ACP6	6.24473074232769	0.428968366297754	0.635933212719042	0.674549398770392	0.499962090923594	0.999984182479673
GJA5	0.0754758056079184	1.07669685546265	4.08067592641832	0.263852576111744	0.791893519731347	0.999984182479673
GPR89B	4.90614103263436	-0.326788401269098	0.678016549465563	-0.481977027738754	0.629822265425997	0.999984182479673
AC239803.1	0.12031579504338	1.74856030791313	4.05866274634248	0.430821779781743	0.66659796189771	0.999984182479673
LINC02804	0.118863877519121	0.512786299262707	4.06068394290018	0.126280771040868	0.899509676885228	0.999984182479673
NBPF11	9.85789911324714	0.0826662883005427	0.449098129972686	0.184071771364469	0.853957151257903	0.999984182479673
LINC02805	0.144952818161766	-1.02450198721538	4.04964261230475	-0.252985778078899	0.800279203248752	0.999984182479673
AC239809.3	1.36495822590096	1.72212491863579	1.03280779175733	1.66742053301669	0.0954308138091372	0.999984182479673
LINC01138	15.0569789059076	0.195312351095107	0.438498558250989	0.445411615203791	0.656022319790246	0.999984182479673
AC245100.1	0.0386873852894709	1.07307261705022	4.08098381130719	0.262944590487485	0.792593286963821	0.999984182479673
AC245100.6	0.0845140207481122	1.05908955854401	4.08155148732282	0.259482101802099	0.795263289919888	0.999984182479673
PPIAL4G	0.576806802918742	0.19398784877285	2.38773338615679	0.0812435131566705	0.93524829537157	0.999984182479673
NBPF14	4.48419226527937	1.15783143047421	0.703473019571443	1.64587894384289	0.0997886848498597	0.999984182479673
NUDT4B	0.0373700528798591	0.409464705129432	4.06702411382217	0.100679192861883	0.919805129125015	0.999984182479673
PDE4DIP	16.1682873357117	-0.0142862989278821	0.360211899048554	-0.0396608189946452	0.968363538995764	0.999984182479673
NBPF9	6.13761133085068	-0.0415811899075736	0.546949135791311	-0.0760238698383079	0.939400107764955	0.999984182479673
AC245297.3	33.7328362036324	0.33924482970466	0.257438438752723	1.31777069247423	0.187580421583392	0.999984182479673
AC245297.2	0.265915178722464	-0.486555441566368	2.07899323156038	-0.234034163353762	0.814958456514242	0.999984182479673
NOTCH2NLC	9.44886067339237	0.145561129789478	0.55611146762992	0.261748117530901	0.793515640958531	0.999984182479673
NBPF19	3.42101907614076	-0.859309468649844	0.721899613958144	-1.19034482362207	0.233910890031304	0.999984182479673
AC242842.1	0.858632415526363	1.04191604652035	1.37687742226744	0.756723895439091	0.449215295788215	0.999984182479673
FCGR1A	79.6494370694302	0.684751129712672	0.718381281183028	0.953186208561874	0.340495732826872	0.999984182479673
HIST2H2BF	11.2209474673733	-0.581552690542847	0.669819428357039	-0.868223085092207	0.38527221887993	0.999984182479673
AC243772.2	1.20859560993101	-0.133276743771326	1.232236671838	-0.108158397503728	0.913870045283212	0.999984182479673
HIST2H3D	0.178824820645156	0.498721793164407	3.93752669953513	0.1266586441746	0.899210579308936	0.999984182479673
HIST2H4A	0.238867987918842	-0.24481868216821	3.704530773654	-0.0660862865303533	0.947309128746393	0.999984182479673
HIST2H2AA3	0.0431499654076591	0.548350847105152	4.0713976212815	0.134683688038447	0.892861970727482	0.999984182479673
HIST2H2AA4	3.39497593466128	-0.630944971793132	0.688524939280067	-0.916371994386809	0.359471818945966	0.999984182479673
HIST2H3A	0.0603426724067383	0.269849328002589	4.06782348576832	0.0663375215140686	0.947109111153349	0.999984182479673
HIST2H4B	0.247776647754299	-0.669051475211374	3.66251998702404	-0.18267517380977	0.855052896386	0.999984182479673
AC239868.1	0.232753281898009	1.33516982811609	3.63524136992428	0.367285055447059	0.71340640034224	0.999984182479673
HIST2H2BE	10.3340721965312	-0.980719247127964	0.747084973533027	-1.312727844719	0.189274671396581	0.999984182479673
HIST2H2AC	4.05263268911693	-1.36015256110168	0.814142977553714	-1.67065564477211	0.0947897146707505	0.999984182479673
HIST2H2AB	0.19582797123777	-1.36317335155449	3.87286483050674	-0.351980616730208	0.724852799086242	0.999984182479673
BOLA1	1.61876331026575	-0.247900498182528	0.909655898423686	-0.272521179285604	0.785221308603796	0.999984182479673
SV2A	7.65022137938181	-0.24163753927132	0.740397383719033	-0.326361957220282	0.744150516864477	0.999984182479673
SF3B4	4.32858915389655	-0.208197210007321	0.641327702368903	-0.324634674657423	0.745457580811501	0.999984182479673
MTMR11	0.405529030934703	1.20064338765549	2.3124426535751	0.519210016213487	0.603614295014064	0.999984182479673
OTUD7B	2.78384022539147	0.0963644115464135	0.761266806268042	0.12658428129662	0.899269438559791	0.999984182479673
AC244033.2	2.90801968838294	-0.98412109257546	0.876976568901163	-1.12217489893549	0.261788082977137	0.999984182479673
VPS45	31.5684242529221	0.180702183682157	0.25562060255433	0.706915568919175	0.479618948206681	0.999984182479673
PLEKHO1	50.2304328391073	-0.117147392519765	0.217565731054235	-0.538445976542888	0.590269192326007	0.999984182479673
AC242988.2	1.17460513324145	0.904071677176781	1.22239100283125	0.739592875833353	0.459547065757362	0.999984182479673
ANP32E	8.2789994701961	-0.504394195192515	0.534128250574331	-0.944331618202476	0.345000213436813	0.999984182479673
AC242988.1	0.0675691138245687	1.57110954234559	4.07357802986967	0.385682937905048	0.699731500593082	0.999984182479673
CA14	0.156535630981193	0.745451668116097	4.05720042430836	0.183735480172434	0.854220973565337	0.999984182479673
APH1A	10.5779214279641	-0.598617653064875	0.429925640572271	-1.39237485875013	0.163808913596051	0.999984182479673
C1orf54	12.5884546466353	-0.588723237908215	0.597849281207515	-0.984735210719217	0.324754152426458	0.999984182479673
CIART	0.671107378597474	1.82496211000171	1.70300871156884	1.07161055466388	0.283894990653844	0.999984182479673
MRPS21	19.801471024838	0.520462282802811	0.539811332989099	0.964155902249873	0.334967769256474	0.999984182479673
PRPF3	10.3328215344279	0.0691647081921963	0.412735072844171	0.167576522430187	0.866916442371658	0.999984182479673
RPRD2	43.2906329427868	0.0195862301022529	0.229024539757409	0.0855202247016818	0.931847817384416	0.999984182479673
TARS2	3.79274958496707	0.169018547548811	0.634949606490716	0.266192065986078	0.790091293090383	0.999984182479673
ECM1	0.845766760250749	-1.01584754820912	1.43147765105215	-0.709649604003569	0.477921450971234	0.999984182479673
FALEC	0.820057107701483	-1.32882924347713	1.5054379277708	-0.882686173215267	0.377405854748903	0.999984182479673
AL356356.1	4.24304562331998	0.475898954249166	0.723423936601289	0.657842421533607	0.510639392223254	0.999984182479673
ADAMTSL4	2.74934206029488	-0.383674432567856	0.847488268642897	-0.452719461453127	0.650750763966769	0.999984182479673
ADAMTSL4-AS1	6.35254390910879	1.00601160209439	0.607165177262002	1.6568993739578	0.0975398209769255	0.999984182479673
MCL1	18.4560661277846	0.409504184958695	0.388454491237723	1.05418831342097	0.291796709467586	0.999984182479673
ENSA	23.8591375042624	-0.573099621533948	0.327268649309351	-1.75115955268977	0.0799184304501086	0.999984182479673
GOLPH3L	13.857808584024	-0.238487959734804	0.442840398369026	-0.538541561730031	0.590203219776481	0.999984182479673
HORMAD1	1.96607731010947	-0.855148492726035	0.900076711171732	-0.950084011853602	0.342069566375941	0.999984182479673
CTSS	62.5588351070701	-0.390239716535006	0.325532716729936	-1.1987726470478	0.230616361176871	0.999984182479673
CTSK	1.24113521872434	-1.17913258634164	1.24474237311924	-0.947290468940017	0.343490786189557	0.999984182479673
ARNT	30.8168896277678	-0.0210686719743468	0.244030061709469	-0.0863363793245696	0.931199019910638	0.999984182479673
CTXND2	0.133966838802147	0.729413257483156	4.05109697472852	0.180053270023741	0.857110748075867	0.999984182479673
SETDB1	16.9064760600949	0.299706245848161	0.303052023493589	0.988959725109712	0.322682847138378	0.999984182479673
CERS2	8.45162073352758	-0.327177805978141	0.467489117547774	-0.69986186565018	0.484013574604839	0.999984182479673
AL590133.1	0.0809130063915394	-0.0143914442586762	4.06636626011601	-0.00353914117373816	0.997176179793943	0.999984182479673
ANXA9	0.333305233029671	-0.608343545450145	2.01276665026304	-0.302242460829051	0.762467237809778	0.999984182479673
MINDY1	1.93852250944175	-0.0871799490439789	0.881888774255161	-0.098855945997964	0.921252647506406	0.999984182479673
PRUNE1	5.06006005698051	-0.0522934383209317	0.56792123484751	-0.09207868118362	0.926635526434821	0.999984182479673
BNIPL	0.598530393700941	-1.50081247793254	1.45777190870543	-1.02952489958826	0.30323308535801	0.999984182479673
C1orf56	5.76567609274515	0.480075461721512	0.826360291532078	0.580951755113316	0.561272969539709	0.999984182479673
CDC42SE1	20.2808038433334	0.165038536792027	0.400044209325322	0.412550745504767	0.679935794298626	0.999984182479673
MLLT11	7.98691315716402	0.125025328528008	0.685050656985974	0.182505231186966	0.855186249409306	0.999984182479673
GABPB2	11.3040012154226	-0.405764985625367	0.446806258945743	-0.908145258714113	0.363801481347984	0.999984182479673
AL592424.1	0.133867607160801	-0.543124486321154	4.05829440669738	-0.133830725889388	0.893536429999521	0.999984182479673
SEMA6C	0.990052145684605	-0.0829252424690523	1.35532476663942	-0.0611847761586094	0.951212053881735	0.999984182479673
TNFAIP8L2	5.68468598107488	-0.231667671800538	0.641596300144596	-0.361080124290503	0.718039550888698	0.999984182479673
SCNM1	6.99705166478668	-0.0243184066077141	0.518205078658167	-0.0469281518249182	0.962570490894192	0.999984182479673
LYSMD1	0.983437958622234	-0.593728133383986	1.48307326559925	-0.400336346932992	0.688908800383719	0.999984182479673
VPS72	4.60333735245667	0.165204352499214	0.63600280423667	0.259754125923222	0.795053438741547	0.999984182479673
PIP5K1A	35.7018326732957	0.413322781309417	0.272904043831219	1.5145352025822	0.129890152483544	0.999984182479673
PSMD4	14.6453444421746	-0.519916045447713	0.412683060969713	-1.25984343584645	0.207725847130589	0.999984182479673
ZNF687-AS1	0.268366812092037	0.863160056033986	4.02682470868048	0.214352527979006	0.830272158416215	0.999984182479673
ZNF687	2.13369605374361	-0.941974079587407	1.05476812462325	-0.893062709800669	0.371823591214269	0.999984182479673
PI4KB	12.4586557483277	-0.0265536162289642	0.327931065010936	-0.0809731649792882	0.935463293653507	0.999984182479673
RFX5	4.13689983572562	-0.523899401140305	0.639859952499624	-0.818771981421377	0.412916519472981	0.999984182479673
AL391069.1	0.0135051001961451	0.416268934456541	4.06423535159295	0.102422448122594	0.91842136634284	0.999984182479673
AL391069.2	0.320393523662094	-0.159258461136337	2.01993038600081	-0.0788435394804111	0.937157072318278	0.999984182479673
SELENBP1	3.29126539600124	0.829581559751942	1.03518241902981	0.801386832409151	0.422907735723262	0.999984182479673
PSMB4	17.7824023000848	0.0475357775342777	0.390342023385486	0.121779810234096	0.903073404024165	0.999984182479673
POGZ	64.6912368245611	-0.0781180065282645	0.207885915119286	-0.375773445177562	0.707085331064442	0.999984182479673
CGN	0.226004242055145	0.524238509171338	3.00573720648421	0.174412622647253	0.861541194919683	0.999984182479673
TUFT1	0.572895391986219	1.48174601405915	1.63424213468323	0.906686948410105	0.364572367236173	0.999984182479673
AL365436.2	0.120193020575364	0.590085759457177	4.06916803029248	0.145013859114283	0.884699929465892	0.999984182479673
SNX27	46.165951227947	0.387245071711132	0.302408919242752	1.2805345579119	0.200357198951304	0.999984182479673
AL391335.1	0.581592382151044	0.353941783801287	1.37723297584917	0.256994851276382	0.797182747710141	0.999984182479673
CELF3	1.60354804745393	1.00512938047355	0.957841709913514	1.04936898244315	0.294008328199273	0.999984182479673
AL589765.1	0.0337796291490993	1.52456014611918	4.07054907911447	0.37453427448929	0.708006861696595	0.999984182479673
RIIAD1	0.0270102003922903	0.133661686051241	4.05787411586555	0.0329388448815227	0.973723355855077	0.999984182479673
AL589765.7	0.1676472363099	0.0979320891200823	4.0583284010139	0.0241311395833851	0.980748004754283	0.999984182479673
MRPL9	3.86087220050566	0.495169922225336	0.636643809349092	0.777781728108847	0.436697701493631	0.999984182479673
OAZ3	0.0554427086295625	-0.229741553574286	4.05399975241608	-0.0566703422804519	0.954807799466599	0.999984182479673
TDRKH	1.89739041579661	-0.899562709220546	0.948987925557217	-0.947917971340204	0.343171215256247	0.999984182479673
TDRKH-AS1	0.670639061903629	1.36407133411232	1.62956880510991	0.837075016307962	0.402550402710291	0.999984182479673
AL589765.6	0.246336976452539	2.426110776606	4.05872181213012	0.597752417856083	0.550005144022183	0.999984182479673
RORC	0.0270102003922903	0.133661686051241	4.05787411586555	0.0329388448815227	0.973723355855077	0.999984182479673
C2CD4D	0.1803604803159	0.926535067228715	4.06829940766151	0.227745053740107	0.819844444853853	0.999984182479673
C2CD4D-AS1	0.196890544588951	0.875126315579501	4.05882592160282	0.215610704297935	0.829291211229075	0.999984182479673
THEM4	8.89318587224214	0.592479702443747	0.489318531133693	1.21082620981274	0.225962017857591	0.999984182479673
AL450992.2	1.18344446999053	0.0775969089267779	1.0519599692443	0.0737641271487942	0.94119807161982	0.999984182479673
S100A10	2.62725442213709	-1.47779432161006	0.984911848754448	-1.50043308289866	0.13350225526045	0.999984182479673
AL450992.1	0.246601198554473	0.413394926477241	2.45027969069238	0.168713362824481	0.86602210744472	0.999984182479673
S100A11	56.6231271455925	-0.192043313810659	0.538069392598896	-0.356911796976749	0.721157837844361	0.999984182479673
TCHH	0.248331928278817	-0.510754608715974	4.05598126731006	-0.125926274076386	0.899790284520025	0.999984182479673
FLG-AS1	15.9376866838046	0.12731100099638	0.472654118193003	0.269353415311605	0.78765773096625	0.999984182479673
AL589986.2	0.0852990326572479	0.848374481746919	4.06953083762389	0.208469849620864	0.83486212197969	0.999984182479673
HRNR	0.743554037576596	1.32392443246506	1.58501219636688	0.835277126257906	0.403561693150269	0.999984182479673
FLG	0.0878269754140226	-0.54728453324018	4.05370531586029	-0.135008465242628	0.892605181317519	0.999984182479673
FLG2	0.0270102003922903	0.133661686051241	4.05787411586555	0.0329388448815227	0.973723355855077	0.999984182479673
LCE1C	0.0139792028111391	0.597610907996052	4.06985825846994	0.146838260706584	0.883259684314993	0.999984182479673
SMCP	0.0135051001961451	0.416268934456541	4.06423535159295	0.102422448122594	0.91842136634284	0.999984182479673
LOR	0.148690039766558	-0.403431664868839	4.06167643768171	-0.0993263917150197	0.920879124466998	0.999984182479673
PGLYRP4	0.210745588172238	0.680510849453077	4.0561412052116	0.167772968204044	0.866761889280579	0.999984182479673
S100A9	10.3591267088698	2.16548827348026	1.95528936238796	1.10750271296704	0.268076639989413	0.999984182479673
S100A12	0.166556490170963	0.207801894247418	4.06781058430787	0.0510844568449283	0.959258221461724	0.999984182479673
S100A8	11.6218033785346	3.33247446256018	2.1383033020429	1.55846668682426	0.119122659025786	0.999984182479673
S100A7A	0.0542099571910455	0.998953388642491	4.07659734890596	0.245045880950343	0.806420906221884	0.999984182479673
S100A6	14.9545812427047	-0.365125292321618	0.629605913665281	-0.579926719868343	0.561964036028626	0.999984182479673
S100A4	11.1523681425677	0.242446588354287	1.13439933832244	0.213722434564197	0.830763515290709	0.999984182479673
S100A2	0.0711050455588825	0.334025373576528	4.07243985902078	0.0820209469359343	0.934630056330259	0.999984182479673
BX470102.2	0.0135051001961451	0.416268934456541	4.06423535159295	0.102422448122594	0.91842136634284	0.999984182479673
S100A16	0.597212518383078	1.01853452705419	1.9206608525659	0.530304205291363	0.595901031484634	0.999984182479673
S100A13	5.38974705799526	0.0814242373478437	0.723604933669385	0.112525818383995	0.910406499631592	0.999984182479673
S100A1	2.46870343262034	0.770848679049949	0.742107109570792	1.03872967811315	0.298930474469824	0.999984182479673
AL162258.2	0.661922757170348	-0.413458035500444	1.47334208655085	-0.280625958678995	0.778997303627275	0.999984182479673
CHTOP	11.7498018997904	0.195035830880234	0.340793329458901	0.572299437873109	0.567119130502099	0.999984182479673
SNAPIN	4.49849837085796	0.504222035081071	0.770194526386426	0.654668421816452	0.512681260788809	0.999984182479673
ILF2	9.34574604278222	-0.375563967195717	0.497412321419115	-0.755035512840202	0.450227674337496	0.999984182479673
INTS3	13.6872010196092	-0.0363355349113953	0.399189504879794	-0.0910232720730894	0.92747409937294	0.999984182479673
AL513523.4	0.0139792028111391	0.597610907996052	4.06985825846994	0.146838260706584	0.883259684314993	0.999984182479673
AL513523.3	0.0527466812188117	1.59637173168275	4.0743344349597	0.391811658361948	0.695197380307214	0.999984182479673
SLC27A3	1.8325137396445	0.663969747723804	1.11657445991879	0.594648876145791	0.552078201851446	0.999984182479673
GATAD2B	55.3347462510255	0.101769277164489	0.257080501194538	0.395865406717402	0.692204322188328	0.999984182479673
AL358472.5	1.8060743923691	-0.548640184045313	0.902143823802015	-0.608151571368202	0.543086950834947	0.999984182479673
DENND4B	16.587729942567	-0.0850620484641215	0.326776059120582	-0.260306855689	0.794627084770152	0.999984182479673
CRTC2	4.31127326972576	0.306525587779953	0.634989220294152	0.482725655780359	0.629290544128871	0.999984182479673
SLC39A1	10.2146130152476	1.01058855245829	0.516376274617106	1.95707781734869	0.050338320016324	0.999984182479673
AL358472.4	0.356735857241309	1.62712221828259	2.02149345913742	0.804910948847141	0.420871069753425	0.999984182479673
AL358472.3	0.114853843169813	1.57139553845798	4.05734106616277	0.387296880600705	0.698536434616099	0.999984182479673
CREB3L4	0.915926192568747	1.93016755189016	1.20715846231295	1.59893469842552	0.109835113157205	0.999984182479673
JTB	13.1263842613139	-0.290083356074749	0.529402652894175	-0.547944658926247	0.583729902873747	0.999984182479673
AL358472.2	0.569857631123794	-0.389002478210963	2.11113534123157	-0.184262216928277	0.853807752896547	0.999984182479673
RAB13	2.55487592019143	-1.10395119811232	1.09964995586497	-1.00391146493883	0.315421289888249	0.999984182479673
RPS27	128.154418176296	-0.324113171093338	0.444466600594515	-0.729218282453185	0.465868149534823	0.999984182479673
NUP210L	1.59018174802494	0.663112487160446	0.99492891143389	0.666492328788365	0.505096465341357	0.999984182479673
TPM3	48.8874297270236	0.181913843355956	0.247166523693059	0.735997094743557	0.461732465849782	0.999984182479673
C1orf189	0.160464137669743	0.280602953335588	4.06704060822826	0.0689943820004856	0.944994091358901	0.999984182479673
C1orf43	16.5206275107313	-0.157104807114723	0.358434626273542	-0.438308119804327	0.661162940623183	0.999984182479673
UBAP2L	20.1424132282993	0.0678383054075786	0.310208344910765	0.218686268504779	0.826894446243131	0.999984182479673
HAX1	7.8534875443559	0.242663333384652	0.463018191336431	0.524090279658866	0.600215749025534	0.999984182479673
ATP8B2	3.0812943974766	-0.100695869464126	0.692076140303608	-0.145498253154561	0.884317494855603	0.999984182479673
IL6R-AS1	1.00139537432951	-0.317720855578275	1.43211437238135	-0.221854386566879	0.824427239885665	0.999984182479673
IL6R	44.834896038632	-0.573968419568588	0.3097589874342	-1.85295162643348	0.063889292416282	0.999984182479673
SHE	1.94181724334667	-0.738924561754774	1.1314341508687	-0.653086669858281	0.513700405474647	0.999984182479673
AL162591.2	0.0980864117355579	1.75928167203326	4.06918568382055	0.432342441149423	0.665492545206002	0.999984182479673
TDRD10	2.14591906628932	-0.371744662212439	0.774990105525041	-0.479676655949806	0.631457329527126	0.999984182479673
UBE2Q1	7.48067053001122	0.286027120614503	0.481086455087126	0.594544114867468	0.552148245624278	0.999984182479673
AL592078.2	0.227749172567416	2.36569872657806	4.06101041098923	0.582539438996857	0.560203384365924	0.999984182479673
CHRNB2	0.494176301550163	0.378270266259402	1.93522604383929	0.195465675683525	0.845028406215235	0.999984182479673
ADAR	30.4836293226927	-0.189092845971026	0.260547412735789	-0.725752153842255	0.467990723183093	0.999984182479673
KCNN3	2.20171874624651	0.539372093304552	0.798149222377108	0.675778511314154	0.499181279934751	0.999984182479673
PMVK	5.62895200450252	-0.593856441018153	0.635259783849142	-0.934824549131507	0.349878725913124	0.999984182479673
AL451085.1	0.067489020706367	0.57164351071405	4.07512999093109	0.140276141371245	0.888441814349454	0.999984182479673
PBXIP1	5.34765501723997	0.375029125353807	0.830130420727376	0.45177133133514	0.651433724734195	0.999984182479673
PYGO2	5.06940052544847	-0.663645163497514	0.698995931246173	-0.949426361201222	0.342403808300338	0.999984182479673
AL451085.2	1.09603035739645	0.689137254374992	1.24815362871778	0.552125346206729	0.580862477509304	0.999984182479673
SHC1	3.27231334702259	0.097619886716717	0.66585292269997	0.146608783094137	0.883440820694368	0.999984182479673
CKS1B	2.18143685360416	-1.3833970746759	0.943465550521022	-1.46629315072706	0.14256844062856	0.999984182479673
FLAD1	3.68690982250584	-0.349240758365961	0.676917198144101	-0.515928328196524	0.605904467930682	0.999984182479673
ZBTB7B	4.45519536459194	0.0753574913867888	0.717420659200038	0.105039477774192	0.916344483237913	0.999984182479673
DCST2	0.014822432605757	1.06209563681863	4.08154967484298	0.260218721179594	0.794695064151994	0.999984182479673
DCST1	0.267177280941828	0.406469474390963	2.50825146920267	0.162052919885331	0.871264180532415	0.999984182479673
DCST1-AS1	0.100253018028067	1.69924322028757	4.07694244475496	0.416793526843546	0.676829437580116	0.999984182479673
ADAM15	2.90222754132615	-0.217033542557145	0.664247756117442	-0.326735830958189	0.743867697135873	0.999984182479673
EFNA4	0.733446269305593	0.570606558588217	1.42524508754372	0.400356797280112	0.68889373996817	0.999984182479673
EFNA3	0.337188263750488	-0.523437062054085	2.78062006529882	-0.188244725910742	0.850684812946244	0.999984182479673
EFNA1	0.271294843087433	0.875225900529883	2.88213493615253	0.303672770331238	0.761377205031648	0.999984182479673
SLC50A1	1.85896320884027	-0.963318820707937	0.981718936286541	-0.981257246958886	0.326465900020727	0.999984182479673
DPM3	10.4768455418918	0.203970023193198	0.684044215066059	0.298182513207133	0.7655638675091	0.999984182479673
KRTCAP2	23.6313972637485	-0.0727941859132411	0.514331084828509	-0.141531764383855	0.887449868246828	0.999984182479673
TRIM46	0.43955862241492	0.793990247188811	1.8324669053946	0.433290361125422	0.664803839750774	0.999984182479673
MUC1	0.0405153005884354	-0.0451040402781794	4.05483486787777	-0.0111235208702312	0.991124897459676	0.999984182479673
AC234582.1	0.191340747484061	0.344350422302101	3.16845603203786	0.108680827134793	0.913455649494993	0.999984182479673
THBS3	1.55698893131551	0.226979048079127	1.05011206264663	0.216147453355659	0.828872811431556	0.999984182479673
MTX1	2.53276258700444	0.347513420686702	0.756901591990695	0.459126291137428	0.646143477717633	0.999984182479673
AC234582.2	0.0139792028111391	0.597610907996052	4.06985825846994	0.146838260706584	0.883259684314993	0.999984182479673
GBA	4.89533952248812	-0.691235750666996	0.569377873648833	-1.21401934050799	0.224740338788283	0.999984182479673
FAM189B	2.0184723026447	0.206055291535636	0.937169600256149	0.219869798891595	0.825972557757619	0.999984182479673
SCAMP3	7.08510048419083	-0.130959928943377	0.560717103842311	-0.233557935090573	0.815328187481598	0.999984182479673
CLK2	5.66266110645848	-0.186156132503369	0.49324758555401	-0.377409110465853	0.705869597462535	0.999984182479673
HCN3	0.615924645079348	-0.991567801168492	1.73887874048949	-0.570234012343706	0.568518990128444	0.999984182479673
PKLR	0.0283275328019021	0.55130406714868	4.07191916904255	0.135391702109428	0.892302184482726	0.999984182479673
FDPS	10.4632733799897	0.00405589933233372	0.43363772182064	0.00935319767686471	0.99253733678815	0.999984182479673
RUSC1-AS1	0.500772232644659	0.357137049815904	2.3133427233221	0.154381383361577	0.87730903160548	0.999984182479673
RUSC1	3.41265443919165	0.289806460710751	0.653705091149387	0.443329055616186	0.65752774247583	0.999984182479673
ASH1L	140.442116023724	-0.127541416854144	0.187102083871927	-0.681667537927837	0.495449198441487	0.999984182479673
ASH1L-IT1	0.0891443078236344	0.0403671671980483	4.0675099943915	0.00992429453245566	0.992081688597129	0.999984182479673
ASH1L-AS1	1.03027740132533	-0.113692641127239	1.32920022590049	-0.0855346236871242	0.931836370599171	0.999984182479673
AL353807.2	0.0139792028111391	0.597610907996052	4.06985825846994	0.146838260706584	0.883259684314993	0.999984182479673
MSTO1	3.70958759208063	-0.866344824427799	0.741128484283147	-1.16895361978398	0.242422318374881	0.999984182479673
AL353807.5	2.53504707979411	-0.635534083429063	0.845157085474125	-0.751971549848079	0.452068168065245	0.999984182479673
YY1AP1	24.4951170763791	0.356974391206004	0.340342828000464	1.04886708882115	0.294239294660602	0.999984182479673
DAP3	30.3984967088946	-0.222381003044295	0.26476651025823	-0.839913638727965	0.400956809973443	0.999984182479673
AL162734.1	0.173147621344625	0.163913193663283	4.06339682575169	0.0403389579438776	0.967822895094203	0.999984182479673
GON4L	28.5438667690175	0.233511260424128	0.284086307826323	0.821972949737816	0.411092292392951	0.999984182479673
SYT11	15.6571223408215	-0.309711254193359	0.409835166660779	-0.755697117738331	0.449830812560405	0.999984182479673
RIT1	7.51398129976086	0.111130869813687	0.581002383878481	0.191274378380056	0.848310633571847	0.999984182479673
KHDC4	16.692121690456	0.538220479703559	0.382257726940926	1.40800418610435	0.159129830448087	0.999984182479673
ARHGEF2	19.6931738573548	-0.00962116705771447	0.300263891289973	-0.0320423711834969	0.97443826091332	0.999984182479673
AL355388.2	0.582991021493625	0.407164893098701	1.70834034997998	0.238339446295625	0.811617828977907	0.999984182479673
AL355388.1	0.0288016354168961	0.579464338364622	4.07368667520688	0.142245681753419	0.886885949797067	0.999984182479673
AL355388.3	0.351506971773949	1.25971495137373	1.96578511980378	0.640820270070753	0.521639461706445	0.999984182479673
SSR2	12.7182839292212	-0.0131902674877015	0.504196994896204	-0.0261609403094853	0.979128970328816	0.999984182479673
UBQLN4	3.87598816646541	0.319397556926829	0.691002424993128	0.462223496437086	0.643921055161881	0.999984182479673
LAMTOR2	11.7447434239647	-0.228189072158755	0.586872405496493	-0.388822289174949	0.697407611346271	0.999984182479673
RAB25	0.153619745424495	1.18539441244007	4.06374174192589	0.2917002328692	0.770515831157323	0.999984182479673
MEX3A	0.449438012230821	-1.13292984208236	1.89161806961313	-0.598921029716143	0.549225547058959	0.999984182479673
LMNA	1.79959389608027	-0.731777897836823	0.951472440322918	-0.769100466628824	0.441833671210016	0.999984182479673
SEMA4A	1.43341517712301	-0.078153295816348	1.025814351008	-0.0761865884792429	0.939270652519897	0.999984182479673
SLC25A44	3.44542022466921	0.0283524349337604	0.681735620994667	0.0415886071676783	0.966826655548291	0.999984182479673
PMF1	7.75100985283972	-0.426112058110886	0.477256143489621	-0.89283724038673	0.371944340132172	0.999984182479673
BGLAP	0.25642862404341	-1.06116270421239	3.6647808575089	-0.289556932725769	0.772155218744803	0.999984182479673
PAQR6	1.36702028811256	-0.136483516364271	1.6309872730724	-0.0836815336438326	0.933309639657915	0.999984182479673
SMG5	8.61974762056067	-0.380516790583557	0.449479244751533	-0.846572550405307	0.397233419336709	0.999984182479673
TMEM79	1.67132477300285	-0.296417018661519	1.11534973080549	-0.265761501056221	0.79042289492381	0.999984182479673
GLMP	2.57563618823232	-1.1432516437819	1.07626954139688	-1.06223543434862	0.28812881726876	0.999984182479673
CCT3	17.2142708142622	-0.227413045187154	0.496152492363176	-0.458353124669364	0.646698762968113	0.999984182479673
TSACC	1.44080954393818	0.151589637814634	1.08246503916039	0.140041139741765	0.888627485828599	0.999984182479673
RHBG	0.187067317539622	1.15114100644891	4.06879062676166	0.282919695812685	0.777238396077508	0.999984182479673
C1orf61	7.03643479507762	0.115203956339352	0.560142004147229	0.205669197250687	0.837049321177395	0.999984182479673
MEF2D	14.1300602869452	0.370642348838757	0.405880544761667	0.913180869648232	0.361147423545524	0.999984182479673
IQGAP3	0.561427355939231	-0.289345157722155	1.71184478367225	-0.169025346504518	0.865776704607748	0.999984182479673
TTC24	0.0542099571910455	0.998953388642491	4.07659734890596	0.245045880950343	0.806420906221884	0.999984182479673
NAXE	5.29281220461647	0.451686765345255	0.668019078169695	0.676158481256001	0.498940029850537	0.999984182479673
GPATCH4	5.42961429213501	0.674139814811547	0.777895696949411	0.866619801928777	0.386150360099863	0.999984182479673
AL365181.4	0.214785601583676	2.15133766281741	3.72118269386225	0.578132771165963	0.563174483381451	0.999984182479673
HAPLN2	0.840743364034824	-0.0747310569158022	1.75248077067899	-0.0426430110767195	0.965986108774275	0.999984182479673
AL365181.2	0.0675691138245687	1.57110954234559	4.07357802986967	0.385682937905048	0.699731500593082	0.999984182479673
BCAN	4.43770466905821	0.93622240918333	0.901215735936204	1.03884383267094	0.298877372024096	0.999984182479673
AL365181.3	0.0135051001961451	0.416268934456541	4.06423535159295	0.102422448122594	0.91842136634284	0.999984182479673
AL590666.2	0.0139792028111391	0.597610907996052	4.06985825846994	0.146838260706584	0.883259684314993	0.999984182479673
NES	0.190326139282895	0.39847436826825	4.04023621764179	0.0986265027099906	0.921434826487824	0.999984182479673
AL590666.4	0.156297789956245	1.34277380529405	4.05979985046384	0.330748769582973	0.740834260755105	0.999984182479673
CRABP2	0.0882741325486738	0.210277188713696	4.05165376657652	0.0518991011641579	0.958609090479478	0.999984182479673
AL590666.1	0.014822432605757	1.06209563681863	4.08154967484298	0.260218721179594	0.794695064151994	0.999984182479673
ISG20L2	4.42507713018222	-0.644251799951936	0.637518890897922	-1.01056111301193	0.312226535742667	0.999984182479673
RRNAD1	4.48509773792591	-0.153782235883554	0.580060745346671	-0.265114019725032	0.790921627478644	0.999984182479673
MRPL24	5.85249081971735	0.0929654078758161	0.672682075612856	0.138201107545669	0.890081479802838	0.999984182479673
HDGF	7.05681552095865	0.109585513432745	0.556684820103488	0.19685378417966	0.843941960804082	0.999984182479673
PRCC	8.85097424285436	-0.127735751629083	0.403389787676993	-0.316655888500987	0.751504723383968	0.999984182479673
SH2D2A	1.27559874007408	0.20587852866363	1.55317776205739	0.132553100934768	0.894546825044272	0.999984182479673
NTRK1	0.0535098178952279	1.07118067236523	4.08073556490979	0.262496958042639	0.792938330291641	0.999984182479673
INSRR	0.0288016354168961	0.579464338364622	4.07368667520688	0.142245681753419	0.886885949797067	0.999984182479673
PEAR1	0.0135051001961451	0.416268934456541	4.06423535159295	0.102422448122594	0.91842136634284	0.999984182479673
ARHGEF11	28.7607057974739	-0.169308408612295	0.266356132363329	-0.635646745243117	0.525006694314029	0.999984182479673
ETV3L	0.0135051001961451	0.416268934456541	4.06423535159295	0.102422448122594	0.91842136634284	0.999984182479673
ETV3	4.79752069582942	-0.711911872702594	0.713710105051452	-0.997480444320278	0.318531361356939	0.999984182479673
FCRL5	0.593365773628123	-0.796695672287981	2.60428786624161	-0.30591690059123	0.759667917654321	0.999984182479673
FCRL3	0.772523485109746	1.29259427831133	2.19568238235741	0.588698205486133	0.556063741918731	0.999984182479673
AL356276.1	0.144131415790506	1.44911792815832	4.06615203233352	0.35638557452725	0.721551830995358	0.999984182479673
FCRL2	0.235710024156724	-0.137862143088176	4.05338542614946	-0.0340116047683971	0.972867896788917	0.999984182479673
FCRL1	0.921476452212055	-1.1344409100345	1.79457052077846	-0.632151758261574	0.527287716941029	0.999984182479673
CD5L	0.299991274331269	-0.345654810715636	2.34067036351562	-0.147673425572181	0.882600504982006	0.999984182479673
KIRREL1	0.551169665589045	-0.300729775997834	1.68572257174584	-0.178398142753929	0.85841030777747	0.999984182479673
LINC01704	0.0139792028111391	0.597610907996052	4.06985825846994	0.146838260706584	0.883259684314993	0.999984182479673
CD1D	0.806192482827654	0.604915927286234	1.59268855759276	0.379808044957969	0.704087910064758	0.999984182479673
AL138899.1	0.0540204007845805	-0.176872710254315	4.05297009002366	-0.043640270301941	0.965191151200574	0.999984182479673
CD1C	0.0675255009807256	-0.281563862942655	4.05167758064434	-0.069493156189856	0.944597080054724	0.999984182479673
CD1E	0.0675255009807256	-0.281563862942655	4.05167758064434	-0.069493156189856	0.944597080054724	0.999984182479673
OR6K3	0.0135051001961451	0.416268934456541	4.06423535159295	0.102422448122594	0.91842136634284	0.999984182479673
MNDA	42.396813669503	-0.681687940153779	0.290362411936693	-2.34771413974342	0.0188890118349055	0.999984182479673
PYHIN1	4.81293089307118	0.501056362683063	1.0102208685282	0.49598694532321	0.619903621502367	0.999984182479673
IFI16	167.329413074113	0.165329345145752	0.200403726569112	0.824981391195514	0.409382155609992	0.999984182479673
AIM2	2.59714836530667	-0.807124464165679	0.796269731657415	-1.01363197931142	0.310758392280661	0.999984182479673
CADM3	5.7713725295754	0.905861054642143	0.791321722167924	1.14474432998051	0.25231508225303	0.999984182479673
CADM3-AS1	0.117918997760188	0.240186227720783	4.05489014269132	0.0592337200931826	0.952765952033718	0.999984182479673
ACKR1	0.0135051001961451	0.416268934456541	4.06423535159295	0.102422448122594	0.91842136634284	0.999984182479673
FCER1A	0.567585561802136	-0.476185270754556	2.63823470473386	-0.18049389991729	0.856764842914897	0.999984182479673
AL513323.1	0.255547593625514	1.41507919792166	2.88799994379887	0.489985881391768	0.624143889545832	0.999984182479673
OR10J1	0.0135051001961451	0.416268934456541	4.06423535159295	0.102422448122594	0.91842136634284	0.999984182479673
DUSP23	5.08399160328604	0.108734481653901	0.695993893800614	0.156229074166347	0.875852460235428	0.999984182479673
FCRL6	1.13934178032768	-0.487673980550517	1.31912525958405	-0.36969497552059	0.711609775935085	0.999984182479673
SLAMF8	1.71643132141996	0.285214184743109	1.4956122384691	0.190700622398659	0.848760151037053	0.999984182479673
AL590560.2	0.118549242335943	0.791888726997639	4.05737284539884	0.19517277735411	0.845257689753036	0.999984182479673
VSIG8	0.0677150573871906	0.419612081828597	4.0636560069777	0.103259744699867	0.917756823855922	0.999984182479673
AL590560.3	0.540462224574535	1.95969670438595	1.92169562294225	1.019774766092	0.307835293328412	0.999984182479673
CFAP45	0.0527466812188117	1.59637173168275	4.0743344349597	0.391811658361948	0.695197380307214	0.999984182479673
AL590560.5	0.0527466812188117	1.59637173168275	4.0743344349597	0.391811658361948	0.695197380307214	0.999984182479673
TAGLN2	4.24224120790837	-0.0383854778796396	0.734791637612234	-0.0522399492791948	0.958337501452786	0.999984182479673
IGSF9	0.0135051001961451	0.416268934456541	4.06423535159295	0.102422448122594	0.91842136634284	0.999984182479673
LINC01133	0.0842076250904523	0.306737475416507	4.06614566367142	0.0754369126903207	0.939867090787372	0.999984182479673
KCNJ10	1.65135863307736	1.56203016067264	1.28296871635646	1.21751227505273	0.223409368964419	0.999984182479673
PIGM	5.42904915660799	-0.418276171640862	0.542076553941416	-0.771618267935761	0.440340551365885	0.999984182479673
AL121987.1	0.106213817764225	0.971441362908097	4.07528336996652	0.238373942304797	0.811591076012284	0.999984182479673
KCNJ9	1.29295645271158	1.27994007062686	1.04050830892279	1.23011037937021	0.218655773802143	0.999984182479673
IGSF8	5.08152728293833	-0.0570679657035125	0.748898979103344	-0.0762024883140312	0.939258003059448	0.999984182479673
ATP1A2	6.62115720344415	0.228161451545203	0.664386828529176	0.34341657863734	0.731285089113622	0.999984182479673
ATP1A4	0.28177729574515	0.11204554075567	2.3970098735626	0.0467438795273462	0.962717357742362	0.999984182479673
CASQ1	0.440195941875775	1.65569840187392	1.76642220292523	0.937317476610095	0.348595275792162	0.999984182479673
AL121987.2	0.404482734311194	-0.929196653109669	2.03636883012401	-0.456300764067914	0.648173714581989	0.999984182479673
PEA15	14.4666985566992	-0.71426671388649	0.427923422481072	-1.66914610503257	0.09508842802325	0.999984182479673
DCAF8	23.6587398626123	-0.269754999250585	0.332813894842626	-0.810528056162263	0.417636746820274	0.999984182479673
AL139011.1	0.155604008789041	-0.898353811768739	4.05330378244678	-0.221634957552194	0.824598067010688	0.999984182479673
PEX19	2.67385091411099	0.0936716883477804	0.731417172490958	0.128068757298611	0.898094560474354	0.999984182479673
COPA	42.9774156159243	0.461390123485175	0.361384990234262	1.27672741246416	0.201698500053496	0.999984182479673
NCSTN	9.04208088872741	-0.150315188482495	0.415619474158178	-0.361665412302811	0.71760207676819	0.999984182479673
NHLH1	0.0139792028111391	0.597610907996052	4.06985825846994	0.146838260706584	0.883259684314993	0.999984182479673
VANGL2	0.446318123703893	0.779075069865325	2.16530962580765	0.359798460497183	0.718997854545662	0.999984182479673
SLAMF6	3.42885874484638	1.13126086138579	1.18751910052253	0.952625402730798	0.340779901687852	0.999984182479673
AL138930.1	2.04586339191629	0.505541257510011	0.93259198977574	0.542081921196405	0.587762072425129	0.999984182479673
CD84	52.7716106065401	-0.317382544796017	0.395205909494351	-0.803081475178581	0.421927644131721	0.999984182479673
SLAMF1	2.17945330713795	-0.329398180440883	1.24141769515594	-0.265340329629751	0.790747299015653	0.999984182479673
AL121985.1	0.433828848304155	0.290652578881406	2.01221973738322	0.144443757051794	0.885150065944218	0.999984182479673
CD48	3.42754112193376	-0.995279794060109	0.919544066274596	-1.08236226034533	0.279091590816815	0.999984182479673
SLAMF7	0.950976165472684	0.380864747082673	1.75153633977826	0.217446100564999	0.827860707491055	0.999984182479673
LY9	1.51902428902299	-2.69540643410174	1.58218853674941	-1.70359370675218	0.088457018009162	0.999984182479673
CD244	1.59260904653303	-0.323925958477533	1.11830521949072	-0.289657915238069	0.772077955390409	0.999984182479673
ITLN1	0.0135051001961451	0.416268934456541	4.06423535159295	0.102422448122594	0.91842136634284	0.999984182479673
AL354714.1	0.0751651050124953	0.432503227056676	4.07388945692493	0.106164693870496	0.915451682804822	0.999984182479673
F11R	4.75413032424373	0.0179822899159655	0.612933154401253	0.0293380930478979	0.976594946109284	0.999984182479673
TSTD1	2.9199625209611	-1.04282841904595	0.882171234492221	-1.18211564634184	0.237159816923185	0.999984182479673
USF1	6.65886142167584	0.551925743009394	0.637294475409097	0.866045076971831	0.386465442529731	0.999984182479673
ARHGAP30	15.0162437678317	0.205939802691819	0.331320828261793	0.621572159445092	0.534223232310264	0.999984182479673
NECTIN4	0.209706757882876	-0.0301258473658741	4.05019199630557	-0.00743812821549045	0.994065287059381	0.999984182479673
KLHDC9	1.32098954332977	0.699989521187581	1.20043697045052	0.58311226529859	0.559817727439047	0.999984182479673
PFDN2	26.5951360887421	0.401722111749391	0.493193975907579	0.814531667809079	0.415340438173292	0.999984182479673
NIT1	4.54851482955093	-0.174725676520596	0.742941522593189	-0.235180927713836	0.814068308371694	0.999984182479673
DEDD	5.15713410674878	0.885037501916251	0.652121713746173	1.35716612905292	0.174728430304418	0.999984182479673
UFC1	10.1451954940161	-0.045956942222477	0.710652985035258	-0.0646686120937027	0.948437854412157	0.999984182479673
AL590714.1	0.121036250369982	1.0580162106275	4.08154993361475	0.259219225009086	0.795466098527801	0.999984182479673
USP21	1.52719180057691	0.935996066616244	1.36989527307383	0.683261038280696	0.494441909087677	0.999984182479673
PPOX	3.04695040691988	-0.414904556359336	0.77370412094613	-0.5362573949483	0.591780671487664	0.999984182479673
B4GALT3	3.08418153095395	-1.11073148975931	0.800201049780075	-1.38806552436364	0.165117093436197	0.999984182479673
ADAMTS4	1.73848183384003	0.104350508390906	0.88539660337338	0.1178573624445	0.906180677555699	0.999984182479673
NDUFS2	11.9212141025513	-0.128685131055823	0.400169005597356	-0.321576956875326	0.747773203032103	0.999984182479673
FCER1G	73.5032534539988	0.305376326245384	0.660698918818113	0.462201946374688	0.643936507604042	0.999984182479673
TOMM40L	2.54904122383526	0.257120383384638	0.949023771934045	0.270931446596585	0.786443758353812	0.999984182479673
NR1I3	0.15181529245983	-0.097809545654175	4.05570434528879	-0.0241165374314804	0.980759652196179	0.999984182479673
PCP4L1	2.14211064471514	1.02376199851003	0.986441493262456	1.0378334706138	0.299347591281459	0.999984182479673
MPZ	2.51374276634202	0.848024331288483	0.904701421572216	0.937352712251476	0.348577156663411	0.999984182479673
SDHC	19.1759181440476	-0.154393768844474	0.310274595022333	-0.497603643099948	0.618763435461776	0.999984182479673
AL592295.4	5.31630719175346	0.14965557439362	0.615768699816921	0.243038618945905	0.80797548058423	0.999984182479673
AL592295.5	2.01227610664283	1.75027768126604	0.822282751120093	2.12855940232463	0.033290730377391	0.999984182479673
AL592295.3	1.3934202921869	0.562426735721205	1.03587500876208	0.542948455135847	0.587165292424453	0.999984182479673
FCGR2A	46.0445060948012	0.573685065947631	0.445721859197521	1.28709206001361	0.19806220259506	0.999984182479673
HSPA6	7.81176952426548	-1.10536695500249	0.881374295716343	-1.2541402221222	0.209791042912612	0.999984182479673
FCGR3A	66.5818643372564	-0.285674001915239	0.503086967280253	-0.567842183349782	0.570142133546203	0.999984182479673
FCGR3B	0.285899166126927	-3.46549346736825	3.6007770466478	-0.962429337466063	0.335833982694127	0.999984182479673
FCGR2B	2.7081479918689	0.688055219321768	1.10774717880952	0.621130193318309	0.53451396470637	0.999984182479673
AL451067.1	0.0139792028111391	0.597610907996052	4.06985825846994	0.146838260706584	0.883259684314993	0.999984182479673
FCRLA	0.0542099571910455	0.998953388642491	4.07659734890596	0.245045880950343	0.806420906221884	0.999984182479673
FCRLB	0.561923123028562	-0.560968380223794	2.00569129366011	-0.279688295998984	0.779716658552861	0.999984182479673
DUSP12	5.53461977656787	-0.0467590520037563	0.615471459200244	-0.0759727381420999	0.939440787308851	0.999984182479673
AL359541.1	0.183516997157868	2.38427653440883	4.06330424107186	0.586782675613747	0.557349673491026	0.999984182479673
ATF6	122.372318924187	0.371083997201453	0.310564706976511	1.19486853742695	0.23213839716465	0.999984182479673
OLFML2B	10.0145299932728	-0.335263182441795	0.570569364811824	-0.58759408253958	0.556804783883301	0.999984182479673
NOS1AP	18.0834299824878	0.200507431446672	0.552821672183033	0.362698210898443	0.716830336343391	0.999984182479673
AL450163.1	0.364160336347545	-0.632642221178616	2.11034238875917	-0.299781791119969	0.764343605484978	0.999984182479673
C1orf226	0.214102423774088	0.816578340465592	3.71414573280534	0.219856300535849	0.825983070695192	0.999984182479673
SH2D1B	1.54844675288337	3.93178344034791	1.94328973376827	2.02326157135802	0.0430461866442055	0.999984182479673
UHMK1	21.8701331545782	-0.132758895046724	0.308641825208208	-0.430139029138924	0.667094510636842	0.999984182479673
UAP1	4.13908009219803	0.597090747877247	0.601714648929434	0.992315458730457	0.321043664656698	0.999984182479673
AL596325.2	0.0508751530760042	0.108631686758742	4.05944347848998	0.0267602412336458	0.978650964751476	0.999984182479673
DDR2	1.65374642725239	-1.40158839876162	1.08528904135339	-1.29144250550415	0.196550279583997	0.999984182479673
HSD17B7	8.12115661861473	-0.411254448233418	0.425853495665685	-0.965718145839226	0.334185236975274	0.999984182479673
CCDC190	0.171120222562002	1.33745265726556	4.06314771866928	0.329166633819454	0.742029741253493	0.999984182479673
RGS4	12.2797705491456	0.55459664623301	0.680918577496471	0.814483059446096	0.415368273142588	0.999984182479673
RGS5	4.11097279533451	0.595988800271423	0.759657366973785	0.784549490575781	0.432717754209296	0.999984182479673
AL499616.1	0.179028252342712	-1.42458113975272	3.91286292544194	-0.364076423554199	0.715800941714809	0.999984182479673
AL592435.1	0.592310608634147	0.827913102613682	2.61347472445822	0.316786343814865	0.751405727006351	0.999984182479673
NUF2	1.75236347746077	-0.858509558162331	1.09709911473393	-0.78252688989776	0.433904988743126	0.999984182479673
PBX1	20.3953344466305	0.475047288591691	0.384632404144043	1.23506829760965	0.216805086872733	0.999984182479673
AL357568.2	0.267521265055476	0.450149417193895	4.07838304885685	0.110374482190943	0.912112389724506	0.999984182479673
LMX1A	0.176189238337418	0.882781816158311	4.06539552515072	0.217145370160652	0.828095057115597	0.999984182479673
RXRG	0.0939440039726906	-0.531775289945589	4.0519485157926	-0.131239399482244	0.895585929202321	0.999984182479673
AL356441.1	0.0960425901890927	0.253393937951177	4.06289499130243	0.0623678284803386	0.950269914219953	0.999984182479673
MGST3	49.3103418341451	0.404476477330841	0.442767846984423	0.913518179076518	0.360970077006932	0.999984182479673
ALDH9A1	9.34752843892554	-0.0457671419323402	0.427993702227384	-0.106934148082452	0.914841222249333	0.999984182479673
TMCO1	20.1414207219788	-0.372403635666546	0.378976061355074	-0.982657412014291	0.325776077773741	0.999984182479673
TMCO1-AS1	1.08056189221273	0.395915814219161	1.38258015288668	0.286360116910785	0.774602318273579	0.999984182479673
UCK2	15.0912254405643	-0.0597032117644761	0.478558171884882	-0.124756435626885	0.900716377189364	0.999984182479673
AL358115.1	0.27752834063874	0.210641797799384	2.83070921142088	0.0744130823998174	0.940681699414859	0.999984182479673
FAM78B	1.48035132637688	1.20110441672027	1.08670071772636	1.10527617873785	0.26903993661702	0.999984182479673
AL626787.1	0.0542099571910455	0.998953388642491	4.07659734890596	0.245045880950343	0.806420906221884	0.999984182479673
AL596087.2	0.592352272523677	1.02840430248753	1.72806172210135	0.595120121772602	0.551763179272147	0.999984182479673
AL583804.1	0.123856886837552	0.33720067777417	4.06211392207029	0.0830111326868726	0.933842687563752	0.999984182479673
LINC01675	0.298007835911892	-0.945951170820126	2.75890031621796	-0.342872544274047	0.731694347600685	0.999984182479673
POGK	9.28682363770547	0.414103003935912	0.596491624515394	0.694231045192529	0.487537326315018	0.999984182479673
TADA1	3.35933928428192	0.0667902462982462	0.65482669326041	0.101996829062809	0.91875919199998	0.999984182479673
ILDR2	2.18175338375994	0.276518428852206	0.797232612143818	0.346847864274678	0.728705616144825	0.999984182479673
MAEL	0.464982970882306	1.26866696630447	2.25464444705097	0.562690480072749	0.573645667903625	0.999984182479673
GPA33	0.366622939074384	1.55022742683986	2.56666713181745	0.603984602297121	0.545853879325364	0.999984182479673
DUSP27	2.29493489989138	-1.48215480961192	0.977719236226603	-1.51593090807145	0.129536823905478	0.999984182479673
LINC01363	0.098804132853393	0.241816378300776	4.05966281604849	0.0595656312501713	0.952501592032365	0.999984182479673
AL451050.2	0.368626122753687	1.76522545341352	3.25204635442343	0.542804517842268	0.587264402286295	0.999984182479673
POU2F1	78.5442914027251	0.407464020536906	0.276667620636574	1.47275644182499	0.140816721354315	0.999984182479673
AL136984.1	0.272433075084981	-0.371596853968339	2.38367246477655	-0.155892581493227	0.876117692928251	0.999984182479673
CD247	15.2374843875158	-0.0285942654484418	0.734092850417185	-0.0389518375396133	0.968928787521165	0.999984182479673
AL359962.3	0.190823963519252	-0.321526851413328	4.05265190770689	-0.0793373965333375	0.936764261901681	0.999984182479673
AL359962.2	0.195194723568288	0.438194176710145	4.06432953413118	0.107814627979918	0.914142739080197	0.999984182479673
CREG1	36.6124652858923	-0.389651227094422	0.348687256214657	-1.1174805506931	0.263788910982312	0.999984182479673
AL031733.2	0.115991106196354	8.04588058431311e-05	4.05859057738621	1.98243218449858e-05	0.999984182479673	0.999984182479673
RCSD1	91.523608800765	-0.0973038127458959	0.327742813759612	-0.296890759036642	0.766549911485863	0.999984182479673
MPZL1	66.6691326385643	0.57344471738684	0.29929299904022	1.91599776548658	0.0553653801127	0.999984182479673
ADCY10	1.04143582244225	1.25994729328109	1.50628580603244	0.836459646791593	0.402896369153722	0.999984182479673
MPC2	16.5698300655221	0.622133253797902	0.582459932566482	1.0681133911763	0.285469366031959	0.999984182479673
DCAF6	113.090536852361	0.59677579878028	0.414541628539167	1.43960402935479	0.149979458998252	0.999984182479673
GPR161	3.81025962048934	-0.602483927711944	0.63735891410701	-0.945282029288116	0.344514910509217	0.999984182479673
TIPRL	13.7743102540716	0.196833954346383	0.32869927428719	0.598826860123839	0.549288348685679	0.999984182479673
SFT2D2	35.7801661677776	-0.0460832049029113	0.271253018361216	-0.169890109173068	0.865096559782367	0.999984182479673
TBX19	6.37276777032036	0.182224811023335	0.529554733058408	0.344109493594567	0.730763943551798	0.999984182479673
AL023755.1	0.331368179437978	0.406877112244354	2.29322284014996	0.177425893864613	0.859173869602154	0.999984182479673
XCL2	0.274533865985423	0.514837018362223	2.89442042092644	0.177872231221142	0.858823319333697	0.999984182479673
XCL1	0.0812201575833357	0.147392095380254	4.05779643108193	0.036323186212906	0.971024662212142	0.999984182479673
DPT	0.0472847293452445	0.938516638903255	4.06395330588765	0.230936865722247	0.81736385002365	0.999984182479673
AL031275.1	0.155823687341251	1.02081738135445	4.06248668254288	0.251278948369494	0.801598449890954	0.999984182479673
LINC00626	0.209252390725506	1.06748759993	4.05962440298599	0.262952306411606	0.792587339743336	0.999984182479673
LINC00970	1.65671120147027	-0.835990937012205	1.00698446520722	-0.830192486475125	0.406429962621094	0.999984182479673
ATP1B1	56.4743707525484	-0.0544640886168329	0.541764927771948	-0.100530849866603	0.919922892237971	0.999984182479673
NME7	16.1566120694317	0.232516674810834	0.357090444554424	0.651142248012173	0.514954666537407	0.999984182479673
Z99758.1	0.365631484613862	-0.119888910604501	2.38743854096092	-0.0502165431895253	0.959949828626761	0.999984182479673
BLZF1	9.17836413883805	-0.459257606655359	0.473634277067737	-0.969646051587771	0.332222949877018	0.999984182479673
CCDC181	1.25508955656403	0.44475637581766	1.10547343546907	0.402322083505285	0.687447004328473	0.999984182479673
SLC19A2	3.5880756663425	0.430802674083589	0.765170088724535	0.563015570566402	0.573424281309963	0.999984182479673
Z99572.1	0.788474852118227	-1.04973148988475	1.28549330936704	-0.816598174596199	0.414158098609493	0.999984182479673
F5	0.185995581692495	0.17921558210984	4.06497493006804	0.0440877459745711	0.964834460583638	0.999984182479673
C1orf112	23.9274498895717	-0.0572554814662274	0.478649308608503	-0.119618853378639	0.904785084125412	0.999984182479673
SELL	4.86205660236825	-0.456303243942305	0.759411387851597	-0.600864368433036	0.547930327268146	0.999984182479673
SELE	0.014822432605757	1.06209563681863	4.08154967484298	0.260218721179594	0.794695064151994	0.999984182479673
METTL18	1.92159999198591	-1.19712515199225	1.00069840212395	-1.19628966075232	0.231583542116868	0.999984182479673
SCYL3	9.37237893508358	-0.0819926915366733	0.408269613078222	-0.200829767658863	0.840831685879586	0.999984182479673
KIFAP3	27.6306889872942	0.223554605673252	0.343881127156665	0.650092686160719	0.515632353279175	0.999984182479673
METTL11B	0.0337796291490993	1.52456014611918	4.07054907911447	0.37453427448929	0.708006861696595	0.999984182479673
LINC01681	0.0960425901890927	0.253393937951177	4.06289499130243	0.0623678284803386	0.950269914219953	0.999984182479673
GORAB-AS1	0.0279584056222782	0.394615131433727	4.06756448202003	0.0970150892943566	0.922714411451099	0.999984182479673
GORAB	4.64152483348413	0.345351698046627	0.569266011369671	0.606661369463637	0.544075663911667	0.999984182479673
AL023495.1	0.0769295945567584	1.07126583291846	4.07056791954324	0.263173555654284	0.792416812093351	0.999984182479673
PRRX1	1.06734697295145	-1.1169864574331	1.39023910552427	-0.803449171437226	0.421715164046201	0.999984182479673
Z97200.1	0.184673661859285	-0.032372815092879	4.06343234053907	-0.00796686455682052	0.993643429015089	0.999984182479673
BX284613.2	1.56658378003458	-1.18298463387615	1.10380649776841	-1.07173189890422	0.283840468860147	0.999984182479673
MROH9	0.22382329093697	0.0107323499013803	4.04699188483211	0.00265193264696292	0.997884066364837	0.999984182479673
FMO3	0.164952924524658	-0.0652716721865229	4.06548554599233	-0.0160550742212984	0.987190454468268	0.999984182479673
FMO2	0.0559168112445565	0.149600575537165	4.06556718826046	0.0367969753320383	0.970646885752297	0.999984182479673
FMO1	0.126825061298917	0.0718851284338972	4.06269543433583	0.0176939496439632	0.985883007378222	0.999984182479673
FMO4	3.91143274982986	0.0918693922695234	0.622158656864533	0.147662322553726	0.882609267845647	0.999984182479673
PRRC2C	99.4913396484003	0.00945267773435997	0.191287903349346	0.049415972305874	0.960587799652867	0.999984182479673
MYOCOS	0.529538005363423	1.82545787823782	2.20857923509351	0.826530399829887	0.408503280653843	0.999984182479673
MYOC	0.177452304178893	1.06580470811702	4.08154414123357	0.261127816149234	0.79399394145399	0.999984182479673
VAMP4	10.0066927476987	-0.326673038941286	0.406138758507758	-0.804338497861061	0.421201509815568	0.999984182479673
EEF1AKNMT	3.61571733914702	0.176018592429078	0.674666730613597	0.260897098437021	0.794171862489663	0.999984182479673
DNM3	51.0020293442939	0.228369288737824	0.322136301451815	0.708921309733182	0.478373310290488	0.999984182479673
DNM3-IT1	0.0954474263286452	0.132025816178608	4.06835842347924	0.0324518644711005	0.974111702378108	0.999984182479673
DNM3OS	0.0405153005884354	-0.0451040402781794	4.05483486787777	-0.0111235208702312	0.991124897459676	0.999984182479673
PIGC	10.0463477317733	0.0101902236361849	0.47948253685887	0.0212525438422469	0.983044199806223	0.999984182479673
C1orf105	0.131974249413886	-0.411509269618109	4.0562365784094	-0.101451003082142	0.919192450681158	0.999984182479673
SUCO	30.1668255009576	0.29570731924292	0.315733245400999	0.936573273642296	0.348978105066296	0.999984182479673
FASLG	0.458341489003372	0.187120400869714	2.27779118091322	0.0821499364988729	0.934527483700524	0.999984182479673
AL031599.1	1.04071422280732	-1.72994766328691	1.61444064847811	-1.07154615124296	0.283923930960449	0.999984182479673
TNFSF18	0.14541085444902	-13.6376059623145	4.06154908422987	-3.3577351102973	0.000785838811481545	0.7769419935087
TNFSF4	0.365058938764091	-0.0717893026700283	2.01555063452748	-0.0356177123215058	0.971587184892225	0.999984182479673
AL645568.1	19.7872300308687	0.320590743762546	0.337799921785863	0.949055115429465	0.342592581059272	0.999984182479673
PRDX6	13.1010121314939	0.414406429151775	0.511400102262299	0.810337008769748	0.41774651050428	0.999984182479673
SLC9C2	0.937411112616788	-1.43783046456097	1.96739350560666	-0.730830136657186	0.464882913345706	0.999984182479673
AL139142.1	0.0780749098747594	1.01846916647888	4.0775550588614	0.249774473128335	0.802761761650991	0.999984182479673
ANKRD45	0.561838529686101	0.281266563198376	1.5273573049441	0.184152432628507	0.85389387447554	0.999984182479673
KLHL20	23.7828759734345	0.0299828793590258	0.281178643788266	0.106632847200172	0.915080258845037	0.999984182479673
CENPL	1.24298580985617	-0.527129834524692	1.08332514866153	-0.48658506190498	0.626552411729324	0.999984182479673
DARS2	4.42023463295541	0.561666662527413	0.611569535020331	0.918401964723016	0.358408462498554	0.999984182479673
GAS5	21.0544296088091	-0.306399099825778	0.268422739813241	-1.14147966762786	0.253670368393529	0.999984182479673
GAS5-AS1	0.209692544933039	1.0668887129174	4.07590856153786	0.261754820258985	0.793510473058865	0.999984182479673
ZBTB37	14.2645599781091	0.0895486196645702	0.442458107801751	0.202388922443916	0.83961268782309	0.999984182479673
SERPINC1	0.0139792028111391	0.597610907996052	4.06985825846994	0.146838260706584	0.883259684314993	0.999984182479673
RC3H1	61.1103182855084	0.0535398582364933	0.174037062002096	0.307634808474579	0.758360230524441	0.999984182479673
RC3H1-IT1	0.238163184860943	0.674120407347414	2.94628707966423	0.22880336814437	0.819021748829116	0.999984182479673
LINC02776	0.0472847293452445	0.938516638903255	4.06395330588765	0.230936865722247	0.81736385002365	0.999984182479673
RABGAP1L-DT	0.272643117552419	0.23137097804733	2.82253599177472	0.0819727290357248	0.934668399531578	0.999984182479673
RABGAP1L	215.419663084812	0.0598857707841775	0.230559869239662	0.259740652099033	0.795063832683674	0.999984182479673
GPR52	0.49147793722369	0.519886983577516	1.9385719983893	0.268180384329019	0.788560473177544	0.999984182479673
RABGAP1L-IT1	0.404995431981594	0.837749364832398	2.28017222204385	0.36740617955668	0.713316062814404	0.999984182479673
Z99127.1	1.87277449088234	-0.776098880330185	0.896292096270955	-0.865899502583101	0.386545275921688	0.999984182479673
Z99127.4	0.454131464422221	1.30904135161608	2.64216626704497	0.495442458691341	0.620287830049251	0.999984182479673
CACYBP	15.7958578369475	-0.320021384534896	0.499077291612696	-0.641226098468222	0.521375795565332	0.999984182479673
MRPS14	5.0477435705486	-0.0418649363318386	0.643235745268995	-0.0650849033806899	0.948106400302495	0.999984182479673
TNN	0.0716237846439524	1.10873669096218	4.06230819895735	0.27293268670426	0.784904959709905	0.999984182479673
KIAA0040	3.19136173108625	1.04599389506512	0.868618698035902	1.20420375180766	0.228510836236386	0.999984182479673
TNR	7.69751304350777	0.179512696212777	0.568522237072056	0.315753165852025	0.752189868954578	0.999984182479673
LINC02803	0.955581163673848	1.09869733019184	1.70434378492875	0.644645370204913	0.519157026053543	0.999984182479673
COP1	154.512355998402	0.0221385724166741	0.356951446577325	0.0620212430260548	0.950545915077224	0.999984182479673
AL590723.1	0.11096999823022	0.211813216435212	4.06719156722435	0.0520784951813232	0.958466148068547	0.999984182479673
AL591043.2	3.85277579085195	-0.415123404377477	0.672700405315841	-0.617099976597415	0.537168784126032	0.999984182479673
PAPPA2	0.656055882441096	0.0432178504831046	1.39783513671424	0.0309177022010569	0.975335172356704	0.999984182479673
ASTN1	20.4049980560842	-0.0220917218668079	0.639622493266631	-0.0345386882096386	0.972447592010296	0.999984182479673
BRINP2	11.7879497229597	0.830664287808935	0.68364827194938	1.21504627729161	0.224348441670814	0.999984182479673
LINC01645	6.19929181783854	-0.798484306771563	1.21852054363494	-0.655289983367554	0.51228106868047	0.999984182479673
AL136114.1	2.50121771020749	-0.241391047300551	0.992078438521365	-0.2433185098351	0.807758666423822	0.999984182479673
SEC16B	2.99690208455548	0.343059350345737	0.676189185018574	0.507342261524508	0.61191469047728	0.999984182479673
RASAL2-AS1	0.550469772960015	1.76703409753021	1.70210386067397	1.03814704751949	0.299201600803238	0.999984182479673
RASAL2	174.429903926148	-0.00500590689784234	0.343244350711892	-0.0145840911509834	0.988363991326948	0.999984182479673
CLEC20A	0.0472847293452445	0.938516638903255	4.06395330588765	0.230936865722247	0.81736385002365	0.999984182479673
TEX35	0.201106026966903	-0.35693445344134	4.05480120216953	-0.0880276086655893	0.929854732771788	0.999984182479673
C1orf220	0.518978956265591	1.07262816212749	1.60606462537149	0.667861146545946	0.504222230619576	0.999984182479673
RALGPS2	38.6763192219825	0.128022280313677	0.257952812450286	0.496301161044134	0.619681947256599	0.999984182479673
ANGPTL1	1.51096380329673	0.637213510659678	1.01463537529951	0.628022170498028	0.529989416427477	0.999984182479673
FAM20B	10.9964238220536	-0.217950527775078	0.468080652494416	-0.465626012554916	0.64148322010795	0.999984182479673
TOR3A	6.78005706971306	0.263170082231642	0.465142709535841	0.565783525865117	0.57154094677765	0.999984182479673
ABL2	47.7964472253622	0.545128364120508	0.355432284904386	1.5337052577178	0.125102179720758	0.999984182479673
SOAT1	53.7477910133711	0.259762649554934	0.207706623658475	1.25062284957293	0.211072110087242	0.999984182479673
AXDND1	0.371798291624652	0.704165453682736	2.728555484121	0.258072616730967	0.796350864595875	0.999984182479673
TDRD5	0.313821692221143	1.49575082700988	3.4844328036939	0.429266658672313	0.667729177689706	0.999984182479673
FAM163A	0.175071785988274	-0.742113192086664	3.98065422692213	-0.186429955927238	0.852107602763354	0.999984182479673
LINC02818	0.414944255669743	1.26725210737793	2.66279105777878	0.475911207406199	0.634137637384598	0.999984182479673
TOR1AIP2	16.4313085513123	0.114061382492406	0.432531110376434	0.263706771041597	0.792005877639205	0.999984182479673
AL353708.3	0.99483584371596	0.856215827815475	1.21302873520188	0.705849583747063	0.48028168316321	0.999984182479673
TOR1AIP1	19.9001430273191	0.113604672103811	0.327642058510693	0.346734093358478	0.728791094533076	0.999984182479673
AL353708.2	0.0535098178952279	1.07118067236523	4.08073556490979	0.262496958042639	0.792938330291641	0.999984182479673
AL353708.1	0.305378479047149	0.057332280479004	2.88371348373638	0.0198814066662128	0.984137977545347	0.999984182479673
CEP350	108.856959562776	0.371574310921349	0.265838525116301	1.39774440427244	0.162189834758813	0.999984182479673
AL390718.1	0.014822432605757	1.06209563681863	4.08154967484298	0.260218721179594	0.794695064151994	0.999984182479673
QSOX1	12.1831082172583	0.344620576526869	0.406341045251221	0.848106733381577	0.396378532042475	0.999984182479673
LHX4	0.45280974520027	-0.493847977651793	2.18023609316829	-0.226511238484334	0.820803819317189	0.999984182479673
ACBD6	58.5759831431589	-0.0567678487065304	0.31712378135546	-0.179008488306653	0.857931036647079	0.999984182479673
OVAAL	0.0337796291490993	1.52456014611918	4.07054907911447	0.37453427448929	0.708006861696595	0.999984182479673
XPR1	65.9699902829521	0.260474470818155	0.343490906586905	0.758315477420806	0.448262143850099	0.999984182479673
[truncated: 25,684 more rows]
