# Supplementary material for: Integrative analysis reveals generalizable human neurodegenerative disease-associated glial states
Source: bioRxiv. 2025 Sep 25:2025.09.25.678630. Preprint. [Version 1] doi: 10.1101/2025.09.25.678630 (PMC12485690; doi:10.1101/2025.09.25.678630)
Supplement: Supplement 10 [file media-10.zip › DAM_replication_DESeq_results/Petrescu_2025_BA44_ALS_borderline.csv]

	baseMean	log2FoldChange	lfcSE	stat	pvalue	padj
AL627309.1	1.5729261720167	0.448805042612595	1.15539395357868	0.388443302150301	0.697688004541304	0.999926075847366
AL627309.3	0.0754758056079184	1.64942788284174	4.09166751372165	0.403118747383625	0.686860869635327	0.999926075847366
AL627309.5	4.53349830699162	0.466098112910875	0.941552780716322	0.495031316838418	0.620578014613914	0.999926075847366
AL627309.4	0.279120007020648	1.63068985260885	2.89465991629882	0.563344192327053	0.57320053110335	0.999926075847366
AP006222.2	0.110351786641407	0.699244858304231	4.08793872047504	0.171050719229709	0.864183885037309	0.999926075847366
AL669831.2	0.0939440039726906	-0.655054048000153	4.07422843543915	-0.160779901858779	0.872266755274286	0.999926075847366
LINC01409	8.59685310962661	-0.0463687575339262	0.60899884753266	-0.07613931901807	0.939308258861481	0.999926075847366
FAM87B	0.0914340665082826	1.46097911792222	4.09595600968723	0.356688185729264	0.72132525097111	0.999926075847366
LINC01128	7.28523900243949	0.910101457753299	0.766510624626482	1.18733051899546	0.235097274552764	0.999926075847366
LINC00115	0.889969474292778	-1.12840335968104	1.34331458678965	-0.840014223606235	0.40090041156859	0.999926075847366
FAM41C	1.02364614180041	0.31300464621948	1.34830596825025	0.232146599948435	0.81642415181479	0.999926075847366
AL645608.6	0.136710811171491	1.622340742529	4.08251497173521	0.397387579411484	0.691081673271978	0.999926075847366
AL645608.2	0.0603426724067383	0.0436216641429333	4.08097016825615	0.0106890426404596	0.991471540311816	0.999926075847366
LINC02593	0.0337796291490993	0.845595635848016	4.0921207832758	0.206639950439367	0.836291057633111	0.999926075847366
SAMD11	0.18085029280816	2.20325942094798	4.08566359796637	0.539265989016974	0.589703333119884	0.999926075847366
NOC2L	7.34534071743528	0.212996749907658	0.587018789784587	0.362844858826103	0.716720779698828	0.999926075847366
KLHL17	0.688529812455609	-0.302987958442288	1.48901000764095	-0.20348282206801	0.838757670830672	0.999926075847366
PLEKHN1	0.014822432605757	0.980056771428605	4.09883385718761	0.239106244745686	0.81102319960093	0.999926075847366
HES4	1.08291243713943	-0.126578951187851	1.16432584952218	-0.108714369984826	0.913429043813305	0.999926075847366
ISG15	5.28855136216915	-0.32486756406065	0.740698465819301	-0.438596242671176	0.660954120025906	0.999926075847366
AL645608.1	0.118998462633769	0.411771553462865	4.08425259474222	0.100819316119907	0.919693892922598	0.999926075847366
AGRN	1.46818110824193	-1.05702413591185	1.3425314461166	-0.787336593842474	0.431084853365898	0.999926075847366
C1orf159	5.030166251726	0.519794167535577	0.516773592258358	1.00584506507776	0.314490105430405	0.999926075847366
AL390719.3	0.551404605909414	2.44442722211664	1.72804661071258	1.41456093080073	0.157197270661585	0.999926075847366
LINC01342	0.0852990326572479	1.27024318655455	4.07766304030144	0.311512543827224	0.755411008362645	0.999926075847366
TTLL10-AS1	0.0238649526837139	1.27030932947284	4.08927638627892	0.310644038083415	0.756071244771789	0.999926075847366
TTLL10	0.0472847293452445	0.247827720405259	4.08679648992644	0.060641072051454	0.951645062928553	0.999926075847366
TNFRSF18	0.637071185082216	1.51292872052347	2.09639363354084	0.721681604216722	0.470490254626166	0.999926075847366
TNFRSF4	0.720698831560693	-0.075227826565613	1.35282166477458	-0.0556080882827586	0.95565402095939	0.999926075847366
SDF4	9.92519508802852	-0.247701142978337	0.399922634449005	-0.619372652712214	0.535670892575425	0.999926075847366
B3GALT6	4.2946216984804	0.544084342169171	0.837793632776445	0.649425253288305	0.516063545550939	0.999926075847366
AL162741.1	0.014822432605757	0.980056771428605	4.09883385718761	0.239106244745686	0.81102319960093	0.999926075847366
UBE2J2	10.6706169195526	0.234720721210914	0.419906517561445	0.558983276977994	0.576173133252481	0.999926075847366
LINC01786	0.404703176353373	2.5084792633451	2.37398125773817	1.05665504104909	0.290669050647131	0.999926075847366
SCNN1D	0.745272475656128	1.15346244181752	2.23267651127512	0.51662766011667	0.605416103149855	0.999926075847366
ACAP3	3.6110526986068	-0.0955653865449215	0.634035820969906	-0.150725532192695	0.880192231548656	0.999926075847366
PUSL1	0.793785813747438	0.119222551485823	1.23999306032069	0.0961477570325995	0.923403222342807	0.999926075847366
INTS11	6.676292319768	0.414699963937642	0.490505203660271	0.845454769578485	0.397856976018601	0.999926075847366
AL139287.1	0.0288016354168961	0.416421501377638	4.08876519326574	0.101845295998775	0.918879471540797	0.999926075847366
CPTP	0.927418370838669	2.70178165972571	1.88855852630199	1.43060520608599	0.152543394571412	0.999926075847366
TAS1R3	0.0337796291490993	0.845595635848016	4.0921207832758	0.206639950439367	0.836291057633111	0.999926075847366
DVL1	2.17042563509916	0.163253807157208	0.838806296179923	0.194626349254524	0.845685473776096	0.999926075847366
MXRA8	0.0993364533538692	1.75539092322309	4.09239811508259	0.428939432054171	0.667967302960877	0.999926075847366
AURKAIP1	12.2262702229715	0.294162767630475	0.474538176151902	0.619892734481097	0.5353284094629	0.999926075847366
CCNL2	18.0029282811805	0.324601788285679	0.336660807645747	0.964180507245864	0.334955435400552	0.999926075847366
MRPL20-AS1	2.12497099803406	0.440371904554279	0.886211330882059	0.496915226886087	0.619248833269413	0.999926075847366
MRPL20	16.1531302327504	0.161338657914862	0.369856056106079	0.436220132809151	0.66267702212245	0.999926075847366
AL391244.2	0.540792685998192	-1.11905420891446	1.81027691398783	-0.618167419728789	0.536464984005319	0.999926075847366
ANKRD65	0.399389591674423	0.121769114128815	1.98326608811068	0.0613982737156644	0.951042027143199	0.999926075847366
VWA1	0.37793798418503	0.642413182244694	2.69211730138967	0.238627485478839	0.81139445040107	0.999926075847366
ATAD3C	0.546591190204762	0.638937785549017	1.52060019516162	0.420187888691615	0.674348201661571	0.999926075847366
ATAD3B	5.15899166360541	0.957596070851033	0.519164445667849	1.84449470460017	0.0651110768476775	0.999926075847366
ATAD3A	3.07796323114098	0.0110045869827846	0.755756627811585	0.0145610194840767	0.988382397899256	0.999926075847366
TMEM240	1.15831099256848	-1.43495513754569	1.48455330418064	-0.96659051143851	0.33374877984713	0.999926075847366
SSU72	16.0069266809299	0.177232646628823	0.36113198735426	0.490769726401896	0.623589324146749	0.999926075847366
AL645728.1	0.641960054820443	0.179033721379152	1.74320239608243	0.102703921117537	0.918197961502982	0.999926075847366
FNDC10	0.779152853294606	-0.155087438304289	1.4653847030336	-0.105833941069012	0.915714106928673	0.999926075847366
AL691432.4	0.501768603731341	-0.0320642524951819	2.05346277812308	-0.0156147230116776	0.987541759850296	0.999926075847366
AL691432.2	1.11815910323872	0.212598039681589	1.24366205829955	0.170945184234592	0.864266867650177	0.999926075847366
MIB2	4.1044706809929	-0.340118453485305	0.674030381026024	-0.504604040203009	0.613836971583705	0.999926075847366
MMP23B	0.22043235068987	0.225612887883942	3.76867416235651	0.0598653208434631	0.95226290029334	0.999926075847366
CDK11B	8.38963051698299	-0.378978929869028	0.480812871038997	-0.788204627405429	0.430577022856559	0.999926075847366
FO704657.1	0.309434065204927	0.667255077065143	2.08742486750938	0.319654655576313	0.74923013717127	0.999926075847366
SLC35E2B	6.20467481167959	-0.323582237924233	0.556026683529819	-0.581954513171993	0.560597320150003	0.999926075847366
CDK11A	11.1143062189636	0.154613990740154	0.484348819687791	0.319220331412838	0.749559440619235	0.999926075847366
SLC35E2A	6.39645177676776	-0.232179883973603	0.672005667164383	-0.3455028660001	0.729716356027239	0.999926075847366
NADK	8.2149246357896	0.224913247944341	0.456467192625933	0.492725986834839	0.622206213218845	0.999926075847366
GNB1	96.4706917920556	0.262100353432932	0.160689757013959	1.63109558632392	0.102870151857761	0.999926075847366
AL109917.1	0.0337796291490993	0.845595635848016	4.0921207832758	0.206639950439367	0.836291057633111	0.999926075847366
CALML6	0.0980864117355579	0.876455563377477	4.09310249588857	0.21412988417902	0.83044577202367	0.999926075847366
TMEM52	0.106213817764225	1.4832400193732	4.0867647941354	0.362937456420707	0.716651605578012	0.999926075847366
CFAP74	9.52562391377933	-0.384255908543721	0.549015623895804	-0.699899769367306	0.483989901460569	0.999926075847366
AL391845.2	0.151239904778063	0.930751108954774	4.07908219052516	0.228176600882598	0.819508951439205	0.999926075847366
GABRD	2.88706689396012	-1.08521311063199	1.0712547709272	-1.01302989735365	0.311045880657485	0.999926075847366
PRKCZ	6.61845317224241	-0.419220771050067	0.532545624433836	-0.787201606427154	0.431163857002417	0.999926075847366
AL590822.2	0.0542099571910455	0.819867376075744	4.09360833321014	0.200279877638615	0.841261699039153	0.999926075847366
FAAP20	5.24255358384805	0.228779113935971	0.675755568625129	0.338553057581808	0.734946450808115	0.999926075847366
AL590822.1	0.119078661806347	1.280693476343	4.07644723120293	0.314169030949304	0.753392662447334	0.999926075847366
SKI	65.2257814599402	-0.182551381500928	0.33258927051605	-0.548879346641817	0.583088252709953	0.999926075847366
MORN1	4.59899207153028	0.0993914397736106	0.57646962573404	0.172414009926458	0.863112058779261	0.999926075847366
AL513477.2	0.416655874251992	-0.0564195720268037	2.7081756848806	-0.020833054643311	0.983378829663872	0.999926075847366
RER1	14.5542868954702	-0.450878919033355	0.346809398847586	-1.30007698906541	0.1935745834762	0.999926075847366
PEX10	2.33573065006148	-1.42332496281149	0.91304728973971	-1.55887321369439	0.119026391342549	0.999926075847366
PLCH2	0.396289058827758	0.141536610144209	1.96344587290953	0.0720858222256331	0.942533609095586	0.999926075847366
PANK4	1.38119516393152	0.438818077547348	1.03988405640097	0.421987504132043	0.673034138338235	0.999926075847366
HES5	0.0270102003922903	0.037179963253592	4.08069605256091	0.00911118171378118	0.992730429358954	0.999926075847366
AL139246.5	0.58776682098917	1.37430655877608	2.21641471916733	0.620058397415975	0.535219340648614	0.999926075847366
TNFRSF14-AS1	0.974392982638423	0.269305952573575	1.34619053993752	0.200050397461621	0.841441166202129	0.999926075847366
TNFRSF14	5.97093362278417	0.897371272074544	0.601621017813571	1.49158896631603	0.135806932486143	0.999926075847366
PRXL2B	1.07682850755509	-1.66214549503526	1.34017567926097	-1.24024448492592	0.214884979101068	0.999926075847366
MMEL1	0.120193020575364	1.03651618471093	4.07882216711984	0.254121445417866	0.799401736026542	0.999926075847366
AL831784.1	0.0669338035804003	0.13751073199757	4.08458800274647	0.0336657532914233	0.973143688397697	0.999926075847366
TTC34	0.358475308311401	0.994458562723068	2.07206996347341	0.479934838231069	0.631273728013973	0.999926075847366
PRDM16-DT	0.308482209595699	-0.383745738610741	2.7995366250375	-0.13707473414662	0.890971723165099	0.999926075847366
PRDM16	0.951033162352232	-0.418074323060869	1.30647870389297	-0.320000870902156	0.748967670356447	0.999926075847366
AL354743.1	0.0238649526837139	1.27030932947284	4.08927638627892	0.310644038083415	0.756071244771789	0.999926075847366
MEGF6	1.08222475105324	0.564787468798749	1.27240104331859	0.443875358138428	0.657132701272875	0.999926075847366
AL513320.1	0.0901167340986708	0.910722709730573	4.08314804976792	0.223044253754731	0.823501064410887	0.999926075847366
TPRG1L	5.63262958524262	-0.294611209964151	0.588030906539672	-0.501013138404273	0.616361876425373	0.999926075847366
WRAP73	5.20439600528541	0.799405469726918	0.598565742174345	1.33553495197203	0.181701323692463	0.999926075847366
TP73	0.122454301249881	-0.212458165421368	4.06865428350404	-0.0522182890502047	0.958354760259035	0.999926075847366
CCDC27	0.209252390725506	0.123835312786543	4.08099366236726	0.0303444021313941	0.9757923850819	0.999926075847366
SMIM1	0.638446385052769	1.28208388687897	1.43984911415735	0.890429333374482	0.373235397502074	0.999926075847366
LRRC47	3.05903537566455	1.24693304435701	0.832241570747398	1.49828257585979	0.134059849128834	0.999926075847366
AL365330.1	0.0139792028111391	0.354622249605647	4.08450323293924	0.0868213903580284	0.930813484777246	0.999926075847366
CEP104	8.0631248542604	-0.112551808753048	0.426039920886635	-0.264181367132956	0.791640168062867	0.999926075847366
DFFB	4.9177447208829	0.00368708305368536	0.521648967477559	0.00706813064638908	0.994360494640392	0.999926075847366
C1orf174	3.97754413243472	-0.886867085159099	0.722369381395892	-1.2277196514688	0.219552226807118	0.999926075847366
LINC01134	0.531385563940184	-0.851918871744843	1.61270980693393	-0.528253048429402	0.597323714513274	0.999926075847366
LINC01346	0.014822432605757	0.980056771428605	4.09883385718761	0.239106244745686	0.81102319960093	0.999926075847366
AL805961.1	0.108475098438742	0.124682905570689	4.0735927709537	0.0306076018348537	0.975582479604053	0.999926075847366
AJAP1	2.89177723704843	0.0381417018055843	0.793165141265944	0.0480879703622724	0.961646133375269	0.999926075847366
AL139823.1	0.0139792028111391	0.354622249605647	4.08450323293924	0.0868213903580284	0.930813484777246	0.999926075847366
AL365255.1	0.249116121255265	1.43712965439983	3.64321436739069	0.394467497510755	0.693235919111804	0.999926075847366
NPHP4	11.4689669604229	-0.514997435672007	0.382941203532894	-1.34484727921885	0.178674558537414	0.999926075847366
KCNAB2	10.9195925482291	0.79646275006331	0.521773783212218	1.52645222065396	0.126897280921321	0.999926075847366
CHD5	7.45491719124832	-0.0414717466476601	0.644043476098387	-0.0643927750016128	0.948657482802729	0.999926075847366
RPL22	64.3580683865262	-0.0675205717852664	0.432116047077849	-0.156255645310719	0.875831516729081	0.999926075847366
RNF207	0.51176554091194	1.18292568649157	1.84470167739767	0.641255819835503	0.521356488330495	0.999926075847366
ICMT	3.31462981624004	-0.400175468399025	0.66524542202591	-0.601545617826797	0.547476637620309	0.999926075847366
LINC00337	0.0238649526837139	1.27030932947284	4.08927638627892	0.310644038083415	0.756071244771789	0.999926075847366
GPR153	0.445753143337144	-0.77146929505489	2.08058679474483	-0.370794093764065	0.710790900779788	0.999926075847366
ACOT7	7.98496385080511	-0.553731788224236	0.690076281615344	-0.802421127890456	0.422309395567675	0.999926075847366
AL031848.2	0.0279584056222782	0.116915483706266	4.0816068301321	0.0286444747306742	0.977148140917138	0.999926075847366
HES2	0.177104967570969	0.843884460279752	3.97864710326435	0.212103370411357	0.832026390318723	0.999926075847366
ESPN	0.0279584056222782	0.116915483706266	4.0816068301321	0.0286444747306742	0.977148140917138	0.999926075847366
TNFRSF25	7.1510160302093	0.299218121484366	0.591506586434943	0.505857632605205	0.612956596428114	0.999926075847366
PLEKHG5	9.20072190229159	-0.255434574778073	0.475710185922007	-0.53695418415941	0.591299261781171	0.999926075847366
NOL9	8.50658183572665	0.191515644738374	0.438864778759435	0.436388732948091	0.662554712253141	0.999926075847366
TAS1R1	0.357356751300614	0.535320099071407	2.27079831770812	0.235740926394421	0.81363371007935	0.999926075847366
ZBTB48	5.1297939235773	-0.0750556058442671	0.515242995753335	-0.145670307918555	0.884181662142726	0.999926075847366
KLHL21	5.70416984202345	0.687179506002179	0.567345294563862	1.21121918624607	0.225811411382945	0.999926075847366
PHF13	1.82830598728232	-0.589381246149805	0.842279610491892	-0.699745356302293	0.484086345611029	0.999926075847366
THAP3	2.20610817072965	-0.715715243327759	0.803081377774801	-0.891211355580031	0.372815793533273	0.999926075847366
DNAJC11	12.7706113535487	0.304101587752621	0.423942920895562	0.71731729146513	0.473178340229192	0.999926075847366
AL591163.1	0.114255010966542	-0.0288425381828883	4.09097082133565	-0.00705029183597834	0.994374727597165	0.999926075847366
CAMTA1-DT	1.1544380443198	0.0155989071085388	1.34225585689722	0.0116214110956442	0.990727664228457	0.999926075847366
CAMTA1	65.6994293040226	-0.0743424773855845	0.193233756034801	-0.384728211628797	0.700438791201066	0.999926075847366
AL512330.1	0.0743218752178775	-0.263864430001606	4.07765557327484	-0.0647098376162487	0.948405029956292	0.999926075847366
AL359881.3	0.0854305854223103	0.768241619128676	4.09396370536511	0.18765227892028	0.851149241491502	0.999926075847366
VAMP3	6.62720355071972	-0.135878797417162	0.586697438481732	-0.231599438662612	0.816849143541097	0.999926075847366
Z98884.2	0.0617380347713776	0.123879990810721	4.07966072720179	0.0303652678725786	0.975775744297468	0.999926075847366
PER3	22.5381893802187	0.0398047828695307	0.473356672452527	0.0840904653636686	0.932984505331847	0.999926075847366
Z98884.1	2.59711271898652	0.244691439417626	0.986231440919101	0.248107522499577	0.804051215447387	0.999926075847366
UTS2	0.102486006000209	0.795198322567443	4.07909489823766	0.1949447959426	0.845436164796213	0.999926075847366
TNFRSF9	0.154814948025053	0.423798699454743	4.08566890238606	0.103728106603851	0.917385121119875	0.999926075847366
PARK7	24.2259722193197	-0.351580072680991	0.612896487602094	-0.573636951414942	0.566213501325683	0.999926075847366
AL034417.4	0.784641213340759	-1.9196857498319	1.46119476450937	-1.31377814680063	0.188920873773381	0.999926075847366
AL034417.3	0.33518650388696	0.594331769666519	2.45390672178613	0.242198191312636	0.80862659646064	0.999926075847366
ERRFI1	3.42790815181655	0.0442591662969287	0.81625388414845	0.0542223040605824	0.956758050751378	0.999926075847366
AL034417.2	0.0913828999828915	0.134069088698968	4.0835124301	0.0328318061947676	0.973808714202962	0.999926075847366
SLC45A1	1.08535487330626	-1.01752209660713	1.44106987798146	-0.706087964334105	0.480133435956953	0.999926075847366
RERE	223.021460308519	-0.0643477547419227	0.271442183247898	-0.237058787149366	0.812611184203938	0.999926075847366
RERE-AS1	1.08833469632744	-0.296052881471451	1.23363798869632	-0.239983596633818	0.810342973063991	0.999926075847366
ENO1	39.758679798188	0.408421377362047	0.454104904745474	0.899398736049696	0.368440312202022	0.999926075847366
ENO1-AS1	0.451051491661444	0.0278053356286638	2.24355116347967	0.0123934484228738	0.990111711985089	0.999926075847366
SLC2A7	0.179374589395001	-0.663500380245269	4.07191296393348	-0.162945619447702	0.870561251669006	0.999926075847366
SLC2A5	142.620791348167	0.622251685551656	0.602918527387468	1.03206595466217	0.302041221396235	0.999926075847366
GPR157	1.15715191305337	0.942890888894806	1.4483074172844	0.651029524286176	0.515027428414653	0.999926075847366
MIR34AHG	24.5728591014616	-0.139705457870098	0.364391902265836	-0.383393420658889	0.701428080900744	0.999926075847366
LNCTAM34A	2.10885632800673	-0.728263169787353	0.805407001971799	-0.904217579440479	0.365880040391517	0.999926075847366
H6PD	9.64574480032886	0.75636985811021	0.388045155980123	1.94918000251742	0.0512739322307853	0.999926075847366
SPSB1	1.51113192666769	0.134471643424785	1.03881654433865	0.129446959771318	0.89700399170101	0.999926075847366
LINC02606	0.135748418300383	0.331444865766027	4.08056684202821	0.0812252019381909	0.935262857482892	0.999926075847366
SLC25A33	10.5626375318595	-0.199348789300334	0.503074560640009	-0.396260922131948	0.691912552314555	0.999926075847366
TMEM201	1.97301765040955	0.132194359467595	0.948196646256039	0.139416607292975	0.889120949795209	0.999926075847366
PIK3CD	44.3093070996013	0.16845986116064	0.326064748429315	0.516645426934765	0.605403698336713	0.999926075847366
PIK3CD-AS1	0.0675592582981987	0.851105098979945	4.09115705163181	0.208035303518957	0.83520140211176	0.999926075847366
PIK3CD-AS2	2.09472419281332	1.30386883148731	0.85078257822349	1.53255234046976	0.125386192010663	0.999926075847366
CLSTN1	38.1088801332858	-0.476969538132661	0.277459871301897	-1.71905773578941	0.0856038595229037	0.999926075847366
CTNNBIP1	8.19860319733264	-0.23372915627567	0.568315044594466	-0.411266881809283	0.680876851078217	0.999926075847366
AL357140.1	0.0139792028111391	0.354622249605647	4.08450323293924	0.0868213903580284	0.930813484777246	0.999926075847366
AL357140.4	0.424392130365964	0.338078494679653	2.00008269093254	0.169032258622279	0.865771267760474	0.999926075847366
LZIC	7.21969120808162	-0.342256715656549	0.452031787567441	-0.757151875310287	0.448958878197942	0.999926075847366
AL357140.2	0.14784680997194	-1.02126465671487	4.06858734879334	-0.251012100555678	0.801804753748276	0.999926075847366
NMNAT1	5.35897967984205	-0.580749191788133	0.654055803278578	-0.887919943339725	0.374583816149045	0.999926075847366
RBP7	0.345828458715891	-0.310279492040334	2.35857286803402	-0.131553913913615	0.895337139974246	0.999926075847366
UBE4B	31.1745608764186	-0.0288624068844433	0.276528256802574	-0.104374168550339	0.916872421210454	0.999926075847366
KIF1B	37.1905471036841	-0.0288399068687409	0.230449300689826	-0.125146428226997	0.900407627779732	0.999926075847366
AL139424.3	0.204056356437888	1.24238612479915	3.82052328833836	0.325187423563513	0.745039226427582	0.999926075847366
AL139424.2	0.377833022381079	0.8792362467162	1.78915908365387	0.491424298011889	0.623126382280554	0.999926075847366
PGD	8.66273091618931	0.529753233134189	0.410543902000892	1.29036926514387	0.19692247811679	0.999926075847366
CENPS	0.586699763519567	0.185528219863133	1.52182396901494	0.121911747771475	0.902968911653723	0.999926075847366
CORT	1.99656078610649	-3.19356741279665	1.40016091032461	-2.28085742806251	0.0225568848120098	0.999926075847366
DFFA	6.54445209304242	0.637320713852749	0.490955968591994	1.29812193887878	0.194245436579686	0.999926075847366
AL354956.1	0.0337796291490993	0.845595635848016	4.0921207832758	0.206639950439367	0.836291057633111	0.999926075847366
PEX14	20.7532998021184	-0.104700850451831	0.326484173935214	-0.320691962461272	0.748443838874381	0.999926075847366
AL139423.2	0.0554427086295625	-0.470863576103959	4.07415244515301	-0.115573381811999	0.90799065974675	0.999926075847366
CASZ1	0.955735130564854	0.0339663850893249	1.28412326488243	0.0264510316246274	0.978897591019711	0.999926075847366
AL139423.1	0.0542099571910455	0.819867376075744	4.09360833321014	0.200279877638615	0.841261699039153	0.999926075847366
C1orf127	0.201238756585946	-1.55803698880599	3.07057391798556	-0.507409048087055	0.611867838391855	0.999926075847366
TARDBP	20.9781220826315	-0.119303251758708	0.309015709436371	-0.386075037985321	0.699441096185849	0.999926075847366
MASP2	0.0817562361861573	0.396998905681074	4.09478951679671	0.0969522130631124	0.922764344043483	0.999926075847366
AL109811.2	2.12561544478295	1.17391998746051	1.02279911422289	1.14775225275047	0.251070853423666	0.999926075847366
SRM	9.0319365519078	0.381417298888102	0.692183217017789	0.551035173218162	0.581609563198147	0.999926075847366
EXOSC10	10.3063869614309	0.95571360374404	0.410032148432117	2.33082602766272	0.0197625350933268	0.999926075847366
AL109811.1	2.00695904384578	1.57685329192682	1.04358468430582	1.51099696616928	0.130789223835973	0.999926075847366
EXOSC10-AS1	0.0681891600021846	0.314734954867691	4.08353856532178	0.0770740743188964	0.938564617332479	0.999926075847366
MTOR	22.3062593196887	0.219501864954296	0.285818617446195	0.767976092374799	0.442501388605594	0.999926075847366
MTOR-AS1	0.224623483890831	0.856307605310755	2.55971214808499	0.334532773910296	0.737977564018789	0.999926075847366
ANGPTL7	0.251102972909999	-0.581871488886779	3.55671889223161	-0.163597828930948	0.870047753940509	0.999926075847366
UBIAD1	3.31192063297538	0.510997666580496	0.623691427197307	0.819311672884098	0.412608614410431	0.999926075847366
AL031291.1	0.0675691138245687	0.914756763132861	4.09905873779418	0.223162638461023	0.823408928883463	0.999926075847366
DISP3	0.217656006589345	0.404301634838968	3.80812575239454	0.106168141791206	0.91544894722244	0.999926075847366
AL590989.1	0.0669338035804003	0.13751073199757	4.08458800274647	0.0336657532914233	0.973143688397697	0.999926075847366
AL031731.1	0.0562859384241803	-0.300643312696859	4.07772642887385	-0.0737281713084143	0.941226682324275	0.999926075847366
FBXO2	6.45392634643674	-0.924395481418211	0.791502955337605	-1.16789896384395	0.242847522153923	0.999926075847366
FBXO44	5.03813539167866	-0.814157736940409	0.930786514887597	-0.874698681081265	0.38173787795346	0.999926075847366
FBXO6	1.55610156987522	0.433633175994539	1.0772909778257	0.40252186727651	0.687299998452198	0.999926075847366
MAD2L2	1.36702569393802	0.894676335425573	1.10591805035964	0.808989721376395	0.418521058595116	0.999926075847366
DRAXIN	0.373624578151494	-1.13120732479342	3.3291226596374	-0.3397914226797	0.734013607720915	0.999926075847366
AGTRAP	3.56171852934031	-0.514290448719665	0.650789129178139	-0.790256667884336	0.4293778875403	0.999926075847366
C1orf167	0.0945694586904889	-0.0750935786443701	4.08204648404339	-0.0183960616171102	0.985322894286456	0.999926075847366
MTHFR	13.2191737966323	0.411223232238655	0.357473637443467	1.1503596046399	0.249995790623122	0.999926075847366
CLCN6	16.3990924252404	0.296826002283269	0.331775300939004	0.894659733389376	0.370969009947075	0.999926075847366
NPPA	0.64663172898031	1.32012863806288	1.72787072753756	0.764020488931041	0.444855032814735	0.999926075847366
AL021155.5	0.798029483942404	-0.96597525637857	1.38743718311464	-0.696229903691975	0.486284863177537	0.999926075847366
KIAA2013	6.64928549971239	-0.0732406496496437	0.558616338431782	-0.131110826180369	0.895687637040928	0.999926075847366
PLOD1	3.60319894588527	-0.264469141521335	0.705622238294773	-0.374802730368105	0.707807183515277	0.999926075847366
AL096840.2	0.121036250369982	1.66638031702837	4.09439202732213	0.40699090509861	0.684014668074231	0.999926075847366
MFN2	8.13896526886395	0.130434749104666	0.442005098612242	0.295097838269716	0.767919141045128	0.999926075847366
MIIP	3.44377621902052	-0.192530240577999	0.833221034505357	-0.231067427015084	0.81726241986756	0.999926075847366
TNFRSF8	0.968225515505672	2.70517962286845	1.4413241467229	1.87687109039222	0.0605357640093498	0.999926075847366
TNFRSF1B	51.6664358058616	0.121299219078594	0.32383686627397	0.374568900923015	0.707981105336972	0.999926075847366
VPS13D	76.8880386484147	0.212813578631272	0.225956773631751	0.941833144502675	0.346278072991022	0.999926075847366
LINC02766	0.0878269754140226	-0.775029147698809	4.07255682679748	-0.190305299756435	0.849069900937539	0.999926075847366
DHRS3	23.2575618582584	-0.416278023476624	0.354157428650917	-1.1754039017686	0.239833163238024	0.999926075847366
AC254633.1	0.32467656018411	1.61406267512709	2.3331500004739	0.691795501703385	0.48906576194882	0.999926075847366
AADACL4	0.0989356856184554	0.269512759861231	4.08164063367933	0.0660304970597775	0.947353545287339	0.999926075847366
PRAMEF26	0.0135051001961451	0.280204782971434	4.08592716635657	0.0685780170725101	0.945325517497775	0.999926075847366
LRRC38	0.236769002221679	0.00794409367205813	4.0841003081858	0.00194512697353092	0.99844801419768	0.999926075847366
PDPN	12.7197320269076	0.687863294787288	0.521136958462369	1.31992806040249	0.186859037894558	0.999926075847366
PRDM2	61.4804960078865	-0.0386625559640897	0.21893118320129	-0.176596843806131	0.859825073398704	0.999926075847366
KAZN	30.7241907598072	0.0134099702707945	0.559983115741342	0.0239470974996121	0.98089480666824	0.999926075847366
AL357873.1	0.200969920254683	1.0275983715151	3.84485530821533	0.267265810840638	0.789264508557275	0.999926075847366
KAZN-AS1	0.40312901910176	-0.332336137988615	1.65694954106386	-0.200571067345379	0.841033983223945	0.999926075847366
TMEM51-AS1	1.68283276216426	0.151763337609636	0.888488691352316	0.170810657565766	0.864372648709006	0.999926075847366
TMEM51	20.9963194172839	-0.00692592768789919	0.346131052005453	-0.0200095531671341	0.984035751766674	0.999926075847366
C1orf195	0.925382290546862	0.485736512789768	1.20215469434149	0.404054914959044	0.686172337531551	0.999926075847366
FHAD1	6.11054978905668	-0.951888891860979	0.632994632110918	-1.50378667301902	0.132636303743409	0.999926075847366
AL031283.2	0.106213817764225	1.4832400193732	4.0867647941354	0.362937456420707	0.716651605578012	0.999926075847366
AL031283.1	0.0948922092026786	-0.467284998614721	4.0759846598661	-0.114643463508538	0.908727727908897	0.999926075847366
EFHD2	27.6300816392244	0.411538509943792	0.388488428894355	1.05933273512171	0.289448271679706	0.999926075847366
CTRC	0.098804132853393	0.680038420345858	4.0728189316667	0.166969961531673	0.867393684322524	0.999926075847366
CELA2A	0.014822432605757	0.980056771428605	4.09883385718761	0.239106244745686	0.81102319960093	0.999926075847366
CELA2B	0.157035849194577	-0.847991476209362	4.07139114774863	-0.208280522660732	0.835009938829336	0.999926075847366
CASP9	3.73651223547256	-0.530113003902844	0.706870505011597	-0.749943589588799	0.453288680045175	0.999926075847366
DNAJC16	15.5748514423557	0.213386005779533	0.316461520534599	0.674287368078937	0.500128633369567	0.999926075847366
AL121992.3	0.014822432605757	0.980056771428605	4.09883385718761	0.239106244745686	0.81102319960093	0.999926075847366
AGMAT	3.57700641509937	-0.416310728974678	0.746043006416952	-0.558025107659823	0.576827239409754	0.999926075847366
AL121992.1	0.310938929697445	-0.708723080492572	2.37233717524552	-0.298744667447714	0.765134872776875	0.999926075847366
DDI2	26.6598983991	0.47383082437771	0.257873474718439	1.8374546854618	0.0661428001941609	0.999926075847366
PLEKHM2	23.3393593505418	-0.0578286599047018	0.334168032076524	-0.173052639252635	0.862610051594435	0.999926075847366
AL450998.3	0.85798994482889	-0.566502009654675	1.15397191169937	-0.490914903483596	0.623486635680226	0.999926075847366
SLC25A34	0.989297448206811	0.544959393856258	1.32316497463156	0.411860504400069	0.680441670944095	0.999926075847366
SLC25A34-AS1	0.121951364419272	1.26269513499319	4.0895008234124	0.308765101052005	0.757500218140229	0.999926075847366
FBLIM1	0.12748678697853	1.0337796071686	4.07691496750981	0.253569087265031	0.799828481002719	0.999926075847366
UQCRHL	0.19433165230024	0.341840456593326	3.13109325161601	0.109176070184718	0.913062840064017	0.999926075847366
AL450998.2	5.74277797081253	0.346829857828285	0.769854603983638	0.450513455441589	0.652340254299008	0.999926075847366
SPEN	45.7683119744735	-0.285550049735716	0.211803290155056	-1.34818514635288	0.177598840812857	0.999926075847366
ZBTB17	4.43786919782208	-0.308943148890227	0.678604131609662	-0.455262699561536	0.648920257662212	0.999926075847366
SRARP	0.156297789956245	0.357441327977691	4.08106623284407	0.0875852798224723	0.930206302212761	0.999926075847366
HSPB7	0.0754758056079184	1.64942788284174	4.09166751372165	0.403118747383625	0.686860869635327	0.999926075847366
FAM131C	0.0337796291490993	0.845595635848016	4.0921207832758	0.206639950439367	0.836291057633111	0.999926075847366
EPHA2	0.533424931444839	1.14225296025935	1.70616446692454	0.669485845241126	0.503185607069874	0.999926075847366
AL451042.2	0.171956895790221	0.797316477258961	4.09434128690574	0.194736203307938	0.845599468302139	0.999926075847366
AL451042.1	0.546409264846307	1.69432287738635	1.78223403173695	0.950673619297389	0.34177008397171	0.999926075847366
ARHGEF19	0.455545698070088	-0.303547159930321	1.68257576581891	-0.180406235544813	0.856833659384997	0.999926075847366
AL109627.1	0.173562217343476	1.68024208802789	4.0906023482085	0.410756642909513	0.68125098819435	0.999926075847366
CPLANE2	0.0944181065876846	-0.728556476069488	4.0735367160004	-0.178851088590364	0.85805462907066	0.999926075847366
FBXO42	32.5012448866624	-0.0642135394093761	0.31139214898768	-0.206214381506184	0.836623454451974	0.999926075847366
SZRD1	10.7074170086614	0.783172551518461	0.42115250766753	1.85959370361086	0.0629430308185779	0.999926075847366
SPATA21	0.990515889209597	0.546657710067204	1.3778213799802	0.396755136776189	0.691548036748633	0.999926075847366
NECAP2	8.53028057076324	0.216219311464678	0.434701106433665	0.49739765614715	0.618908658104039	0.999926075847366
LINC01772	0.726087451503914	-0.176771826854973	1.3451387980791	-0.13141530606909	0.895446781175606	0.999926075847366
AL137802.2	0.311349231784213	0.411981194566746	2.38285001896159	0.172894303581172	0.862734509309208	0.999926075847366
AL137802.1	0.285097386346324	0.621285063723347	2.88018200365283	0.215710348490267	0.829213534192049	0.999926075847366
NBPF1	9.2849218205692	-0.448528902548858	0.429984684272285	-1.04312762513381	0.296889187795761	0.999926075847366
CROCC	15.1385739452054	-0.311215915071338	0.397924187570016	-0.782098512211145	0.434156681044483	0.999926075847366
BX284668.5	4.28775963185089	-0.212529703019058	1.05671853223968	-0.201122339142295	0.840602914770163	0.999926075847366
BX284668.6	0.0274843030072842	-0.111839853616672	4.07859069093078	-0.0274212006282859	0.978123788949313	0.999926075847366
AL049569.1	0.74704296743025	-1.85324716784174	1.60060087388703	-1.15784465576428	0.246927436176913	0.999926075847366
ATP13A2	6.89551243000872	-0.245308372630261	0.517108413522956	-0.474384802519502	0.635225528409022	0.999926075847366
SDHB	16.056632183074	-0.215419316628281	0.415089463533092	-0.518970813652336	0.603781094422829	0.999926075847366
PADI2	53.0590796195586	0.418731913922103	0.409476304073265	1.02260352981789	0.306495339986458	0.999926075847366
AL590644.1	0.0603426724067383	0.0436216641429333	4.08097016825615	0.0106890426404596	0.991471540311816	0.999926075847366
PADI1	0.77616300161815	-0.0333483239988252	1.36289377221182	-0.0244687624808093	0.98047870018058	0.999926075847366
PADI3	0.0821683628133237	0.0962207999354144	4.08126113149973	0.0235762419593221	0.98119062305317	0.999926075847366
PADI4	0.449748371367942	-0.375153178970415	2.2050230276968	-0.170135719336352	0.864903403034137	0.999926075847366
PADI6	0.0283275328019021	0.505185712003613	4.09652704000833	0.123320487591017	0.901853317909168	0.999926075847366
RCC2	34.8587451414945	0.312140203395089	0.238981350159493	1.30612787645049	0.19150907449988	0.999926075847366
ARHGEF10L	19.8388899132432	-0.0935238962353098	0.315529085675603	-0.29640340773992	0.766922023195468	0.999926075847366
LINC02810	0.11921021457141	0.775536507407849	4.09214629789862	0.189518274995715	0.849686633257826	0.999926075847366
ACTL8	0.0337796291490993	0.845595635848016	4.0921207832758	0.206639950439367	0.836291057633111	0.999926075847366
AL357509.1	0.0980864117355579	0.876455563377477	4.09310249588857	0.21412988417902	0.83044577202367	0.999926075847366
IGSF21	95.5107987337705	-0.0249738494335224	0.208251249574385	-0.119921726686216	0.904545153271373	0.999926075847366
IGSF21-AS1	0.413046954809272	-1.08935644183641	1.95162478059371	-0.55817924258218	0.576721993673007	0.999926075847366
AL591896.1	0.171040331116023	1.71265690329427	4.0940493852783	0.418328344902916	0.675707068339243	0.999926075847366
PAX7	0.335364437912	0.392592978164291	2.78414204372223	0.141010398176171	0.887861727867892	0.999926075847366
ALDH4A1	0.88347070757058	0.480439117716069	1.23942584919782	0.387630383880582	0.698289580556474	0.999926075847366
IFFO2	2.13273448346556	-0.0189780851558705	0.788022864273721	-0.0240831656240858	0.980786271314711	0.999926075847366
AL137127.1	0.0337796291490993	0.845595635848016	4.0921207832758	0.206639950439367	0.836291057633111	0.999926075847366
UBR4	26.080414324076	-0.0121551803149345	0.285760950293416	-0.042536183836363	0.966071267311535	0.999926075847366
EMC1-AS1	5.8184280378589	0.493184027087554	0.578262103053907	0.852872814045672	0.393729839173445	0.999926075847366
EMC1	7.85027636608902	0.261896129213484	0.504891999549318	0.518717130489809	0.603958013990344	0.999926075847366
MRTO4	5.11830325560947	-0.219164378503463	0.769297732481947	-0.284888891842153	0.775729266527955	0.999926075847366
AKR7A3	0.0535098178952279	1.41265781874744	4.09377566638306	0.345074555586371	0.730038321622283	0.999926075847366
AKR7A2	3.54921329664993	0.265991306846663	0.662706421834526	0.401371252915185	0.688146811026599	0.999926075847366
SLC66A1	1.88454053860841	0.924655378393169	0.892991014784438	1.03545877067573	0.300454711407527	0.999926075847366
CAPZB	149.210356914074	-0.136116561020183	0.291227308284633	-0.467389414206819	0.640221294867894	0.999926075847366
MICOS10	73.3629466510393	-0.172172392410333	0.493856991976868	-0.348628034446047	0.72736857823489	0.999926075847366
AL031727.2	0.112914888429595	-0.10020431579917	4.07569324882171	-0.0245858335457751	0.980385319078097	0.999926075847366
NBL1	9.4311517025967	-0.739139295249712	0.55335883108609	-1.33573235616207	0.181636769609203	0.999926075847366
HTR6	0.029644865211514	1.00849749231536	4.09848576800725	0.246065876375046	0.805631237765011	0.999926075847366
TMCO4	10.6415011827096	-0.0487598682668219	0.514483624100012	-0.0947743834453773	0.924494034314266	0.999926075847366
OTUD3	7.19896906072848	0.123271181457352	0.450760854636004	0.273473572936797	0.784489204093665	0.999926075847366
PLA2G5	0.014822432605757	0.980056771428605	4.09883385718761	0.239106244745686	0.81102319960093	0.999926075847366
PLA2G2D	0.0405153005884354	-0.116622841755459	4.07810297125619	-0.0285973263984395	0.977185744438763	0.999926075847366
Z98257.1	0.385710678623115	1.01518556063482	2.39664725572097	0.423585723018477	0.67186796922692	0.999926075847366
PLA2G2C	0.132003176006697	-0.722303175397431	4.07298185539872	-0.177340140722705	0.859241222707229	0.999926075847366
UBXN10-AS1	0.114692635540639	-0.214067481053378	4.07810052104159	-0.0524919579468096	0.958136703130951	0.999926075847366
UBXN10	0.289104126767013	0.00527017303186504	2.42813212589133	0.00217046386218808	0.998268221754289	0.999926075847366
VWA5B1	0.0472847293452445	0.247827720405259	4.08679648992644	0.060641072051454	0.951645062928553	0.999926075847366
LINC01141	47.6414008046177	-0.53630956207621	0.633803446577493	-0.846176468386619	0.397454307173783	0.999926075847366
AL139254.1	0.241541092916271	-0.502243562462734	2.98999844688034	-0.167974522858618	0.86660332208796	0.999926075847366
AL139254.3	0.014822432605757	0.980056771428605	4.09883385718761	0.239106244745686	0.81102319960093	0.999926075847366
CAMK2N1	32.106467326108	-0.724711403317494	0.610522607166288	-1.18703450914162	0.235214008831713	0.999926075847366
MUL1	2.2576423974566	0.822110277309738	0.915118150789017	0.898365174596211	0.368990896510241	0.999926075847366
FAM43B	0.539922348285912	0.304423909091723	2.22893072227788	0.136578452640562	0.8913640091775	0.999926075847366
PINK1	9.65198792501733	-0.89633322860292	0.75361897745153	-1.1893718913953	0.234293356747943	0.999926075847366
PINK1-AS	1.53650307526823	-0.237644677662554	1.02198533723471	-0.232532374980616	0.816124544638534	0.999926075847366
DDOST	14.2950522011591	-0.0734364044576084	0.472127526474997	-0.155543577401428	0.87639280216099	0.999926075847366
KIF17	1.56293923923167	-0.492913075243526	1.05986421683542	-0.46507190960299	0.641879961361066	0.999926075847366
SH2D5	0.904674414952956	-0.823354649002736	1.96942636765976	-0.418068257094129	0.675897212597043	0.999926075847366
AL663074.1	0.0135051001961451	0.280204782971434	4.08592716635657	0.0685780170725101	0.945325517497775	0.999926075847366
HP1BP3	75.3411681620155	-0.0607140934095161	0.268454647046958	-0.226161454373691	0.821075848869635	0.999926075847366
EIF4G3	265.561105275421	0.0254888389087459	0.30640598301737	0.0831864921753207	0.933703253193506	0.999926075847366
AL031005.2	0.136773797025029	1.36255393023062	4.09263318130295	0.332928427706493	0.739188310164653	0.999926075847366
ECE1	3.16463702903451	-0.238629582158178	0.749953194056733	-0.318192633952734	0.750338819892968	0.999926075847366
NBPF3	3.40106892447429	-0.862855205059412	0.931831575628418	-0.925977641911856	0.354457599568759	0.999926075847366
ALPL	0.498796842426203	0.59447934911276	1.89805326176506	0.313204777277923	0.754125089156472	0.999926075847366
RAP1GAP	3.54993397446571	-0.142798647472975	0.747039678320316	-0.19115269458518	0.848405964393289	0.999926075847366
USP48	34.5019952627017	-0.291814978830873	0.287437702782107	-1.01522860782145	0.309996866715444	0.999926075847366
LDLRAD2	0.014822432605757	0.980056771428605	4.09883385718761	0.239106244745686	0.81102319960093	0.999926075847366
HSPG2	0.126592390658521	-0.23347453700184	4.06757498510077	-0.0573989509368703	0.954227398657383	0.999926075847366
CELA3B	0.0436240680226531	0.431815159676651	4.09115685295785	0.105548424369126	0.915940647454706	0.999926075847366
CELA3A	0.0859274781646395	0.421393035925002	4.09692028138114	0.10285604966249	0.918077219913517	0.999926075847366
LINC01635	0.0135051001961451	0.280204782971434	4.08592716635657	0.0685780170725101	0.945325517497775	0.999926075847366
LINC00339	1.70158323911695	-0.300856529621911	0.995218456963585	-0.302301999643199	0.762421854117702	0.999926075847366
CDC42	53.5296747703845	-0.0165459863000544	0.206899681583705	-0.0799710573423982	0.936260275119151	0.999926075847366
CDC42-AS1	0.455408946408181	-1.25945830162894	1.96325723308243	-0.641514662676942	0.521188357535257	0.999926075847366
CDC42-IT1	1.47103480566956	0.654188395367009	1.02268044953144	0.639680161742349	0.522380555361726	0.999926075847366
WNT4	0.061709108178567	1.04577597059068	4.07698502650569	0.256507189452937	0.797559229724607	0.999926075847366
ZBTB40	14.7768310773082	0.120762628143519	0.371761294034498	0.324839164489009	0.74530280156846	0.999926075847366
EPHA8	0.0661716882967552	0.437631815321222	4.0774647114073	0.107329393703122	0.914527666419791	0.999926075847366
C1QA	155.029042962372	-0.0469984863797564	0.6030205569125	-0.0779384481026506	0.937877015250439	0.999926075847366
C1QC	191.698208766925	0.181211541002582	0.585747318981352	0.309368109985923	0.757041525864154	0.999926075847366
C1QB	248.856434729486	0.171536786240112	0.569518929693458	0.301195934492364	0.76326508977801	0.999926075847366
EPHB2	19.4637255979032	-0.618572901223237	0.425751134130624	-1.4528978354605	0.146252122040699	0.999926075847366
AL512444.1	0.0386873852894709	1.3904565915367	4.09398191858777	0.339634277626792	0.73413196117476	0.999926075847366
TEX46	0.125096612127848	0.00966729726913637	4.08251456854022	0.00236797618400002	0.998110630128152	0.999926075847366
KDM1A	19.6740216420435	0.438262922902229	0.325653797434069	1.3457939884486	0.178368964704704	0.999926075847366
AL031428.1	7.10754634955263	0.324008661505188	0.472295361027984	0.686029735290985	0.492694357630294	0.999926075847366
LUZP1	37.8627694704744	-0.0848411639025345	0.221689766984233	-0.382702210646324	0.701940575164863	0.999926075847366
LINC01355	4.30672449995334	0.255790943660279	0.642008551991255	0.398422953817231	0.690318440778813	0.999926075847366
AL109936.6	0.708479036661787	-1.52570215074292	1.47875864906062	-1.03174520853158	0.302191492951045	0.999926075847366
HNRNPR	38.4939209930447	0.102300679278046	0.255915309962017	0.399744272014166	0.689344880373548	0.999926075847366
ZNF436	1.48972452547275	-0.453886620366038	1.13221351297185	-0.40088429891167	0.688505310274721	0.999926075847366
ZNF436-AS1	1.40907659691707	-0.418134320822155	1.37177805677939	-0.304811932772737	0.76050939271608	0.999926075847366
TCEA3	0.343205907541161	-0.667076244641917	2.7110649849607	-0.246056899536692	0.805638186664415	0.999926075847366
ASAP3	0.754508077917514	-0.275612636517731	1.31446958531028	-0.209675932861293	0.833920610774651	0.999926075847366
E2F2	0.112309233049538	0.396650341088693	4.06990381498017	0.0974593894894357	0.922361583147033	0.999926075847366
ID3	1.20780504048396	0.469886322729488	1.38999335379282	0.338049330557825	0.735326013314811	0.999926075847366
MDS2	0.0274843030072842	-0.111839853616672	4.07859069093078	-0.0274212006282859	0.978123788949313	0.999926075847366
RPL11	163.492395762295	0.0947848573780559	0.556525626317768	0.170315350984278	0.86476213929502	0.999926075847366
ELOA-AS1	8.75530145629593	0.627409389300178	0.513929161299473	1.22080908527115	0.222158313100224	0.999926075847366
ELOA	8.49568745035351	0.165161942615581	0.449702079889839	0.367269688092259	0.713417862004559	0.999926075847366
PITHD1	8.25436775867963	-0.251557501997481	0.652860879174439	-0.385315631586906	0.700003581628856	0.999926075847366
LYPLA2	3.37580985799239	0.301322774644304	0.665555989179656	0.452738431541583	0.650737102348092	0.999926075847366
GALE	3.16489568154319	1.25459157573285	0.974177316121672	1.28784724810422	0.197799141461336	0.999926075847366
HMGCL	6.90815182704482	0.072174718070839	0.461581068762834	0.156364120964249	0.875746016589073	0.999926075847366
FUCA1	7.9128015688865	-0.328285971174753	0.475916764658742	-0.689797030810948	0.49032183616294	0.999926075847366
CNR2	0.105559212882044	0.354552428742595	4.07345906969777	0.0870396443602663	0.930640000023585	0.999926075847366
AL590609.3	0.0279584056222782	0.116915483706266	4.0816068301321	0.0286444747306742	0.977148140917138	0.999926075847366
PNRC2	11.4760065754255	-0.298129949230539	0.442526309315985	-0.673699942702525	0.500502098310865	0.999926075847366
SRSF10	28.2142344658999	0.12641024859425	0.279019594149115	0.453051510521134	0.650511650363809	0.999926075847366
AL591178.1	0.0135051001961451	0.280204782971434	4.08592716635657	0.0685780170725101	0.945325517497775	0.999926075847366
MYOM3	0.27936143910885	1.21987848229911	4.06075936845029	0.300406493370884	0.763867111298221	0.999926075847366
IL22RA1	0.142318587145106	0.822758139166603	4.08977641704179	0.201174356558523	0.840562242078193	0.999926075847366
IFNLR1	7.50737559691245	1.9203006892028	0.619852506204165	3.09799616841478	0.00194833947629777	0.999926075847366
LINC02800	0.176298456732357	-0.214321157986478	3.16994247234507	-0.0676104250648835	0.946095756389527	0.999926075847366
AL138902.1	1.13888350498824	0.116291542929369	1.19178035245541	0.0975779997461573	0.922267394781733	0.999926075847366
GRHL3	0.512689793322459	0.384009925826509	2.21986127999988	0.172988253494169	0.862660660779184	0.999926075847366
STPG1	3.76392691720148	-0.572164661879334	0.724275704871933	-0.789981850876117	0.429538367628797	0.999926075847366
NIPAL3	12.1226493545233	0.206644119123464	0.570116517165751	0.362459449781888	0.717008720691406	0.999926075847366
RCAN3AS	1.48661623355859	-0.508461544110797	1.28247266113561	-0.396469694457707	0.691758560380501	0.999926075847366
RCAN3	7.14596391796259	-0.763184861908384	0.633340465030382	-1.2050151601663	0.228197449458045	0.999926075847366
NCMAP-DT	0.409262770073695	0.464620417959664	1.87412267214516	0.247913557028713	0.804201290300436	0.999926075847366
NCMAP	4.89805594822972	0.541073132401478	0.645958354907998	0.837628506993368	0.402239377310362	0.999926075847366
SRRM1	41.1382079274375	0.0285446232196775	0.217272557399256	0.131377029668889	0.895477058821906	0.999926075847366
AL445648.1	0.080230984226096	-0.0569280709421362	4.07629551918805	-0.0139656388194042	0.988857394612653	0.999926075847366
CLIC4	9.85111633210448	0.483883677380017	0.708101346018218	0.683353703676716	0.494383366804737	0.999926075847366
RUNX3	6.35323267297365	0.470940160876122	0.675791516978202	0.696871962793982	0.485882925359215	0.999926075847366
AL050344.1	0.402659096724579	0.52494264397609	2.01675214222662	0.260291105180888	0.794639233243281	0.999926075847366
SYF2	12.2686648845469	0.585798014964084	0.433516127528691	1.35127156238337	0.176608458053239	0.999926075847366
AL031432.4	1.17717774779394	-2.03941368681534	1.20415408000197	-1.69364844639484	0.0903321062644434	0.999926075847366
AL031432.5	0.108871412013818	-0.630462139286783	4.07412418747752	-0.154747894338766	0.877020070527613	0.999926075847366
RSRP1	75.0205116224701	0.214076733028116	0.3703583978259	0.578025864364902	0.563246657263429	0.999926075847366
AL031432.3	0.11921021457141	0.775536507407849	4.09214629789862	0.189518274995715	0.849686633257826	0.999926075847366
RHD	1.19747588390813	1.28243247420784	1.12076988712541	1.14424244346631	0.252523105558985	0.999926075847366
TMEM50A	20.3907162486117	-0.370674545377694	0.383214813899807	-0.967276138428739	0.333406008927079	0.999926075847366
RHCE	0.262162362837843	-0.103221542893919	2.4816188508781	-0.0415944385889055	0.966822006769921	0.999926075847366
MACO1	26.9793027359547	0.152646355849787	0.284400333420238	0.536730579792367	0.591453729795209	0.999926075847366
LDLRAP1	4.01345048543576	-0.0402676473553557	0.685643717311701	-0.0587296963986466	0.953167405848779	0.999926075847366
AL606491.1	0.790992125623656	-0.239675236031193	1.38273386842263	-0.173334320873043	0.862388647817188	0.999926075847366
MAN1C1	32.2658952845039	-0.0127485680909694	0.373894949158713	-0.034096657683273	0.97280007371937	0.999926075847366
AL031280.1	1.08319024353286	-0.266716890487539	1.07890297371024	-0.247211192282034	0.804744783891565	0.999926075847366
SELENON	7.19483670544691	0.251099828306968	0.524101968022961	0.479104913981103	0.631863994083762	0.999926075847366
AL020996.1	0.253751565137537	1.12217630616042	2.99978337458322	0.374085780882872	0.708340497192578	0.999926075847366
MTFR1L	4.70262955736933	0.419164878829296	0.606994424096425	0.690558038409113	0.489843325036994	0.999926075847366
AUNIP	0.353752920495323	-0.922730613638075	2.04022258807603	-0.452269580305073	0.651074787590985	0.999926075847366
AL033528.2	1.05142368266727	-1.02828200521415	1.46427967351113	-0.702244266457976	0.482526843904524	0.999926075847366
PAQR7	2.66883181322465	-0.00892725318448279	0.920968113974658	-0.00969333579417326	0.992265958143415	0.999926075847366
STMN1	39.5622275911907	-0.58730676363016	0.734910144949511	-0.799154519319513	0.424200820034007	0.999926075847366
PAFAH2	4.49512778795571	0.214208875883336	0.617475459426744	0.346910751857579	0.728658368880514	0.999926075847366
EXTL1	0.740491428632556	0.187014054157337	1.49103897421185	0.125425329177724	0.900186836665089	0.999926075847366
AL391650.2	0.0845140207481122	1.70237866848319	4.09285065764266	0.415939600753404	0.67745420078706	0.999926075847366
TRIM63	0.26812323401076	0.797820388450567	4.09394531551927	0.194878125368749	0.845488359294491	0.999926075847366
PDIK1L	7.66604207664564	0.355954062129019	0.49308187760817	0.721896460392487	0.470358137638905	0.999926075847366
FAM110D	0.0139792028111391	0.354622249605647	4.08450323293924	0.0868213903580284	0.930813484777246	0.999926075847366
C1orf232	0.142318587145106	0.822758139166603	4.08977641704179	0.201174356558523	0.840562242078193	0.999926075847366
ZNF593	3.85365176246057	1.04714754163523	0.911289008041344	1.14908391563494	0.250521380030718	0.999926075847366
CNKSR1	0.161166595600903	0.850362199424287	4.09676016623176	0.207569436559538	0.835565170665766	0.999926075847366
CEP85	3.37256829883847	-0.231371807593684	0.619027475682577	-0.37376662051803	0.708577955468923	0.999926075847366
SH3BGRL3	28.0195968744881	0.96084507246212	0.560677562713244	1.71372128360617	0.0865799261093477	0.999926075847366
UBXN11	2.17438031827592	1.33506447922809	0.842501763549111	1.58464294911861	0.11304748086872	0.999926075847366
CD52	3.02747136247629	0.60095004532646	1.16401858481376	0.516271864699318	0.605664543893327	0.999926075847366
CRYBG2	0.140393147348599	-0.043609159645337	4.08269025658748	-0.0106814764051652	0.991477576949515	0.999926075847366
ZNF683	0.924851090490641	0.919422930735923	1.76671690997674	0.520413273651198	0.602775560504412	0.999926075847366
LIN28A	0.0711050455588825	0.184112775706396	4.08661822136511	0.0450525999086096	0.96406538282214	0.999926075847366
DHDDS	7.75944976370956	0.0318165630306505	0.436589997608467	0.0728751533588351	0.941905466105997	0.999926075847366
AL513365.2	1.25631015763848	0.811469719067892	1.11015394983898	0.730952422576694	0.464808214135361	0.999926075847366
HMGN2	16.1529468837445	-0.0407446117888965	0.437322797345009	-0.0931682776115435	0.925769875542273	0.999926075847366
RPS6KA1	27.4327131198401	0.371694473829137	0.264770091199146	1.40383859878482	0.160366917112802	0.999926075847366
AL512408.1	0.0279584056222782	0.116915483706266	4.0816068301321	0.0286444747306742	0.977148140917138	0.999926075847366
ARID1A	75.851534606129	-0.0529612686883982	0.182535730342668	-0.290141927769298	0.771707660957605	0.999926075847366
PIGV	0.869862472881268	-0.314085308876436	1.43736634903635	-0.218514444203461	0.827028305381258	0.999926075847366
ZDHHC18	2.4176453935619	0.702536668575461	0.78057772990334	0.90002140935081	0.368108857378365	0.999926075847366
GPN2	2.98923028531548	-1.00204503611297	0.743358671837694	-1.34799669940726	0.177659444188311	0.999926075847366
GPATCH3	1.27561771178528	1.05930211682933	1.01147541081065	1.04728410152883	0.294968566432355	0.999926075847366
NUDC	15.5760069136663	-0.245597710276189	0.386032894836541	-0.636209280507515	0.524640025053195	0.999926075847366
KDF1	0.120935841220996	0.250205152346354	4.08070084372197	0.0613142599588712	0.95110893436484	0.999926075847366
TRNP1	1.73760063784142	0.0869820091215299	1.02472928199858	0.0848829155656451	0.932354474165787	0.999926075847366
TENT5B	0.162422540908067	0.395537906911587	4.01393515427215	0.0985411800912141	0.921502574075094	0.999926075847366
SLC9A1	4.9477920724027	0.95242102066826	0.519720295352803	1.83256461058871	0.066867345066662	0.999926075847366
AL590640.1	0.0238649526837139	1.27030932947284	4.08927638627892	0.310644038083415	0.756071244771789	0.999926075847366
WDTC1	12.420675398248	0.0120415219268173	0.51844389580885	0.0232262777595843	0.981469777637912	0.999926075847366
TMEM222	7.02041256126049	-0.0946462792029806	0.621799067869608	-0.152213607407382	0.879018461861162	0.999926075847366
SYTL1	0.702719783586524	0.288716124184379	1.97474036819131	0.146204599265279	0.883759874888999	0.999926075847366
MAP3K6	0.966271510311733	2.20129923572065	1.41051191990942	1.56063852041889	0.118609064634805	0.999926075847366
GPR3	0.177318863323107	0.678941631696803	4.07462933590642	0.166626599802303	0.867663862674933	0.999926075847366
WASF2	125.041582905212	0.248477714475058	0.205465530850685	1.20934014307067	0.226532194482623	0.999926075847366
FO393419.2	1.02590090768676	-0.824992301605868	1.57162805217631	-0.524928465398323	0.599632920331875	0.999926075847366
BX293535.1	0.268394703126121	1.35024684363014	2.9723782955439	0.454264803929699	0.649638245243771	0.999926075847366
AHDC1	13.4648852281279	-0.498902351311112	0.378128942767279	-1.31939741946218	0.187036284033085	0.999926075847366
FGR	6.41671557170141	1.72762938804783	0.793941315983464	2.17601648039666	0.0295540282681169	0.999926075847366
IFI6	10.9609693913245	-0.154204160689859	0.600513983599959	-0.256786960672316	0.797343236513036	0.999926075847366
AL445490.1	0.142773466672911	0.536999178563447	4.074067142738	0.131809113534283	0.895135277892774	0.999926075847366
AL020997.5	0.014822432605757	0.980056771428605	4.09883385718761	0.239106244745686	0.81102319960093	0.999926075847366
FAM76A	5.79207103370298	-0.684483368291242	0.561331288795882	-1.21939286470123	0.222695116825519	0.999926075847366
STX12	30.0983242810574	0.418050550552213	0.251276531167338	1.66370710631074	0.0961709754661248	0.999926075847366
AL020997.3	0.0965166928040867	-0.0578374239311643	4.08021568642641	-0.0141750898423265	0.988690293417286	0.999926075847366
AL020997.4	0.0513492556909982	0.368397244940416	4.0743334339963	0.0904190221316951	0.927954241131962	0.999926075847366
PPP1R8	5.56269390224604	-0.110674849225486	0.508549743586965	-0.217628365014719	0.827718682068292	0.999926075847366
THEMIS2	15.6339084149804	0.882722481780126	0.409491745785462	2.1556539072282	0.0311106998389949	0.999926075847366
RPA2	11.7445515642353	0.316106806583968	0.376947131481908	0.838597193567291	0.40169538605759	0.999926075847366
SMPDL3B	0.395946138843222	1.3851818286598	1.93177411159174	0.717051657514156	0.473342222956984	0.999926075847366
AL512288.1	0.746446898290173	-0.000819958111296864	1.58607192719705	-0.000516974102647359	0.999587514363536	0.999926075847366
XKR8	1.27663732182572	0.908450660242889	1.24242501395455	0.731191540768609	0.464662166406019	0.999926075847366
EYA3	40.5845028916785	-0.212004605965644	0.317888884603094	-0.666914183647364	0.504826950530358	0.999926075847366
PTAFR	33.7089082556628	-0.382989583146178	0.348511672286879	-1.09892899894302	0.271799036609647	0.999926075847366
DNAJC8	15.5081270154955	-0.0127230273300623	0.355873613539305	-0.0357515332579078	0.971480479193978	0.999926075847366
ATP5IF1	27.97068154957	-0.26610235640216	0.534129997169631	-0.49819773802678	0.618344676617515	0.999926075847366
AL353622.1	1.07178087152343	-0.25937003126014	1.19691167508018	-0.216699391158303	0.82844262251632	0.999926075847366
SESN2	3.40822499154749	-0.0131475259641893	0.776676911648495	-0.016927921722668	0.986494117642721	0.999926075847366
MED18	1.26140562533481	-0.26632566295747	1.16888368203112	-0.227846163866954	0.819765836850749	0.999926075847366
PHACTR4	45.3190643646549	0.0165863951423975	0.220250558145101	0.0753069380712775	0.939970501377551	0.999926075847366
RCC1	4.0719545458211	1.46820718758239	0.904829915329853	1.62263333993236	0.104667809017517	0.999926075847366
SNHG3	10.6118381325461	0.780044446876883	0.495331072242261	1.57479409346517	0.115303980235183	0.999926075847366
TRNAU1AP	8.45023793471598	0.102496402669941	0.444788892723393	0.230438314325627	0.817751191604693	0.999926075847366
SNHG12	7.18254542278233	1.2249061913777	0.532546595977138	2.30009204946695	0.0214430056179128	0.999926075847366
TAF12	7.37852333763643	-0.0212801081665505	0.438029136636606	-0.0485814901034877	0.96125282130264	0.999926075847366
RAB42	1.02327455768271	1.55961782008066	1.2061578087813	1.29304624048862	0.195995066756891	0.999926075847366
LINC01715	0.853367696601774	-0.932428824348073	1.47665145363026	-0.631448147127578	0.527747543274338	0.999926075847366
AL360012.1	1.21120549167519	-0.657746485879435	1.26634220173506	-0.519406590871119	0.603477236165477	0.999926075847366
GMEB1	7.307420319026	0.640229228073616	0.43478941098288	1.47250418685754	0.140884777223988	0.999926075847366
YTHDF2	23.5986836653389	0.0381125563572154	0.278525080734233	0.136837071393158	0.891159580506399	0.999926075847366
OPRD1	0.602191972512046	-0.889941207647656	1.48564612684561	-0.599026370793442	0.549155299374859	0.999926075847366
AL009181.1	0.280556749096122	-0.0589296602115119	2.87810666237728	-0.0204751481179772	0.983664336849101	0.999926075847366
EPB41	68.6919476729546	0.0075773412165782	0.265563356164336	0.028533082749147	0.977236982545987	0.999926075847366
TMEM200B	0.142409609188319	0.966336536384596	4.08141926237721	0.236764829649419	0.812839237701615	0.999926075847366
SRSF4	40.0999071225967	0.0992109776866583	0.237864934354506	0.417089546871998	0.676612910496429	0.999926075847366
MECR	4.6548146931666	-0.171447162789532	0.651164342530011	-0.263293229668254	0.792324577594625	0.999926075847366
AL590729.1	0.0238649526837139	1.27030932947284	4.08927638627892	0.310644038083415	0.756071244771789	0.999926075847366
PTPRU	1.18472140151898	0.0892933996908026	1.20950657486008	0.0738263036735724	0.941148596827508	0.999926075847366
LINC01756	0.0603426724067383	0.0436216641429333	4.08097016825615	0.0106890426404596	0.991471540311816	0.999926075847366
MATN1	0.181005972434577	1.34031612003759	4.09236751487881	0.32751606867285	0.743277591498763	0.999926075847366
MATN1-AS1	0.300938256425006	0.740817064660148	2.36687973357945	0.312993116697064	0.754285891692564	0.999926075847366
AL137857.1	0.141727587022875	1.15138666573828	4.08676231883624	0.281735656715694	0.77814621140238	0.999926075847366
LAPTM5	112.943031789365	-0.0624438304798662	0.262556079355635	-0.237830449910419	0.81201260056246	0.999926075847366
AL137027.1	0.0845140207481122	1.70237866848319	4.09285065764266	0.415939600753404	0.67745420078706	0.999926075847366
SDC3	8.000670661702	-0.364352711031496	0.560099388332274	-0.650514388377348	0.515360010711204	0.999926075847366
PUM1	100.037006421863	-0.109211105287343	0.180228069930548	-0.605960577225445	0.544540931919337	0.999926075847366
NKAIN1	1.14565424892763	-1.44239255842345	1.34574335843142	-1.07181844843336	0.283801585185905	0.999926075847366
SNRNP40	12.7154893633826	0.197323106084892	0.339698244330279	0.580877615290353	0.561322939924278	0.999926075847366
ZCCHC17	14.9066954657699	-0.3406802059086	0.340008778312257	-1.00197473606322	0.316355794815207	0.999926075847366
AL451070.1	0.917723071288498	-0.156687117779692	1.33349081355854	-0.117501460217456	0.906462686974455	0.999926075847366
FABP3	3.73030654653307	-0.851713083153156	0.913992708618492	-0.931859822427389	0.35140897364184	0.999926075847366
SERINC2	0.0139792028111391	0.354622249605647	4.08450323293924	0.0868213903580284	0.930813484777246	0.999926075847366
LINC01226	0.202552763524503	-1.55392978709982	4.05389686226921	-0.383317543562269	0.701484332969364	0.999926075847366
TINAGL1	0.112535157892354	0.181663375232139	4.07670930409247	0.0445612776583736	0.964457007933284	0.999926075847366
HCRTR1	0.0486020617548563	0.987633946600478	4.09700673738117	0.241062319373138	0.809506816455333	0.999926075847366
PEF1	5.82702488163799	-0.172087753865866	0.594880463212117	-0.289281232966806	0.772366172594018	0.999926075847366
COL16A1	1.58944570526051	-1.45642903275692	1.13342751923869	-1.28497765232945	0.198800093465035	0.999926075847366
ADGRB2	3.09465001304162	-0.12301763118623	0.980696518926781	-0.125439041346709	0.900175981666032	0.999926075847366
SPOCD1	0.238867987918842	-1.13295018070019	3.72581937503743	-0.3040808119392	0.761066324953046	0.999926075847366
AL136115.2	1.16600599365747	0.248938507446836	1.05780550366674	0.235334857479871	0.813948842356161	0.999926075847366
PTP4A2	35.807451712515	0.410035533513026	0.272889457796305	1.50257007663188	0.132949944581661	0.999926075847366
AL136115.1	0.354496594048989	1.78499933571925	3.3419582574032	0.534117783118644	0.593260047015503	0.999926075847366
AL136115.3	0.0603426724067383	0.0436216641429333	4.08097016825615	0.0106890426404596	0.991471540311816	0.999926075847366
KHDRBS1	36.2937184907923	-0.489686763359291	0.241975407081178	-2.02370467836432	0.0430005469427149	0.999926075847366
AL445248.1	1.65199268154069	-1.21185854004088	1.04223319697863	-1.16275181365743	0.244930212745351	0.999926075847366
TMEM39B	6.68418324344475	0.157495290532433	0.574348458259418	0.274215571170379	0.783918962531765	0.999926075847366
KPNA6	28.5305207199506	0.183470703937938	0.30903369085133	0.593691592112531	0.552718407616112	0.999926075847366
TXLNA	10.2910485889475	-0.135508199283215	0.44479356857247	-0.304654133642529	0.76062958591415	0.999926075847366
CCDC28B	1.75201379791464	-0.695246535144672	1.30164779805151	-0.534128000051483	0.593252978775983	0.999926075847366
AL049795.1	0.371418309692042	1.43212307567528	2.761542395644	0.518595361032401	0.604042944726869	0.999926075847366
IQCC	0.154462975219113	0.925947292037167	4.10201432256392	0.225729902244323	0.821411499634152	0.999926075847366
DCDC2B	0.634011402676397	1.6562039339957	1.83779246429004	0.901192036738226	0.367486224220048	0.999926075847366
TMEM234	2.18704807252898	0.0917863362061934	0.865676052615706	0.106028503305427	0.915559737282314	0.999926075847366
EIF3I	6.34367101978278	0.0320059704937827	0.55239141673691	0.0579407455004434	0.953795827404579	0.999926075847366
LCK	2.36528877516199	1.6992061960567	1.43113041081794	1.1873175101391	0.235102403856233	0.999926075847366
HDAC1	8.9879901043029	0.370392442555792	0.461925031395966	0.801845358837652	0.422642416851283	0.999926075847366
MARCKSL1	5.87545087602384	-0.246091261020162	0.659355806649425	-0.373229838182053	0.708977390390527	0.999926075847366
AL109945.1	0.0711050455588825	0.184112775706396	4.08661822136511	0.0450525999086096	0.96406538282214	0.999926075847366
TSSK3	1.35654489136248	1.6005519048255	1.06340306397838	1.50512252507299	0.132292578876827	0.999926075847366
FAM229A	1.17907970628224	1.14586226522433	1.10465576028631	1.03730257553479	0.299594865856089	0.999926075847366
BSDC1	13.8399626581743	-0.358104777802789	0.333705677429487	-1.07311562860197	0.283219239653411	0.999926075847366
ZBTB8B	0.431522433075238	1.28100005962323	1.87870062255683	0.681854279624312	0.495331097931918	0.999926075847366
ZBTB8A	3.94824847675577	-1.20988921084999	0.758751757429827	-1.5945784625901	0.110806531980191	0.999926075847366
ZBTB8OS	20.3239924564163	-0.0472407397047418	0.331162182109576	-0.142651372218313	0.886565523170366	0.999926075847366
RBBP4	25.8674961563962	-0.0159986672179717	0.272829918530617	-0.0586397096921623	0.953239081324828	0.999926075847366
SYNC	4.27674305839713	-0.456847899851306	0.616667636267862	-0.740833267359704	0.45879454146485	0.999926075847366
KIAA1522	1.08986546582177	-0.865373863409089	1.1924907529651	-0.725686015809643	0.468031276538054	0.999926075847366
YARS	14.2001431909459	0.0990231425657909	0.503346119275557	0.196729722895868	0.844039049098602	0.999926075847366
S100PBP	31.0762709607672	0.0612824498139276	0.288862629020529	0.212150841463028	0.831989356564264	0.999926075847366
FNDC5	0.946573918779076	1.64427208098416	1.66830353981425	0.985595271929489	0.324331759100685	0.999926075847366
HPCA	6.35278336420409	0.519418240702562	0.756633768053072	0.686485671977211	0.492406896463598	0.999926075847366
TMEM54	1.28368858798455	-0.0315812893270936	1.07781051555119	-0.0293013371751555	0.976624260449981	0.999926075847366
AL031602.2	3.01655855559599	-1.82224904788716	0.792809362330116	-2.29847064687967	0.0215350166612525	0.999926075847366
RNF19B	14.5774855883993	-0.353773293839853	0.368075162886862	-0.961144161603197	0.336479687609859	0.999926075847366
AL020995.1	3.62439967230754	0.724514572858212	0.617480347227218	1.17334029513916	0.240659369392232	0.999926075847366
AK2	13.945133721687	0.256460621601638	0.358720207871669	0.714932183841132	0.474650948939173	0.999926075847366
AZIN2	29.0907481104081	-0.436103085237087	0.563499152794962	-0.773919682175227	0.438978289527519	0.999926075847366
TRIM62	2.64447725690512	-0.267807935682824	0.704085940360051	-0.380362567026794	0.703676297379865	0.999926075847366
AL662907.3	0.0917520271625154	0.542874248868262	4.09528994612093	0.132560638199128	0.894540863781789	0.999926075847366
ZNF362	18.8560026897892	-0.413277737931635	0.36445113783963	-1.13397296653109	0.256805887841658	0.999926075847366
AL513327.3	0.0135051001961451	0.280204782971434	4.08592716635657	0.0685780170725101	0.945325517497775	0.999926075847366
A3GALT2	0.320335541952388	1.09417062678971	2.7865171317769	0.39266603255799	0.694566161710127	0.999926075847366
AL513327.1	9.97293668167538	0.338267570361417	0.608005334221174	0.556356254332409	0.577967337839022	0.999926075847366
PHC2	99.0404100686802	0.591809058354967	0.353812485057024	1.67266301600291	0.0943936538489329	0.999926075847366
AL513327.2	1.64955367057557	0.323336823943548	0.922961583054866	0.350325333014784	0.726094555406488	0.999926075847366
ZSCAN20	0.703809286926036	-1.25601106753896	1.48847754151787	-0.8438226526805	0.398768515129065	0.999926075847366
CSMD2	2.88533541645272	-0.560782028739125	0.921332371222872	-0.608664197910257	0.542747042439798	0.999926075847366
SMIM12	9.47828782908594	0.0994629870550208	0.475061616095299	0.209368603324644	0.834160500522626	0.999926075847366
DLGAP3	2.20735194604832	-1.00679666735954	1.14146276248982	-0.882023225324897	0.377764247740426	0.999926075847366
TMEM35B	10.0735414471479	-0.453806867073994	0.685438184117383	-0.662068261718373	0.507927475122003	0.999926075847366
ZMYM6	33.8984042734168	-0.0804327555477089	0.297031889680235	-0.270788283488004	0.786553871750415	0.999926075847366
ZMYM1	10.5670223940689	-0.451674708971154	0.451156243810674	-1.00114919203179	0.316754685762536	0.999926075847366
AL590434.1	0.0542099571910455	0.819867376075744	4.09360833321014	0.200279877638615	0.841261699039153	0.999926075847366
SFPQ	65.6892127276057	-0.0706931365436304	0.240564099954006	-0.293864032734503	0.768861802945185	0.999926075847366
ZMYM4	82.4401884450124	0.0235431000940242	0.236630294021955	0.0994931785523617	0.92074670375484	0.999926075847366
ZMYM4-AS1	3.12476983145174	-0.475150562771494	0.731381326341383	-0.649661873578805	0.515910656586984	0.999926075847366
KIAA0319L	43.4345461835776	0.262550280308512	0.221363254303692	1.18606080821488	0.235598286424791	0.999926075847366
NCDN	10.3700009711763	-0.569964243721432	0.750454110580207	-0.759492466875515	0.44755801867129	0.999926075847366
AC004865.2	0.47036975383765	0.349568643626204	1.87357417659049	0.186578491523802	0.851991131873328	0.999926075847366
TFAP2E	1.22856550763382	-0.960790426935319	1.38934850325485	-0.691540261269552	0.489226088454354	0.999926075847366
PSMB2	16.2401240509167	-0.189659033647624	0.350417335988397	-0.54123758778277	0.58834383268485	0.999926075847366
C1orf216	3.2636456806401	-0.525240950556181	0.795654683141151	-0.660136817749368	0.509166033580001	0.999926075847366
CLSPN	0.668553957512404	-0.036106220280741	1.67287875687961	-0.0215832857774399	0.982780366444418	0.999926075847366
AGO4	56.6253948541179	0.659149224183048	0.248241557233875	2.65527348252189	0.00792441344832143	0.999926075847366
AGO1	12.7771486824193	-0.27568449726596	0.348552537212951	-0.790941014144814	0.428978413255516	0.999926075847366
AL139286.3	0.295198209387351	1.62163802274124	2.40924817147542	0.673088825775946	0.500890782418292	0.999926075847366
AL139286.2	0.0135051001961451	0.280204782971434	4.08592716635657	0.0685780170725101	0.945325517497775	0.999926075847366
AGO3	64.4979840199634	0.202935770209441	0.202786503979547	1.0007360757593	0.316954421394901	0.999926075847366
AL138787.2	2.253449887895	0.13281471834245	0.738769113397692	0.179778385335601	0.857326553132732	0.999926075847366
ADPRHL2	8.71877265419201	0.290227279227659	0.527372361941298	0.550327055743517	0.582095070240236	0.999926075847366
COL8A2	6.19551686226376	-0.602579050111939	0.56722234488047	-1.06233306136577	0.288084510431464	0.999926075847366
TRAPPC3	9.25427025958116	0.382080823611539	0.456746812574298	0.836526524308007	0.402858761366371	0.999926075847366
MAP7D1	10.2220132281203	-0.2572200214734	0.410023480644124	-0.627329978930284	0.53044295610485	0.999926075847366
THRAP3	43.9912094015005	0.155729272150139	0.220500281684862	0.706254300267546	0.480030007591526	0.999926075847366
SH3D21	2.01502303138917	-1.6543761936287	0.872224022484396	-1.89673312243392	0.0578631698293149	0.999926075847366
EVA1B	3.0414710906007	-0.589625617336909	0.909333765776459	-0.648414959971756	0.516716597023186	0.999926075847366
AL591845.1	0.0980864117355579	0.876455563377477	4.09310249588857	0.21412988417902	0.83044577202367	0.999926075847366
STK40	12.2805852956749	0.0679359029641569	0.404714504337687	0.167861300338948	0.866692395912696	0.999926075847366
LSM10	6.40846259996097	-0.349517998569992	0.725908091912803	-0.481490704489868	0.630167784692191	0.999926075847366
OSCP1	3.09160581200519	-0.158312147523061	0.728465443814561	-0.217322796664272	0.827956792440788	0.999926075847366
MRPS15	5.34358821701672	0.0247848542439563	0.535881107656896	0.0462506587558692	0.963110465798214	0.999926075847366
CSF3R	89.36105872333	0.180715963619645	0.392487173961767	0.460437883346601	0.645201947999781	0.999926075847366
AL596257.1	0.0989356856184554	0.269512759861231	4.08164063367933	0.0660304970597775	0.947353545287339	0.999926075847366
GRIK3	2.00040792042978	-1.27975175846352	1.27109462273017	-1.00681077205311	0.314025717082878	0.999926075847366
AL353604.1	0.194083474528062	-0.0768757233960489	2.63742958773203	-0.029147971856248	0.976746576025155	0.999926075847366
LINC01137	1.05642980102458	0.577947245464273	1.08417888030971	0.533073698409599	0.593982564999967	0.999926075847366
ZC3H12A	0.327875549229154	0.953052668994309	2.34055748796099	0.407190455221236	0.68386811133074	0.999926075847366
MEAF6	14.7215622075488	-0.253837373908892	0.417984434619102	-0.607289058838297	0.543659098042045	0.999926075847366
SNIP1	5.78864696113174	-0.226747579798291	0.523829551169729	-0.432865193061285	0.665112708058206	0.999926075847366
DNALI1	0.440781211239659	-0.00647352924659788	2.72297769740621	-0.00237737138014913	0.998103133867299	0.999926075847366
GNL2	9.52531229458896	-0.0450252731145788	0.401620373595645	-0.112109036480083	0.910736952522652	0.999926075847366
C1orf109	4.22171764448623	-0.0409466019177812	0.680300816434124	-0.0601889648353027	0.952005134566958	0.999926075847366
CDCA8	0.777908684843282	0.97522001144143	1.39410719222183	0.699530148673282	0.484220778543652	0.999926075847366
EPHA10	0.581754916811683	0.569794480089139	1.52156708474793	0.374478710666597	0.708048192720794	0.999926075847366
MANEAL	1.00164721117348	0.565386824165856	1.21325614497731	0.466007797699166	0.641209919054136	0.999926075847366
YRDC	2.07904064121535	-0.0741422094578821	0.833792357800788	-0.0889216706824223	0.929144161058352	0.999926075847366
C1orf122	5.16141866067808	-0.467499870778726	0.645974301618512	-0.723712800350398	0.469242073003827	0.999926075847366
MTF1	9.68430516109518	-0.0426295149433467	0.430637420221899	-0.0989916643132884	0.921144888510526	0.999926075847366
INPP5B	20.6489869886326	0.19309625074307	0.318920208540949	0.605468846350252	0.544867518486422	0.999926075847366
SF3A3	12.6575118732913	-0.334372269533395	0.514560276140749	-0.649821381551679	0.515807605952631	0.999926075847366
FHL3	4.68171764851867	1.14608761169254	0.819185030240438	1.39905829499368	0.161795502606872	0.999926075847366
UTP11	5.92893604305703	-0.451252207076647	0.565291939450107	-0.798264004110171	0.424717302104845	0.999926075847366
POU3F1	1.29711411368237	-2.56652079781485	1.37790276793391	-1.862628378099	0.0625145688905809	0.999926075847366
MIR3659HG	0.75037884093542	-0.944718188339053	1.54692443075957	-0.610707394332882	0.541393309917726	0.999926075847366
AL390839.2	0.014822432605757	0.980056771428605	4.09883385718761	0.239106244745686	0.81102319960093	0.999926075847366
LINC01685	0.0135051001961451	0.280204782971434	4.08592716635657	0.0685780170725101	0.945325517497775	0.999926075847366
AL354702.2	0.0274843030072842	-0.111839853616672	4.07859069093078	-0.0274212006282859	0.978123788949313	0.999926075847366
RRAGC	9.97328631550002	0.130856148017571	0.469800541135605	0.278535541277292	0.78060128603463	0.999926075847366
AL139260.1	12.4745361174677	-0.108431049019889	0.378745618196581	-0.286289910194049	0.774656085366642	0.999926075847366
MYCBP	3.71378119816698	-0.431316118434642	0.784071532316218	-0.550097919204508	0.582252213806331	0.999926075847366
GJA9	0.342225165582986	-1.36265939487994	2.69257964338869	-0.506079513089162	0.612800831901232	0.999926075847366
RHBDL2	1.55964252704269	-2.07171792039448	1.0349732758278	-2.00171151157258	0.0453157676061871	0.999926075847366
AKIRIN1	16.3382559238773	-0.339973414692786	0.351515875365485	-0.967163757082955	0.333462177050359	0.999926075847366
NDUFS5	33.971297023352	0.089014512438727	0.563885898171351	0.157859085902655	0.874567838465149	0.999926075847366
MACF1	146.581751783883	-0.102047524259685	0.189870048304762	-0.537459831978804	0.590950023873835	0.999926075847366
AL442071.2	0.530910658065195	0.408720182456072	1.7171957639583	0.238016067261855	0.811868632395575	0.999926075847366
AL442071.1	0.301849825642492	1.34829253755568	2.32038642845461	0.581063792229491	0.561197460389685	0.999926075847366
BMP8A	0.454695711570379	0.445247405440477	1.65150854084378	0.269600425567883	0.787467672907313	0.999926075847366
PABPC4	19.6605399787658	0.19789924940511	0.31472412487428	0.628802286714319	0.529478502788832	0.999926075847366
PABPC4-AS1	0.421106128072391	-1.52096845215487	1.9721415224636	-0.771226828719103	0.440572494566448	0.999926075847366
HEYL	0.061235005563573	1.04120226153907	4.07997172203147	0.255198401478293	0.798569865641011	0.999926075847366
NT5C1A	0.0135051001961451	0.280204782971434	4.08592716635657	0.0685780170725101	0.945325517497775	0.999926075847366
HPCAL4	4.39340260510339	-0.427171044307823	0.616237895757406	-0.693191780720975	0.488189205577678	0.999926075847366
PPIE	7.89064376305522	0.0453893611811916	0.6467955909617	0.0701757430252479	0.944053780978544	0.999926075847366
BMP8B	0.251728056360875	0.213543340906835	2.13735250887705	0.0999102113572408	0.920415609426826	0.999926075847366
OXCT2	0.100253018028067	0.956146885540954	4.10151191286185	0.23312059207791	0.815667765202063	0.999926075847366
AL033527.3	0.488436860783209	1.91368694245508	1.72463996930841	1.1096153263933	0.267164824012001	0.999926075847366
AL033527.4	0.378483322325497	1.77706950812616	2.33997237100804	0.759440380640312	0.447589165571769	0.999926075847366
LINC02811	0.36661604811792	-0.697791532342912	2.27139702337338	-0.307208086108426	0.758684991117051	0.999926075847366
TRIT1	15.0030674440108	-0.161227302288666	0.351337246857975	-0.458896128237269	0.646308759257177	0.999926075847366
MYCL	1.25536775727197	-0.797098898266931	1.18165208405704	-0.674563104505518	0.499953380591251	0.999926075847366
MFSD2A	3.13028081456251	-0.27617917729574	1.04324318285679	-0.26473135107335	0.791216424218842	0.999926075847366
CAP1	51.0968054059338	-0.0505892492025192	0.212726420745183	-0.237813662380557	0.812025621586992	0.999926075847366
PPT1	32.0705665973054	-0.474218420095375	0.338556920509984	-1.40070514400071	0.161302263830645	0.999926075847366
RLF	52.9612606699539	0.100998180223645	0.358129736923838	0.282015621185693	0.777931532290857	0.999926075847366
TMCO2	0.170598065314496	1.48635894133023	4.06567339303943	0.36558739417557	0.71467298289634	0.999926075847366
AL050341.2	2.48142504803949	0.488048902729354	0.873787877958725	0.558543915566208	0.576473025309333	0.999926075847366
ZMPSTE24	11.6480287142723	-0.584797747581351	0.409320590574322	-1.42870346874272	0.153089480412212	0.999926075847366
COL9A2	6.27026236203134	-0.763163510849136	0.65694225703563	-1.16169039618918	0.245361248154901	0.999926075847366
SMAP2	181.539418620589	0.39795917329444	0.292825701749954	1.35903088737156	0.174136801317863	0.999926075847366
AL031985.4	0.588873145622876	-0.436467937712418	1.46698140852885	-0.297527927194474	0.766063489982015	0.999926075847366
ZFP69B	1.09890124650944	-0.853718735318416	1.26945145831856	-0.672509948863425	0.501259108633761	0.999926075847366
AL031985.3	0.502532172200939	0.394188298218087	1.96823790612869	0.20027472135897	0.841265731466321	0.999926075847366
ZFP69	1.45149634802298	-0.671639237500734	1.09721134609998	-0.612132967716806	0.540449786993137	0.999926075847366
AL603839.3	6.00833716956101	-0.477457433725265	0.592040782044757	-0.806460379429015	0.419977444333996	0.999926075847366
EXO5	1.12792294129083	-2.91385775893971	1.27715446219215	-2.28152337497084	0.0225174951320831	0.999926075847366
AL603839.1	0.0139792028111391	0.354622249605647	4.08450323293924	0.0868213903580284	0.930813484777246	0.999926075847366
AL603839.2	0.0135051001961451	0.280204782971434	4.08592716635657	0.0685780170725101	0.945325517497775	0.999926075847366
ZNF684	3.98028982770441	-0.001186122046302	0.700719162182508	-0.00169272100766822	0.998649404687213	0.999926075847366
RIMS3	3.67421934048682	-0.437559656829213	0.773960102817856	-0.56535169608373	0.57183457275361	0.999926075847366
AL031289.2	0.0373700528798591	0.760088808843582	4.08183970805723	0.186212311900251	0.852278269319262	0.999926075847366
AL031289.1	0.365003596735835	1.56718953350463	1.99496822557627	0.785571175226079	0.4321187570059	0.999926075847366
NFYC-AS1	1.64465840862276	0.230747503476913	0.93030080879116	0.248035368019026	0.804107041927452	0.999926075847366
NFYC	25.9757062209332	-0.309125856079774	0.267812552616208	-1.15426201296386	0.248392765354494	0.999926075847366
KCNQ4	0.545009163152853	1.99861409690052	1.67050758621885	1.19641126648478	0.231536106870718	0.999926075847366
CITED4	2.78866092039898	-0.469620797310218	0.852882181378815	-0.550627985393016	0.581888720518182	0.999926075847366
AC119677.1	0.0386873852894709	1.3904565915367	4.09398191858777	0.339634277626792	0.73413196117476	0.999926075847366
CTPS1	6.62219782794829	0.262937921623789	0.747304742896572	0.351848324426036	0.724952015220948	0.999926075847366
SLFNL1-AS1	1.71843950066002	0.00259652109363124	1.01270789393728	0.00256393883090642	0.997954275033336	0.999926075847366
SLFNL1	0.847890909269741	-1.91684352092543	1.29227607336735	-1.48330806429822	0.13799258074538	0.999926075847366
SCMH1	48.2014950791532	0.246461372256896	0.256892301189119	0.959395712195579	0.337359434360709	0.999926075847366
AC093151.8	0.421324125111395	1.66757403783915	3.18463250591742	0.523631544531622	0.600534836886807	0.999926075847366
FOXO6	0.450340013073669	-0.257605086895952	2.3091955446415	-0.11155620297888	0.911175300139218	0.999926075847366
HIVEP3	139.921823321151	0.1265325101703	0.318415906267753	0.397381247857324	0.691086341582297	0.999926075847366
AL158216.1	0.127737321035352	-0.0248866174413652	4.07917456214128	-0.00610089542927075	0.995132219927144	0.999926075847366
FOXJ3	64.6813852532638	0.195858564354568	0.193114686666752	1.01420853967752	0.310483254622646	0.999926075847366
RIMKLA	2.14250643622722	1.38704651874933	0.909397584923836	1.52523664208488	0.12720008425946	0.999926075847366
ZMYND12	0.352815142889928	-0.383713903990466	2.30112172252745	-0.166750806893002	0.867566127028976	0.999926075847366
PPCS	8.38268069779069	-0.071747671114893	0.520995010855214	-0.137712779623588	0.890467418958849	0.999926075847366
CCDC30	13.6817485803192	-0.179837887556221	0.509125290786946	-0.353229137916619	0.723916665141316	0.999926075847366
PPIH	9.38518580007766	0.181772740334809	0.406963843259373	0.446655749265072	0.655123636567039	0.999926075847366
AC098484.4	2.6088685342024	-1.1141378337174	0.884314956953551	-1.25988803531672	0.207709755492027	0.999926075847366
AC098484.2	0.086526310367911	0.884006685332798	4.09888807238239	0.215669876737812	0.82924508350447	0.999926075847366
YBX1	43.7150636623423	0.151418297792775	0.381750178049785	0.39664237634757	0.691631198636352	0.999926075847366
P3H1	4.64233100054668	-1.15097865320924	0.776355989617751	-1.48253979952668	0.138196721843309	0.999926075847366
C1orf50	4.2803028611039	-0.180405128089252	0.673458242529946	-0.267878714219211	0.788792678686235	0.999926075847366
TMEM269	1.68496507741852	-1.50598038486622	1.0556984504064	-1.42652514483324	0.153716814076682	0.999926075847366
SVBP	13.7039099842816	-0.142792960009829	0.454320254376996	-0.314300229043584	0.753293024280089	0.999926075847366
ERMAP	19.4847985970652	0.234597532553483	0.383869355699266	0.61113899578187	0.541107565531141	0.999926075847366
AL512353.1	2.09221749567794	-1.01360035199729	0.90297516346496	-1.12251188405651	0.261644857509912	0.999926075847366
ZNF691	5.71428306178062	0.589905537902708	0.681254404559088	0.865910787445841	0.386539086912333	0.999926075847366
SLC2A1	2.23668436321807	1.40678327524005	1.03204590013019	1.36310146192392	0.172850536115561	0.999926075847366
SLC2A1-AS1	0.879960970787994	2.08061149343137	1.27299569452819	1.63442146927489	0.102170383280051	0.999926075847366
AC099795.1	0.0139792028111391	0.354622249605647	4.08450323293924	0.0868213903580284	0.930813484777246	0.999926075847366
EBNA1BP2	5.82013050291777	-0.28101821198562	0.594977969826364	-0.472317003716341	0.636700535255921	0.999926075847366
CFAP57	0.313764381917747	-1.3055531260249	3.34342389649361	-0.390483877139867	0.696178775152353	0.999926075847366
TMEM125	0.371200829018579	-0.571735961209823	2.75296247754581	-0.207680259310875	0.835478632399704	0.999926075847366
C1orf210	0.0754758056079184	1.64942788284174	4.09166751372165	0.403118747383625	0.686860869635327	0.999926075847366
TIE1	0.225806015632909	0.433504650833376	4.07735491142876	0.106320067850427	0.915328409989592	0.999926075847366
MPL	0.103434211230197	0.842114958571093	4.07478557161387	0.206664852363646	0.836271608526808	0.999926075847366
AL139289.3	0.0980864117355579	0.876455563377477	4.09310249588857	0.21412988417902	0.83044577202367	0.999926075847366
AL139289.2	1.29621773988272	-0.439716151568622	1.44829617591677	-0.303609274732969	0.761425584731288	0.999926075847366
CDC20	0.29168237031699	1.20901087769182	3.46672186869085	0.348747584457471	0.727278817121833	0.999926075847366
ELOVL1	6.87755733995055	0.468620520800703	0.60499151267179	0.774590239673216	0.438581826527386	0.999926075847366
MED8	2.50284165361762	-0.509012297497333	0.812510607528317	-0.626468495033886	0.531007695097895	0.999926075847366
AL139289.1	0.0994097882334494	0.32242783098914	4.08611112373174	0.0789082384755788	0.937105610321172	0.999926075847366
SZT2	9.92494755381241	-0.0374708994327269	0.389430685160693	-0.096219689050094	0.923346093765804	0.999926075847366
HYI	3.50909520642773	1.12429726829871	0.698626121416185	1.60929749666338	0.107551306220026	0.999926075847366
HYI-AS1	0.0288016354168961	0.416421501377638	4.08876519326574	0.101845295998775	0.918879471540797	0.999926075847366
PTPRF	2.78756893950669	0.51772905662359	0.886688902918646	0.583890307998014	0.559294114282292	0.999926075847366
KDM4A	11.9480509028748	-0.0172340277279604	0.366648330311712	-0.0470042444031006	0.962509844725163	0.999926075847366
KDM4A-AS1	3.34396599579803	0.275206736387538	0.711191066361536	0.386965963725471	0.698781405775301	0.999926075847366
ST3GAL3	31.1634645144134	0.0150145057822214	0.325330711958988	0.0461515166883911	0.963189485342919	0.999926075847366
AL451062.1	1.2168338009679	0.2162014516445	1.19667671347617	0.180668219920872	0.856628005071807	0.999926075847366
ARTN	0.108101504366977	-0.255958290713721	4.07606280856817	-0.062795472674189	0.949929371038498	0.999926075847366
AL357079.1	1.82218170634639	-0.327764731286725	0.942811019634999	-0.347646266813487	0.728105855130389	0.999926075847366
IPO13	2.77002409885822	-0.214636793223197	0.872172603208626	-0.246094399702046	0.805609158185576	0.999926075847366
AL357079.2	0.112065614546697	0.37283740865599	4.08259602227731	0.0913236104237464	0.927235457969762	0.999926075847366
DPH2	2.07208604432414	0.688869416526594	1.06274563443992	0.648197832296567	0.516857003777774	0.999926075847366
ATP6V0B	51.4658337162201	-0.601208657909566	0.519184377935591	-1.15798680287748	0.246869422037764	0.999926075847366
B4GALT2	2.41699118139623	0.501273168467589	0.858010820223567	0.584227094405377	0.559067534916503	0.999926075847366
CCDC24	1.853353367	-0.0823408132982764	0.981422542370074	-0.0838994518094403	0.933136375418055	0.999926075847366
SLC6A9	0.527402890514609	0.518363621361903	1.51408738324561	0.342360439098788	0.732079656609205	0.999926075847366
AL139220.2	2.21951219846102	0.0114577769813925	0.830381073056438	0.0137982154858361	0.988990966234696	0.999926075847366
KLF17	0.0518233583059922	0.549978723442112	4.07626577134272	0.13492219455086	0.892673391288663	0.999926075847366
DMAP1	3.81649315692696	-0.49882970672689	0.72681145899159	-0.686326144911072	0.492507465629902	0.999926075847366
ERI3	22.5356390076264	0.0753430414618803	0.338393888438394	0.222648942655466	0.823808741673824	0.999926075847366
RNF220	14.7401782741987	0.0949858953283334	0.482992571745333	0.196661192914612	0.844092680536692	0.999926075847366
TMEM53	1.87760369365778	-0.0678729197899416	0.870766020612812	-0.0779462199755742	0.937870833000182	0.999926075847366
ARMH1	6.10530898428596	1.53531253082522	0.84793978012356	1.81063864063731	0.0701968066960381	0.999926075847366
KIF2C	0.699636110268839	-1.37381708689005	1.46332287377005	-0.938833877003918	0.347816042644935	0.999926075847366
AL592166.1	0.745064812486503	0.279160554081841	1.32030920440647	0.211435740317613	0.832547270337828	0.999926075847366
RPS8	168.648131206907	0.430375120187934	0.547546138559142	0.786007041014768	0.431863362162026	0.999926075847366
BEST4	0.183449706366568	1.19443915032158	4.08930020748657	0.292088888004564	0.770218662504184	0.999926075847366
PLK3	12.5948249148361	0.0885420491433708	0.634714299711042	0.139499061520562	0.889055797487428	0.999926075847366
BTBD19	3.60331113781667	0.382744261514976	0.958441010562182	0.399340446931079	0.689642368232733	0.999926075847366
PTCH2	1.66435280666611	-0.781279382380152	1.11281072073454	-0.702077512215597	0.482630825593441	0.999926075847366
EIF2B3	24.0122936336091	-0.0142559815869454	0.350260052434632	-0.040701134736471	0.967534156957853	0.999926075847366
HECTD3	1.90603112722852	1.24184394669943	0.79612636169509	1.55985783972199	0.11879347946271	0.999926075847366
UROD	5.92906252239676	0.295462350537543	0.703730620629171	0.419851491289927	0.674593946456308	0.999926075847366
ZSWIM5	8.53408983758205	-0.790605285995432	0.539325599513822	-1.46591462876624	0.14267154609788	0.999926075847366
LINC01144	0.191011670943175	1.17743374797399	3.91786544124375	0.300529399396679	0.763773374747197	0.999926075847366
HPDL	0.0135051001961451	0.280204782971434	4.08592716635657	0.0685780170725101	0.945325517497775	0.999926075847366
MUTYH	3.25237730747354	0.740393463937199	0.721239207078246	1.0265574259843	0.304628909891991	0.999926075847366
TOE1	1.43116828624129	-0.0590741598423992	1.03361821181561	-0.0571527853970685	0.954423488437847	0.999926075847366
TESK2	9.47084602473822	-0.439019145890974	0.452934603045889	-0.9692771162518	0.332406943693888	0.999926075847366
CCDC163	0.57397010507887	0.147970646597442	1.94173776815177	0.0762052677887022	0.939255791789308	0.999926075847366
MMACHC	1.3525252910429	-0.351407587340924	1.18664663991377	-0.296134987047585	0.767126995818332	0.999926075847366
PRDX1	37.6867216677539	-0.167838083364777	0.503579399037677	-0.333290209419824	0.738915229080797	0.999926075847366
AKR1A1	24.1050834069091	0.0351287589291939	0.380167568304367	0.0924033554095001	0.926377573605021	0.999926075847366
NASP	22.3508676961039	0.237530100891507	0.324225263821101	0.732608243084258	0.463797402075498	0.999926075847366
CCDC17	0.157232041794076	1.17153118930315	4.09065486387327	0.286392088379188	0.77457783361101	0.999926075847366
GPBP1L1	52.3065356109611	0.279896738071966	0.229556619661032	1.21929281972033	0.222733072919038	0.999926075847366
TMEM69	3.72171826377814	-0.750094682743715	0.749209600646616	-1.00118135445186	0.316739139171517	0.999926075847366
IPP	2.44121846356688	-0.868364964602723	0.91345984248101	-0.95063288413883	0.341790769398056	0.999926075847366
AL604028.1	0.0423067356130412	-0.0411843498404822	4.08223533280322	-0.0100886760519515	0.991950537687008	0.999926075847366
MAST2	22.0735734117206	-0.249118195428391	0.412687549726436	-0.603648439584687	0.546077400635042	0.999926075847366
PIK3R3	3.25660653121455	-0.318829199586365	0.690457990625516	-0.461764805267187	0.644249992244387	0.999926075847366
TSPAN1	0.174065154174085	0.0517940026526702	3.98630746877729	0.0129929773501784	0.989633395651555	0.999926075847366
P3R3URF	0.121036250369982	1.66638031702837	4.09439202732213	0.40699090509861	0.684014668074231	0.999926075847366
POMGNT1	3.36115936511926	-0.783723112886739	0.683710216121046	-1.14627965826385	0.251679456903815	0.999926075847366
LURAP1	4.22096184983517	0.356741071553663	0.629069166445223	0.567093557564669	0.570650619696559	0.999926075847366
RAD54L	0.333370981322208	-0.777950261050365	2.78351592319421	-0.279484753281968	0.779872837153436	0.999926075847366
LRRC41	9.44235864690766	0.184311990009708	0.442533907821367	0.4164923562967	0.677049759484566	0.999926075847366
UQCRH	35.418664731318	-0.114242763411511	0.499810666175518	-0.228572079675052	0.819201527290732	0.999926075847366
NSUN4	7.18216736814056	0.0608974448656725	0.560273445161615	0.108692363330028	0.913446499148344	0.999926075847366
FAAH	1.30625845811994	1.01382136865089	1.18088393416578	0.858527531215076	0.390601234881666	0.999926075847366
DMBX1	0.0852990326572479	1.27024318655455	4.07766304030144	0.311512543827224	0.755411008362645	0.999926075847366
MKNK1-AS1	2.41688222702381	-1.15562963638679	0.848755748630053	-1.36155735999673	0.17333761971178	0.999926075847366
KNCN	0.0754758056079184	1.64942788284174	4.09166751372165	0.403118747383625	0.686860869635327	0.999926075847366
MKNK1	121.941594695745	-0.0763339384373277	0.276943793304096	-0.275629713620301	0.782832485212344	0.999926075847366
MOB3C	4.29209715943407	0.312609534231328	0.658329272594094	0.474852854407515	0.63489185713937	0.999926075847366
ATPAF1	12.1189810795534	0.29597610930595	0.36266637359022	0.81611125502464	0.414436507285698	0.999926075847366
TEX38	0.120935841220996	0.250205152346354	4.08070084372197	0.0613142599588712	0.95110893436484	0.999926075847366
EFCAB14-AS1	0.986902479199219	-2.28346947626132	1.44372367978304	-1.58165271390747	0.11372887303563	0.999926075847366
EFCAB14	21.5159365193222	-0.168741982747594	0.331187931996554	-0.509505227833454	0.61039813486111	0.999926075847366
CYP4B1	0.0139792028111391	0.354622249605647	4.08450323293924	0.0868213903580284	0.930813484777246	0.999926075847366
CYP4X1	1.2695058275069	0.537061704268271	1.18716082444477	0.452391700610112	0.650986824807644	0.999926075847366
CYP4Z1	0.150026510699315	0.457580685622669	3.32419267024935	0.137651673959183	0.890515714296084	0.999926075847366
CYP4A22-AS1	1.05347372823426	1.56833429287553	1.4888822540244	1.05336354747756	0.292174404257661	0.999926075847366
LINC00853	0.0852990326572479	1.27024318655455	4.07766304030144	0.311512543827224	0.755411008362645	0.999926075847366
PDZK1IP1	0.165020215315958	0.179554280265866	4.08330425207302	0.043972789971433	0.964926093338016	0.999926075847366
TAL1	28.0082066121927	-0.243975989128955	0.356996911896012	-0.683412043631409	0.494346511861328	0.999926075847366
AL135960.1	1.39458232829739	-1.31920294584574	1.03915210797412	-1.26949936945958	0.204263015287296	0.999926075847366
STIL	1.55123394106901	0.0759158621358722	1.02664732417288	0.0739454146992825	0.941053819034203	0.999926075847366
CMPK1	22.1073946991124	0.0223033660061555	0.27485525523527	0.0811458597983303	0.935325955067333	0.999926075847366
LINC01389	0.520996679143955	0.610251747413298	1.77198012833899	0.344389724045796	0.730553215794072	0.999926075847366
FOXD2-AS1	0.0846101457550276	-0.384110875959506	4.07827988577746	-0.0941845304190743	0.924962573082054	0.999926075847366
FOXD2	0.11362656545915	0.955790265310572	4.07890961183503	0.234324943739212	0.814732722606674	0.999926075847366
LINC01738	0.0135051001961451	0.280204782971434	4.08592716635657	0.0685780170725101	0.945325517497775	0.999926075847366
TRABD2B	0.0882452059558633	0.658578270365508	4.07187207147749	0.161738448262826	0.871511825807201	0.999926075847366
LINC02794	0.0337796291490993	0.845595635848016	4.0921207832758	0.206639950439367	0.836291057633111	0.999926075847366
AL109659.1	0.482264465292979	-16.4711701629166	3.17320730017383	-5.19070095483971	2.0950387422109e-07	0.00289984787503121
SLC5A9	1.79134180794248	1.51973540818982	1.01518752648417	1.49699968581471	0.134393339807094	0.999926075847366
AL109659.2	0.0831546831067418	1.4377948994458	4.0935584410593	0.351233509951733	0.725413172281272	0.999926075847366
SPATA6	92.1860154208567	1.13160048884001	0.623874200153969	1.81382799378582	0.0697042112613203	0.999926075847366
AGBL4	21.8765174629589	-0.484147789260741	0.557936034236357	-0.867747841243828	0.385532389409822	0.999926075847366
BEND5	1.56413984651057	-0.687107941042033	1.17875663296836	-0.582909077094011	0.559954509736269	0.999926075847366
AC099788.1	0.187476656697375	0.912190626245995	3.16577664591365	0.288141182487855	0.773238669700022	0.999926075847366
ELAVL4	20.7526724679044	-0.678159430953516	0.484146406166027	-1.40073213870136	0.161294188265404	0.999926075847366
FAF1	125.011286843002	0.0375363873404935	0.230439959229584	0.162890097125458	0.870604968040927	0.999926075847366
AL049637.1	0.242113530673506	0.365884850341308	2.98182469791764	0.122705017030955	0.902340690876546	0.999926075847366
CDKN2C	1.08783322869477	0.311836216554997	1.25418386807551	0.248636762513534	0.803641768918833	0.999926075847366
C1orf185	0.0238649526837139	1.27030932947284	4.08927638627892	0.310644038083415	0.756071244771789	0.999926075847366
LINC01562	0.483293305001746	0.994491550542044	1.72302008317475	0.577179314538021	0.563818329213996	0.999926075847366
RNF11	21.0303685727646	-0.0952942394835936	0.365966926561538	-0.260390304607402	0.794562720887687	0.999926075847366
AL162430.2	0.246205423687477	1.95953369822737	4.07091728896112	0.481349425482294	0.63026817470412	0.999926075847366
TTC39A	0.479876065601157	1.00420901955335	2.2310710757664	0.450101760746639	0.65263706727018	0.999926075847366
TTC39A-AS1	0.0135051001961451	0.280204782971434	4.08592716635657	0.0685780170725101	0.945325517497775	0.999926075847366
EPS15	122.286823448162	0.152949754794474	0.301456003464756	0.507370074029245	0.611895179266014	0.999926075847366
AC104170.2	0.296950789368622	-0.374930349814742	2.86477493307385	-0.130876022924583	0.895873382448675	0.999926075847366
AC104170.1	0.67473398110354	1.73035344401948	1.70951654458503	1.01218876734504	0.311447805878632	0.999926075847366
OSBPL9	47.4153296998606	0.180735590556123	0.289637307640035	0.624006596487024	0.532623252953613	0.999926075847366
NRDC	66.7250638786124	-0.109050064989586	0.242836301263356	-0.449068217652193	0.653382446674593	0.999926075847366
AL050343.2	0.098804132853393	0.680038420345858	4.0728189316667	0.166969961531673	0.867393684322524	0.999926075847366
AL050343.3	0.029644865211514	1.00849749231536	4.09848576800725	0.246065876375046	0.805631237765011	0.999926075847366
RAB3B	1.26987605419146	-0.575151759353563	1.16389394646614	-0.494161655449675	0.621192017549392	0.999926075847366
TXNDC12	11.6193158448573	-0.235604574845526	0.390242674618083	-0.603738622579152	0.546017431705612	0.999926075847366
KTI12	1.07542683877173	-0.82349043877645	1.28356068077215	-0.641567205284803	0.521154232008788	0.999926075847366
AL445685.1	1.33035861718094	0.428025449809148	1.32260299266336	0.323623530404405	0.746223071203709	0.999926075847366
BTF3L4	22.9087331755616	-0.0397361621451714	0.296261780510757	-0.134125171585299	0.893303595432098	0.999926075847366
ZFYVE9	18.2004005987019	-0.408255618279574	0.496427106949868	-0.822387844185151	0.410856195452202	0.999926075847366
CC2D1B	4.5752104127931	0.512863618361233	0.551844948348819	0.929361806963673	0.352701614070587	0.999926075847366
AL513218.1	0.0139792028111391	0.354622249605647	4.08450323293924	0.0868213903580284	0.930813484777246	0.999926075847366
AL513218.2	0.252876458748159	-0.0964834870472397	3.61761578687539	-0.0266704627388235	0.978722572068373	0.999926075847366
ORC1	0.407111246411854	0.304679247729579	1.75618901208942	0.173488870293687	0.862267175453743	0.999926075847366
PRPF38A	6.07677525926447	0.81992189559094	0.512886607741645	1.59864165531879	0.109900248451398	0.999926075847366
TUT4	86.3598353949357	-0.0284705906449492	0.187510420454265	-0.151834711777489	0.879317303486899	0.999926075847366
GPX7	2.61719716046999	-0.320403354939477	0.82590024954961	-0.38794437356594	0.698057199326774	0.999926075847366
SHISAL2A	9.02546363111577	0.248489384474433	0.595594173301244	0.417212584698592	0.676522920997732	0.999926075847366
COA7	1.66891105865645	0.416611837042503	0.94551377078563	0.440619533966533	0.659488458782087	0.999926075847366
ZYG11B	24.66675560443	0.0987938701674189	0.304482351719372	0.324465012863776	0.745586006360611	0.999926075847366
ZYG11A	0.406587192523312	0.0780202894197522	1.8273071085251	0.0426968674590917	0.965943176699804	0.999926075847366
ECHDC2	14.5860775715572	-0.512532033716434	0.393818929276793	-1.30144082880334	0.193107605933203	0.999926075847366
SCP2	27.1233858167515	-0.0341422185336379	0.24098152459989	-0.1416798179459	0.887332917057746	0.999926075847366
PODN	0.169739030595125	-0.44259401914905	3.22845306168937	-0.137091669196346	0.890958337315247	0.999926075847366
AL445183.1	0.0135051001961451	0.280204782971434	4.08592716635657	0.0685780170725101	0.945325517497775	0.999926075847366
SLC1A7	0.229014456066394	1.3246658202877	3.69803505258939	0.358208021679015	0.72018764458784	0.999926075847366
CPT2	3.30466466125313	-0.504028336932079	0.891897290308567	-0.56511926026561	0.571992648955745	0.999926075847366
AL606760.2	0.52775913364896	0.392930814045275	1.90436272715307	0.206331917991635	0.836531647948367	0.999926075847366
CZIB	6.16362817501508	-0.921760764084542	0.684738122228645	-1.34615078985883	0.178253891651882	0.999926075847366
MAGOH	9.41943913473609	-0.285730503088943	0.468424957774491	-0.609981381962358	0.541874140770812	0.999926075847366
AL606760.1	0.336455014190111	-1.36691537986769	2.27717839727818	-0.600267147054229	0.548328209828238	0.999926075847366
LRP8	9.2130417352437	-0.0901994986931109	0.478875676352589	-0.188356818162337	0.850596947883153	0.999926075847366
AL355483.1	0.0139792028111391	0.354622249605647	4.08450323293924	0.0868213903580284	0.930813484777246	0.999926075847366
LINC01771	1.1809151004672	0.114614963492076	1.45168827586225	0.0789528753505974	0.93707010601668	0.999926075847366
AC119428.2	0.098804132853393	0.680038420345858	4.0728189316667	0.166969961531673	0.867393684322524	0.999926075847366
AC119428.1	0.0238649526837139	1.27030932947284	4.08927638627892	0.310644038083415	0.756071244771789	0.999926075847366
LINC02812	1.48502534912809	0.81111141855004	1.21561067928225	0.667246045443556	0.504614983804062	0.999926075847366
GLIS1	0.91362301172696	0.312110378425835	1.38060037411137	0.226068588911347	0.821148074606583	0.999926075847366
NDC1	7.86352722692658	-0.157712281458708	0.567575347770333	-0.277870210674699	0.78111199213266	0.999926075847366
YIPF1	10.3086537486151	-0.348195440318738	0.395554751360187	-0.880271161252405	0.378712431452439	0.999926075847366
DIO1	0.931224323707436	-0.211680387858183	1.33290452336868	-0.158811365815758	0.873817493835952	0.999926075847366
HSPB11	18.6900360391453	-0.132359592268713	0.337074535538181	-0.392671585402869	0.694562059915311	0.999926075847366
LRRC42	1.61219936235197	-0.934631663007088	1.12865272853673	-0.828094983847522	0.407616710077805	0.999926075847366
TMEM59	30.123146756983	-0.3235896775685	0.293323139533459	-1.10318496550658	0.269946848940633	0.999926075847366
TCEANC2	6.23317116072869	-0.315227702137432	0.562770936333319	-0.560135006600143	0.575387354314468	0.999926075847366
CDCP2	0.276611727247661	-0.345346154615832	4.07868163768857	-0.0846710249274427	0.932522931980758	0.999926075847366
CYB5RL	1.96510384245936	0.0272062176490637	0.898042581126093	0.0302950196581422	0.975831768488432	0.999926075847366
MRPL37	3.99514838368493	-0.19638994521993	0.754219528619948	-0.260388305748698	0.794564262584632	0.999926075847366
SSBP3	20.0086244823906	0.0896675871714529	0.484358845189284	0.185126354276469	0.853129931143869	0.999926075847366
SSBP3-AS1	0.0894550084190575	1.09562435190759	4.07834602727411	0.268644284859734	0.788203430184173	0.999926075847366
AL035415.1	0.0337796291490993	0.845595635848016	4.0921207832758	0.206639950439367	0.836291057633111	0.999926075847366
ACOT11	4.17522675590946	0.962996499915542	0.713252693227379	1.35014772332384	0.17696860288314	0.999926075847366
FAM151A	0.450374100422197	2.78799650814709	3.16397262302603	0.881169605532377	0.378226027657483	0.999926075847366
MROH7	3.5778377141343	2.11931251538852	0.781655676906796	2.71131212629986	0.00670175074886345	0.999926075847366
TTC4	6.68698635630596	0.443535852802466	0.47240466727402	0.938889650184577	0.347787403598053	0.999926075847366
PARS2	0.1999153014125	0.0146535470261004	3.80563782684241	0.00385048385916918	0.996927765968756	0.999926075847366
TTC22	0.111524221140402	1.0157377911257	4.08741611692574	0.248503641926643	0.803744752591694	0.999926075847366
LEXM	0.406690398661203	-0.564402593708956	3.30925060131902	-0.170552992718047	0.864575262610016	0.999926075847366
DHCR24	4.51698961470265	-0.781211150479765	0.78401795474999	-0.996419974500303	0.319046131821975	0.999926075847366
AC096536.3	0.0677150573871906	0.291146283930167	4.08548025885208	0.0712636619157162	0.94318791526135	0.999926075847366
DHCR24-DT	0.0513492556909982	0.368397244940416	4.0743334339963	0.0904190221316951	0.927954241131962	0.999926075847366
USP24	95.8755676680332	0.235640245597992	0.321781049875574	0.732299946467044	0.46398551200202	0.999926075847366
MIR4422HG	0.734183323731874	-0.0996494836374153	1.37079542778058	-0.0726946425541811	0.942049111893588	0.999926075847366
AL603840.1	0.540538000376987	0.803378318321073	1.64395238350411	0.488687097255614	0.625063239933182	0.999926075847366
AC119674.1	0.760992121204104	-0.222845067987728	1.42898587516533	-0.155946305600778	0.876075345188806	0.999926075847366
PLPP3	4.11363169164696	1.58411880315047	0.901578757724203	1.75704983017697	0.0789093160409017	0.999926075847366
PRKAA2	3.49027818782637	-0.259317542035355	0.827699178581786	-0.31329926227507	0.754053310562707	0.999926075847366
FYB2	0.0780749098747594	1.27677555344311	4.08936529356968	0.312218513579792	0.754874463077061	0.999926075847366
DAB1	29.9573391476197	0.0762717924062363	0.382794183799542	0.199250133973241	0.842067084308062	0.999926075847366
DAB1-AS1	0.155730993568371	1.24763080087204	4.08895371535314	0.305122260540014	0.760273037640606	0.999926075847366
AL445193.2	0.0892223377786618	-0.495374107452683	4.07533244267848	-0.121554281624962	0.903252022878616	0.999926075847366
OMA1	4.47977455934464	-0.0446712942947292	0.572167347147727	-0.0780738266827303	0.937769326910022	0.999926075847366
AL035411.3	0.0850842483700216	-0.262064784607408	4.07838815870237	-0.0642569501503235	0.948765631380327	0.999926075847366
MYSM1	31.6719535831488	0.230680771032417	0.259332542800182	0.889517252796764	0.373725155186827	0.999926075847366
AL136985.3	0.210017156174045	1.94036792332185	3.80963085202821	0.509332268319072	0.610519343392502	0.999926075847366
JUN	24.4867857661872	-0.244010923553465	0.576962835926754	-0.422923121489305	0.672351352699172	0.999926075847366
LINC01135	3.78697000563133	0.156451838636191	0.780489890669514	0.200453382556928	0.841126013336744	0.999926075847366
AL136985.1	0.0139792028111391	0.354622249605647	4.08450323293924	0.0868213903580284	0.930813484777246	0.999926075847366
LINC02777	0.12641394453746	0.500917964000376	4.09629554188669	0.122285601436282	0.902672834803804	0.999926075847366
LINC01358	1.64505096738232	0.25636744491446	1.04629144298367	0.245024889225306	0.806437159844133	0.999926075847366
AL592431.1	0.233237547765973	2.49769973134209	3.69902076869823	0.675232686574261	0.499527942775988	0.999926075847366
AC093425.1	0.5059540104142	-0.462644497553482	1.92625810423433	-0.240177833145252	0.810192397383429	0.999926075847366
FGGY	25.162459687818	0.189225910305247	0.507851148207138	0.372601127265873	0.709445333727099	0.999926075847366
AL035416.1	0.339458892034759	0.796174887208144	2.29688195688099	0.346632914601017	0.728867115010921	0.999926075847366
HOOK1	3.09218390374818	-0.532620520339523	0.875110625745196	-0.608632217082238	0.542768244936123	0.999926075847366
CYP2J2	0.247753250085322	0.54500010758191	3.0100383129881	0.181060854019789	0.856319810662488	0.999926075847366
C1orf87	0.112914888429595	-0.10020431579917	4.07569324882171	-0.0245858335457751	0.980385319078097	0.999926075847366
LINC01748	1.23628773109688	-1.51736967041703	1.27774361285811	-1.18753845070915	0.235015299247516	0.999926075847366
AC099792.1	0.981331350071558	-0.796860552133838	1.3147289275991	-0.606102547381406	0.544446659526698	0.999926075847366
NFIA	124.311085594674	0.133363162880161	0.382747370305133	0.348436522957274	0.727512377605981	0.999926075847366
NFIA-AS2	0.619968466527505	-1.30524612657969	1.51676558900128	-0.860545713882615	0.389488295688854	0.999926075847366
NFIA-AS1	0.110351786641407	0.699244858304231	4.08793872047504	0.171050719229709	0.864183885037309	0.999926075847366
AC099791.3	0.0283275328019021	0.505185712003613	4.09652704000833	0.123320487591017	0.901853317909168	0.999926075847366
AC099791.4	0.11921021457141	0.775536507407849	4.09214629789862	0.189518274995715	0.849686633257826	0.999926075847366
TM2D1	27.9632985979244	0.31821586888869	0.274652181286864	1.15861402373617	0.246613550003191	0.999926075847366
AC099791.2	2.17236099265489	-0.336446921655532	0.92435114866924	-0.36398172073449	0.71587165926942	0.999926075847366
PATJ	13.9629617353367	-0.286576864792482	0.485719791079779	-0.590004504768908	0.555187629394946	0.999926075847366
L1TD1	0.0923386588944276	-0.149942510210049	4.06807371256644	-0.0368583562649986	0.970597944054073	0.999926075847366
KANK4	0.118918369515567	0.51819525226531	3.55956921393634	0.145578080132979	0.884254473131697	0.999926075847366
USP1	7.4082075389122	0.624305219844738	0.463576984454573	1.34671314750294	0.178072636238572	0.999926075847366
DOCK7	38.9235816926921	0.0633440903631962	0.293005023121698	0.216187728416132	0.82884141868502	0.999926075847366
ANGPTL3	0.0373700528798591	0.760088808843582	4.08183970805723	0.186212311900251	0.852278269319262	0.999926075847366
AC103923.1	0.405981519190627	-0.580241099801664	2.36058677525685	-0.245803757728216	0.805834148048743	0.999926075847366
ATG4C	55.651276015767	-0.0934672570100161	0.409717778858327	-0.228125948721242	0.819548327736639	0.999926075847366
AC099794.1	0.0139792028111391	0.354622249605647	4.08450323293924	0.0868213903580284	0.930813484777246	0.999926075847366
LINC01739	0.121884073627971	1.57436808500735	4.08652220518973	0.385258663958307	0.70004578367646	0.999926075847366
ALG6	8.57342024151018	0.171937106716614	0.424429582633429	0.405101608728137	0.685402824022969	0.999926075847366
ITGB3BP	13.8394929887702	-0.784370481752496	0.491629206746267	-1.59545135030457	0.110611340827674	0.999926075847366
BX004807.1	0.410249595531933	0.17769577785986	1.93260634183207	0.0919461837693279	0.926740797503839	0.999926075847366
EFCAB7	5.72230537109108	-0.305176877777536	0.528204618140404	-0.577762608081581	0.56342440330349	0.999926075847366
DLEU2L	1.08414867646805	0.830715191203536	1.36908980425559	0.606764573530088	0.544007161661899	0.999926075847366
PGM1	5.88219465512906	0.183979509455738	0.68285695463998	0.269426134134837	0.787601777326327	0.999926075847366
ROR1	1.37234414423214	-1.39880277191008	1.12825933720328	-1.23978834101867	0.215053691696011	0.999926075847366
ROR1-AS1	0.199162775352811	-1.21822051459383	3.92118503299144	-0.310676620548167	0.756046472425059	0.999926075847366
UBE2U	0.0414635058184234	-0.322693847903719	4.07577951181636	-0.079173529129379	0.936894599177538	0.999926075847366
CACHD1	3.19748475590621	0.524873245815199	0.762971455319887	0.687933004774258	0.491494971276377	0.999926075847366
RAVER2	1.22349186472214	-0.353770163079707	1.16396134992998	-0.303936349004189	0.761176384439724	0.999926075847366
JAK1	82.1153250093479	-0.0322755841104666	0.334176345967112	-0.0965824915496653	0.92305796120215	0.999926075847366
LINC01359	0.390155303488913	0.020000021063194	1.97630336442693	0.0101199144945004	0.991925614288327	0.999926075847366
AL357078.2	0.284728196333424	0.952427276529202	4.07870951957862	0.233511916442532	0.815363917317276	0.999926075847366
AK4	2.63788631466867	0.103109020320107	0.811876998971447	0.127000790083638	0.89893977321759	0.999926075847366
DNAJC6	13.5352707145026	-0.338042630341627	0.459996887169702	-0.734880256302509	0.462412423660301	0.999926075847366
AL139294.1	0.104809970224009	0.454355479992927	4.09601184068686	0.110926310192681	0.91167478183219	0.999926075847366
LEPROT	14.3046364829944	-0.234467006246729	0.436439438418668	-0.537226899329407	0.591110892662076	0.999926075847366
LEPR	18.371135177918	0.149301086460091	0.539426156019369	0.276777617833441	0.781950868407893	0.999926075847366
AC119800.1	0.0980864117355579	0.876455563377477	4.09310249588857	0.21412988417902	0.83044577202367	0.999926075847366
AL513493.1	0.327381980868011	-0.247854602117618	2.90451427908792	-0.0853342687629856	0.931995648349851	0.999926075847366
PDE4B	153.019883514945	0.256333380058894	0.396407752538164	0.646640683532584	0.51786452106625	0.999926075847366
AL590783.1	0.226820236872793	-1.68516310178206	4.05309992235247	-0.415771417943224	0.677577275585467	0.999926075847366
SGIP1	11.0050422783317	0.144020255942241	0.556990252869536	0.258568718573204	0.795968021556294	0.999926075847366
AL139147.1	0.104777959075253	0.182765201077068	4.0752733727824	0.0448473474927364	0.964228985192725	0.999926075847366
TCTEX1D1	1.70796311307616	1.03259487425611	1.10894948873913	0.931146895996294	0.351777583070049	0.999926075847366
WDR78	1.78980393154964	0.536150298594558	0.845582011927623	0.634060671858816	0.526041227566645	0.999926075847366
MIER1	45.6263112309377	0.046464819183239	0.337786468859572	0.137556780590154	0.890590714813713	0.999926075847366
SLC35D1	10.8411123388408	0.00484047743098005	0.416955374667451	0.0116091018969132	0.990737484885585	0.999926075847366
C1orf141	0.233901488884502	-0.972142356492261	2.98296347068693	-0.325898176778005	0.74450139518021	0.999926075847366
IL23R	0.0612639321563836	-0.139211509470902	4.07964219796868	-0.0341234605182332	0.972778700588565	0.999926075847366
IL12RB2	3.08160629436513	0.477908665741494	0.760159589482574	0.628695174478819	0.529548637888593	0.999926075847366
SERBP1	31.7712347428463	-0.0755994996378605	0.271503580270149	-0.278447523832423	0.780668842577015	0.999926075847366
GADD45A	1.91905721954123	0.227114119755538	1.10650635283695	0.205253335575746	0.837374200619864	0.999926075847366
GNG12	1.8896922098226	0.787843199664923	0.894260847984641	0.880999320769161	0.378318187625038	0.999926075847366
GNG12-AS1	5.20982881704258	0.00453006734942658	0.698325975073047	0.00648703830464379	0.994824128592962	0.999926075847366
DIRAS3	0.622306770430033	-1.0501468046471	1.68588900576149	-0.622903881013665	0.533347687509711	0.999926075847366
WLS	28.045981061122	-0.640811473098808	0.513740645224444	-1.24734431479302	0.212271275125317	0.999926075847366
RPE65	0.124330989452546	0.283684627315491	4.08156613377613	0.069503866412434	0.944588555146204	0.999926075847366
DEPDC1	0.0754758056079184	1.64942788284174	4.09166751372165	0.403118747383625	0.686860869635327	0.999926075847366
DEPDC1-AS1	0.0810742140207138	0.560583340986262	4.09333134929469	0.136950393982362	0.891070005420414	0.999926075847366
AL033530.1	0.389041362868068	-1.36085910818191	1.96723311794326	-0.691763012613719	0.489086168045384	0.999926075847366
AL691520.1	0.014822432605757	0.980056771428605	4.09883385718761	0.239106244745686	0.81102319960093	0.999926075847366
LINC01707	0.166560117946272	-0.673358464684062	4.07214573782306	-0.165357162546946	0.868662868795164	0.999926075847366
LINC02791	0.142210091117765	-0.690551095820449	4.07404371850388	-0.1695001682687	0.865403240016315	0.999926075847366
LINC01758	0.0135051001961451	0.280204782971434	4.08592716635657	0.0685780170725101	0.945325517497775	0.999926075847366
AL359894.1	0.0603426724067383	0.0436216641429333	4.08097016825615	0.0106890426404596	0.991471540311816	0.999926075847366
LRRC7	22.880992744032	-0.341289954346374	0.595284428899297	-0.573322495563056	0.566426356678165	0.999926075847366
AL117353.1	0.0139792028111391	0.354622249605647	4.08450323293924	0.0868213903580284	0.930813484777246	0.999926075847366
AL158840.1	0.0621071619510014	0.492395674040452	4.0965178782894	0.120198590283234	0.904325834471442	0.999926075847366
LRRC40	18.9625564388898	0.204417902880017	0.334103517524855	0.611840020106372	0.54064360870002	0.999926075847366
SRSF11	95.8983454146149	0.237295370985058	0.228215895577862	1.03978458811647	0.298439990942963	0.999926075847366
ANKRD13C	36.0580698562757	0.415549917512896	0.242980799988034	1.71021709342203	0.0872257359595469	0.999926075847366
HHLA3	1.83048600217122	-0.825520002996603	0.968559162119428	-0.852317581912268	0.394037850218447	0.999926075847366
CTH	0.9344274769969	-1.96852557783023	1.23339308988455	-1.5960244904684	0.110483325601151	0.999926075847366
LINC01788	0.0576445818328133	1.2438195778928	4.08832485043033	0.30423697318521	0.760947358513565	0.999926075847366
PTGER3	0.32382629498079	-0.835249234186464	2.30740789467978	-0.361985948003519	0.717362531264569	0.999926075847366
ZRANB2-AS1	1.35525770003462	2.22836844326422	1.17511536994799	1.89629758937018	0.0579207048682526	0.999926075847366
ZRANB2	53.8739634239403	0.155802091820925	0.256882257610953	0.606511688545211	0.544175023041065	0.999926075847366
ZRANB2-AS2	7.95257003934891	0.283048623922744	0.5465256397475	0.517905480250688	0.604524218212701	0.999926075847366
NEGR1	31.039590979614	-0.139378419303428	0.495384056039163	-0.281354269690928	0.778438689426079	0.999926075847366
AL513166.1	4.37056120660024	-0.461042597950601	0.728635301785728	-0.632748093347502	0.526898158101591	0.999926075847366
AL583808.1	0.753268113228289	0.931877164833049	1.47643281470305	0.63116801222037	0.527930674870341	0.999926075847366
LINC02796	0.0804389037765455	-0.432529118523464	4.07703539425365	-0.106089125233764	0.915511639258442	0.999926075847366
LINC01360	0.0477588319602385	0.36205132081562	4.08259085446855	0.0886817547291914	0.929334833013673	0.999926075847366
AL591463.1	0.128278850247757	0.208650347557137	3.45769269477227	0.0603438090008976	0.951881810959478	0.999926075847366
LRRIQ3	0.735800787468209	0.361909052456462	1.65881974833749	0.218172621117621	0.827294616435901	0.999926075847366
FPGT	14.9809339799443	0.0302452389484014	0.364259528433648	0.0830321147080461	0.93382600392892	0.999926075847366
TNNI3K	7.68671455260005	-0.0105922755082552	0.554949105007418	-0.0190869314188976	0.984771756749336	0.999926075847366
AC093158.1	0.505820636701614	-0.0149115056822419	1.70703287455186	-0.00873533597655904	0.993030298929435	0.999926075847366
LRRC53	0.0999066809757786	-0.224317647531538	4.07997410043267	-0.0549801645818658	0.956154266257561	0.999926075847366
ERICH3	3.59325276720863	-0.849662940527514	0.996593881920458	-0.852566884005143	0.393899533633455	0.999926075847366
ERICH3-AS1	0.12641394453746	0.500917964000376	4.09629554188669	0.122285601436282	0.902672834803804	0.999926075847366
AC135803.1	0.0928127615094215	-0.167826006796625	4.0677177676888	-0.041258026338435	0.967090194687582	0.999926075847366
CRYZ	4.4223173445614	0.14701847694558	0.604132607748748	0.243354646082477	0.807730674983903	0.999926075847366
TYW3	8.0427918712019	0.372285821428565	0.41071546242018	0.906432446528395	0.364707005497197	0.999926075847366
SLC44A5	8.16008600261203	0.513244981000621	0.670589788570423	0.76536354974144	0.444055091675545	0.999926075847366
ACADM	20.5847146409971	-0.0485332836489126	0.335883514972117	-0.144494390124927	0.885110085998448	0.999926075847366
RABGGTB	15.8015459540566	0.213457751921987	0.447410113044953	0.477096394780284	0.633293481792402	0.999926075847366
MSH4	7.00800188668563	-0.524977220266399	0.793099046202457	-0.661931473477509	0.508015139950665	0.999926075847366
ASB17	0.125174219247164	0.916515754180785	4.0972949492555	0.223688010146138	0.823000076086185	0.999926075847366
AC092813.1	1.44794041680192	-0.370560326012479	2.13172583170798	-0.173831137428953	0.861998172792248	0.999926075847366
ST6GALNAC3	559.385364932948	-0.228393074925306	0.404804616935188	-0.564205706581339	0.572614144601774	0.999926075847366
AC104458.1	0.270289962003048	-0.536693628228799	3.59454078316568	-0.149307981353918	0.881310617658699	0.999926075847366
ST6GALNAC5	7.4965023111051	-0.0961694727797632	0.583692301140415	-0.164760564070946	0.869132445065861	0.999926075847366
AL035409.1	0.598944229599237	2.32822402080383	1.6930351558399	1.37517759910238	0.16907639134681	0.999926075847366
PIGK	15.6841823658601	0.119748053631392	0.383470041860228	0.312274859987731	0.754831644239168	0.999926075847366
AC093433.2	0.0603426724067383	0.0436216641429333	4.08097016825615	0.0106890426404596	0.991471540311816	0.999926075847366
AK5	16.6284848248605	-1.20143079159698	0.547843392070601	-2.19301867830534	0.0283060333752076	0.999926075847366
AC095030.1	0.0270102003922903	0.037179963253592	4.08069605256091	0.00911118171378118	0.992730429358954	0.999926075847366
AC118549.1	66.9396093511215	0.172447553280278	0.358019033705996	0.481671467282633	0.630039348257572	0.999926075847366
USP33	53.2452517350702	-0.0316677771890774	0.202648857070594	-0.156269211910955	0.875820823501752	0.999926075847366
MIGA1	32.0874919953229	0.178915873574163	0.282245573666316	0.633901432890799	0.526145150404159	0.999926075847366
NEXN-AS1	0.195439360482484	-0.473300895728119	3.84813832135108	-0.122994772069925	0.90211123781851	0.999926075847366
NEXN	1.93611038801465	-0.951309110626244	1.04738600716633	-0.908269829955033	0.363735678314166	0.999926075847366
FUBP1	50.9391153042372	0.0973211768697139	0.235263029488059	0.413669657665671	0.679116051367775	0.999926075847366
DNAJB4	3.9490245719061	-0.396275715752768	0.744754073918004	-0.532089356246204	0.594664108882694	0.999926075847366
GIPC2	4.2855043111385	-0.619988527799006	0.718754796800632	-0.862586977587822	0.388364592782923	0.999926075847366
AC103591.3	14.5370609177734	-0.0927897319749296	0.908845657297064	-0.102096248389291	0.918680278807015	0.999926075847366
AC103591.4	0.0477588319602385	0.36205132081562	4.08259085446855	0.0886817547291914	0.929334833013673	0.999926075847366
AC096531.2	0.0378441554948531	0.786808535904738	4.07932178610713	0.192877291167458	0.847055070107522	0.999926075847366
PTGFR	0.287774814437314	0.0393832771710306	2.79060912662728	0.0141127887797848	0.988739997501276	0.999926075847366
IFI44L	66.3504897303461	0.290869827736171	0.353320891636702	0.823245482000126	0.410368409400916	0.999926075847366
IFI44	25.4558837230595	0.460308699114536	0.296556404353628	1.55217925614462	0.120619338128418	0.999926075847366
ADGRL4	1.42473860198035	0.457017999220219	1.08148106296061	0.422585299800914	0.672597853758089	0.999926075847366
LINC02792	0.106213817764225	1.4832400193732	4.0867647941354	0.362937456420707	0.716651605578012	0.999926075847366
AC099671.1	0.201349650791923	1.08011454582497	3.82081809650556	0.282691957204876	0.777412982101076	0.999926075847366
AL136234.1	0.14500871345516	0.55943430084053	4.0807336846226	0.137091597755728	0.890958393783477	0.999926075847366
LINC01781	0.165830303338363	-0.666903091180734	4.07436061827039	-0.163682882705616	0.86998079341571	0.999926075847366
ADGRL2	11.2242300186003	-0.498126923715171	0.55435731616741	-0.898566518719384	0.368883599186449	0.999926075847366
AL138799.4	0.313438809707107	0.43301426537535	4.0823077582243	0.106070950800559	0.915526058996948	0.999926075847366
AC117944.1	0.36123229582886	0.67436080747676	1.99608005189998	0.337842566401515	0.73548183054452	0.999926075847366
AL157944.1	3.30680520892798	-1.6201533491779	1.35813640835375	-1.19292387658008	0.232899187271015	0.999926075847366
LINC01362	0.548878149619419	1.04628052022243	1.4635857037781	0.714874788351346	0.474686416938948	0.999926075847366
LINC01361	0.014822432605757	0.980056771428605	4.09883385718761	0.239106244745686	0.81102319960093	0.999926075847366
AC116099.1	0.0337796291490993	0.845595635848016	4.0921207832758	0.206639950439367	0.836291057633111	0.999926075847366
LINC01712	0.0139792028111391	0.354622249605647	4.08450323293924	0.0868213903580284	0.930813484777246	0.999926075847366
LINC01725	1.42417442172783	-0.294650262876846	1.01009142350563	-0.291706528755813	0.770511017006265	0.999926075847366
AL035706.1	0.0662517814149568	0.380426097780051	4.08479503535092	0.0931322366208686	0.925798507602664	0.999926075847366
TTLL7	13.5049312807007	-0.147023508434149	0.528144801732678	-0.278377270687529	0.780722765570924	0.999926075847366
TTLL7-IT1	0.115299019191997	1.73736518829706	4.09305694790767	0.424466409925027	0.671225697318794	0.999926075847366
AL359504.2	0.255045402018968	1.42733707493688	3.09164611398001	0.461675438363613	0.644314087241914	0.999926075847366
PRKACB	54.7190229521299	-0.308853420908342	0.347982935645863	-0.88755335181912	0.374781055638667	0.999926075847366
SAMD13	1.67713870369486	0.925072819902144	0.944460160271663	0.979472569426387	0.327346535682312	0.999926075847366
DNASE2B	0.0854305854223103	0.768241619128676	4.09396370536511	0.18765227892028	0.851149241491502	0.999926075847366
RPF1	8.53187961853247	-0.0100108972612465	0.485433122369378	-0.0206226085529223	0.983546705282799	0.999926075847366
GNG5	19.053666837576	-0.0333936150213396	0.489702453949638	-0.0681916432151959	0.945633079235954	0.999926075847366
SPATA1	10.3662627700586	-0.166700119333477	0.440027152607123	-0.378840529148697	0.704806288803813	0.999926075847366
CTBS	20.9357523415574	-0.401176954195765	0.297104489011867	-1.35028910377635	0.176923266119292	0.999926075847366
AL359762.1	2.31147976036012	1.81450965540338	0.857429079885719	2.11622126887185	0.0343259931228185	0.999926075847366
LINC01555	0.0711050455588825	0.184112775706396	4.08661822136511	0.0450525999086096	0.96406538282214	0.999926075847366
SSX2IP	8.5535184039947	0.263743059210144	0.446576079113258	0.590589311755893	0.554795628048682	0.999926075847366
LPAR3	1.16976278917813	-0.328545942876448	1.68167667612933	-0.195368079690951	0.845104803809103	0.999926075847366
MCOLN2	1.46897796934738	-1.0803919361345	1.29439166549292	-0.834671579659066	0.403902647663801	0.999926075847366
WDR63	0.750821293443385	-1.78200303592149	1.50871906277921	-1.18113642220366	0.237548532994421	0.999926075847366
MCOLN3	0.135015453181121	1.0621134575639	4.0807888824523	0.260271601437426	0.794654276681171	0.999926075847366
SYDE2	0.73973035633694	-0.88430456211971	1.33952887202591	-0.660160882372234	0.509150592164369	0.999926075847366
C1orf52	14.7950002001594	0.148272096632318	0.332481861406582	0.44595544552429	0.655629430047296	0.999926075847366
BCL10	5.90318519674909	-0.498165371468176	0.556786235480198	-0.89471567313178	0.370939098217796	0.999926075847366
AL078459.1	3.72511441540741	-0.582683230244472	0.819099857872138	-0.711370200647049	0.476854860012916	0.999926075847366
DDAH1	5.27978726100836	-0.381965351183137	0.567924965199236	-0.672563057778484	0.501225310662488	0.999926075847366
AC092807.3	0.0431499654076591	0.531448722375007	4.09596105592812	0.12974945687187	0.896764652334509	0.999926075847366
CCN1	1.17656051983853	0.675806448615102	1.43608433188463	0.470589667758729	0.637933787449114	0.999926075847366
ZNHIT6	20.4230455487158	0.144871189725415	0.338427595408956	0.428071444795607	0.668599105686126	0.999926075847366
COL24A1	1.06588902791907	-0.976194127494497	1.28520990994285	-0.75956006870341	0.447517595482749	0.999926075847366
LINC02795	0.929702266487757	2.2360667875505	1.7288585180909	1.29337754602365	0.195880512202606	0.999926075847366
ODF2L	21.4949799321769	0.173794498742351	0.349719653600418	0.496953765546515	0.619221655519926	0.999926075847366
CLCA2	0.0542099571910455	0.819867376075744	4.09360833321014	0.200279877638615	0.841261699039153	0.999926075847366
CLCA1	0.134440941417141	-0.0767990358138553	4.0750191329812	-0.0188463006694328	0.984963717778307	0.999926075847366
CLCA4	0.176726234428754	0.027769206381222	3.98677275591385	0.00696533464066393	0.994442511967168	0.999926075847366
CLCA4-AS1	1.09449035027988	0.148564239385147	1.26008152421681	0.117900498126489	0.906146498554033	0.999926075847366
AL049597.2	0.119680484799212	-0.0434419249463415	4.08142169265096	-0.010643821740979	0.991507619316871	0.999926075847366
SH3GLB1	29.6950678760074	0.166962676677699	0.393125027690007	0.424706301857115	0.671050789270493	0.999926075847366
AL355981.1	0.0859274781646395	0.421393035925002	4.09692028138114	0.10285604966249	0.918077219913517	0.999926075847366
SELENOF	32.6704960748518	0.246581837073341	0.297479056149625	0.828904865656546	0.407158241893545	0.999926075847366
HS2ST1	46.7756771079363	0.535807075422974	0.441539681663533	1.21349699171835	0.224939863830624	0.999926075847366
AL121989.1	0.397839451613563	0.417131103816642	1.99629278964411	0.208952868026441	0.834485032245021	0.999926075847366
LINC01140	0.167362308197194	1.0476554076037	4.09049995745693	0.256119158660261	0.797858828786049	0.999926075847366
LINC02801	0.0139792028111391	0.354622249605647	4.08450323293924	0.0868213903580284	0.930813484777246	0.999926075847366
LMO4	36.812874349282	-0.236155816348688	0.332439015758447	-0.710373347153335	0.477472646618516	0.999926075847366
LINC01364	0.263064871959637	-0.507613376292756	3.52315820765463	-0.144079075185975	0.885438027889469	0.999926075847366
PKN2-AS1	4.28248235688374	0.215712789962812	0.612336194847084	0.352278359140081	0.724629516142709	0.999926075847366
AL445438.1	0.150951611215837	2.30271919166534	4.0860529670665	0.563555883936212	0.573056417598793	0.999926075847366
PKN2	169.359924583771	-0.141619492096163	0.262923449354382	-0.538633934873115	0.590139467394808	0.999926075847366
GTF2B	19.9816239316726	-0.215731553826725	0.313446099048017	-0.688257261717197	0.49129079016025	0.999926075847366
KYAT3	21.8874061131436	0.766573323414831	0.275042758096497	2.78710600751714	0.00531810789732972	0.999926075847366
RBMXL1	4.8553412242082	0.633307963115834	0.560824056088459	1.12924536000278	0.258794343555861	0.999926075847366
GBP3	5.75303645614485	-0.668990094787652	0.555991382219547	-1.20323824465949	0.228884139097186	0.999926075847366
GBP1	6.25392908350168	1.2355622015607	0.555330391025211	2.224913711781	0.0260870313494192	0.999926075847366
GBP2	7.93807406516211	1.02332181703497	0.707362388408196	1.44667264446699	0.147988629570039	0.999926075847366
AC104459.1	0.163964506701554	-0.138580206695891	4.06281030093021	-0.0341094455392522	0.972789876418066	0.999926075847366
GBP7	0.0288016354168961	0.416421501377638	4.08876519326574	0.101845295998775	0.918879471540797	0.999926075847366
GBP4	3.80428514478446	-0.866684290824402	0.769226863260084	-1.12669529916217	0.259871330641313	0.999926075847366
AC099063.4	0.394100675137862	-0.624156193913375	2.35666872131605	-0.264846810358998	0.791127474613183	0.999926075847366
GBP5	3.24593548932141	0.635217584189632	1.06915240313568	0.594131933227315	0.552423874119091	0.999926075847366
AC099063.1	0.177036711091605	0.156495505701992	3.17138409621004	0.0493461217419271	0.960643464429062	0.999926075847366
GBP6	0.0845140207481122	1.70237866848319	4.09285065764266	0.415939600753404	0.67745420078706	0.999926075847366
AL596214.1	0.814401149341654	-0.953267543860333	1.40131211318874	-0.680267825339164	0.496334893144812	0.999926075847366
LRRC8B	19.9686718861645	0.325558940078585	0.482000933669172	0.675432177278803	0.499401227919061	0.999926075847366
LRRC8C-DT	8.16486512442715	-0.162063990534658	0.42527982547075	-0.38107613112206	0.703146758133002	0.999926075847366
AC093423.2	0.0625812645659954	0.423445807213656	4.08693182526354	0.103609706576486	0.917479084391569	0.999926075847366
LRRC8C	84.7746376968344	-0.243763204483551	0.206967363729564	-1.17778571505634	0.238882044958358	0.999926075847366
AC099568.1	0.302076918903724	-1.60722717540367	2.3697777428087	-0.678218529261213	0.497633145819186	0.999926075847366
AC099568.2	0.580519757504688	0.379555424634631	1.80424898118483	0.210367542724276	0.833380822986212	0.999926075847366
LRRC8D	66.4920577670416	0.0767673505406574	0.288152520911472	0.266412212177878	0.789921761028483	0.999926075847366
AL391497.1	0.0139792028111391	0.354622249605647	4.08450323293924	0.0868213903580284	0.930813484777246	0.999926075847366
ZNF326	24.6838405999321	-0.233556285285733	0.307414529063382	-0.759743809107927	0.447407736559249	0.999926075847366
AC098656.1	0.0980864117355579	0.876455563377477	4.09310249588857	0.21412988417902	0.83044577202367	0.999926075847366
AL627316.1	0.0669338035804003	0.13751073199757	4.08458800274647	0.0336657532914233	0.973143688397697	0.999926075847366
LINC02609	4.68090447690341	0.255641331363653	0.519699395840381	0.491902306236603	0.622788407872207	0.999926075847366
LINC02788	0.309028769264051	-1.4117737851632	2.09005473242092	-0.675472160256749	0.499375833113609	0.999926075847366
AC091614.1	0.014822432605757	0.980056771428605	4.09883385718761	0.239106244745686	0.81102319960093	0.999926075847366
ZNF644	100.613660917135	0.0148938742943462	0.294870726822582	0.0505098436010828	0.959716105359415	0.999926075847366
HFM1	1.30109962568448	0.667794858047194	1.06920998228962	0.624568484309478	0.532254309496857	0.999926075847366
CDC7	2.99915369663656	0.425427610918397	0.782460008513473	0.543705245366635	0.586644322295258	0.999926075847366
TGFBR3	4.50199856034271	0.286356379356884	0.687230359086753	0.416681794642218	0.676911172265425	0.999926075847366
BRDT	0.0993407582916324	1.9265844151747	4.09009630549646	0.471036442977068	0.63761471066537	0.999926075847366
EPHX4	2.75600281065718	0.554844939583978	1.14269988220035	0.485556136153253	0.627281902617603	0.999926075847366
BTBD8	20.7939056674877	-0.282097688930521	0.536494169226425	-0.525816877632202	0.599015446762984	0.999926075847366
AC104836.1	0.294472959036675	1.74066910639741	2.84615095800477	0.611587063399361	0.540810999345065	0.999926075847366
C1orf146	0.119078661806347	1.280693476343	4.07644723120293	0.314169030949304	0.753392662447334	0.999926075847366
GLMN	17.1363437653366	-0.0389472781809643	0.317548754637499	-0.122649758854904	0.90238444999832	0.999926075847366
RPAP2	32.926605158236	0.198735360678223	0.23101600033522	0.86026664988505	0.389642072209693	0.999926075847366
GFI1	0.505360770306493	1.582033132979	2.23125396613017	0.709033197024557	0.478303876314741	0.999926075847366
EVI5	113.692436872179	0.124073774239052	0.284527809380169	0.436069059503677	0.6627866249067	0.999926075847366
RPL5	116.056943712708	0.271565576680628	0.411556180969393	0.659850560477487	0.509349733539012	0.999926075847366
DIPK1A	32.0039089056012	0.161407042153839	0.34141432100109	0.472760022721259	0.636384398469804	0.999926075847366
AC093577.1	0.0238649526837139	1.27030932947284	4.08927638627892	0.310644038083415	0.756071244771789	0.999926075847366
MTF2	39.1523722065722	0.239061760961218	0.26692984375182	0.895597725608708	0.370467650866076	0.999926075847366
TMED5	21.0081325243946	0.0587230108904349	0.503835483170312	0.116551955652128	0.907215111974166	0.999926075847366
CCDC18	19.0119134459666	0.283307158956071	0.285606880395712	0.991947948045038	0.321222917686685	0.999926075847366
CCDC18-AS1	89.5359230225234	0.0983822107830215	0.358119049323662	0.274719289489974	0.783531910290385	0.999926075847366
DR1	18.2417235421527	-0.171117982012793	0.329783356571558	-0.518879981669612	0.6038444383043	0.999926075847366
FNBP1L	58.2354756063445	0.0153189457195613	0.26369398862078	0.0580936478669279	0.953674034117559	0.999926075847366
BCAR3	54.3439237555639	-0.0701479827847391	0.225240860549562	-0.311435423455522	0.755469627903106	0.999926075847366
AL109613.1	0.95098076387286	-1.77337349497939	1.41454039528389	-1.25367469242438	0.209960270180039	0.999926075847366
AL049796.1	0.342334302227877	1.19035030953236	2.31735567027861	0.513667506804966	0.607484473287996	0.999926075847366
DNTTIP2	7.54376388727833	0.560499803556282	0.513078987933063	1.09242400631968	0.274646775989921	0.999926075847366
GCLM	4.63954914501632	0.559146397336378	0.642628797308199	0.87009234518978	0.384249940616971	0.999926075847366
ABCA4	0.211893486478943	-0.0750313291677096	3.81348822747053	-0.0196752486679308	0.984302435659278	0.999926075847366
ARHGAP29	1.91972744091931	-0.631884591204581	0.937404066820606	-0.674079208283942	0.500260957324934	0.999926075847366
ARHGAP29-AS1	0.194554467414266	2.0518992845361	4.07199211171761	0.503905515590645	0.61432777447597	0.999926075847366
ABCD3	17.9876690250043	-0.0152494416971984	0.346663696381936	-0.0439891510312559	0.964913051720455	0.999926075847366
F3	2.23635135373297	0.341039881582037	1.14614741509565	0.29755324410305	0.766044164666079	0.999926075847366
SLC44A3	0.294525219080642	0.336182743528672	2.06470983617759	0.162823239197159	0.870657610204887	0.999926075847366
CNN3	2.62843081326467	-1.40799598404857	1.00433115287142	-1.40192403673137	0.160937931829055	0.999926075847366
AC105942.1	1.09096449598662	-0.147656611706762	1.32065767194129	-0.111805363981807	0.910977734351408	0.999926075847366
ALG14	5.6981763982669	0.367493444738359	0.513514555923618	0.715643676501784	0.474211397246291	0.999926075847366
AC095033.1	0.184731611018032	0.310555330471568	3.94944775782042	0.0786325961285672	0.937324859839888	0.999926075847366
TLCD4	2.50493347126452	-0.625017021934864	0.903031963439511	-0.692131671125205	0.488854643972452	0.999926075847366
AC092802.3	0.0527466812188117	0.858021017986064	4.09791780153389	0.209379753216353	0.834151797071225	0.999926075847366
AC092802.1	0.770110531571926	-0.365251292878889	1.36925623557792	-0.266751600897204	0.789660421143465	0.999926075847366
RWDD3	9.16502546831998	-0.0586266495326864	0.484689450964545	-0.120957139496265	0.903724983586781	0.999926075847366
AC092802.2	0.421097460606255	-0.753975748386801	2.29102692149772	-0.329099471207393	0.74208050391571	0.999926075847366
LINC01760	0.014822432605757	0.980056771428605	4.09883385718761	0.239106244745686	0.81102319960093	0.999926075847366
LINC02607	0.874706723329709	1.95105070585922	1.46133133276584	1.33511864292028	0.181837518697911	0.999926075847366
LINC02790	0.0711050455588825	0.184112775706396	4.08661822136511	0.0450525999086096	0.96406538282214	0.999926075847366
LINC01787	0.108378973431826	1.99246481627549	4.09055693831157	0.487088884551233	0.626195343160161	0.999926075847366
PTBP2	64.8205046433834	-0.0952248654121241	0.219700742791221	-0.433429874666447	0.664702500904464	0.999926075847366
DPYD	169.990931741706	1.47815387878018	0.697703003857417	2.11860042254062	0.0341242499985277	0.999926075847366
DPYD-AS1	5.97662893117624	1.58683851671784	0.901676307012571	1.7598760268808	0.078428828848172	0.999926075847366
DPYD-IT1	0.0283275328019021	0.505185712003613	4.09652704000833	0.123320487591017	0.901853317909168	0.999926075847366
DPYD-AS2	0.0238649526837139	1.27030932947284	4.08927638627892	0.310644038083415	0.756071244771789	0.999926075847366
MIR137HG	3.70429539628414	-0.666862950044933	0.875043907371047	-0.762090844159391	0.44600578699604	0.999926075847366
BX005019.1	0.192947646233455	0.132155326857149	3.16021547438253	0.0418184544466769	0.966643423360027	0.999926075847366
LINC01776	0.0562859384241803	-0.300643312696859	4.07772642887385	-0.0737281713084143	0.941226682324275	0.999926075847366
SNX7	11.0421186846304	0.184888820586252	0.481224193030524	0.384205165209815	0.700826390292425	0.999926075847366
PLPPR5	1.85106612443944	-0.636616308571918	0.870934103088366	-0.730958067108007	0.46480476629508	0.999926075847366
AL445433.2	1.19119754949947	0.178217828845073	1.31088402014371	0.13595240014104	0.891858910666553	0.999926075847366
PLPPR4	4.49348786202222	-1.01106105961434	0.83633540142412	-1.20891816595673	0.226694286320457	0.999926075847366
LINC01708	0.0859308036356943	-0.312341760492277	4.07953611340322	-0.0765630581050833	0.93897114801657	0.999926075847366
PALMD	0.242312091724489	0.577305317989446	3.68165941063195	0.156805737196194	0.875397951162036	0.999926075847366
FRRS1	10.2632889453782	-0.556803089013828	0.800591115030597	-0.695489968050106	0.486748295945888	0.999926075847366
AGL	14.7041802975159	0.0310363429547328	0.413743950980996	0.0750134059510597	0.940204045539563	0.999926075847366
AC118553.1	0.227749172567416	0.753915450268189	4.08939304809318	0.184358764589705	0.853732016393137	0.999926075847366
SLC35A3	20.8413191013588	0.129199063647333	0.350501147888859	0.368612383798243	0.712416663693671	0.999926075847366
MFSD14A	25.0145263762782	0.0505562185222639	0.369352619845126	0.136877920463818	0.891127291470357	0.999926075847366
AC093019.2	1.27854786345055	-2.41502808652933	1.29462880135534	-1.86542125742996	0.0621223800139406	0.999926075847366
SASS6	6.17580712282642	-1.18131682998503	0.598994497026452	-1.97216641529991	0.0485906122166605	0.999926075847366
TRMT13	18.8666317782248	-0.0359744476739204	0.289730132141658	-0.12416536522453	0.901184344530501	0.999926075847366
LRRC39	3.09758821073411	-0.396581634498774	0.898883582330509	-0.441193545298234	0.659072885701086	0.999926075847366
DBT	9.95014707754656	0.0411830780128739	0.451021352325028	0.0913107058026719	0.92724571152713	0.999926075847366
AL445928.2	1.27204772599746	-1.95041770868382	1.17461649103913	-1.66047192727421	0.0968195508134421	0.999926075847366
RTCA-AS1	2.1157191093562	1.18938898678072	0.9031137849259	1.31698685883563	0.187843029484412	0.999926075847366
RTCA	14.4762959763668	-0.0938511870171864	0.385105294275736	-0.243702666289466	0.807461108222313	0.999926075847366
CDC14A	39.87778527046	0.02156234167857	0.404239974418098	0.0533404488499903	0.957460652535417	0.999926075847366
AL589990.1	0.994060363032252	-0.517008319177265	1.35226375290835	-0.382328017049427	0.702218075749077	0.999926075847366
GPR88	0.356388736452453	0.371630295892831	2.42558887319136	0.153212401326641	0.878230778292776	0.999926075847366
VCAM1	0.386756769140715	-0.461714029535594	3.27378433269165	-0.141033734239904	0.887843292610396	0.999926075847366
EXTL2	8.35931206274479	0.133977601260087	0.504576251508106	0.265524984300485	0.790605065691869	0.999926075847366
AC104506.1	0.325330839882644	0.0293533584904076	2.37216195811207	0.0123740954491021	0.990127152240079	0.999926075847366
SLC30A7	34.5260372367745	0.400270387225773	0.336216661532469	1.19051324048412	0.233844729092836	0.999926075847366
DPH5	6.36652660969862	-0.315219576165201	0.514464511754785	-0.612713936457968	0.540065505880141	0.999926075847366
AC093157.2	0.0477588319602385	0.36205132081562	4.08259085446855	0.0886817547291914	0.929334833013673	0.999926075847366
AC093157.1	7.41118026155269	0.156130273816413	0.568449041896964	0.274660105495812	0.783577383919075	0.999926075847366
AL109741.1	0.208438198376965	0.771361006211132	4.0878187200543	0.188697459216314	0.850329943066822	0.999926075847366
S1PR1	0.895341129029206	0.183328995568779	1.40163012006911	0.130796986268917	0.895935907124514	0.999926075847366
LINC01307	0.0477588319602385	0.36205132081562	4.08259085446855	0.0886817547291914	0.929334833013673	0.999926075847366
LINC01709	0.0738477726028835	-0.528652312641855	4.07510715985023	-0.129727217446052	0.896782248117681	0.999926075847366
OLFM3	7.62387522215734	-0.0259956181637498	0.708597655755491	-0.0366860064418839	0.970735366374636	0.999926075847366
AC114485.1	0.0414635058184234	-0.322693847903719	4.07577951181636	-0.079173529129379	0.936894599177538	0.999926075847366
AC099567.1	0.0669338035804003	0.13751073199757	4.08458800274647	0.0336657532914233	0.973143688397697	0.999926075847366
COL11A1	2.66037058209243	0.520646854259821	0.905533617582074	0.574961375426387	0.565317419466601	0.999926075847366
AC095032.1	2.53671610693025	0.365707496870166	0.784606547017735	0.466103040129106	0.641141747297367	0.999926075847366
RNPC3	49.0719735392026	0.124897088106473	0.280698901742627	0.444950398206373	0.656355600203797	0.999926075847366
AMY2B	7.70994163493777	0.676467529410399	0.538151609579267	1.2570203588897	0.208746263582891	0.999926075847366
AMY2A	0.142318587145106	0.822758139166603	4.08977641704179	0.201174356558523	0.840562242078193	0.999926075847366
LINC01676	0.0661716882967552	0.437631815321222	4.0774647114073	0.107329393703122	0.914527666419791	0.999926075847366
LINC01677	0.111591511931703	0.277405350952329	4.0877540603409	0.0678625345012059	0.945895063105251	0.999926075847366
AL355306.2	0.21344319173598	-0.728998360002569	2.56515885295255	-0.284192286634988	0.77626302625499	0.999926075847366
LINC01661	0.161182423778793	0.143614471636603	4.06879183832679	0.035296588604951	0.971843243536389	0.999926075847366
PRMT6	1.90821924148025	0.403183405807438	0.922884269866025	0.436873201735216	0.662203307625431	0.999926075847366
NTNG1	2.62629479946533	-0.18996284174852	0.990941047046209	-0.19169943793807	0.847977646282969	0.999926075847366
VAV3	15.9595374880351	0.359169520475235	0.930899242921472	0.385830714984837	0.699622046042202	0.999926075847366
VAV3-AS1	0.329752562492666	0.576775787010752	3.41382492996914	0.168952948332932	0.865833651039146	0.999926075847366
LINC02785	0.163862623011653	-0.473890971314347	4.07299102221729	-0.116349623342986	0.907375458890156	0.999926075847366
SLC25A24	10.7762461017085	0.135464132294136	0.499115817860309	0.271408213177587	0.786077085837571	0.999926075847366
AL359258.2	0.277451477804885	-0.156515133174557	3.58096849437903	-0.0437074867930939	0.96513757132377	0.999926075847366
AL359258.1	0.0845140207481122	1.70237866848319	4.09285065764266	0.415939600753404	0.67745420078706	0.999926075847366
AL390038.1	0.0238649526837139	1.27030932947284	4.08927638627892	0.310644038083415	0.756071244771789	0.999926075847366
FAM102B	50.3854408679546	-0.198890934941804	0.263435872489557	-0.754988047232207	0.450256154069027	0.999926075847366
HENMT1	4.23832305145955	0.15349258633689	0.570871477061842	0.26887415557506	0.7880265257035	0.999926075847366
AL160171.1	1.11890629349532	0.528482262042815	1.25666311118062	0.420544103937541	0.674088017412815	0.999926075847366
PRPF38B	54.4709239583031	-0.13749034605616	0.248888960323548	-0.552416410424258	0.580663089842316	0.999926075847366
FNDC7	0.458490596065397	0.127647978119536	1.96377205492418	0.0650014230518542	0.948172867221268	0.999926075847366
STXBP3	35.9061514831448	-0.0981761030355525	0.305811332035411	-0.321034875922075	0.748183961446005	0.999926075847366
AKNAD1	4.36411000155556	0.498567549176869	0.729598622346276	0.683344970654623	0.494388883819843	0.999926075847366
GPSM2	4.46186991175075	0.00990526149912729	0.601371399488183	0.0164711216854634	0.986858540519033	0.999926075847366
CLCC1	5.14113084562402	0.316778965095997	0.550803654221248	0.575121393382682	0.565209200311437	0.999926075847366
WDR47	12.9893126059239	-0.0842484455472621	0.457022749789739	-0.184341907675323	0.853745239648454	0.999926075847366
TAF13	4.13249102671464	-0.0405756139197408	0.578337818260599	-0.0701590188962145	0.944067092094145	0.999926075847366
AL356488.3	0.312839292055868	-1.54489068508033	2.35732781617316	-0.655356745243975	0.512238093768764	0.999926075847366
TMEM167B	6.09551272593128	-0.328183773595002	0.490034414201078	-0.66971576706516	0.503038998626566	0.999926075847366
AL356488.2	1.75136585100095	0.0336843475820207	0.924488284546366	0.0364356673254644	0.970934974637817	0.999926075847366
C1orf194	0.286905739568838	0.362256090209486	2.90414945066534	0.12473741326449	0.90073143720115	0.999926075847366
KIAA1324	3.74696417517871	0.902723177505835	0.65399723357323	1.38031650772228	0.167489214467868	0.999926075847366
SARS	15.493419931578	-0.165448409550784	0.363587170771646	-0.455044684881623	0.649077091769242	0.999926075847366
CELSR2	5.48720688665458	-0.604674587512934	0.671976974099841	-0.899844207196143	0.368203164840184	0.999926075847366
PSRC1	5.04600181671351	0.519850216000793	0.642079842616973	0.809634848342225	0.418150073236259	0.999926075847366
MYBPHL	0.308369799941356	1.94846378978579	2.79439543519866	0.697275612908117	0.485630326887517	0.999926075847366
SORT1	72.1940355659238	0.0574708184057163	0.277001394800814	0.207474834005952	0.835639044625773	0.999926075847366
PSMA5	13.9811233574472	0.230749424380379	0.36552620645745	0.63128011153214	0.527857388699234	0.999926075847366
SYPL2	0.216302180215656	0.261566443838929	3.04056259507168	0.0860256730984229	0.931446008691508	0.999926075847366
ATXN7L2	0.697318923180217	0.838823403660339	1.51379228164583	0.554120544694778	0.579496350721077	0.999926075847366
CYB561D1	4.64969023528653	-0.631866039110731	0.795022259891707	-0.794777795525876	0.426742769467849	0.999926075847366
AMIGO1	1.17736033577535	-0.891197576098433	1.17586503664145	-0.757908049246795	0.448506031234306	0.999926075847366
GPR61	0.317807361988688	0.916800489658743	3.51089824906593	0.26112989457973	0.793992338693342	0.999926075847366
GNAI3	33.8933279967646	0.253010584281613	0.329435235045292	0.768013124785598	0.442479387465276	0.999926075847366
AL355310.1	0.05266658810061	0.832127687502139	4.08395978237086	0.203755113136561	0.838544871438416	0.999926075847366
AMPD2	4.93601056904576	0.831407932665922	0.635543126241187	1.30818491828107	0.190810596226258	0.999926075847366
AL355310.2	0.0994325783607846	-0.122547687844164	4.0863772903767	-0.0299893228490576	0.976075568474281	0.999926075847366
GSTM4	6.28459667824825	0.547605581855816	0.5546515761159	0.987296539731437	0.323497286508225	0.999926075847366
GSTM2	6.86445010619518	-0.512636711135618	0.751010534671377	-0.682595899084072	0.494862226146245	0.999926075847366
GSTM1	0.121036250369982	1.66638031702837	4.09439202732213	0.40699090509861	0.684014668074231	0.999926075847366
AC000032.1	0.0274843030072842	-0.111839853616672	4.07859069093078	-0.0274212006282859	0.978123788949313	0.999926075847366
GSTM5	1.4461585416204	-0.055125765788943	1.16308870374342	-0.0473960116812414	0.96219760766728	0.999926075847366
AL158847.1	0.0603426724067383	0.0436216641429333	4.08097016825615	0.0106890426404596	0.991471540311816	0.999926075847366
GSTM3	11.3511787594259	0.394517980470493	0.624273142675042	0.63196372469263	0.527410581261054	0.999926075847366
LINC01768	0.479226942068361	-0.532597200011895	2.0713125010117	-0.257130297698563	0.797078189472214	0.999926075847366
CSF1	0.483448496976466	0.912277716269646	2.1598015702195	0.422389597659627	0.672740669408397	0.999926075847366
AHCYL1	26.3824532729848	0.103241315113359	0.313991574637286	0.328802819733683	0.742304731643325	0.999926075847366
STRIP1	8.12538704729876	0.464631884405922	0.472868062957282	0.982582501977714	0.32581295984424	0.999926075847366
AL160006.1	0.26343279892043	-0.188326198887158	3.53270979611727	-0.0533092752464818	0.95748549013388	0.999926075847366
ALX3	0.0617380347713776	0.123879990810721	4.07966072720179	0.0303652678725786	0.975775744297468	0.999926075847366
SLC6A17	2.98846374260525	-0.336516447107018	0.925007626956849	-0.363798564790338	0.716008434451603	0.999926075847366
KCNC4	1.97603939265023	-0.17969793086007	1.1193217144329	-0.160541807188217	0.872454291317988	0.999926075847366
RBM15-AS1	1.49855013947383	0.0679768844477276	1.10084449799936	0.0617497608165975	0.950762112145957	0.999926075847366
RBM15	7.29269368703186	0.209375144252352	0.474406506837551	0.441341215254552	0.658965992527842	0.999926075847366
LAMTOR5-AS1	10.6995366746352	-0.0711199078093771	0.413212154879321	-0.172114752602444	0.863347314937116	0.999926075847366
SLC16A4	2.86653240372821	1.83653934485539	0.826044494137412	2.22329348829227	0.0261960163258598	0.999926075847366
AL355488.1	1.86371531369233	0.192343590232484	0.787366798460135	0.244287148770629	0.807008435822504	0.999926075847366
LAMTOR5	11.4058763996092	-0.52294396095714	0.568492577446868	-0.919878256468555	0.357636382625624	0.999926075847366
KCNA2	3.20861584350262	-0.0958310399185901	0.800036594932187	-0.119783320570121	0.904654795057979	0.999926075847366
AL365361.1	1.83871940168025	0.0687609895253628	0.971956065916232	0.0707449564199634	0.943600740398588	0.999926075847366
KCNA3	0.104884674707982	0.193362856866181	4.08490090806998	0.0473359969354901	0.962245438820709	0.999926075847366
CD53	108.824787525775	-0.00793227326543633	0.185458706209986	-0.0427711021366395	0.965884000055403	0.999926075847366
AL360270.2	0.157675992396869	0.838399773573781	4.08094427206139	0.205442593106101	0.837226345417162	0.999926075847366
AL360270.1	0.371092994419097	0.281352507669362	2.75948437229448	0.101958362400662	0.918789724780579	0.999926075847366
LRIF1	7.46536219109535	0.13195858293194	0.44547947764055	0.296216974193401	0.767064386694351	0.999926075847366
AL360270.3	0.115535865335257	0.407003343306036	4.09332362500107	0.0994310200200525	0.92079605437769	0.999926075847366
DRAM2	32.8660555908956	-0.121078469422629	0.332122779004927	-0.364559365019745	0.715440352164459	0.999926075847366
CEPT1	44.5331849244095	0.26060586956747	0.319237112066557	0.816339516043287	0.414305979450649	0.999926075847366
AL355816.1	0.248948338905542	-0.43827745252973	3.648537735586	-0.120124138570637	0.904384811028832	0.999926075847366
AL355816.2	0.560678759929031	2.07897948301386	2.25601479149493	0.921527416775597	0.356775133931604	0.999926075847366
DENND2D	4.59605638149816	1.3957386675108	0.605486960136036	2.30515066286022	0.0211581369182453	0.999926075847366
CHI3L2	0.653041098325654	0.125108347309664	1.85559837547265	0.0674221043536949	0.946245672495314	0.999926075847366
CHIA	0.0139792028111391	0.354622249605647	4.08450323293924	0.0868213903580284	0.930813484777246	0.999926075847366
PIFO	0.0283275328019021	0.505185712003613	4.09652704000833	0.123320487591017	0.901853317909168	0.999926075847366
OVGP1	0.266160946361981	0.704622695787663	2.92751816348815	0.24068943604712	0.809795827128701	0.999926075847366
AL390195.2	0.668350979835389	-0.256578523417363	1.55164963657307	-0.165358543172178	0.868661782173491	0.999926075847366
AL390195.1	0.62589386318099	1.48208875053595	1.76667208726153	0.838915586668549	0.401516680541074	0.999926075847366
WDR77	4.46062752996824	0.987211819111052	0.630259479534239	1.56635774814621	0.117264888627005	0.999926075847366
ATP5PB	18.8855591240194	-0.331602391877275	0.384854090165401	-0.861631460730378	0.388890352812324	0.999926075847366
C1orf162	15.6874759255715	0.626724497371862	0.557055559590532	1.12506640779699	0.260560894802225	0.999926075847366
TMIGD3	53.1575477104817	-0.213824744025382	0.364204070479192	-0.587101466889284	0.557135562457858	0.999926075847366
ADORA3	29.7348822584519	0.183320333345845	0.364138674129231	0.503435494140304	0.614658121927647	0.999926075847366
RAP1A	182.363674982677	0.283170687214971	0.235472654316287	1.20256293894159	0.229145496607856	0.999926075847366
LINC01160	0.228738769470496	-0.279650029880554	2.95718954111569	-0.0945661500530828	0.924659437649136	0.999926075847366
INKA2	11.376624998639	0.142103141536441	0.370117352388643	0.383940770729454	0.701022347215369	0.999926075847366
INKA2-AS1	0.155823687341251	0.20837782102774	4.08586235465907	0.0509997163242977	0.959325746596039	0.999926075847366
AL049557.1	0.18491051421615	1.80083689542334	3.90015373748798	0.461734848581437	0.644271477238131	0.999926075847366
DDX20	3.84275471698375	-0.031266084903995	0.599463243737391	-0.0521568006556409	0.958403754135883	0.999926075847366
KCND3	5.20416328700175	-0.603356727503156	0.851456936004332	-0.708616844833696	0.478562280173054	0.999926075847366
LINC01750	0.570991870907427	1.12064823517795	1.69174754024415	0.662420490362419	0.50770177542094	0.999926075847366
AL445426.1	1.30005418625569	2.50206202669854	1.50906275241955	1.65802384472539	0.0973126536153859	0.999926075847366
CTTNBP2NL	86.660590751136	-0.099514124394237	0.289808118674982	-0.343379353377748	0.731313089970652	0.999926075847366
WNT2B	28.3143719083859	0.56420886098216	0.538336829019906	1.04805919002301	0.294611337115391	0.999926075847366
AL354760.1	0.171120222562002	0.423681848290584	4.08532050623817	0.103708349845167	0.917400800171916	0.999926075847366
ST7L	20.2111293445091	-0.494504627207677	0.361157087972209	-1.36922309896831	0.170929547680329	0.999926075847366
CAPZA1	67.6369478639124	0.0661592280941272	0.19907031431021	0.332341003847673	0.739631781134696	0.999926075847366
MOV10	5.37245544554255	-0.564194156925139	0.586260917721035	-0.962360170823468	0.335868713446114	0.999926075847366
AL603832.1	0.0985893485661667	-0.706061663000651	4.07381694089993	-0.173316983370558	0.862402274906673	0.999926075847366
RHOC	4.66162360539613	1.21146442044078	0.693277801438552	1.74744441250966	0.0805602792802542	0.999926075847366
PPM1J	0.76438252372353	-0.294662173538249	1.86105099721566	-0.158331058084436	0.874195935988873	0.999926075847366
TAFA3	0.0852990326572479	1.27024318655455	4.07766304030144	0.311512543827224	0.755411008362645	0.999926075847366
LINC01356	5.48815539590948	-1.17426164604365	0.606540583308063	-1.93599847785822	0.0528678873940874	0.999926075847366
LINC01357	16.8214929128288	-0.858688218536706	0.482101842532727	-1.78113448815209	0.0748904827911352	0.999926075847366
SLC16A1	7.68694292805762	0.509610489181322	0.46175645084105	1.10363480196781	0.269751588148489	0.999926075847366
SLC16A1-AS1	17.6120432379023	0.0946168630854774	0.379023158747567	0.249633461443693	0.802870819162073	0.999926075847366
AL390242.1	0.922348817680558	-0.0659535796513742	1.2785113287385	-0.0515862301481915	0.958858391480937	0.999926075847366
LRIG2-DT	1.85003376530007	-0.131982621174474	0.902003343860423	-0.146321653985905	0.883667472418175	0.999926075847366
LRIG2	16.3236713984796	0.33806346455809	0.357598315895989	0.945372082390956	0.344468949815171	0.999926075847366
MAGI3	37.1540609016139	0.0883490301371602	0.295486513108769	0.298995135878296	0.764943756901227	0.999926075847366
PHTF1	10.5548409344666	0.0460101497012818	0.395309525814814	0.116390187174077	0.907343312039773	0.999926075847366
RSBN1	26.4973448968705	0.247619991794163	0.393201960560248	0.62975268852003	0.528856404317053	0.999926075847366
AL137856.1	0.723167370637062	-1.10202751739083	1.4367763394539	-0.767013965311888	0.443073212373492	0.999926075847366
PTPN22	6.10989203164934	0.51651515208585	0.881332442474186	0.586061657546413	0.557834081405422	0.999926075847366
AP4B1-AS1	2.01867583259475	0.950793725165493	0.853744494695049	1.11367479506279	0.265418726099232	0.999926075847366
BCL2L15	0.520254354812164	2.35545496192232	2.41591115783011	0.974975819904697	0.329572254334802	0.999926075847366
AP4B1	4.76464593175865	0.771403446709933	0.553142961664854	1.39458241389922	0.163141801295489	0.999926075847366
DCLRE1B	2.019229550587	0.11877516677175	1.0245686539348	0.115926996512728	0.907710399816903	0.999926075847366
HIPK1-AS1	0.312363851443513	0.643256896648061	3.46181257339792	0.185815055844192	0.85258979729563	0.999926075847366
HIPK1	23.3567943978704	-0.0447309979434016	0.306621194394058	-0.145883581308847	0.884013293133877	0.999926075847366
OLFML3	21.7501090141266	-0.960960703852956	0.541882480558762	-1.77337474144221	0.076166631566713	0.999926075847366
SYT6	26.0738264671214	-0.529525766206434	0.436451481316383	-1.21325230609673	0.225033371535569	0.999926075847366
AL121999.1	8.05023556431692	1.59724086505183	1.04108315098823	1.53421065698324	0.124977836718286	0.999926075847366
TRIM33	57.5761885919379	0.324110741129763	0.229666305881394	1.41122460208483	0.158178398160324	0.999926075847366
BCAS2	9.79466666359204	-0.131712018513417	0.449449352779255	-0.293051970592349	0.769482427731104	0.999926075847366
DENND2C	1.8309578856756	1.14848199204457	1.00552223999066	1.14217462962851	0.25338143932986	0.999926075847366
AMPD1	0.0135051001961451	0.280204782971434	4.08592716635657	0.0685780170725101	0.945325517497775	0.999926075847366
NRAS	5.27786360727991	-0.509964105055258	0.601965199156427	-0.847165427120877	0.396902921015745	0.999926075847366
CSDE1	49.4704706512379	0.031059858202131	0.208502228927168	0.148966552357484	0.881580025783145	0.999926075847366
SIKE1	5.19302908563301	0.44246429165866	0.519865865893401	0.851112413195806	0.394706910566216	0.999926075847366
SYCP1	0.267521265055476	2.24369587094815	4.07174114666542	0.551040891385162	0.581605643418302	0.999926075847366
TSPAN2	0.166898808939816	0.551282949737169	4.0224654779656	0.137051008332329	0.890990476642525	0.999926075847366
LINC01765	0.142318587145106	0.822758139166603	4.08977641704179	0.201174356558523	0.840562242078193	0.999926075847366
AL049825.1	0.0542099571910455	0.819867376075744	4.09360833321014	0.200279877638615	0.841261699039153	0.999926075847366
NGF-AS1	0.0742949297375347	-0.193051447825013	4.07858207289268	-0.047332981015163	0.962247842482699	0.999926075847366
NGF	0.335691980452638	-1.07272107298312	2.77959380046947	-0.385927279303163	0.699550526792198	0.999926075847366
VANGL1	0.278304846470437	0.114173487110145	3.5575142233622	0.0320936136700079	0.97439739634155	0.999926075847366
CASQ2	0.0477299053674279	1.53149297308439	4.08722830006822	0.37470208675616	0.707882040142366	0.999926075847366
NHLH2	0.0846101457550276	-0.384110875959506	4.07827988577746	-0.0941845304190743	0.924962573082054	0.999926075847366
LINC01649	0.156297789956245	0.357441327977691	4.08106623284407	0.0875852798224723	0.930206302212761	0.999926075847366
SLC22A15	6.01300541509991	0.373511264798533	0.562971581768757	0.663463799762374	0.507033556708791	0.999926075847366
MAB21L3	0.121951364419272	1.26269513499319	4.0895008234124	0.308765101052005	0.757500218140229	0.999926075847366
ATP1A1	45.0077197095018	-0.29856256584675	0.439222789751546	-0.679751991046814	0.496661509899263	0.999926075847366
ATP1A1-AS1	5.18053289717983	0.560748500225979	0.622287860788322	0.901107888422596	0.367530959118541	0.999926075847366
LINC01762	2.23708479971909	0.315766509531006	0.934821620026642	0.337782634426028	0.73552699724715	0.999926075847366
AL390066.1	1.65304822139945	0.46918992254498	0.995376084429685	0.47136949529364	0.637376895891608	0.999926075847366
AL390066.2	0.252956198778364	0.997548682735764	2.9974984871705	0.33279372350156	0.739289996374636	0.999926075847366
CD58	39.1301272666686	0.0904831609989757	0.432873482772842	0.20902911497228	0.834425510161817	0.999926075847366
IGSF3	1.1887662348775	0.123829713317883	1.16679443695753	0.106128131396285	0.915480691555631	0.999926075847366
CD2	4.25196883071559	1.21234502246156	1.17580347175063	1.03107794081993	0.302504271385439	0.999926075847366
AL157904.1	0.0270102003922903	0.037179963253592	4.08069605256091	0.00911118171378118	0.992730429358954	0.999926075847366
PTGFRN	2.10453105800759	-0.293284985392016	0.911752068882516	-0.321671861684372	0.747701296874958	0.999926075847366
CD101	0.822632099825958	0.331523337321554	1.4872235298393	0.222914263168884	0.823602235274163	0.999926075847366
AL445231.1	0.337456956864997	1.91210838536062	4.0631907097634	0.470592822720832	0.637931534011065	0.999926075847366
TTF2	13.1561513495472	-0.381757241381659	0.390202758860031	-0.978356079534022	0.32789824264252	0.999926075847366
TRIM45	0.684176745155118	1.395790530829	1.59267144279158	0.876383222130552	0.380821736230439	0.999926075847366
VTCN1	0.196172823471116	0.923605648161784	4.09310587205524	0.225649098027855	0.821474350827371	0.999926075847366
LINC01525	0.0139792028111391	0.354622249605647	4.08450323293924	0.0868213903580284	0.930813484777246	0.999926075847366
AL358072.1	0.395513623397664	-0.706959232698971	2.67540405393253	-0.264243911741041	0.791591976473118	0.999926075847366
MAN1A2	55.8583484831531	-0.155871334945453	0.351942221469415	-0.44288898983096	0.657846031568253	0.999926075847366
TENT5C	1.93906321863393	-0.540353767836954	1.30289890566951	-0.414731922396763	0.678338160759554	0.999926075847366
GDAP2	28.2707318465455	-0.198942134477165	0.281870142619521	-0.705793570856154	0.480316520804791	0.999926075847366
WDR3	6.78288477607494	0.173087504765213	0.600151038588285	0.288406573739106	0.773035536303851	0.999926075847366
SPAG17	0.474040563808081	-0.391963088966403	1.93767281086465	-0.202285487399442	0.839693544834279	0.999926075847366
AL391557.1	0.0542099571910455	0.819867376075744	4.09360833321014	0.200279877638615	0.841261699039153	0.999926075847366
TBX15	0.124844225605989	-0.215106924800092	4.07861644766132	-0.0527401699964788	0.957938932517827	0.999926075847366
WARS2	7.42380190451569	-0.137118064632879	0.495790876736762	-0.276564315857069	0.782114668072654	0.999926075847366
WARS2-IT1	0.162820594680501	-0.158792974287849	4.07461564072429	-0.0389712768735218	0.968913288944675	0.999926075847366
WARS2-AS1	13.765679898042	0.367498694366801	0.467550198125951	0.786009065635776	0.431862176042775	0.999926075847366
AL359915.1	0.365096317066152	-1.57946225812332	2.26738548134664	-0.696600675587484	0.486052732946884	0.999926075847366
LINC01780	0.0139792028111391	0.354622249605647	4.08450323293924	0.0868213903580284	0.930813484777246	0.999926075847366
LINC00622	0.530417117013608	-0.741255938180315	1.68101408270526	-0.440957601608791	0.659243691628954	0.999926075847366
ZNF697	1.56629092577202	0.0341490525523678	1.01923387660092	0.0335046286591776	0.973272174769485	0.999926075847366
PHGDH	1.02402593583677	0.212311228614871	1.21124851184371	0.175282963437205	0.860857297736781	0.999926075847366
NOTCH2	31.6280142598297	0.194488175137132	0.421454086274533	0.461469425664658	0.644461852054148	0.999926075847366
SEC22B	13.1692297086524	-0.185246598375746	0.429931592707886	-0.430874589161934	0.666559560940052	0.999926075847366
AC253572.1	0.0238649526837139	1.27030932947284	4.08927638627892	0.310644038083415	0.756071244771789	0.999926075847366
NBPF26	6.00962073542174	0.691876111991298	0.872317945173904	0.793146714244617	0.427692348736981	0.999926075847366
AC253572.2	1.96321859199051	0.433775114916823	1.02079153871167	0.424939959302844	0.670880443990673	0.999926075847366
LINC00623	19.1223503432295	0.752758102912111	0.306930684699351	2.45253453120682	0.0141853763537278	0.999926075847366
FCGR1B	40.6390321054822	0.779797523789474	0.666800149934762	1.16946213024362	0.242217490312179	0.999926075847366
AC244453.3	4.695109575772	-0.508787496992749	0.721757706517132	-0.704928388569512	0.480854802379635	0.999926075847366
AC244453.2	1.03341382850646	0.484594718971966	1.32718395488114	0.365130031288968	0.715014344481898	0.999926075847366
AC244453.1	0.139640542613356	0.707793776097083	4.09163665621431	0.172985491031345	0.862662832172467	0.999926075847366
FAM72B	2.17623012576703	0.546487878616973	0.825698915599977	0.66184885106683	0.508068094835059	0.999926075847366
SRGAP2C	167.456645762292	0.116278817977199	0.208173312257633	0.558567362531534	0.576457019407441	0.999926075847366
SRGAP2-AS1	10.6710591814017	-0.549593699458368	0.444463463540421	-1.23653290887066	0.216260540957461	0.999926075847366
LINC02798	205.235387970874	-0.0343936567354359	0.230732974736001	-0.149062598333803	0.881504238313418	0.999926075847366
AL592494.1	0.232460062361399	0.461397163551187	3.02340912274463	0.152608246128574	0.878707221707582	0.999926075847366
AC239800.2	2.87119065878164	1.19430106427029	0.969449645442149	1.23193718197255	0.217972550704056	0.999926075847366
LINC02591	1.71060330469121	-0.259043829847607	0.863822755900154	-0.299880766138961	0.764268105932104	0.999926075847366
HIST2H3PS2	8.24544416733894	0.11436347159457	0.479157020586109	0.238676397675817	0.811356519805212	0.999926075847366
AC246680.1	0.0139792028111391	0.354622249605647	4.08450323293924	0.0868213903580284	0.930813484777246	0.999926075847366
FAM72C	0.112440785814601	0.0691783012967998	4.07776924641105	0.016964741533054	0.986464743902535	0.999926075847366
LINC02802	1.18568333685472	-0.205769308743621	1.37792170632813	-0.149333091857558	0.881290804494678	0.999926075847366
AC246785.3	0.654783912319487	2.10371693220551	1.67242440363119	1.25788461806578	0.208433487363382	0.999926075847366
NBPF15	8.89951361249906	0.568305652532972	0.413258620807581	1.37518160279972	0.169075150408927	0.999926075847366
LINC01632	0.0804389037765455	-0.432529118523464	4.07703539425365	-0.106089125233764	0.915511639258442	0.999926075847366
FP700111.1	5.13459103257581	-1.36699521033202	0.546929215203179	-2.49940060310033	0.0124403592198765	0.999926075847366
SRGAP2B	224.64580015319	0.135683586930779	0.176315762141382	0.769548821290173	0.441567573648527	0.999926075847366
FAM72D	1.21959041797834	0.37801619674879	1.19250801876947	0.316992582690437	0.7512492304091	0.999926075847366
AC245014.3	1.02612283385374	-0.590185116274838	1.12859805580192	-0.522936499173289	0.601018443917173	0.999926075847366
AC245014.1	0.0135051001961451	0.280204782971434	4.08592716635657	0.0685780170725101	0.945325517497775	0.999926075847366
NBPF20	1.16235375222102	0.47265923811672	1.13524840943448	0.416348734064444	0.677154836343978	0.999926075847366
GPR89A	5.16897943701802	0.579322842352636	0.538240993228861	1.07632612461813	0.281781428851997	0.999926075847366
PDZK1	0.198433950379293	-0.406722846552871	3.06577043353643	-0.132665786747675	0.894457701856591	0.999926075847366
CD160	0.335112905517708	-0.534108374257775	2.36623857926761	-0.225720423518363	0.821418872324188	0.999926075847366
RNF115	34.0252488738793	-0.0429758405276873	0.258458718983471	-0.166277387339507	0.867938660603466	0.999926075847366
POLR3C	10.7665689775346	-0.053319316921456	0.403288056802588	-0.132211495039527	0.894817009211054	0.999926075847366
NUDT17	1.07350406647482	-0.273395892187744	1.47464731497414	-0.18539747735718	0.852917286901479	0.999926075847366
PIAS3	3.84976273027114	-0.240024620185486	0.686261331678487	-0.349756877017132	0.726521164515054	0.999926075847366
ANKRD35	0.587229147459515	0.0648326898078406	1.67161084454522	0.038784559228843	0.969062155522496	0.999926075847366
ITGA10	0.805415327983823	-0.744830576852887	1.45340300245778	-0.512473536653866	0.60831963654075	0.999926075847366
PEX11B	4.2038096369877	0.135072114149686	0.640227949893833	0.21097503502008	0.832906752066564	0.999926075847366
RBM8A	13.6627110334853	0.0295949015706138	0.376743208653299	0.0785545721617738	0.937386921984621	0.999926075847366
LIX1L-AS1	3.05914035540339	0.767143174009587	0.820933002386313	0.934477200672446	0.350057791294566	0.999926075847366
LIX1L	5.7668393712557	0.169503528186799	0.597731717060125	0.283577938645256	0.776733845748888	0.999926075847366
ANKRD34A	1.62351697475396	-0.964683095954207	1.11622998532945	-0.864233275071433	0.387459756348764	0.999926075847366
AC243547.2	0.0542099571910455	0.819867376075744	4.09360833321014	0.200279877638615	0.841261699039153	0.999926075847366
POLR3GL	6.93941647031278	0.810461996493737	0.533333038421829	1.51961708371181	0.128607241720362	0.999926075847366
TXNIP	84.0171820726398	0.482426894739564	0.320936428340423	1.5031852171915	0.132791288500123	0.999926075847366
HJV	0.143190862995109	1.11989107364605	4.0855564144447	0.274109805383331	0.784000238725233	0.999926075847366
AC239799.2	0.425491450127513	-0.810267289000561	1.88737030693025	-0.429310181486554	0.667697508330103	0.999926075847366
LINC01719	0.510702259579421	0.709727034219417	1.98706804175038	0.357172990208342	0.720962304779706	0.999926075847366
NBPF10	2.41991979708659	1.33026522830797	0.809038820129772	1.64425389141968	0.100123769246567	0.999926075847366
NOTCH2NLA	2.23556090086744	0.900916233086194	1.1097830640007	0.811794901463393	0.4169093281303	0.999926075847366
AC239799.1	0.0754758056079184	1.64942788284174	4.09166751372165	0.403118747383625	0.686860869635327	0.999926075847366
AC245407.2	1.60131039300021	-2.07329049375061	1.25105374998543	-1.65723534562344	0.0974719030943597	0.999926075847366
NBPF12	12.5421012794667	0.101087421809556	0.409502413993816	0.246854275713946	0.805021004018217	0.999926075847366
PRKAB2	4.28968568118695	-0.0262655984147921	0.598734015121329	-0.0438685589117057	0.965009177516876	0.999926075847366
AC242426.2	15.5543682220372	-0.232752689573853	0.487962495692529	-0.47698889080302	0.633370032368676	0.999926075847366
FMO5	5.71490011253433	-0.393821344672832	0.572123515886763	-0.68835021413589	0.491232267422124	0.999926075847366
CHD1L	1.85956376745752	-0.727278242686327	0.867389111690491	-0.838468263993888	0.401767764347493	0.999926075847366
LINC00624	6.58763862714545	-0.143351390225616	0.45370677607888	-0.315956026631379	0.75203588529185	0.999926075847366
BCL9	2.44252760552238	-0.212237325982936	0.731608396368973	-0.29009689751551	0.771742109220793	0.999926075847366
ACP6	6.24473074232769	-0.18143405272931	0.66289182336692	-0.273700845799818	0.784314527714476	0.999926075847366
GJA5	0.0754758056079184	1.64942788284174	4.09166751372165	0.403118747383625	0.686860869635327	0.999926075847366
GPR89B	4.90614103263436	0.249736510887512	0.646175126496924	0.386484252715507	0.699138062888969	0.999926075847366
AC239803.1	0.12031579504338	0.841508086108367	4.09481987481264	0.205505519616262	0.837177186100054	0.999926075847366
LINC02804	0.118863877519121	-0.195452954036848	4.07918801103364	-0.0479146716229246	0.961784246556796	0.999926075847366
NBPF11	9.85789911324714	-0.0882176767420345	0.459913225119995	-0.191813742079319	0.847888106220232	0.999926075847366
LINC02805	0.144952818161766	-1.19375950509646	4.06833411133941	-0.293427106138891	0.769195709102515	0.999926075847366
AC239809.3	1.36495822590096	-0.397912118851273	1.2356496652828	-0.322026647221405	0.747432507344891	0.999926075847366
LINC01138	15.0569789059076	0.257758351803187	0.437495145473088	0.589168484428459	0.555748256201118	0.999926075847366
AC245100.1	0.0386873852894709	1.3904565915367	4.09398191858777	0.339634277626792	0.73413196117476	0.999926075847366
AC245100.6	0.0845140207481122	1.70237866848319	4.09285065764266	0.415939600753404	0.67745420078706	0.999926075847366
PPIAL4G	0.576806802918742	0.151287346232037	2.38786333859629	0.0633567858707406	0.949482397959162	0.999926075847366
NBPF14	4.48419226527937	0.158030750528211	0.752095364557325	0.210120628281264	0.833573525813878	0.999926075847366
NUDT4B	0.0373700528798591	0.760088808843582	4.08183970805723	0.186212311900251	0.852278269319262	0.999926075847366
PDE4DIP	16.1682873357117	-0.0374602036060576	0.361722917179671	-0.10356049292683	0.91751814110295	0.999926075847366
NBPF9	6.13761133085068	-0.495781660881788	0.573151922155547	-0.865009156764616	0.387033762984699	0.999926075847366
AC245297.3	33.7328362036324	0.362036545451053	0.258733619289937	1.39926363819522	0.161733939321451	0.999926075847366
AC245297.2	0.265915178722464	-0.420155141426044	2.07820317313953	-0.202172312532522	0.839782017575901	0.999926075847366
NOTCH2NLC	9.44886067339237	0.189373520636533	0.556286548763066	0.340424410868132	0.733536938068978	0.999926075847366
NBPF19	3.42101907614076	0.649370187891882	0.604122533431231	1.07489814062001	0.28242033455114	0.999926075847366
AC242842.1	0.858632415526363	-0.0244158526380874	1.49143299385922	-0.0163707338771614	0.986938627602993	0.999926075847366
FCGR1A	79.6494370694302	0.566742015191398	0.721775442861386	0.785205455237742	0.432333117515894	0.999926075847366
HIST2H2BF	11.2209474673733	0.354355864233795	0.650201138489048	0.544994222952693	0.58575749088556	0.999926075847366
AC243772.2	1.20859560993101	0.57162995112713	1.18807729376581	0.481138688641421	0.630417932737394	0.999926075847366
HIST2H3D	0.178824820645156	0.837500185521223	3.94967213109852	0.212042964003771	0.832073515915918	0.999926075847366
HIST2H4A	0.238867987918842	-1.13295018070019	3.72581937503743	-0.3040808119392	0.761066324953046	0.999926075847366
HIST2H2AA3	0.0431499654076591	0.531448722375007	4.09596105592812	0.12974945687187	0.896764652334509	0.999926075847366
HIST2H2AA4	3.39497593466128	0.0239159118716058	0.656759363329892	0.0364150299286907	0.970951429977933	0.999926075847366
HIST2H3A	0.0603426724067383	0.0436216641429333	4.08097016825615	0.0106890426404596	0.991471540311816	0.999926075847366
HIST2H4B	0.247776647754299	-0.209460175501707	3.67730323750474	-0.0569602673408672	0.95457684579567	0.999926075847366
AC239868.1	0.232753281898009	0.231856939527174	3.66911082071239	0.0631915880595171	0.949613943149665	0.999926075847366
HIST2H2BE	10.3340721965312	0.394574470361208	0.712130027656255	0.554076439747699	0.579526533394517	0.999926075847366
HIST2H2AC	4.05263268911693	0.419314273300102	0.692149452312478	0.605814642920209	0.544637845077911	0.999926075847366
HIST2H2AB	0.19582797123777	-1.02564222101709	3.88661466413078	-0.263890894685971	0.79186399201834	0.999926075847366
BOLA1	1.61876331026575	-1.09353600805019	1.02779091050798	-1.06396738565212	0.28734347445128	0.999926075847366
SV2A	7.65022137938181	-1.36610853304856	0.797128906650156	-1.71378621657251	0.0865679957287231	0.999926075847366
SF3B4	4.32858915389655	0.411585815224176	0.610681638943658	0.673977714371972	0.500325482165833	0.999926075847366
MTMR11	0.405529030934703	0.241881862724936	2.36591152273632	0.10223622498156	0.918569175008386	0.999926075847366
OTUD7B	2.78384022539147	0.766755127450552	0.723278816296413	1.06011002973482	0.289094545400234	0.999926075847366
AC244033.2	2.90801968838294	-0.414224891045552	0.830621816616962	-0.498692524996089	0.617996011410339	0.999926075847366
VPS45	31.5684242529221	0.0438980135464569	0.258895705026068	0.169558678240865	0.865357221873001	0.999926075847366
PLEKHO1	50.2304328391073	0.0393771001159799	0.216989719662382	0.181469887961731	0.855998766653467	0.999926075847366
AC242988.2	1.17460513324145	-0.688796246370073	1.35002545726898	-0.51020982060847	0.609904472750581	0.999926075847366
ANP32E	8.2789994701961	0.316465228375558	0.500761481491002	0.631967992892129	0.527407792185218	0.999926075847366
AC242988.1	0.0675691138245687	0.914756763132861	4.09905873779418	0.223162638461023	0.823408928883463	0.999926075847366
CA14	0.156535630981193	-0.0525693355783137	4.08150201504863	-0.0128798994547813	0.989723611209245	0.999926075847366
APH1A	10.5779214279641	0.231630709435357	0.403049686611914	0.574695173149677	0.565497472480912	0.999926075847366
C1orf54	12.5884546466353	-0.209705993118386	0.58902564519855	-0.356021838484974	0.721824210559042	0.999926075847366
CIART	0.671107378597474	1.31718291663235	1.77473748095079	0.742184650276666	0.457975467349131	0.999926075847366
MRPS21	19.801471024838	0.210994859983414	0.547740888731245	0.385209255551745	0.700082386545575	0.999926075847366
PRPF3	10.3328215344279	0.169995635496897	0.411775507160813	0.412835713976809	0.679726983338982	0.999926075847366
RPRD2	43.2906329427868	0.0824731588044745	0.228950075652226	0.360223330652011	0.71868012888042	0.999926075847366
TARS2	3.79274958496707	0.4093493944241	0.619066020812023	0.661237058185103	0.508460299141869	0.999926075847366
ECM1	0.845766760250749	-0.223094237188543	1.3903654300968	-0.16045726710352	0.872520881316471	0.999926075847366
FALEC	0.820057107701483	-0.807128077804562	1.4830299637008	-0.54424259627933	0.586274543056556	0.999926075847366
AL356356.1	4.24304562331998	1.31376906835129	0.690160018937502	1.90357168236699	0.0569659897399482	0.999926075847366
ADAMTSL4	2.74934206029488	0.847903026941007	0.774817022679213	1.09432679216194	0.273811678795096	0.999926075847366
ADAMTSL4-AS1	6.35254390910879	0.65688770684044	0.626799037517223	1.04800369420221	0.294636904855699	0.999926075847366
MCL1	18.4560661277846	0.387158307254866	0.391012610395356	0.990142765123119	0.322104343115917	0.999926075847366
ENSA	23.8591375042624	-0.254659439449286	0.319781317082301	-0.796354964613974	0.425825746536061	0.999926075847366
GOLPH3L	13.857808584024	0.121000705381753	0.432790302875687	0.279582755384675	0.779797638898751	0.999926075847366
HORMAD1	1.96607731010947	-1.53730815252936	0.945106424977616	-1.62659792791671	0.103822519699005	0.999926075847366
CTSS	62.5588351070701	-0.13907229311746	0.32378470660492	-0.429520883106919	0.667544199741775	0.999926075847366
CTSK	1.24113521872434	-0.833284533944761	1.2011480437978	-0.693740074962015	0.48784522911817	0.999926075847366
ARNT	30.8168896277678	-0.0270358857538932	0.244317374959195	-0.110658874582328	0.911886858950375	0.999926075847366
CTXND2	0.133966838802147	0.206861965584894	4.08170793328228	0.0506802468393536	0.959580317157223	0.999926075847366
SETDB1	16.9064760600949	0.16149752591676	0.308861704633457	0.522879733855053	0.601057948541748	0.999926075847366
CERS2	8.45162073352758	-0.182253906550544	0.460019381216822	-0.396187452077463	0.69196674737373	0.999926075847366
AL590133.1	0.0809130063915394	-0.235815674923536	4.07918327130819	-0.0578095317712729	0.953900345622973	0.999926075847366
ANXA9	0.333305233029671	-0.858948562449561	2.01910739576754	-0.425410042204833	0.670537786693004	0.999926075847366
MINDY1	1.93852250944175	0.21455220614832	0.854994656079648	0.250939821228934	0.801860636307494	0.999926075847366
PRUNE1	5.06006005698051	-0.214210031979229	0.57694622328257	-0.371282492778041	0.710427136289115	0.999926075847366
BNIPL	0.598530393700941	-0.624173139589054	1.42708888235898	-0.437375097868674	0.661839340674083	0.999926075847366
C1orf56	5.76567609274515	0.248286742437256	0.838557020599443	0.29608808505326	0.767162813003966	0.999926075847366
CDC42SE1	20.2808038433334	0.628271284457757	0.391885029483569	1.6032030753655	0.108889826738519	0.999926075847366
MLLT11	7.98691315716402	-1.51284210791042	0.765756014060262	-1.97561897018462	0.0481979484512714	0.999926075847366
GABPB2	11.3040012154226	-0.871972064199022	0.468208956120264	-1.86235665251787	0.0625528349043873	0.999926075847366
AL592424.1	0.133867607160801	-0.711791621602638	4.07308103465439	-0.17475508479861	0.861272082280162	0.999926075847366
SEMA6C	0.990052145684605	-1.60762301588672	1.43582956828847	-1.11964752042474	0.262863996779722	0.999926075847366
TNFAIP8L2	5.68468598107488	0.377777249008774	0.615358887095603	0.613913696431399	0.539272358952804	0.999926075847366
SCNM1	6.99705166478668	0.301628733237718	0.506094350878678	0.595993084518789	0.551179846582555	0.999926075847366
LYSMD1	0.983437958622234	-0.459172731460978	1.47767197483733	-0.310740637489269	0.755997801273984	0.999926075847366
VPS72	4.60333735245667	-0.0426677685043283	0.655972381691486	-0.0650450685047219	0.948138116728915	0.999926075847366
PIP5K1A	35.7018326732957	0.435697916805585	0.274101641199236	1.58954873418248	0.111936560648426	0.999926075847366
PSMD4	14.6453444421746	-0.0334539227540464	0.398354382549034	-0.083980305525893	0.933072090358581	0.999926075847366
ZNF687-AS1	0.268366812092037	-0.435752515102552	4.06900228740144	-0.107090752062672	0.914716983760707	0.999926075847366
ZNF687	2.13369605374361	-0.620813839233137	1.01427129197835	-0.612078685597252	0.540485698822807	0.999926075847366
PI4KB	12.4586557483277	-0.221635138059691	0.335275581260416	-0.661053624085859	0.508577924840377	0.999926075847366
RFX5	4.13689983572562	0.0305443779663577	0.610265490568232	0.0500509670601186	0.960081773345176	0.999926075847366
AL391069.1	0.0135051001961451	0.280204782971434	4.08592716635657	0.0685780170725101	0.945325517497775	0.999926075847366
AL391069.2	0.320393523662094	0.407029741059059	2.03317681932083	0.200193970928226	0.841328882236628	0.999926075847366
SELENBP1	3.29126539600124	-0.412650539355432	1.11019593889234	-0.371691631089139	0.710122456732403	0.999926075847366
PSMB4	17.7824023000848	-0.0939114223932669	0.397890501857657	-0.236023282674044	0.813414603530259	0.999926075847366
POGZ	64.6912368245611	-0.176150919280891	0.209846786705734	-0.839426335976758	0.401230110329642	0.999926075847366
CGN	0.226004242055145	-0.74792636399702	3.04257797546943	-0.24581994940709	0.805821613429268	0.999926075847366
TUFT1	0.572895391986219	0.770576092996457	1.70476159267587	0.452013992048546	0.651258902547188	0.999926075847366
AL365436.2	0.120193020575364	1.03651618471093	4.07882216711984	0.254121445417866	0.799401736026542	0.999926075847366
SNX27	46.165951227947	-0.0808589171131793	0.309420922675541	-0.261323366286927	0.793843148753909	0.999926075847366
AL391335.1	0.581592382151044	-1.37654899187062	1.46680132574025	-0.938469967073367	0.348002944067313	0.999926075847366
CELF3	1.60354804745393	0.625426877495671	1.01305545649212	0.617366871169443	0.536992768317036	0.999926075847366
AL589765.1	0.0337796291490993	0.845595635848016	4.0921207832758	0.206639950439367	0.836291057633111	0.999926075847366
RIIAD1	0.0270102003922903	0.037179963253592	4.08069605256091	0.00911118171378118	0.992730429358954	0.999926075847366
AL589765.7	0.1676472363099	-0.562368399287913	4.076404358308	-0.137956971354367	0.890274424183642	0.999926075847366
MRPL9	3.86087220050566	0.684689222769762	0.643493346528608	1.06401911762319	0.287320039142345	0.999926075847366
OAZ3	0.0554427086295625	-0.470863576103959	4.07415244515301	-0.115573381811999	0.90799065974675	0.999926075847366
TDRKH	1.89739041579661	-1.21914026359458	1.01031726033859	-1.20669052331741	0.227551350039974	0.999926075847366
TDRKH-AS1	0.670639061903629	-0.202691754167754	1.70750898037791	-0.118706113113908	0.905508193232091	0.999926075847366
AL589765.6	0.246336976452539	1.50343849334389	4.08874618980704	0.367701594462346	0.713095751515245	0.999926075847366
RORC	0.0270102003922903	0.037179963253592	4.08069605256091	0.00911118171378118	0.992730429358954	0.999926075847366
C2CD4D	0.1803604803159	1.05777850885492	4.08448346004995	0.258974854274959	0.795654642165794	0.999926075847366
C2CD4D-AS1	0.196890544588951	0.690622601296888	4.07378194921213	0.16952861245567	0.865380868581841	0.999926075847366
THEM4	8.89318587224214	0.52508858136175	0.492912411604581	1.06527766191244	0.286750298316858	0.999926075847366
AL450992.2	1.18344446999053	-0.574271477875519	1.12529821556891	-0.510328257816696	0.609821508953535	0.999926075847366
S100A10	2.62725442213709	-0.168260063525414	0.878935913575524	-0.191436100091677	0.848183939251204	0.999926075847366
AL450992.1	0.246601198554473	-0.844212521132002	2.48529665735045	-0.339682797478192	0.734095417880286	0.999926075847366
S100A11	56.6231271455925	0.331304771914211	0.536863141635931	0.617112158053276	0.537160749877406	0.999926075847366
TCHH	0.248331928278817	0.826318507794884	4.05288085445644	0.203884233825006	0.838443965886139	0.999926075847366
FLG-AS1	15.9376866838046	0.437402972716555	0.466099177530934	0.938433264425842	0.348021797817101	0.999926075847366
AL589986.2	0.0852990326572479	1.27024318655455	4.07766304030144	0.311512543827224	0.755411008362645	0.999926075847366
HRNR	0.743554037576596	1.01628697059713	1.62085581866965	0.627006399268299	0.530655040441503	0.999926075847366
FLG	0.0878269754140226	-0.775029147698809	4.07255682679748	-0.190305299756435	0.849069900937539	0.999926075847366
FLG2	0.0270102003922903	0.037179963253592	4.08069605256091	0.00911118171378118	0.992730429358954	0.999926075847366
LCE1C	0.0139792028111391	0.354622249605647	4.08450323293924	0.0868213903580284	0.930813484777246	0.999926075847366
SMCP	0.0135051001961451	0.280204782971434	4.08592716635657	0.0685780170725101	0.945325517497775	0.999926075847366
LOR	0.148690039766558	-0.466744249592142	4.07816333840503	-0.114449621278457	0.908881380287916	0.999926075847366
PGLYRP4	0.210745588172238	-0.10040984239013	4.07984816733907	-0.0246111713651389	0.980365108538709	0.999926075847366
S100A9	10.3591267088698	4.18030989906494	1.91316959720895	2.185017943607	0.0288875309675426	0.999926075847366
S100A12	0.166556490170963	0.683749198458017	4.07539927854763	0.167774775359358	0.866760467530489	0.999926075847366
S100A8	11.6218033785346	5.48093045143813	2.11787607874913	2.58793727661124	0.00965525602445531	0.999926075847366
S100A7A	0.0542099571910455	0.819867376075744	4.09360833321014	0.200279877638615	0.841261699039153	0.999926075847366
S100A6	14.9545812427047	0.599642012814215	0.608958479121738	0.984700982699248	0.32477096989917	0.999926075847366
S100A4	11.1523681425677	0.660253128339605	1.13101179578229	0.583772097516389	0.559373653164652	0.999926075847366
S100A2	0.0711050455588825	0.184112775706396	4.08661822136511	0.0450525999086096	0.96406538282214	0.999926075847366
BX470102.2	0.0135051001961451	0.280204782971434	4.08592716635657	0.0685780170725101	0.945325517497775	0.999926075847366
S100A16	0.597212518383078	1.60258542985977	1.93931410101741	0.826367131048555	0.408595862925639	0.999926075847366
S100A13	5.38974705799526	0.571981558607022	0.709559280103115	0.806108206383969	0.420180460198265	0.999926075847366
S100A1	2.46870343262034	-0.342455382270249	0.846117089252707	-0.404737579018415	0.68567041622526	0.999926075847366
AL162258.2	0.661922757170348	-0.64989277202349	1.50832831657255	-0.43086956923296	0.666563211202462	0.999926075847366
CHTOP	11.7498018997904	-0.220852633870155	0.364592627799476	-0.60575178166143	0.544679593099096	0.999926075847366
SNAPIN	4.49849837085796	0.369127822888338	0.787245903919587	0.468885034587672	0.639151813919967	0.999926075847366
ILF2	9.34574604278222	0.032609389955142	0.484087060524751	0.0673626556342849	0.946292998118397	0.999926075847366
INTS3	13.6872010196092	0.305234709938943	0.388804713169564	0.785059181640696	0.432418870517425	0.999926075847366
AL513523.4	0.0139792028111391	0.354622249605647	4.08450323293924	0.0868213903580284	0.930813484777246	0.999926075847366
AL513523.3	0.0527466812188117	0.858021017986064	4.09791780153389	0.209379753216353	0.834151797071225	0.999926075847366
SLC27A3	1.8325137396445	1.84450339050797	1.06456466308665	1.73263631084647	0.0831603311230054	0.999926075847366
GATAD2B	55.3347462510255	0.129696756657048	0.257541668344474	0.503595233698544	0.614545842628024	0.999926075847366
AL358472.5	1.8060743923691	-0.478822594062667	0.912326623798403	-0.524836809068582	0.599696640670025	0.999926075847366
DENND4B	16.587729942567	-0.258775803918339	0.336312598249316	-0.769450223587826	0.441626083307323	0.999926075847366
CRTC2	4.31127326972576	0.58536438357277	0.627395915840148	0.933006366145859	0.350816681416942	0.999926075847366
SLC39A1	10.2146130152476	1.08988411497145	0.520489453796323	2.09396003515941	0.0362635405065785	0.999926075847366
AL358472.4	0.356735857241309	2.36473977306905	1.99347589332229	1.18623946293527	0.235527745884613	0.999926075847366
AL358472.3	0.114853843169813	0.540733894277404	4.0948816373179	0.132051165862654	0.894943821551486	0.999926075847366
CREB3L4	0.915926192568747	0.301121219335287	1.35438610319331	0.22233041126553	0.824056679705048	0.999926075847366
JTB	13.1263842613139	-0.0425470185322889	0.52631052330615	-0.0808401440750591	0.935569082172117	0.999926075847366
AL358472.2	0.569857631123794	-1.35918821346777	2.12440660689423	-0.639796642063184	0.522304815971281	0.999926075847366
RAB13	2.55487592019143	1.1721036242686	0.890222375056926	1.31664138883686	0.187958858458035	0.999926075847366
RPS27	128.154418176296	0.153371781572114	0.444162869998592	0.34530527410497	0.72986488208679	0.999926075847366
NUP210L	1.59018174802494	0.46490556874493	0.980920955617202	0.473948044521496	0.635536957291027	0.999926075847366
TPM3	48.8874297270236	0.253403679181157	0.247268320810238	1.02481255322483	0.305451642064793	0.999926075847366
C1orf189	0.160464137669743	0.754814912248696	4.07500357718239	0.185230490710539	0.853048254749599	0.999926075847366
C1orf43	16.5206275107313	-0.447469720656675	0.369185499471247	-1.21204576370835	0.225494863135801	0.999926075847366
UBAP2L	20.1424132282993	0.00881606375390402	0.315998575821343	0.0278990616682032	0.977742656833693	0.999926075847366
HAX1	7.8534875443559	-0.273689509800706	0.48993522657598	-0.558623864859536	0.576418449361693	0.999926075847366
ATP8B2	3.0812943974766	0.333592025977736	0.656900298406941	0.507827484302771	0.611574333309205	0.999926075847366
IL6R-AS1	1.00139537432951	-1.12903692893678	1.48973273983927	-0.757878845475728	0.448523515567879	0.999926075847366
IL6R	44.834896038632	-0.272380056801435	0.306526711958697	-0.88860137200094	0.374217353460308	0.999926075847366
SHE	1.94181724334667	0.229538546315274	1.05512722965079	0.217545846476964	0.827782982062487	0.999926075847366
AL162591.2	0.0980864117355579	0.876455563377477	4.09310249588857	0.21412988417902	0.83044577202367	0.999926075847366
TDRD10	2.14591906628932	-0.796974705930206	0.830695136122795	-0.959406972875781	0.337353763730787	0.999926075847366
UBE2Q1	7.48067053001122	0.0237139682693586	0.498341834589802	0.0475857466168342	0.96204639171293	0.999926075847366
AL592078.2	0.227749172567416	0.753915450268189	4.08939304809318	0.184358764589705	0.853732016393137	0.999926075847366
CHRNB2	0.494176301550163	0.433356917515293	1.92503558692678	0.225116314970117	0.821888789195613	0.999926075847366
ADAR	30.4836293226927	0.226432731361786	0.253265023737069	0.894054488932751	0.371292737980444	0.999926075847366
KCNN3	2.20171874624651	0.435035517773763	0.817618398049263	0.532076478234473	0.594673027793855	0.999926075847366
PMVK	5.62895200450252	-0.235566244566494	0.616259594762299	-0.38225164617089	0.702274716989089	0.999926075847366
AL451085.1	0.067489020706367	0.84014370641107	4.08650092520551	0.205589995399015	0.837111193104698	0.999926075847366
PBXIP1	5.34765501723997	-0.245397587272164	0.856922373448838	-0.286370848603844	0.774594099611891	0.999926075847366
PYGO2	5.06940052544847	-0.0727529344000271	0.665710921953824	-0.109286075984004	0.912975590198618	0.999926075847366
AL451085.2	1.09603035739645	-0.0520767139174813	1.30118357974356	-0.0400225723166171	0.968075130601854	0.999926075847366
SHC1	3.27231334702259	0.467506752784687	0.650536478479208	0.718648020903611	0.472357817521834	0.999926075847366
CKS1B	2.18143685360416	-1.06397998815825	0.920778669934035	-1.15552197601892	0.247876738613331	0.999926075847366
FLAD1	3.68690982250584	0.273362922313613	0.650312712791943	0.420356110124316	0.674225325684157	0.999926075847366
ZBTB7B	4.45519536459194	-0.0386230733404325	0.727445668656956	-0.0530941003631793	0.957656932052763	0.999926075847366
DCST2	0.014822432605757	0.980056771428605	4.09883385718761	0.239106244745686	0.81102319960093	0.999926075847366
DCST1	0.267177280941828	1.86609765882104	2.49329413927427	0.74844665514042	0.454190790109823	0.999926075847366
DCST1-AS1	0.100253018028067	0.956146885540954	4.10151191286185	0.23312059207791	0.815667765202063	0.999926075847366
ADAM15	2.90222754132615	-0.59027661986394	0.713760565779877	-0.826995281280335	0.408239736037653	0.999926075847366
EFNA4	0.733446269305593	0.52073061351628	1.47662752483319	0.352648589274472	0.724351905882279	0.999926075847366
EFNA3	0.337188263750488	-0.320871726634746	2.79127608007559	-0.1149552095277	0.908480624226664	0.999926075847366
EFNA1	0.271294843087433	2.01179711045456	2.86864289427617	0.701306222000904	0.483111931589896	0.999926075847366
SLC50A1	1.85896320884027	0.189725260401791	0.856607736956302	0.221484411378215	0.824715273136119	0.999926075847366
DPM3	10.4768455418918	-0.0652765312320689	0.696206585941309	-0.0937602897619985	0.925299576851184	0.999926075847366
KRTCAP2	23.6313972637485	-0.155045286577974	0.517792297291473	-0.299435289765805	0.764607939293537	0.999926075847366
TRIM46	0.43955862241492	1.19278096401197	1.84496246300539	0.646506900779418	0.517951129487321	0.999926075847366
MUC1	0.0405153005884354	-0.116622841755459	4.07810297125619	-0.0285973263984395	0.977185744438763	0.999926075847366
AC234582.1	0.191340747484061	0.158393635109972	3.18476437139097	0.0497348050401583	0.960333720357475	0.999926075847366
THBS3	1.55698893131551	0.77863249217013	1.01975554260564	0.763548183499549	0.445136538111687	0.999926075847366
MTX1	2.53276258700444	0.259734772916726	0.789745172341016	0.328884280668412	0.742243156197539	0.999926075847366
AC234582.2	0.0139792028111391	0.354622249605647	4.08450323293924	0.0868213903580284	0.930813484777246	0.999926075847366
GBA	4.89533952248812	-0.152422212917243	0.548190897427178	-0.278045866198446	0.780977150211727	0.999926075847366
FAM189B	2.0184723026447	1.38210691733179	0.888152909488736	1.55615874537572	0.11967034866472	0.999926075847366
SCAMP3	7.08510048419083	0.122475608208723	0.551598922375538	0.222037431982761	0.824284744025334	0.999926075847366
CLK2	5.66266110645848	-0.198688293345039	0.486888290450746	-0.408077781375887	0.683216571551338	0.999926075847366
HCN3	0.615924645079348	-2.3742894974317	1.78283683854544	-1.33174805798202	0.182942991443007	0.999926075847366
PKLR	0.0283275328019021	0.505185712003613	4.09652704000833	0.123320487591017	0.901853317909168	0.999926075847366
FDPS	10.4632733799897	-0.609288340845919	0.464780603649264	-1.31091602373688	0.189886136592982	0.999926075847366
RUSC1-AS1	0.500772232644659	1.56423828848902	2.27402813090884	0.687871124911661	0.491533941537779	0.999926075847366
RUSC1	3.41265443919165	-0.397349624621977	0.719514012715569	-0.552247235772812	0.580778975621862	0.999926075847366
ASH1L	140.442116023724	-0.0383590478444791	0.186846224947002	-0.205297419604595	0.837339759981456	0.999926075847366
ASH1L-IT1	0.0891443078236344	-0.151617900842066	4.08076056940844	-0.0371543241175861	0.970361957518343	0.999926075847366
ASH1L-AS1	1.03027740132533	1.09351584052973	1.26051408377214	0.867515765676605	0.385659477340323	0.999926075847366
AL353807.2	0.0139792028111391	0.354622249605647	4.08450323293924	0.0868213903580284	0.930813484777246	0.999926075847366
MSTO1	3.70958759208063	-0.257086017956415	0.70005290716263	-0.367237983480998	0.713441508929747	0.999926075847366
AL353807.5	2.53504707979411	-0.716092194857408	0.860453107699799	-0.83222686797157	0.405280900951254	0.999926075847366
YY1AP1	24.4951170763791	0.383451115582082	0.341536277399919	1.12272441013077	0.261554557499207	0.999926075847366
DAP3	30.3984967088946	0.280838067845482	0.254674785186488	1.10273212811326	0.270143510244054	0.999926075847366
AL162734.1	0.173147621344625	0.681836500409465	4.07455568132585	0.167340086560701	0.86710246429039	0.999926075847366
GON4L	28.5438667690175	0.335709449622408	0.282697780896851	1.1875206397354	0.235022320279454	0.999926075847366
SYT11	15.6571223408215	-0.50935131530788	0.419112774679241	-1.21530849470695	0.224248453228927	0.999926075847366
RIT1	7.51398129976086	0.482628407467923	0.569915366447929	0.84684224339478	0.397083058771981	0.999926075847366
KHDC4	16.692121690456	0.318966561826766	0.389264560194386	0.819408172342953	0.412553573831803	0.999926075847366
ARHGEF2	19.6931738573548	0.260893458290717	0.292642723253126	0.891508442070687	0.372656464616774	0.999926075847366
AL355388.2	0.582991021493625	0.285563241937572	1.72981689502304	0.165082930314292	0.8688787083056	0.999926075847366
AL355388.1	0.0288016354168961	0.416421501377638	4.08876519326574	0.101845295998775	0.918879471540797	0.999926075847366
AL355388.3	0.351506971773949	0.594847121980722	2.01485986535721	0.295230021803656	0.767818169460253	0.999926075847366
SSR2	12.7182839292212	0.0529627812088698	0.504852297881533	0.104907477753618	0.91644922532443	0.999926075847366
UBQLN4	3.87598816646541	0.311133546251173	0.689743193495199	0.451086069692892	0.65192751725015	0.999926075847366
LAMTOR2	11.7447434239647	-0.128089178433013	0.585921667911189	-0.218611438094875	0.826952742001676	0.999926075847366
RAB25	0.153619745424495	0.283290504730869	4.08393637036864	0.0693670221667284	0.944697478166023	0.999926075847366
MEX3A	0.449438012230821	-0.730571395670251	1.89424651201877	-0.385679155819933	0.699734301964775	0.999926075847366
LMNA	1.79959389608027	0.109221548767606	0.876125150533952	0.124664323014859	0.900789303112905	0.999926075847366
SEMA4A	1.43341517712301	-0.825905779818384	1.12695344760769	-0.732865924117476	0.463640208290443	0.999926075847366
SLC25A44	3.44542022466921	-0.169731588453291	0.701369735413201	-0.242000160376604	0.808780038960242	0.999926075847366
PMF1	7.75100985283972	0.43895865138341	0.43537274113047	1.0082364142588	0.313340980362141	0.999926075847366
BGLAP	0.25642862404341	-1.68127032258066	3.68520349062381	-0.45622184144194	0.648230460822827	0.999926075847366
PAQR6	1.36702028811256	1.25370419887117	1.58013502015164	0.793415868190079	0.427535568580539	0.999926075847366
SMG5	8.61974762056067	0.0304804041482353	0.429705711560058	0.0709332069093878	0.943450914637724	0.999926075847366
TMEM79	1.67132477300285	0.572584657080566	1.00502276267313	0.569723073294005	0.568865538072918	0.999926075847366
GLMP	2.57563618823232	0.0407174831200057	0.985165238059517	0.0413306129235813	0.967032328330483	0.999926075847366
CCT3	17.2142708142622	-0.18155790899352	0.495835159856859	-0.366165862553865	0.714241313648379	0.999926075847366
TSACC	1.44080954393818	0.667880084662882	1.03061308944662	0.648041531300066	0.516958088873977	0.999926075847366
RHBG	0.187067317539622	1.10785655254337	4.08723492380386	0.271052820108594	0.786350407693291	0.999926075847366
C1orf61	7.03643479507762	-0.639324436329549	0.609522132726621	-1.0488945388572	0.29422665928272	0.999926075847366
MEF2D	14.1300602869452	0.166391226229519	0.413598489207192	0.402301339515207	0.687462268950432	0.999926075847366
IQGAP3	0.561427355939231	-1.11093844063326	1.75987840275806	-0.631258636330903	0.527871427949183	0.999926075847366
TTC24	0.0542099571910455	0.819867376075744	4.09360833321014	0.200279877638615	0.841261699039153	0.999926075847366
NAXE	5.29281220461647	0.00698778177203429	0.705275180669375	0.00990787987945671	0.992094784951437	0.999926075847366
GPATCH4	5.42961429213501	0.951518226740743	0.772254968733204	1.23212962721574	0.217900665737442	0.999926075847366
AL365181.4	0.214785601583676	1.32599619576433	3.74375952319075	0.354188400069619	0.723197696267749	0.999926075847366
HAPLN2	0.840743364034824	0.143429316992767	1.72333671405138	0.0832276802457136	0.933670503434661	0.999926075847366
AL365181.2	0.0675691138245687	0.914756763132861	4.09905873779418	0.223162638461023	0.823408928883463	0.999926075847366
BCAN	4.43770466905821	-0.524049170654645	1.00019080675143	-0.523949197610337	0.600313874982553	0.999926075847366
AL365181.3	0.0135051001961451	0.280204782971434	4.08592716635657	0.0685780170725101	0.945325517497775	0.999926075847366
AL590666.2	0.0139792028111391	0.354622249605647	4.08450323293924	0.0868213903580284	0.930813484777246	0.999926075847366
NES	0.190326139282895	0.214558883562808	4.07329816422702	0.0526744851253785	0.957991268715224	0.999926075847366
AL590666.4	0.156297789956245	0.357441327977691	4.08106623284407	0.0875852798224723	0.930206302212761	0.999926075847366
CRABP2	0.0882741325486738	-0.508632317728911	4.07396528397465	-0.124849448209504	0.900642739605861	0.999926075847366
AL590666.1	0.014822432605757	0.980056771428605	4.09883385718761	0.239106244745686	0.81102319960093	0.999926075847366
ISG20L2	4.42507713018222	0.0344572422381566	0.597696616297378	0.0576500540552043	0.954027378570619	0.999926075847366
RRNAD1	4.48509773792591	0.216818937410292	0.561214204258347	0.386339005258824	0.699245616621345	0.999926075847366
MRPL24	5.85249081971735	0.180751277507667	0.672836526476295	0.268640703046069	0.788206186771764	0.999926075847366
HDGF	7.05681552095865	-0.345377204964417	0.581301687992855	-0.594144507229888	0.552415464804851	0.999926075847366
PRCC	8.85097424285436	0.215801973265743	0.389709882124088	0.553750323418869	0.579749729946382	0.999926075847366
SH2D2A	1.27559874007408	2.39307771836129	1.47104873969165	1.62678343265697	0.103783101492614	0.999926075847366
NTRK1	0.0535098178952279	1.41265781874744	4.09377566638306	0.345074555586371	0.730038321622283	0.999926075847366
INSRR	0.0288016354168961	0.416421501377638	4.08876519326574	0.101845295998775	0.918879471540797	0.999926075847366
PEAR1	0.0135051001961451	0.280204782971434	4.08592716635657	0.0685780170725101	0.945325517497775	0.999926075847366
ARHGEF11	28.7607057974739	-0.140608028609165	0.265012341219545	-0.530571625314162	0.595715662751092	0.999926075847366
ETV3L	0.0135051001961451	0.280204782971434	4.08592716635657	0.0685780170725101	0.945325517497775	0.999926075847366
ETV3	4.79752069582942	-0.0826871525431319	0.670315069321554	-0.123355652181327	0.901825473223544	0.999926075847366
FCRL5	0.593365773628123	0.679789036313913	2.58163680013503	0.263317069340798	0.792306204360233	0.999926075847366
FCRL3	0.772523485109746	0.968468147469808	2.23623219201544	0.433080317387328	0.664956421370235	0.999926075847366
AL356276.1	0.144131415790506	0.717684861698205	4.08641456447794	0.175627032053194	0.860586963929937	0.999926075847366
FCRL2	0.235710024156724	1.15439700565875	4.06820051591002	0.283761088261039	0.7765934763037	0.999926075847366
FCRL1	0.921476452212055	1.68244085051415	1.69310695063254	0.993700279764135	0.320368806503918	0.999926075847366
CD5L	0.299991274331269	1.12005442044788	2.32668455472255	0.481395046945434	0.630235756266572	0.999926075847366
KIRREL1	0.551169665589045	0.503079266173508	1.64149131157306	0.306476959473762	0.759241520038633	0.999926075847366
LINC01704	0.0139792028111391	0.354622249605647	4.08450323293924	0.0868213903580284	0.930813484777246	0.999926075847366
CD1D	0.806192482827654	0.21427708427956	1.60309274696375	0.133664808031475	0.893667634509097	0.999926075847366
AL138899.1	0.0540204007845805	-0.230026121691509	4.07646951071139	-0.0564277792553309	0.95500102755973	0.999926075847366
CD1C	0.0675255009807256	-0.320145696954824	4.07531368197467	-0.0785573140960525	0.937384740977523	0.999926075847366
CD1E	0.0675255009807256	-0.320145696954824	4.07531368197467	-0.0785573140960525	0.937384740977523	0.999926075847366
OR6K3	0.0135051001961451	0.280204782971434	4.08592716635657	0.0685780170725101	0.945325517497775	0.999926075847366
MNDA	42.396813669503	-0.68438104612954	0.292489160124876	-2.3398509737501	0.0192914359273524	0.999926075847366
PYHIN1	4.81293089307118	2.02584958100784	0.973406144747716	2.08119662274465	0.0374159125598462	0.999926075847366
IFI16	167.329413074113	0.111917844290167	0.201171415708033	0.556330748562194	0.577984770653349	0.999926075847366
AIM2	2.59714836530667	-1.16466939397207	0.831286394302985	-1.4010446964534	0.161200707683863	0.999926075847366
CADM3	5.7713725295754	-0.490246453050875	0.86586491507519	-0.566192768081269	0.571262745590248	0.999926075847366
CADM3-AS1	0.117918997760188	-0.373284560464665	4.07967964319445	-0.0914984981939359	0.92709649949988	0.999926075847366
ACKR1	0.0135051001961451	0.280204782971434	4.08592716635657	0.0685780170725101	0.945325517497775	0.999926075847366
FCER1A	0.567585561802136	0.924011810577938	2.6080363338082	0.354294071213615	0.723118510460849	0.999926075847366
AL513323.1	0.255547593625514	1.13512830056375	2.89565922492443	0.392010320411018	0.69505058829979	0.999926075847366
OR10J1	0.0135051001961451	0.280204782971434	4.08592716635657	0.0685780170725101	0.945325517497775	0.999926075847366
DUSP23	5.08399160328604	0.632947965949124	0.681556077401268	0.928680686646529	0.353054592650128	0.999926075847366
FCRL6	1.13934178032768	-0.417950981093745	1.33910079628635	-0.312113160004702	0.754954525528021	0.999926075847366
SLAMF8	1.71643132141996	0.647647960237838	1.49890194297393	0.432081606988152	0.665682102218374	0.999926075847366
AL590560.2	0.118549242335943	0.395175449084409	4.07396551161902	0.0970001950083676	0.922726239586563	0.999926075847366
VSIG8	0.0677150573871906	0.291146283930167	4.08548025885208	0.0712636619157162	0.94318791526135	0.999926075847366
AL590560.3	0.540462224574535	1.98328299124892	1.94062755254218	1.02198022935976	0.306790257877861	0.999926075847366
CFAP45	0.0527466812188117	0.858021017986064	4.09791780153389	0.209379753216353	0.834151797071225	0.999926075847366
AL590560.5	0.0527466812188117	0.858021017986064	4.09791780153389	0.209379753216353	0.834151797071225	0.999926075847366
TAGLN2	4.24224120790837	1.21756671870047	0.665780313590243	1.82878149720995	0.0674323478905625	0.999926075847366
IGSF9	0.0135051001961451	0.280204782971434	4.08592716635657	0.0685780170725101	0.945325517497775	0.999926075847366
LINC01133	0.0842076250904523	0.434032555204815	4.07700369211855	0.106458710362187	0.915218413543404	0.999926075847366
KCNJ10	1.65135863307736	0.0372369306316088	1.41605945582356	0.0262961632567556	0.979021115132172	0.999926075847366
PIGM	5.42904915660799	0.188020769915772	0.512097059546126	0.367158464222418	0.71350081968252	0.999926075847366
AL121987.1	0.106213817764225	1.4832400193732	4.0867647941354	0.362937456420707	0.716651605578012	0.999926075847366
KCNJ9	1.29295645271158	0.417471103433799	1.12802850997339	0.370089142023233	0.711316072072446	0.999926075847366
IGSF8	5.08152728293833	-0.493504189303279	0.777759210764769	-0.634520533441214	0.525741170735413	0.999926075847366
ATP1A2	6.62115720344415	-0.155169131226769	0.689137121931056	-0.225164377724949	0.82185140036142	0.999926075847366
ATP1A4	0.28177729574515	-0.32325858630185	2.41009385194301	-0.134126970217877	0.893302173181644	0.999926075847366
CASQ1	0.440195941875775	0.386969855550034	1.82889470326675	0.211586733155732	0.832429460409271	0.999926075847366
AL121987.2	0.404482734311194	-0.640499788603316	2.02749170159057	-0.315907477254207	0.752072736322145	0.999926075847366
PEA15	14.4666985566992	-0.3442007669239	0.418092094083846	-0.823265428345727	0.410357068907327	0.999926075847366
DCAF8	23.6587398626123	-0.114001395031521	0.329279528908979	-0.346214644467114	0.729181409811428	0.999926075847366
AL139011.1	0.155604008789041	-0.979121278920574	4.0713966045473	-0.240487816349555	0.809952107311493	0.999926075847366
PEX19	2.67385091411099	-0.297654502974485	0.76601844122132	-0.388573547263318	0.697591638159084	0.999926075847366
COPA	42.9774156159243	0.194083563011453	0.365399258018195	0.531154781386525	0.595311525066655	0.999926075847366
NCSTN	9.04208088872741	-0.237160120026914	0.422632212377567	-0.561150127891912	0.574695197903542	0.999926075847366
NHLH1	0.0139792028111391	0.354622249605647	4.08450323293924	0.0868213903580284	0.930813484777246	0.999926075847366
VANGL2	0.446318123703893	0.399255462862089	2.20628286653435	0.180962953081915	0.856396655025883	0.999926075847366
SLAMF6	3.42885874484638	0.472534624099686	1.22183264800187	0.386742509190965	0.698946842453707	0.999926075847366
AL138930.1	2.04586339191629	-0.740734841988518	1.05248454476795	-0.703796407910042	0.481559571034456	0.999926075847366
CD84	52.7716106065401	-0.030470889612052	0.39372467584932	-0.0773913637653569	0.938312210895272	0.999926075847366
SLAMF1	2.17945330713795	1.36135742510238	1.13122008538105	1.20344170218991	0.228805438370447	0.999926075847366
AL121985.1	0.433828848304155	0.428081026817896	2.02145889959838	0.211768355469877	0.83228775727174	0.999926075847366
CD48	3.42754112193376	1.17250428983048	0.776361330411376	1.51025591293836	0.13097813653833	0.999926075847366
SLAMF7	0.950976165472684	-0.528428013160616	1.84955397837807	-0.285705645435669	0.775103580428779	0.999926075847366
LY9	1.51902428902299	0.187549977530012	1.41410817131812	0.132627744704418	0.894487789152344	0.999926075847366
CD244	1.59260904653303	0.256957124323987	1.0673143260646	0.24075112462084	0.80974801237516	0.999926075847366
ITLN1	0.0135051001961451	0.280204782971434	4.08592716635657	0.0685780170725101	0.945325517497775	0.999926075847366
AL354714.1	0.0751651050124953	0.305131443288871	4.0890517458598	0.0746215656472969	0.940515815054716	0.999926075847366
F11R	4.75413032424373	0.429500883792186	0.599187248675678	0.716805781066717	0.473493944125023	0.999926075847366
TSTD1	2.9199625209611	0.782285610569534	0.739057358586788	1.05849106497689	0.289831622147544	0.999926075847366
USF1	6.65886142167584	0.70544598114756	0.633801631730865	1.11303907378881	0.265691648371722	0.999926075847366
ARHGAP30	15.0162437678317	0.205955259705225	0.334908773354784	0.614959284709592	0.53858160929378	0.999926075847366
NECTIN4	0.209706757882876	-0.712826114802685	4.07547825997217	-0.174906126184943	0.861153396481121	0.999926075847366
KLHDC9	1.32098954332977	-0.547051072834141	1.31199253218811	-0.41696203249098	0.676706179006915	0.999926075847366
PFDN2	26.5951360887421	-0.22115774516562	0.504280548828167	-0.438560927403486	0.660979713782599	0.999926075847366
NIT1	4.54851482955093	-0.266172356818539	0.751878391086569	-0.354009850494417	0.723331501044243	0.999926075847366
DEDD	5.15713410674878	1.03225200117495	0.64854549396818	1.59164162078905	0.111465252576471	0.999926075847366
UFC1	10.1451954940161	-0.264526987036261	0.71894073309387	-0.367939907783362	0.712918042249653	0.999926075847366
AL590714.1	0.121036250369982	1.66638031702837	4.09439202732213	0.40699090509861	0.684014668074231	0.999926075847366
USP21	1.52719180057691	0.185224642588527	1.44016588507845	0.128613408016145	0.897663556365915	0.999926075847366
PPOX	3.04695040691988	-0.589202424042394	0.784470701841786	-0.751082765307946	0.452602847266286	0.999926075847366
B4GALT3	3.08418153095395	0.00311801164703303	0.721111823884786	0.00432389477437165	0.996550041867103	0.999926075847366
ADAMTS4	1.73848183384003	-1.01443317494952	1.0097060602378	-1.00468167410088	0.315050155227109	0.999926075847366
NDUFS2	11.9212141025513	-0.0974968463010336	0.405609455881206	-0.240371236141961	0.81004247483789	0.999926075847366
FCER1G	73.5032534539988	0.0726111290509374	0.664822701481476	0.109218787037706	0.913028959546862	0.999926075847366
TOMM40L	2.54904122383526	0.43141736657198	0.929472637197068	0.464152842490306	0.642538244695052	0.999926075847366
NR1I3	0.15181529245983	-0.375101597171688	4.0750136512695	-0.092049163333436	0.926658978673016	0.999926075847366
PCP4L1	2.14211064471514	0.194551768486792	1.07155274692664	0.181560608233978	0.855927565031733	0.999926075847366
MPZ	2.51374276634202	1.18518558391025	0.888227899044804	1.33432600482916	0.182097038644452	0.999926075847366
SDHC	19.1759181440476	0.160860747935576	0.303353182438035	0.530275458601573	0.595920959521287	0.999926075847366
AL592295.4	5.31630719175346	0.574399182025761	0.59400268181964	0.966997624095186	0.333545221393097	0.999926075847366
AL592295.5	2.01227610664283	0.788078647129507	0.922965471578454	0.853854961423136	0.393185357083066	0.999926075847366
AL592295.3	1.3934202921869	0.0641059320873	1.11113810823472	0.0576939370652545	0.953992423174642	0.999926075847366
FCGR2A	46.0445060948012	0.441940385665841	0.447985421082429	0.98650617825468	0.32388478498071	0.999926075847366
HSPA6	7.81176952426548	-1.21865098594934	0.887197676551272	-1.37359578159233	0.169567207262542	0.999926075847366
FCGR3A	66.5818643372564	0.177143604751134	0.501724802275167	0.353069260175783	0.724036517527615	0.999926075847366
FCGR3B	0.285899166126927	-17.0924202452822	3.62298920910786	-4.7177673624623	2.38446930033094e-06	0.0132018527282123
FCGR2B	2.7081479918689	0.921593812384063	1.10020742041023	0.837654605202017	0.402224715390649	0.999926075847366
AL451067.1	0.0139792028111391	0.354622249605647	4.08450323293924	0.0868213903580284	0.930813484777246	0.999926075847366
FCRLA	0.0542099571910455	0.819867376075744	4.09360833321014	0.200279877638615	0.841261699039153	0.999926075847366
FCRLB	0.561923123028562	-0.996820721340481	2.0183150904949	-0.493887562965232	0.621385588491592	0.999926075847366
DUSP12	5.53461977656787	-0.791471021231864	0.657508790998528	-1.20374211275547	0.228689269838297	0.999926075847366
AL359541.1	0.183516997157868	0.808464408328475	4.09245293818083	0.197550080731741	0.843397094758232	0.999926075847366
ATF6	122.372318924187	0.262661599124603	0.312095770950332	0.841605761990297	0.400008662964363	0.999926075847366
OLFML2B	10.0145299932728	-0.0957463246217797	0.561201271928227	-0.170609600175719	0.864530748759185	0.999926075847366
NOS1AP	18.0834299824878	0.291749777084518	0.554225456252572	0.526409918189614	0.598603425987793	0.999926075847366
AL450163.1	0.364160336347545	-0.179284688734304	2.11011724049282	-0.084964325817475	0.932289751992933	0.999926075847366
C1orf226	0.214102423774088	-0.516269033741057	3.73833207239286	-0.138101437684908	0.89016024955693	0.999926075847366
SH2D1B	1.54844675288337	2.49297938691069	2.01173688397849	1.23921741792618	0.215264991811662	0.999926075847366
UHMK1	21.8701331545782	-0.0772779695334014	0.308138175995729	-0.250789988237201	0.801976482493863	0.999926075847366
UAP1	4.13908009219803	0.201153686494317	0.639028931723709	0.314780249388282	0.75292850868134	0.999926075847366
AL596325.2	0.0508751530760042	0.512278174956812	4.07699939283048	0.125650785196993	0.900008360717135	0.999926075847366
DDR2	1.65374642725239	-0.0543730041946809	0.972535739614751	-0.0559084895082823	0.955414707760477	0.999926075847366
HSD17B7	8.12115661861473	-0.322980532642545	0.422457850888192	-0.764527234997522	0.444553113021158	0.999926075847366
CCDC190	0.171120222562002	0.423681848290584	4.08532050623817	0.103708349845167	0.917400800171916	0.999926075847366
RGS4	12.2797705491456	-0.236276607320664	0.710965508781069	-0.332332025115753	0.73963856022913	0.999926075847366
RGS5	4.11097279533451	-0.262873890759051	0.812953753725454	-0.323356512660654	0.746425259790505	0.999926075847366
AL499616.1	0.179028252342712	-1.57430771445324	3.93388611329576	-0.400191482191715	0.689015487833972	0.999926075847366
AL592435.1	0.592310608634147	-0.04567586308521	2.64175744841526	-0.0172899533651774	0.98620530045998	0.999926075847366
NUF2	1.75236347746077	0.874100559533128	0.972193454068507	0.899101465737223	0.368598617453816	0.999926075847366
PBX1	20.3953344466305	-0.0282163272974683	0.397649668820346	-0.0709577537966369	0.943431378283079	0.999926075847366
AL357568.2	0.267521265055476	2.24369587094815	4.07174114666542	0.551040891385162	0.581605643418302	0.999926075847366
LMX1A	0.176189238337418	0.984338184549027	4.08090193585285	0.241206037298055	0.809395431939209	0.999926075847366
RXRG	0.0939440039726906	-0.655054048000153	4.07422843543915	-0.160779901858779	0.872266755274286	0.999926075847366
AL356441.1	0.0960425901890927	0.228439484671044	4.08763373592197	0.0558855072223147	0.955433016346913	0.999926075847366
MGST3	49.3103418341451	-0.572801694610981	0.453648377610961	-1.26265566654843	0.206712953070567	0.999926075847366
ALDH9A1	9.34752843892554	-0.232900037843071	0.436998674842861	-0.532953647804124	0.594065667120987	0.999926075847366
TMCO1	20.1414207219788	-0.2101800084881	0.376754935434003	-0.557869290407525	0.57693364306915	0.999926075847366
TMCO1-AS1	1.08056189221273	-0.353452489693773	1.41273716444563	-0.250189843227116	0.802440539472669	0.999926075847366
UCK2	15.0912254405643	0.0155976103168558	0.478020617079451	0.0326295765487105	0.973969983708011	0.999926075847366
AL358115.1	0.27752834063874	0.819685514968586	2.83938965066071	0.288683701716617	0.772823436081832	0.999926075847366
FAM78B	1.48035132637688	1.65345028042529	1.07893505992123	1.53248359595063	0.125403142555851	0.999926075847366
AL626787.1	0.0542099571910455	0.819867376075744	4.09360833321014	0.200279877638615	0.841261699039153	0.999926075847366
AL596087.2	0.592352272523677	0.220627637421795	1.77320436698576	0.124423129972794	0.900980260575123	0.999926075847366
AL583804.1	0.123856886837552	0.149808911236137	4.08237861064259	0.0366964766191925	0.97072701800319	0.999926075847366
LINC01675	0.298007835911892	-1.76892791941271	2.77776263181729	-0.636817523265272	0.524243710565191	0.999926075847366
POGK	9.28682363770547	0.555597998471192	0.593351646608609	0.936372219824107	0.349081575992694	0.999926075847366
TADA1	3.35933928428192	-0.346430407887531	0.695017690584219	-0.498448331000508	0.61816807865933	0.999926075847366
ILDR2	2.18175338375994	-1.68717533245069	1.03230286604832	-1.63438016878636	0.102179049649528	0.999926075847366
MAEL	0.464982970882306	0.250100220756427	2.26867330149329	0.110240738757672	0.912218454293455	0.999926075847366
GPA33	0.366622939074384	-0.751836348734448	2.65027752161972	-0.283682121061406	0.776653997414583	0.999926075847366
DUSP27	2.29493489989138	-0.47552081639416	0.886084551566702	-0.536653997130842	0.591506638085413	0.999926075847366
LINC01363	0.098804132853393	0.680038420345858	4.0728189316667	0.166969961531673	0.867393684322524	0.999926075847366
AL451050.2	0.368626122753687	2.97817928934264	3.23841822259027	0.919640109658388	0.357760859195261	0.999926075847366
POU2F1	78.5442914027251	0.193030543394686	0.279317188929438	0.691080073283461	0.489515222047255	0.999926075847366
AL136984.1	0.272433075084981	-0.611350223380789	2.39319847989655	-0.255453205622634	0.798373081341902	0.999926075847366
CD247	15.2374843875158	1.37275209644538	0.710507150492314	1.93207358362852	0.05335042429879	0.999926075847366
AL359962.3	0.190823963519252	0.230422328972238	4.06992449964384	0.0566158730935678	0.954851189926106	0.999926075847366
AL359962.2	0.195194723568288	1.71551281796048	4.07516003350336	0.420968208329643	0.673778296874235	0.999926075847366
CREG1	36.6124652858923	-0.0241857548437962	0.343880474194139	-0.0703318642923066	0.943929521256706	0.999926075847366
AL031733.2	0.115991106196354	0.621942365857227	4.07708147791036	0.152545974179548	0.878756332549721	0.999926075847366
RCSD1	91.523608800765	0.18199248453191	0.326968087910799	0.556606259940449	0.577796475824087	0.999926075847366
MPZL1	66.6691326385643	0.540985246674563	0.300485366588724	1.80037135523812	0.0718020207108405	0.999926075847366
ADCY10	1.04143582244225	1.69887291022259	1.48065290335971	1.14738093334887	0.251224217812996	0.999926075847366
MPC2	16.5698300655221	0.706629904056754	0.58425476241012	1.20945510335564	0.226488049730171	0.999926075847366
DCAF6	113.090536852361	0.794139577764066	0.415428272267829	1.91161659130431	0.0559253896779789	0.999926075847366
GPR161	3.81025962048934	0.412371445371411	0.572683078700124	0.720069198320669	0.471482391039402	0.999926075847366
TIPRL	13.7743102540716	0.45499109469924	0.324886967203059	1.40045966945441	0.161375712469553	0.999926075847366
SFT2D2	35.7801661677776	-0.135198838549066	0.274032865917867	-0.493367239349996	0.621753126077585	0.999926075847366
TBX19	6.37276777032036	0.173380498971266	0.531396740590119	0.326273169795369	0.744217685882478	0.999926075847366
AL023755.1	0.331368179437978	-0.997381334169819	2.31699902485641	-0.430462561041272	0.666859195180362	0.999926075847366
XCL2	0.274533865985423	0.98914995980723	2.918090230316	0.338971684127846	0.734631061462572	0.999926075847366
XCL1	0.0812201575833357	0.0608735156325951	4.08073175767124	0.0149173038679058	0.988098154968202	0.999926075847366
DPT	0.0472847293452445	0.247827720405259	4.08679648992644	0.060641072051454	0.951645062928553	0.999926075847366
AL031275.1	0.155823687341251	0.20837782102774	4.08586235465907	0.0509997163242977	0.959325746596039	0.999926075847366
LINC00626	0.209252390725506	0.123835312786543	4.08099366236726	0.0303444021313941	0.9757923850819	0.999926075847366
LINC00970	1.65671120147027	0.0382206554997656	0.914401112858325	0.0417985662553403	0.966659277978227	0.999926075847366
ATP1B1	56.4743707525484	-1.00492350957375	0.552363666007559	-1.81931501186032	0.0688633844127449	0.999926075847366
NME7	16.1566120694317	0.0768389883639407	0.363786760030976	0.211219859561128	0.832715714637251	0.999926075847366
Z99758.1	0.365631484613862	0.503685944619535	2.38417047219312	0.211262554626059	0.832682400542886	0.999926075847366
BLZF1	9.17836413883805	0.60247778290249	0.43383862109281	1.3887140369958	0.164919724045098	0.999926075847366
CCDC181	1.25508955656403	-0.693904218818365	1.26531482014464	-0.5484044032133	0.583414253689598	0.999926075847366
SLC19A2	3.5880756663425	-0.450415132842744	0.826457442614822	-0.544994950275575	0.585756990654752	0.999926075847366
Z99572.1	0.788474852118227	-1.3729713508274	1.27761875073721	-1.07463306251194	0.282539043255381	0.999926075847366
F5	0.185995581692495	1.04245999153636	4.06126759969565	0.25668340387481	0.797423184191411	0.999926075847366
C1orf112	23.9274498895717	-0.4210087720717	0.486894970272874	-0.864680881455298	0.387213965770884	0.999926075847366
SELL	4.86205660236825	0.817556925017778	0.696421026392133	1.17394061068661	0.240418814543195	0.999926075847366
SELE	0.014822432605757	0.980056771428605	4.09883385718761	0.239106244745686	0.81102319960093	0.999926075847366
METTL18	1.92159999198591	-0.460504692797501	0.894176205720266	-0.515004413952797	0.606549935578137	0.999926075847366
SCYL3	9.37237893508358	0.0372003343412605	0.408662491661488	0.0910294805623488	0.927469166195273	0.999926075847366
KIFAP3	27.6306889872942	-0.330890251889616	0.356169783027074	-0.929023930883164	0.352876684466505	0.999926075847366
METTL11B	0.0337796291490993	0.845595635848016	4.0921207832758	0.206639950439367	0.836291057633111	0.999926075847366
LINC01681	0.0960425901890927	0.228439484671044	4.08763373592197	0.0558855072223147	0.955433016346913	0.999926075847366
GORAB-AS1	0.0279584056222782	0.116915483706266	4.0816068301321	0.0286444747306742	0.977148140917138	0.999926075847366
GORAB	4.64152483348413	0.329636259109078	0.57915249805508	0.569170054892395	0.569240740325576	0.999926075847366
AL023495.1	0.0769295945567584	0.523024892955665	4.09576741597084	0.127698875408844	0.898387280100734	0.999926075847366
PRRX1	1.06734697295145	-0.390520919192486	1.36826389586306	-0.285413450119692	0.77532740419526	0.999926075847366
Z97200.1	0.184673661859285	-0.372893284389741	4.07559895142503	-0.0914941064697643	0.927099988952077	0.999926075847366
BX284613.2	1.56658378003458	0.254560387038564	0.984165252333842	0.258656141775887	0.795900561937627	0.999926075847366
MROH9	0.22382329093697	-0.713146568627642	4.07143700476555	-0.175158443515868	0.86095513673116	0.999926075847366
FMO3	0.164952924524658	0.646037384375173	4.08212504602399	0.158260067266782	0.874251873234268	0.999926075847366
FMO2	0.0559168112445565	-0.16999060903035	4.07914331272622	-0.0416731151612176	0.966759286330063	0.999926075847366
FMO1	0.126825061298917	0.929900785218173	4.07144313622376	0.228395867044001	0.819338502174642	0.999926075847366
FMO4	3.91143274982986	-0.246685450260365	0.64854470505706	-0.380367688359526	0.703672496302527	0.999926075847366
PRRC2C	99.4913396484003	0.0799380077404696	0.191085261411415	0.418336857327576	0.675700845449513	0.999926075847366
MYOCOS	0.529538005363423	1.8843514187979	2.19396793616588	0.858878285199987	0.390407670847479	0.999926075847366
MYOC	0.177452304178893	0.942678522319188	4.09994928655411	0.229924434775505	0.818150488725744	0.999926075847366
VAMP4	10.0066927476987	0.0801933640790662	0.392190777094211	0.204475395044291	0.837982017712757	0.999926075847366
EEF1AKNMT	3.61571733914702	0.593672034824814	0.652483855851878	0.909864710828317	0.362893862449113	0.999926075847366
DNM3	51.0020293442939	-0.363974260196817	0.330212867285385	-1.10224130025271	0.270356781242213	0.999926075847366
DNM3-IT1	0.0954474263286452	0.339084962472574	4.07765817879962	0.0831567894129846	0.933726870740108	0.999926075847366
DNM3OS	0.0405153005884354	-0.116622841755459	4.07810297125619	-0.0285973263984395	0.977185744438763	0.999926075847366
PIGC	10.0463477317733	0.148624207287206	0.47589936913407	0.31230175311566	0.754811207842924	0.999926075847366
C1orf105	0.131974249413886	0.155667051298506	4.0667926781687	0.0382775970199208	0.969466352681748	0.999926075847366
SUCO	30.1668255009576	-0.041886481734813	0.322847177107385	-0.129740895088826	0.896771426391788	0.999926075847366
FASLG	0.458341489003372	0.0565659026912067	2.29770101912531	0.024618478305215	0.980359280209965	0.999926075847366
AL031599.1	1.04071422280732	0.403624868193857	1.48734592169152	0.271372558533543	0.786104505536185	0.999926075847366
TNFSF18	0.14541085444902	3.03563570720122	4.07584258237327	0.744787279157783	0.456400326220743	0.999926075847366
TNFSF4	0.365058938764091	0.190788061560454	2.01264749471026	0.094794573844597	0.924477996909304	0.999926075847366
AL645568.1	19.7872300308687	-0.086462314674634	0.349726373209359	-0.247228465732192	0.804731416470602	0.999926075847366
PRDX6	13.1010121314939	0.082362977731953	0.52225052808615	0.157707792146773	0.87468706009418	0.999926075847366
SLC9C2	0.937411112616788	-1.89258393593864	2.01095337892347	-0.94113764932323	0.346634323923493	0.999926075847366
AL139142.1	0.0780749098747594	1.27677555344311	4.08936529356968	0.312218513579792	0.754874463077061	0.999926075847366
ANKRD45	0.561838529686101	-0.091776437471218	1.53339952025092	-0.0598516148330344	0.952273816533282	0.999926075847366
KLHL20	23.7828759734345	0.364838180091924	0.27342088492032	1.33434642418864	0.182090349636827	0.999926075847366
CENPL	1.24298580985617	-1.75944804930212	1.24443207012259	-1.41385624136864	0.157404116317069	0.999926075847366
DARS2	4.42023463295541	0.206779584996556	0.635847673763365	0.325203021932436	0.745027421712517	0.999926075847366
GAS5	21.0544296088091	-0.221147709467284	0.269499172618069	-0.820587712084341	0.41188114928478	0.999926075847366
GAS5-AS1	0.209692544933039	1.84882573291176	4.08553737893505	0.452529388776192	0.650887654382457	0.999926075847366
ZBTB37	14.2645599781091	-0.29042736129688	0.45267854361663	-0.64157527541849	0.52114899069669	0.999926075847366
SERPINC1	0.0139792028111391	0.354622249605647	4.08450323293924	0.0868213903580284	0.930813484777246	0.999926075847366
RC3H1	61.1103182855084	0.101024906220345	0.174031072436673	0.580499245369564	0.561577995498705	0.999926075847366
RC3H1-IT1	0.238163184860943	1.34265857825918	2.97313377421472	0.451597095934176	0.651559262494962	0.999926075847366
LINC02776	0.0472847293452445	0.247827720405259	4.08679648992644	0.060641072051454	0.951645062928553	0.999926075847366
RABGAP1L-DT	0.272643117552419	0.885672263811306	2.82369877318276	0.313656779619241	0.753781730147572	0.999926075847366
RABGAP1L	215.419663084812	0.102511519749508	0.23118968544111	0.443408708108739	0.657470138361521	0.999926075847366
GPR52	0.49147793722369	0.215630690820898	1.93256621110319	0.111577388439285	0.911158501461286	0.999926075847366
RABGAP1L-IT1	0.404995431981594	1.413193019929	2.31705272718482	0.60990973720568	0.541921601937171	0.999926075847366
Z99127.1	1.87277449088234	-0.345855966820424	0.851442269094207	-0.406200137548207	0.684595553028069	0.999926075847366
Z99127.4	0.454131464422221	-0.834280510715161	2.71098802441346	-0.307740389556189	0.75827988374406	0.999926075847366
CACYBP	15.7958578369475	-1.19333718557889	0.524976805090618	-2.27312363900136	0.0230187302700979	0.999926075847366
MRPS14	5.0477435705486	0.337630287814493	0.629617154866807	0.536246964055352	0.591787879529512	0.999926075847366
TNN	0.0716237846439524	0.758993526362633	4.07831256741158	0.186104795504762	0.852362581343866	0.999926075847366
KIAA0040	3.19136173108625	0.0849628356123629	0.929968040231436	0.0913610274082308	0.927205727820142	0.999926075847366
TNR	7.69751304350777	-0.798124452316119	0.620375697074361	-1.28651792144664	0.198262368367879	0.999926075847366
LINC02803	0.955581163673848	0.392734461348254	1.7291664748435	0.227123569107942	0.820327657410501	0.999926075847366
COP1	154.512355998402	0.100645334677728	0.358129641959525	0.281030450668762	0.778687044347489	0.999926075847366
AL590723.1	0.11096999823022	-0.048347792681643	4.0812511009258	-0.0118463166039148	0.990548227949285	0.999926075847366
AL591043.2	3.85277579085195	-0.870338448292082	0.694973424275191	-1.25233342440365	0.210448394357018	0.999926075847366
PAPPA2	0.656055882441096	-0.533057263897747	1.40416019167217	-0.379627101707638	0.704222240053661	0.999926075847366
ASTN1	20.4049980560842	-0.648245711851179	0.652437777867727	-0.993574765044648	0.320429934742103	0.999926075847366
BRINP2	11.7879497229597	-0.101931673054849	0.709691599967874	-0.143628123905459	0.885794131246769	0.999926075847366
LINC01645	6.19929181783854	-2.13321509704306	1.28741151700568	-1.65697997016881	0.0975235247150602	0.999926075847366
AL136114.1	2.50121771020749	-2.16624504535307	1.15122625152162	-1.88168489251341	0.0598788121648075	0.999926075847366
SEC16B	2.99690208455548	-1.41858268741133	0.841395157246123	-1.6859886525308	0.0917979850130601	0.999926075847366
RASAL2-AS1	0.550469772960015	2.52749445915748	1.69446677654721	1.49161641534673	0.135799732348021	0.999926075847366
RASAL2	174.429903926148	-0.205922821088324	0.345380481792338	-0.596220203352823	0.551028130566347	0.999926075847366
CLEC20A	0.0472847293452445	0.247827720405259	4.08679648992644	0.060641072051454	0.951645062928553	0.999926075847366
TEX35	0.201106026966903	0.0924195516943467	4.06689266015865	0.022724856399515	0.981869748413823	0.999926075847366
C1orf220	0.518978956265591	0.517673610896214	1.71050864049139	0.302643084426337	0.762161876666557	0.999926075847366
RALGPS2	38.6763192219825	-0.199996582556552	0.264441159670405	-0.756298992206145	0.44946995222185	0.999926075847366
ANGPTL1	1.51096380329673	-0.235013497192354	1.13475154561403	-0.207105685910465	0.835927321654267	0.999926075847366
FAM20B	10.9964238220536	0.0472462848974545	0.45950546694535	0.102819853725644	0.918105947782488	0.999926075847366
TOR3A	6.78005706971306	0.0369167210722301	0.487323557840461	0.0757540251815937	0.939614793556837	0.999926075847366
ABL2	47.7964472253622	0.276309189567398	0.35946893742039	0.768659432857368	0.442095513377293	0.999926075847366
SOAT1	53.7477910133711	0.0866651505676265	0.211241857235693	0.410265047380879	0.681611529072818	0.999926075847366
AXDND1	0.371798291624652	1.43274803717804	2.7440051628334	0.522137515112623	0.601574587866587	0.999926075847366
TDRD5	0.313821692221143	0.763082324549811	3.53202685991687	0.21604658028217	0.828951439026224	0.999926075847366
FAM163A	0.175071785988274	-0.843080093464618	3.99627930962497	-0.210966258397924	0.832913600678221	0.999926075847366
LINC02818	0.414944255669743	0.2934207097793	2.68050961418476	0.109464524292908	0.912834058155976	0.999926075847366
TOR1AIP2	16.4313085513123	0.109527875537949	0.43363701552978	0.252579626774106	0.800593075122008	0.999926075847366
AL353708.3	0.99483584371596	-1.56793857486965	1.38901811499935	-1.12881074619419	0.258977678416011	0.999926075847366
TOR1AIP1	19.9001430273191	0.250224326139011	0.327416624283454	0.764238305512505	0.444725243157615	0.999926075847366
AL353708.2	0.0535098178952279	1.41265781874744	4.09377566638306	0.345074555586371	0.730038321622283	0.999926075847366
AL353708.1	0.305378479047149	-0.180902223061634	2.88959638298512	-0.0626046682944529	0.950081311950702	0.999926075847366
CEP350	108.856959562776	0.383771582622778	0.266521694411341	1.43992624491753	0.14988826695958	0.999926075847366
AL390718.1	0.014822432605757	0.980056771428605	4.09883385718761	0.239106244745686	0.81102319960093	0.999926075847366
QSOX1	12.1831082172583	0.566056438434583	0.40226115458118	1.40718643097403	0.159372114144431	0.999926075847366
LHX4	0.45280974520027	-1.30280745112165	2.19243938794897	-0.594227351635218	0.552360061214375	0.999926075847366
ACBD6	58.5759831431589	0.193542948410228	0.31563172362058	0.613192318535399	0.539749183269827	0.999926075847366
OVAAL	0.0337796291490993	0.845595635848016	4.0921207832758	0.206639950439367	0.836291057633111	0.999926075847366
XPR1	65.9699902829521	0.305524451276001	0.344139533497122	0.88779236773899	0.374652449151649	0.999926075847366
[truncated: 25,684 more rows]
