# Supplementary material for: Integrative analysis reveals generalizable human neurodegenerative disease-associated glial states
Source: bioRxiv. 2025 Sep 25:2025.09.25.678630. Preprint. [Version 1] doi: 10.1101/2025.09.25.678630 (PMC12485690; doi:10.1101/2025.09.25.678630)
Supplement: Supplement 10 [file media-10.zip › DAM_replication_DESeq_results/Petrescu_2025_BA46_ALS.csv]

	baseMean	log2FoldChange	lfcSE	stat	pvalue	padj
AL627309.1	1.70670051619461	-0.275252830647948	0.840929381919732	-0.32731979232261	0.743426024103	0.999976685196759
AL627309.5	3.58530915593923	0.668151348287409	0.682426888971175	0.979081216003536	0.327539852053786	0.999976685196759
AL627309.4	0.502516097805848	1.58407196386358	2.14312320924159	0.739141808101715	0.459820892100029	0.999976685196759
AL669831.2	0.0504723713677509	0.66181294828373	4.06231901682931	0.162915060472105	0.870585312709181	0.999976685196759
LINC01409	7.25915840009332	0.199721277132427	0.47040139037426	0.424576289992521	0.671145580249263	0.999976685196759
FAM87B	0.25425269187403	1.27932766504182	4.05468061980373	0.315518726380908	0.752367835049773	0.999976685196759
LINC01128	6.97083162821787	1.20375103535612	0.615947519242248	1.95430779043805	0.0506648280954378	0.999976685196759
LINC00115	0.605045367211906	-1.64548477535091	1.59232877002146	-1.03338255662412	0.301424906281114	0.999976685196759
FAM41C	1.12574914915511	2.30228155022884	1.18578236498386	1.94157175736054	0.052188964684651	0.999976685196759
AL645608.2	0.040077998616573	0.494398318929827	4.06231901682931	0.121703469590065	0.903133865331806	0.999976685196759
SAMD11	0.15352728374687	0.853321026259237	4.06231901682931	0.210057610621941	0.833622709152584	0.999976685196759
NOC2L	3.56063401146485	-0.705573379852133	0.617794038978278	-1.1420851211498	0.2534186394383	0.999976685196759
KLHL17	0.271505130378242	-0.0261751142981487	2.79690214607482	-0.00935860925091104	0.99253301916574	0.999976685196759
PLEKHN1	0.183139154743343	0.429052346405194	4.06183661350013	0.10563013415635	0.915875814898453	0.999976685196759
HES4	1.09893464718454	1.48313730378107	1.15654443106599	1.28238679288271	0.199706994867234	0.999976685196759
ISG15	1.7232279806777	0.116563541643066	0.783318102654833	0.148807414571433	0.881705599803119	0.999976685196759
AGRN	0.883102272460028	0.757556855598256	1.21069268077719	0.625721843062561	0.531497403554548	0.999976685196759
RNF223	0.0759842578164554	0.707548748219095	4.06231901682931	0.174173605097944	0.861729028540922	0.999976685196759
C1orf159	3.95930968139912	-0.301528618535954	0.525765805033319	-0.573503669598378	0.566303715179415	0.999976685196759
AL390719.3	0.371850482360674	0.501626659007666	1.94641909954558	0.257717702793185	0.796624782657648	0.999976685196759
LINC01342	0.0807973083060759	0.2713253883307	4.06171574844995	0.0668006835373067	0.946740379242613	0.999976685196759
TTLL10	0.03154015076559	0.85619009800903	4.06231901682931	0.210763875131918	0.83307152877783	0.999976685196759
TNFRSF18	0.107781564445188	1.26803722818882	4.05545417614091	0.312674529932789	0.754527948150512	0.999976685196759
TNFRSF4	0.268046238707536	-0.252557883529934	2.82746610630821	-0.0893230454527695	0.928825179648874	0.999976685196759
SDF4	5.37698035211581	0.297890828731814	0.456083072741	0.653150372237076	0.513659340783684	0.999976685196759
B3GALT6	1.76777123490716	-0.346860384648086	0.943998251400493	-0.367437528759711	0.713292682413973	0.999976685196759
C1QTNF12	0.0784905460896626	0.929335944502909	4.05989112297661	0.228906617530557	0.818941497074193	0.999976685196759
AL162741.1	0.0257305268935457	0.1384491555231	4.06161239530358	0.0340872397580793	0.972807583770889	0.999976685196759
UBE2J2	5.20043621358977	-0.0533067933191591	0.456310158284011	-0.116821403931973	0.907001582000614	0.999976685196759
LINC01786	0.0834805337992051	0.432650346941933	4.06231901682931	0.106503291629623	0.915183043921847	0.999976685196759
SCNN1D	0.11545178201075	1.49784657514295	4.04965292577013	0.369870357435163	0.711479088954717	0.999976685196759
ACAP3	1.67096298697742	-1.428165336686	0.951091290624288	-1.5016069968936	0.133198635272814	0.999976685196759
PUSL1	0.510874924034662	0.347439018170889	1.73821463191032	0.199882691005224	0.841572327848541	0.999976685196759
INTS11	2.69172298916908	-0.664428114350702	0.598285662766311	-1.11055329535822	0.266760675696058	0.999976685196759
CPTP	0.193227306366506	0.357944992429346	3.7967233063628	0.094277344843507	0.924888845942457	0.999976685196759
DVL1	1.37846908047989	-0.650641141098687	1.15571408493597	-0.562977599372887	0.57345013759941	0.999976685196759
MXRA8	0.0759842578164554	0.707548748219095	4.06231901682931	0.174173605097944	0.861729028540922	0.999976685196759
AURKAIP1	8.55450787579856	0.0798670407803336	0.556190672602368	0.143596512337473	0.885819094865831	0.999976685196759
CCNL2	12.8406100680062	-0.153617091620172	0.301357360949618	-0.50975058693142	0.610226207651562	0.999976685196759
MRPL20-AS1	1.04452590506833	0.081544732806135	1.12360297560933	0.0725743297021025	0.942144854768641	0.999976685196759
MRPL20	11.0741107052537	0.0655312911463566	0.475548565358091	0.13780146954499	0.890397322912554	0.999976685196759
AL391244.2	0.298221523449672	-0.474622884636226	1.82435578303694	-0.260159169088245	0.794740998397026	0.999976685196759
ANKRD65	0.429600883103273	-0.497130601159831	1.56040863700866	-0.31859000864853	0.750037430896215	0.999976685196759
VWA1	0.191918221126655	0.726429235641986	3.07262973312637	0.236419386237876	0.813107254476804	0.999976685196759
ATAD3C	0.352939502012431	0.535394335004757	2.34209606439633	0.228596231872647	0.819182753558655	0.999976685196759
ATAD3B	2.64449829738698	-0.193473533536275	0.768185419022181	-0.251857857159729	0.801150934809381	0.999976685196759
ATAD3A	1.15036545157834	-1.5087680053759	1.13623319536642	-1.32786826817653	0.184221629166054	0.999976685196759
TMEM240	0.476720405354712	-1.17370022605075	1.47180635649881	-0.797455603359936	0.425186477379149	0.999976685196759
SSU72	10.9292226964888	0.311449825927474	0.372521005271763	0.836059769838384	0.403121279166339	0.999976685196759
AL645728.1	0.205274254801419	-0.186291544066284	4.05208489499741	-0.0459742450846165	0.963330777642691	0.999976685196759
FNDC10	0.57389362922068	-1.76210268448365	1.41691885214685	-1.24361580891792	0.213640995014018	0.999976685196759
AL691432.4	0.434630723403655	0.104845594252985	1.99858940588429	0.0524597968668783	0.958162328653058	0.999976685196759
AL691432.2	0.502871592246203	-2.75125857367264	1.50186527905583	-1.83189438629427	0.0669671570897796	0.999976685196759
MIB2	2.11331379208097	0.269017695597132	0.764972529820926	0.351669746441885	0.725085951857759	0.999976685196759
MMP23B	0.165704785163345	0.864754976243078	4.06231901682931	0.212872246778401	0.831426610106624	0.999976685196759
CDK11B	4.99180570044273	-0.104187492307177	0.556682929794746	-0.187157691983822	0.851536995548776	0.999976685196759
FO704657.1	0.115677530819558	-0.141326444443603	4.05971289107962	-0.0348119308520901	0.972229706954591	0.999976685196759
SLC35E2B	4.42658358641179	0.168093437043126	0.517602125111535	0.324754147805912	0.745367149817397	0.999976685196759
CDK11A	5.98700063802876	0.257388339143027	0.415573079386948	0.619357585728906	0.535680816097298	0.999976685196759
SLC35E2A	4.09755136875002	0.283093659969823	0.617033885315583	0.458797590710978	0.646379525060493	0.999976685196759
NADK	5.67973578766489	-0.750134274233649	0.530054953199689	-1.41520095172292	0.157009585574015	0.999976685196759
GNB1	74.948608372561	0.016097115398477	0.181193611198434	0.0888393100176599	0.929209616310106	0.999976685196759
CALML6	0.043402535182632	0.268473536256655	4.06231876117901	0.0660887419328796	0.947307173892262	0.999976685196759
CFAP74	7.01869003105798	-0.147699173465531	0.522995090786812	-0.28241024833202	0.777628957661132	0.999976685196759
GABRD	1.85575286421777	-0.446332507715141	0.800127792648609	-0.557826526982242	0.576962846748032	0.999976685196759
PRKCZ	4.16418519471575	-0.262578830242132	0.544573609996729	-0.482173255225697	0.629682874129771	0.999976685196759
PRKCZ-AS1	0.0484926886788875	-0.358409272375269	4.05825161076329	-0.0883161781848852	0.929625380866687	0.999976685196759
FAAP20	3.33382995548497	0.322199712253465	0.651774329731647	0.494342439638768	0.6210643575982	0.999976685196759
AL590822.1	0.040077998616573	0.494398318929827	4.06231901682931	0.121703469590065	0.903133865331806	0.999976685196759
SKI	53.8217961431624	-0.273570775068307	0.25339529307392	-1.07962058706632	0.280311170028575	0.999976685196759
AL590822.3	0.12190080896221	-1.14645399449296	4.04157808415262	-0.283664937462994	0.776667167245272	0.999976685196759
MORN1	3.92996202493392	-0.442739787379663	0.564778957312329	-0.783916931832187	0.433088853949389	0.999976685196759
AL513477.2	0.293040331745683	0.456340048053834	2.38356463103671	0.191452768727883	0.848170881106638	0.999976685196759
RER1	8.71933098720558	0.123800888580618	0.433227590665879	0.285764090856572	0.775058813047288	0.999976685196759
PEX10	1.10694220724537	-0.99755590012918	0.977063451190327	-1.02097350884826	0.307266989864756	0.999976685196759
PLCH2	0.28998596448186	0.485953121182327	2.80106506615294	0.173488694373583	0.862267313721131	0.999976685196759
AL139246.1	0.0343482646183561	0.875074047550665	4.06219321054474	0.215419110366077	0.82944057182699	0.999976685196759
PANK4	1.4093922945313	0.639620894392279	0.913748408911251	0.699996725744672	0.4839293492467	0.999976685196759
HES5	0.03154015076559	0.85619009800903	4.06231901682931	0.210763875131918	0.83307152877783	0.999976685196759
AL139246.5	0.140367213615185	0.896728502510387	4.04933510548548	0.221450800971158	0.824741440695444	0.999976685196759
TNFRSF14-AS1	0.405411279919272	0.420986630438617	1.95786689691094	0.215023110663363	0.829749300261712	0.999976685196759
TNFRSF14	2.90892282073316	-0.329498660854184	0.749962189476705	-0.439353697396525	0.660405271286697	0.999976685196759
PRXL2B	0.527096218828451	-0.101971247729352	1.89617396418594	-0.0537773694056229	0.957112540021028	0.999976685196759
TTC34	0.250651378802418	0.222624903033343	2.89729523301113	0.0768388738906568	0.938751725246808	0.999976685196759
PRDM16-DT	0.179463213500673	1.56002888045452	4.0505281097937	0.385142094603061	0.700132142017932	0.999976685196759
PRDM16	0.732232021533113	-1.28477116298975	1.1648734349419	-1.10292768677811	0.270058569646852	0.999976685196759
MEGF6	0.215200903609896	-0.445294958790642	2.98012684803168	-0.149421478177934	0.881221064841289	0.999976685196759
AL513320.1	0.0249154316044347	-0.219096536442867	4.06036300210805	-0.0539598396323474	0.956967160930069	0.999976685196759
TPRG1L	3.823081697617	-0.245737217153043	0.624015896820339	-0.393799610563116	0.693728991956731	0.999976685196759
WRAP73	2.1524218982038	0.572772806393114	0.821025603621225	0.697630870300311	0.485408070701472	0.999976685196759
TP73	0.119382623382917	0.17064361936583	4.06231901682931	0.042006454603612	0.966493552630923	0.999976685196759
CCDC27	0.0257305268935457	0.1384491555231	4.06161239530358	0.0340872397580793	0.972807583770889	0.999976685196759
SMIM1	0.366730103166487	-0.930633885348891	2.0062380902081	-0.463870110876202	0.642740808192918	0.999976685196759
LRRC47	1.76612963960943	-0.0391502207160544	0.845622645899341	-0.0462975074117334	0.963073125978124	0.999976685196759
AL365330.1	0.0374650273138413	0.313198646455887	4.06231587926162	0.0770985456977352	0.938545149923718	0.999976685196759
CEP104	6.52026355448349	0.231824566821069	0.435272564137443	0.532596322215861	0.594313048559101	0.999976685196759
DFFB	2.84325579689021	-0.471362583116474	0.629716133292908	-0.748531851409979	0.454139420424722	0.999976685196759
C1orf174	2.58256172132918	0.208115677841105	0.734602132430917	0.283303939171013	0.776943857912104	0.999976685196759
LINC01134	0.204451432207176	0.0731925165479535	3.69247852699932	0.0198220561102174	0.984185323107489	0.999976685196759
LINC01346	0.040398654153038	0.309166472809904	4.06231901682931	0.0761059068795666	0.93933484076282	0.999976685196759
AL805961.1	0.0433983655664619	-0.206579906394573	4.06231901682931	-0.0508527039700125	0.95944289347615	0.999976685196759
AJAP1	1.81219818969958	-0.334717296478702	0.872454331808072	-0.383650220161134	0.701237712759081	0.999976685196759
AL365255.1	0.0948594193535533	-0.4811024295002	4.06063379450783	-0.118479639841177	0.905687626513379	0.999976685196759
NPHP4	8.20612637767788	-0.370507326289052	0.407956190121954	-0.908203712213051	0.36377060316916	0.999976685196759
KCNAB2	7.07244234164046	0.434137649180581	0.458143702228225	0.947601477591226	0.343332373681701	0.999976685196759
CHD5	5.22537715627034	-0.0346866319457901	0.658444839327574	-0.0526796321787763	0.957987167654693	0.999976685196759
RPL22	32.9562602014222	0.382866993519727	0.386551184655238	0.990469072966888	0.321944898443213	0.999976685196759
RNF207	0.435786823697932	-1.71579246960013	1.97153165598816	-0.870284007050421	0.384145216692898	0.999976685196759
ICMT	2.87176000114933	0.21356185699388	0.714934166476253	0.298715416059184	0.765157193507522	0.999976685196759
GPR153	0.248710694796212	-0.585473314885691	2.89299471977491	-0.202376212747199	0.839622623127529	0.999976685196759
ACOT7	4.76103789414353	-0.194705389891038	0.554652906286625	-0.351040060701351	0.725558294362998	0.999976685196759
AL031848.2	0.0249154316044347	-0.219096536442867	4.06036300210805	-0.0539598396323474	0.956967160930069	0.999976685196759
HES2	0.0433983655664619	-0.206579906394573	4.06231901682931	-0.0508527039700125	0.95944289347615	0.999976685196759
ESPN	0.0573686865085004	0.624581298246956	4.06076696485581	0.153808702556054	0.877760571846353	0.999976685196759
AL031848.1	0.0410255187758212	0.920027194497773	4.06166751811253	0.226514649560807	0.820801166605188	0.999976685196759
TNFRSF25	4.00989838080116	0.0115955585395162	0.617958952130445	0.0187642860412329	0.985029144414159	0.999976685196759
PLEKHG5	4.47891677770367	0.596255255124397	0.487479197841428	1.22313989553736	0.221276862313517	0.999976685196759
NOL9	5.53599333853004	0.137152177714759	0.461880575332641	0.296942943781483	0.766510069588878	0.999976685196759
TAS1R1	0.593281202702566	-1.33486315150298	1.58988821075492	-0.83959560330921	0.40113516524891	0.999976685196759
ZBTB48	2.41839315121429	0.370417947234154	0.71620003158052	0.517199009914466	0.60501724311436	0.999976685196759
KLHL21	3.0363539666685	-1.09906756720396	0.736949155452034	-1.49137502780611	0.135863060666656	0.999976685196759
PHF13	1.29369002101298	1.25206743450101	0.985018866682548	1.27111010443674	0.203689481119367	0.999976685196759
THAP3	1.59194275925983	-1.64030919023836	1.10525690980765	-1.48409765700884	0.137783014720234	0.999976685196759
DNAJC11	10.0058601455645	-0.0407934711082148	0.359005145676793	-0.113629210052996	0.909531731039083	0.999976685196759
CAMTA1-DT	0.658330357648133	-0.56716543943372	1.36442721807888	-0.415680244368249	0.677643999256015	0.999976685196759
CAMTA1	51.9797389751731	-0.118544410681316	0.185812143872735	-0.637979887700497	0.523486772393352	0.999976685196759
AL359881.3	0.0484926886788875	-0.358409272375269	4.05825161076329	-0.0883161781848852	0.929625380866687	0.999976685196759
AL359881.1	0.040077998616573	0.494398318929827	4.06231901682931	0.121703469590065	0.903133865331806	0.999976685196759
VAMP3	5.48807534405738	0.369227810262935	0.492199953373802	0.750158157740668	0.453159455971569	0.999976685196759
PER3	16.1777856426293	0.266984204977373	0.405165067616701	0.658951687389667	0.509926793143198	0.999976685196759
Z98884.1	2.05569832197774	0.487798517011316	0.770991674324036	0.632689733568124	0.526936275429474	0.999976685196759
UTS2	0.202008329233539	-0.871124763908001	3.66786495942982	-0.237501863766385	0.812267473485545	0.999976685196759
TNFRSF9	0.0433983655664619	-0.206579906394573	4.06231901682931	-0.0508527039700125	0.95944289347615	0.999976685196759
PARK7	17.9755580482522	0.0932146927296304	0.478400739713158	0.194846464463079	0.845513145955614	0.999976685196759
AL034417.4	0.472954929332639	0.0470994266532694	2.54652385881081	0.018495576426786	0.98524350646321	0.999976685196759
AL034417.3	0.158317281599851	-0.967598533979805	4.05381072060928	-0.238688631677006	0.811347032609839	0.999976685196759
ERRFI1	2.2477176925592	0.284775565361485	0.683452677204461	0.416671958220001	0.676918368017676	0.999976685196759
AL034417.2	0.372633608044806	2.13834606998672	2.73582527020267	0.781609152191328	0.434444306574602	0.999976685196759
LINC01714	0.141234470582874	0.726050822534326	4.0621489450992	0.178735647645386	0.858145277101373	0.999976685196759
SLC45A1	0.729275175402538	-1.37470874958887	1.28739482743237	-1.06782217878772	0.285600731584123	0.999976685196759
RERE	202.147701688105	-0.248973397285229	0.210685718069033	-1.18172887828899	0.237313295915449	0.999976685196759
RERE-AS1	0.383380239889507	-0.862029087580769	1.97629328445922	-0.436184798258143	0.66270265648194	0.999976685196759
ENO1	24.7439963901014	0.452065999782931	0.385412223729367	1.17294152066222	0.240819257603479	0.999976685196759
ENO1-AS1	0.167843965756585	0.432294593783139	4.06021760277123	0.106470794444141	0.915208826329544	0.999976685196759
CA6	0.03154015076559	0.85619009800903	4.06231901682931	0.210763875131918	0.83307152877783	0.999976685196759
SLC2A7	0.0573686865085004	0.624581298246956	4.06076696485581	0.153808702556054	0.877760571846353	0.999976685196759
SLC2A5	94.466669887963	0.828335307577706	0.45975623541387	1.8016836831632	0.0715951866926615	0.999976685196759
GPR157	0.418804025458401	-0.0611936080552011	2.21064340588167	-0.0276813564288065	0.977916293420328	0.999976685196759
MIR34AHG	17.5709081310102	-0.957327814622965	0.304133194900474	-3.14772550538669	0.00164546131017538	0.999976685196759
LNCTAM34A	1.54636039036955	-0.955741336476672	0.894037625684135	-1.06901690602263	0.285062051596565	0.999976685196759
H6PD	6.37051349976419	0.285631173740726	0.484839966151107	0.589124646650325	0.555777660996509	0.999976685196759
SPSB1	0.688696910398718	-0.10708930947538	1.38098346154824	-0.077545685706707	0.938189448724979	0.999976685196759
LINC02606	0.458008412404401	-1.02411105454501	1.96076687249253	-0.522301283702921	0.601460575548883	0.999976685196759
SLC25A33	8.1403290489438	-0.109692170671612	0.432126671560524	-0.253842629698103	0.799617138073466	0.999976685196759
TMEM201	0.967345856613434	-1.07292164673953	1.10413377725488	-0.971731568077782	0.33118410770616	0.999976685196759
PIK3CD	27.6201569797587	-0.421629359059671	0.241203782557669	-1.74802133942018	0.0804603323687629	0.999976685196759
PIK3CD-AS1	0.0484926886788875	-0.358409272375269	4.05825161076329	-0.0883161781848852	0.929625380866687	0.999976685196759
PIK3CD-AS2	1.0597999816336	-0.189935441299121	0.960116973367119	-0.197825313548014	0.843181740200484	0.999976685196759
CLSTN1	30.4093170514453	0.116798699420641	0.25501276961284	0.458011179589025	0.6469444094266	0.999976685196759
CTNNBIP1	5.78299807379974	-0.0583097222380395	0.462012363653794	-0.126208142520042	0.899567166108521	0.999976685196759
AL357140.1	0.065898479234497	0.428652550244574	4.06231901682931	0.105519174754311	0.915963855670864	0.999976685196759
AL357140.4	0.221921987404023	1.90117275558771	2.91406289201884	0.652413083051406	0.514134726657322	0.999976685196759
LZIC	5.88826433980272	-0.299015579655204	0.561445868818418	-0.532581315959261	0.59432343862807	0.999976685196759
AL357140.2	0.040398654153038	0.309166472809904	4.06231901682931	0.0761059068795666	0.93933484076282	0.999976685196759
NMNAT1	2.61297501275281	-0.407252561977145	0.726015239018686	-0.560942167725853	0.574836962627249	0.999976685196759
RBP7	0.217279595765023	0.166040527030486	3.60760329697899	0.046025162237081	0.963290194591899	0.999976685196759
UBE4B	23.7849525155616	-0.150108687136193	0.247471213883217	-0.606570294705187	0.5441361188311	0.999976685196759
KIF1B	29.7067126718446	0.393287399999136	0.26670125997575	1.47463645291701	0.140310309050969	0.999976685196759
AL139424.3	0.232953415257386	0.513162762630816	2.96570650918645	0.173032213754552	0.862626106602552	0.999976685196759
AL139424.2	0.120875306922649	0.390345080731751	4.06058793611061	0.0961301877642967	0.923417175956948	0.999976685196759
PGD	4.79215105819369	-0.106695726176245	0.600569006337769	-0.177657729670182	0.858991783896902	0.999976685196759
CENPS	0.587591079796208	0.987120950877336	1.68897831904536	0.584448562628839	0.558918562313643	0.999976685196759
CORT	0.606498016422981	-0.569873031263577	1.53136988394426	-0.37213284474146	0.709793943041356	0.999976685196759
DFFA	3.8716040362472	-0.0218668245367125	0.504837834781272	-0.0433145517831219	0.965450791463674	0.999976685196759
PEX14	17.9394917136464	0.547161733525926	0.258697899971348	2.11506059224495	0.0344247833793747	0.999976685196759
AL139423.2	0.186902458728231	0.134340521870176	4.05300298726634	0.0331459222438881	0.973558222196049	0.999976685196759
CASZ1	0.490645025141656	-1.04796097825631	1.58902015037201	-0.659501377632608	0.509573861725268	0.999976685196759
C1orf127	0.0946085991466462	-0.274079336047182	4.06166756346152	-0.0674795097739611	0.946199973671058	0.999976685196759
TARDBP	16.279433327161	0.00447989096796517	0.316523896436013	0.0141534052196618	0.988707593507406	0.999976685196759
MASP2	0.175946334069652	-1.22304514779388	3.87117237635783	-0.315936628206822	0.752050609448593	0.999976685196759
AL109811.2	0.776665494855499	-1.00883592004381	1.39797718036316	-0.721639762232559	0.470515986020549	0.999976685196759
SRM	4.09344442857545	0.490921259625062	0.652308631495565	0.752590470096208	0.451696046084418	0.999976685196759
EXOSC10	6.64115740166858	0.125525850152789	0.427783308396056	0.293433258589354	0.769191007006062	0.999976685196759
AL109811.1	1.40195307890448	-0.629211808496903	1.10057836323944	-0.571710138517426	0.567518364696164	0.999976685196759
EXOSC10-AS1	0.0230204218901443	0.0823289263369496	4.0612284652252	0.0202719268423094	0.9838264503185	0.999976685196759
MTOR	14.4173562080477	0.068092145751622	0.301238592881498	0.226040578334557	0.821169860016836	0.999976685196759
MTOR-AS1	0.324840348777907	2.4271966291551	3.29020858612557	0.737702964909369	0.460694970023311	0.999976685196759
ANGPTL7	0.291290969426705	-0.0732791908592123	2.36560970192654	-0.0309768728119158	0.975287983642397	0.999976685196759
UBIAD1	2.31247343170499	-0.214603645554791	0.710685376684203	-0.301967160990497	0.762677096796173	0.999976685196759
AL031291.1	0.0604854492039856	0.055936862660997	4.06162592698437	0.0137720370281683	0.989011851637376	0.999976685196759
DISP3	0.0343482646183561	0.875074047550665	4.06219321054474	0.215419110366077	0.82944057182699	0.999976685196759
AL590989.1	0.040398654153038	0.309166472809904	4.06231901682931	0.0761059068795666	0.93933484076282	0.999976685196759
AL031731.1	0.03154015076559	0.85619009800903	4.06231901682931	0.210763875131918	0.83307152877783	0.999976685196759
FBXO2	4.08769136950628	0.0450448300045664	0.809088862863222	0.0556735261997807	0.955601889814596	0.999976685196759
FBXO44	2.12380031211621	-0.314177413774007	0.759245792196156	-0.413801982181861	0.679019132196634	0.999976685196759
FBXO6	1.18402076455789	-0.319678803055877	1.18459326324008	-0.269863769258232	0.787265061290477	0.999976685196759
MAD2L2	1.14187072265442	0.428097885778171	1.02986787713158	0.415682336816371	0.677642467908754	0.999976685196759
DRAXIN	0.122090520749914	1.28047796398531	4.05701934064001	0.3156203745835	0.752290670941207	0.999976685196759
AGTRAP	2.18176566497245	0.271380527830126	0.84121054233878	0.322607140746975	0.746992785132272	0.999976685196759
C1orf167	0.298054800495006	-0.608604661969284	2.77444810745817	-0.219360621787539	0.826369142251581	0.999976685196759
MTHFR	9.01736143930854	0.0886062893538642	0.430478442671488	0.205832117408682	0.836922052269578	0.999976685196759
CLCN6	11.862887999634	0.305039601372901	0.336677328568802	0.906029528835841	0.364920223184275	0.999976685196759
NPPA	0.111572990210068	0.701790783640906	4.05996001302045	0.172856575284051	0.862764165653882	0.999976685196759
AL021155.5	0.361585252180671	-0.23742492647459	2.16494893939218	-0.109667679525619	0.912672933768407	0.999976685196759
KIAA2013	2.73898115553514	-0.239215048180332	0.767080711190521	-0.311851210297111	0.755153603134782	0.999976685196759
PLOD1	2.99055910466384	-1.14580280493144	0.696128684243585	-1.64596407369202	0.0997711558337889	0.999976685196759
MFN2	5.45125136665488	0.121011168182734	0.438554903736618	0.275931627150177	0.782600581603495	0.999976685196759
MIIP	2.08214874088539	1.40604907141118	0.836538960960707	1.68079328881039	0.0928030726768332	0.999976685196759
TNFRSF8	0.844621580190114	0.599740519970065	1.49416374825222	0.401388750511183	0.688133930466645	0.999976685196759
TNFRSF1B	26.9964929321353	0.386359176769949	0.295756170367566	1.30634358799609	0.191435740464366	0.999976685196759
VPS13D	61.1241560150758	0.176696392188002	0.18070790381672	0.977801127986151	0.32817269304954	0.999976685196759
LINC02766	0.10261860192816	-0.190948325600202	4.05905773560508	-0.0470425251469692	0.962479334860996	0.999976685196759
DHRS3	14.5736931147011	-0.770737762011446	0.305233938912683	-2.52507229293374	0.011567449094388	0.999976685196759
AC254633.1	0.179872242203073	0.372001121311552	3.80217834157758	0.0978389459651709	0.922060181315369	0.999976685196759
LRRC38	0.126246758761601	0.233720576756065	4.05969885229352	0.0575709148041916	0.954090417857604	0.999976685196759
PDPN	9.70710766560945	-0.0625900171822334	0.610573179224847	-0.102510262998605	0.918351667069863	0.999976685196759
AL359771.1	0.0230204218901443	0.0823289263369496	4.0612284652252	0.0202719268423094	0.9838264503185	0.999976685196759
PRDM2	55.3157251824469	0.14952533619616	0.180859070850717	0.826750549435145	0.408378463643346	0.999976685196759
KAZN	21.8770754534067	0.483599189732287	0.435893214019296	1.10944418077332	0.26723861195052	0.999976685196759
AL357873.1	0.875915856115828	-0.711855410273309	1.15952958490614	-0.6139174192187	0.539269898771241	0.999976685196759
KAZN-AS1	0.31593529153143	1.25469807322608	2.39361537844922	0.52418533258212	0.600149641522514	0.999976685196759
AL031293.1	0.065940950380256	0.388147638619103	4.05842840728393	0.095639888071567	0.923806584288719	0.999976685196759
TMEM51-AS1	0.866812883885588	-0.084157790881583	1.27716423094456	-0.065894259205288	0.947462011141703	0.999976685196759
TMEM51	14.2423358300535	-0.799264756859268	0.362717556773105	-2.20354582218153	0.0275563010453859	0.999976685196759
C1orf195	0.515877986807661	-0.234284278924786	1.47013494561329	-0.159362431063804	0.87338333626538	0.999976685196759
FHAD1	4.7073829184365	-0.575324529108133	0.683834676667977	-0.841321080573793	0.40016808404697	0.999976685196759
AL031283.2	0.0249154316044347	-0.219096536442867	4.06036300210805	-0.0539598396323474	0.956967160930069	0.999976685196759
AL031283.1	0.131796958468994	0.487454155758661	4.06212187875709	0.119999884372699	0.904483239554205	0.999976685196759
EFHD2	16.9266876104285	0.589829758328547	0.435348158843263	1.35484610729892	0.175466593092652	0.999976685196759
CTRC	0.142403045273062	-0.0592528216282056	4.06006431366812	-0.0145940598597742	0.988356038294524	0.999976685196759
CELA2B	0.288124176179276	0.0395829583632809	3.41519635155285	0.0115902438070019	0.990752530452128	0.999976685196759
CASP9	2.6125805337732	-0.405445833520196	0.663954018507681	-0.610653482347295	0.541429007971413	0.999976685196759
DNAJC16	13.238687569058	0.56817696232029	0.371378327178062	1.52991416229809	0.126037977350066	0.999976685196759
AL121992.3	0.206074111293268	-1.26863321692055	4.04783834637678	-0.313410049602427	0.753969150081189	0.999976685196759
AGMAT	2.32960566710535	-1.31205435186552	0.709033640607384	-1.85048251129744	0.0642440363918459	0.999976685196759
AL121992.1	0.222767408604674	-0.210603789694536	3.62014796822734	-0.0581754645232529	0.953608864088959	0.999976685196759
DDI2	21.4172038426929	0.0448481020987313	0.281948899254934	0.159064646881917	0.873617941247002	0.999976685196759
PLEKHM2	14.3699173037536	-0.171041124728124	0.28468029245153	-0.600818283749817	0.547961024857882	0.999976685196759
AL450998.3	0.604971818109838	-1.65153918889888	1.44173062045779	-1.14552549932974	0.251991538733632	0.999976685196759
SLC25A34	0.457813512628686	-0.101715658096594	1.47025447286714	-0.06918234902441	0.944844472878867	0.999976685196759
TMEM82	0.0759842578164554	0.707548748219095	4.06231901682931	0.174173605097944	0.861729028540922	0.999976685196759
FBLIM1	0.31552507489166	-0.708056110317619	2.29509492630066	-0.308508420372354	0.757695493983638	0.999976685196759
UQCRHL	0.203210052880931	-0.309272469958548	3.72915835200087	-0.0829335846767163	0.933904349305606	0.999976685196759
AL450998.2	3.3329196164068	-0.663209405950045	0.607300613308113	-1.09206114964611	0.274806224275527	0.999976685196759
SPEN	38.4832592345554	-0.236431700211841	0.210428060037687	-1.12357496509495	0.261193381605335	0.999976685196759
ZBTB17	3.04646430484097	0.202171099913212	0.597992428558548	0.338083042958491	0.73530060872101	0.999976685196759
SRARP	0.275065976292804	2.38192336841005	3.40920540861005	0.698674055366223	0.484755751464829	0.999976685196759
CLCNKB	0.090762099215123	0.400638072680633	4.06231901682931	0.0986229961312434	0.921437610758805	0.999976685196759
FAM131C	0.125815121025325	-0.192191946894419	4.05552707863458	-0.0473901278842223	0.962202296988773	0.999976685196759
EPHA2	0.286209479641932	-0.742857988346739	2.35774292524683	-0.315071664680733	0.752707241964675	0.999976685196759
AL451042.2	0.11533717048509	0.290013047209024	4.0620942038536	0.0713949585250623	0.943083421886727	0.999976685196759
AL451042.1	0.348252153688848	0.0229715374814299	2.00512164127895	0.0114564308760728	0.990859290635239	0.999976685196759
ARHGEF19	0.308443629450455	1.15372322258841	2.34832071071092	0.491297128763615	0.623216310324096	0.999976685196759
AL109627.1	0.160301926270531	0.478628523840008	4.05952525554369	0.117902585576083	0.906144844546268	0.999976685196759
CPLANE2	0.03154015076559	0.85619009800903	4.06231901682931	0.210763875131918	0.83307152877783	0.999976685196759
FBXO42	27.4464818376212	-0.235018850474207	0.218128454322703	-1.07743325465698	0.281286754279067	0.999976685196759
SZRD1	8.1417577967359	0.127294431449524	0.360374309872487	0.353228373838759	0.72391723791637	0.999976685196759
SPATA21	0.639528991210822	1.10254650270211	1.29899775731093	0.84876705636852	0.396010924779009	0.999976685196759
NECAP2	5.57011585348303	0.30423372671544	0.49314629476272	0.616923882317362	0.537284933412934	0.999976685196759
LINC01772	1.00363447684491	0.872854914026964	1.15219889681839	0.757555762670155	0.448716971460897	0.999976685196759
AL137802.2	0.125162175457288	0.395135480115228	4.06196460333409	0.0972769383049025	0.922506469696911	0.999976685196759
AL137802.1	0.356932393707448	0.675082217608802	1.77888656806302	0.379497057164179	0.70431878918332	0.999976685196759
NBPF1	9.16583078335731	-0.541495558327696	0.561708584543319	-0.964015101830683	0.335038354537634	0.999976685196759
CROCC	9.63576397578203	-0.897053967605405	0.434004374964457	-2.06692379006288	0.0387413356478035	0.999976685196759
BX284668.5	1.58624511252702	-0.543791072923195	0.862100861082155	-0.630774306663607	0.52818810533758	0.999976685196759
BX284668.6	0.277272992347684	-0.974690405337911	2.8817571824766	-0.338227804641144	0.735191524208751	0.999976685196759
AL049569.1	0.602381081408658	0.799232916153784	1.66911313310011	0.478836874687661	0.632054681528625	0.999976685196759
ATP13A2	4.37984161389621	-0.13987902557646	0.575426946562919	-0.243087374360849	0.807937711718544	0.999976685196759
SDHB	12.1999228288546	-0.118474020427877	0.341007960015353	-0.347423035000542	0.728273530406755	0.999976685196759
PADI2	37.4468078735332	0.645277096907273	0.47953431395474	1.34563279024945	0.178420971326026	0.999976685196759
LINC02783	0.0249154316044347	-0.219096536442867	4.06036300210805	-0.0539598396323474	0.956967160930069	0.999976685196759
PADI1	0.412057595429171	-1.0473594109869	1.67922119062953	-0.623717361852876	0.532813218933381	0.999976685196759
PADI4	0.305421485883561	1.05562725535545	2.75732145825145	0.382845189194906	0.701834553293861	0.999976685196759
PADI6	0.040077998616573	0.494398318929827	4.06231901682931	0.121703469590065	0.903133865331806	0.999976685196759
RCC2-AS1	0.0230204218901443	0.0823289263369496	4.0612284652252	0.0202719268423094	0.9838264503185	0.999976685196759
RCC2	25.056147931911	-0.0695727685578997	0.233878914541279	-0.297473454134833	0.766105071740691	0.999976685196759
ARHGEF10L	12.3385878823735	0.0443331501433635	0.427972484467083	0.103588786084152	0.917495687192609	0.999976685196759
AL357509.1	0.065898479234497	0.428652550244574	4.06231901682931	0.105519174754311	0.915963855670864	0.999976685196759
IGSF21	74.0646576506051	-0.117229670610967	0.229914183389115	-0.50988446594686	0.610132405460563	0.999976685196759
IGSF21-AS1	0.844943436873509	-1.27112342861176	1.58632476880912	-0.801300877099721	0.422957483220913	0.999976685196759
AL591896.1	0.090762099215123	0.400638072680633	4.06231901682931	0.0986229961312434	0.921437610758805	0.999976685196759
PAX7	0.0881739965044626	-0.392612116726095	4.05836535045128	-0.0967414421381352	0.922931728093292	0.999976685196759
ALDH4A1	0.444330951957529	0.853425546596649	1.71570953129252	0.497418433033781	0.618894009538502	0.999976685196759
IFFO2	1.71197751254628	-0.626326925200253	0.8863405785382	-0.706643631540852	0.479787967311906	0.999976685196759
UBR4	20.3692933146042	0.0912386882707324	0.286564333476495	0.31838815097419	0.750190525164684	0.999976685196759
EMC1-AS1	4.03316416726682	-0.279938815599688	0.553941025113973	-0.505358518160108	0.613307048619163	0.999976685196759
EMC1	4.83784314250058	-0.0125556392551565	0.515204492627376	-0.0243702052967876	0.980557313993393	0.999976685196759
MRTO4	2.34637096019746	0.0148787836386816	0.736675643780832	0.0201971977277807	0.983886063320062	0.999976685196759
AKR7A3	0.199081718476349	1.8844734744098	4.0385392138101	0.466622552027153	0.640769949101468	0.999976685196759
AKR7A2	1.95377414713486	-0.291004323674683	0.75166294248715	-0.387147359841619	0.698647117963821	0.999976685196759
SLC66A1	0.700762918852122	-1.24359518772476	1.3522846799925	-0.919625287577506	0.357768607425938	0.999976685196759
CAPZB	107.716934178585	-0.567491967773404	0.208663542923611	-2.71965078241366	0.00653508926806427	0.999976685196759
MICOS10	54.1468549497017	-0.677852365410719	0.443480034854824	-1.52848451369997	0.126392285640527	0.999976685196759
NBL1	5.14811420698322	-0.360349747969686	0.806216527184815	-0.44696398029444	0.654901067222545	0.999976685196759
HTR6	0.174561669219233	0.250538048407658	4.06223841613398	0.0616748754609274	0.950821748347315	0.999976685196759
TMCO4	7.53584818513263	-0.166101007577992	0.416550610934081	-0.398753484493815	0.690074854347647	0.999976685196759
OTUD3	5.01162292656124	-0.244276063702362	0.462572931154121	-0.528081189474042	0.597442986025215	0.999976685196759
PLA2G5	0.132231482582895	-0.013794674627395	4.05935702616103	-0.00339824128266953	0.997288600965235	0.999976685196759
Z98257.1	0.156477300786572	1.82073990739431	4.03957044987384	0.450726118033459	0.652186955893644	0.999976685196759
PLA2G2C	0.224927968275251	0.758117431172195	3.71684277759545	0.203968119324823	0.838378412263374	0.999976685196759
UBXN10-AS1	0.0918910542453494	-0.986257169302332	4.05263924179545	-0.243361698502773	0.807725212148772	0.999976685196759
UBXN10	0.211609758765951	1.31029349793442	3.63598604347833	0.360368131853704	0.718571855003073	0.999976685196759
VWA5B1	0.040077998616573	0.494398318929827	4.06231901682931	0.121703469590065	0.903133865331806	0.999976685196759
LINC01141	36.4665228603455	-0.899360177461074	0.57206948584151	-1.57211702375302	0.115923414121853	0.999976685196759
AL139254.1	0.0998539479364866	-0.226100224292822	4.05747046018477	-0.055724428929675	0.955561338264208	0.999976685196759
CAMK2N1	27.152499997276	0.0196697395664098	0.496105493993022	0.0396483002195627	0.968373519682801	0.999976685196759
MUL1	1.77020805822762	-2.23845707518365	1.09081822768167	-2.05208990680425	0.040160925667204	0.999976685196759
FAM43B	0.176061015813953	0.32478531263594	3.12246114832701	0.10401580586838	0.917156805340847	0.999976685196759
CDA	0.0872958905227108	-0.548011085528095	4.05436781328565	-0.135165606764224	0.892480939326605	0.999976685196759
PINK1	6.30119138983911	-0.522600062669794	0.647182269920523	-0.807500586711022	0.419378136629324	0.999976685196759
PINK1-AS	0.745786046348241	0.448277226910359	1.27259982212928	0.352253095682751	0.72464846080187	0.999976685196759
DDOST	7.11610538304807	0.147747834555522	0.496174006639008	0.297774233592644	0.765875481544138	0.999976685196759
KIF17	0.711618853069479	-0.786811710324526	1.37941811370755	-0.570393923717417	0.568410549872698	0.999976685196759
SH2D5	0.429371870975256	-1.73493399939976	2.61501421642333	-0.66345107743724	0.507041702318496	0.999976685196759
HP1BP3	65.9409409499601	-0.539546659996962	0.305680135914242	-1.76506941932377	0.0775520994619938	0.999976685196759
EIF4G3	245.624462623938	0.133758588256173	0.225340879534574	0.593583323773484	0.552790837479905	0.999976685196759
ECE1	1.66828102192051	-0.23252223695235	0.80199167833974	-0.289930984612846	0.771869036912949	0.999976685196759
NBPF3	1.57814711316678	-1.54587387152485	1.01643014505321	-1.52088550211576	0.128288572770056	0.999976685196759
ALPL	0.273084342233313	0.794973251941265	3.42651856368563	0.232006112666781	0.816533266107695	0.999976685196759
RAP1GAP	1.35344641862375	1.14943260534225	1.05128684588969	1.09335773565159	0.274236762513623	0.999976685196759
USP48	32.2300873914928	-0.0301887665485367	0.215744483568951	-0.139928335821799	0.888716612788892	0.999976685196759
HSPG2	0.165427636779376	0.29260998850539	4.0577201493634	0.0721119194361632	0.942512840584363	0.999976685196759
CELA3B	0.043402535182632	0.268473536256655	4.06231876117901	0.0660887419328796	0.947307173892262	0.999976685196759
LINC01635	0.112276437819562	-0.734953065930901	4.05775403165379	-0.181123118897219	0.856270938449418	0.999976685196759
LINC00339	1.36222449093959	0.259592447813818	1.05831082532936	0.24528941932823	0.806232343706936	0.999976685196759
CDC42	46.1220910358596	0.230023300512649	0.20888631078338	1.10118896566271	0.270814423111837	0.999976685196759
CDC42-AS1	0.296163631581911	0.351209269755419	2.33403399313868	0.150473073994579	0.880391392690032	0.999976685196759
CDC42-IT1	1.24482944734545	0.280253961768008	1.16690422221792	0.240168778578359	0.81019941649251	0.999976685196759
WNT4	0.0651535746143183	-0.138468470286179	4.0615835984739	-0.0340922369142438	0.97280359893322	0.999976685196759
AL445253.1	0.0734927932578952	0.40196293890741	4.06176719087528	0.0989625746671092	0.921167985279158	0.999976685196759
ZBTB40	10.4226301068102	-0.457863407716272	0.336944852957325	-1.35886749329352	0.174188581222728	0.999976685196759
EPHA8	0.268351427602404	1.39412169801494	4.04609276130375	0.344559994112867	0.730425186001876	0.999976685196759
C1QA	66.3149951918996	0.442355271617558	0.547858080704916	0.807426753746864	0.419420658355889	0.999976685196759
C1QC	91.8591336378433	0.660781016982212	0.491816889870254	1.34355088365618	0.179093661308561	0.999976685196759
C1QB	123.450091591666	0.496349545030026	0.481858046886097	1.03007420595667	0.302975172589131	0.999976685196759
EPHB2	11.4600454798885	-0.69722610469455	0.458511458789923	-1.52062961858059	0.128352809763877	0.999976685196759
TEX46	0.0249154316044347	-0.219096536442867	4.06036300210805	-0.0539598396323474	0.956967160930069	0.999976685196759
KDM1A	19.0716393497561	0.578385931098484	0.258627181225993	2.23636946571784	0.0253275795562599	0.999976685196759
AL031428.1	5.28566439443867	0.38627659356456	0.482003849940082	0.801397319985261	0.422901666167926	0.999976685196759
LUZP1	32.551681782043	0.0360548384263698	0.235622072430958	0.153019783139946	0.878382674326656	0.999976685196759
LINC01355	4.04181964861829	-0.227178946553956	0.581395022434758	-0.390748007443509	0.695983509530797	0.999976685196759
AL109936.6	0.800315943532913	-0.245363866312082	1.06203710038627	-0.231031351186169	0.817290446068462	0.999976685196759
HNRNPR	36.1259783128131	0.107981547370915	0.219558235322796	0.491812785852281	0.622851696969866	0.999976685196759
ZNF436	1.15610704167434	0.192971389766547	1.03614078034807	0.186240512318917	0.852256155442192	0.999976685196759
ZNF436-AS1	0.561636941682162	-1.23900486919339	1.59916277885068	-0.774783458932094	0.438467625032189	0.999976685196759
TCEA3	0.451329296327157	-0.158000884575903	1.83641613950168	-0.0860376257740677	0.93143650706418	0.999976685196759
ASAP3	0.311875679225845	-0.60043952273724	2.81856420232153	-0.213030280538824	0.831303344280695	0.999976685196759
AL021154.1	0.0230204218901443	0.0823289263369496	4.0612284652252	0.0202719268423094	0.9838264503185	0.999976685196759
ID3	0.576436058460743	1.60845175645895	1.96345618884148	0.819194115763797	0.412675671567106	0.999976685196759
MDS2	0.0897764675595113	0.435340580676332	4.06187583033558	0.107177225218223	0.91464838298608	0.999976685196759
RPL11	73.3328340558137	0.518214167007777	0.366861209137677	1.41256190106842	0.157784577897576	0.999976685196759
ELOA-AS1	5.00467944296418	-0.225126916593538	0.52291836751973	-0.430520193163885	0.666817280868902	0.999976685196759
ELOA	5.79068782320895	0.141994227952676	0.449333771859221	0.316010584659911	0.751994474115628	0.999976685196759
PITHD1	6.03843085149681	0.0636667911307664	0.518657180032007	0.122753127849956	0.902302592010706	0.999976685196759
LYPLA2	1.79043754532155	0.847394505279997	0.854531718339969	0.991647807908362	0.32136935927286	0.999976685196759
GALE	2.51455426333362	0.398463330486943	0.748318707652097	0.532478109143029	0.594394899467494	0.999976685196759
HMGCL	4.10019549159045	-0.603073937109697	0.612777144826139	-0.984165193172804	0.325034296688038	0.999976685196759
FUCA1	3.36065714363211	-0.586727852784992	0.636366551108095	-0.921996688486112	0.356530302988075	0.999976685196759
PNRC2	8.44316432129806	0.0221054737662143	0.418578383022046	0.0528108346317782	0.957882628761084	0.999976685196759
SRSF10	23.9733623931152	-0.00669292630137519	0.253699875247016	-0.026381275492779	0.978953228944498	0.999976685196759
MYOM3	0.135289419811811	-1.4822943014911	4.04153229902053	-0.366765422572605	0.713794001716725	0.999976685196759
IFNLR1	4.03240882584998	0.721580975709575	0.712426538724461	1.01284965745592	0.311131977598266	0.999976685196759
LINC02800	0.226656164431766	0.886725626577637	4.05777975253895	0.218524829008477	0.827020214991456	0.999976685196759
AL138902.1	0.795300143260975	-1.16549344032536	1.13411023808057	-1.02767209146961	0.304104100091529	0.999976685196759
GRHL3	0.314045761653222	-0.623749371122654	2.3984967443811	-0.260058460610337	0.794818679368896	0.999976685196759
STPG1	3.38596099697282	-0.551575506818186	0.609499470417429	-0.9049647023326	0.365484087294302	0.999976685196759
NIPAL3	7.42352514524468	-0.288444439560048	0.424948064765102	-0.678775745736108	0.497279963903408	0.999976685196759
RCAN3AS	0.290723322787037	-0.223664945915495	2.38875172958353	-0.0936325626248697	0.925401042000587	0.999976685196759
RCAN3	5.25817516480531	0.471276853457102	0.525515792999249	0.896789135046556	0.369831446660191	0.999976685196759
NCMAP-DT	0.539431998047668	0.796180733434591	1.57461585065131	0.505634903335479	0.613112974403968	0.999976685196759
NCMAP	2.81114233951299	-0.727633190687912	0.939230503735504	-0.774712051827504	0.438509827933642	0.999976685196759
SRRM1	34.2954343892101	0.0300030432936191	0.190559403830083	0.157447193319161	0.874892422340996	0.999976685196759
CLIC4	8.73737807561064	1.28098362452684	0.634150073926558	2.02000074934186	0.0433833098082549	0.999976685196759
RUNX3	3.924130544121	0.220900907224466	0.542723534868639	0.407022900302147	0.683991168851625	0.999976685196759
AL050344.1	0.16730289081363	-0.690883918882489	3.88517285135258	-0.177825786732234	0.858859795217512	0.999976685196759
SYF2	5.75778467098034	0.162737978432631	0.48266774094676	0.337163569525939	0.735993598339088	0.999976685196759
AL031432.4	1.00208355570981	-1.78069504141437	1.235626450681	-1.44112732487474	0.149548715198395	0.999976685196759
RSRP1	49.1993273987949	0.0246303056313908	0.323499112189063	0.0761371660797512	0.939309971685875	0.999976685196759
RHD	0.485517208851295	1.68415975295879	1.98084540476367	0.850222712438143	0.395201276582193	0.999976685196759
TMEM50A	13.710397360934	-0.146274630426804	0.320101163148077	-0.456963757920299	0.647697095386526	0.999976685196759
RHCE	0.427814517291534	0.687439743634024	2.27574953676893	0.302071793282683	0.762597334334447	0.999976685196759
MACO1	21.9109167520265	0.303723295355564	0.281093582535723	1.08050597461422	0.279916927701383	0.999976685196759
LDLRAP1	1.81796814197455	-0.0530578936508932	0.736627884680315	-0.0720280819588027	0.942579559715535	0.999976685196759
AL606491.1	0.33307090404848	-0.664012802268742	2.26933632694017	-0.292602200205403	0.769826231821331	0.999976685196759
MAN1C1	27.5742781628026	-0.0927607384858411	0.293463946529091	-0.316089044609934	0.751934921917451	0.999976685196759
AL031280.1	0.610789642913497	-1.63659868884326	1.56466684066694	-1.04597262900111	0.295573669642384	0.999976685196759
SELENON	3.54928021151665	-0.258605295589778	0.623204355544166	-0.414960667859855	0.678170696526955	0.999976685196759
AL020996.1	0.0945335324591761	-0.773143667599895	4.05418239055021	-0.190702734391525	0.848758496275255	0.999976685196759
MTFR1L	2.75323806489162	0.455976087663485	0.677295282120893	0.673230863554276	0.500800428929954	0.999976685196759
AUNIP	0.138036936838769	0.188329958866503	4.05556971721598	0.0464373619486895	0.962961658091424	0.999976685196759
AL033528.2	1.12074928325161	-1.00249195361939	1.12983787201236	-0.887288325566429	0.37492368931822	0.999976685196759
PAQR7	1.35797809476554	-1.40154537737386	0.948630563920431	-1.47744067151037	0.139557550657437	0.999976685196759
STMN1	30.1484019424328	0.29394905240427	0.539163099479446	0.545195048934309	0.585619376346364	0.999976685196759
PAFAH2	2.93794360167352	-0.418270974225327	0.649630285969049	-0.643860028171862	0.519666203816865	0.999976685196759
EXTL1	0.393116339954104	1.46059455776136	2.0093555330888	0.726897024299186	0.467289040215611	0.999976685196759
SLC30A2	0.0564555823700248	0.282694472825778	4.06231901682931	0.0695894319610636	0.944520448622011	0.999976685196759
TRIM63	0.0504723713677509	0.66181294828373	4.06231901682931	0.162915060472105	0.870585312709181	0.999976685196759
PDIK1L	6.61337499974732	0.173904973575098	0.398301300676179	0.436616634893905	0.662389396578905	0.999976685196759
FAM110D	0.106923998010318	1.00862848659504	4.0623171894439	0.248288954199835	0.803910844753181	0.999976685196759
ZNF593	1.09682033722135	0.650999390488519	1.01247875725018	0.642975850927069	0.520239769724364	0.999976685196759
CNKSR1	0.253184235633345	0.283292848344403	4.06043167550383	0.0697691454959039	0.944377405640598	0.999976685196759
CEP85	2.88199166585101	-0.404022240431724	0.736977165304608	-0.548215412162374	0.583544000693857	0.999976685196759
SH3BGRL3	13.8220678138936	-0.0483890028470478	0.49496391715302	-0.0977626876831269	0.92212073632329	0.999976685196759
UBXN11	1.23176263809493	-0.473215100357869	0.932825038295794	-0.507292451350148	0.611949634326485	0.999976685196759
CD52	1.64218452413744	0.528078543412108	0.883883334347088	0.59745276654887	0.550205133290203	0.999976685196759
CRYBG2	0.0249154316044347	-0.219096536442867	4.06036300210805	-0.0539598396323474	0.956967160930069	0.999976685196759
ZNF683	0.107743049026887	0.949934886391848	4.05722489754994	0.234134145968958	0.814880837899892	0.999976685196759
LIN28A	0.0230204218901443	0.0823289263369496	4.0612284652252	0.0202719268423094	0.9838264503185	0.999976685196759
DHDDS	7.1120556337816	0.834019607530549	0.430462979747871	1.9374943880634	0.0526849387162527	0.999976685196759
AL513365.2	1.00998775511746	-0.591009631148707	1.16191191641118	-0.508652698023933	0.610995683751511	0.999976685196759
HMGN2	9.60498020354198	-0.285139585664362	0.371662667240786	-0.767199965983214	0.442962633132017	0.999976685196759
RPS6KA1	18.5648593532993	-0.104713192175879	0.258877163958899	-0.404489876876523	0.685852520506052	0.999976685196759
ARID1A	61.5831952434764	-0.151098039716503	0.232418350806686	-0.650112347807594	0.515619653788542	0.999976685196759
PIGV	0.963207391939801	0.243227793822673	1.13420964233413	0.214446945912156	0.830198535521393	0.999976685196759
ZDHHC18	1.4664108115719	-0.399339184960779	0.938445860622391	-0.425532469924191	0.670448556759405	0.999976685196759
SFN	0.040077998616573	0.494398318929827	4.06231901682931	0.121703469590065	0.903133865331806	0.999976685196759
GPN2	2.00942872008297	-0.350662915923291	0.744868262676439	-0.470771723664664	0.637803759125198	0.999976685196759
GPATCH3	1.13227139391051	0.137363888010653	1.09600135714237	0.125331859413756	0.900260830868291	0.999976685196759
NUDC	9.72082217251702	-0.357837386351889	0.435072937270468	-0.82247677503654	0.41080559956399	0.999976685196759
KDF1	0.122302249980713	0.926502948230971	4.06231901682931	0.228072424738843	0.819589937042897	0.999976685196759
TRNP1	0.583826831139626	0.581190007210844	1.54620756537016	0.375880974991677	0.707005384877049	0.999976685196759
SLC9A1	2.33797779052975	-1.18084755192499	0.911944117399412	-1.29486832514739	0.195365656955412	0.999976685196759
WDTC1	9.36953887102696	-0.419730055650415	0.486101505225973	-0.863461748499001	0.387883641900235	0.999976685196759
TMEM222	3.51271946940311	0.3352736032162	0.79677084290333	0.420790502316207	0.673908067633732	0.999976685196759
SYTL1	0.599044895387881	0.828138625295375	1.45989096416573	0.567260600704261	0.570537140920203	0.999976685196759
MAP3K6	0.514322277184663	2.05345870084662	1.76293346165036	1.16479648580967	0.244101381713951	0.999976685196759
FCN3	0.0249154316044347	-0.219096536442867	4.06036300210805	-0.0539598396323474	0.956967160930069	0.999976685196759
CD164L2	0.0343482646183561	0.875074047550665	4.06219321054474	0.215419110366077	0.82944057182699	0.999976685196759
GPR3	0.0885706872954605	-0.136267056172631	4.06231901682931	-0.0335441543630882	0.973240655537553	0.999976685196759
WASF2	98.4931783824917	0.206239420506306	0.225628232635277	0.914067437826752	0.36068141120067	0.999976685196759
FO393419.2	0.766457592498666	0.492952294808539	1.36420116958372	0.361348682144117	0.717838805560135	0.999976685196759
BX293535.1	0.592544064639008	0.551715816575986	1.41416749677378	0.390134703162564	0.696436942568004	0.999976685196759
AHDC1	7.03869981255961	0.0539699456477504	0.50740948528388	0.106363690890713	0.915293800088242	0.999976685196759
FGR	2.94962455361052	2.50975041057003	0.927099249298497	2.70710003537277	0.00678738017611675	0.999976685196759
IFI6	5.56873521147958	0.332519733310702	0.539529802822356	0.616313930335721	0.537687346618546	0.999976685196759
AL445490.1	0.0479358534945791	-0.453847940306494	4.05823061749852	-0.111833945155696	0.910955071998734	0.999976685196759
FAM76A	3.25860057567192	0.0201336061067874	0.619153830129928	0.0325179383975746	0.974059010821527	0.999976685196759
STX12	21.9408066351308	0.153764337180838	0.299254542026522	0.513824572685048	0.607374646278647	0.999976685196759
AL020997.2	0.040398654153038	0.309166472809904	4.06231901682931	0.0761059068795666	0.93933484076282	0.999976685196759
AL020997.3	0.0410255187758212	0.920027194497773	4.06166751811253	0.226514649560807	0.820801166605188	0.999976685196759
PPP1R8	3.70766859445999	-0.0170400023794521	0.614207486044294	-0.0277430717902766	0.977867070590633	0.999976685196759
THEMIS2	10.0386571625935	0.892285966890932	0.505957173577237	1.76356026456204	0.0778060426136904	0.999976685196759
RPA2	8.0124746762579	0.267419514260922	0.413236412108324	0.647134440299084	0.517544937145209	0.999976685196759
SMPDL3B	0.0808633928803032	-0.225208595585771	4.06223889684056	-0.0554395251743882	0.95578830770546	0.999976685196759
AL512288.1	0.213009620414502	0.606828935869919	2.53885233246996	0.239017026752224	0.811092379901889	0.999976685196759
XKR8	1.00234948207856	-0.243756166285853	1.11051988816348	-0.219497344337493	0.826262648341959	0.999976685196759
EYA3	31.7568494335923	-0.235656754817671	0.217773999718901	-1.0821161163493	0.279200935435251	0.999976685196759
PTAFR	23.3219589576427	-0.704220236039259	0.285805107840727	-2.46398758006699	0.0137400872464226	0.999976685196759
DNAJC8	13.2219032163813	-0.189319531971735	0.352345434776116	-0.537312288697683	0.591051918410269	0.999976685196759
ATP5IF1	15.2189763235955	-0.254759373425076	0.39252469629276	-0.649027630187799	0.516320517191341	0.999976685196759
AL353622.1	0.62014383272061	-0.868130089869113	1.33406456167579	-0.650740687376183	0.515213893710104	0.999976685196759
SESN2	3.44802939852722	0.00877533270788703	0.583275954895418	0.0150449073620058	0.987996353534892	0.999976685196759
MED18	1.14525610926779	1.34822043714088	1.07835078586363	1.25026146854534	0.211204048960457	0.999976685196759
PHACTR4	31.1793058761882	-0.16153526178548	0.202502932486362	-0.79769344474238	0.425048408860075	0.999976685196759
RCC1	2.70904527984343	-0.398969819250864	0.867823880438984	-0.459735930577351	0.645705775914986	0.999976685196759
SNHG3	7.24664958286709	-0.0505987401827437	0.676228371844737	-0.0748249294017513	0.940354006620099	0.999976685196759
TRNAU1AP	5.69552199684563	0.331483275389954	0.519930199134873	0.637553417634748	0.523764426930799	0.999976685196759
SNHG12	5.5649740369345	0.564493993585337	0.700510188014567	0.805832667737872	0.420339339112834	0.999976685196759
TAF12	4.85048916396425	-0.126786816194538	0.491712953507678	-0.257847216124962	0.79652482301086	0.999976685196759
RAB42	0.349928974872198	0.680089962750134	2.7426635068726	0.247966971174537	0.804159962017851	0.999976685196759
LINC01715	0.257396668400304	-0.356440579152199	2.44178359757413	-0.145975499018962	0.883940730169932	0.999976685196759
AL360012.1	1.52515510683464	-1.43787787403714	0.941586460626032	-1.5270800230933	0.126741113787609	0.999976685196759
GMEB1	5.95720295856525	-0.0791709932402849	0.446596778645955	-0.177276229981606	0.859291420797846	0.999976685196759
YTHDF2	17.8697805587825	-0.0997199783409901	0.332464508447266	-0.2999417255295	0.764221606356622	0.999976685196759
OPRD1	0.901718111134322	-0.863670530215711	1.46871275429821	-0.588045911420166	0.556501476731995	0.999976685196759
AL009181.1	0.267032386212772	-0.159415318128768	2.82691966316415	-0.0563918813137886	0.955029624438216	0.999976685196759
EPB41	58.1067158784514	-0.142918702803426	0.333617696311206	-0.428390653084865	0.668366728567716	0.999976685196759
TMEM200B	0.143026221138064	-1.39296845839485	4.04314136741482	-0.344526280881817	0.730450535122337	0.999976685196759
SRSF4	32.0149859278449	0.236523691578692	0.246611149346135	0.959095694601853	0.337510539156204	0.999976685196759
MECR	2.68574664343563	-1.09272347227945	0.704270292483735	-1.55156831679746	0.120765549047546	0.999976685196759
PTPRU	0.360407952279197	-0.531933746947	2.24685274438874	-0.236746154493411	0.812853726504708	0.999976685196759
LINC01756	0.043402535182632	0.268473536256655	4.06231876117901	0.0660887419328796	0.947307173892262	0.999976685196759
MATN1	0.0651535746143183	-0.138468470286179	4.0615835984739	-0.0340922369142438	0.97280359893322	0.999976685196759
MATN1-AS1	0.4262302222702	-1.33359411201776	2.05405575491031	-0.649249227451468	0.51617729747872	0.999976685196759
AL137857.1	0.383482107219348	-1.13514489712255	1.99423261148334	-0.569213887380077	0.569210997314945	0.999976685196759
LAPTM5	59.5257822522837	-0.0518789161341153	0.281688494828641	-0.18417122845459	0.853879129746204	0.999976685196759
SDC3	3.28817970847207	-0.322753330742896	0.586663922155817	-0.55015029653924	0.582216291288564	0.999976685196759
PUM1	88.1612800537893	-0.152035114707583	0.154681884856339	-0.982888945585231	0.325662099030904	0.999976685196759
NKAIN1	0.537090034156977	0.558847835664568	1.63171303469335	0.34249149438804	0.731981043898522	0.999976685196759
SNRNP40	11.0757498243767	0.102894957439632	0.307356387182359	0.334774098507942	0.737795500598505	0.999976685196759
ZCCHC17	12.0497632279259	0.532602096562249	0.335078698012437	1.5894836040651	0.11195125282133	0.999976685196759
AL451070.1	0.79602694619952	-0.514069230560789	1.25812363177561	-0.408599932134868	0.682833280477897	0.999976685196759
FABP3	2.5814489087109	-0.693597342860937	0.949906647009241	-0.730174217692562	0.465283699969459	0.999976685196759
SERINC2	0.043402535182632	0.268473536256655	4.06231876117901	0.0660887419328796	0.947307173892262	0.999976685196759
LINC01226	0.03154015076559	0.85619009800903	4.06231901682931	0.210763875131918	0.83307152877783	0.999976685196759
TINAGL1	0.137281504380386	0.608895626484233	4.06097785697614	0.149938179406283	0.880813389378518	0.999976685196759
PEF1	4.21581151631797	0.594678834650233	0.539925759444184	1.10140852561362	0.270718896534612	0.999976685196759
AC114488.3	0.0249154316044347	-0.219096536442867	4.06036300210805	-0.0539598396323474	0.956967160930069	0.999976685196759
COL16A1	0.768486650513323	-0.600311965752505	1.73994699795383	-0.345017386425259	0.7300812999034	0.999976685196759
ADGRB2	1.05967001625073	0.345331714193219	1.00642068580774	0.343128593303962	0.731501721135679	0.999976685196759
AL354919.1	0.0410255187758212	0.920027194497773	4.06166751811253	0.226514649560807	0.820801166605188	0.999976685196759
AL136115.2	0.69835897373311	0.0746129543572025	1.43567019660593	0.0519708179034398	0.958551945918754	0.999976685196759
PTP4A2	31.640498333585	0.255600635789837	0.283575776663532	0.901348622922445	0.367402988956419	0.999976685196759
AL136115.1	0.419853193647118	-0.126707957248336	1.74683511162093	-0.0725357284184432	0.94217557317598	0.999976685196759
AL136115.3	0.0374650273138413	0.313198646455887	4.06231587926162	0.0770985456977352	0.938545149923718	0.999976685196759
KHDRBS1	30.711459354685	0.216581870017388	0.270733724405305	0.799981127187361	0.423721731838136	0.999976685196759
AL445248.1	1.26303628627766	0.0982872448080286	0.906182417252339	0.108462979348074	0.913628445426085	0.999976685196759
TMEM39B	5.21855129463528	-0.037609284186716	0.601464266030515	-0.0625295405077447	0.950141138038241	0.999976685196759
KPNA6	19.8609792811725	-0.035120503629748	0.298388455310801	-0.11770061141664	0.906304882308773	0.999976685196759
AL049795.2	0.0230204218901443	0.0823289263369496	4.0612284652252	0.0202719268423094	0.9838264503185	0.999976685196759
TXLNA	6.40007146504943	-0.181024622754513	0.598319734999385	-0.302554992197774	0.762229018673	0.999976685196759
CCDC28B	1.11892512704894	0.877140573293751	1.08274086172713	0.810111268816975	0.417876228230693	0.999976685196759
AL049795.1	0.134254747551153	-0.438726440472849	4.05233107205303	-0.108265201601748	0.913785325423375	0.999976685196759
IQCC	0.509218637704415	0.231488811858587	1.74149321592199	0.132925474381495	0.894252320032102	0.999976685196759
DCDC2B	0.324122509778381	-0.835238731594392	2.76989295619174	-0.301541880789048	0.76300131896734	0.999976685196759
TMEM234	0.843856247799092	-0.537395762491352	1.03793607712642	-0.517754199255856	0.604629777607209	0.999976685196759
EIF3I	4.42642348781931	0.285114861696728	0.583620613288255	0.488527744231521	0.625176078937144	0.999976685196759
LCK	1.09229446833892	-0.352164083235479	1.15091925305109	-0.305985048301079	0.759616029879969	0.999976685196759
HDAC1	5.38083522822616	0.0366368909745628	0.447609180063532	0.0818501778032405	0.934765853784837	0.999976685196759
MARCKSL1	4.24019180327603	1.47323843509691	0.818106410512715	1.80079072375636	0.0717358715188459	0.999976685196759
TSSK3	0.781867438421506	0.145296425283996	1.27918187259606	0.113585431748748	0.90956643638352	0.999976685196759
FAM229A	0.728882419304673	1.1289460738762	1.43834607895564	0.784891821512045	0.432516997592923	0.999976685196759
BSDC1	8.62799299507597	-0.0120897912814079	0.409852240217775	-0.0294979265575906	0.976467472590694	0.999976685196759
ZBTB8B	0.489854602292613	-0.0450199825939392	1.62312016627513	-0.0277366910530443	0.977872159723934	0.999976685196759
ZBTB8A	2.46873715897174	-0.427370612680643	0.714830881248674	-0.597862548878845	0.54993165084853	0.999976685196759
ZBTB8OS	14.2182391096434	-0.277114226514842	0.307408226431714	-0.901453515839462	0.367347238438787	0.999976685196759
RBBP4	19.985549763926	0.135736659365566	0.250263591639044	0.542374775637918	0.587560352837516	0.999976685196759
SYNC	3.26135001336606	1.08847699507243	0.717022355040996	1.51805168614331	0.129001369410903	0.999976685196759
KIAA1522	0.403873372497566	-1.01097899157428	1.99864029926042	-0.505833386802207	0.612973618525353	0.999976685196759
YARS	9.99069233489569	0.23233907620126	0.480762408130603	0.483272136656207	0.628902521374158	0.999976685196759
S100PBP	24.7987236718333	-0.123886981282608	0.296837835653598	-0.417355762650084	0.676418206887345	0.999976685196759
FNDC5	0.51432425140341	0.936575268273863	1.77355177081936	0.52807890002623	0.597444574993675	0.999976685196759
HPCA	4.03852058474957	0.214845497200613	0.748470472158839	0.287046056180315	0.774077055638462	0.999976685196759
TMEM54	0.909260733800508	-0.224240042275248	1.22188679740339	-0.183519490309394	0.854390427411381	0.999976685196759
AL031602.2	1.86191580043492	-0.611288442104357	0.768972002570262	-0.794942390699723	0.426647014134196	0.999976685196759
RNF19B	9.11520027292564	-0.709738260509531	0.438324022227347	-1.61920913415375	0.105402273360463	0.999976685196759
AL020995.1	1.34542637093446	-0.285314756457538	0.832782180683264	-0.342604300470802	0.731896166369822	0.999976685196759
AK2	11.7082809195412	-0.179238133423714	0.382900028381672	-0.468106868994667	0.639708167343002	0.999976685196759
AZIN2	22.7316348109669	-0.441144908478321	0.556989435879312	-0.792016652491607	0.428350966489202	0.999976685196759
TRIM62	1.74837841020448	-0.185614215497308	0.755143117794993	-0.245800049187099	0.805837018984226	0.999976685196759
AL662907.3	0.132073626460488	-0.295226330244334	4.06178052518213	-0.0726839691150217	0.942057605596997	0.999976685196759
ZNF362	14.9305774661356	-0.552539373413337	0.315694236528542	-1.75023585951143	0.0800776234735933	0.999976685196759
AL513327.3	0.040398654153038	0.309166472809904	4.06231901682931	0.0761059068795666	0.93933484076282	0.999976685196759
A3GALT2	0.341003808940606	-0.107052520374025	2.26105167209859	-0.047346339623749	0.962237195791689	0.999976685196759
AL513327.1	8.3940192991837	1.25670588447514	0.52817372578623	2.37934191558739	0.0173435803766451	0.999976685196759
PHC2	74.5242907830415	0.654797857115472	0.340945999104934	1.9205324562672	0.0547906775637881	0.999976685196759
AL513327.2	0.574621450484545	-0.138407201498001	1.64746969635215	-0.0840119862626084	0.93304690180187	0.999976685196759
ZSCAN20	1.17557663855407	-1.47307627913423	1.43287092791416	-1.02805929720313	0.303921935456211	0.999976685196759
CSMD2	2.27717631511159	-0.289325621672612	0.883782914824616	-0.32737182040912	0.743386677300772	0.999976685196759
C1orf94	0.0966937253799083	0.397033972664189	4.06231901682931	0.0977357935256596	0.922142092484062	0.999976685196759
SMIM12	7.64567739339116	0.0924284826283911	0.515120230146564	0.179430892477457	0.857599376298813	0.999976685196759
GJA4	0.114261082490242	0.853901451630566	4.06231901682931	0.210200490924774	0.833511196420422	0.999976685196759
DLGAP3	0.994639892316732	-1.41867600790612	1.10135389410869	-1.28812002708197	0.197704184895437	0.999976685196759
TMEM35B	5.91767541121855	-0.47689042556335	0.464645012053284	-1.02635434190061	0.304724591194685	0.999976685196759
ZMYM6	28.7539293570276	-0.0107270983797327	0.260947457744263	-0.0411082693522372	0.967209582188005	0.999976685196759
ZMYM1	10.4502749586125	-0.24780992281401	0.403858905640144	-0.61360519565915	0.539476249366688	0.999976685196759
AL590434.1	0.0717713706738343	-0.29733882326276	4.06055713708866	-0.0732261148468769	0.941626185525471	0.999976685196759
SFPQ	59.5631176809085	0.32134149111133	0.165710860176939	1.93916977299022	0.0524806689369934	0.999976685196759
ZMYM4	80.8911571042218	0.0576660606829896	0.171341960576521	0.336555391854735	0.736452088366263	0.999976685196759
ZMYM4-AS1	2.12185569427922	-0.458185243284564	0.741309277440662	-0.618075690171352	0.536525446072139	0.999976685196759
KIAA0319L	33.3359617291484	-0.258006973503395	0.193736832514957	-1.33173940212673	0.182945836758543	0.999976685196759
NCDN	5.81588897358308	0.111214096564461	0.551210225364944	0.201763485956431	0.840101628428871	0.999976685196759
AC004865.2	0.519577288141017	2.5481694173675	1.52765152661845	1.66803055079455	0.0953096622236466	0.999976685196759
TFAP2E	0.961734643732997	-0.358932936365832	1.28559036878363	-0.279196970575813	0.780093668371032	0.999976685196759
PSMB2	11.8693119565817	-0.478120471999802	0.384374844173561	-1.24389116313739	0.213539622131795	0.999976685196759
C1orf216	2.38622250145196	-0.0640414390942547	0.811721578186737	-0.0788958194721319	0.937115488456063	0.999976685196759
CLSPN	0.453150346572792	-0.460490386054919	1.89465710206477	-0.243046821270763	0.807969126540623	0.999976685196759
AGO4	39.9455437726695	0.263034900830123	0.228387331431376	1.15170530336162	0.249442192247754	0.999976685196759
AGO1	9.99112417009983	0.0831767943106395	0.37838665768389	0.219819575086939	0.826011673770302	0.999976685196759
AL139286.3	0.213779965901474	-1.02951394837823	3.70068833692374	-0.278195258462115	0.780862474458182	0.999976685196759
AL139286.2	0.157663617672874	0.7909742708315	4.06231628211319	0.194710164325275	0.845619854229682	0.999976685196759
AGO3	52.5914334563914	0.0732373347562066	0.203685877283565	0.359560199916304	0.719176051422261	0.999976685196759
AL138787.2	1.51829646801629	-0.907950813580308	0.937413459735522	-0.968570276168718	0.332759639706207	0.999976685196759
TEKT2	0.0343482646183561	0.875074047550665	4.06219321054474	0.215419110366077	0.82944057182699	0.999976685196759
ADPRHL2	4.38221528666502	0.382019486839175	0.530962347063146	0.719485080160951	0.471842091764329	0.999976685196759
COL8A2	3.80154289721032	-0.194935807495945	0.732709397773577	-0.26604791488724	0.790202307584324	0.999976685196759
TRAPPC3	5.70864858242542	-0.222366494592847	0.551349326992111	-0.40331326022645	0.686717788011415	0.999976685196759
MAP7D1	6.01514383558005	-0.717030055083345	0.478295398834612	-1.49913642663179	0.13383824334849	0.999976685196759
THRAP3	34.1557951073104	0.32054533461685	0.263359649737699	1.2171391287014	0.22355128540296	0.999976685196759
SH3D21	2.30636614736838	-1.24475029660625	0.763165947184601	-1.63103490295691	0.102882955009528	0.999976685196759
EVA1B	1.20560866164339	0.451842724494937	1.00926267624257	0.447695862663944	0.654372707996977	0.999976685196759
AL591845.1	0.0343482646183561	0.875074047550665	4.06219321054474	0.215419110366077	0.82944057182699	0.999976685196759
STK40	7.68510785188994	0.0563255265131456	0.512745377302594	0.109850871419764	0.912527645576248	0.999976685196759
LSM10	3.70584924126728	-0.207980837094476	0.601818543015639	-0.345587286247961	0.72965290202789	0.999976685196759
OSCP1	1.52425992749898	-1.1293348644467	0.971316654577194	-1.16268454692388	0.244957513590993	0.999976685196759
MRPS15	2.81594075700238	0.00909026493871458	0.7293445374137	0.0124636087231821	0.99005573648809	0.999976685196759
CSF3R	45.2712806303834	0.212667317279428	0.336987202767395	0.631084253446329	0.527985436484627	0.999976685196759
AL596257.1	0.0753737833941773	1.33459017098367	4.05127190899654	0.329424980836262	0.741834488578673	0.999976685196759
GRIK3	1.97770596849499	0.654385228917672	1.0787305462408	0.606625288583975	0.544099613799937	0.999976685196759
AL353604.1	0.590453317782959	-1.56978151444294	2.58148198728673	-0.608093150435987	0.54312569485793	0.999976685196759
LINC01137	1.00065963395039	-0.565514518338933	1.33242696333128	-0.424424402914406	0.67125632696039	0.999976685196759
ZC3H12A	0.227256674827635	0.0858180892277737	3.56753149645173	0.0240553136848626	0.980808487510838	0.999976685196759
MEAF6	12.5887049991782	0.276650072546432	0.354898032349183	0.779519882697565	0.435673529957201	0.999976685196759
SNIP1	4.26999801148036	0.0359889121718667	0.694011809960294	0.0518563396982045	0.958643163312023	0.999976685196759
DNALI1	0.521127074445471	0.967573481933765	1.53293262382061	0.631191134495025	0.527915558001771	0.999976685196759
GNL2	7.14637082121213	-0.136502341305235	0.42629871934746	-0.320203498415807	0.74881407135389	0.999976685196759
C1orf109	2.29613805936549	-0.149823666698484	0.703272005711173	-0.213038007316923	0.831297317524961	0.999976685196759
CDCA8	0.255688024888759	-1.0953469196951	2.42881466517616	-0.450980033758838	0.652003939300929	0.999976685196759
EPHA10	0.301637304652271	-0.882545552183773	3.38426096186277	-0.260779402690625	0.794262629257404	0.999976685196759
MANEAL	0.435342586788215	1.74731376523607	1.75544139142551	0.995370038425013	0.319556325174084	0.999976685196759
YRDC	1.21723508156102	0.501798315004451	0.952057619994074	0.527067169534943	0.59814694438527	0.999976685196759
C1orf122	3.3873813532841	-0.120642640766663	0.587551245177978	-0.20533126558198	0.837313318030151	0.999976685196759
MTF1	7.78498179465477	-0.19711307798846	0.403501861506797	-0.488505994129447	0.625191481019716	0.999976685196759
AL929472.2	0.0230204218901443	0.0823289263369496	4.0612284652252	0.0202719268423094	0.9838264503185	0.999976685196759
INPP5B	13.831861289604	-0.237835985946776	0.334419874659901	-0.711189746687907	0.476966661483848	0.999976685196759
SF3A3	8.98664679493656	0.204841670960871	0.406559654051026	0.503841610744686	0.614372684434267	0.999976685196759
FHL3	2.46622261013923	0.0518400858269558	0.916074249721036	0.0565893931007691	0.954872284085104	0.999976685196759
UTP11	4.43298275731405	0.656428976672336	0.503738557245576	1.30311441764884	0.19253570211144	0.999976685196759
POU3F1	0.524186931845901	-1.55416023941572	1.56757002963426	-0.991445492089645	0.321468095922708	0.999976685196759
MIR3659HG	0.282572051853268	-0.0599300594350341	1.84032433645107	-0.0325649442590129	0.974021525423172	0.999976685196759
AL354702.2	0.0504723713677509	0.66181294828373	4.06231901682931	0.162915060472105	0.870585312709181	0.999976685196759
RRAGC	5.92832583181327	-0.447638586997839	0.471781096427753	-0.94882688260993	0.342708666953385	0.999976685196759
AL139260.1	9.04395970919499	0.229395601855407	0.376736261188881	0.60890236881232	0.542589154017639	0.999976685196759
MYCBP	2.09472312318051	-1.43221269816619	0.912117423453944	-1.57020649023761	0.116367080130621	0.999976685196759
GJA9	0.441437700079186	1.06485132020605	2.19442997339359	0.485251902825273	0.627497668738318	0.999976685196759
RHBDL2	1.35218924846544	1.04014224505409	1.11793982620012	0.930409867040459	0.352158911729603	0.999976685196759
AKIRIN1	14.1371915407749	0.246676160312648	0.322353578412969	0.765234751005708	0.444131769937381	0.999976685196759
NDUFS5	17.270994670616	-0.0415330490719855	0.519211339964675	-0.0799925692586207	0.936243165905531	0.999976685196759
MACF1	115.180901479708	-0.162996378491006	0.155999373227411	-1.04485277805184	0.29609101759277	0.999976685196759
AL356055.1	0.205074993329174	0.383623020067626	4.06177123984793	0.0944472244778583	0.924753903723535	0.999976685196759
AL442071.2	0.415247709223615	-0.827503673142614	2.01915059352963	-0.409827615530189	0.681932406937723	0.999976685196759
AL442071.1	0.149446821474386	0.0209573235072497	3.98478102541582	0.0052593413222908	0.995803672104502	0.999976685196759
BMP8A	0.113449285130297	0.689974176681188	4.06231713888296	0.169847442504431	0.865130115221424	0.999976685196759
PABPC4	12.9642196826076	0.0270281620143209	0.281932361843839	0.0958675401346499	0.923625775025259	0.999976685196759
PABPC4-AS1	0.258617245894746	-1.40670900016433	2.35317454788164	-0.59779203435235	0.549978706390596	0.999976685196759
HEYL	0.0257305268935457	0.1384491555231	4.06161239530358	0.0340872397580793	0.972807583770889	0.999976685196759
HPCAL4	2.90369447107353	0.659761844688185	0.609992265786844	1.0815905080979	0.27943452405216	0.999976685196759
PPIE	5.64690081103489	1.03158948368632	0.519258571601104	1.98665855530409	0.0469602475314714	0.999976685196759
BMP8B	0.0410255187758212	0.920027194497773	4.06166751811253	0.226514649560807	0.820801166605188	0.999976685196759
OXCT2	0.0343482646183561	0.875074047550665	4.06219321054474	0.215419110366077	0.82944057182699	0.999976685196759
AL033527.3	0.178775951326275	-0.258317083744387	3.81759930124768	-0.0676647975233974	0.946052472566098	0.999976685196759
AL033527.4	0.137879755298884	0.924736525490917	4.04759877280084	0.22846546246258	0.819284403098814	0.999976685196759
LINC02811	0.308903626040172	-0.728707761444694	2.37497076766303	-0.306828097156641	0.758974220696601	0.999976685196759
TRIT1	12.6560048398384	0.112904017503007	0.342507399866885	0.329639644419031	0.741672263467719	0.999976685196759
MYCL	0.372701013747283	-0.184031062403054	2.50649182106232	-0.0734217685677732	0.941470495531472	0.999976685196759
MFSD2A	1.90861829737863	1.04218726682201	0.763218950149143	1.36551544824504	0.172091101058155	0.999976685196759
CAP1	36.8296061362261	0.184412682277914	0.202871607161236	0.90901178759504	0.363343903689933	0.999976685196759
PPT1	18.4741517262526	-0.121167699991474	0.386870051775315	-0.313199999419562	0.754128718868027	0.999976685196759
RLF	44.0539312574414	0.298260270773226	0.360467646341093	0.82742591131465	0.407995699174587	0.999976685196759
TMCO2	0.0374650273138413	0.313198646455887	4.06231587926162	0.0770985456977352	0.938545149923718	0.999976685196759
AL050341.2	1.1785215960655	-0.506316756581251	1.13639145797161	-0.445547837437108	0.655923897217649	0.999976685196759
ZMPSTE24	10.0206740763777	-0.343998431575657	0.32963283479098	-1.04358060019654	0.296679472301964	0.999976685196759
COL9A2	3.3555430017434	-0.725894276173914	0.62293666780646	-1.16527781023069	0.24390655814247	0.999976685196759
SMAP2	168.985753871694	0.627389078398598	0.254413352725281	2.46602260328711	0.0136622712530439	0.999976685196759
AL031985.4	0.340482445306927	0.644088743491024	2.38564804442538	0.26998481397794	0.787171936619192	0.999976685196759
ZFP69B	0.914164098862663	0.0677835295837255	1.11125738841624	0.0609971463769797	0.951361481686928	0.999976685196759
AL031985.3	0.205649796249582	-0.080920623210161	3.71974901216543	-0.0217543234625536	0.982643930151027	0.999976685196759
ZFP69	1.43962368409083	0.922317093735349	0.954326940502752	0.966458196443098	0.333814955286832	0.999976685196759
AL603839.3	3.26717368656264	-1.00122761181061	0.569807604912652	-1.7571327640741	0.0788951822619165	0.999976685196759
EXO5	1.00345756052979	-0.312875157729352	1.31405692496794	-0.23809863316004	0.811804594838761	0.999976685196759
AL603839.2	0.0564555823700248	0.282694472825778	4.06231901682931	0.0695894319610636	0.944520448622011	0.999976685196759
ZNF684	3.0488014139578	-0.903152690748738	0.705970199694112	-1.27930710267949	0.200788932412546	0.999976685196759
AL356379.2	0.040398654153038	0.309166472809904	4.06231901682931	0.0761059068795666	0.93933484076282	0.999976685196759
RIMS3	2.92160546303097	-0.361421572555989	0.861770730211421	-0.419394114798167	0.674928124486889	0.999976685196759
AL031289.2	0.0343482646183561	0.875074047550665	4.06219321054474	0.215419110366077	0.82944057182699	0.999976685196759
AL031289.1	0.294008591908189	-0.236851857025875	2.08713091928545	-0.113482031643211	0.909648407723649	0.999976685196759
NFYC-AS1	0.608827671796608	-2.32130377016955	1.37436745168919	-1.68899792214703	0.0912198281489887	0.999976685196759
NFYC	22.7468279314683	-0.224232946241213	0.258604376873133	-0.867088751367954	0.385893383396178	0.999976685196759
KCNQ4	0.21195295570214	0.598618887524421	4.05849988050945	0.147497574263641	0.882739294247387	0.999976685196759
CITED4	1.77919028311287	0.483820027238476	0.97046196497532	0.498546099383482	0.618099185275165	0.999976685196759
AC119677.1	0.0905503699843239	0.815729257599632	4.06204044840975	0.200817610745108	0.840841192054816	0.999976685196759
AL391730.2	0.0374650273138413	0.313198646455887	4.06231587926162	0.0770985456977352	0.938545149923718	0.999976685196759
CTPS1	5.99912433129205	0.374745872423566	0.876076225361334	0.427754870609579	0.668829596594323	0.999976685196759
SLFNL1-AS1	1.43346192896739	0.873896083926156	1.05830418503963	0.825751325828337	0.408945170358357	0.999976685196759
SLFNL1	0.16456823622587	0.0504594270927765	4.03855241224797	0.0124944341293541	0.990031143287401	0.999976685196759
SCMH1	37.9208320616121	0.292884771395386	0.22912758967793	1.27826060496283	0.201157553393381	0.999976685196759
AC093151.8	0.497501688345019	-3.07906959333757	2.02025123514896	-1.52410231943778	0.127483153397168	0.999976685196759
AC093151.3	0.040077998616573	0.494398318929827	4.06231901682931	0.121703469590065	0.903133865331806	0.999976685196759
FOXO6	0.0460408437802886	-0.0501267516985032	4.06003095592696	-0.0123463964296446	0.990149251171899	0.999976685196759
HIVEP3	120.142097388542	-0.116020892375824	0.183350185335172	-0.63278306571511	0.526875316791086	0.999976685196759
FOXJ3	53.2938135883695	-0.0138287926179333	0.200704400444769	-0.0689012925839598	0.945068189633267	0.999976685196759
AC096540.1	0.0759842578164554	0.707548748219095	4.06231901682931	0.174173605097944	0.861729028540922	0.999976685196759
RIMKLA	1.19217250700231	-1.03909631690434	1.10724120154815	-0.938455248460295	0.348010504780347	0.999976685196759
ZMYND12	0.132115605279894	0.988064366818032	4.0483359432977	0.244066792049173	0.807179091021952	0.999976685196759
PPCS	4.69403041706352	0.0627545365342218	0.504460492108047	0.124399308798162	0.900999120597188	0.999976685196759
CCDC30	9.59168786390923	-0.411751636238983	0.44038760804196	-0.934975527739535	0.34980091141505	0.999976685196759
PPIH	5.96519130322246	0.0939338681474981	0.508531456810939	0.184715944096298	0.85345183979846	0.999976685196759
AC098484.4	1.11097422123855	-0.342184622572862	0.965565694946596	-0.354387717338888	0.723048338208597	0.999976685196759
AC098484.2	0.261027124221212	0.876069711325697	3.44062964358537	0.254624822220846	0.799012885588042	0.999976685196759
YBX1	34.3174774998239	0.359394958524621	0.329053731005241	1.09220751707233	0.274741899168322	0.999976685196759
P3H1	3.57715121908283	-0.507102719035877	0.558559448035411	-0.9078760028489	0.363943737467758	0.999976685196759
C1orf50	2.54983564664322	0.594289635968193	0.728316518955335	0.815977147985901	0.414513205839685	0.999976685196759
TMEM269	0.875004821563861	0.796991351187561	1.13282086421096	0.703545791189757	0.481715680411912	0.999976685196759
SVBP	8.08733923090824	-0.0792378184652695	0.3693891319365	-0.214510421705885	0.830149040765302	0.999976685196759
ERMAP	13.6635298693838	-0.171118837178935	0.333924624549364	-0.512447494430405	0.608337858364036	0.999976685196759
AL512353.1	1.16098498241621	0.589465494406705	1.05402221667464	0.559253386770562	0.575988802722214	0.999976685196759
ZNF691	4.79518906284173	-0.0477229365299303	0.565437950797081	-0.0843999531030003	0.932738444572991	0.999976685196759
SLC2A1	1.80897346744649	1.4650456025122	1.06385492558721	1.3771103251729	0.16847814091937	0.999976685196759
SLC2A1-AS1	0.235567430838518	-0.453936205413886	2.47791118264377	-0.18319308964479	0.854646516282689	0.999976685196759
EBNA1BP2	4.27573001045437	0.12005283320532	0.682696110102223	0.175851057928753	0.860410956167216	0.999976685196759
CFAP57	0.0257305268935457	0.1384491555231	4.06161239530358	0.0340872397580793	0.972807583770889	0.999976685196759
TIE1	0.201635246812287	-0.700057841551846	3.67439150854519	-0.1905234757711	0.848898949082113	0.999976685196759
MPL	0.080476652769611	0.450943234584095	4.06171272764132	0.111022926736122	0.911598166214083	0.999976685196759
AL139289.2	0.286659952534483	-1.39285012458777	2.73995827516387	-0.508347202661132	0.611209872396247	0.999976685196759
CDC20	0.0257305268935457	0.1384491555231	4.06161239530358	0.0340872397580793	0.972807583770889	0.999976685196759
ELOVL1	2.57203670362069	1.33170366247136	0.753134745517395	1.7682143472965	0.0770250765540233	0.999976685196759
MED8	1.66290347924151	-2.0482559494782	0.96006011762922	-2.13346634431204	0.0328864896822669	0.999976685196759
AL139289.1	0.211281117526162	-0.43430282854945	3.65319446229905	-0.118883030463189	0.905368026137848	0.999976685196759
SZT2	6.16723608908062	-0.416391692044176	0.465586251864264	-0.89433846119144	0.371140827480482	0.999976685196759
HYI	1.33298645688003	0.409177911223351	1.05411440089711	0.388172204909751	0.697888600908719	0.999976685196759
PTPRF	1.45388034880352	0.742971156109458	0.940136083327227	0.790280438423356	0.429364008311217	0.999976685196759
KDM4A	7.21016103902814	0.0972651384214461	0.405099162630752	0.240102047582121	0.810251146896577	0.999976685196759
KDM4A-AS1	1.61390830412911	-0.514235285465959	0.822962187671014	-0.624858946340228	0.53206363878914	0.999976685196759
ST3GAL3	26.1898276423789	-0.0689656131281495	0.264827083019867	-0.260417523546773	0.794541727309727	0.999976685196759
AL451062.1	0.371536563684367	-0.0627565957595397	2.2708215129612	-0.0276360759317026	0.977952408213236	0.999976685196759
ARTN	0.0651535746143183	-0.138468470286179	4.0615835984739	-0.0340922369142438	0.97280359893322	0.999976685196759
AL357079.1	1.06820880798955	-0.904098162156235	1.16253383837127	-0.777696211770393	0.436748125992481	0.999976685196759
IPO13	1.52203533407099	-0.501033785858172	0.830405881123138	-0.603360112503677	0.546269151216616	0.999976685196759
DPH2	0.624294494928224	0.506844126449948	1.37494872492264	0.368627656626589	0.712405278159558	0.999976685196759
ATP6V0B	25.0454250274295	0.058576865970772	0.433809959777856	0.135028863792726	0.892589053308483	0.999976685196759
B4GALT2	1.00200161308269	-1.2897596438604	1.25350493051792	-1.02892267310628	0.30351601307203	0.999976685196759
CCDC24	1.19409448962128	0.00729086119085165	0.962171102213968	0.00757751004377005	0.993954079584909	0.999976685196759
SLC6A9	0.213722798902197	0.72310659307903	2.98652349892006	0.242123188831599	0.808684710596744	0.999976685196759
AL139220.2	1.85472000995705	0.279208796136913	0.848057091668925	0.329233490150347	0.74197921119844	0.999976685196759
KLF17	0.0908710255207888	0.602771265882941	4.06141104647403	0.148414247901907	0.882015856394401	0.999976685196759
DMAP1	2.18825095233715	1.64359883910541	0.797060884095424	2.06207439343948	0.0392006538232147	0.999976685196759
ERI3	20.5387691928663	-0.29895240171795	0.256471023889721	-1.16563811842735	0.243760789272777	0.999976685196759
RNF220	9.65828605853455	0.466875823826183	0.432054332067963	1.08059516864824	0.279877232590337	0.999976685196759
TMEM53	1.28051829318529	-0.974374449811146	0.979091541418936	-0.995182175099834	0.319647669492736	0.999976685196759
ARMH1	2.85334544215119	0.512578668113775	0.75151338067322	0.682061931691219	0.495199790794259	0.999976685196759
KIF2C	0.314314132271943	1.95269595534218	2.72164468292064	0.717469097856929	0.473084697375265	0.999976685196759
AL592166.1	0.540076552739745	0.912044987029404	1.37004852054181	0.665702691076022	0.505601153098236	0.999976685196759
RPS8	82.3630923309677	1.01110133913665	0.384062186394036	2.63265006281897	0.00847215874100716	0.999976685196759
BEST4	0.0691330620761778	0.0850070998598262	4.0612513146925	0.0209312581943141	0.983300491648817	0.999976685196759
PLK3	5.39113889061916	0.0653197143299283	0.516782672504689	0.126396873976721	0.899417776513578	0.999976685196759
BTBD19	2.39055946897088	0.0639063771349857	0.678124629599896	0.0942398702915295	0.924918613775827	0.999976685196759
PTCH2	1.59452935603082	0.0460372930118352	0.85513589937515	0.0538362300605959	0.957065643948443	0.999976685196759
EIF2B3	19.2881253842268	-0.34280290642968	0.308717980184663	-1.11040797243047	0.266823264310429	0.999976685196759
HECTD3	1.01676793532079	1.0263384740679	1.00987331762897	1.01630418009021	0.309484558663892	0.999976685196759
UROD	2.96265889393848	0.501253589232907	0.593761800924252	0.844199792665431	0.39855777039604	0.999976685196759
ZSWIM5	6.94536396196799	-0.01390378873338	0.525901781813693	-0.0264379951051499	0.978907989020968	0.999976685196759
LINC01144	0.130840097831696	0.546313500687611	4.0618816622467	0.134497640777017	0.893009076527749	0.999976685196759
HPDL	0.0759842578164554	0.707548748219095	4.06231901682931	0.174173605097944	0.861729028540922	0.999976685196759
MUTYH	2.14047082577683	0.216514721080756	0.78904588728547	0.274400671202564	0.783776727254758	0.999976685196759
TOE1	0.634113453526917	-1.2069205134821	1.43327718473598	-0.842070554345998	0.39974846215895	0.999976685196759
TESK2	5.22022997442029	-0.199407418238947	0.513300129686879	-0.388481137459655	0.697660010267683	0.999976685196759
CCDC163	0.495475815286075	0.867761665845758	1.84672648769393	0.469891817563825	0.638432310541846	0.999976685196759
MMACHC	0.741515868132377	-0.28612943046723	1.28334960249633	-0.222955171303797	0.823570396411368	0.999976685196759
PRDX1	23.4106001229814	-0.298415375038291	0.450436351162631	-0.662502869202372	0.507648996625114	0.999976685196759
AKR1A1	11.9836077787358	0.00320698965706214	0.320025038519327	0.010021058576854	0.992004485899257	0.999976685196759
NASP	16.5639526509168	0.736501143880871	0.307882052340547	2.39215354802894	0.0167498332973848	0.999976685196759
CCDC17	0.150207473388889	-0.178582013631764	4.05574535932415	-0.0440318604374914	0.964879007531106	0.999976685196759
GPBP1L1	44.5791588554503	0.0223526672576557	0.160204692732373	0.139525671042586	0.889034771778582	0.999976685196759
TMEM69	3.52901730698491	-0.474976999922052	0.575414436132661	-0.82545200484429	0.409115020429604	0.999976685196759
IPP	1.4122041458979	-0.299209307103023	0.921542222605553	-0.324683231829621	0.745420826746154	0.999976685196759
AL604028.1	0.151726109804083	0.861511257985259	4.06059809027853	0.212163636693767	0.831979374640803	0.999976685196759
MAST2	22.8892815450308	0.0267373533607237	0.323239684498853	0.0827168031740192	0.934076723659061	0.999976685196759
PIK3R3	2.55202012869054	-0.0544914669913386	0.721681332211217	-0.0755062720333611	0.939811907423583	0.999976685196759
TSPAN1	0.0604854492039856	0.055936862660997	4.06162592698437	0.0137720370281683	0.989011851637376	0.999976685196759
POMGNT1	2.60774541646152	-0.809829455734719	0.704929053966582	-1.14880987125991	0.250634388098485	0.999976685196759
LURAP1	2.58598186445259	0.166098355281136	0.739701247423718	0.224547891273179	0.822331006315632	0.999976685196759
RAD54L	0.462392146488529	-0.1308073232567	2.21395156570741	-0.0590831910159264	0.95288584687727	0.999976685196759
LRRC41	5.47042039921372	-0.615121005247315	0.459999377894118	-1.33722138508827	0.18115038340547	0.999976685196759
UQCRH	19.8608067748497	0.0873937618051479	0.526476490357637	0.165997463145564	0.868158946592596	0.999976685196759
NSUN4	4.81863579449918	-0.633818314916396	0.491677416132732	-1.28909381256855	0.197365474376452	0.999976685196759
FAAH	0.270592877674752	0.485338208354249	2.82689363142112	0.171686052478127	0.86368435150325	0.999976685196759
TMEM275	0.21099151111614	0.0933759799259693	3.65624406311516	0.0255387710213229	0.979625223760341	0.999976685196759
MKNK1-AS1	1.63203185483332	-1.74813719814824	0.921819721015097	-1.89639813327405	0.0579074185403468	0.999976685196759
KNCN	0.0759842578164554	0.707548748219095	4.06231901682931	0.174173605097944	0.861729028540922	0.999976685196759
MKNK1	83.3223215413511	-0.233616340857857	0.206697730455717	-1.13023176569376	0.25837857790193	0.999976685196759
MOB3C	3.16465673577056	0.22619460199825	0.653373883475242	0.346194740437343	0.729196367149421	0.999976685196759
ATPAF1	9.69769414478492	0.350316661801962	0.397814526732563	0.880602990240898	0.378532739561817	0.999976685196759
TEX38	0.0249154316044347	-0.219096536442867	4.06036300210805	-0.0539598396323474	0.956967160930069	0.999976685196759
EFCAB14-AS1	0.699500736358818	-0.628813322667941	1.29294281574976	-0.486342717565046	0.626724196901051	0.999976685196759
EFCAB14	19.0692550591191	0.374402142991954	0.267976274035677	1.39714661060668	0.16236948778212	0.999976685196759
CYP4B1	0.0651535746143183	-0.138468470286179	4.0615835984739	-0.0340922369142438	0.97280359893322	0.999976685196759
CYP4X1	0.539160124475839	1.36704656487032	1.53113094991399	0.892834518789602	0.371945797817201	0.999976685196759
CYP4A22-AS1	0.667454349070229	0.243948528676757	1.50234798196738	0.162378178427941	0.871008053873716	0.999976685196759
LINC00853	0.0433983655664619	-0.206579906394573	4.06231901682931	-0.0508527039700125	0.95944289347615	0.999976685196759
TAL1	23.8509712331667	-0.837509660645941	0.345833902748844	-2.4217106940327	0.0154476431973755	0.999976685196759
AL135960.1	1.26049021815086	-1.92220027501481	0.993751849813166	-1.93428598434931	0.0530779755085015	0.999976685196759
STIL	1.17490434638459	0.250378524578475	0.92402494342028	0.270965114482406	0.78641786343921	0.999976685196759
CMPK1	18.0760748840183	0.114838137313688	0.249061281485375	0.461083861083527	0.644738440121049	0.999976685196759
LINC01389	0.280958555080918	-0.910168531619476	2.38333791319588	-0.381888160541619	0.702544322467404	0.999976685196759
FOXD2-AS1	0.0433983655664619	-0.206579906394573	4.06231901682931	-0.0508527039700125	0.95944289347615	0.999976685196759
FOXD2	0.0690051780794314	0.838476177873368	4.06231751275444	0.206403407720053	0.836475809167706	0.999976685196759
TRABD2B	0.0374650273138413	0.313198646455887	4.06231587926162	0.0770985456977352	0.938545149923718	0.999976685196759
AL109659.1	0.664523619260229	0.420671587567598	2.23923962816038	0.187863586494847	0.850983588216967	0.999976685196759
SLC5A9	1.02426199082258	0.442868659385178	1.17447578810127	0.377077725970959	0.706115843616707	0.999976685196759
AL109659.2	0.184745932071172	0.679710326239307	4.05852164758667	0.167477319393746	0.866994491980511	0.999976685196759
SPATA6	108.104738149339	1.46240612514979	0.569291861069648	2.56881614713772	0.0102046581871655	0.999976685196759
AGBL4	17.5026579154471	0.241637769279684	0.4243347148347	0.569450862331199	0.569050208239876	0.999976685196759
BEND5	0.690318954993021	0.378378882950231	1.41278319543041	0.267825158293277	0.788833904424226	0.999976685196759
AL645507.1	0.0249154316044347	-0.219096536442867	4.06036300210805	-0.0539598396323474	0.956967160930069	0.999976685196759
AC099788.1	0.311969089406592	-1.16174197923642	2.78664255621223	-0.416896661771909	0.676753995376679	0.999976685196759
ELAVL4	21.6593890803619	-0.474556601950416	0.316121747220342	-1.50118302876405	0.133308228266992	0.999976685196759
AL592182.1	0.0374650273138413	0.313198646455887	4.06231587926162	0.0770985456977352	0.938545149923718	0.999976685196759
LINC02808	0.0504723713677509	0.66181294828373	4.06231901682931	0.162915060472105	0.870585312709181	0.999976685196759
FAF1	112.561766506445	0.151670952128199	0.145619759212202	1.04155475155799	0.297618156359224	0.999976685196759
AL049637.1	0.332592124444361	0.356402680152673	2.11980574749009	0.168129877265718	0.866481105243613	0.999976685196759
CDKN2C	0.827712833885154	1.50669522740413	1.51847725153608	0.992240895199433	0.32108002767162	0.999976685196759
LINC01562	0.244941655141868	0.124672061246802	4.06158658106182	0.0306954089882306	0.975512452535529	0.999976685196759
RNF11	18.8801318510888	-0.133299407998174	0.369152750624146	-0.361095529622352	0.718028034972319	0.999976685196759
AL162430.2	0.0725656695414112	1.44867008527357	4.05205607549201	0.357514816745884	0.720706436003873	0.999976685196759
TTC39A	0.273086293603941	1.15063746153988	3.41708529586119	0.336730681828032	0.736319931979175	0.999976685196759
EPS15	100.761404973133	0.31124650746972	0.184745239780774	1.68473357061355	0.0920399864955421	0.999976685196759
AC104170.2	0.100246743852853	0.974262169829728	4.06231704365093	0.239829181071039	0.810462683828361	0.999976685196759
AC104170.1	0.381728923349277	-0.15468322662925	1.66652757382732	-0.0928176821425204	0.92604840333369	0.999976685196759
OSBPL9	42.9623490721526	-0.163391190196748	0.188659027325583	-0.866066111507995	0.386453907964872	0.999976685196759
NRDC	49.0227995381636	-0.055797298991564	0.221023294454261	-0.252449856606001	0.800693367705348	0.999976685196759
AL050343.2	0.06308030153118	1.25872890734002	4.05931194101424	0.310084301386684	0.756496849975782	0.999976685196759
AL050343.3	0.0504723713677509	0.66181294828373	4.06231901682931	0.162915060472105	0.870585312709181	0.999976685196759
RAB3B	1.44175154289717	0.59207588863966	1.22164203447569	0.484655792720631	0.627920529902511	0.999976685196759
TXNDC12	8.33459945381999	0.287895105879533	0.358094851867289	0.803963263862358	0.421418191449948	0.999976685196759
KTI12	0.282074516913152	0.334517414372782	2.4142728504627	0.138558247179341	0.889799238888997	0.999976685196759
AL445685.1	0.582666772600347	0.283044792837296	1.47904151043662	0.191370418504171	0.848235394356133	0.999976685196759
BTF3L4	21.2260045731618	0.137114709461607	0.236677266848649	0.579331979312106	0.562365191401838	0.999976685196759
ZFYVE9	15.2911220087391	-0.151835827450173	0.354324310337771	-0.428522184394941	0.668270985701779	0.999976685196759
CC2D1B	4.45499197984492	-0.683719419216868	0.597293428393069	-1.1446960350063	0.252335094491318	0.999976685196759
AL513218.2	0.0658085255101188	0.30616207792199	4.06102951296464	0.0753902617414089	0.939904207164747	0.999976685196759
ORC1	0.277728141855407	-0.147129261433876	2.3811174647855	-0.0617900055792205	0.950730062672249	0.999976685196759
PRPF38A	4.81445815540291	-0.313821402916688	0.490559357702437	-0.639721570874703	0.522353629115881	0.999976685196759
TUT4	70.8945055760146	-0.0362339955312266	0.17005912197356	-0.213067050509999	0.831274664416178	0.999976685196759
GPX7	1.42362850403804	0.344247468314903	0.933892039128036	0.368615914786385	0.71241403141941	0.999976685196759
SHISAL2A	4.77846119615667	-0.671244101020932	0.619556353731894	-1.08342703125825	0.278618922836181	0.999976685196759
COA7	0.871964873971194	-0.435063373557335	1.13981733130085	-0.381695699486167	0.702687090324049	0.999976685196759
ZYG11B	21.084864676062	0.313755569467309	0.252688991227432	1.24166695170711	0.214359468187127	0.999976685196759
ZYG11A	0.090762099215123	0.400638072680633	4.06231901682931	0.0986229961312434	0.921437610758805	0.999976685196759
ECHDC2	9.09514587783662	0.0216433730440918	0.357914180843817	0.0604708452542043	0.951780635459858	0.999976685196759
SCP2	23.2547463834512	-0.270200014395567	0.302644323187805	-0.89279723323241	0.371965768285517	0.999976685196759
PODN	0.074746918771394	0.837075447984671	4.06089779574439	0.20613063664441	0.836688868033939	0.999976685196759
SLC1A7	0.119714147270053	0.164987450202799	4.05999301981001	0.0406373728717691	0.96758498950965	0.999976685196759
CPT2	1.76020050164343	0.481277133012039	0.868203331188144	0.554336888287916	0.579348309350781	0.999976685196759
AL606760.2	0.516806053056362	0.827636310124903	1.64478622598414	0.503187768142754	0.614832263853612	0.999976685196759
CZIB	4.61294198008943	0.700635998495224	0.663802850108145	1.05548808412178	0.291202156394045	0.999976685196759
MAGOH	6.10485725041755	-0.126507642229749	0.417441629180981	-0.303054686898277	0.761848185822825	0.999976685196759
AL606760.1	0.517873747757888	-0.772107031061704	1.75540270448814	-0.439846098611797	0.660048577217127	0.999976685196759
LRP8	7.30662785713115	-0.0216861476321121	0.479589557977075	-0.0452181397017588	0.96393343564711	0.999976685196759
LINC01771	0.508845061779866	-0.493235587094304	1.99334538320411	-0.247441106418535	0.804566864702556	0.999976685196759
AC119428.2	0.230323338923271	1.60081632350196	4.04906931346744	0.39535414179687	0.69258154762454	0.999976685196759
LINC02812	0.873724182150667	-0.409199032090831	1.44655235226958	-0.282878826645171	0.777269725841737	0.999976685196759
GLIS1	1.2541528959377	0.119147316273888	1.33683682706117	0.0891262971381592	0.928981538461318	0.999976685196759
NDC1	7.26662490821556	-0.354109483261765	0.492294669737876	-0.719303914970909	0.471953684247474	0.999976685196759
YIPF1	8.85816967662955	-0.127016037108681	0.444377685046757	-0.285829017483891	0.775009082139154	0.999976685196759
DIO1	0.569618257090799	-0.688938186717532	1.49337730203827	-0.461328952688124	0.644562615855066	0.999976685196759
HSPB11	14.3634191781284	0.144611046288302	0.30172604545433	0.479279294800525	0.631739949923299	0.999976685196759
LRRC42	1.7158259280073	-0.151342449814901	0.906838801932433	-0.166890134710157	0.867456495647035	0.999976685196759
TMEM59	23.4034931064833	-0.0688538953809772	0.292019717316292	-0.235785090177319	0.813599438322107	0.999976685196759
TCEANC2	5.42429735291691	-0.888109704000783	0.49772945806588	-1.78432216459897	0.0743713306564999	0.999976685196759
CDCP2	0.181565946203504	0.925116032576065	3.79722179205429	0.243629706990484	0.807517618570739	0.999976685196759
CYB5RL	1.70375517722947	-1.03609594017955	0.765797558459251	-1.35296323255996	0.176067376719104	0.999976685196759
MRPL37	3.06253452026883	0.127713744419678	0.640699862421395	0.199334746127477	0.84200090103011	0.999976685196759
SSBP3	14.4531943767406	-0.5013275869198	0.294615808613188	-1.70163165812331	0.088824439036483	0.999976685196759
SSBP3-AS1	0.043402535182632	0.268473536256655	4.06231876117901	0.0660887419328796	0.947307173892262	0.999976685196759
ACOT11	2.29049791417509	0.543873936945208	0.92811710008277	0.585997108443218	0.557877457984914	0.999976685196759
FAM151A	0.149924658550736	-0.704310529871639	4.05650781460267	-0.173624842367184	0.862160307159845	0.999976685196759
AL590093.1	0.0257305268935457	0.1384491555231	4.06161239530358	0.0340872397580793	0.972807583770889	0.999976685196759
MROH7	1.92302750433176	-0.0969157257538948	0.857084888328682	-0.11307599407438	0.909970306862335	0.999976685196759
TTC4	4.46850674589721	-0.0136230018763358	0.507084426326982	-0.0268653525311608	0.978567128211616	0.999976685196759
PARS2	0.30445500104398	1.54258140809851	2.80206029096364	0.550516851144558	0.581964922126515	0.999976685196759
LEXM	0.178546103119939	1.03039220031797	3.83699577947086	0.268541395284011	0.788282615741314	0.999976685196759
DHCR24	2.27894947381539	-0.709835201397306	0.651227388531564	-1.08999592753292	0.275714937996044	0.999976685196759
AC096536.3	0.0814241729288592	0.926232524457718	4.05973890406212	0.228150761993818	0.81952903818107	0.999976685196759
AL590440.2	0.0504723713677509	0.66181294828373	4.06231901682931	0.162915060472105	0.870585312709181	0.999976685196759
USP24	84.8730439035025	0.167694612010119	0.224918247812922	0.745580288130295	0.455920994092164	0.999976685196759
MIR4422HG	0.549855399903821	-0.464055534470825	2.03305353545475	-0.228255442553817	0.819447661907888	0.999976685196759
AL603840.1	0.267354492116448	0.162344686433876	2.38520924148392	0.068063079586626	0.945735420394486	0.999976685196759
AC119674.1	0.324604246861684	0.00114500250396395	2.37158414089359	0.000482800708699511	0.999614780783549	0.999976685196759
LINC01767	0.0374650273138413	0.313198646455887	4.06231587926162	0.0770985456977352	0.938545149923718	0.999976685196759
PLPP3	2.21745864102659	0.538358672691855	0.868611638729803	0.619792147246741	0.535394639339937	0.999976685196759
PRKAA2	3.19375679794724	-0.0273108153689677	0.883995178099904	-0.0308947560411706	0.975353472001454	0.999976685196759
FYB2	0.0504723713677509	0.66181294828373	4.06231901682931	0.162915060472105	0.870585312709181	0.999976685196759
AL161740.1	0.0249154316044347	-0.219096536442867	4.06036300210805	-0.0539598396323474	0.956967160930069	0.999976685196759
DAB1	25.3478234293518	0.12494741628443	0.420183405257767	0.297363995628955	0.766188628423169	0.999976685196759
DAB1-AS1	0.043402535182632	0.268473536256655	4.06231876117901	0.0660887419328796	0.947307173892262	0.999976685196759
AL445193.2	0.0343482646183561	0.875074047550665	4.06219321054474	0.215419110366077	0.82944057182699	0.999976685196759
OMA1	3.80392888785594	-0.265235035542069	0.702629935367303	-0.377488948579192	0.705810275727631	0.999976685196759
AL035411.3	0.182381991651436	0.569162847374776	3.80364755057326	0.149636063753855	0.881051753744357	0.999976685196759
MYSM1	30.1099648368274	0.113438348392263	0.234988860301614	0.482739259412814	0.62928088377593	0.999976685196759
AL136985.3	0.043402535182632	0.268473536256655	4.06231876117901	0.0660887419328796	0.947307173892262	0.999976685196759
JUN	11.168607446036	-0.498821750209833	0.478309004160536	-1.04288597093274	0.29700110785283	0.999976685196759
LINC01135	2.49403609596908	-0.0297441819247158	0.703712693225188	-0.0422675080484838	0.966285446948777	0.999976685196759
AL136985.1	0.13812560883507	0.0923300421613768	4.06171490699187	0.0227317879948785	0.981864219229209	0.999976685196759
LINC02777	0.294400085635682	1.0376693586484	2.76363917470868	0.375472083383601	0.70730940452115	0.999976685196759
LINC01358	2.12153903908178	0.554633380569677	1.04720051977437	0.529634363330129	0.596365464211468	0.999976685196759
AC093425.1	0.134732584627503	-1.34485854089212	4.04727366469332	-0.332287522987164	0.739672160387347	0.999976685196759
AC093424.1	0.0433983655664619	-0.206579906394573	4.06231901682931	-0.0508527039700125	0.95944289347615	0.999976685196759
FGGY	19.2487717489934	-0.306646206413685	0.370074046413413	-0.828607705364802	0.407326426437404	0.999976685196759
AL035416.1	0.114918916033389	-0.417338014125838	4.05913955798397	-0.102814403930747	0.918110273166566	0.999976685196759
HOOK1	2.26197040606456	-0.226285612024388	0.800810596003124	-0.282570701678759	0.777505942028985	0.999976685196759
CYP2J2	0.374201963380356	1.26145285102473	2.2593976186612	0.55831379151944	0.576630128954983	0.999976685196759
C1orf87	0.100767052074962	0.106231596960923	4.06025421733704	0.026163779722787	0.979126705579988	0.999976685196759
LINC02778	0.0343482646183561	0.875074047550665	4.06219321054474	0.215419110366077	0.82944057182699	0.999976685196759
LINC01748	1.35438029997401	0.70687390217433	1.48217274805569	0.476917351976418	0.633420975342097	0.999976685196759
AC099792.1	0.646168182210601	-1.8304867572115	1.40847030998359	-1.29962750669046	0.193728667392156	0.999976685196759
NFIA	114.420932412597	0.122690614972518	0.23926563574304	0.512779925924179	0.608105273296232	0.999976685196759
NFIA-AS2	0.261698775217495	0.280466060341073	2.81848131327095	0.0995096398264152	0.920733634415515	0.999976685196759
NFIA-AS1	0.0257305268935457	0.1384491555231	4.06161239530358	0.0340872397580793	0.972807583770889	0.999976685196759
AC099791.3	0.14522141221552	-0.24848891605332	4.00718242049139	-0.0620108819560174	0.950554166133027	0.999976685196759
TM2D1	26.2035770051144	-0.199957902886947	0.252848583391601	-0.7908207362873	0.429048607541622	0.999976685196759
AC099791.2	1.31463327594088	0.602305849039822	0.952421952499881	0.632393916854722	0.527129507927312	0.999976685196759
PATJ	7.73285307063039	0.122502578660977	0.535978675297554	0.228558680236613	0.819211942845915	0.999976685196759
L1TD1	0.114391167913384	-0.203253277959767	4.06231614992368	-0.050033840414805	0.960095421331416	0.999976685196759
KANK4	0.106343099566942	-0.0985439813611333	4.06231757536699	-0.0242580693244375	0.980646759111526	0.999976685196759
USP1	5.63493366517085	-0.0211760286833476	0.429022277632456	-0.0493588090581373	0.960633353735975	0.999976685196759
DOCK7	36.5859714753703	-0.182369273967535	0.255191959686671	-0.714635657767003	0.474834205249015	0.999976685196759
ANGPTL3	0.0410255187758212	0.920027194497773	4.06166751811253	0.226514649560807	0.820801166605188	0.999976685196759
AC103923.1	0.579581410329589	1.31366706884752	1.67799152545733	0.782880633732337	0.43369721097709	0.999976685196759
ATG4C	53.3736830277768	-0.38314760443946	0.29987521415166	-1.27769014029177	0.20135870308605	0.999976685196759
LINC00466	0.0889189011246413	0.193232885466664	4.06043708610299	0.0475891834719004	0.962043652602541	0.999976685196759
ALG6	9.4068956290783	0.348980599184506	0.365949540422517	0.953630379700933	0.340270772312428	0.999976685196759
ITGB3BP	11.2639464890247	-0.471116201607867	0.447285608375001	-1.05327824724664	0.292213485528779	0.999976685196759
BX004807.1	0.399121041857793	-0.256439847633138	2.02819673272952	-0.126437363543143	0.899385727630768	0.999976685196759
EFCAB7	5.13917613120824	-0.237480487494464	0.482689956776333	-0.491993844414101	0.62272369511749	0.999976685196759
DLEU2L	0.628343798175183	1.37427099460098	1.28647195865567	1.06824792048873	0.28540869381987	0.999976685196759
PGM1	3.86833168454678	-0.626198795704053	0.68679924561156	-0.911763953885032	0.361892989404912	0.999976685196759
ROR1	1.38365658339649	2.70125127776293	1.17128311139806	2.30623258499705	0.0210976397583476	0.999976685196759
ROR1-AS1	0.0938707369342127	0.124907819430465	4.06231901682931	0.0307479099777736	0.975470582570076	0.999976685196759
UBE2U	0.0230204218901443	0.0823289263369496	4.0612284652252	0.0202719268423094	0.9838264503185	0.999976685196759
CACHD1	1.4518374542747	-0.743301055673641	1.06381525611789	-0.698712536221862	0.484731697896712	0.999976685196759
RAVER2	1.79900233237038	-1.38471376860945	0.984938173811514	-1.40588902474039	0.159757080857701	0.999976685196759
JAK1	71.5495968280282	0.036412676065442	0.316752110323246	0.114956380332503	0.908479696211673	0.999976685196759
LINC01359	0.528989751912927	1.57441180195272	1.72094632994537	0.914852354519792	0.36026914560929	0.999976685196759
AL357078.2	0.03154015076559	0.85619009800903	4.06231901682931	0.210763875131918	0.83307152877783	0.999976685196759
AK4	3.02757359186308	-0.233563113297941	0.801095057736923	-0.291554804941316	0.770627035114193	0.999976685196759
DNAJC6	13.1573820764174	0.207600185889334	0.457435238966657	0.453835140375939	0.649947489185834	0.999976685196759
AL139294.1	0.473210719250871	1.05751876866307	1.89185018998594	0.558986527718101	0.576170914690383	0.999976685196759
LEPROT	12.0387489555722	0.460993038053641	0.33878892684968	1.3607086935819	0.173605766167642	0.999976685196759
LEPR	18.2393236135485	-0.208960822198406	0.417574285222819	-0.500415925005783	0.61678224236469	0.999976685196759
AC119800.1	0.065940950380256	0.388147638619103	4.05842840728393	0.095639888071567	0.923806584288719	0.999976685196759
AL513493.1	0.538679084716921	0.0901897932451044	2.19440116399742	0.0410999568924811	0.967216208970807	0.999976685196759
PDE4B	133.341546697503	0.078314042031483	0.367658503224931	0.21300756366179	0.831321063116555	0.999976685196759
AL590783.1	0.169296295271791	-0.176607420619811	4.05584052698216	-0.0435439755199693	0.965267910354027	0.999976685196759
SGIP1	9.58771425945242	0.0222757504446692	0.466370994874162	0.0477640133916984	0.961904316957972	0.999976685196759
TCTEX1D1	1.64188461359919	-0.423553177537467	0.964462209083052	-0.439159952094083	0.660545641005394	0.999976685196759
WDR78	1.49470274909874	-1.1745177378443	1.20280827742886	-0.976479593535034	0.328826855558451	0.999976685196759
MIER1	43.7968486105733	0.2255442255586	0.201085606438128	1.12163286847683	0.262018570489587	0.999976685196759
SLC35D1	9.14219744581389	-0.407899707435127	0.434704560876627	-0.938337768098302	0.348070856282116	0.999976685196759
C1orf141	0.103363506548338	0.408287628532931	4.06227427847907	0.100507154501098	0.919941703130524	0.999976685196759
IL23R	0.224864854046536	0.553254469741683	3.62096069321348	0.152792177716431	0.878562166581222	0.999976685196759
IL12RB2	1.93321351651082	0.914764169233123	0.93235380736029	0.981134159598739	0.326526587080476	0.999976685196759
SERBP1	24.9967007435901	0.0160444768906319	0.266716713685441	0.0601554985772449	0.952031788480986	0.999976685196759
GADD45A	1.70105668079754	0.37940449690267	1.04546429349918	0.362905265403949	0.716675653296368	0.999976685196759
GNG12	1.65682035909312	0.624623425824336	0.917970582935064	0.68043947969139	0.49622623018551	0.999976685196759
GNG12-AS1	4.04830930204043	-0.310497510734188	0.770378652994908	-0.40304532002166	0.686914884956361	0.999976685196759
DIRAS3	0.549392074780335	0.707482387913668	2.00193835110499	0.353398688587571	0.723789568835643	0.999976685196759
WLS	20.9883597157809	-0.346278435434844	0.479328658207224	-0.722423809855201	0.470033952601036	0.999976685196759
DEPDC1	0.20541152723331	0.113631908201066	3.69584055707272	0.0307458902640183	0.975472193306946	0.999976685196759
AL033530.1	0.228875885234121	-0.88696461339955	2.92278088967029	-0.303465995872036	0.761534757745082	0.999976685196759
LINC01707	0.0814241729288592	0.926232524457718	4.05973890406212	0.228150761993818	0.81952903818107	0.999976685196759
LRRC7	17.1329257664419	-0.176925253003459	0.4283566141189	-0.413032616217171	0.679582717356347	0.999976685196759
LRRC40	18.2910891116704	0.0420249290035341	0.273027719035893	0.153921840434118	0.87767136314169	0.999976685196759
SRSF11	72.4823582083501	0.0872057533760047	0.223024562544374	0.391014121409403	0.695786797811764	0.999976685196759
AL353771.1	0.0688780722531005	-0.0988633001581967	4.06169443759987	-0.0243404080924947	0.98058108167234	0.999976685196759
ANKRD13C	29.8590465286335	0.279635507864781	0.225933186220275	1.23769116234278	0.215830597328478	0.999976685196759
HHLA3	1.33534081922451	0.530548236676455	0.960165966808461	0.552558885668452	0.580565501737822	0.999976685196759
CTH	1.08980956779455	0.551113741232036	1.38537304237097	0.39780891094058	0.690771048251535	0.999976685196759
AL354872.2	0.131159134036601	0.309675242158562	4.06231391025043	0.0762312438182483	0.939235126029642	0.999976685196759
LINC01788	0.0433983655664619	-0.206579906394573	4.06231901682931	-0.0508527039700125	0.95944289347615	0.999976685196759
PTGER3	0.590652719299444	-1.15288537148008	1.5019684792969	-0.767582933577785	0.442735004794026	0.999976685196759
ZRANB2-AS1	0.864299737541401	-0.920260585986751	1.3733343929403	-0.670092142683821	0.502799053413052	0.999976685196759
ZRANB2	44.5307608516325	-0.107106600308349	0.188258575106786	-0.568933448304253	0.569401305108652	0.999976685196759
ZRANB2-AS2	8.21061295478907	-0.536826557662876	0.509229386829296	-1.05419398712516	0.291794112378182	0.999976685196759
NEGR1	25.7466288534829	0.14502391021844	0.540517736307759	0.26830555313335	0.788464132102254	0.999976685196759
AL513166.1	4.2324837856022	1.13897274509667	0.604904885378162	1.88289559669307	0.0597145180908139	0.999976685196759
AL583808.1	0.409389277731725	1.91330115589876	2.3553436941347	0.812323552041803	0.416605999674536	0.999976685196759
LINC02796	0.10089968942089	0.155405019394919	4.06059423927167	0.0382714967902809	0.969471216396962	0.999976685196759
LINC02797	0.10089968942089	0.155405019394919	4.06059423927167	0.0382714967902809	0.969471216396962	0.999976685196759
LINC01360	0.0879373986815922	0.644280409516921	4.06231702461267	0.158599244129242	0.873984624355545	0.999976685196759
LINC02238	0.0504723713677509	0.66181294828373	4.06231901682931	0.162915060472105	0.870585312709181	0.999976685196759
LRRIQ3	0.663118375012793	-0.683656169523335	1.31016515383357	-0.521809153237621	0.601803216006601	0.999976685196759
FPGT	13.0700033824031	0.145888373384673	0.367813114778657	0.396637225598836	0.691634997451333	0.999976685196759
TNNI3K	5.69652994132284	0.647777079064058	0.587471275150498	1.1026531959339	0.270177799500728	0.999976685196759
AC093158.1	0.233643705873159	0.748627162171252	4.05862614167205	0.184453343579667	0.853657825514844	0.999976685196759
LRRC53	0.107841057876251	0.981523303214522	4.05412637188245	0.242104762698547	0.808698987870001	0.999976685196759
ERICH3	3.37230046243953	-0.448879666381876	0.609322294801337	-0.736686758734518	0.46131286100145	0.999976685196759
ERICH3-AS1	0.0936119608411469	0.717734204006769	4.049311584905	0.177248450497693	0.859313240109606	0.999976685196759
AC135803.1	0.206101819984823	0.778251938206075	4.0622332856044	0.191582285774679	0.848069419377655	0.999976685196759
CRYZ	3.85674513314141	-0.824177335820094	0.668743443279919	-1.23242679102442	0.217789698234952	0.999976685196759
TYW3	7.24936051818937	-0.297789961295449	0.448620724456549	-0.663790023646783	0.506824711737294	0.999976685196759
SLC44A5	3.70040598932091	-0.387796709747368	0.872993487170829	-0.44421489443653	0.656887224712879	0.999976685196759
ACADM	15.0192707487304	-0.217506070675183	0.32932304190639	-0.660464173463482	0.508956002049856	0.999976685196759
RABGGTB	16.0934090679026	0.118862860202584	0.416803144928807	0.285177455229822	0.775508191648411	0.999976685196759
MSH4	4.62748048105714	-0.580423623936263	0.579448911553205	-1.00168213687803	0.316497136780963	0.999976685196759
AC092813.1	0.425302871041795	-0.406820299032713	2.04018657573561	-0.199403478030449	0.841947140040814	0.999976685196759
AC092813.2	0.043402535182632	0.268473536256655	4.06231876117901	0.0660887419328796	0.947307173892262	0.999976685196759
ST6GALNAC3	625.425561509998	0.0230912972561909	0.271913746604981	0.0849214044692503	0.932323874948169	0.999976685196759
AC104458.1	0.377739486730448	-1.20484325413118	1.97329764018902	-0.610573503759815	0.541481968302888	0.999976685196759
ST6GALNAC5	5.58176314015386	-0.124527196562623	0.70170585859267	-0.17746352697179	0.85914431174779	0.999976685196759
AL035409.1	0.305619029611337	0.800624424155546	2.77639496975433	0.288368345598317	0.773064795587064	0.999976685196759
PIGK	17.2415590981145	-0.0671794136517412	0.294874886012337	-0.227823449328712	0.819783496096212	0.999976685196759
AC093433.2	0.0658085255101188	0.30616207792199	4.06102951296464	0.0753902617414089	0.939904207164747	0.999976685196759
AK5	15.360900297875	0.35153598423268	0.424683262881528	0.827760392174311	0.407806209773757	0.999976685196759
AC095030.1	0.0811035173923943	1.0799287153075	4.06166468134792	0.265883276939816	0.790329104738983	0.999976685196759
AC093575.1	0.195460723842955	-1.34598664460901	4.0366929640346	-0.333437954434791	0.738803717242642	0.999976685196759
AC118549.1	65.2626168719563	-0.189612979164079	0.221749950819739	-0.855075631192433	0.392509279296968	0.999976685196759
USP33	43.1151269031369	0.406777003450353	0.182954254896807	2.22338094120735	0.0261901237395771	0.999976685196759
MIGA1	28.2751793079576	-0.0243266056819113	0.210546356333605	-0.11554037840183	0.908016817426959	0.999976685196759
NEXN-AS1	0.169479488689123	0.00805353104417821	4.05544498260946	0.00198585631877965	0.998415516944708	0.999976685196759
NEXN	0.746380114366412	0.41956946699373	1.33022241340089	0.315413018730487	0.752448083428373	0.999976685196759
FUBP1	51.9342576798248	0.170817445815097	0.196558813580545	0.869039870069729	0.384825323644984	0.999976685196759
DNAJB4	4.69165778206503	-0.623043825507252	0.644380512662151	-0.966888062665412	0.333599994800543	0.999976685196759
GIPC2	3.98193675444168	0.635295575482874	0.698915043475453	0.908973961017891	0.363363870803117	0.999976685196759
AC103591.3	6.33689559201257	-0.729239936814246	0.751012164216226	-0.971009487676272	0.331543554004423	0.999976685196759
AC103591.4	0.040077998616573	0.494398318929827	4.06231901682931	0.121703469590065	0.903133865331806	0.999976685196759
AC096531.2	0.0992233201514409	0.199597537987125	4.06145823551522	0.0491443039452565	0.960804296598245	0.999976685196759
PTGFR	0.224392532428103	-0.60658638246346	4.05406486436183	-0.14962424202824	0.881061081113982	0.999976685196759
IFI44L	55.9113371355357	1.03815839919797	0.494176287687635	2.10078553962141	0.0356597963829752	0.999976685196759
IFI44	22.7756393657942	0.777110900632038	0.384061297960465	2.02340330764605	0.0430315834574767	0.999976685196759
ADGRL4	0.409438767135196	0.648521098064094	2.02758321384537	0.319849313032216	0.749082563228413	0.999976685196759
AL353651.1	0.03154015076559	0.85619009800903	4.06231901682931	0.210763875131918	0.83307152877783	0.999976685196759
LINC02792	0.114261082490242	0.853901451630566	4.06231901682931	0.210200490924774	0.833511196420422	0.999976685196759
AC099671.1	0.0506459584979805	-0.396573256295955	4.05851766249525	-0.0977138180180136	0.922159542876242	0.999976685196759
AL136234.1	0.0257305268935457	0.1384491555231	4.06161239530358	0.0340872397580793	0.972807583770889	0.999976685196759
LINC01781	0.0630984205067173	0.251624959913928	4.05995017818155	0.0619773516596774	0.950580868078063	0.999976685196759
ADGRL2	7.72350469447459	-0.914051146211645	0.762749040713829	-1.1983642029313	0.230775262058032	0.999976685196759
AL138799.4	0.156074565641036	-0.218335045941374	4.05828463684265	-0.0537998355165248	0.957094640570205	0.999976685196759
AC117944.1	0.0343482646183561	0.875074047550665	4.06219321054474	0.215419110366077	0.82944057182699	0.999976685196759
AL157944.1	1.81005549596113	-0.490957161072708	1.04747220761362	-0.468706622957779	0.639279352293702	0.999976685196759
LINC01362	0.483468050114507	-1.17663591503266	1.94452906561795	-0.605100708360324	0.545112083616333	0.999976685196759
LINC01361	0.040398654153038	0.309166472809904	4.06231901682931	0.0761059068795666	0.93933484076282	0.999976685196759
LINC01712	0.151726109804083	0.861511257985259	4.06059809027853	0.212163636693767	0.831979374640803	0.999976685196759
LINC01725	1.01069183640248	1.59300361097511	1.32926006663167	1.19841380250877	0.230755961715157	0.999976685196759
AL035706.1	0.0759842578164554	0.707548748219095	4.06231901682931	0.174173605097944	0.861729028540922	0.999976685196759
TTLL7	12.5228606247496	0.778907522027075	0.427255901135645	1.82304684372232	0.068296296401863	0.999976685196759
TTLL7-IT1	0.0753737833941773	1.33459017098367	4.05127190899654	0.329424980836262	0.741834488578673	0.999976685196759
AL359504.2	0.0343482646183561	0.875074047550665	4.06219321054474	0.215419110366077	0.82944057182699	0.999976685196759
PRKACB	51.636273404115	-0.0822313802453516	0.23968407029935	-0.343082375656629	0.73153648956121	0.999976685196759
SAMD13	1.31868871135564	-1.20727078344341	1.22749583097194	-0.983523326908152	0.325349940327585	0.999976685196759
DNASE2B	0.0343482646183561	0.875074047550665	4.06219321054474	0.215419110366077	0.82944057182699	0.999976685196759
RPF1	6.56488173047473	-0.139971577778917	0.477747727568722	-0.292982194789786	0.769535761325597	0.999976685196759
GNG5	11.2736616071189	0.154783349974643	0.43234434318718	0.358009425620335	0.720336259818717	0.999976685196759
SPATA1	9.14207968853719	-0.0921144023980472	0.40196711510818	-0.229159050419477	0.818745298740881	0.999976685196759
CTBS	19.3570224752102	-0.546982077802551	0.305132605737625	-1.79260448577851	0.0730361886429339	0.999976685196759
AL359762.1	1.89351662515256	1.70050058939789	1.03036331238203	1.650389303426	0.098863337466165	0.999976685196759
SSX2IP	8.42246402553367	0.268872019174405	0.441861844513815	0.608497933262935	0.542857276284446	0.999976685196759
LPAR3	0.164706522187194	0.395490064421077	3.9074251433925	0.10121500730215	0.919379783793126	0.999976685196759
MCOLN2	0.747903907216755	0.246714762493896	1.30382394616968	0.189223984740182	0.849917270126256	0.999976685196759
WDR63	0.417341941535726	1.05957873131579	1.97075193758476	0.537652005363165	0.590817319557014	0.999976685196759
MCOLN3	0.0249154316044347	-0.219096536442867	4.06036300210805	-0.0539598396323474	0.956967160930069	0.999976685196759
SYDE2	0.366909830460009	1.71280512506762	1.98412731809794	0.863253637730052	0.387998028721633	0.999976685196759
C1orf52	11.0843421541288	0.14297449669142	0.319145045651522	0.44799221745568	0.654158813292324	0.999976685196759
BCL10	4.73841005009251	-0.210109943582507	0.520626935710112	-0.403571020189201	0.686528199756793	0.999976685196759
AL078459.1	3.16239415106132	0.0213234862806298	0.780581977518162	0.027317420712719	0.978206562333913	0.999976685196759
DDAH1	4.44781736987858	0.363561481626065	0.670875562298758	0.541920889740446	0.587873005335705	0.999976685196759
AC092807.3	0.03154015076559	0.85619009800903	4.06231901682931	0.210763875131918	0.83307152877783	0.999976685196759
CCN1	0.909861128800063	1.64645376686197	1.77429690452135	0.927947156232083	0.353434981621259	0.999976685196759
ZNHIT6	17.8707250357631	-0.0317856007789368	0.277473975819168	-0.114553448427364	0.908799079487529	0.999976685196759
COL24A1	0.951479155726295	0.176891749160037	1.06908713037834	0.165460554274409	0.868581494978767	0.999976685196759
LINC02795	0.203465634121902	0.796326335470035	3.00515475454322	0.26498679785663	0.791019632169623	0.999976685196759
ODF2L	22.7232437947425	0.32862323088956	0.280345837380865	1.17220656443387	0.241114133523376	0.999976685196759
CLCA2	0.0230204218901443	0.0823289263369496	4.0612284652252	0.0202719268423094	0.9838264503185	0.999976685196759
CLCA1	0.0651535746143183	-0.138468470286179	4.0615835984739	-0.0340922369142438	0.97280359893322	0.999976685196759
CLCA4	0.142101377495794	0.572632844013977	4.06106079411201	0.141005730533317	0.887865415266453	0.999976685196759
CLCA4-AS1	0.576765857614638	-1.91628930484442	1.41089062900443	-1.35821251162226	0.174396261640633	0.999976685196759
AL049597.2	0.271605859552409	-0.459416324339744	3.46577481716513	-0.132558042162569	0.894542917000243	0.999976685196759
SH3GLB1	30.1861071470787	0.421383328532559	0.276340321191199	1.52487095157208	0.127291288509323	0.999976685196759
AL355981.1	0.0688780722531005	-0.0988633001581967	4.06169443759987	-0.0243404080924947	0.98058108167234	0.999976685196759
SELENOF	26.9625507763611	0.298898255986003	0.222428235627037	1.34379637164047	0.179014243133845	0.999976685196759
HS2ST1	41.7134843586381	-0.0412725702942824	0.424633789096242	-0.0971956809704752	0.922570997893464	0.999976685196759
AL121989.1	0.278342876646444	-0.612912349017234	2.41104369862066	-0.254210385887189	0.799333027331774	0.999976685196759
LINC01140	0.277830045579404	-1.22176352451112	2.47991542053485	-0.492663384563181	0.622250453520973	0.999976685196759
LINC02801	0.229712864500992	2.0456068737663	3.54264423723481	0.577423736842114	0.56365324304009	0.999976685196759
LMO4	25.653750446897	-0.216119910030199	0.272832419018898	-0.79213427351252	0.428282387607095	0.999976685196759
LINC01364	0.0649934302210078	-0.0790973062534251	4.06231901682931	-0.0194709735807902	0.984465392379287	0.999976685196759
PKN2-AS1	2.50579679793129	0.771696578812567	0.658672810551003	1.17159318929077	0.241360423773805	0.999976685196759
PKN2	153.27611965978	-0.213558840766546	0.178632199501652	-1.19552265136035	0.231882891661812	0.999976685196759
GTF2B	18.6184280758511	-0.30244953646495	0.25503683059269	-1.1859053288973	0.23565968848848	0.999976685196759
KYAT3	18.6785215761675	-0.296474408825709	0.291641395229807	-1.01657176818844	0.309357190168822	0.999976685196759
RBMXL1	3.27700048426868	0.592713128052743	0.63121688025191	0.939000756469313	0.347730355949213	0.999976685196759
GBP3	3.03338937709881	0.278940460254624	0.589782083647764	0.472955126967227	0.636245193769552	0.999976685196759
GBP1	2.51216681356421	0.209871030573138	0.889187367673513	0.236025654662918	0.813412762944877	0.999976685196759
GBP2	4.34529413858327	1.12343775546358	0.692326516346153	1.62269930291371	0.104653700490771	0.999976685196759
AC104459.1	0.134637479616968	1.05276712946442	4.04153596169993	0.260486889004847	0.794488227398606	0.999976685196759
GBP7	0.0374650273138413	0.313198646455887	4.06231587926162	0.0770985456977352	0.938545149923718	0.999976685196759
GBP4	2.95670911699674	0.657361891916495	0.613151959960041	1.07210273283532	0.283673891534564	0.999976685196759
AC099063.4	0.0913383886772111	-0.524808158454871	4.05901879446669	-0.129294340585537	0.897124749406097	0.999976685196759
GBP5	1.25150092714629	0.0890176634964304	1.07131163769295	0.0830922211282315	0.933778211098061	0.999976685196759
AC099063.1	0.115729342443366	-0.527082384113107	4.05709731938787	-0.129916130331483	0.89663278228877	0.999976685196759
GBP6	0.0343482646183561	0.875074047550665	4.06219321054474	0.215419110366077	0.82944057182699	0.999976685196759
AL596214.1	1.32026112824833	-1.53914914475526	1.0053328398639	-1.53098464878917	0.125773186701415	0.999976685196759
LRRC8B	20.7074732138322	0.134469863302921	0.375820106078592	0.357803803277095	0.720490144157675	0.999976685196759
LRRC8C-DT	6.72425964106099	-0.310706017901558	0.446640008133125	-0.695652006635619	0.486646788349532	0.999976685196759
AC093423.2	0.0410255187758212	0.920027194497773	4.06166751811253	0.226514649560807	0.820801166605188	0.999976685196759
LRRC8C	72.0194956563833	-0.380015927158566	0.173941904468344	-2.18472902386627	0.0289087208012874	0.999976685196759
AC099568.1	0.162308490077859	1.21576825075956	4.03802728086806	0.301079751620252	0.763353680938161	0.999976685196759
AC099568.2	0.128268874302222	0.829502510527041	4.05013913302377	0.204808398744502	0.837721824861515	0.999976685196759
LRRC8D	71.4113711208159	-0.0311730123456785	0.233519895282481	-0.133491890735775	0.893804377129962	0.999976685196759
ZNF326	21.7004835958531	0.164908124001334	0.278968645232124	0.591134978141063	0.554429985075229	0.999976685196759
AC098656.1	0.151726109804083	0.861511257985259	4.06059809027853	0.212163636693767	0.831979374640803	0.999976685196759
AL627316.1	0.0230204218901443	0.0823289263369496	4.0612284652252	0.0202719268423094	0.9838264503185	0.999976685196759
LINC02609	4.5339036027726	0.698531356400675	0.721564852335105	0.96807841199597	0.333005210491248	0.999976685196759
LINC02788	0.0854008808084204	-0.461786899646262	4.05698946802437	-0.11382501810416	0.909376505901109	0.999976685196759
ZNF644	101.795957474789	-0.0758472808988956	0.16962954728583	-0.447134842440457	0.65477770324829	0.999976685196759
HFM1	0.645089034468576	-0.590826748830654	1.55163214185967	-0.380777590829314	0.703368288774283	0.999976685196759
CDC7	2.12018363631623	0.225060210758465	0.860578052172601	0.26152213641782	0.793689880948373	0.999976685196759
TGFBR3	2.81331740748052	-0.496640929339179	0.701317934633393	-0.708153755683994	0.47884978031662	0.999976685196759
BRDT	0.206097650368653	0.300940700669192	4.06231890933259	0.0740810131813689	0.940945923028825	0.999976685196759
EPHX4	1.78009289559574	-0.922803329731421	0.917001191086088	-1.00632729673825	0.31425815386785	0.999976685196759
BTBD8	19.7446184773293	0.0372210627446857	0.415866891785716	0.0895023467361394	0.928682688644692	0.999976685196759
AC104836.1	0.301957503044056	-0.324287873590396	3.36371158441462	-0.0964077524045008	0.923196735277641	0.999976685196759
C1orf146	0.119386792999087	0.646034142906994	4.06231705907957	0.159030950443186	0.873644489201526	0.999976685196759
GLMN	13.7708912038247	-0.0627840892445208	0.381651934144821	-0.164506147165749	0.86933270793602	0.999976685196759
RPAP2	30.2787672514558	0.153048866221864	0.222941641260126	0.686497441019951	0.492399477451512	0.999976685196759
GFI1	0.194281004066745	0.512896956006484	3.05627804032045	0.167817505226948	0.86672685062682	0.999976685196759
EVI5	105.010809375159	-0.224320433724993	0.147416956352955	-1.52167321368317	0.128090982561825	0.999976685196759
RPL5	68.88038157498	0.458670307952007	0.323748281658769	1.41674978351065	0.156556096186781	0.999976685196759
DIPK1A	22.134551379541	-0.899009893442411	0.273456638538615	-3.28757750496323	0.0010105336880665	0.999976685196759
AC093577.1	0.0230204218901443	0.0823289263369496	4.0612284652252	0.0202719268423094	0.9838264503185	0.999976685196759
MTF2	34.1551991175241	0.109010780813804	0.250575487792978	0.43504167855344	0.663532175090909	0.999976685196759
TMED5	19.9387110694921	0.556471195445493	0.340220926940925	1.63561718689373	0.101919731048326	0.999976685196759
CCDC18	18.4512394962313	-0.0707026189155406	0.282471946418271	-0.250299613154672	0.802355655606439	0.999976685196759
CCDC18-AS1	63.2246822617461	-0.203954663631667	0.306208074543768	-0.666065595871523	0.505369173755783	0.999976685196759
DR1	18.3047259145665	-0.0275990022652115	0.299911299731014	-0.092023882694532	0.92667906445355	0.999976685196759
FNBP1L	55.8913172239912	0.10968851880649	0.19520922722997	0.561902325842769	0.57418256894729	0.999976685196759
BCAR3	43.9934223160166	-0.167097397617693	0.234075537498338	-0.713861001467866	0.475313134431952	0.999976685196759
AL109613.1	0.912360648704711	0.546823118774928	1.14340324259581	0.47824170721565	0.632478180693017	0.999976685196759
AL049796.1	0.540833664746316	0.658581432208861	1.37296895901769	0.479676854952391	0.631457188001392	0.999976685196759
DNTTIP2	5.56009633559141	-0.343769704573677	0.507404455618256	-0.67750627880239	0.498084787685269	0.999976685196759
GCLM	4.0691126721625	1.04209705517381	0.522887536926641	1.9929659469394	0.0462651760748396	0.999976685196759
ABCA4	0.232060442789051	0.163285428224015	3.57285493603871	0.045701667475213	0.963548034746818	0.999976685196759
ARHGAP29	2.4999429873497	1.15658584921358	1.0067054113327	1.1488821220127	0.250604590499134	0.999976685196759
ARHGAP29-AS1	0.293224729470086	-0.733391740829387	2.36291406399828	-0.310375968387278	0.756275066844467	0.999976685196759
ABCD3	20.3637215630841	0.241935170662526	0.249588609869924	0.969335783346097	0.332377681096935	0.999976685196759
F3	1.28959082167982	0.0366994732053216	1.27604296159741	0.028760374305407	0.97705570451965	0.999976685196759
SLC44A3	0.440468270355239	0.808316895696175	1.74002234711893	0.464543973837208	0.642258061866436	0.999976685196759
CNN3	2.68176071826954	-0.169555037443473	0.639887421598762	-0.264976356340682	0.791027675882739	0.999976685196759
AC105942.1	0.587381686731692	0.590558668729484	1.45271387740325	0.406520979743868	0.684359845065523	0.999976685196759
ALG14	5.46127846510317	0.224597581173313	0.523177167830896	0.429295456650946	0.66770822278503	0.999976685196759
TLCD4	2.7098618048295	0.833323399850074	0.738256041976304	1.12877288158628	0.258993655253482	0.999976685196759
AC092802.1	0.332828035235157	-1.25202272879978	2.68598214125448	-0.46613218664776	0.641120885673144	0.999976685196759
RWDD3	7.46857009438258	0.231716937578022	0.532860036871484	0.434855161851644	0.663667562365332	0.999976685196759
AC092802.2	0.222366154515036	-1.28367824821017	2.94329982292929	-0.436135740643847	0.662738247245951	0.999976685196759
AC092802.4	0.0374650273138413	0.313198646455887	4.06231587926162	0.0770985456977352	0.938545149923718	0.999976685196759
LINC02607	0.51153496097684	2.7933686301298	1.72118233422067	1.62293591712618	0.104603104559023	0.999976685196759
PTBP2	60.9500335857294	0.146313735350238	0.201650118553438	0.725582193553057	0.468094940368214	0.999976685196759
DPYD	108.139173065437	1.56520564924647	0.471884816530408	3.31692310160526	0.000910146633288516	0.999976685196759
DPYD-AS1	3.18125949711629	1.48659979309417	0.926711487982021	1.60416679017473	0.108677292853158	0.999976685196759
DPYD-AS2	0.065898479234497	0.428652550244574	4.06231901682931	0.105519174754311	0.915963855670864	0.999976685196759
MIR137HG	3.38697254406893	1.55574520001168	0.754701400152804	2.06140494730325	0.0392644232698029	0.999976685196759
BX005019.1	0.118889200242701	0.911698261322555	4.05694770853096	0.22472516946803	0.822193082967606	0.999976685196759
LINC01776	0.136469707020441	0.425504665551956	4.06192676764774	0.104754391177359	0.916570701420497	0.999976685196759
SNX7	14.6978370038996	0.312256257867668	0.368103519453882	0.848283815191256	0.396279928926559	0.999976685196759
PLPPR5	1.97324889854517	1.01013511092811	0.918677973103998	1.09955298864421	0.271526934572301	0.999976685196759
AL445433.2	0.498701911401537	0.314241410380695	1.95131271351873	0.161041030586038	0.872061084635354	0.999976685196759
PLPPR4	4.98738348106364	1.03507478920317	0.588581360177967	1.75859254001894	0.0786467409814535	0.999976685196759
LINC01708	0.252533126118802	-0.787401376512576	3.44092703730101	-0.228834081041776	0.818997876683585	0.999976685196759
PALMD	0.687727638848566	-0.442133451280701	1.95323941789834	-0.226359066497046	0.820922161890704	0.999976685196759
FRRS1	10.8935551899491	-1.17922900369754	0.683952722471959	-1.72413818229356	0.0846829006095265	0.999976685196759
AGL	13.3672955526255	-0.028827032439319	0.406291035583373	-0.0709516822046729	0.943436210533088	0.999976685196759
AC118553.1	0.29491736652174	2.16276345523691	2.36013418060779	0.916373091414635	0.359471243756694	0.999976685196759
SLC35A3	19.9283770282918	-0.0135002492831258	0.249091434154663	-0.054197966818656	0.956777440549246	0.999976685196759
MFSD14A	23.9096610836225	0.334655283435216	0.256412724649531	1.30514304191662	0.191844144793273	0.999976685196759
AC093019.2	1.49138324367241	0.00362832979682045	0.852734519005694	0.00425493481963315	0.996605063444117	0.999976685196759
SASS6	4.3011363617422	0.163413995351695	0.533618592110967	0.306237447059777	0.759423862491025	0.999976685196759
TRMT13	16.2235563367986	-0.163882650877996	0.309157205519633	-0.530094877143624	0.596046150757362	0.999976685196759
LRRC39	2.01213989452763	0.826984503321287	0.788680229497748	1.04856755931099	0.294377193115323	0.999976685196759
DBT	9.43971555205281	-0.291061684736589	0.453341007150021	-0.642036965873396	0.520849181653473	0.999976685196759
AL445928.2	1.28412839030479	1.18911571464183	1.32340197307636	0.898529501114183	0.368903324603307	0.999976685196759
RTCA-AS1	1.53954184479367	0.173058974084124	0.96458871755811	0.179412189811041	0.857614060596018	0.999976685196759
RTCA	12.8425021595613	0.43348062038634	0.32208186790459	1.34587092159671	0.178344148099659	0.999976685196759
CDC14A	36.5151527696876	-0.27978221340483	0.341746514395013	-0.818683444072936	0.412967044843301	0.999976685196759
AL589990.1	0.643620391589166	0.206381134915902	1.32383649352364	0.155896242417808	0.876114807212836	0.999976685196759
GPR88	0.16675326824562	0.938081228095625	4.05469469757578	0.231356809344113	0.817037616100813	0.999976685196759
VCAM1	0.090762099215123	0.400638072680633	4.06231901682931	0.0986229961312434	0.921437610758805	0.999976685196759
EXTL2	6.44740069322875	0.103871825256482	0.414231406300747	0.250757966867118	0.802001240981088	0.999976685196759
AC104506.1	0.173545370401788	-1.1137202523778	3.86400531520685	-0.288229482499607	0.773171082170276	0.999976685196759
SLC30A7	36.5092344468696	0.400274650813289	0.271973732246484	1.4717401107344	0.141091071626527	0.999976685196759
DPH5	7.5173454577478	-0.323067803585518	0.422360780863728	-0.764909570734395	0.444325394424399	0.999976685196759
AC093157.2	0.0504723713677509	0.66181294828373	4.06231901682931	0.162915060472105	0.870585312709181	0.999976685196759
AC093157.1	7.15372651277673	-0.469680314028576	0.471068991973878	-0.997052070993927	0.318739235689388	0.999976685196759
S1PR1	0.848749836770597	-0.275877565116432	1.57223472517247	-0.17546843400636	0.860711571970732	0.999976685196759
LINC01307	0.0484926886788875	-0.358409272375269	4.05825161076329	-0.0883161781848852	0.929625380866687	0.999976685196759
LINC01709	0.256143819541194	1.46501471047209	4.05337871288817	0.361430503844584	0.717777648217944	0.999976685196759
OLFM3	7.01595655480282	0.666413473495133	0.683722385976679	0.974684297550357	0.329716884299877	0.999976685196759
AC114485.1	0.0257305268935457	0.1384491555231	4.06161239530358	0.0340872397580793	0.972807583770889	0.999976685196759
AC099567.1	0.0374650273138413	0.313198646455887	4.06231587926162	0.0770985456977352	0.938545149923718	0.999976685196759
COL11A1	1.74486105847596	1.05140418815841	0.927338863118225	1.13378639672559	0.256884158479954	0.999976685196759
AC095032.1	2.45848806823189	0.238558073170947	0.841281705070057	0.283565031467173	0.776743738337492	0.999976685196759
RNPC3	36.2090647255471	0.0804289253435601	0.234064775631717	0.343618236133526	0.731133408476923	0.999976685196759
AMY2B	6.35290957578651	0.214166494575808	0.490488779297806	0.436638927566117	0.662373226787687	0.999976685196759
AMY1A	0.0688780722531005	-0.0988633001581967	4.06169443759987	-0.0243404080924947	0.98058108167234	0.999976685196759
AL591888.1	0.0718132919321974	0.84262687807285	4.06098140832183	0.207493409436971	0.835624539187803	0.999976685196759
LINC01676	0.15665146475789	0.806115577227851	4.05218990663118	0.198933316503426	0.84231490753288	0.999976685196759
PRMT6	1.31148525338769	0.263735782256982	0.978045551504685	0.269655929472032	0.787424968064293	0.999976685196759
NTNG1	2.54613337059708	-0.799773851416351	1.01854637329476	-0.785211034456163	0.432329846890063	0.999976685196759
VAV3	9.03395431675587	1.82850023028768	0.531615328081763	3.439517511441	0.000582752082815197	0.842594761519352
VAV3-AS1	0.131159134036601	0.309675242158562	4.06231391025043	0.0762312438182483	0.939235126029642	0.999976685196759
LINC02785	0.154079655715251	-0.531274330425455	4.05538275377173	-0.131004731903873	0.895771564150245	0.999976685196759
SLC25A24	9.93819675969235	-1.14440065266883	0.421052255461587	-2.71795397797895	0.00656869740605312	0.999976685196759
AL359258.2	0.141356472875615	-0.0205851362617536	4.05834244874573	-0.00507230144368807	0.995952906344451	0.999976685196759
AL359258.1	0.0885706872954605	-0.136267056172631	4.06231901682931	-0.0335441543630882	0.973240655537553	0.999976685196759
FAM102B	44.7659282898247	-0.0592773469252238	0.201847518126984	-0.29367389540025	0.769007103613014	0.999976685196759
HENMT1	3.07006388936299	0.129488962309341	0.692253572507081	0.187054234823781	0.851618110065305	0.999976685196759
AL160171.1	0.385786762711245	-1.26264184977481	1.77922565795282	-0.709658071830872	0.477916198606917	0.999976685196759
PRPF38B	41.4388187609966	-0.0436524062964536	0.234192857634863	-0.186395122111338	0.852134917393629	0.999976685196759
FNDC7	0.215767050194232	0.342606358638603	3.6579188776211	0.0936615518552492	0.925378013141865	0.999976685196759
STXBP3	35.1624865086507	-0.185221925961742	0.22151492694154	-0.836160020993188	0.403064886035696	0.999976685196759
AKNAD1	2.63900976592537	0.244592673410527	0.681619566286295	0.358840452223452	0.719714448804084	0.999976685196759
GPSM2	3.99184019439567	0.237240347488826	0.53141748444085	0.44642932239696	0.655287155787896	0.999976685196759
CLCC1	4.36134934301297	-0.0164606844370529	0.566753306457381	-0.0290438260341949	0.976829637202558	0.999976685196759
WDR47	11.3628405916268	0.196261954697143	0.366403949350482	0.535643666082348	0.592204844065157	0.999976685196759
TAF13	3.81858937922468	0.318242082323773	0.56354010585167	0.564719492045412	0.572264574045132	0.999976685196759
AL356488.3	0.598955413417099	-0.650663609529732	1.78461507185409	-0.364596051995537	0.715412962328242	0.999976685196759
TMEM167B	5.53332063440097	0.501514694100339	0.495657378202567	1.01181726764366	0.311625432134041	0.999976685196759
AL356488.2	2.33671754759491	0.943898489395236	0.82732832504403	1.14089952056821	0.253911738973637	0.999976685196759
C1orf194	0.0257305268935457	0.1384491555231	4.06161239530358	0.0340872397580793	0.972807583770889	0.999976685196759
KIAA1324	1.40703773329003	-0.240699340450432	0.952381985357774	-0.252734033351135	0.800473746628041	0.999976685196759
SARS	10.8900642838149	0.445078456819455	0.334290352984931	1.33141280579975	0.183053218066408	0.999976685196759
CELSR2	2.60887726619579	0.785850509427957	0.649476531765219	1.20997522003156	0.226288401607663	0.999976685196759
PSRC1	4.15521342318337	0.7439470727562	0.609601530714663	1.22038255363965	0.222319887885679	0.999976685196759
MYBPHL	0.263340619336233	-1.20259937972631	2.89599048619969	-0.415263580960321	0.677948958733443	0.999976685196759
SORT1	68.8420792634715	0.370517422587452	0.224944213929514	1.64715249223327	0.0995267059279618	0.999976685196759
PSMA5	10.9462315568536	0.367582162236859	0.528617705016732	0.695364833126851	0.486826693407818	0.999976685196759
SYPL2	0.14443504906461	0.908991186501873	4.04243330973548	0.224862382840734	0.822086334029461	0.999976685196759
ATXN7L2	0.510379934994036	-0.157835655325998	1.47630843658419	-0.106912384576756	0.914858488035607	0.999976685196759
CYB561D1	2.70044950303188	-0.541342333558903	0.634227971012244	-0.853545346943477	0.393356951659243	0.999976685196759
AMIGO1	0.69116533757188	0.776978137295965	1.28682143992441	0.603796387897926	0.545979021253174	0.999976685196759
GPR61	0.0868009007490939	-0.268327878382466	4.06231901682931	-0.0660528819304545	0.947335723651613	0.999976685196759
GNAI3	33.3800379163469	0.205787165870573	0.217742210127832	0.945095421552668	0.344610162558269	0.999976685196759
AL355310.1	0.116360786751697	1.65137821767044	4.04722709933578	0.408027070668078	0.68325380071203	0.999976685196759
AMPD2	2.87608037548883	-0.184917772232977	0.824649163992852	-0.224238112772258	0.822572028760845	0.999976685196759
GSTM4	4.95124229693449	0.288761832018824	0.547763052984347	0.527165588196538	0.59807860315525	0.999976685196759
GSTM2	7.88268076702361	-0.168561107181318	0.485462537437502	-0.347217538290519	0.728427895877767	0.999976685196759
GSTM1	0.0433983655664619	-0.206579906394573	4.06231901682931	-0.0508527039700125	0.95944289347615	0.999976685196759
AC000032.1	0.324307534942419	-1.44858407261522	1.98479068563024	-0.729842236313824	0.465486623968234	0.999976685196759
GSTM5	0.354277585198906	-0.766765808437224	2.36259768635306	-0.324543536492163	0.745526566995865	0.999976685196759
GSTM3	5.33203302797037	0.656416577114356	0.600475436310398	1.09316141414158	0.274322935269545	0.999976685196759
EPS8L3	0.0992233201514409	0.199597537987125	4.06145823551522	0.0491443039452565	0.960804296598245	0.999976685196759
LINC01768	0.368831756587936	-0.904694955083578	3.14349544285198	-0.287799035033046	0.773500576063786	0.999976685196759
CSF1	0.528016046269441	0.258127493833851	1.69490427022633	0.152296208327673	0.878953315353954	0.999976685196759
AHCYL1	23.9580290798822	0.286138029987678	0.263792267593355	1.08470969448115	0.27805025278562	0.999976685196759
STRIP1	5.85158518036222	-0.39813455773954	0.453920255789551	-0.877102426387699	0.380431006906216	0.999976685196759
AL160006.1	0.238134554276723	0.942293624183102	2.40489890975439	0.391822550362144	0.695189331878203	0.999976685196759
ALX3	0.0479358534945791	-0.453847940306494	4.05823061749852	-0.111833945155696	0.910955071998734	0.999976685196759
LINC01397	0.0600787915119018	0.673669860178305	4.06201104561516	0.165846388060789	0.868277839192898	0.999976685196759
SLC6A17	1.90231885948679	-0.325847646701534	0.764734832901261	-0.426092329893395	0.670040568974836	0.999976685196759
AL355990.1	0.040077998616573	0.494398318929827	4.06231901682931	0.121703469590065	0.903133865331806	0.999976685196759
LINC02586	0.0257305268935457	0.1384491555231	4.06161239530358	0.0340872397580793	0.972807583770889	0.999976685196759
KCNC4	2.01074417002357	-0.57958158087315	0.978776052509707	-0.592149327097888	0.5537505982492	0.999976685196759
RBM15-AS1	1.56313968471251	-0.22384607489616	0.968745177362523	-0.231068066326375	0.817261923208405	0.999976685196759
RBM15	7.18634416746864	-0.0605337433261688	0.462145660641305	-0.13098412141784	0.895787868449881	0.999976685196759
LAMTOR5-AS1	10.0338320817666	-0.39816288970143	0.426873518033591	-0.93274207202073	0.350953156777007	0.999976685196759
SLC16A4	1.61784976422566	-0.922358111285563	1.1556873717296	-0.798103478369899	0.42481044308955	0.999976685196759
AL355488.1	2.11586677956852	-1.19407499034276	0.872034337126386	-1.3692981336923	0.170906101154707	0.999976685196759
LAMTOR5	7.1819089905881	-0.433548347708681	0.514188896323954	-0.843169408768276	0.399133704648606	0.999976685196759
KCNA2	3.34705691435832	-0.334395389718703	0.716749368743141	-0.466544379808919	0.640825888721801	0.999976685196759
AL365361.1	1.00568327282516	1.63934547504251	1.24095518201666	1.32103519836908	0.186489628176696	0.999976685196759
KCNA3	0.316894154762233	0.136318490786038	2.3154962727115	0.058872256627045	0.953053855716336	0.999976685196759
CD53	83.5690521983374	0.0139669881015895	0.186356187204873	0.0749478099497432	0.940256236658231	0.999976685196759
AL360270.2	0.266600598207993	1.66130929764967	2.4090836701719	0.689602157957066	0.490444409950467	0.999976685196759
AL360270.1	0.18977897088557	-0.368853874070638	3.7537167118138	-0.0982636417153621	0.92172294812775	0.999976685196759
LRIF1	4.03377076500824	-0.0593066689564782	0.540549189376299	-0.109715582082193	0.912634942308451	0.999976685196759
AL360270.3	0.0343482646183561	0.875074047550665	4.06219321054474	0.215419110366077	0.82944057182699	0.999976685196759
DRAM2	30.0947209789976	0.456769628451403	0.229299150885075	1.99202494509164	0.0463683209762003	0.999976685196759
CEPT1	41.7115321067802	0.0366082711838485	0.26256310852134	0.139426560684831	0.88911308495011	0.999976685196759
AL355816.1	0.13925478789401	-0.302772847712209	4.05735152934285	-0.0746232722312941	0.940514457183617	0.999976685196759
AL355816.2	0.749885724274319	0.460712006731686	1.21123030151697	0.38036697575571	0.703673025200001	0.999976685196759
DENND2D	4.18969893575159	0.188972094849895	0.524593449938653	0.360225799372817	0.718678282867929	0.999976685196759
CHI3L2	0.368219487478754	1.0302993748685	1.93368281896011	0.532817153240556	0.594160158632788	0.999976685196759
CHIA	0.0249154316044347	-0.219096536442867	4.06036300210805	-0.0539598396323474	0.956967160930069	0.999976685196759
PIFO	0.101714784710001	0.524994306147917	4.06112960612558	0.129272975025482	0.897141654784122	0.999976685196759
OVGP1	0.41268561808636	0.841539078314866	1.74793113252517	0.481448646720495	0.630197669380648	0.999976685196759
AL390195.2	1.33575345869781	1.37758567752356	1.29487905397993	1.06387208387488	0.287386650870973	0.999976685196759
AL390195.1	0.846677609924526	1.2770731723397	1.34743420483615	0.94778147070639	0.343240715367852	0.999976685196759
WDR77	4.08219545321568	0.426716887447373	0.639279667595039	0.667496416791537	0.504455097706173	0.999976685196759
ATP5PB	13.980830655148	-0.245841025041378	0.440700892177664	-0.557840996932381	0.576952964959813	0.999976685196759
C1orf162	10.4424729466829	0.848484503987757	0.697759968963663	1.21601201233707	0.223980346091258	0.999976685196759
TMIGD3	42.3083498856626	0.249744231118813	0.27789147778794	0.898711371456284	0.368806418419815	0.999976685196759
ADORA3	19.2073414793679	0.154134390252594	0.303901914736181	0.507184663138432	0.612025255133413	0.999976685196759
RAP1A	164.4358369988	0.317199149519568	0.152647704457345	2.07798178588532	0.0377110367766157	0.999976685196759
LINC01160	0.3428840066833	0.18261097205518	2.2950202125643	0.0795683502286646	0.93658056823726	0.999976685196759
INKA2	10.3997274362688	0.468572364894222	0.33431672424496	1.40158218513439	0.161040049876908	0.999976685196759
INKA2-AS1	0.119382623382917	0.17064361936583	4.06231901682931	0.042006454603612	0.966493552630923	0.999976685196759
AL049557.1	0.166821108873032	-1.01665966785692	4.04673511997712	-0.251229605525222	0.801636596506799	0.999976685196759
DDX20	3.88994096228953	0.622340448214189	0.589925135496285	1.05494818031551	0.291449025184461	0.999976685196759
KCND3	3.62724857334271	0.472535431461534	0.657822925351211	0.718332264278031	0.472552440909825	0.999976685196759
LINC01750	0.188094188810067	1.18599778507208	3.09511908262377	0.383183248660887	0.701583897536741	0.999976685196759
AL445426.1	1.52367684956789	1.90094151302239	1.45053425469876	1.31051128704104	0.190022928416116	0.999976685196759
CTTNBP2NL	74.1120778529125	-0.389555407353552	0.191500681336632	-2.03422465463069	0.041928949833134	0.999976685196759
WNT2B	16.6633437266778	-0.543300738963714	0.39007938490507	-1.39279531292312	0.163681696183216	0.999976685196759
AL354760.1	0.130840097831696	0.546313500687611	4.0618816622467	0.134497640777017	0.893009076527749	0.999976685196759
ST7L	18.2023084523913	-0.291524042599962	0.327757524087085	-0.889450344159007	0.373761098605795	0.999976685196759
CAPZA1	52.9340329008904	0.102552207239892	0.212728795015897	0.482079575697441	0.629749418263352	0.999976685196759
MOV10	3.64944733527021	0.188169435070177	0.531123006808032	0.354285980193264	0.72312457344907	0.999976685196759
AL603832.1	0.126874729749497	-0.703956257126673	4.05931996291469	-0.17341728751562	0.862323437500183	0.999976685196759
RHOC	2.71985051920676	-0.955099118082612	0.720601432180602	-1.32541940028123	0.185032085949583	0.999976685196759
PPM1J	0.144439462355516	-1.10092145603661	4.05105793784176	-0.271761468961646	0.785805433826848	0.999976685196759
LINC01356	3.16221128252011	-1.53066164281158	0.707787740268102	-2.16259982439337	0.0305719717853814	0.999976685196759
LINC01357	9.86608944077528	-1.47294495322982	0.456672611193845	-3.22538491936097	0.00125803401427021	0.999976685196759
SLC16A1	4.87863511370747	-0.917119933841931	0.676403448010057	-1.35587708273819	0.175138280290414	0.999976685196759
SLC16A1-AS1	11.5725991488007	-0.097841409823267	0.36353577397294	-0.269138326481591	0.787823237898678	0.999976685196759
AL390242.1	0.419071631477288	-1.29599120513155	1.65335400620307	-0.783855847126044	0.433124699922608	0.999976685196759
LRIG2-DT	1.81478240376988	-2.2486474225599	1.106098404629	-2.03295422283347	0.0420571480935414	0.999976685196759
LRIG2	16.9235437982895	0.228628731235329	0.27196914952014	0.840642152386475	0.400548436739937	0.999976685196759
MAGI3	38.4751313444542	0.418892462563338	0.283020592141628	1.48007768407791	0.138852516261325	0.999976685196759
PHTF1	9.67704739539839	-0.394371684705969	0.374469321840235	-1.0531481798507	0.292273084145074	0.999976685196759
RSBN1	23.7430164203565	0.02018270361235	0.228899876398225	0.0881726278315567	0.92973947239168	0.999976685196759
AL137856.1	0.900050341845369	2.17598134670985	1.69973156507875	1.28019117336862	0.200477909443624	0.999976685196759
PTPN22	3.71709235612954	1.08980301688018	0.655756744302761	1.6619013473341	0.0965325565109427	0.999976685196759
AP4B1-AS1	0.783674807790651	0.162259984231862	1.27953096180303	0.126812081204519	0.899089133520848	0.999976685196759
BCL2L15	0.273310417791142	-0.0210663046202815	2.87559001947781	-0.00732590684958177	0.994154824314921	0.999976685196759
AP4B1	3.24710417640353	-0.314159451261577	0.635828902889527	-0.494094322912781	0.621239567036032	0.999976685196759
DCLRE1B	1.24296805272952	0.12160765488872	1.06252102658264	0.114451998451121	0.908879495960443	0.999976685196759
HIPK1-AS1	0.346842224132783	0.459324247273688	2.73053984465596	0.168217375832346	0.866412271789765	0.999976685196759
HIPK1	25.5915812367735	0.253480453849943	0.286207339565607	0.885653226904191	0.375804419953474	0.999976685196759
OLFML3	11.5215052639492	-0.44735476662432	0.648578665544071	-0.689746349040095	0.490353713089791	0.999976685196759
SYT6	15.8312769589991	-0.329358387626041	0.356939729962962	-0.922728292701453	0.356148817793961	0.999976685196759
AL121999.1	8.61678538050575	-1.09743422625589	0.816146748832271	-1.34465306371198	0.17873729862128	0.999976685196759
TRIM33	49.6143563289578	0.12358307803958	0.171268894378903	0.721573397713269	0.470556799531802	0.999976685196759
BCAS2	6.80048953231485	-0.302989305259814	0.450588213740039	-0.672430605196921	0.501309604381878	0.999976685196759
DENND2C	1.18202455434788	-0.596912131447627	1.12300734527217	-0.531530033138793	0.595051535004872	0.999976685196759
NRAS	4.24116308329976	0.637346149775305	0.515644837954667	1.23601770610828	0.216451982188077	0.999976685196759
CSDE1	40.4718369323421	-0.135680696731345	0.240419886591059	-0.564348892494616	0.572516713245669	0.999976685196759
SIKE1	4.18098131658123	-0.536120250757246	0.567693398973796	-0.944383450162316	0.344973735547597	0.999976685196759
SYCP1	0.119477549447182	1.1545622522445	4.06023559051012	0.284358438447028	0.776135706165382	0.999976685196759
TSPAN2	0.34644951575654	0.774165579558012	2.29154981950425	0.33783493292129	0.735487583334793	0.999976685196759
NGF-AS1	0.0343482646183561	0.875074047550665	4.06219321054474	0.215419110366077	0.82944057182699	0.999976685196759
NGF	0.214119200042899	0.797020388058244	3.65116651712774	0.218291985402308	0.827201618619745	0.999976685196759
VANGL1	0.0820510375516425	1.39124514284934	4.04994397810492	0.343522071014015	0.731205739645049	0.999976685196759
LINC01649	0.040398654153038	0.309166472809904	4.06231901682931	0.0761059068795666	0.93933484076282	0.999976685196759
SLC22A15	3.42510469782716	-0.132170192580367	0.764392384223442	-0.172908829690449	0.862723091106149	0.999976685196759
MAB21L3	0.0230204218901443	0.0823289263369496	4.0612284652252	0.0202719268423094	0.9838264503185	0.999976685196759
ATP1A1	30.0441173656468	-0.00760808541508304	0.3438383862821	-0.0221269227596975	0.98234671047423	0.999976685196759
ATP1A1-AS1	2.89339274464461	-1.23838380137726	0.822696240377096	-1.50527465739922	0.132253477880096	0.999976685196759
LINC01762	1.65750066316835	0.665254516289679	0.878617410902745	0.757160634463362	0.448953631152898	0.999976685196759
AL390066.1	1.02679852234036	-1.42032546125611	1.30310774393846	-1.08995243705895	0.27573409615564	0.999976685196759
AL390066.2	0.108978137882873	-0.69199766351509	4.05431858107287	-0.170681620025028	0.864474115838657	0.999976685196759
CD58	26.045032090095	0.351957004056629	0.248013585013146	1.41910373191039	0.155868776100317	0.999976685196759
IGSF3	0.623374184651758	0.539649089576116	1.46347401462161	0.368745248760461	0.712317618137989	0.999976685196759
CD2	2.99789217746478	0.673088906844653	0.853174756347568	0.788922670105875	0.430157204823063	0.999976685196759
AL157904.1	0.0249154316044347	-0.219096536442867	4.06036300210805	-0.0539598396323474	0.956967160930069	0.999976685196759
PTGFRN	1.50940797848838	0.230001743893715	0.850913921259705	0.2702996603384	0.786929726646759	0.999976685196759
CD101	0.421962428414544	0.168580757174007	1.75473879619282	0.0960717102395925	0.923463619313823	0.999976685196759
AL445231.1	0.166868359324319	0.0353618056911108	4.05935154887533	0.00871119568368205	0.993049559363586	0.999976685196759
TTF2	8.7561204554975	-0.124567304460443	0.38720830268838	-0.321706181390158	0.747675294537506	0.999976685196759
TRIM45	0.330445063271977	0.996279369957383	2.79523888441475	0.356420116903883	0.721525966167925	0.999976685196759
VTCN1	0.114261082490242	0.853901451630566	4.06231901682931	0.210200490924774	0.833511196420422	0.999976685196759
AL358072.1	0.381926810684215	-0.257463228355125	1.99691031322278	-0.128930792059264	0.897412411469417	0.999976685196759
MAN1A2	52.8588283491952	0.129741234179215	0.227942094671095	0.569185057136651	0.569230560306255	0.999976685196759
AL157902.1	0.0504723713677509	0.66181294828373	4.06231901682931	0.162915060472105	0.870585312709181	0.999976685196759
TENT5C	1.33791330618708	-0.757404331798896	1.18702294086295	-0.638070508770682	0.523427783019757	0.999976685196759
GDAP2	24.7749055346617	0.0960385905783287	0.232244686816754	0.41352330550453	0.679223251062593	0.999976685196759
WDR3	6.00779338713708	-0.073252338752467	0.494652741344885	-0.148088411586086	0.882272994822652	0.999976685196759
SPAG17	0.467293035695181	0.291044624425587	1.73272231372127	0.167969571419973	0.866607217422295	0.999976685196759
TBX15	0.0725656695414112	1.44867008527357	4.05205607549201	0.357514816745884	0.720706436003873	0.999976685196759
WARS2	6.31695411505873	0.635002303697534	0.475386867081304	1.33575903683711	0.181628045940376	0.999976685196759
WARS2-IT1	0.346253354616973	-0.363370832244374	2.24274930825584	-0.162020262767114	0.871289897309059	0.999976685196759
WARS2-AS1	11.6548499185116	0.0919244469221707	0.396444026936662	0.231872447751261	0.816637084876304	0.999976685196759
AL359915.1	0.285448827056532	-1.04582138082839	2.06695325739332	-0.505972438944895	0.612875997903736	0.999976685196759
LINC01780	0.0343482646183561	0.875074047550665	4.06219321054474	0.215419110366077	0.82944057182699	0.999976685196759
LINC00622	0.5595560987114	1.40708384357264	1.410979511461	0.997239032986145	0.318648498766038	0.999976685196759
ZNF697	1.05112486078901	1.02660154293613	1.08984795269112	0.941967675767234	0.346209189463028	0.999976685196759
PHGDH	0.616873362315535	0.566728765348287	1.54948233633746	0.365753614647762	0.714548935187496	0.999976685196759
NOTCH2	27.4633830237113	0.145628803353372	0.220971633141531	0.659038453411335	0.509871076077533	0.999976685196759
AC245008.1	0.0230204218901443	0.0823289263369496	4.0612284652252	0.0202719268423094	0.9838264503185	0.999976685196759
SEC22B	9.78905910063951	0.095112955028321	0.379468235924575	0.250648001661003	0.802086266094217	0.999976685196759
NBPF26	3.95651792881893	0.855686629549673	0.632173712929052	1.35356249722093	0.175875998474578	0.999976685196759
AC253572.2	1.18925818141401	-1.61271375281347	1.25844394246998	-1.281514176665	0.200013123686416	0.999976685196759
LINC00623	13.7098769577978	0.158496582167228	0.410308962724176	0.386285937101928	0.699284914362928	0.999976685196759
FCGR1B	20.495616055406	-0.29594808036734	0.525391734057845	-0.563290324500531	0.573237205499889	0.999976685196759
AC244453.3	4.56973727102074	-0.293790869385249	0.600323382908164	-0.489387682955192	0.624567254505702	0.999976685196759
AC244453.2	1.0207198091617	1.01530253304906	1.07549971548493	0.944028639367212	0.345155013371866	0.999976685196759
AC244453.1	0.043402535182632	0.268473536256655	4.06231876117901	0.0660887419328796	0.947307173892262	0.999976685196759
FAM72B	0.436551366668197	-0.459927570681599	2.25829885200912	-0.203661074473124	0.838618362674645	0.999976685196759
SRGAP2C	120.302317225822	-0.393378067563602	0.182524909854316	-2.15520209201901	0.0311460232877678	0.999976685196759
SRGAP2-AS1	8.08134201784868	-0.781884184370173	0.412074283349013	-1.89743504014771	0.0577705446633601	0.999976685196759
LINC02798	153.839638061015	-0.422177798968055	0.134748252808281	-3.13308551442762	0.00172979037417455	0.999976685196759
AL592494.1	0.107524408582045	1.19292019275732	4.05914308226934	0.293884735910909	0.768845982316388	0.999976685196759
AL592494.2	0.0257305268935457	0.1384491555231	4.06161239530358	0.0340872397580793	0.972807583770889	0.999976685196759
AC239800.2	1.39118660012669	-0.474159172652202	1.44333217205201	-0.328517012115154	0.74252078359508	0.999976685196759
LINC02591	1.61364997795868	-0.157132256305078	0.988247231235714	-0.159000957795347	0.873668119220404	0.999976685196759
HIST2H3PS2	7.08394863539559	-0.10312449378665	0.555383760283311	-0.185681507385171	0.852694531089615	0.999976685196759
AC246680.1	0.0374650273138413	0.313198646455887	4.06231587926162	0.0770985456977352	0.938545149923718	0.999976685196759
FAM72C	0.132317266691103	-0.340424117833463	4.05963358261754	-0.0838558729268287	0.933171024235809	0.999976685196759
LINC02802	0.244197911253371	0.868007001707819	3.55607115117808	0.244091573201582	0.807159898807406	0.999976685196759
AC246785.3	0.0257305268935457	0.1384491555231	4.06161239530358	0.0340872397580793	0.972807583770889	0.999976685196759
NBPF15	5.83749945816767	-0.843442244305793	0.477172040514098	-1.76758521600947	0.0771302713490099	0.999976685196759
LINC01632	0.236757553931075	-0.499827102338274	3.55669390515378	-0.140531379890186	0.888240160923039	0.999976685196759
FP700111.1	3.88302721434929	-0.214301051620118	0.570578476303603	-0.375585586418246	0.707225007908401	0.999976685196759
SRGAP2B	184.376139917512	-0.106414353006862	0.157731883871457	-0.674653408017264	0.499895992498015	0.999976685196759
FAM72D	0.684014482919167	1.32154072566267	1.52391884811329	0.867198884834859	0.385833047186698	0.999976685196759
AC245014.3	1.16009216281638	-1.86373172456466	1.12342370070788	-1.65897490269281	0.0971208496873865	0.999976685196759
AC245014.1	0.124026723328503	1.1026863603656	4.05916506325786	0.271653491095184	0.785888465524599	0.999976685196759
NBPF20	0.400133987821876	-0.740674011175386	1.96443378389276	-0.377041983928648	0.706142404756348	0.999976685196759
GPR89A	5.27842269196906	-0.306663173259371	0.469418682036687	-0.653282847476028	0.513573948270496	0.999976685196759
PDZK1	0.358955935758586	-0.687303508619163	2.67412626178026	-0.257019841748833	0.797163455972369	0.999976685196759
CD160	0.555396311801588	-0.94368483001316	1.80498469486567	-0.522821513499532	0.601098466986837	0.999976685196759
RNF115	26.9942560825853	0.0531062296242717	0.270346994119261	0.196437285338724	0.844267915233969	0.999976685196759
POLR3C	6.68602578879636	-0.501168749587467	0.449319135389968	-1.11539596272146	0.264680778858408	0.999976685196759
NUDT17	1.0592084270972	0.608387913924633	1.17432441804051	0.518074822066456	0.604406066322845	0.999976685196759
PIAS3	2.33254471100086	0.183901362699591	0.793925426113863	0.231635562548687	0.816821083694024	0.999976685196759
ANKRD35	0.549717487151491	0.979554969476372	1.61156272314948	0.607829255048804	0.543300724089487	0.999976685196759
ITGA10	0.801621033855355	-2.14410573247225	1.26069717298934	-1.70073018200571	0.0889936648504815	0.999976685196759
PEX11B	2.41152986587693	-0.153655935579879	0.719846286509627	-0.213456592691368	0.830970842874619	0.999976685196759
RBM8A	8.4147363659158	-0.0492685839738132	0.558487092343705	-0.0882179456772339	0.929703454336619	0.999976685196759
LIX1L-AS1	1.66351367400867	-0.920587867343246	0.974429990887764	-0.944745005748987	0.34478907418913	0.999976685196759
LIX1L	4.45478186713293	-0.3773877242495	0.512703237190679	-0.736074393283274	0.461685425327648	0.999976685196759
ANKRD34A	0.807641466049764	0.0426503244505041	1.5960209370605	0.0267229103704968	0.978680739822665	0.999976685196759
AC243547.2	0.0343482646183561	0.875074047550665	4.06219321054474	0.215419110366077	0.82944057182699	0.999976685196759
POLR3GL	4.2129273694869	-0.00953705869169938	0.563837130412237	-0.0169145630489545	0.986504774796398	0.999976685196759
TXNIP	58.0560621794447	0.787612273784091	0.262516789139153	3.00023581869501	0.0026977065770586	0.999976685196759
HJV	0.065940950380256	0.388147638619103	4.05842840728393	0.095639888071567	0.923806584288719	0.999976685196759
AC239799.2	0.248517563261105	-0.533794330469599	2.41435396798983	-0.221091992949994	0.825020804701358	0.999976685196759
LINC01719	0.703034961883421	1.50001582094331	1.47172438272967	1.01922332642283	0.308096954893863	0.999976685196759
NBPF10	1.32554826980011	-0.409176146726119	1.07645646419582	-0.38011397612053	0.703860811625421	0.999976685196759
NOTCH2NLA	2.14169010556487	-0.107151705570359	0.746660089132897	-0.143508012722089	0.885888983513443	0.999976685196759
AC239799.1	0.090069006218753	-0.62466547491526	4.05454009480388	-0.154065679536824	0.877557948903571	0.999976685196759
PPIAL4H	0.03154015076559	0.85619009800903	4.06231901682931	0.210763875131918	0.83307152877783	0.999976685196759
AC245407.2	0.459518497043362	-0.00509804898337676	1.52786900073433	-0.00333670555586016	0.997337699093202	0.999976685196759
NBPF12	6.31881158758328	-0.711155429001626	0.446645905171617	-1.59221302774146	0.111336846974107	0.999976685196759
PRKAB2	4.48376250438942	0.354628368299797	0.547940299403023	0.647202566933226	0.517500850215885	0.999976685196759
AC242426.2	8.68433220156938	0.0728948744581309	0.450026138024182	0.161979201426327	0.871322232422917	0.999976685196759
FMO5	4.10228988256102	0.101266345125757	0.529761987668946	0.191154419310732	0.848404613174836	0.999976685196759
CHD1L	1.15064037742838	0.0364705959011918	1.00898661768799	0.0361457677057809	0.971166128800721	0.999976685196759
LINC00624	3.7241943071072	0.608910963365467	0.562495436443616	1.08251716176635	0.27902279384672	0.999976685196759
BCL9	2.18935696584884	0.275716769576414	0.812816245993486	0.339211686448777	0.73445026612614	0.999976685196759
ACP6	6.13844105258713	0.0168226227629037	0.477842071798311	0.0352054031148689	0.971915953840931	0.999976685196759
AC241644.2	0.0433983655664619	-0.206579906394573	4.06231901682931	-0.0508527039700125	0.95944289347615	0.999976685196759
GPR89B	4.99362325913197	-0.529380561487592	0.495776976419287	-1.0677796401741	0.285619924120541	0.999976685196759
AC239803.1	0.065898479234497	0.428652550244574	4.06231901682931	0.105519174754311	0.915963855670864	0.999976685196759
NBPF11	7.34213381387452	-0.0192795494543463	0.503368485830318	-0.0383010657144025	0.969447641094063	0.999976685196759
LINC02805	0.0504723713677509	0.66181294828373	4.06231901682931	0.162915060472105	0.870585312709181	0.999976685196759
AC239809.3	0.705537583056391	0.930694164344786	1.4753672074507	0.630822048670134	0.528156885081198	0.999976685196759
LINC01138	11.6918154167943	0.287934397763356	0.334091922212104	0.861841842379402	0.388774556018663	0.999976685196759
AC245100.1	0.0343482646183561	0.875074047550665	4.06219321054474	0.215419110366077	0.82944057182699	0.999976685196759
PPIAL4G	0.235737317777385	1.06476797276259	4.05764246243952	0.262410496395101	0.793004981195123	0.999976685196759
NBPF14	2.52259309439942	-0.194905367163827	0.742240076053171	-0.262590735062741	0.792866041878962	0.999976685196759
NOTCH2NLB	0.0808633928803032	-0.225208595585771	4.06223889684056	-0.0554395251743882	0.95578830770546	0.999976685196759
PDE4DIP	12.8528170875523	0.094966881328021	0.346682326009745	0.273930553140893	0.784137991295434	0.999976685196759
AC239804.1	0.0688780722531005	-0.0988633001581967	4.06169443759987	-0.0243404080924947	0.98058108167234	0.999976685196759
NBPF9	4.50442375082446	-0.798151078266274	0.546015717851259	-1.46177308119855	0.143803403016536	0.999976685196759
AC245297.3	25.1479755948827	-0.0540267908557576	0.250284379837992	-0.215861616656736	0.829095617184648	0.999976685196759
AC245297.2	0.493370213098071	0.127217440185518	1.69103511665075	0.0752305135078943	0.940031306869398	0.999976685196759
NOTCH2NLC	7.79763948760628	0.275969616219433	0.646662882648776	0.426759635699272	0.669554409118075	0.999976685196759
NBPF19	1.59177087879298	-1.65748827573957	0.98325796432376	-1.68571050108861	0.0918515732710612	0.999976685196759
AC242842.1	0.914815877474673	0.478993682661634	1.14943922400603	0.416719451240097	0.67688362516936	0.999976685196759
FCGR1A	38.8948483439576	0.429161406636411	0.5187335802473	0.827325284073211	0.408052716573655	0.999976685196759
HIST2H2BF	10.6497350815203	-0.188483024276639	0.588875667061529	-0.320072699245943	0.748913220727561	0.999976685196759
AC243772.2	1.05970923907227	1.83177111052015	1.41162450446224	1.29763340373434	0.19441333796952	0.999976685196759
HIST2H3D	0.153425071569295	-0.729712723049948	3.95978529513458	-0.184280881073666	0.853793111762468	0.999976685196759
HIST2H4A	0.0630984205067173	0.251624959913928	4.05995017818155	0.0619773516596774	0.950580868078063	0.999976685196759
HIST2H2AA3	0.090762099215123	0.400638072680633	4.06231901682931	0.0986229961312434	0.921437610758805	0.999976685196759
HIST2H2AA4	3.40026173559606	-0.563482328214542	1.08908061409582	-0.517392671324294	0.60488207456994	0.999976685196759
HIST2H4B	0.305198701985972	0.468072938834351	2.36642931318542	0.197797135213933	0.843203787660313	0.999976685196759
AC239868.1	0.58118957771676	0.323735022068937	1.42749946581172	0.226784688766836	0.820591170126131	0.999976685196759
HIST2H2BE	5.25497102066991	0.120433162451991	0.596755660026276	0.201813188410626	0.840062770828446	0.999976685196759
HIST2H2AC	3.52127659953568	-0.259136910416379	0.539734199704721	-0.480119493184141	0.631142428041534	0.999976685196759
HIST2H2AB	0.503904146421437	-0.537556188279035	1.92278166445141	-0.279572141869995	0.77980578268352	0.999976685196759
BOLA1	1.16357610483076	0.035555958509316	1.02552167468363	0.0346710941241538	0.972342010611135	0.999976685196759
SV2A	6.37615733508235	0.541811697018619	0.532678734647089	1.0171453481761	0.309084290180805	0.999976685196759
SF3B4	3.06620701671912	0.646369555550553	0.596881199521913	1.08291156777643	0.278847676848501	0.999976685196759
MTMR11	0.143017256081198	-0.251454023705302	4.05661330860834	-0.0619861950291648	0.950573825630711	0.999976685196759
OTUD7B	2.78210347560857	1.32816429499157	0.707389735053798	1.87755664123478	0.0604418419377788	0.999976685196759
AC244033.2	2.41943889685364	-0.540479735828419	0.671988430843581	-0.804299167993008	0.421224218069923	0.999976685196759
VPS45	26.3016996082725	-0.190207662138044	0.218292438307018	-0.871343339298479	0.383566713281666	0.999976685196759
PLEKHO1	32.6236494835647	-0.198816460496289	0.205346872932902	-0.968198140330352	0.332945423501018	0.999976685196759
AC242988.2	0.938099486585004	0.303935526309096	1.17357858474419	0.258981827259012	0.795649262011688	0.999976685196759
ANP32E	6.85450675198479	0.348157317683515	0.543494725259656	0.640590058196393	0.521789060525297	0.999976685196759
CA14	0.0257305268935457	0.1384491555231	4.06161239530358	0.0340872397580793	0.972807583770889	0.999976685196759
APH1A	6.35621978560492	0.53301360593331	0.47537056212518	1.12125917841953	0.262177556273222	0.999976685196759
C1orf54	6.20572140070379	-0.385986750888925	0.71258131994944	-0.541673967704222	0.588043126184993	0.999976685196759
CIART	0.231272262887191	0.109124088492284	2.46866834806252	0.044203624426881	0.964742093004414	0.999976685196759
MRPS21	11.6983312323544	0.458387959681648	0.495102519966893	0.925844529557837	0.35452678197025	0.999976685196759
PRPF3	7.54375136869675	0.29039644921777	0.398817371335216	0.728143932761858	0.466525482946527	0.999976685196759
RPRD2	34.9881198814019	-0.406066629894924	0.202024340139333	-2.00998864599615	0.0444323905628059	0.999976685196759
TARS2	2.1394843213246	0.353042722935155	0.767721256743228	0.459857949528202	0.645618184901987	0.999976685196759
ECM1	0.864387807578125	-0.58429640279943	1.31459298631085	-0.444469435698986	0.656703221794237	0.999976685196759
FALEC	0.168176084339724	-0.210442466834333	4.05726858687758	-0.0518680147316268	0.958633860502341	0.999976685196759
AL356356.1	2.20118751242344	0.682759598749167	0.652918733434315	1.04570379709875	0.295697809169251	0.999976685196759
ADAMTSL4	2.11377724979263	0.174940635654945	0.875400349768812	0.199840719393299	0.841605154140548	0.999976685196759
ADAMTSL4-AS1	4.00154421378415	-0.0401190030285442	0.753789519660083	-0.0532230841397684	0.957554163195493	0.999976685196759
MCL1	14.7197514391877	0.453804526657084	0.356098780064185	1.27437821206601	0.202529410145305	0.999976685196759
ENSA	16.6634600495181	0.253674471742276	0.272274186852202	0.931687556117752	0.351498019289601	0.999976685196759
GOLPH3L	12.3443191960688	-0.234025294119215	0.338751839798056	-0.690845824656559	0.489662434501029	0.999976685196759
HORMAD1	1.73249863653888	0.329584717560028	0.880327330243828	0.374388828151844	0.708115053447444	0.999976685196759
CTSS	42.4226120479367	-0.443773498789967	0.277577398129907	-1.59873787195844	0.109878858815951	0.999976685196759
CTSK	0.982734249782941	0.396737246851829	1.1603564505277	0.341909804242828	0.732418771105894	0.999976685196759
ARNT	25.9531809665805	-0.14152083266344	0.234011373066502	-0.604760490094736	0.54533814927872	0.999976685196759
CTXND2	0.03154015076559	0.85619009800903	4.06231901682931	0.210763875131918	0.83307152877783	0.999976685196759
SETDB1	12.5180129798368	-0.390485308390137	0.321527094597144	-1.21447092625084	0.224567945523358	0.999976685196759
CERS2	4.79658382293294	0.00285464007121129	0.558027752151514	0.00511558799755931	0.995918369119523	0.999976685196759
ANXA9	0.0573686865085004	0.624581298246956	4.06076696485581	0.153808702556054	0.877760571846353	0.999976685196759
MINDY1	1.50102303207528	-0.800961725825881	0.905879667074685	-0.884181150033304	0.376598432237776	0.999976685196759
PRUNE1	2.86287216447865	0.583706428825906	0.661524772805697	0.882365185434033	0.377579356191978	0.999976685196759
BNIPL	0.281775437757951	-0.474538458060162	2.38302501262046	-0.19913280622193	0.842158859437308	0.999976685196759
C1orf56	3.79095415125015	0.136926477534215	0.734920847184819	0.186314591644425	0.852198065329652	0.999976685196759
CDC42SE1	15.9706892322377	0.0165683769518766	0.325781728379403	0.050857293422488	0.959439236355016	0.999976685196759
MLLT11	8.08451206213369	0.39884716579739	0.529960927121773	0.752597305547666	0.451691937278785	0.999976685196759
GABPB2	6.75502879990135	-0.263380259863361	0.465949206637721	-0.565255302748356	0.571900125931405	0.999976685196759
AL592424.1	0.0230204218901443	0.0823289263369496	4.0612284652252	0.0202719268423094	0.9838264503185	0.999976685196759
SEMA6C	0.694470695603019	1.74804221585902	1.94750289090094	0.897581320174757	0.369408801446765	0.999976685196759
TNFAIP8L2	2.63336178133293	-0.336137868131542	0.792586477344304	-0.424102451580841	0.671491097664845	0.999976685196759
SCNM1	3.18433399971166	-1.09121469818289	0.792342867862749	-1.37720012691767	0.16845038262216	0.999976685196759
LYSMD1	0.812215538271712	1.35376430761088	1.39109864555815	0.973161976638762	0.330472805296361	0.999976685196759
VPS72	3.29522253418606	0.225148640529504	0.642188445758257	0.350595906881604	0.725891527699422	0.999976685196759
PIP5K1A	27.3233781351329	-0.00767323396597862	0.226527190565209	-0.033873346271735	0.972978147580912	0.999976685196759
PSMD4	8.1577160326223	-0.558109791814558	0.451251712603516	-1.23680370894222	0.216159964802522	0.999976685196759
ZNF687-AS1	0.144169587257594	0.0441824223450518	4.04545249625479	0.0109215031905467	0.991286074455572	0.999976685196759
ZNF687	1.52259988184669	0.385267341672784	0.96984205651863	0.397247509615895	0.691184950702697	0.999976685196759
PI4KB	8.44524507841929	0.0739692027716567	0.421696160175696	0.175408765260841	0.860758453682281	0.999976685196759
RFX5	2.57728997149024	-0.338510356566179	0.707612322039715	-0.478383920153357	0.632376976259177	0.999976685196759
AL391069.1	0.0249154316044347	-0.219096536442867	4.06036300210805	-0.0539598396323474	0.956967160930069	0.999976685196759
AL391069.2	0.113782521105267	0.154332398516704	4.06114190921822	0.0380022175946107	0.969685913922127	0.999976685196759
SELENBP1	1.77146307167558	-1.88687494492364	0.877755110997011	-2.14965987811841	0.0315821282900013	0.999976685196759
PSMB4	10.1585136706341	0.00513742335084454	0.473517441602265	0.0108494912741984	0.991343528247741	0.999976685196759
POGZ	47.638656014564	-0.0911306366992275	0.185187349785021	-0.492099686101771	0.622648874154278	0.999976685196759
CGN	0.258233083196027	0.19417399847318	2.84448989514367	0.0682632055767499	0.945576113474247	0.999976685196759
TUFT1	0.183247948405535	1.14545161078218	3.78690249193948	0.302477186360173	0.762288322101279	0.999976685196759
SNX27	42.3060639478745	0.110385923499879	0.211755375219755	0.521289829763818	0.602164884726973	0.999976685196759
AL391335.1	0.264209881309741	-0.397951016787841	2.92366134937863	-0.136113923342188	0.891731220733334	0.999976685196759
CELF3	0.857654759358504	1.02779030813482	1.19811302040505	0.857840863616817	0.390980342043354	0.999976685196759
RIIAD1	0.124476946495343	0.023947929883368	4.05857783812059	0.0059005717861155	0.995292052191204	0.999976685196759
AL589765.7	0.141272262628674	1.4353364283707	4.05169068329437	0.354256171204968	0.723146910898543	0.999976685196759
MRPL9	2.93449416702055	0.963626300202489	0.657877241622659	1.46475092803894	0.142988884628646	0.999976685196759
OAZ3	0.230382454188042	0.178486696963566	3.56904712914175	0.0500096217576389	0.960114720863551	0.999976685196759
TDRKH	2.02835802033474	-1.86797314893821	0.810285428604241	-2.30532733651139	0.0211482476566392	0.999976685196759
TDRKH-AS1	0.65293330063547	-0.789165943770631	1.36030962452135	-0.580136999360212	0.561822234594674	0.999976685196759
AL589765.6	0.120005799247919	-1.24274695231234	4.04471362190055	-0.307252148973749	0.75865145473616	0.999976685196759
RORC	0.03154015076559	0.85619009800903	4.06231901682931	0.210763875131918	0.83307152877783	0.999976685196759
C2CD4D	0.040398654153038	0.309166472809904	4.06231901682931	0.0761059068795666	0.93933484076282	0.999976685196759
C2CD4D-AS1	0.268356792408328	-0.647686317992508	2.85275868198952	-0.227038593233133	0.820393732586809	0.999976685196759
THEM4	5.33766740857086	-0.597799495421059	0.518664123986999	-1.15257537156367	0.249084716836231	0.999976685196759
AL450992.2	0.96107109240571	-1.58082572931788	1.06828465220222	-1.47977950077171	0.138932101031994	0.999976685196759
S100A10	2.23801086584934	1.53889960740752	0.863276761431777	1.78262600843697	0.074647203180344	0.999976685196759
AL450992.1	0.254368870713863	0.0209039897277607	2.42949247748609	0.00860426196889941	0.993134876925997	0.999976685196759
S100A11	27.8481909362008	0.666917084238675	0.536173996380422	1.24384451454354	0.213556793576823	0.999976685196759
TCHH	0.106343099566942	-0.0985439813611333	4.06231757536699	-0.0242580693244375	0.980646759111526	0.999976685196759
FLG-AS1	11.5949392128639	-0.454536331560559	0.657078382697904	-0.691753592157871	0.489092085032297	0.999976685196759
AL589986.2	0.113782521105267	0.154332398516704	4.06114190921822	0.0380022175946107	0.969685913922127	0.999976685196759
HRNR	0.684826909789274	-0.168064781968197	1.51278219651437	-0.111096483258091	0.911539837433494	0.999976685196759
FLG	0.155326732964827	0.248546261376346	3.97602479111468	0.0625112453855364	0.950155706932503	0.999976685196759
FLG2	0.0249154316044347	-0.219096536442867	4.06036300210805	-0.0539598396323474	0.956967160930069	0.999976685196759
IVL	0.040398654153038	0.309166472809904	4.06231901682931	0.0761059068795666	0.93933484076282	0.999976685196759
S100A9	4.95393612907671	1.7889147028785	2.23004099462502	0.802189155800386	0.422443548299316	0.999976685196759
S100A12	0.0759842578164554	0.707548748219095	4.06231901682931	0.174173605097944	0.861729028540922	0.999976685196759
S100A8	5.96031371414239	2.75073107159856	1.36693111818786	2.01234066223118	0.0441840388525907	0.999976685196759
S100A7	0.0230204218901443	0.0823289263369496	4.0612284652252	0.0202719268423094	0.9838264503185	0.999976685196759
S100A6	8.71612487895752	0.543382738273553	0.630704891141447	0.861548318247765	0.388936121302753	0.999976685196759
S100A4	5.52032106624343	-0.0459989154874521	0.706273747921095	-0.0651290177821973	0.948071276624737	0.999976685196759
S100A2	0.090762099215123	0.400638072680633	4.06231901682931	0.0986229961312434	0.921437610758805	0.999976685196759
BX470102.2	0.0433983655664619	-0.206579906394573	4.06231901682931	-0.0508527039700125	0.95944289347615	0.999976685196759
S100A16	0.253560916086676	0.843340725272401	2.43842076158555	0.345855292309777	0.729451469064376	0.999976685196759
S100A13	2.92325045130598	1.39309577735985	0.657229172300274	2.11964994262819	0.0340355773646656	0.999976685196759
S100A1	2.08283195960572	1.71999343633696	0.949865122931037	1.81077649322412	0.0701754564640542	0.999976685196759
AL162258.2	0.15643878536827	1.81842741064808	3.94101070264951	0.461411436773201	0.644503447740859	0.999976685196759
CHTOP	11.2067793160372	0.00219452709378429	0.371191147031665	0.00591212131898471	0.995282837157977	0.999976685196759
SNAPIN	3.30094700548593	-0.821432691910762	0.70148020457616	-1.17099910525213	0.241599136801388	0.999976685196759
ILF2	4.74698383375255	0.330767183129416	0.578056230142356	0.572205896038799	0.567182493550054	0.999976685196759
NPR1	0.090762099215123	0.400638072680633	4.06231901682931	0.0986229961312434	0.921437610758805	0.999976685196759
INTS3	9.15506941517751	-0.232488596443872	0.428874194413216	-0.542090429949887	0.587756211101863	0.999976685196759
AL513523.4	0.0433983655664619	-0.206579906394573	4.06231901682931	-0.0508527039700125	0.95944289347615	0.999976685196759
AL513523.3	0.065898479234497	0.428652550244574	4.06231901682931	0.105519174754311	0.915963855670864	0.999976685196759
SLC27A3	0.861026808668542	1.44668787863048	1.11841392688546	1.29351740339929	0.195832168855157	0.999976685196759
GATAD2B	46.1459468264762	0.0135226286659834	0.222558781824154	0.0607598071626211	0.951550500387045	0.999976685196759
AL358472.5	0.964242265976664	-0.80717698656452	1.2220864843494	-0.660490887430307	0.50893886436393	0.999976685196759
DENND4B	11.1945137860904	-0.534856959335952	0.309154635215004	-1.73006288249239	0.0836190409222474	0.999976685196759
CRTC2	3.1168661679296	-0.290090462012685	0.578702109001557	-0.501277699701462	0.616175697485885	0.999976685196759
SLC39A1	6.49871588222738	0.250262211352892	0.580685595540057	0.430977129921984	0.666484999724195	0.999976685196759
AL358472.4	0.0545605726557343	0.616242864213791	4.06062582339225	0.151760563769203	0.879375787333717	0.999976685196759
AL358472.3	0.107448475848598	0.60524532139599	4.06102210198337	0.149037682188529	0.881523898914204	0.999976685196759
CREB3L4	0.381476542841819	0.713761587024012	1.88268303034925	0.379119360783532	0.704599229781301	0.999976685196759
JTB	8.59843606013241	0.363129244139931	0.553081369627289	0.656556637199038	0.511466038748642	0.999976685196759
AL358472.2	0.254649570752981	0.841587317738002	2.08335554514793	0.403957605651149	0.686243894419162	0.999976685196759
RAB13	1.34320822624697	0.0449629800023548	1.08020224229284	0.0416245942120211	0.966797966883578	0.999976685196759
RPS27	58.918951781901	0.457720595658989	0.452596662442353	1.01132119090094	0.31186272690622	0.999976685196759
NUP210L	1.31173675646223	-0.288715981904312	1.02280359242489	-0.282279006490208	0.777729581695998	0.999976685196759
TPM3	37.0012254705278	0.143653864906747	0.293209625782985	0.48993570563427	0.624179395835317	0.999976685196759
C1orf189	0.0784905460896626	0.929335944502909	4.05989112297661	0.228906617530557	0.818941497074193	0.999976685196759
C1orf43	9.84628121145326	-0.56686797110888	0.464760481023254	-1.2196991660324	0.222578937864779	0.999976685196759
UBAP2L	17.9810192250827	0.51497945654529	0.302177234446182	1.70422982885896	0.0883381585761269	0.999976685196759
HAX1	4.55745229823105	0.00971999547278091	0.561713005373391	0.0173042022879988	0.986193933165064	0.999976685196759
AQP10	0.0410255187758212	0.920027194497773	4.06166751811253	0.226514649560807	0.820801166605188	0.999976685196759
ATP8B2	2.0414251032684	0.655825595260227	0.694131951352809	0.944814014082011	0.344753835952817	0.999976685196759
IL6R-AS1	0.771783473252855	0.233788162931354	1.28390482285978	0.182091506137201	0.855510914420199	0.999976685196759
IL6R	39.6422643763107	-0.349024003987736	0.30464337063976	-1.14568061420399	0.251927327932884	0.999976685196759
SHE	1.38332811604799	0.351282516656066	0.860937532123284	0.408023234612291	0.68325661697575	0.999976685196759
TDRD10	1.94135533482008	-0.938719130132384	0.825663718979542	-1.13692670339514	0.255568927922859	0.999976685196759
UBE2Q1	4.64801163785273	-0.411188095265361	0.634540316280628	-0.648009408882874	0.516978864786911	0.999976685196759
UBE2Q1-AS1	0.0230204218901443	0.0823289263369496	4.0612284652252	0.0202719268423094	0.9838264503185	0.999976685196759
CHRNB2	0.26320755120041	0.644304989403489	3.46010903121868	0.186209447040621	0.852280515858141	0.999976685196759
AL592078.1	0.0484926886788875	-0.358409272375269	4.05825161076329	-0.0883161781848852	0.929625380866687	0.999976685196759
ADAR	24.2914878679443	-0.194857246306803	0.270945862999797	-0.719174096808221	0.472033657400883	0.999976685196759
KCNN3	1.26397414338278	-0.0983008120518594	1.10186219326724	-0.0892133450557715	0.928912359847725	0.999976685196759
PMVK	3.88367549253941	0.205325640513811	0.537771381604679	0.381808418107209	0.702603474234211	0.999976685196759
AL451085.1	0.0921534839663221	-0.194096492498086	4.06152026264351	-0.0477891232707418	0.961884305025822	0.999976685196759
PBXIP1	2.23508003996002	-0.155590683093061	0.782365854225188	-0.198872026754222	0.842362851842273	0.999976685196759
PYGO2	3.04471659629035	-0.309886428490381	0.585291336490451	-0.529456715263437	0.59648866357033	0.999976685196759
AL451085.2	0.758817545362635	-0.605083308271135	1.47958582566424	-0.408954518065548	0.682573039003059	0.999976685196759
SHC1	2.18462667866017	0.785948552858486	0.734428389634298	1.07015001591897	0.28455178898528	0.999976685196759
CKS1B	1.52404579808039	-0.494419472921981	0.925483320391103	-0.534228399397887	0.593183522934948	0.999976685196759
FLAD1	2.18908640153969	-0.634849636607922	0.778362117560621	-0.815622474790441	0.414716091134422	0.999976685196759
ZBTB7B	2.85062350298069	-0.465810147002989	0.701876541764496	-0.66366393416135	0.506905427489629	0.999976685196759
DCST2	0.152485711878636	0.951605625873878	3.9851134181804	0.238790098553426	0.811268348375503	0.999976685196759
DCST1	0.071618149382163	0.992143683051613	4.06121782546928	0.24429708665946	0.807000739643789	0.999976685196759
ADAM15	1.53875810284387	1.97276068348326	1.1676570077324	1.68950357032874	0.0911229682339647	0.999976685196759
EFNA4	0.283069003095628	1.78172189135143	2.78506237318515	0.639742186209553	0.522340224281479	0.999976685196759
EFNA3	0.450657932617754	-0.578827461124442	1.60619213178615	-0.360372491976264	0.718568594845812	0.999976685196759
EFNA1	0.0977673406615383	0.577874374613561	4.05989779594297	0.142337172918744	0.886813685684638	0.999976685196759
SLC50A1	1.42363589370672	-1.12233671486635	0.891461944737505	-1.25898443729623	0.208035953128501	0.999976685196759
DPM3	4.55706399795394	-0.0875844216331264	0.571101130818338	-0.15336061672234	0.878113900736224	0.999976685196759
KRTCAP2	8.89710818118058	-0.26700260350801	0.59210426204737	-0.450938492799853	0.65203387963158	0.999976685196759
TRIM46	0.08380118933567	0.239590494161644	4.06213308681088	0.058981448672757	0.952966884198916	0.999976685196759
THBS3	0.521343615869604	1.69549192378705	1.71627885581849	0.987888371425792	0.323207321135277	0.999976685196759
MTX1	1.19599082911521	0.304996886881927	1.06752296374248	0.285705223438642	0.775103903668144	0.999976685196759
GBA	2.27288894453602	0.924200038808607	0.733581410338991	1.25984659068927	0.207724708822992	0.999976685196759
FAM189B	1.42959620971475	0.314187397975525	0.935532307203192	0.33583810581037	0.736992953095139	0.999976685196759
SCAMP3	3.84498257472461	-0.371203299412858	0.56308691054054	-0.659229139346389	0.509748637717332	0.999976685196759
CLK2	4.05000025165659	-0.418408935023734	0.56607204813538	-0.739144312816641	0.459819371329183	0.999976685196759
HCN3	0.505999720172312	-1.38187310947928	1.82558953340071	-0.756946227066233	0.449082078828565	0.999976685196759
PKLR	0.137281504380386	0.608895626484233	4.06097785697614	0.149938179406283	0.880813389378518	0.999976685196759
FDPS	5.97953364646543	-0.56958225828159	0.441475227452437	-1.29017943219239	0.196988365645878	0.999976685196759
RUSC1-AS1	0.433197083520368	-0.616733907834632	1.6316072323736	-0.377991648723835	0.70543679790332	0.999976685196759
RUSC1	2.52755066823931	-0.284063443579684	0.917207080684497	-0.309704808828659	0.756785445550033	0.999976685196759
ASH1L	104.340500172696	0.00730008696936694	0.125560061807936	0.058140198915588	0.953636954427203	0.999976685196759
ASH1L-IT1	0.143808126880783	-0.10915348111859	4.06231176214962	-0.0268697942229895	0.978563585533183	0.999976685196759
ASH1L-AS1	0.865086293149618	-1.12978574147445	1.38876930196134	-0.813515779675478	0.415922402899959	0.999976685196759
MSTO1	2.22323931625862	0.251421106650929	0.773669366312758	0.324972291263361	0.74520204285878	0.999976685196759
AL353807.5	2.21570043407977	-0.818966703020207	0.716876968551566	-1.14240900314445	0.25328405070501	0.999976685196759
YY1AP1	17.5085062429273	0.0387023112510874	0.273222495847105	0.14165126166165	0.887355474185676	0.999976685196759
DAP3	19.3863921617565	-0.114980265253181	0.267056895615081	-0.430545951597168	0.666798547781058	0.999976685196759
AL162734.1	0.0651535746143183	-0.138468470286179	4.0615835984739	-0.0340922369142438	0.97280359893322	0.999976685196759
GON4L	19.9329708143054	-0.290923573189118	0.34238686720695	-0.849692558486111	0.395496036767027	0.999976685196759
SYT11	17.4274606783182	0.168708996040165	0.331959591553497	0.508221483375865	0.611298026255374	0.999976685196759
RIT1	5.90297837320233	0.520038695308663	0.428396465702997	1.21391920088622	0.22477857998499	0.999976685196759
KHDC4	10.2247891331436	-0.0315956770806197	0.372661533644117	-0.0847838433220016	0.932433238447283	0.999976685196759
ARHGEF2	14.3812073737036	-0.120765756803804	0.347468299152275	-0.34755906394465	0.728171353946673	0.999976685196759
AL355388.2	0.467897835396997	2.02780844276291	1.65119428624341	1.22808591312191	0.21941471854465	0.999976685196759
AL355388.3	0.192458671682078	-0.462031548081131	3.06057442141253	-0.15096236342062	0.880005405219212	0.999976685196759
SSR2	7.30868584479682	0.182898630634662	0.464587762836986	0.393679397661701	0.693817753865045	0.999976685196759
UBQLN4	2.2156979625313	-0.889166272858317	0.810985206093804	-1.09640258068465	0.272902635105375	0.999976685196759
LAMTOR2	7.25740434016715	0.718110621497135	0.595392133076854	1.20611372170153	0.227773644744746	0.999976685196759
MEX3A	0.526530125184071	1.55765862095669	1.59307235539866	0.977770165729155	0.328188009772083	0.999976685196759
LMNA	0.787699378442416	1.15831410634754	1.2322473758292	0.940001276584656	0.347216905863004	0.999976685196759
SEMA4A	0.669056398352912	1.07829970522094	1.45285855905514	0.742191797336559	0.457971137693378	0.999976685196759
SLC25A44	2.9216635871083	0.713321719162318	0.604338854201901	1.18033403644772	0.237867386032742	0.999976685196759
PMF1	5.25709401289749	-0.404658998591916	0.469436348397293	-0.862010366205058	0.388681813458837	0.999976685196759
BGLAP	0.179775444339789	-1.11992704883215	3.81790061317624	-0.293335830945176	0.769265468444979	0.999976685196759
PAQR6	1.01576346861639	0.894378660639579	1.32662809169729	0.674174372031657	0.500200460901257	0.999976685196759
SMG5	5.37170726671896	-0.16622042728355	0.451661106558458	-0.368020236566542	0.712858144916488	0.999976685196759
TMEM79	0.609590127486528	0.0574749479458882	1.47271518894343	0.0390265194366076	0.968869245262562	0.999976685196759
GLMP	1.73470305134324	0.502362333341724	0.82753581268369	0.607058118382295	0.543812343153273	0.999976685196759
CCT3	14.0174784220915	-0.22934641085703	0.423239818397488	-0.541882877951804	0.587899192677606	0.999976685196759
TSACC	0.544437067864731	-1.9172520415305	1.86384672268983	-1.02865327829297	0.303642632291292	0.999976685196759
RHBG	0.0230204218901443	0.0823289263369496	4.0612284652252	0.0202719268423094	0.9838264503185	0.999976685196759
C1orf61	4.63298051007061	0.0942612767715874	0.60466609577267	0.155889800057561	0.876119885389645	0.999976685196759
MEF2D	8.41879804191214	-0.319271318270245	0.363132600058011	-0.87921414441788	0.379285176675916	0.999976685196759
AL365181.1	0.0257305268935457	0.1384491555231	4.06161239530358	0.0340872397580793	0.972807583770889	0.999976685196759
IQGAP3	0.599053376023152	1.19617841452231	1.69847988231467	0.704264105202216	0.481268315613703	0.999976685196759
NAXE	1.98246234568608	0.0686142682857771	0.768840757541342	0.0892437967326252	0.928888159455514	0.999976685196759
GPATCH4	3.43721606065337	0.728983899856545	0.711759457099989	1.02419980877632	0.305740909069438	0.999976685196759
AL365181.4	0.0868009007490939	-0.268327878382466	4.06231901682931	-0.0660528819304545	0.947335723651613	0.999976685196759
HAPLN2	0.340605128254711	-0.220095056270898	3.27693818483253	-0.067164848360466	0.946450468853429	0.999976685196759
BCAN	1.5152307569289	0.242298911338585	1.08272602099319	0.223785987073927	0.822923834158388	0.999976685196759
AL365181.3	0.0651535746143183	-0.138468470286179	4.0615835984739	-0.0340922369142438	0.97280359893322	0.999976685196759
NES	0.126904236660592	-0.617096436571675	4.05742050900574	-0.152090825982169	0.87911529983819	0.999976685196759
AL590666.3	0.0484926886788875	-0.358409272375269	4.05825161076329	-0.0883161781848852	0.929625380866687	0.999976685196759
CRABP2	0.209239193292047	1.37476643911067	4.04732810203036	0.339672594969755	0.73410310196903	0.999976685196759
ISG20L2	2.30583505999769	0.934450849497075	0.774080110588978	1.20717589396022	0.227364411934025	0.999976685196759
RRNAD1	2.33197856527115	-0.495039981803079	0.707157547957689	-0.700041996628308	0.483901077606905	0.999976685196759
MRPL24	2.89149947672806	0.387213401188804	0.659854427074126	0.58681640268105	0.557327019353742	0.999976685196759
HDGF	3.95645193602011	0.802614648434476	0.552280751971965	1.45327289710654	0.146147999288273	0.999976685196759
PRCC	6.58272509623532	0.0209123272775895	0.429562145377546	0.0486828914107631	0.961172010384227	0.999976685196759
AL590666.5	0.0651535746143183	-0.138468470286179	4.0615835984739	-0.0340922369142438	0.97280359893322	0.999976685196759
SH2D2A	0.38435643767256	0.353326620974873	2.62607933796948	0.134545295668055	0.892971395907729	0.999976685196759
NTRK1	0.205023181705365	0.986159621848592	4.05800020609914	0.243016158640505	0.807992879833123	0.999976685196759
PEAR1	0.114261082490242	0.853901451630566	4.06231901682931	0.210200490924774	0.833511196420422	0.999976685196759
ARHGEF11	22.2134120005767	-0.0120560750504386	0.305344066592434	-0.0394835740054866	0.96850484934949	0.999976685196759
ETV3	3.86994956150011	-0.486532672276947	0.568336735750413	-0.856064093119979	0.391962328488656	0.999976685196759
FCRL5	0.0749426859482221	0.794442126021136	4.06231901682931	0.195563697171476	0.844951677012921	0.999976685196759
FCRL3	0.344516317757976	1.82733863167602	2.67729656881002	0.682531271643252	0.494903075917609	0.999976685196759
FCRL2	0.109121145311469	0.820733603918937	4.05431521615657	0.202434581467245	0.839576995892141	0.999976685196759
FCRL1	0.450607644178037	2.03259111369312	3.86223853410029	0.526272806753666	0.598698674084159	0.999976685196759
CD5L	0.274649538564178	-3.7311542054969	4.03582584583583	-0.92450822905223	0.355221769031424	0.999976685196759
KIRREL1	0.04875094878369	-0.145061999727393	4.06192564852302	-0.0357126181716643	0.97151150912493	0.999976685196759
LINC01704	0.0374650273138413	0.313198646455887	4.06231587926162	0.0770985456977352	0.938545149923718	0.999976685196759
CD1D	0.506466629701567	0.0777784816524955	1.57669165668155	0.0493301790003728	0.960656169423404	0.999976685196759
AL365440.2	0.0651535746143183	-0.138468470286179	4.0615835984739	-0.0340922369142438	0.97280359893322	0.999976685196759
MNDA	34.0908210984573	-0.362256844398409	0.306485089563227	-1.18197216352242	0.237216746217876	0.999976685196759
PYHIN1	3.12005165857183	0.16654083510644	0.907219357866032	0.183572841190447	0.854348570599948	0.999976685196759
IFI16	138.572673816683	0.147005745266284	0.235648865182131	0.623833877377955	0.532736688754225	0.999976685196759
AIM2	1.12678247759139	0.0569782040484988	1.09013576595693	0.0522670715224932	0.958315890557264	0.999976685196759
CADM3	4.00307368448667	0.438599587948818	0.565509744656929	0.775582723538917	0.437995404414048	0.999976685196759
CADM3-AS1	0.225779407059077	0.718334192724505	2.95166572961867	0.243365698736255	0.807722113554858	0.999976685196759
ACKR1	0.131591902080934	-0.353503662626816	4.05435632878425	-0.0871910690525858	0.930519638185322	0.999976685196759
FCER1A	0.161770186223655	-0.847689081779825	4.0534892844479	-0.209125773449598	0.834350055205627	0.999976685196759
AL513323.1	0.108978137882873	-0.69199766351509	4.05431858107287	-0.170681620025028	0.864474115838657	0.999976685196759
OR10J1	0.0257305268935457	0.1384491555231	4.06161239530358	0.0340872397580793	0.972807583770889	0.999976685196759
DUSP23	1.98351347715714	-0.482093024793422	0.879687291360137	-0.548027724770275	0.583672866008998	0.999976685196759
FCRL6	0.708294939461431	1.70594731682441	1.53543897205778	1.11104859774278	0.266547431550563	0.999976685196759
SLAMF8	1.25006394051831	1.6486783218474	1.36122701484369	1.21117073336714	0.225829976860103	0.999976685196759
AL590560.2	0.236390118658458	2.07841817246496	4.03388395669503	0.515239951068848	0.606385354764061	0.999976685196759
VSIG8	0.0640459406659655	0.682413234738983	4.05992306927266	0.168085262477951	0.866516203236218	0.999976685196759
AL590560.3	0.264214937271594	-0.518570629086152	2.84506776870289	-0.182270044598121	0.855370805828917	0.999976685196759
TAGLN2	2.81256814846728	1.47784016777095	0.892228658808839	1.65634689401697	0.0976515890213744	0.999976685196759
LINC01133	0.0664229570727763	0.0197766282464567	4.06126851969045	0.00486956923694474	0.996114661243402	0.999976685196759
KCNJ10	0.879141988341192	-1.19592646827749	1.24557607362127	-0.960139242881063	0.336985140251443	0.999976685196759
PIGM	4.56078211972269	-0.0407449212479158	0.578368458019821	-0.0704480347829056	0.943837059960928	0.999976685196759
AL121987.1	0.10855194018078	-0.803576229735405	4.05437056124243	-0.198199996176264	0.84288859047735	0.999976685196759
KCNJ9	1.12713197984911	0.779610132781677	1.0719556994019	0.727278313102551	0.46705548056498	0.999976685196759
IGSF8	3.03194770143583	-0.932821541914998	0.763497879146913	-1.22177358627018	0.22179325983643	0.999976685196759
ATP1A2	4.73290865216175	0.27665482742575	0.657831816938117	0.420555558886528	0.674079651215739	0.999976685196759
ATP1A4	0.0498308632088695	-0.564479969664535	4.05537905033009	-0.139192899765705	0.889297719053213	0.999976685196759
CASQ1	0.360044377333861	-0.657373843391921	2.04309917629213	-0.321753271216595	0.747639617380746	0.999976685196759
AL121987.2	0.113591188317232	1.81996894188896	4.0406793055287	0.450411627420857	0.652413662504103	0.999976685196759
PEA15	8.41545311474776	0.052951983935381	0.45346294795361	0.116772459964685	0.907040368180887	0.999976685196759
DCAF8	22.2876569701647	0.366236794245834	0.242028903476582	1.51319445316278	0.130230272787575	0.999976685196759
AL139011.1	0.207576024962803	-0.752824009440521	3.65392276930357	-0.206031724524929	0.836766130300558	0.999976685196759
PEX19	1.83246736724303	0.291309957292227	0.769581744898329	0.378530233108261	0.705036738856067	0.999976685196759
COPA	42.1029309257298	0.333874782994368	0.259494284170986	1.2866363668125	0.19822106185929	0.999976685196759
NCSTN	5.41315518761471	0.0279101038826386	0.467156255131689	0.0597446862287456	0.952358980813494	0.999976685196759
VANGL2	0.237366441698004	0.700641723594934	2.90773714499485	0.240957723706547	0.809587882797137	0.999976685196759
SLAMF6	2.73448506339447	1.71908936991391	0.955579877866419	1.79900122400257	0.0720184870934076	0.999976685196759
AL138930.1	1.56598954484282	0.377212532557715	0.853659096574939	0.441877248272959	0.658578035321112	0.999976685196759
CD84	36.4537265926881	-0.332664843998521	0.28966300677365	-1.14845470846912	0.250780900024346	0.999976685196759
SLAMF1	0.802205476795523	1.83230164536206	1.7865915748887	1.02558506998233	0.305087207852344	0.999976685196759
AL121985.1	0.197310696912111	-0.762199862017948	3.0539840355049	-0.249575588201114	0.802915579059148	0.999976685196759
CD48	3.53454865167272	0.884223443957643	0.742111414158842	1.19149689263287	0.233458575786563	0.999976685196759
SLAMF7	0.383003822575928	-0.281654606829825	2.20658916953419	-0.127642522096346	0.898431878580241	0.999976685196759
LY9	0.710973771228156	-0.134111637003522	1.29634552625679	-0.103453619646276	0.917602958072065	0.999976685196759
CD244	0.86672632252106	0.454871460622457	1.38834219778028	0.327636415106967	0.743186585075967	0.999976685196759
ITLN1	0.0230204218901443	0.0823289263369496	4.0612284652252	0.0202719268423094	0.9838264503185	0.999976685196759
F11R	3.02140949729696	-0.187751583278133	0.665306370119641	-0.282203194964704	0.777787708619755	0.999976685196759
TSTD1	1.56643994247563	-0.75974624082933	0.858288507840336	-0.885187479372219	0.376055524093844	0.999976685196759
USF1	4.42019042027968	0.282345304612662	0.658906367148342	0.428505958797476	0.668282796173575	0.999976685196759
ARHGAP30	8.94197517407472	0.257073761165688	0.430311769588602	0.597412804700794	0.550231806798694	0.999976685196759
NECTIN4	0.040077998616573	0.494398318929827	4.06231901682931	0.121703469590065	0.903133865331806	0.999976685196759
KLHDC9	0.589250955376569	-0.278560176172778	1.69932181277789	-0.163924322090243	0.869790719831754	0.999976685196759
PFDN2	16.2448847066561	0.406325098931386	0.431120720185366	0.942485665631382	0.345944046604	0.999976685196759
NIT1	3.07325135657137	-0.29162618317648	0.701984027145901	-0.415431365813497	0.677826149229377	0.999976685196759
DEDD	3.20005376743968	1.26264468074449	0.609765710820371	2.07070463021895	0.0383864072721663	0.999976685196759
UFC1	4.58405525248187	0.66189120647354	0.516384006073465	1.2817809976465	0.199919481936264	0.999976685196759
AL590714.1	0.156255365468659	0.0541142456075789	3.94342807621025	0.0137226404442462	0.98905126068492	0.999976685196759
USP21	0.882478971132576	1.055838716676	1.1981443961959	0.881228272675884	0.378194279563342	0.999976685196759
PPOX	2.15612735767749	0.217987339622457	0.941694093493329	0.231484237958641	0.816938629228436	0.999976685196759
B4GALT3	1.42817754289153	-0.580260209907983	0.952478719012736	-0.609210681903145	0.542384800890115	0.999976685196759
ADAMTS4	0.857065480918626	-1.21364332832959	1.3066597149533	-0.928813611103767	0.352985689355794	0.999976685196759
NDUFS2	8.37146079314166	0.0977806119557507	0.395420448051889	0.247282639118651	0.804689493631841	0.999976685196759
FCER1G	33.8779166366364	0.231730054181219	0.572884904278713	0.404496701607066	0.685847502894188	0.999976685196759
TOMM40L	1.26933736508108	0.697911731929521	1.11569045654761	0.625542441305037	0.53161510232928	0.999976685196759
NR1I3	0.160559155814005	0.908846557671615	4.04427669018374	0.224724129255935	0.822193892241948	0.999976685196759
PCP4L1	0.66242141978782	0.777858682591469	1.78442904698427	0.435914604677653	0.662898688428911	0.999976685196759
MPZ	0.944881083664224	-0.313727995656922	1.22442079377874	-0.256225635215417	0.797776615138244	0.999976685196759
SDHC	14.9842798114478	-0.264438276532976	0.29412147831684	-0.899078428567232	0.368610887196396	0.999976685196759
CFAP126	0.0343482646183561	0.875074047550665	4.06219321054474	0.215419110366077	0.82944057182699	0.999976685196759
AL592295.4	3.21459209534589	0.368066581756548	0.639143611483671	0.57587461588193	0.564699934388136	0.999976685196759
AL592295.5	0.918328984782737	-0.12116544074852	1.14509392352025	-0.105812665895591	0.915730987278062	0.999976685196759
AL592295.3	1.13397128540599	-2.64201145032706	1.19277408155358	-2.21501413485264	0.0267590943440098	0.999976685196759
FCGR2A	34.8024018884019	0.873500456307129	0.422025714073421	2.06978017494726	0.0384729347157258	0.999976685196759
HSPA6	4.15567010213458	-0.553225840417749	1.04832377902201	-0.527724212202702	0.597690765745496	0.999976685196759
FCGR3A	52.6697970454354	0.373754219841484	0.467469925646981	0.79952570066236	0.423985650321449	0.999976685196759
FCGR3B	0.157796973377742	-0.220540246339643	4.05915943156564	-0.0543315063273037	0.956671048197229	0.999976685196759
FCGR2B	1.76865412256218	-0.320663279907921	1.25891014109662	-0.254714986749249	0.798943240208369	0.999976685196759
FCRLA	0.0504723713677509	0.66181294828373	4.06231901682931	0.162915060472105	0.870585312709181	0.999976685196759
FCRLB	0.228338694252591	-0.152535567419263	3.62720639178086	-0.0420531811382181	0.966456303165613	0.999976685196759
DUSP12	5.49522174175272	0.122661457308462	0.460382185446713	0.26643397852035	0.789904999557346	0.999976685196759
AL359541.1	0.0623804589182761	-0.218081588163217	4.05877333693931	-0.0537309108095379	0.95714955510123	0.999976685196759
ATF6	122.665871260603	0.595635286567629	0.290230199905715	2.05228569170654	0.0401419057274408	0.999976685196759
OLFML2B	7.3016338054554	-0.571817242313191	0.454092386502769	-1.25925309322424	0.207938929930996	0.999976685196759
NOS1AP	23.053810166508	0.0423868473878774	0.619282890336202	0.0684450483766249	0.945431362466338	0.999976685196759
AL450163.1	0.567501394287569	-2.03549281110765	1.65440998830931	-1.23034364244124	0.218568447973815	0.999976685196759
C1orf226	0.181964230080273	-1.23826681993444	3.7876178371321	-0.326924962649355	0.7437246401372	0.999976685196759
SH2D1B	0.748341782675328	0.920251388902113	1.34023912929716	0.686632235088306	0.492314509749944	0.999976685196759
UHMK1	22.2398642034889	0.0960486022404129	0.277688648687842	0.345885950665502	0.729428427478921	0.999976685196759
UAP1	4.01285480074073	0.70953681686526	0.620479937779492	1.14352902271825	0.252819011821822	0.999976685196759
DDR2	1.45083344010463	-0.208836935919839	1.04480443512649	-0.199881364300062	0.841573365469736	0.999976685196759
HSD17B7	5.28665574819027	0.212530327208392	0.541529270748268	0.392463230869726	0.694715974095539	0.999976685196759
CCDC190	0.131796958468994	0.487454155758661	4.06212187875709	0.119999884372699	0.904483239554205	0.999976685196759
RGS4	12.3531608025896	-0.189428875224772	0.617119969096449	-0.306956320830328	0.758876619141925	0.999976685196759
RGS5	5.54799527520839	-0.853811391215036	0.998531420480587	-0.855067125282951	0.392513987923561	0.999976685196759
AL499616.1	0.151968515632911	1.15908400538172	4.05791245405897	0.285635537608096	0.775157281838582	0.999976685196759
AL592435.1	0.159204102813978	0.79185939358141	4.05543603079143	0.195258755795706	0.845190383668951	0.999976685196759
NUF2	1.93798838754549	1.19277481465289	0.864013192913035	1.38050532611826	0.167431110893425	0.999976685196759
PBX1	20.1143177101135	-0.483488453980399	0.511019931365353	-0.946124454849747	0.344085111947683	0.999976685196759
LMX1A	0.0230204218901443	0.0823289263369496	4.0612284652252	0.0202719268423094	0.9838264503185	0.999976685196759
RXRG	0.131339933864224	0.590827022386537	4.06224592411739	0.145443440260182	0.88436076890909	0.999976685196759
LRRC52-AS1	0.065898479234497	0.428652550244574	4.06231901682931	0.105519174754311	0.915963855670864	0.999976685196759
AL356441.1	0.188192625200274	-0.375402866210938	3.08285780725941	-0.1217710610353	0.90308033330581	0.999976685196759
MGST3	31.0135033976926	-0.273371086591407	0.36553205909526	-0.747871711356963	0.454537542110047	0.999976685196759
ALDH9A1	7.5338592591734	-0.632460217705776	0.455420665098261	-1.38873851402707	0.164912278145499	0.999976685196759
TMCO1	13.1456043142954	0.0518322422703929	0.307764745069574	0.168415138838192	0.866256699137733	0.999976685196759
TMCO1-AS1	0.825274133869314	-0.033685106763702	1.23913209509063	-0.02718443570073	0.978312629630925	0.999976685196759
UCK2	13.3236434471433	-0.206605294436717	0.325184582413921	-0.635347755121223	0.525201634116055	0.999976685196759
AL358115.1	0.0709562753847233	-0.578722508697507	4.05665838110631	-0.142659907324925	0.886558782083426	0.999976685196759
FAM78B	1.18587509510551	-0.56028280215596	1.13050811852752	-0.495602634756597	0.620174793527541	0.999976685196759
AL596087.2	0.185761275191299	-0.133435731685317	3.10565561783652	-0.0429653986485056	0.965729116247984	0.999976685196759
LINC01675	0.183615445270101	0.608432078547441	4.04365706610806	0.150465795837886	0.880397134449842	0.999976685196759
POGK	7.79699832537705	-0.00038749444047016	0.381764875366306	-0.0010150080991562	0.999190140847652	0.999976685196759
TADA1	4.65372298655361	0.263120238207522	0.548270402145472	0.479909616090691	0.631291663266132	0.999976685196759
ILDR2	1.93455777134063	-0.400415844149858	0.984659738869751	-0.40665402305316	0.684262113298233	0.999976685196759
MAEL	0.179695189820306	0.245710308415363	3.0972391251485	0.0793320433092429	0.93676851973603	0.999976685196759
GPA33	0.111946502991077	-0.277590439637618	4.06117523251576	-0.0683522438074312	0.945505236791083	0.999976685196759
DUSP27	2.29515361525963	-0.417593160741358	0.848580957614366	-0.492107626260371	0.6226432613027	0.999976685196759
AL451050.2	0.10683404428594	0.87428931954907	4.0614272717011	0.215266521117065	0.8295595300122	0.999976685196759
POU2F1	71.4842191791685	0.00308230923411017	0.200849628516401	0.0153463526762683	0.987755862740753	0.999976685196759
AL136984.1	0.552037693090104	1.16462406966531	1.76558434992058	0.659625279142114	0.509494327794975	0.999976685196759
CD247	8.25355021466961	0.234497340672509	0.685689737044957	0.341987531683203	0.732360275446425	0.999976685196759
CREG1	22.945053242716	-0.28125484145408	0.315564449714309	-0.891275432669014	0.372781425113	0.999976685196759
AL031733.2	0.207477381980326	1.65071245100661	2.48220020506611	0.665019867308667	0.506037785921078	0.999976685196759
RCSD1	57.2714218500501	-0.377975183907836	0.227868610039854	-1.65874178036953	0.0971678364756376	0.999976685196759
MPZL1	59.0250954248107	0.203166437453342	0.276773245594248	0.734053745032806	0.462915982868924	0.999976685196759
ADCY10	0.930015285335675	-1.05310486620631	1.3169637900612	-0.799646029871008	0.423915910515337	0.999976685196759
MPC2	13.0119521547903	0.145870516724467	0.526719737002402	0.276941429145273	0.781825080366876	0.999976685196759
DCAF6	109.250869809686	0.501731902538626	0.336782245265671	1.48978133376014	0.136281740714819	0.999976685196759
GPR161	2.8255659300175	-0.204438536125221	0.668768469524552	-0.30569404127345	0.759837610644264	0.999976685196759
TIPRL	10.8950514224431	-0.130664051672897	0.353581549010048	-0.369544315982347	0.711722047641412	0.999976685196759
SFT2D2	29.8324046681781	0.0537017061538188	0.221680722282321	0.242247975380679	0.808588022878168	0.999976685196759
TBX19	4.64228121355108	-0.0699237546525089	0.587118191537351	-0.11909655612853	0.905198859136976	0.999976685196759
AL023755.1	0.20997725934494	0.655850968094574	2.99539377989153	0.218953171532033	0.82668652632258	0.999976685196759
XCL2	0.123431205010939	-0.421894146948948	4.05528135504179	-0.104035727736726	0.917140995762079	0.999976685196759
XCL1	0.183396345992816	0.301391613275073	3.80050967626785	0.0793029459067299	0.936791663188835	0.999976685196759
DPT	0.137756144506201	-0.627884651811619	4.05919761783343	-0.154681962034346	0.877072051036422	0.999976685196759
AL031275.1	0.165571797633009	-0.159980618504609	4.05716757901884	-0.0394316023158445	0.968546284490481	0.999976685196759
AL135926.2	0.0410255187758212	0.920027194497773	4.06166751811253	0.226514649560807	0.820801166605188	0.999976685196759
LINC00970	0.971342343949687	-1.35284353493799	1.25331556491405	-1.07941174019551	0.280404219600423	0.999976685196759
ATP1B1	46.8230209798662	-0.0685031545312276	0.407365540769946	-0.168161387440264	0.866456316673469	0.999976685196759
NME7	15.4335085188578	-0.215693559886177	0.379670972106706	-0.568106533637122	0.569962631558921	0.999976685196759
Z99758.1	0.0623804589182761	-0.218081588163217	4.05877333693931	-0.0537309108095379	0.95714955510123	0.999976685196759
BLZF1	9.09624475070497	-0.283710934725663	0.367505255322395	-0.77199150384061	0.440119459582114	0.999976685196759
CCDC181	0.823960520494173	0.16015631847631	1.45867899737209	0.109795451065548	0.912571598757931	0.999976685196759
SLC19A2	3.16538585226276	0.860014954111401	0.727031845248716	1.1829123575972	0.236843883565093	0.999976685196759
Z99572.1	0.707046900286859	-0.00732941581987898	1.43087464265578	-0.00512233259391277	0.99591298778073	0.999976685196759
F5	0.387013607985917	-0.161454173687949	2.64887067887263	-0.0609520785501935	0.951397373826299	0.999976685196759
SELP	0.0257305268935457	0.1384491555231	4.06161239530358	0.0340872397580793	0.972807583770889	0.999976685196759
C1orf112	19.8021637878233	-0.467471707743599	0.396742818202029	-1.17827390011015	0.238687429407196	0.999976685196759
SELL	3.00562593748818	0.424384978513986	0.726032485470232	0.584526156896579	0.558866372388806	0.999976685196759
METTL18	1.38687482537281	1.46098254712977	1.1292203232705	1.29379760266659	0.195735340991462	0.999976685196759
SCYL3	8.82990116648065	0.323730299084461	0.406806870504246	0.795783755282183	0.426157735317505	0.999976685196759
KIFAP3	27.9427954051536	0.0318712915275299	0.281942089364038	0.113041978228296	0.909997274673008	0.999976685196759
METTL11B	0.065898479234497	0.428652550244574	4.06231901682931	0.105519174754311	0.915963855670864	0.999976685196759
LINC01681	0.0374650273138413	0.313198646455887	4.06231587926162	0.0770985456977352	0.938545149923718	0.999976685196759
GORAB-AS1	0.200461204311798	0.425901170001755	4.05461008398294	0.105041215105789	0.916343104674045	0.999976685196759
GORAB	3.32583664215796	-0.253872287128134	0.637344786351312	-0.398328020507564	0.690388408343583	0.999976685196759
AL023495.1	0.040077998616573	0.494398318929827	4.06231901682931	0.121703469590065	0.903133865331806	0.999976685196759
PRRX1	0.935259010372537	-0.740067684396934	1.29639968215192	-0.570863827402734	0.568091952633129	0.999976685196759
Z97200.1	0.090762099215123	0.400638072680633	4.06231901682931	0.0986229961312434	0.921437610758805	0.999976685196759
BX284613.2	0.893030683177528	-0.194876338298059	1.6426585124169	-0.118634723422418	0.90556475429393	0.999976685196759
MROH9	0.12698323476855	0.204126572333707	4.05293460817124	0.0503651284977956	0.959831424530089	0.999976685196759
FMO2	0.154179555926745	0.0538513765748199	4.06165635250078	0.0132584768136929	0.989421575976769	0.999976685196759
FMO1	0.0564555823700248	0.282694472825778	4.06231901682931	0.0695894319610636	0.944520448622011	0.999976685196759
FMO4	3.26234069548908	-0.22001285455612	0.614789591677534	-0.357866915013616	0.720442911180099	0.999976685196759
PRRC2C	88.0363546147494	0.223067057632582	0.147189648528601	1.51550778103282	0.129643861331906	0.999976685196759
MYOCOS	2.02868821823635	3.26406744686486	1.2901736200249	2.52994433943073	0.0114080622572434	0.999976685196759
VAMP4	9.74987883046878	-0.0186899633461632	0.384396602648193	-0.0486215622547232	0.96122088609135	0.999976685196759
EEF1AKNMT	1.60027862659509	-0.145027608500111	0.922583982902453	-0.157197188752241	0.87508944380838	0.999976685196759
DNM3	43.0204396603943	-0.140599513719018	0.303965792226882	-0.462550449144205	0.64368663306542	0.999976685196759
DNM3-IT1	0.0484926886788875	-0.358409272375269	4.05825161076329	-0.0883161781848852	0.929625380866687	0.999976685196759
DNM3OS	0.167264837639527	0.0335973966266342	3.88669043737554	0.00864421727636241	0.993102998388597	0.999976685196759
PIGC	6.70174208959886	-0.36266214527239	0.441954113805804	-0.820587780367951	0.41188111037692	0.999976685196759
C1orf105	0.34458240178537	-1.56726521403668	1.93893142684102	-0.808313895138691	0.418909905523335	0.999976685196759
SUCO	29.6532474604892	0.0120185761352819	0.257616951469842	0.0466528932459975	0.962789875177536	0.999976685196759
FASLG	0.20489392360672	0.012267695001234	3.00784389259	0.0040785677180442	0.996745782809748	0.999976685196759
AL031599.1	1.0022848053175	1.75700791139392	1.11609505830416	1.57424575829911	0.115430644358437	0.999976685196759
TNFSF18	0.354547326091531	-0.672075302795423	2.8096344127569	-0.239203826570434	0.810947535612298	0.999976685196759
TNFSF4	0.373963803012363	1.44884273328921	2.01511895286658	0.718986207354248	0.472149418004094	0.999976685196759
AL645568.1	18.9168678987995	0.439834439110152	0.293900647104041	1.49654124087196	0.134512669232776	0.999976685196759
PRDX6	8.1456176653539	-0.292349300873808	0.467520395259469	-0.62531881782731	0.53176183181297	0.999976685196759
SLC9C2	0.901334386068609	-1.35175006754849	2.15450701030142	-0.627405741120971	0.530393305389615	0.999976685196759
AL139142.1	0.177526031842708	0.288151256887577	3.7983662505289	0.0758618937411455	0.939528973849595	0.999976685196759
ANKRD45	0.309938623992669	-0.226884423601873	2.77376723186132	-0.0817964899850748	0.934808547308763	0.999976685196759
KLHL20	16.0512858127161	0.346129545843965	0.295110853944034	1.17287975422824	0.240844029481105	0.999976685196759
CENPL	0.898789813476046	-0.344878602103975	1.08752617590341	-0.317122115996412	0.751150944172568	0.999976685196759
DARS2	3.00890463003374	0.630070976717767	0.646404828667801	0.974731234629393	0.329693595117115	0.999976685196759
GAS5	15.3304791619924	0.33838575095472	0.340305038179125	0.994360097532864	0.320047587120197	0.999976685196759
GAS5-AS1	0.0230204218901443	0.0823289263369496	4.0612284652252	0.0202719268423094	0.9838264503185	0.999976685196759
ZBTB37	14.8927246434003	0.161477704153031	0.362695489228426	0.445215639423992	0.656163925656942	0.999976685196759
RC3H1	54.3441639157571	-0.0757658129860877	0.177037920621578	-0.427963753302541	0.668677510059462	0.999976685196759
RC3H1-IT1	0.226431107317114	0.235443008225078	3.60582548359734	0.0652951756251356	0.947938983442779	0.999976685196759
LINC02776	0.043402535182632	0.268473536256655	4.06231876117901	0.0660887419328796	0.947307173892262	0.999976685196759
RABGAP1L-DT	0.176547705637014	0.613343622617149	3.82857889170617	0.160201380189875	0.872722442202971	0.999976685196759
RABGAP1L	191.93753989912	0.0606371097967277	0.138394417007664	0.438147080697408	0.661279667190393	0.999976685196759
GPR52	0.503841012925117	0.774281441827302	1.48267977036992	0.522217580154967	0.601518847015814	0.999976685196759
RABGAP1L-IT1	0.232876182180708	-0.310797198694198	2.93153577977462	-0.106018558885913	0.915567627310393	0.999976685196759
Z99127.1	0.868498028270062	-0.467743266187407	1.16940732943685	-0.39998318328709	0.689168903007456	0.999976685196759
Z99127.4	0.393453302152228	-0.0975215839332413	2.06747428441656	-0.0471694301923382	0.96237819156408	0.999976685196759
CACYBP	12.0404458583171	-0.105748536525949	0.437197598441726	-0.24187812765409	0.808874598586211	0.999976685196759
MRPS14	4.10262294857601	-0.375707165702549	0.601196936385534	-0.624931936548687	0.532015730583748	0.999976685196759
TNN	0.0545605726557343	0.616242864213791	4.06062582339225	0.151760563769203	0.879375787333717	0.999976685196759
KIAA0040	2.2936407265845	0.999583740281121	0.851272840836812	1.17422251988977	0.240305908055669	0.999976685196759
Z94057.1	0.0504723713677509	0.66181294828373	4.06231901682931	0.162915060472105	0.870585312709181	0.999976685196759
TNR	4.71613875763051	0.508752265120866	0.599427566162301	0.848730178323358	0.396031449661528	0.999976685196759
LINC02803	0.563226289881839	1.13185498518391	1.44337855555621	0.7841705703794	0.432940031116782	0.999976685196759
COP1	148.19644080084	0.0941572830548165	0.15031567476922	0.62639696890811	0.531054597197485	0.999976685196759
AL590723.1	0.244934918450884	-0.492426038222973	2.4217863103339	-0.203331745712561	0.8388757442654	0.999976685196759
AL591043.2	2.97773137636188	0.51779361772029	0.716086051112908	0.723088540707586	0.4696254890763	0.999976685196759
PAPPA2	1.57355949891222	0.967411175854396	1.2019274460707	0.80488317245523	0.420887099809365	0.999976685196759
ASTN1	20.2710566569801	-0.459236116474667	0.541087216701393	-0.848728453195195	0.396032409816351	0.999976685196759
BRINP2	10.4581118387117	-1.23286783344486	0.608394990737177	-2.0264266672397	0.0427210805034085	0.999976685196759
LINC01645	6.18199238997203	-1.39481227827485	0.929767147210575	-1.50017376120405	0.133569398136474	0.999976685196759
AL136114.1	2.34907169380678	0.1035974765231	0.973871719203529	0.106376922627783	0.915283302247487	0.999976685196759
SEC16B	2.4639316516595	-0.49493820188256	0.704555237465078	-0.702483177420269	0.482377889211355	0.999976685196759
RASAL2-AS1	0.290336940870372	-0.87404421731817	2.3630408212185	-0.369881133440373	0.711471059420376	0.999976685196759
RASAL2	168.823127436679	-0.537225154222389	0.29066349452885	-1.84827184814936	0.0645630261449168	0.999976685196759
CLEC20A	0.0759842578164554	0.707548748219095	4.06231901682931	0.174173605097944	0.861729028540922	0.999976685196759
TEX35	0.116370850602248	0.760140276069612	4.06231901682931	0.187119788702097	0.851566713042617	0.999976685196759
C1orf220	0.37464560446978	0.0321829970621733	2.19138232486867	0.0146861625636695	0.988282558844056	0.999976685196759
AL449106.1	0.0433983655664619	-0.206579906394573	4.06231901682931	-0.0508527039700125	0.95944289347615	0.999976685196759
RALGPS2	43.4450185172213	0.408627666797837	0.3708119226319	1.10198092849209	0.270469962960335	0.999976685196759
ANGPTL1	1.64847583585095	0.459122833491966	0.879161840381477	0.522227890706389	0.601511669034888	0.999976685196759
FAM20B	9.38159749270772	0.0753125776347319	0.363773269839549	0.207031642726114	0.835985146493423	0.999976685196759
TOR3A	3.16421420830171	0.22526818672942	0.609338692869626	0.36969289717766	0.711611324676719	0.999976685196759
ABL2	43.524984385035	0.607944857051351	0.276181733868346	2.20124933150414	0.0277183776991206	0.999976685196759
SOAT1	47.7057122525192	0.0776300105011496	0.189554029579784	0.409540280801441	0.682143212460238	0.999976685196759
AXDND1	0.163081426419011	0.0535232151284478	3.9030506181434	0.0137131747355886	0.989058812517125	0.999976685196759
TDRD5	0.0998454862321174	-0.218767705815351	4.05787847450268	-0.0539118426512669	0.957005401317686	0.999976685196759
FAM163A	0.043402535182632	0.268473536256655	4.06231876117901	0.0660887419328796	0.947307173892262	0.999976685196759
LINC02818	0.0460408437802886	-0.0501267516985032	4.06003095592696	-0.0123463964296446	0.990149251171899	0.999976685196759
TOR1AIP2	15.356495485418	-0.167541353226999	0.294675977874729	-0.56856128699511	0.569653903097065	0.999976685196759
AL353708.3	0.348917760629205	-1.48718387549157	2.61005173790047	-0.569790956208348	0.568819490203612	0.999976685196759
TOR1AIP1	15.6314517218664	-0.0836141934996988	0.367375967340634	-0.227598430308238	0.819958440362241	0.999976685196759
AL353708.1	0.196327072197139	-0.561834314214507	3.71973786000868	-0.151041373171709	0.879943079190097	0.999976685196759
CEP350	103.495938775878	0.492782404826822	0.228691732665895	2.15478889019022	0.03117835802321	0.999976685196759
AL390718.1	0.0775430259304144	0.47656973197908	4.06231781507601	0.117314733527358	0.906610649984853	0.999976685196759
QSOX1	8.29414666636332	-0.0206259605845322	0.38862840257975	-0.0530737343117879	0.957673158931738	0.999976685196759
LHX4	0.225397259088593	0.687766201673534	2.94637054210355	0.233428277891519	0.815428857011253	0.999976685196759
ACBD6	54.2494213990862	0.0195265551992485	0.17876121410475	0.109232616801352	0.91301799061856	0.999976685196759
OVAAL	0.0230204218901443	0.0823289263369496	4.0612284652252	0.0202719268423094	0.9838264503185	0.999976685196759
XPR1	66.3935375299347	0.0894889722260388	0.255157743053639	0.35072019040091	0.725798276817608	0.999976685196759
KIAA1614	0.59376742067204	-0.990048060977776	1.54415681259166	-0.64115771980186	0.521420216283933	0.999976685196759
AL162431.1	1.44858073916043	-0.290587966128239	1.17226772399903	-0.247885325322221	0.804223134321987	0.999976685196759
KIAA1614-AS1	0.0718132919321974	0.84262687807285	4.06098140832183	0.207493409436971	0.835624539187803	0.999976685196759
STX6	26.872355625572	0.366988911064774	0.299232373800994	1.22643451443139	0.220035204386922	0.999976685196759
MR1	8.24558183374007	-0.0151562854358078	0.411734996827995	-0.0368107776909221	0.970635880519199	0.999976685196759
IER5	4.96969196836754	-0.553392456829593	0.642039512233699	-0.861928972103761	0.388726604833756	0.999976685196759
LINC01732	0.0734081202833222	-0.779501584441475	4.05218109725615	-0.192365929787614	0.847455578065319	0.999976685196759
CACNA1E	3.71806381666617	0.266647517019161	0.649091034673408	0.410801417328659	0.681218153821592	0.999976685196759
AL161734.2	0.090762099215123	0.400638072680633	4.06231901682931	0.0986229961312434	0.921437610758805	0.999976685196759
AL355482.2	0.0257305268935457	0.1384491555231	4.06161239530358	0.0340872397580793	0.972807583770889	0.999976685196759
LINC01344	0.666540100513402	1.16030721997273	1.60275661318672	0.723944740222107	0.469099661217266	0.999976685196759
GLUL	52.2260055718563	0.371805822703301	0.443874378072789	0.837637496261003	0.402234327122185	0.999976685196759
RGSL1	0.112852830286027	0.116862203717766	4.05840777676131	0.0287950866807733	0.977028019517426	0.999976685196759
RNASEL	2.84427207289551	-0.668507382604412	0.742815160392854	-0.89996464564732	0.368139065536383	0.999976685196759
RGS16	8.7259748833081	-1.2670025634581	0.856502471941732	-1.47927484737521	0.139066872455017	0.999976685196759
LINC01686	0.151593072547645	-0.595675661831933	4.05443621810074	-0.146919480240577	0.883195575765628	0.999976685196759
RGS8	0.247099630069089	-0.65177066399863	3.57215034216158	-0.182458911738925	0.855222596737936	0.999976685196759
NPL	76.5879596831456	-0.566202263107104	0.261050654541008	-2.16893638555562	0.0300875138648589	0.999976685196759
AL355999.1	0.776259235296017	-1.47440252427668	1.18351894840036	-1.24577855409031	0.212845705016828	0.999976685196759
DHX9	37.5032146708657	0.157111507917471	0.286428537916631	0.548519044436838	0.583335556222388	0.999976685196759
SHCBP1L	0.174131712497191	-1.20712648593082	3.8552912249373	-0.313109027438115	0.754197830796031	0.999976685196759
LAMC1	1.26257669636063	-2.170224897353	1.28463754205125	-1.68936748795905	0.0911490274843697	0.999976685196759
LAMC2	0.0715131105690318	-0.628520796877324	4.05604192678665	-0.154959146927572	0.876853524225758	0.999976685196759
NMNAT2	5.28090357138787	-0.0911728661160387	0.630639604734982	-0.144572058956483	0.885048759148301	0.999976685196759
SMG7-AS1	0.0484926886788875	-0.358409272375269	4.05825161076329	-0.0883161781848852	0.929625380866687	0.999976685196759
SMG7	33.2386468530467	0.249344742865497	0.247823560444541	1.00613816708237	0.314349111087462	0.999976685196759
NCF2	10.0244253328493	0.558106414287066	0.553571565157602	1.00819198350293	0.313362305629726	0.999976685196759
ARPC5	28.0449680037879	0.255448685774723	0.284454124338719	0.898031225135419	0.369168902697554	0.999976685196759
RGL1	57.2582742017871	1.11917144771075	0.487837297634594	2.29414899831838	0.0217819416970509	0.999976685196759
APOBEC4	0.0834805337992051	0.432650346941933	4.06231901682931	0.106503291629623	0.915183043921847	0.999976685196759
COLGALT2	2.31447989690058	0.0454219909536188	0.84188246322342	0.0539528888387887	0.956972698793903	0.999976685196759
TSEN15	15.827568654386	0.0506959845556259	0.302867974561899	0.167386415248948	0.867066013439429	0.999976685196759
AL158011.1	0.552013683220685	-1.14918299293551	1.68856527704599	-0.680567703574904	0.496145068449568	0.999976685196759
AL445228.2	0.074746918771394	0.837075447984671	4.06089779574439	0.20613063664441	0.836688868033939	0.999976685196759
C1orf21	5.90082330249955	0.853404432179237	0.537143435287768	1.58878313708151	0.112109361632745	0.999976685196759
AL713852.1	0.0504723713677509	0.66181294828373	4.06231901682931	0.162915060472105	0.870585312709181	0.999976685196759
EDEM3	34.9481845179038	-0.138355514806801	0.243064835250632	-0.569212385922208	0.569212016133217	0.999976685196759
NIBAN1	63.8446427868598	0.603393086086455	0.567453247413434	1.06333532997977	0.287629908703444	0.999976685196759
RNF2	16.9223937489813	-0.341619138584932	0.329375220243015	-1.03717316176027	0.29965516345446	0.999976685196759
TRMT1L	12.7191576888188	-0.535981593791488	0.348444111342282	-1.53821395266739	0.123996310569874	0.999976685196759
SWT1	12.2075629755027	-0.412776093755223	0.364351989460187	-1.13290473414672	0.257254261718711	0.999976685196759
IVNS1ABP	24.0086284456298	0.149638103676815	0.282467701490487	0.529752969586346	0.596283216941886	0.999976685196759
AL078644.2	0.0433983655664619	-0.206579906394573	4.06231901682931	-0.0508527039700125	0.95944289347615	0.999976685196759
HMCN1	0.180538566774634	0.554840691414858	3.82940830045929	0.144889405328837	0.884798191487897	0.999976685196759
PRG4	0.322196275356714	-1.61561455160775	2.27757095643301	-0.709358602876647	0.478101970280565	0.999976685196759
TPR	27.5725479188612	-0.0312633155427793	0.23227548534912	-0.134595846375218	0.892931425836184	0.999976685196759
ODR4	19.8293300671588	-0.106063082775926	0.289878012972347	-0.365888677407361	0.714448145539936	0.999976685196759
OCLM	0.0249154316044347	-0.219096536442867	4.06036300210805	-0.0539598396323474	0.956967160930069	0.999976685196759
AL096803.2	15.6153333957284	0.186683097976377	0.399605741700923	0.467168207297923	0.6403795379595	0.999976685196759
PDC	0.784033763261915	0.547212086847946	1.88905995262287	0.289674282750088	0.772065432554897	0.999976685196759
AL096803.4	0.199657900651291	0.00297381412752108	3.70009188552491	0.000803713588615165	0.999358729405375	0.999976685196759
PTGS2	1.20428650133252	-1.35501373628554	1.14727096722239	-1.18107559155455	0.237572695370282	0.999976685196759
PACERR	0.386865577652915	1.64171277726722	2.23463157321603	0.734668209714992	0.462541585741967	0.999976685196759
PLA2G4A	78.3889158451631	-0.0514606381551248	0.242218987941478	-0.212455012682813	0.831752071281238	0.999976685196759
ERVMER61-1	4.384702797465	1.64941387876009	0.984335833493338	1.67566172299797	0.0938044713528564	0.999976685196759
AL929288.1	0.043402535182632	0.268473536256655	4.06231876117901	0.0660887419328796	0.947307173892262	0.999976685196759
LINC01035	0.181524425216566	0.300940700669192	4.06231890933259	0.0740810131813688	0.940945923028825	0.999976685196759
BRINP3	5.4946185908761	0.888790389842363	0.763457805060173	1.16416438990012	0.244357398355	0.999976685196759
AL354771.1	0.111946502991077	-0.277590439637618	4.06117523251576	-0.0683522438074312	0.945505236791083	0.999976685196759
LINC01351	0.128525528123365	-0.487496551739833	4.04949748183176	-0.120384456078071	0.904178604101758	0.999976685196759
AL391645.1	0.0484926886788875	-0.358409272375269	4.05825161076329	-0.0883161781848852	0.929625380866687	0.999976685196759
LINC01720	0.0918984941432448	-0.312610309638475	4.05974496697147	-0.0770024501986585	0.938621595780548	0.999976685196759
AL138927.1	1.04461779958455	0.433865175499922	1.78480851833408	0.243087799639643	0.807937382274079	0.999976685196759
LINC02770	0.137281504380386	0.608895626484233	4.06097785697614	0.149938179406283	0.880813389378518	0.999976685196759
RGS18	22.95164087908	0.0650853700042315	0.266045192577839	0.244640278493996	0.806734973769449	0.999976685196759
AL390957.1	8.10536926121447	0.995259601075533	0.509897775563237	1.95188064897157	0.0509523762428119	0.999976685196759
AL136987.1	0.424107463718663	1.62803437789371	2.66175173061521	0.611640206397996	0.540775830542608	0.999976685196759
RGS1	99.1044745905584	0.997744791339645	0.857443476350158	1.16362747966397	0.244575010146121	0.999976685196759
RGS13	0.166798168655387	0.23220922743291	4.0623185963996	0.0571617468995945	0.954416349863563	0.999976685196759
AL136454.1	0.286366353753517	-1.13910577289882	2.42152798816252	-0.470407849286594	0.63806365731129	0.999976685196759
RGS2	5.33569259589322	-0.0677494665116661	0.537841834291242	-0.125965408772907	0.899759306221171	0.999976685196759
UCHL5	20.5661394218701	0.235107624300197	0.254940626796742	0.922205406232262	0.356421443677632	0.999976685196759
RO60	19.3622472832128	-0.17795437724346	0.278478493863515	-0.639023770829057	0.522807468122151	0.999976685196759
GLRX2	4.22798554848991	-0.101769273821003	0.715422769157704	-0.142250538015193	0.886882114064858	0.999976685196759
CDC73	62.8566700627733	0.12757123127135	0.281332934796845	0.453452886216366	0.650222661617025	0.999976685196759
B3GALT2	3.40400233753579	0.921954634387401	0.656829674712886	1.40364339475132	0.160425066165784	0.999976685196759
LINC01031	0.214639667835806	0.419816037773327	4.06219035180482	0.103347209612372	0.917687408330216	0.999976685196759
AL136456.1	1.958351073273	-0.253328809250689	1.1152372990632	-0.227152382245003	0.820305253304439	0.999976685196759
AL353072.2	0.040077998616573	0.494398318929827	4.06231901682931	0.121703469590065	0.903133865331806	0.999976685196759
AL353709.1	0.23799012271284	0.660885695903661	2.90406517217071	0.227572611743306	0.819978513949152	0.999976685196759
KCNT2	2.87589804688794	0.226089522979627	0.835607357398433	0.270569090826977	0.786722471277979	0.999976685196759
CFH	1.00513820763386	0.302585811625736	1.54132141230229	0.196315842504102	0.844362962131162	0.999976685196759
CFHR3	0.0433983655664619	-0.206579906394573	4.06231901682931	-0.0508527039700125	0.95944289347615	0.999976685196759
CFHR5	0.0230204218901443	0.0823289263369496	4.0612284652252	0.0202719268423094	0.9838264503185	0.999976685196759
ASPM	0.456489821335138	1.30399856366168	2.62929988723632	0.495948967248586	0.61993041677694	0.999976685196759
ZBTB41	15.2254640011883	-0.047407695720221	0.292527804148373	-0.162062187073935	0.87125688284594	0.999976685196759
CRB1	2.12090368684028	-0.145664087989364	0.745131337222498	-0.195487802905098	0.845011085353329	0.999976685196759
DENND1B	26.8683443630467	-0.0380268622326414	0.264371656654473	-0.143838650155835	0.885627881799889	0.999976685196759
AL365258.1	0.065940950380256	0.388147638619103	4.05842840728393	0.095639888071567	0.923806584288719	0.999976685196759
C1orf53	0.430577219296722	-1.8290624169367	2.29673081695393	-0.796376485844572	0.42581324127575	0.999976685196759
NEK7	69.9753342634854	-0.0548757153918005	0.23289176745685	-0.235627544893651	0.81372169745651	0.999976685196759
AL450352.1	0.301936918227379	0.227379835461788	3.38098971700194	0.067252448097776	0.946380732054158	0.999976685196759
ATP6V1G3	0.0257305268935457	0.1384491555231	4.06161239530358	0.0340872397580793	0.972807583770889	0.999976685196759
AL157402.1	0.0374650273138413	0.313198646455887	4.06231587926162	0.0770985456977352	0.938545149923718	0.999976685196759
PTPRC	325.608951967474	0.436585229263113	0.229306105758641	1.90394070763491	0.0569179066788154	0.999976685196759
AL157402.2	2.90674407323704	-0.290444896182943	0.688568546827124	-0.421809705832909	0.673163920736267	0.999976685196759
MIR181A1HG	33.3206775486625	2.50873882970118	0.658363381354027	3.81056860201059	0.000138647529908462	0.451055076674705
LINC01222	0.0410255187758212	0.920027194497773	4.06166751811253	0.226514649560807	0.820801166605188	0.999976685196759
LINC01221	0.065898479234497	0.428652550244574	4.06231901682931	0.105519174754311	0.915963855670864	0.999976685196759
AC105941.1	0.10617909339014	0.468205242143559	4.05736027761061	0.115396516480732	0.908130839964162	0.999976685196759
LINC02789	0.129094033441884	0.203804874086531	4.06168775140628	0.05017738599329	0.959981032211918	0.999976685196759
[truncated: 24,027 more rows]
