# Supplementary material for: Integrative analysis reveals generalizable human neurodegenerative disease-associated glial states
Source: bioRxiv. 2025 Sep 25:2025.09.25.678630. Preprint. [Version 1] doi: 10.1101/2025.09.25.678630 (PMC12485690; doi:10.1101/2025.09.25.678630)
Supplement: Supplement 10 [file media-10.zip › DAM_replication_DESeq_results/Petrescu_2025_BA46_ALSci.csv]

	baseMean	log2FoldChange	lfcSE	stat	pvalue	padj
AL627309.1	1.70670051619461	-2.0900698458456	1.19690222169633	-1.74623273978338	0.0807705179419422	0.999988794332409
AL627309.5	3.58530915593923	0.208901097883456	0.76694947788933	0.272379216501143	0.785330451613007	0.999988794332409
AL627309.4	0.502516097805848	2.17678415656364	2.29089275291887	0.950190336841459	0.342015547764192	0.999988794332409
AL669831.2	0.0504723713677509	0.537684434403273	4.3686124925965	0.12307899483291	0.902044544495796	0.999988794332409
LINC01409	7.25915840009332	-0.563923718912953	0.558658057631654	-1.00942555326889	0.312770588572589	0.999988794332409
FAM87B	0.25425269187403	0.540382003328379	4.36861176642061	0.123696504111909	0.901555579717695	0.999988794332409
LINC01128	6.97083162821787	-0.180529321801997	0.738439891746181	-0.24447395626894	0.806863770003701	0.999988794332409
LINC00115	0.605045367211906	-1.60486635294748	1.7591753759021	-0.912283320316777	0.361619592458201	0.999988794332409
FAM41C	1.12574914915511	-0.415156542871368	1.49650853736424	-0.277416755404933	0.781460117379219	0.999988794332409
SAMD11	0.15352728374687	1.27302555528744	4.3686124925965	0.29140271824174	0.770743335858852	0.999988794332409
NOC2L	3.56063401146485	-0.337383207151937	0.66780125135728	-0.505214996926435	0.613407838129605	0.999988794332409
KLHL17	0.271505130378242	1.35641585026801	2.98258740888492	0.454778239265457	0.649268786963701	0.999988794332409
PLEKHN1	0.183139154743343	0.0526402464788274	4.36731558365384	0.0120532270843562	0.990383149058576	0.999988794332409
HES4	1.09893464718454	-0.626421292763933	1.47237934709068	-0.425448301758441	0.670509901189846	0.999988794332409
ISG15	1.7232279806777	-1.16961763857458	1.05828082336807	-1.1052053601918	0.269070614776518	0.999988794332409
AGRN	0.883102272460028	0.792045105605539	1.33768758801168	0.592100212862724	0.553783484402286	0.999988794332409
RNF223	0.0759842578164554	0.541030783412215	4.3686124925965	0.123844992964952	0.901438006773915	0.999988794332409
C1orf159	3.95930968139912	0.443707694728227	0.548220348598209	0.809360133863657	0.418308026288438	0.999988794332409
AL390719.3	0.371850482360674	-0.474950137531087	2.15922920226954	-0.219962816838468	0.825900113347741	0.999988794332409
LINC01342	0.0807973083060759	0.544290833812499	4.36860948642022	0.12459132259462	0.900847098432576	0.999988794332409
TNFRSF18	0.107781564445188	0.547207030214577	4.36861183773185	0.125258789414141	0.90031867644958	0.999988794332409
TNFRSF4	0.268046238707536	0.683890457751805	3.01630912979416	0.226730891405178	0.820633004716818	0.999988794332409
SDF4	5.37698035211581	-0.527501911305256	0.561640785768895	-0.939215820273982	0.347619948102293	0.999988794332409
B3GALT6	1.76777123490716	0.257215172474765	1.01109555432764	0.25439254615832	0.799192308902481	0.999988794332409
C1QTNF12	0.0784905460896626	1.21331432632197	4.36221946890194	0.27814151373438	0.780903729172605	0.999988794332409
UBE2J2	5.20043621358977	-0.0287398310898415	0.505626929203512	-0.056839992947199	0.954672655653588	0.999988794332409
LINC01786	0.0834805337992051	1.27743638331264	4.3686124925965	0.292412381614875	0.769971342567521	0.999988794332409
SCNN1D	0.11545178201075	0.562497760211584	4.36809922464762	0.128774034490245	0.897536451909197	0.999988794332409
ACAP3	1.67096298697742	0.324587861573769	0.854030277685564	0.380065988355128	0.703896432097855	0.999988794332409
PUSL1	0.510874924034662	-0.864890932226217	1.95256760600267	-0.442950569069839	0.657801489038201	0.999988794332409
INTS11	2.69172298916908	-0.49724440778222	0.672636804076187	-0.739246506835357	0.459757325277961	0.999988794332409
CPTP	0.193227306366506	-0.585334962694111	4.09019482301373	-0.143106866059457	0.886205782427587	0.999988794332409
DVL1	1.37846908047989	0.261264748655793	1.19275398881479	0.219043282274333	0.826616331965856	0.999988794332409
MXRA8	0.0759842578164554	0.541030783412215	4.3686124925965	0.123844992964952	0.901438006773915	0.999988794332409
AURKAIP1	8.55450787579856	-0.203896600097785	0.624327142890741	-0.326586153460682	0.743980917710904	0.999988794332409
CCNL2	12.8406100680062	-0.0500191220299881	0.335447140427029	-0.149111785440511	0.881465426421894	0.999988794332409
MRPL20-AS1	1.04452590506833	-0.48421233411661	1.33990482025012	-0.361378156715806	0.717816774686825	0.999988794332409
MRPL20	11.0741107052537	-0.327668410976446	0.540269420746514	-0.606490758858223	0.544188917017015	0.999988794332409
AL391244.2	0.298221523449672	0.236233178760285	1.94008884378612	0.121764103492947	0.903085843617982	0.999988794332409
ANKRD65	0.429600883103273	-1.30692218708386	1.73779495839989	-0.752057761916416	0.452016323205244	0.999988794332409
VWA1	0.191918221126655	0.880103350281058	3.30303442399064	0.266452975448478	0.789890370791221	0.999988794332409
ATAD3C	0.352939502012431	1.16673663455845	2.49205182032533	0.468183135295371	0.639653631402231	0.999988794332409
ATAD3B	2.64449829738698	0.381518844500584	0.786370874990069	0.4851640067486	0.627560011678516	0.999988794332409
ATAD3A	1.15036545157834	0.0640658943174856	1.11112211477484	0.0576587338741504	0.954020464577803	0.999988794332409
TMEM240	0.476720405354712	-1.13481232886342	1.62508945466424	-0.698307607378994	0.484984842742702	0.999988794332409
SSU72	10.9292226964888	0.0593706627780363	0.423722946765625	0.140116704160646	0.888567782778017	0.999988794332409
AL645728.1	0.205274254801419	-0.0667395845756049	4.36303063493854	-0.0152966114977886	0.987795545801065	0.999988794332409
FNDC10	0.57389362922068	-0.251917905819994	1.49503336065574	-0.168503200296146	0.866187426197459	0.999988794332409
AL691432.4	0.434630723403655	0.283684789571398	2.16038851138088	0.131311932125612	0.895528553052375	0.999988794332409
AL691432.2	0.502871592246203	-1.57150485648311	1.64786326749251	-0.953662168144822	0.340254675989385	0.999988794332409
MIB2	2.11331379208097	-0.361995202991105	0.897434051370488	-0.40336691307656	0.686678323507757	0.999988794332409
MMP23B	0.165704785163345	1.27386214253968	4.3686124925965	0.29159421777475	0.770596896949927	0.999988794332409
CDK11B	4.99180570044273	-0.13972780041363	0.62071110356274	-0.225109232961396	0.82189429844481	0.999988794332409
FO704657.1	0.115677530819558	0.0929129098943397	4.36686049278308	0.0212768211963475	0.983024833659262	0.999988794332409
SLC35E2B	4.42658358641179	0.554180961270387	0.542779253092277	1.02100616063188	0.30725151993678	0.999988794332409
CDK11A	5.98700063802876	-0.334747566444785	0.499518966116573	-0.670139852841274	0.502768641778771	0.999988794332409
SLC35E2A	4.09755136875002	0.263666303725776	0.671969081270914	0.392378624366312	0.694778477604032	0.999988794332409
NADK	5.67973578766489	-0.701511958650214	0.60072640524558	-1.16777280393299	0.242898420913764	0.999988794332409
GNB1	74.948608372561	0.0522172920785445	0.199037928169168	0.262348450663954	0.793052811472908	0.999988794332409
CALML6	0.043402535182632	1.26951608028013	4.36824478728601	0.29062384140539	0.77133902394713	0.999988794332409
CFAP74	7.01869003105798	-0.566858075995748	0.597254377646745	-0.94910660718677	0.342566394319968	0.999988794332409
GABRD	1.85575286421777	-1.75308507189546	1.12119998454674	-1.56357928653038	0.117916402415955	0.999988794332409
PRKCZ	4.16418519471575	-1.38070710217323	0.734233239771302	-1.88047479654188	0.060043398137206	0.999988794332409
PRKCZ-AS1	0.0484926886788875	0.0074025307683603	4.36587831380743	0.00169554216500932	0.998647153732557	0.999988794332409
FAAP20	3.33382995548497	-0.588509143144306	0.796524157662367	-0.738846571673931	0.460000168531556	0.999988794332409
SKI	53.8217961431624	-0.0242216192094154	0.275111229759384	-0.0880430043898969	0.929842496270812	0.999988794332409
AL590822.3	0.12190080896221	-0.63752586657147	4.35555077300589	-0.146370895392294	0.883628601945934	0.999988794332409
MORN1	3.92996202493392	0.0520744861978099	0.610057556394978	0.0853599560433845	0.931975227375527	0.999988794332409
AL513477.2	0.293040331745683	0.823551658568585	2.56612600453953	0.32093188608498	0.748262009428355	0.999988794332409
RER1	8.71933098720558	0.234377157297895	0.473231278784925	0.49526979260476	0.620409690847438	0.999988794332409
PEX10	1.10694220724537	-1.5235275977526	1.20576931961262	-1.26353156691868	0.206398209490449	0.999988794332409
PLCH2	0.28998596448186	-0.0384721315280154	3.03043474706667	-0.0126952515856858	0.989870926847799	0.999988794332409
PANK4	1.4093922945313	-0.222674620429683	1.10361374815052	-0.201768617691515	0.840097616397448	0.999988794332409
AL139246.5	0.140367213615185	0.0546145650499635	4.36701776365584	0.0125061467586619	0.990021798691419	0.999988794332409
TNFRSF14-AS1	0.405411279919272	0.677415592754727	2.1160805602123	0.320127506245208	0.748871675007087	0.999988794332409
TNFRSF14	2.90892282073316	0.236140783426717	0.778218241719858	0.303437738628237	0.761556289244924	0.999988794332409
PRXL2B	0.527096218828451	-1.27531291178509	2.13658683722842	-0.596892618434094	0.550579075873878	0.999988794332409
TTC34	0.250651378802418	0.700768182130882	3.11111606930574	0.225246556708269	0.821787472870427	0.999988794332409
PRDM16-DT	0.179463213500673	0.54359826359242	4.36860891325518	0.124432805587848	0.900972600082474	0.999988794332409
PRDM16	0.732232021533113	-0.551959565863095	1.26186036048703	-0.43741731109618	0.661808731965968	0.999988794332409
MEGF6	0.215200903609896	-0.378492681555561	3.21179389693696	-0.117844635646305	0.906190761798459	0.999988794332409
TPRG1L	3.823081697617	-1.36964932695577	0.837190151585049	-1.63600745226471	0.101838027728802	0.999988794332409
WRAP73	2.1524218982038	-0.383989282671545	0.993289190056694	-0.386583571547404	0.699064522143411	0.999988794332409
TP73	0.119382623382917	0.0560544533927466	4.3686124925965	0.0128311800343341	0.989762480470632	0.999988794332409
SMIM1	0.366730103166487	-1.20684423073853	2.16635241389438	-0.557085829156037	0.577468789076077	0.999988794332409
LRRC47	1.76612963960943	-0.147451467552883	0.956069148108177	-0.154226781446356	0.877430926273603	0.999988794332409
CEP104	6.52026355448349	-0.331605610126008	0.518905365909675	-0.639048335036354	0.522791488480674	0.999988794332409
DFFB	2.84325579689021	-0.353592916216529	0.693856750785928	-0.509605067351461	0.610328173052646	0.999988794332409
C1orf174	2.58256172132918	-0.0201338557799394	0.834217892018299	-0.0241350083384423	0.980744918833113	0.999988794332409
LINC01134	0.204451432207176	1.79929261605217	3.9223920796624	0.458723294231983	0.646432884005862	0.999988794332409
AL805961.1	0.0433983655664619	0.0636421363375958	4.3686124925965	0.0145680433880209	0.988376794229115	0.999988794332409
AJAP1	1.81219818969958	-0.412093957084735	0.994211845253023	-0.414493107331525	0.678513013885887	0.999988794332409
AL365255.1	0.0948594193535533	0.0435509060284808	4.36860409727432	0.00996906679084364	0.992045967270526	0.999988794332409
NPHP4	8.20612637767788	-0.382607718143083	0.462206980509935	-0.82778437859369	0.407792623053047	0.999988794332409
KCNAB2	7.07244234164046	1.00501786811691	0.482453692397141	2.08313851454497	0.0372385996168124	0.999988794332409
CHD5	5.22537715627034	-0.0419166556993037	0.744589670998048	-0.0562949733685114	0.955106823157415	0.999988794332409
RPL22	32.9562602014222	-0.0506011540310775	0.422197667477594	-0.119851808593336	0.904600540369667	0.999988794332409
RNF207	0.435786823697932	0.233102273846066	2.06013498269485	0.11314902945881	0.90991240465721	0.999988794332409
ICMT	2.87176000114933	-0.0166716618362643	0.808576000955074	-0.0206185464527417	0.983549945680822	0.999988794332409
GPR153	0.248710694796212	0.727575028189867	3.08857091474152	0.235570122323306	0.813766259955684	0.999988794332409
ACOT7	4.76103789414353	0.470575645476991	0.58859498444583	0.799489730480874	0.424006499043563	0.999988794332409
HES2	0.0433983655664619	0.0636421363375958	4.3686124925965	0.0145680433880209	0.988376794229115	0.999988794332409
ESPN	0.0573686865085004	0.133717985822316	4.3655187600883	0.0306304916256072	0.975564224752616	0.999988794332409
AL031848.1	0.0410255187758212	0.555998392722923	4.36861244611609	0.127271164375598	0.898725782180468	0.999988794332409
TNFRSF25	4.00989838080116	-1.99584382762067	0.866682917501541	-2.30285354345538	0.0212870847520206	0.999988794332409
PLEKHG5	4.47891677770367	-0.762439928864719	0.617065804028303	-1.2355893389123	0.21661124953869	0.999988794332409
NOL9	5.53599333853004	-0.384963507586729	0.541063680798177	-0.71149389849792	0.476778230462962	0.999988794332409
TAS1R1	0.593281202702566	-1.74067947034812	1.77197214500097	-0.982340199454526	0.325932276452743	0.999988794332409
ZBTB48	2.41839315121429	0.80212806291564	0.748253066595162	1.07200103644831	0.28371956661221	0.999988794332409
KLHL21	3.0363539666685	0.196637415344537	0.720762211828845	0.272818707914215	0.784992578060056	0.999988794332409
PHF13	1.29369002101298	0.0638198925066368	1.23050135523383	0.0518649510097525	0.958636301712924	0.999988794332409
THAP3	1.59194275925983	0.844093073586751	0.958565627079354	0.880579325756351	0.378545552604804	0.999988794332409
DNAJC11	10.0058601455645	-0.317246536950105	0.421862960861362	-0.752013251654872	0.452043089667746	0.999988794332409
CAMTA1-DT	0.658330357648133	0.364207766704086	1.38376138779355	0.263201278715274	0.792395445269482	0.999988794332409
CAMTA1	51.9797389751731	-0.187923060409216	0.207855341254047	-0.904105034181106	0.365939709250497	0.999988794332409
AL359881.3	0.0484926886788875	0.0074025307683603	4.36587831380743	0.00169554216500932	0.998647153732557	0.999988794332409
VAMP3	5.48807534405738	0.485017683807464	0.531393091041074	0.912728622152851	0.361385286586045	0.999988794332409
PER3	16.1777856426293	-0.883297306361234	0.489799190678049	-1.80338661878647	0.0713275176473405	0.999988794332409
Z98884.1	2.05569832197774	0.654761163760575	0.874557184782438	0.748677359415278	0.454051692933103	0.999988794332409
UTS2	0.202008329233539	-0.193689047371289	3.94069465634563	-0.0491509909450595	0.960798967584326	0.999988794332409
TNFRSF9	0.0433983655664619	0.0636421363375958	4.3686124925965	0.0145680433880209	0.988376794229115	0.999988794332409
PARK7	17.9755580482522	-0.461569432901262	0.536309715630081	-0.860639700250421	0.389436513383681	0.999988794332409
AL034417.4	0.472954929332639	-0.464421687047918	2.76754897175002	-0.167809744936238	0.866732955868764	0.999988794332409
AL034417.3	0.158317281599851	-0.986279118761767	4.35548625514832	-0.226445237336234	0.820855147223574	0.999988794332409
ERRFI1	2.2477176925592	-0.062961928710417	0.808186272381142	-0.0779052192075889	0.937903447704399	0.999988794332409
AL034417.2	0.372633608044806	1.93390761373828	2.94088242779556	0.657594331368052	0.510798838041247	0.999988794332409
LINC01714	0.141234470582874	0.542378285051079	4.3686116451878	0.124153467760983	0.901193764445802	0.999988794332409
SLC45A1	0.729275175402538	-0.21401261577565	1.34808004293186	-0.158753641445657	0.873862974267092	0.999988794332409
RERE	202.147701688105	-0.215718838759422	0.228358387591086	-0.944650385015431	0.344837394809982	0.999988794332409
RERE-AS1	0.383380239889507	0.467335104172199	2.09377494709261	0.223202166412935	0.823378165918817	0.999988794332409
ENO1	24.7439963901014	0.550969272569531	0.418345460910963	1.31701984137649	0.187831973873301	0.999988794332409
ENO1-AS1	0.167843965756585	0.520880724557009	4.36860202413682	0.119232816740712	0.905090908090237	0.999988794332409
SLC2A7	0.0573686865085004	0.133717985822316	4.3655187600883	0.0306304916256072	0.975564224752616	0.999988794332409
SLC2A5	94.466669887963	0.351856958886672	0.497982241769692	0.706565273565316	0.47983667571086	0.999988794332409
GPR157	0.418804025458401	0.469287267617788	2.32776102987384	0.201604572632279	0.840225870188884	0.999988794332409
MIR34AHG	17.5709081310102	-0.152457677109225	0.310815716761275	-0.490508262252137	0.62377428468828	0.999988794332409
LNCTAM34A	1.54636039036955	-0.167023927944425	0.900210219394989	-0.185538804543541	0.85280644696978	0.999988794332409
H6PD	6.37051349976419	-0.885698924490024	0.621844918998871	-1.42430837244106	0.154357224931019	0.999988794332409
SPSB1	0.688696910398718	0.415800261123165	1.45240806520602	0.286283360085985	0.77466110175476	0.999988794332409
LINC02606	0.458008412404401	-2.00726715521584	2.14963871427597	-0.933769540846737	0.350422784564495	0.999988794332409
SLC25A33	8.1403290489438	-0.13016822571069	0.485138782017783	-0.268311317370457	0.788459695509198	0.999988794332409
TMEM201	0.967345856613434	-0.602663343842522	1.19801865402064	-0.503050050030471	0.614929083822181	0.999988794332409
PIK3CD	27.6201569797587	-0.353547681267993	0.26788521663105	-1.31977301963222	0.186910812202493	0.999988794332409
PIK3CD-AS1	0.0484926886788875	0.0074025307683603	4.36587831380743	0.00169554216500932	0.998647153732557	0.999988794332409
PIK3CD-AS2	1.0597999816336	0.0483353867418352	1.0460623114586	0.0462069861540444	0.963145274278386	0.999988794332409
CLSTN1	30.4093170514453	-0.125741638424345	0.289329422097482	-0.43459679113443	0.663855124607732	0.999988794332409
CTNNBIP1	5.78299807379974	-0.104243651171293	0.510387831463972	-0.20424399788742	0.838162830601097	0.999988794332409
AL357140.1	0.065898479234497	1.27714795834577	4.3686124925965	0.292346359515785	0.770021816414458	0.999988794332409
AL357140.4	0.221921987404023	1.68873378679306	3.15395380653	0.535433899918472	0.592349853840595	0.999988794332409
LZIC	5.88826433980272	-0.11826561505842	0.6177023216749	-0.191460531891386	0.848164799488864	0.999988794332409
NMNAT1	2.61297501275281	-0.42558274369866	0.81254330873301	-0.523766227750084	0.600441145723519	0.999988794332409
RBP7	0.217279595765023	-0.0454502735076914	3.87609102431509	-0.0117258013866489	0.990644378501999	0.999988794332409
UBE4B	23.7849525155616	0.0857179603997828	0.268659467702526	0.319058029604578	0.749682509149153	0.999988794332409
KIF1B	29.7067126718446	-0.0147845753573351	0.302617595984847	-0.0488556367954077	0.961034343322926	0.999988794332409
AL139424.3	0.232953415257386	-0.340047448084668	3.20051241930058	-0.106247813954423	0.915385735558822	0.999988794332409
AL139424.2	0.120875306922649	0.552996291845957	4.36860387438717	0.126584214945223	0.899269491078092	0.999988794332409
PGD	4.79215105819369	0.126696939084351	0.645318304666174	0.196332473708292	0.844349945631453	0.999988794332409
CENPS	0.587591079796208	1.23551960166546	1.80416691138663	0.684814466925279	0.493461005116462	0.999988794332409
CORT	0.606498016422981	-0.450076116727421	1.69866502183224	-0.264958724023148	0.791041259143258	0.999988794332409
DFFA	3.8716040362472	-0.663732181796844	0.616495928241554	-1.07662054425894	0.281649822231234	0.999988794332409
PEX14	17.9394917136464	0.238084691911601	0.303372288508672	0.784793802631037	0.432574474293069	0.999988794332409
AL139423.2	0.186902458728231	0.612623945756791	4.35915262374002	0.140537393075074	0.888235410240833	0.999988794332409
CASZ1	0.490645025141656	-0.0213222263799984	1.67746189919239	-0.0127110048760356	0.989858358554758	0.999988794332409
C1orf127	0.0946085991466462	0.058699709601214	4.36860924682076	0.0134367040595202	0.989279383876104	0.999988794332409
TARDBP	16.279433327161	-0.0525977478343212	0.353387033851954	-0.148838929547019	0.881680731417887	0.999988794332409
MASP2	0.175946334069652	-0.8692324197267	4.16588358984318	-0.208654995028179	0.834717575515721	0.999988794332409
AL109811.2	0.776665494855499	-0.817079861254328	1.55023206646683	-0.527069384596433	0.59814540622307	0.999988794332409
SRM	4.09344442857545	0.856352608757465	0.697904594154681	1.22703391828893	0.219809842876309	0.999988794332409
EXOSC10	6.64115740166858	0.89987258864601	0.430965118132733	2.0880404255104	0.0367941882286733	0.999988794332409
AL109811.1	1.40195307890448	-1.14498129847198	1.2515247236461	-0.914869100736803	0.360260353136818	0.999988794332409
MTOR	14.4173562080477	0.290976834719202	0.327349784018592	0.888886594477411	0.374064030705552	0.999988794332409
MTOR-AS1	0.324840348777907	1.32628630669028	3.57851251830982	0.370625029227703	0.710916837098335	0.999988794332409
ANGPTL7	0.291290969426705	1.0489828928512	2.51186642313631	0.417610937902279	0.676231598349185	0.999988794332409
UBIAD1	2.31247343170499	-0.280572259490781	0.811271851139631	-0.345842468337399	0.729461107118026	0.999988794332409
AL031291.1	0.0604854492039856	0.81345000784034	4.36499098096025	0.186357775168046	0.852164202867643	0.999988794332409
FBXO2	4.08769136950628	-1.00002590585047	0.979051192816834	-1.0214235100141	0.307053831449387	0.999988794332409
FBXO44	2.12380031211621	-1.13227828709858	0.979560347841831	-1.15590457453001	0.247720191309139	0.999988794332409
FBXO6	1.18402076455789	0.9199385084735	1.15914784629172	0.793633453589646	0.427408851185876	0.999988794332409
MAD2L2	1.14187072265442	0.089009802806282	1.14848936015427	0.0775016346641	0.938224490913052	0.999988794332409
DRAXIN	0.122090520749914	0.551686786833604	4.36861061682372	0.126284266377285	0.899506910159322	0.999988794332409
AGTRAP	2.18176566497245	0.994336626084679	0.824619341324443	1.20581288390307	0.227889646595894	0.999988794332409
C1orf167	0.298054800495006	-0.190259124205052	2.98139542230593	-0.0638154613043237	0.949117167012297	0.999988794332409
MTHFR	9.01736143930854	-0.126757941055962	0.482039130868336	-0.262961931799236	0.792579920778208	0.999988794332409
CLCN6	11.862887999634	0.13944607770094	0.38134773905452	0.365666459821344	0.714613976515444	0.999988794332409
NPPA	0.111572990210068	0.0630762590655302	4.36861237628453	0.0144385112783057	0.988480135030328	0.999988794332409
AL021155.5	0.361585252180671	-1.40685629275685	2.39486158606394	-0.58744785124266	0.556902964400563	0.999988794332409
KIAA2013	2.73898115553514	-0.0564322600143494	0.846331986929147	-0.0666786330729501	0.946837544786048	0.999988794332409
PLOD1	2.99055910466384	-0.593475427867425	0.725658637173744	-0.81784381452257	0.413446376013702	0.999988794332409
MFN2	5.45125136665488	-0.175891450044382	0.506369642434891	-0.347357809995488	0.728322525076079	0.999988794332409
MIIP	2.08214874088539	0.29001612731972	0.987936120934522	0.293557570347143	0.769096001822524	0.999988794332409
TNFRSF8	0.844621580190114	2.17112197003466	1.48111383985144	1.46587109756022	0.142683407217177	0.999988794332409
TNFRSF1B	26.9964929321353	0.650075183888544	0.316918212589909	2.05123958820801	0.0402436203846864	0.999988794332409
VPS13D	61.1241560150758	0.264328284188775	0.198213413721236	1.33355396704141	0.182350077794582	0.999988794332409
LINC02766	0.10261860192816	0.684988889893012	4.35968972494145	0.15711872475104	0.875151280646416	0.999988794332409
DHRS3	14.5736931147011	-0.244586060729241	0.322711215797472	-0.757910009804987	0.448504857459572	0.999988794332409
AC254633.1	0.179872242203073	1.38254904787658	4.07169921182303	0.339550879363108	0.734194774961121	0.999988794332409
LRRC38	0.126246758761601	-0.316676638177466	4.3615655715304	-0.0726061853212836	0.942119504539542	0.999988794332409
PDPN	9.70710766560945	-0.0487833228265443	0.669455094126082	-0.0728701943634127	0.941909412319919	0.999988794332409
PRDM2	55.3157251824469	0.117921164383793	0.201161033259701	0.586202817081154	0.557739228829883	0.999988794332409
KAZN	21.8770754534067	0.659681850512682	0.469832529576845	1.40407870674009	0.160295413545828	0.999988794332409
AL357873.1	0.875915856115828	-1.70474955230411	1.42390377771653	-1.19723648394133	0.231214393208943	0.999988794332409
KAZN-AS1	0.31593529153143	1.34714820314957	2.57615010325608	0.522930787863201	0.601022418529774	0.999988794332409
AL031293.1	0.065940950380256	0.0919699444022279	4.36709040667686	0.0210597756945024	0.98319797211809	0.999988794332409
TMEM51-AS1	0.866812883885588	-0.0363821482673646	1.41054571154303	-0.0257929593983632	0.979422477568482	0.999988794332409
TMEM51	14.2423358300535	-0.195769438599627	0.383760231031996	-0.51013477366628	0.609957044798726	0.999988794332409
C1orf195	0.515877986807661	0.57793762422114	1.46478526648707	0.394554503956188	0.693171695470753	0.999988794332409
FHAD1	4.7073829184365	-0.283062449785841	0.723210155152504	-0.391397227720276	0.69550364117622	0.999988794332409
AL031283.1	0.131796958468994	2.1006208950548	4.34228924536019	0.483758859983672	0.628557015077854	0.999988794332409
EFHD2	16.9266876104285	-0.0749851493201821	0.487160989894211	-0.153922729602109	0.877670662042906	0.999988794332409
CTRC	0.142403045273062	-0.346220058225226	4.36382536625735	-0.0793386602732369	0.93676325675158	0.999988794332409
CELA2B	0.288124176179276	-1.05907111394851	3.68809077509385	-0.287159719901839	0.77399002685654	0.999988794332409
CASP9	2.6125805337732	-0.119349225714485	0.717426987289317	-0.166357312770498	0.867875765267937	0.999988794332409
DNAJC16	13.238687569058	0.0609987466388061	0.430349829985964	0.141742234778612	0.887283613184948	0.999988794332409
AL121992.3	0.206074111293268	-0.427696907932691	4.35183907000027	-0.0982795781399758	0.921710293951005	0.999988794332409
AGMAT	2.32960566710535	-1.69424896078538	0.889684313900452	-1.90432598879669	0.0568677415511245	0.999988794332409
AL121992.1	0.222767408604674	-1.10991119040586	3.90257361440635	-0.284404933787444	0.776100078435033	0.999988794332409
DDI2	21.4172038426929	0.387312253425658	0.303974422990837	1.27416066659441	0.202606481774604	0.999988794332409
PLEKHM2	14.3699173037536	-0.189524378031053	0.322789858806478	-0.587144771932498	0.557106480413007	0.999988794332409
AL450998.3	0.604971818109838	0.37242104077879	1.44943768508231	0.256941739967001	0.797223748124912	0.999988794332409
SLC25A34	0.457813512628686	-0.76858684213596	1.67163712572987	-0.459780911961011	0.64567348556408	0.999988794332409
TMEM82	0.0759842578164554	0.541030783412215	4.3686124925965	0.123844992964952	0.901438006773915	0.999988794332409
FBLIM1	0.31552507489166	0.568898552459384	2.44639466556819	0.232545696925502	0.816114198802609	0.999988794332409
UQCRHL	0.203210052880931	-0.87356102314703	4.01651369624802	-0.2174923551146	0.827824664153204	0.999988794332409
AL450998.2	3.3329196164068	-1.0411998749172	0.722191632088846	-1.44172243024426	0.149380693302111	0.999988794332409
SPEN	38.4832592345554	-0.0861834324352724	0.231578679386345	-0.372156161627866	0.709776583527273	0.999988794332409
ZBTB17	3.04646430484097	0.762286683016	0.621749935719498	1.22603419674482	0.220185806561036	0.999988794332409
SRARP	0.275065976292804	0.542723239277353	3.71206184527586	0.146205333288843	0.883759295449165	0.999988794332409
CLCNKB	0.090762099215123	0.55375692074806	4.3686124925965	0.126758077464301	0.899131877345251	0.999988794332409
FAM131C	0.125815121025325	-0.224037957369163	4.36404741237431	-0.0513371960015604	0.959056829045204	0.999988794332409
EPHA2	0.286209479641932	-0.210278558982277	2.52714656593919	-0.0832079000942824	0.933686231158882	0.999988794332409
AL451042.2	0.11533717048509	0.0647820726802558	4.36861137243859	0.0148289850383496	0.988168615404987	0.999988794332409
AL451042.1	0.348252153688848	0.463438535011889	2.14127861692341	0.216430749062332	0.828651999928872	0.999988794332409
ARHGEF19	0.308443629450455	-0.204915043672851	2.56121381185877	-0.0800070039932108	0.936231685449767	0.999988794332409
AL109627.1	0.160301926270531	-0.0988886426280007	4.36255911998804	-0.0226675765091458	0.981915439384345	0.999988794332409
FBXO42	27.4464818376212	-0.227366396552645	0.247577235266953	-0.918365520591926	0.358427535517788	0.999988794332409
SZRD1	8.1417577967359	0.0509970549332713	0.402875685542289	0.126582607894609	0.899270763087103	0.999988794332409
SPATA21	0.639528991210822	0.667158641474587	1.4252480567745	0.46810001831151	0.639713066174019	0.999988794332409
NECAP2	5.57011585348303	0.549328046241271	0.52760951794027	1.04116401915149	0.297799431665802	0.999988794332409
LINC01772	1.00363447684491	0.843280150891906	1.25652232679536	0.671122297558066	0.502142623431145	0.999988794332409
AL137802.2	0.125162175457288	0.879735448786344	4.3617489205717	0.201693280563943	0.840156515981844	0.999988794332409
AL137802.1	0.356932393707448	0.932729546152071	1.91438921498513	0.487220435035366	0.626102125284407	0.999988794332409
NBPF1	9.16583078335731	0.185853772037575	0.59260138234973	0.313623588424051	0.753806941848276	0.999988794332409
CROCC	9.63576397578203	-0.658187346516638	0.482116139247526	-1.36520496398216	0.172188638626633	0.999988794332409
BX284668.5	1.58624511252702	-0.657393250807042	0.95420813321392	-0.68894115227549	0.490860301016622	0.999988794332409
BX284668.6	0.277272992347684	-0.420951761362561	3.09851061046224	-0.135856162616065	0.891934991244459	0.999988794332409
AL049569.1	0.602381081408658	-1.12435527859811	1.8860870158675	-0.596131180130608	0.551087595880009	0.999988794332409
ATP13A2	4.37984161389621	-0.228328206717328	0.649466278418482	-0.35156283598485	0.725166140611132	0.999988794332409
SDHB	12.1999228288546	-0.430726815133637	0.40079658704091	-1.07467685369704	0.282519430119266	0.999988794332409
PADI2	37.4468078735332	0.325667755328559	0.520269320760455	0.625959944846536	0.531341214294139	0.999988794332409
PADI1	0.412057595429171	-0.691375192190647	1.81794459303323	-0.380305975682731	0.703718300235616	0.999988794332409
PADI4	0.305421485883561	-0.65472184137414	2.99845355422	-0.218353170904611	0.827153949369354	0.999988794332409
RCC2	25.056147931911	-0.0681501598905628	0.259981632958399	-0.262134517408266	0.793217735912092	0.999988794332409
ARHGEF10L	12.3385878823735	0.169844340684236	0.461582476899858	0.367960980288868	0.712902329318449	0.999988794332409
AL357509.1	0.065898479234497	1.27714795834577	4.3686124925965	0.292346359515785	0.770021816414458	0.999988794332409
IGSF21	74.0646576506051	0.084188484824715	0.24831633003142	0.339037246620319	0.734581671342544	0.999988794332409
IGSF21-AS1	0.844943436873509	0.525986710437179	1.60812473602358	0.327080790845733	0.743606780158244	0.999988794332409
AL591896.1	0.090762099215123	0.55375692074806	4.3686124925965	0.126758077464301	0.899131877345251	0.999988794332409
PAX7	0.0881739965044626	-0.355162159941236	4.3621820716605	-0.0814184630780532	0.935109166442469	0.999988794332409
ALDH4A1	0.444330951957529	-0.773267269592745	1.90526157683114	-0.405858848462611	0.684846316097086	0.999988794332409
IFFO2	1.71197751254628	0.245543388226519	0.907647720112839	0.270527191095674	0.786754701027143	0.999988794332409
UBR4	20.3692933146042	0.2778697430225	0.309498785498022	0.897805600675859	0.369289198272956	0.999988794332409
EMC1-AS1	4.03316416726682	0.0408625734638587	0.585980286129957	0.0697336999743304	0.944405618360343	0.999988794332409
EMC1	4.83784314250058	0.202586124639035	0.554439795284467	0.365388859822181	0.714821155822327	0.999988794332409
MRTO4	2.34637096019746	-0.417861554581674	0.860359148354338	-0.485682700510529	0.627192150962444	0.999988794332409
AKR7A3	0.199081718476349	0.547240972685071	4.36861033754353	0.12526660205469	0.900312491577761	0.999988794332409
AKR7A2	1.95377414713486	-2.25366396273348	1.13504128974762	-1.98553478458443	0.0470850040311238	0.999988794332409
SLC66A1	0.700762918852122	-1.69115209408017	1.54024264153252	-1.09797771369159	0.272214220999161	0.999988794332409
CAPZB	107.716934178585	-0.402692474777935	0.226494887776996	-1.77793184972202	0.0754150484911339	0.999988794332409
MICOS10	54.1468549497017	-1.02660562278679	0.483736830085531	-2.12223994316347	0.0338175938887985	0.999988794332409
NBL1	5.14811420698322	-1.10463802591321	0.918830613798539	-1.20222161661171	0.22927767630442	0.999988794332409
HTR6	0.174561669219233	2.16894244716063	4.34328413008072	0.499378438573467	0.617512805892519	0.999988794332409
TMCO4	7.53584818513263	0.590436685328286	0.431596939245408	1.36802797156205	0.171303320749458	0.999988794332409
OTUD3	5.01162292656124	-0.250133990194283	0.526072961225057	-0.475473952532745	0.634449194658257	0.999988794332409
PLA2G5	0.132231482582895	0.839495840933241	4.36409817450034	0.192364105335316	0.847457007081653	0.999988794332409
Z98257.1	0.156477300786572	0.546550090185804	4.3670256868429	0.125153852845992	0.900401750002092	0.999988794332409
PLA2G2C	0.224927968275251	-0.419072233427163	4.01723967219703	-0.104318454367442	0.916916633346188	0.999988794332409
UBXN10-AS1	0.0918910542453494	-0.555300958412251	4.36215855750807	-0.127299581409409	0.898703291599189	0.999988794332409
UBXN10	0.211609758765951	0.552283468419968	3.9166331869256	0.141009750482528	0.887862239540273	0.999988794332409
LINC01141	36.4665228603455	-0.869022434698851	0.619353371837723	-1.40311246247085	0.160583305448429	0.999988794332409
AL139254.1	0.0998539479364866	-0.413815357360844	4.36396943692795	-0.0948254481021646	0.924453473284602	0.999988794332409
CAMK2N1	27.152499997276	-0.874666125180145	0.567020548229669	-1.54256512909629	0.122936324238153	0.999988794332409
MUL1	1.77020805822762	-1.10783396696674	1.11353248360994	-0.994882487285217	0.319793421309802	0.999988794332409
FAM43B	0.176061015813953	0.715175373402621	3.35932672478835	0.212892472805746	0.831410833638741	0.999988794332409
CDA	0.0872958905227108	0.459346634105901	4.35516649510271	0.105471658689152	0.916001557622986	0.999988794332409
PINK1	6.30119138983911	-0.117942755023923	0.723116075116587	-0.163103489304821	0.870436952520501	0.999988794332409
PINK1-AS	0.745786046348241	-1.17091832971935	1.57051790156352	-0.74556191212698	0.455932098211607	0.999988794332409
DDOST	7.11610538304807	-0.332893858193892	0.567088286045788	-0.587022984578126	0.55718827012242	0.999988794332409
KIF17	0.711618853069479	-0.425740188579954	1.52048347138562	-0.280003167802921	0.779475074511218	0.999988794332409
SH2D5	0.429371870975256	-2.13320704587182	2.83752153336583	-0.751785324195032	0.452180168995995	0.999988794332409
HP1BP3	65.9409409499601	-0.109817787991316	0.328970235868696	-0.333822869115577	0.738513225335531	0.999988794332409
EIF4G3	245.624462623938	0.0846675424382459	0.243923638189786	0.34710675466545	0.72851111913511	0.999988794332409
ECE1	1.66828102192051	-0.888395556766484	1.01372467127684	-0.876367698191171	0.380830172793306	0.999988794332409
NBPF3	1.57814711316678	-0.364948822464151	1.0248199207243	-0.35611019563927	0.721758042072529	0.999988794332409
ALPL	0.273084342233313	0.960811076014065	3.68670929142123	0.260614819359318	0.794389560325688	0.999988794332409
RAP1GAP	1.35344641862375	0.163706573883069	1.25350547446206	0.130599009911244	0.896092525995436	0.999988794332409
USP48	32.2300873914928	-0.212982434654103	0.244000224077457	-0.87287802894186	0.382729563040454	0.999988794332409
HSPG2	0.165427636779376	0.594465354243656	4.36288853667184	0.136254994654788	0.891619701054318	0.999988794332409
CELA3B	0.043402535182632	1.26951608028013	4.36824478728601	0.29062384140539	0.77133902394713	0.999988794332409
LINC01635	0.112276437819562	-0.585836839137448	4.36080784815525	-0.134341355899291	0.893132652339337	0.999988794332409
LINC00339	1.36222449093959	-0.720537089451471	1.31952886747925	-0.546056329050187	0.585027217619435	0.999988794332409
CDC42	46.1220910358596	-0.158801528355792	0.236726205814379	-0.670823611646575	0.50233290384574	0.999988794332409
CDC42-AS1	0.296163631581911	-0.312930967141172	2.54864437588762	-0.122783300056206	0.902278698812897	0.999988794332409
CDC42-IT1	1.24482944734545	0.955582379670424	1.19578316193908	0.799126806670247	0.424216887310841	0.999988794332409
WNT4	0.0651535746143183	0.0611337234960295	4.36811805594768	0.0139954375575516	0.988833620983011	0.999988794332409
AL445253.1	0.0734927932578952	0.0958791350609724	4.3671289265692	0.0219547296801001	0.982484067305857	0.999988794332409
ZBTB40	10.4226301068102	0.0350027294521965	0.355295283089342	0.0985172928496063	0.921521541046787	0.999988794332409
EPHA8	0.268351427602404	0.514758450287939	4.36859690439865	0.117831528418115	0.906201147495643	0.999988794332409
C1QA	66.3149951918996	0.399942420916889	0.590048623960926	0.677812649120548	0.497890489885775	0.999988794332409
C1QC	91.8591336378433	0.410607628184123	0.530602743794572	0.773851309640219	0.439018725931826	0.999988794332409
C1QB	123.450091591666	0.557614570496145	0.51844723190721	1.07554739649173	0.28212972414971	0.999988794332409
EPHB2	11.4600454798885	-0.13851823244753	0.484102026931489	-0.286134378171346	0.774775201817695	0.999988794332409
KDM1A	19.0716393497561	0.403122825660947	0.29114235344708	1.38462446596325	0.166167326366557	0.999988794332409
AL031428.1	5.28566439443867	0.506584716958109	0.518866663643072	0.976329281594757	0.328901313808853	0.999988794332409
LUZP1	32.551681782043	0.149777937029049	0.257992441205214	0.580551648448925	0.561542667736977	0.999988794332409
LINC01355	4.04181964861829	-0.354748168731816	0.647088235844951	-0.548222250198375	0.583539305979552	0.999988794332409
AL109936.6	0.800315943532913	-0.458197282115392	1.24434104168396	-0.368224840912839	0.712705589237081	0.999988794332409
HNRNPR	36.1259783128131	-0.103778929130545	0.248026259617896	-0.418419119372377	0.675640710066929	0.999988794332409
ZNF436	1.15610704167434	0.587857621610271	1.11642623405054	0.526553034746816	0.598504013607336	0.999988794332409
ZNF436-AS1	0.561636941682162	-2.38058019729654	1.80512008787748	-1.31879325552003	0.187238239657556	0.999988794332409
TCEA3	0.451329296327157	-1.46273867697365	2.05908192355555	-0.710383914423302	0.477466095398901	0.999988794332409
ASAP3	0.311875679225845	-0.0985269086101179	3.02968814273409	-0.0325204786659013	0.974056985052057	0.999988794332409
ID3	0.576436058460743	1.39189799843551	2.14905383355458	0.647679446974708	0.517192300283075	0.999988794332409
MDS2	0.0897764675595113	0.0940305073217834	4.36742102411058	0.0215299845841935	0.982822884763542	0.999988794332409
RPL11	73.3328340558137	-0.0587670904620085	0.399067648563192	-0.147260973605839	0.88292603513937	0.999988794332409
ELOA-AS1	5.00467944296418	0.0345399106464684	0.557636482552627	0.061939833076127	0.950610746172527	0.999988794332409
ELOA	5.79068782320895	-0.271379007200433	0.540950794316103	-0.50167041078759	0.615899381601415	0.999988794332409
PITHD1	6.03843085149681	-1.21855389544214	0.678694063957992	-1.79543915315217	0.072583759063019	0.999988794332409
LYPLA2	1.79043754532155	0.52646109484224	0.926542977722116	0.568199325342179	0.569899629524258	0.999988794332409
GALE	2.51455426333362	-0.303378751836501	0.89979487187969	-0.337164348583957	0.73599301108687	0.999988794332409
HMGCL	4.10019549159045	-0.445555041147966	0.683227449253405	-0.652132817021397	0.514315495283311	0.999988794332409
FUCA1	3.36065714363211	-0.177179936923914	0.669540964758637	-0.264628971563802	0.791295299465146	0.999988794332409
PNRC2	8.44316432129806	0.339897772176506	0.447786610172461	0.759061938108417	0.44781550634584	0.999988794332409
SRSF10	23.9733623931152	0.171335360217544	0.278533544701816	0.615133665142438	0.538466451089587	0.999988794332409
MYOM3	0.135289419811811	-1.02738069770938	4.3533952366126	-0.235995273084552	0.813436338128744	0.999988794332409
IFNLR1	4.03240882584998	0.479869821318929	0.779635119749568	0.615505650224007	0.53822083904087	0.999988794332409
LINC02800	0.226656164431766	1.84992995091065	4.35180697699597	0.42509467002777	0.670767663217935	0.999988794332409
AL138902.1	0.795300143260975	-1.17150586342589	1.297290572371	-0.90304045090282	0.366504426691555	0.999988794332409
GRHL3	0.314045761653222	-0.48140097501803	2.57881892864888	-0.186674981197788	0.851915473367167	0.999988794332409
STPG1	3.38596099697282	-0.34600175555913	0.663172455545848	-0.521737223350661	0.601853303776753	0.999988794332409
NIPAL3	7.42352514524468	-0.284435085297909	0.479813273721289	-0.592803702765276	0.55331252942675	0.999988794332409
RCAN3AS	0.290723322787037	0.825403330473813	2.53801361792576	0.325216273326535	0.745017393215402	0.999988794332409
RCAN3	5.25817516480531	0.318241504686351	0.579510555421913	0.549155665429865	0.582898626700228	0.999988794332409
NCMAP-DT	0.539431998047668	0.626490242852275	1.72900261740998	0.362341986382153	0.717096486175181	0.999988794332409
NCMAP	2.81114233951299	0.453017663382754	0.936252758709237	0.483862567206003	0.628483407792772	0.999988794332409
SRRM1	34.2954343892101	0.0113353831960553	0.214994221263177	0.052724129650813	0.9579517130803	0.999988794332409
CLIC4	8.73737807561064	1.33791620595023	0.685326502678611	1.95223182048404	0.0509106878961308	0.999988794332409
RUNX3	3.924130544121	-0.811652707743299	0.712414237484127	-1.13929883070506	0.254578535935116	0.999988794332409
AL050344.1	0.16730289081363	0.0741908195812429	4.17499333017206	0.0177702845762835	0.985822110488884	0.999988794332409
SYF2	5.75778467098034	0.340019461233449	0.533292401433227	0.637585422780531	0.523743587269587	0.999988794332409
AL031432.4	1.00208355570981	-1.25616765465628	1.34248097238984	-0.935706114642424	0.349424521502941	0.999988794332409
RSRP1	49.1993273987949	-0.246430656979981	0.355602322751173	-0.692995071217285	0.488312644618527	0.999988794332409
RHD	0.485517208851295	2.11683069447371	2.08367183674655	1.01591366603051	0.309670500506153	0.999988794332409
TMEM50A	13.710397360934	-0.38820461173684	0.371154759578889	-1.04593731244965	0.295589975908867	0.999988794332409
RHCE	0.427814517291534	-0.657891920533022	2.4833677396224	-0.264919250595184	0.791071668186813	0.999988794332409
MACO1	21.9109167520265	-0.44049019822096	0.331113000660427	-1.33033193303305	0.183408930333	0.999988794332409
LDLRAP1	1.81796814197455	-0.287763591383299	0.845748258362844	-0.340247335466392	0.733670273772315	0.999988794332409
AL606491.1	0.33307090404848	-0.581595727756195	2.44609784527867	-0.237764703026398	0.812063596556536	0.999988794332409
MAN1C1	27.5742781628026	-0.42539653448864	0.327634380926093	-1.29838795698489	0.194154055352182	0.999988794332409
AL031280.1	0.610789642913497	-1.07975077268436	1.68442312233786	-0.641021105899888	0.521508970376668	0.999988794332409
SELENON	3.54928021151665	-0.340997711374227	0.705772927639819	-0.483154989402272	0.628985691872463	0.999988794332409
AL020996.1	0.0945335324591761	-0.671478023049239	4.35864214341278	-0.15405669953062	0.877565029384233	0.999988794332409
MTFR1L	2.75323806489162	0.524936174522713	0.733541284500147	0.715619128213646	0.474226559160169	0.999988794332409
AUNIP	0.138036936838769	-0.328567952637414	4.36001810482484	-0.075359309236312	0.939928833635324	0.999988794332409
AL033528.2	1.12074928325161	-2.10510991690669	1.41411650565743	-1.48863966192659	0.136582281583742	0.999988794332409
PAQR7	1.35797809476554	-1.29712083209934	1.08078796469708	-1.20016217284849	0.230076363160466	0.999988794332409
STMN1	30.1484019424328	-1.01542844252506	0.60940737097107	-1.66625559665779	0.0956625167022151	0.999988794332409
PAFAH2	2.93794360167352	0.429102375560246	0.668213535079049	0.642163549574738	0.520766997209628	0.999988794332409
EXTL1	0.393116339954104	0.687830394185712	2.2155088462778	0.310461587793392	0.756209965792875	0.999988794332409
SLC30A2	0.0564555823700248	0.0642508318258155	4.3686124925965	0.0147073772129484	0.988265633830891	0.999988794332409
TRIM63	0.0504723713677509	0.537684434403273	4.3686124925965	0.12307899483291	0.902044544495796	0.999988794332409
PDIK1L	6.61337499974732	-0.201132042606737	0.468292388826893	-0.429500985720882	0.667558676684026	0.999988794332409
FAM110D	0.106923998010318	1.314744513329	4.36598345933319	0.301133645048165	0.763312586016031	0.999988794332409
ZNF593	1.09682033722135	0.394421833173572	1.17256477649898	0.336375304016235	0.736587870128106	0.999988794332409
CNKSR1	0.253184235633345	0.570807091567577	4.36353718456222	0.130812931670902	0.895923292911571	0.999988794332409
CEP85	2.88199166585101	-0.0241069921536609	0.776331579539094	-0.0310524430398325	0.975227716317113	0.999988794332409
SH3BGRL3	13.8220678138936	0.265815015002693	0.530051011243608	0.501489496980747	0.61602666780644	0.999988794332409
UBXN11	1.23176263809493	-0.971616691461123	1.11412147319682	-0.872092240241277	0.383158059044987	0.999988794332409
CD52	1.64218452413744	-0.932450216079262	1.14365723110278	-0.815323149909295	0.414887360959067	0.999988794332409
ZNF683	0.107743049026887	0.528136558684185	4.36860492757321	0.120893641663671	0.903775278449802	0.999988794332409
DHDDS	7.1120556337816	0.231484128208868	0.504125231177622	0.45917981067547	0.646105047476873	0.999988794332409
AL513365.2	1.00998775511746	0.504841767254645	1.14533504593651	0.440780860627422	0.659371650780638	0.999988794332409
HMGN2	9.60498020354198	-0.245743060227607	0.418724689000281	-0.58688457280684	0.557281231523967	0.999988794332409
RPS6KA1	18.5648593532993	0.0097880685397361	0.284131346886759	0.0344490977394239	0.972519032349726	0.999988794332409
ARID1A	61.5831952434764	0.141907961634809	0.251452559828056	0.564352821589274	0.572514039790425	0.999988794332409
PIGV	0.963207391939801	0.0859993680155142	1.25775341152371	0.0683753804422841	0.94548681951526	0.999988794332409
ZDHHC18	1.4664108115719	0.0224723147435519	1.00186824420596	0.022430409261412	0.982104623367115	0.999988794332409
GPN2	2.00942872008297	-0.624495591739571	0.839416701120851	-0.743963743997109	0.456898409568986	0.999988794332409
GPATCH3	1.13227139391051	-1.96889279032163	1.42819974862902	-1.37858362754344	0.168023167383562	0.999988794332409
NUDC	9.72082217251702	-0.122607639307781	0.471306349338286	-0.260144255387015	0.794752501876203	0.999988794332409
KDF1	0.122302249980713	0.557044872082275	4.3686124925965	0.12751070803975	0.898536198571838	0.999988794332409
TRNP1	0.583826831139626	-1.35313993998562	1.76840052360503	-0.765177301139409	0.44416597423143	0.999988794332409
SLC9A1	2.33797779052975	-0.297207275226884	0.938513053460105	-0.316678893416711	0.751487265742674	0.999988794332409
WDTC1	9.36953887102696	0.121011027900487	0.512813449237202	0.23597475471926	0.813452259853873	0.999988794332409
TMEM222	3.51271946940311	0.769392071461474	0.840620749103793	0.915266572091805	0.36005170340071	0.999988794332409
SYTL1	0.599044895387881	-0.378714847327177	1.68956075782531	-0.224149883674284	0.82264067827055	0.999988794332409
MAP3K6	0.514322277184663	2.03339108711428	1.87641678081646	1.08365641786124	0.278517165989014	0.999988794332409
GPR3	0.0885706872954605	0.068780590728592	4.3686124925965	0.0157442645336831	0.987438413374443	0.999988794332409
WASF2	98.4931783824917	0.34956037177678	0.244259841661241	1.43110046006489	0.152401425466515	0.999988794332409
FO393419.2	0.766457592498666	0.249703463601064	1.53845341866287	0.162308107981646	0.87106323009633	0.999988794332409
BX293535.1	0.592544064639008	-0.860387043183499	1.64238367820994	-0.523864828053606	0.600372559503969	0.999988794332409
AHDC1	7.03869981255961	0.616324108611064	0.531764566237868	1.15901688029242	0.246449304450177	0.999988794332409
FGR	2.94962455361052	2.15512577743759	0.963342808416725	2.23713278244075	0.025277662937117	0.999988794332409
IFI6	5.56873521147958	-0.468673212049511	0.63472936614847	-0.738382745536754	0.460281896685805	0.999988794332409
AL445490.1	0.0479358534945791	-0.326095297879153	4.36331063706933	-0.0747357511309758	0.940424961913345	0.999988794332409
FAM76A	3.25860057567192	-0.835344791306503	0.775343367286479	-1.07738690566222	0.281307451553276	0.999988794332409
STX12	21.9408066351308	0.185244551418253	0.329149784321905	0.562797122288513	0.573573040100782	0.999988794332409
AL020997.3	0.0410255187758212	0.555998392722923	4.36861244611609	0.127271164375598	0.898725782180468	0.999988794332409
PPP1R8	3.70766859445999	0.205264487941416	0.667744797155686	0.307399606579875	0.758539227605811	0.999988794332409
THEMIS2	10.0386571625935	0.856017520785249	0.551012613603818	1.55353525427774	0.120295313664227	0.999988794332409
RPA2	8.0124746762579	0.51036785523958	0.448626705362959	1.13762254707211	0.255278127587256	0.999988794332409
SMPDL3B	0.0808633928803032	0.755896697272603	4.36602515082542	0.173131548985625	0.862548026888446	0.999988794332409
AL512288.1	0.213009620414502	0.762184244500128	2.73131180377528	0.279054278404472	0.780203170364193	0.999988794332409
XKR8	1.00234948207856	0.484215361190911	1.18687655125116	0.407974494635073	0.683292400110687	0.999988794332409
EYA3	31.7568494335923	-0.19715727154055	0.242692920466378	-0.812373394171026	0.416577408038716	0.999988794332409
PTAFR	23.3219589576427	-0.137248667802147	0.302336573335255	-0.453959857678067	0.649857719551524	0.999988794332409
DNAJC8	13.2219032163813	-0.119847218256468	0.39046251613313	-0.306936551665323	0.758891666824398	0.999988794332409
ATP5IF1	15.2189763235955	-1.17008703421873	0.470331489556967	-2.48779224908139	0.0128538795456407	0.999988794332409
AL353622.1	0.62014383272061	-1.03292075734562	1.50397071163011	-0.68679579286891	0.492211421346665	0.999988794332409
SESN2	3.44802939852722	-0.169822455009862	0.675645541531773	-0.251348443186428	0.801544724724885	0.999988794332409
MED18	1.14525610926779	-0.0502737578017966	1.33120906929184	-0.0377654862496847	0.969874662713419	0.999988794332409
PHACTR4	31.1793058761882	-0.201559004971239	0.230438204083097	-0.874677034449357	0.381749659319043	0.999988794332409
RCC1	2.70904527984343	0.642953201109567	0.8625168114337	0.745438457067094	0.456006702693674	0.999988794332409
SNHG3	7.24664958286709	0.586608580164258	0.719945561516555	0.814795745012409	0.415189236933051	0.999988794332409
TRNAU1AP	5.69552199684563	0.0518504463494844	0.597852805606042	0.0867277795860199	0.93088789469195	0.999988794332409
SNHG12	5.5649740369345	0.20205189096185	0.77861582135785	0.259501393908855	0.79524840666572	0.999988794332409
TAF12	4.85048916396425	-0.260936255559838	0.550721598157414	-0.473807921158112	0.635636885465939	0.999988794332409
RAB42	0.349928974872198	-0.360064418680076	2.97006421851037	-0.121231189694836	0.903507920498217	0.999988794332409
LINC01715	0.257396668400304	0.323852950334705	2.63084652742926	0.12309838181673	0.902029192658836	0.999988794332409
AL360012.1	1.52515510683464	-2.26059204061306	1.20522799688989	-1.87565510131407	0.060702654905243	0.999988794332409
GMEB1	5.95720295856525	-0.464825464457788	0.527420246556812	-0.881318962425761	0.378145205463759	0.999988794332409
YTHDF2	17.8697805587825	-0.300711581159073	0.374645523863032	-0.802656276413999	0.422173431343731	0.999988794332409
OPRD1	0.901718111134322	1.54264083633054	1.43090835939901	1.07808499838414	0.280995825727148	0.999988794332409
AL009181.1	0.267032386212772	1.0120638116249	3.01701298186623	0.335452256157967	0.737283954353124	0.999988794332409
EPB41	58.1067158784514	-0.14675982036364	0.362785602984418	-0.404535955000242	0.685818643666042	0.999988794332409
TMEM200B	0.143026221138064	-1.16677003252305	4.35177311027831	-0.268113709735302	0.78861179321165	0.999988794332409
SRSF4	32.0149859278449	0.185349010537812	0.273990371256533	0.676480015293211	0.498735930234143	0.999988794332409
MECR	2.68574664343563	-0.742302125249072	0.768948012915849	-0.965347608395872	0.334370733524605	0.999988794332409
PTPRU	0.360407952279197	0.964041026879886	2.38872505581782	0.403579735780781	0.686521789587625	0.999988794332409
LINC01756	0.043402535182632	1.26951608028013	4.36824478728601	0.29062384140539	0.77133902394713	0.999988794332409
MATN1	0.0651535746143183	0.0611337234960295	4.36811805594768	0.0139954375575516	0.988833620983011	0.999988794332409
MATN1-AS1	0.4262302222702	-1.37328060884731	2.25525684887015	-0.608924260460755	0.542574642739511	0.999988794332409
AL137857.1	0.383482107219348	-0.180195475352904	2.12591521824395	-0.0847613648025668	0.932451109381594	0.999988794332409
LAPTM5	59.5257822522837	-0.069171259818759	0.305758758534168	-0.226228220412627	0.821023922790763	0.999988794332409
SDC3	3.28817970847207	-0.572339783099356	0.683751179604675	-0.837058567753063	0.402559647922935	0.999988794332409
PUM1	88.1612800537893	-0.259175927094463	0.173643844101391	-1.4925719275319	0.135549276236402	0.999988794332409
NKAIN1	0.537090034156977	-0.0901772270788759	1.83589082084757	-0.049119057655751	0.960824415924955	0.999988794332409
SNRNP40	11.0757498243767	-0.0594100640678279	0.354480583668175	-0.167597512543708	0.866899928223374	0.999988794332409
ZCCHC17	12.0497632279259	-0.303472391132694	0.412883873908916	-0.735006645475432	0.462335446902478	0.999988794332409
AL451070.1	0.79602694619952	-0.248112519587868	1.37597397495699	-0.18031774154422	0.85690312821643	0.999988794332409
FABP3	2.5814489087109	-1.64260074205473	1.19125625535806	-1.37888110527571	0.167931414716596	0.999988794332409
SERINC2	0.043402535182632	1.26951608028013	4.36824478728601	0.29062384140539	0.77133902394713	0.999988794332409
TINAGL1	0.137281504380386	0.127911695891524	4.36585358039745	0.0292982101978508	0.976626754346188	0.999988794332409
PEF1	4.21581151631797	0.0690540372450001	0.634206664626215	0.108882547435383	0.913295649464586	0.999988794332409
COL16A1	0.768486650513323	1.00205980248501	1.83614507859364	0.545741082318246	0.585243927944505	0.999988794332409
ADGRB2	1.05967001625073	-0.361779665793615	1.16191724381816	-0.311364400277575	0.755523614184624	0.999988794332409
AL354919.1	0.0410255187758212	0.555998392722923	4.36861244611609	0.127271164375598	0.898725782180468	0.999988794332409
AL136115.2	0.69835897373311	0.489328790229828	1.54712777376279	0.316282079947233	0.751788411687062	0.999988794332409
PTP4A2	31.640498333585	0.431897166105485	0.307472512887426	1.4046691915632	0.160119671108223	0.999988794332409
AL136115.1	0.419853193647118	-0.366401337968783	1.89655269966625	-0.193193333374423	0.846807559584474	0.999988794332409
KHDRBS1	30.711459354685	0.506401991428385	0.290262531659083	1.74463437817445	0.0810485326725181	0.999988794332409
AL445248.1	1.26303628627766	-0.0604899022808956	1.00332191070971	-0.0602896255281693	0.951924964545705	0.999988794332409
TMEM39B	5.21855129463528	-0.391533432771293	0.688296661796003	-0.568844009427051	0.56946200530361	0.999988794332409
KPNA6	19.8609792811725	-0.0369039267057326	0.332392194119277	-0.111025250768945	0.911596323297464	0.999988794332409
TXLNA	6.40007146504943	0.146072353846291	0.642969643295981	0.227183904200356	0.820280743082243	0.999988794332409
CCDC28B	1.11892512704894	0.513276447601886	1.20166083328456	0.427139200500462	0.669277942225569	0.999988794332409
AL049795.1	0.134254747551153	-0.625666695582836	4.36143786752912	-0.143454226469881	0.885931459255198	0.999988794332409
IQCC	0.509218637704415	-1.19288080534851	1.93651430870653	-0.615993798747234	0.537898612613177	0.999988794332409
DCDC2B	0.324122509778381	-1.32711742985673	2.99579307601137	-0.442993690212968	0.657770298651459	0.999988794332409
TMEM234	0.843856247799092	-0.080463487283725	1.09565883779963	-0.0734384504626612	0.941457221141012	0.999988794332409
EIF3I	4.42642348781931	0.00157856487176729	0.654173134192672	0.00241306894040434	0.998074651416818	0.999988794332409
LCK	1.09229446833892	-1.98216094116123	1.42491393164405	-1.39107415342219	0.164202941653772	0.999988794332409
HDAC1	5.38083522822616	-0.833440864051444	0.572526091033153	-1.45572555924474	0.145468501332444	0.999988794332409
MARCKSL1	4.24019180327603	0.506109978007761	0.944353092847746	0.535932991421207	0.592004862362991	0.999988794332409
TSSK3	0.781867438421506	1.25392592758152	1.28234911378424	0.977835063870522	0.328155905835568	0.999988794332409
FAM229A	0.728882419304673	1.03973096232184	1.57624314653023	0.659626000348101	0.509493864862849	0.999988794332409
BSDC1	8.62799299507597	0.6024580970894	0.426518164022481	1.41250279098933	0.157801969479402	0.999988794332409
ZBTB8B	0.489854602292613	-0.887894768720312	1.83615868889663	-0.483561020128308	0.628697444224808	0.999988794332409
ZBTB8A	2.46873715897174	-0.54973349565575	0.845014236078123	-0.650561223923482	0.515329768115751	0.999988794332409
ZBTB8OS	14.2182391096434	0.196101592522686	0.327438975059529	0.598895084151281	0.549242849782187	0.999988794332409
RBBP4	19.985549763926	0.194380578801474	0.273811393633647	0.709906831202032	0.477761913978936	0.999988794332409
SYNC	3.26135001336606	-0.891427973318778	0.954413841250328	-0.934005705691532	0.350300949809825	0.999988794332409
KIAA1522	0.403873372497566	0.424924422665881	2.09890058060033	0.202450952938583	0.839564198295667	0.999988794332409
YARS	9.99069233489569	0.645269665298874	0.521425850044571	1.23750992637537	0.215897831455684	0.999988794332409
S100PBP	24.7987236718333	-0.443946053653228	0.33458718236417	-1.32684716287198	0.184559245579466	0.999988794332409
FNDC5	0.51432425140341	0.649168159776386	1.93951664389974	0.334706155689966	0.737846757466061	0.999988794332409
HPCA	4.03852058474957	-0.0522399493995432	0.863826535977613	-0.060475045884556	0.95177728996455	0.999988794332409
TMEM54	0.909260733800508	-0.717176555871289	1.44566317035548	-0.496088280159298	0.619832127595112	0.999988794332409
AL031602.2	1.86191580043492	-0.316286977011551	0.833414529047479	-0.379507395165093	0.704311113754282	0.999988794332409
RNF19B	9.11520027292564	-0.619353486380608	0.491583687898586	-1.25991464246548	0.207700155974058	0.999988794332409
AL020995.1	1.34542637093446	-2.17072349519616	1.21148591384491	-1.79178599634469	0.0731672528463534	0.999988794332409
AK2	11.7082809195412	-0.478324454912166	0.439372229891059	-1.0886542716429	0.27630637427157	0.999988794332409
AZIN2	22.7316348109669	-0.970467134830307	0.613921044447437	-1.58076864054038	0.11393094727408	0.999988794332409
TRIM62	1.74837841020448	-0.0349020360513907	0.826891946083271	-0.0422087023784798	0.966332325249505	0.999988794332409
AL662907.3	0.132073626460488	0.770769195010634	4.36790438360185	0.176462011829811	0.859930990498484	0.999988794332409
ZNF362	14.9305774661356	-0.0882881983281691	0.338570574814881	-0.260767488067863	0.794271817950361	0.999988794332409
A3GALT2	0.341003808940606	-1.11754352367224	2.45237410175936	-0.455698632142014	0.648606705754233	0.999988794332409
AL513327.1	8.3940192991837	1.33375592645565	0.56315236713541	2.36837489157699	0.0178664218188413	0.999988794332409
PHC2	74.5242907830415	0.878151670567409	0.366981496452142	2.39290448989143	0.016715591760347	0.999988794332409
AL513327.2	0.574621450484545	1.10210076050971	1.64999002230291	0.667943893970637	0.504169407199674	0.999988794332409
ZSCAN20	1.17557663855407	0.545569797982349	1.42595522327041	0.382599529830322	0.70201671892283	0.999988794332409
CSMD2	2.27717631511159	1.26905570177866	0.884207875707291	1.43524586994152	0.151217046675816	0.999988794332409
C1orf94	0.0966937253799083	0.0726167043481721	4.3686124925965	0.0166223725430525	0.986737876314818	0.999988794332409
SMIM12	7.64567739339116	0.564601693619369	0.548470779251557	1.02941070878894	0.303286719046917	0.999988794332409
GJA4	0.114261082490242	0.551736923601991	4.3686124925965	0.126295688742598	0.899497868819525	0.999988794332409
DLGAP3	0.994639892316732	-0.528319266476381	1.17406924329962	-0.449989870266582	0.652717744676527	0.999988794332409
TMEM35B	5.91767541121855	-0.854139912368194	0.547531748250768	-1.55998243955161	0.118764031036589	0.999988794332409
ZMYM6	28.7539293570276	-0.0376932043640533	0.290319011744104	-0.129833744395897	0.896697964697979	0.999988794332409
ZMYM1	10.4502749586125	0.0892308399501717	0.435601269633033	0.204845224682984	0.837693051958324	0.999988794332409
AL590434.1	0.0717713706738343	-0.171592955928274	4.36387467713046	-0.0393212382627607	0.968634274024016	0.999988794332409
SFPQ	59.5631176809085	0.137976470673232	0.185069274773075	0.745539586959605	0.455945588908261	0.999988794332409
ZMYM4	80.8911571042218	0.146683436754824	0.18875464024344	0.777111686185007	0.437092879863417	0.999988794332409
ZMYM4-AS1	2.12185569427922	0.324269658722682	0.776950359098802	0.417362132503301	0.676413548399828	0.999988794332409
KIAA0319L	33.3359617291484	0.00711697354965314	0.211968612271191	0.0335756009976973	0.973215578878773	0.999988794332409
NCDN	5.81588897358308	-0.687931343873322	0.68184905920418	-1.00892028021017	0.313012868226364	0.999988794332409
AC004865.2	0.519577288141017	1.984670431846	1.66287991365951	1.19351398471001	0.232668138518879	0.999988794332409
TFAP2E	0.961734643732997	1.59981738406199	1.21983502322234	1.31150307509279	0.189687855492906	0.999988794332409
PSMB2	11.8693119565817	0.173949447062243	0.407616206832351	0.426748112922278	0.669562802763289	0.999988794332409
C1orf216	2.38622250145196	-0.290159163902514	0.943908576458534	-0.307401766589692	0.758537583701939	0.999988794332409
CLSPN	0.453150346572792	-1.72482971631112	2.09285682934775	-0.824150841148877	0.409853855136398	0.999988794332409
AGO4	39.9455437726695	0.072399748992866	0.25506379953333	0.283849566756749	0.77652566726832	0.999988794332409
AGO1	9.99112417009983	0.398445148602604	0.406155857801324	0.981015393350572	0.326585150604687	0.999988794332409
AL139286.3	0.213779965901474	-0.45737756570862	3.98276749138305	-0.114839133014464	0.908572630571231	0.999988794332409
AL139286.2	0.157663617672874	1.31494684146132	4.36467750771457	0.301270102805339	0.763208536962376	0.999988794332409
AGO3	52.5914334563914	0.148182713415759	0.223987447458549	0.66156704358704	0.508248734470769	0.999988794332409
AL138787.2	1.51829646801629	-1.70960297764482	1.14528343784085	-1.49273352006894	0.135506955358358	0.999988794332409
ADPRHL2	4.38221528666502	-0.0279949839464957	0.620452210302428	-0.0451202904617747	0.964011428441642	0.999988794332409
COL8A2	3.80154289721032	0.537437293126645	0.76536036847629	0.702201623264864	0.482553433441127	0.999988794332409
TRAPPC3	5.70864858242542	-0.513788814282205	0.630600839756033	-0.814760751795034	0.415209270938531	0.999988794332409
MAP7D1	6.01514383558005	0.323902619235287	0.475673241424542	0.680935127368666	0.495912539825262	0.999988794332409
THRAP3	34.1557951073104	0.0377800459630024	0.294292818828816	0.128375697760326	0.897851662385807	0.999988794332409
SH3D21	2.30636614736838	-1.07817464739722	0.855237711032072	-1.26067248145093	0.207426872486298	0.999988794332409
EVA1B	1.20560866164339	-0.0576934987783728	1.16300275027186	-0.0496073622911783	0.960435279597577	0.999988794332409
STK40	7.68510785188994	0.232025211997056	0.549430466155424	0.422301321622416	0.67280509361845	0.999988794332409
LSM10	3.70584924126728	0.497379899574887	0.621942728535443	0.799719776041312	0.423873172391986	0.999988794332409
OSCP1	1.52425992749898	0.158923671522657	0.952777543258918	0.166800396007517	0.867527107083382	0.999988794332409
MRPS15	2.81594075700238	-0.478977182602371	0.854865254973238	-0.560295531741276	0.575277874669027	0.999988794332409
CSF3R	45.2712806303834	0.25069816136302	0.365680779876041	0.685565594801023	0.49298708354028	0.999988794332409
AL596257.1	0.0753737833941773	0.559422585139721	4.36861133265254	0.128055013948803	0.898105436531497	0.999988794332409
GRIK3	1.97770596849499	0.634390133549119	1.1955967571695	0.530605431760285	0.595692230857884	0.999988794332409
AL353604.1	0.590453317782959	-1.36349912123056	2.79019489522602	-0.488675226079541	0.625071645694077	0.999988794332409
LINC01137	1.00065963395039	1.35900872065044	1.23502577091855	1.100388957584	0.271162687633233	0.999988794332409
ZC3H12A	0.227256674827635	-0.500255960448103	3.83283739971466	-0.130518440590604	0.896156265452855	0.999988794332409
MEAF6	12.5887049991782	-0.0511292541802736	0.403487925760061	-0.126718176470733	0.899163459069158	0.999988794332409
SNIP1	4.26999801148036	-0.474639936980185	0.789520693779546	-0.601174789615732	0.547723573945046	0.999988794332409
DNALI1	0.521127074445471	0.409194676312631	1.72873796601203	0.23670138815577	0.812888457969428	0.999988794332409
GNL2	7.14637082121213	-0.116437741826677	0.470416553576717	-0.247520502714809	0.804505426182953	0.999988794332409
C1orf109	2.29613805936549	-0.581704185262419	0.832462322545081	-0.698775391400272	0.484692409846429	0.999988794332409
CDCA8	0.255688024888759	-0.599799120931804	2.61594422540144	-0.229285898035444	0.818646713292622	0.999988794332409
EPHA10	0.301637304652271	-0.0953279986399442	3.64014212709968	-0.0261879880816351	0.979107396720347	0.999988794332409
MANEAL	0.435342586788215	0.773384369200683	1.98059360974584	0.390481098896369	0.696180829152644	0.999988794332409
YRDC	1.21723508156102	-0.716483371448018	1.21771760100904	-0.588382208530382	0.556275776936003	0.999988794332409
C1orf122	3.3873813532841	-0.155605624079444	0.665720067888434	-0.233740323576248	0.815186581044906	0.999988794332409
MTF1	7.78498179465477	0.563277177348984	0.415134319818865	1.35685524047918	0.174827211199424	0.999988794332409
INPP5B	13.831861289604	0.186962894189019	0.359187949405569	0.520515497522758	0.602704329207437	0.999988794332409
SF3A3	8.98664679493656	-0.131945588643008	0.462666727630722	-0.285184952284533	0.775502448229132	0.999988794332409
FHL3	2.46622261013923	1.6262474987224	0.91623643469472	1.77492122899942	0.0759108944904248	0.999988794332409
UTP11	4.43298275731405	0.154884130607192	0.572056896949459	0.270749520603849	0.786583686819598	0.999988794332409
POU3F1	0.524186931845901	-1.00837479729341	1.73495796394649	-0.581209930296912	0.561098975762863	0.999988794332409
MIR3659HG	0.282572051853268	-0.114130555025353	1.99622669822218	-0.0571731432742566	0.954407271718516	0.999988794332409
AL354702.2	0.0504723713677509	0.537684434403273	4.3686124925965	0.12307899483291	0.902044544495796	0.999988794332409
RRAGC	5.92832583181327	-1.04309198582928	0.57939163050902	-1.80032284020547	0.0718096764647708	0.999988794332409
AL139260.1	9.04395970919499	0.112722897748344	0.416214362716191	0.270828947402778	0.786522594810613	0.999988794332409
MYCBP	2.09472312318051	-1.73106857921407	1.06991510223686	-1.61794947617334	0.105673486441787	0.999988794332409
GJA9	0.441437700079186	1.99628564031403	2.3226039944452	0.859503232186116	0.39006293754316	0.999988794332409
RHBDL2	1.35218924846544	-0.651019961181545	1.41351712102705	-0.460567439542946	0.645108976589289	0.999988794332409
AKIRIN1	14.1371915407749	0.00309378117877985	0.366192123744662	0.00844851917387793	0.993259137180574	0.999988794332409
NDUFS5	17.270994670616	-1.1328302264499	0.601688769440679	-1.88275115638765	0.0597340991557942	0.999988794332409
MACF1	115.180901479708	-0.0771707321252268	0.170554768640788	-0.452468920923337	0.650931205822567	0.999988794332409
AL356055.1	0.205074993329174	0.883517738052404	4.36139774202454	0.202576740373667	0.839465871539709	0.999988794332409
AL442071.2	0.415247709223615	1.57255225315327	2.0698234218048	0.759751888294927	0.447402906341741	0.999988794332409
AL442071.1	0.149446821474386	0.145027830794073	4.28506729604541	0.0338449365609535	0.973000802260666	0.999988794332409
BMP8A	0.113449285130297	1.23245277150653	4.36591069553933	0.282289963641658	0.777721180628964	0.999988794332409
PABPC4	12.9642196826076	-0.155375898571158	0.322967939542217	-0.481087685642705	0.630454179792052	0.999988794332409
PABPC4-AS1	0.258617245894746	-0.648246792856931	2.54676510655334	-0.254537330980726	0.799080467580258	0.999988794332409
HPCAL4	2.90369447107353	-0.685576782873599	0.820121101661021	-0.835945790792452	0.403185400231958	0.999988794332409
PPIE	5.64690081103489	0.516587380507563	0.601396747695271	0.858979338493728	0.390351915276467	0.999988794332409
BMP8B	0.0410255187758212	0.555998392722923	4.36861244611609	0.127271164375598	0.898725782180468	0.999988794332409
AL033527.3	0.178775951326275	-0.314950654780057	4.10229929062163	-0.0767741777154275	0.93880319329081	0.999988794332409
AL033527.4	0.137879755298884	0.0917380649333769	4.36722812996003	0.0210060162197702	0.98324085648627	0.999988794332409
LINC02811	0.308903626040172	-1.51844714146267	2.56374825167024	-0.592276226994372	0.553665632415496	0.999988794332409
TRIT1	12.6560048398384	0.590613728404433	0.361820791328604	1.63233772784505	0.102608359586397	0.999988794332409
MYCL	0.372701013747283	-1.11103975391217	2.74809808520532	-0.40429406792049	0.685996487157	0.999988794332409
MFSD2A	1.90861829737863	-0.354219510361731	0.984952161523768	-0.359631182304059	0.719122961564727	0.999988794332409
CAP1	36.8296061362261	0.261485477063324	0.220969883854072	1.18335346203109	0.236669092985654	0.999988794332409
PPT1	18.4741517262526	-0.422999317127519	0.430836408079522	-0.981809589892977	0.326193662797086	0.999988794332409
RLF	44.0539312574414	-0.0067542883693649	0.396576640807002	-0.0170314831343078	0.986411499502005	0.999988794332409
AL050341.2	1.1785215960655	-0.0292515920605174	1.27325168822949	-0.0229739275674497	0.981671070246081	0.999988794332409
ZMPSTE24	10.0206740763777	0.203850407147429	0.34208149403545	0.59591182423421	0.551234133668778	0.999988794332409
COL9A2	3.3555430017434	-0.406458028382646	0.668145089792551	-0.608337971186536	0.542963342037011	0.999988794332409
SMAP2	168.985753871694	0.556198599724653	0.274864467122107	2.02353765675199	0.0430177452429475	0.999988794332409
AL031985.4	0.340482445306927	1.05147546662981	2.5362050123013	0.414586148016373	0.678444890268021	0.999988794332409
ZFP69B	0.914164098862663	-0.337648394999669	1.31062355584334	-0.257624238092077	0.796696921694138	0.999988794332409
AL031985.3	0.205649796249582	-0.708386395765192	3.99674074750279	-0.177241017248317	0.859319078551105	0.999988794332409
ZFP69	1.43962368409083	0.939771860516258	1.00007274032262	0.939703506180051	0.34736966617784	0.999988794332409
AL603839.3	3.26717368656264	-1.09665869576909	0.670441036607915	-1.63572728381547	0.101896676619245	0.999988794332409
EXO5	1.00345756052979	0.701858370569936	1.33311600587188	0.526479591782342	0.598555028012373	0.999988794332409
AL603839.2	0.0564555823700248	0.0642508318258155	4.3686124925965	0.0147073772129484	0.988265633830891	0.999988794332409
ZNF684	3.0488014139578	-1.50630250417323	0.874249795881809	-1.72296580596156	0.0848947087872393	0.999988794332409
RIMS3	2.92160546303097	-0.851551688524919	1.02335129788275	-0.83212059269063	0.405340879369778	0.999988794332409
AL031289.1	0.294008591908189	0.590450311411701	2.19319807809072	0.269218871432586	0.787761258905119	0.999988794332409
NFYC-AS1	0.608827671796608	-0.66252389799066	1.41496980799776	-0.468224759458405	0.639623867925763	0.999988794332409
NFYC	22.7468279314683	-0.213872003660977	0.29000369199995	-0.737480278909737	0.460830331749973	0.999988794332409
KCNQ4	0.21195295570214	1.57358423627685	4.34764962217397	0.361939064328282	0.717397567042229	0.999988794332409
CITED4	1.77919028311287	-0.933362799049759	1.16773358873618	-0.799294297991314	0.424119784392597	0.999988794332409
AC119677.1	0.0905503699843239	0.548941745354223	4.36861110460471	0.125655896624814	0.900004314456929	0.999988794332409
CTPS1	5.99912433129205	0.975237835338323	0.933249240775737	1.0449918336153	0.296026743867198	0.999988794332409
SLFNL1-AS1	1.43346192896739	1.20963441660646	1.06644488543632	1.13426810248291	0.256682104838408	0.999988794332409
SLFNL1	0.16456823622587	-0.785328167192414	4.35613824190094	-0.180280818372217	0.856932113668566	0.999988794332409
SCMH1	37.9208320616121	0.0393096214279636	0.257977604337177	0.152376100743171	0.87889030579663	0.999988794332409
AC093151.8	0.497501688345019	-1.3200373667933	2.14946203476533	-0.614124532298341	0.539133038198625	0.999988794332409
FOXO6	0.0460408437802886	-0.0982381519333104	4.3624591409999	-0.0225189849940448	0.982033968004299	0.999988794332409
HIVEP3	120.142097388542	-0.192868823146046	0.201473162963934	-0.957292873694405	0.338419451248304	0.999988794332409
FOXJ3	53.2938135883695	-0.0196144488029606	0.222277787706865	-0.0882429549318156	0.929683577356568	0.999988794332409
AC096540.1	0.0759842578164554	0.541030783412215	4.3686124925965	0.123844992964952	0.901438006773915	0.999988794332409
RIMKLA	1.19217250700231	-1.51918067782688	1.32200415977413	-1.14914969563064	0.250494259535958	0.999988794332409
ZMYND12	0.132115605279894	0.123739874655738	4.36644617754992	0.0283388068063101	0.977391929663054	0.999988794332409
PPCS	4.69403041706352	-0.00102677187481768	0.569890153989847	-0.00180170137636028	0.99856245106637	0.999988794332409
CCDC30	9.59168786390923	-0.21453198225317	0.480438815016144	-0.446533409766155	0.655211984715847	0.999988794332409
PPIH	5.96519130322246	0.304183526240353	0.549049671980613	0.554018227791771	0.579566371153678	0.999988794332409
AC098484.4	1.11097422123855	-1.97581463036829	1.29028468466544	-1.53130131191211	0.125694941481128	0.999988794332409
AC098484.2	0.261027124221212	2.45577353492126	3.65799019001495	0.671345030291408	0.502000754462169	0.999988794332409
YBX1	34.3174774998239	0.798318504323064	0.349435625933003	2.28459391394776	0.0223366501335273	0.999988794332409
P3H1	3.57715121908283	-0.554971564685109	0.643918914793049	-0.861865604403735	0.388761478411154	0.999988794332409
C1orf50	2.54983564664322	-0.024133172366312	0.84407544736052	-0.028591250274816	0.977190590502435	0.999988794332409
TMEM269	0.875004821563861	-1.26989239168495	1.43586240270553	-0.884410922169253	0.376474429082417	0.999988794332409
SVBP	8.08733923090824	-0.285758865647461	0.417661551946083	-0.684187625880273	0.493856695002798	0.999988794332409
ERMAP	13.6635298693838	-0.367863762052514	0.381554790719047	-0.964117791207045	0.334986873926247	0.999988794332409
AL512353.1	1.16098498241621	-0.166926042255891	1.26246911866663	-0.132221881539717	0.89480879410283	0.999988794332409
ZNF691	4.79518906284173	0.188827163831153	0.613483557738897	0.307794987248085	0.758238336143096	0.999988794332409
SLC2A1	1.80897346744649	0.156884024931073	1.25457245500238	0.125049792306157	0.90048413111987	0.999988794332409
SLC2A1-AS1	0.235567430838518	1.29725054526037	2.63840455470697	0.491679921847483	0.622945634265627	0.999988794332409
EBNA1BP2	4.27573001045437	-0.804588591620299	0.820084040457034	-0.98110504768743	0.326540941504984	0.999988794332409
TIE1	0.201635246812287	0.301502270657493	3.94597640702218	0.0764075198526138	0.939094887120013	0.999988794332409
MPL	0.080476652769611	0.557433875197508	4.36860947465381	0.127599841192416	0.898465656815564	0.999988794332409
AL139289.2	0.286659952534483	-1.33519707692876	2.9474688898038	-0.452997852342943	0.65055028800106	0.999988794332409
ELOVL1	2.57203670362069	1.20806131751655	0.813388560757972	1.48522044174164	0.137485438703397	0.999988794332409
MED8	1.66290347924151	-0.849628753049676	0.937688614499078	-0.906088375087667	0.36488907782119	0.999988794332409
AL139289.1	0.211281117526162	-0.818111667838773	3.92812169545598	-0.208270448643472	0.835017804272404	0.999988794332409
SZT2	6.16723608908062	-0.0206066527429515	0.502219223038368	-0.0410311907582583	0.967271030163386	0.999988794332409
HYI	1.33298645688003	-0.653066366648093	1.25904863306451	-0.518698284957059	0.60397115786311	0.999988794332409
PTPRF	1.45388034880352	-0.0932393978140773	1.17633961051533	-0.0792623124993904	0.93682398222297	0.999988794332409
KDM4A	7.21016103902814	0.364972734048601	0.440441204767883	0.828652564968223	0.407301034482557	0.999988794332409
KDM4A-AS1	1.61390830412911	0.424837676499855	0.800303071244985	0.530845990430799	0.595525507188522	0.999988794332409
ST3GAL3	26.1898276423789	-0.145507128907418	0.299406061637613	-0.485985915286955	0.626977152141408	0.999988794332409
AL451062.1	0.371536563684367	-0.307690221908197	2.4359615272631	-0.126311609795373	0.899485266578607	0.999988794332409
ARTN	0.0651535746143183	0.0611337234960295	4.36811805594768	0.0139954375575516	0.988833620983011	0.999988794332409
AL357079.1	1.06820880798955	0.517414244287414	1.12549191811154	0.459722754078573	0.6457152349272	0.999988794332409
IPO13	1.52203533407099	0.195523188323534	0.896363959807069	0.218129238892669	0.827328416527992	0.999988794332409
DPH2	0.624294494928224	-1.47025712444093	1.63415850987478	-0.899702884118376	0.368278388140788	0.999988794332409
ATP6V0B	25.0454250274295	-0.555988345082775	0.485510561522472	-1.14516220479179	0.252141971505209	0.999988794332409
B4GALT2	1.00200161308269	-0.327850713702944	1.3555150738063	-0.241864306814631	0.808885308130819	0.999988794332409
CCDC24	1.19409448962128	0.246233835889185	1.07257054147486	0.229573558444552	0.818423155425608	0.999988794332409
SLC6A9	0.213722798902197	-0.404673549105564	3.24070369456328	-0.124872122614745	0.900624788525409	0.999988794332409
AL139220.2	1.85472000995705	0.290425797207834	0.951012595790649	0.305385857656681	0.760072291628288	0.999988794332409
KLF17	0.0908710255207888	0.533357687019333	4.36860796890276	0.12208870441476	0.90282876752725	0.999988794332409
DMAP1	2.18825095233715	1.6913382523586	0.827531915492253	2.04383446812745	0.0409699028016562	0.999988794332409
ERI3	20.5387691928663	-0.254306689705011	0.289458407259222	-0.878560384937341	0.379639683199619	0.999988794332409
RNF220	9.65828605853455	0.571129714346802	0.470494288460117	1.21389298096701	0.224788593583755	0.999988794332409
TMEM53	1.28051829318529	0.297663924096073	0.946798861173565	0.314389820586726	0.753224986497261	0.999988794332409
ARMH1	2.85334544215119	0.902508269912575	0.794192988809676	1.13638408123602	0.255795855097321	0.999988794332409
KIF2C	0.314314132271943	1.35824246565585	2.95769853451704	0.459222753706923	0.646074212485586	0.999988794332409
AL592166.1	0.540076552739745	-0.0785370236556443	1.59329686168676	-0.0492921473356196	0.960686477430786	0.999988794332409
RPS8	82.3630923309677	0.416844252037729	0.416084041117559	1.0018270609902	0.316427125054413	0.999988794332409
BEST4	0.0691330620761778	1.24166111847414	4.36766678590585	0.28428476331594	0.776192161769908	0.999988794332409
PLK3	5.39113889061916	0.149629419461126	0.573502232982563	0.26090468503141	0.794166011816043	0.999988794332409
BTBD19	2.39055946897088	-0.37473376369069	0.805841290545319	-0.465021795342734	0.641915848535129	0.999988794332409
PTCH2	1.59452935603082	0.380299712641499	0.910714132455935	0.417584068467171	0.676251246912252	0.999988794332409
EIF2B3	19.2881253842268	-0.144572799491166	0.335928299919468	-0.430368026527758	0.666927949871893	0.999988794332409
HECTD3	1.01676793532079	0.587809753884607	1.1585085735275	0.507384897545303	0.611884780288	0.999988794332409
UROD	2.96265889393848	-0.229085871916016	0.746042828289568	-0.307067990240232	0.758791621524635	0.999988794332409
ZSWIM5	6.94536396196799	-0.499329425867949	0.618225973291107	-0.807681086593279	0.419274194188468	0.999988794332409
LINC01144	0.130840097831696	0.564411449546362	4.36861031836357	0.129197023404409	0.897201751450818	0.999988794332409
HPDL	0.0759842578164554	0.541030783412215	4.3686124925965	0.123844992964952	0.901438006773915	0.999988794332409
MUTYH	2.14047082577683	0.135222864970496	0.877968559799842	0.154017889890413	0.877595629799446	0.999988794332409
TOE1	0.634113453526917	-0.0104497906502408	1.45183362968326	-0.00719765022423439	0.994257155597861	0.999988794332409
TESK2	5.22022997442029	0.148622217769003	0.547090159163983	0.271659461022138	0.785883874768588	0.999988794332409
CCDC163	0.495475815286075	1.27729370128308	2.00406644812331	0.637350973306895	0.523896255310141	0.999988794332409
MMACHC	0.741515868132377	-0.36432406573731	1.36756241778525	-0.266403976154395	0.789928103316894	0.999988794332409
PRDX1	23.4106001229814	-0.366033740362088	0.4937133903727	-0.741389128793472	0.45845753410112	0.999988794332409
AKR1A1	11.9836077787358	-0.274168495170296	0.366266832845595	-0.748548518685762	0.454129371157626	0.999988794332409
NASP	16.5639526509168	0.733656790106919	0.332069757479972	2.20934539680618	0.0271506258580585	0.999988794332409
CCDC17	0.150207473388889	-0.0278220138932428	4.36517463610315	-0.00637363134641502	0.994914612383236	0.999988794332409
GPBP1L1	44.5791588554503	0.0662675420843547	0.179992994278646	0.368167340900871	0.712748460837958	0.999988794332409
TMEM69	3.52901730698491	0.681483099085781	0.559487734757222	1.21804832662059	0.223205608606399	0.999988794332409
IPP	1.4122041458979	-0.713669299136122	1.13499479454929	-0.628786407271166	0.529488900054669	0.999988794332409
AL604028.1	0.151726109804083	1.2077405545853	4.36206502033526	0.276873579131674	0.781877180596232	0.999988794332409
MAST2	22.8892815450308	-0.234839175864892	0.360941232940069	-0.650629948681659	0.515285392911345	0.999988794332409
PIK3R3	2.55202012869054	-0.299940102858237	0.834820408393646	-0.359286979382044	0.719380413900891	0.999988794332409
TSPAN1	0.0604854492039856	0.81345000784034	4.36499098096025	0.186357775168046	0.852164202867643	0.999988794332409
POMGNT1	2.60774541646152	-0.627769246003788	0.782267847666449	-0.802499102930615	0.422264307109098	0.999988794332409
LURAP1	2.58598186445259	0.207657070651315	0.793092868395518	0.261831973185461	0.793450987696821	0.999988794332409
RAD54L	0.462392146488529	-0.640663479262867	2.41414351899316	-0.265379201452804	0.790717356769746	0.999988794332409
LRRC41	5.47042039921372	-0.732406864674356	0.533290015347446	-1.37337441841506	0.169635978299233	0.999988794332409
UQCRH	19.8608067748497	-0.487365447820811	0.587005217926075	-0.830257437136083	0.406393247091209	0.999988794332409
NSUN4	4.81863579449918	-0.0511509084507984	0.51995286146244	-0.0983760495267384	0.921633692124465	0.999988794332409
FAAH	0.270592877674752	0.458147107033433	3.04743124012914	0.150338784022579	0.880497335466846	0.999988794332409
TMEM275	0.21099151111614	0.0503959333584875	3.93402629390785	0.0128102685629045	0.989779164039626	0.999988794332409
MKNK1-AS1	1.63203185483332	-0.542145432686411	0.898027087857974	-0.603707215535745	0.5460383160571	0.999988794332409
KNCN	0.0759842578164554	0.541030783412215	4.3686124925965	0.123844992964952	0.901438006773915	0.999988794332409
MKNK1	83.3223215413511	-0.444875084429655	0.229004309828516	-1.94264939713488	0.0520585341779948	0.999988794332409
MOB3C	3.16465673577056	0.202972986545712	0.728459724137404	0.278633093663565	0.780526413018162	0.999988794332409
ATPAF1	9.69769414478492	0.0496430185716652	0.452056591933295	0.109815937777522	0.91255535097472	0.999988794332409
EFCAB14-AS1	0.699500736358818	-0.519286376347267	1.40030547324876	-0.370837925201065	0.710758251993211	0.999988794332409
EFCAB14	19.0692550591191	-0.317608077414572	0.322947500863546	-0.983466589972993	0.325377850825659	0.999988794332409
CYP4B1	0.0651535746143183	0.0611337234960295	4.36811805594768	0.0139954375575516	0.988833620983011	0.999988794332409
CYP4X1	0.539160124475839	-0.064149041040022	1.77723404054146	-0.036094875281861	0.97120670859961	0.999988794332409
CYP4A22-AS1	0.667454349070229	2.14865701787115	1.48989360080915	1.4421546724573	0.149258744491407	0.999988794332409
LINC00853	0.0433983655664619	0.0636421363375958	4.3686124925965	0.0145680433880209	0.988376794229115	0.999988794332409
TAL1	23.8509712331667	-0.675512167607844	0.378956579692409	-1.782558223837	0.0746582454030389	0.999988794332409
AL135960.1	1.26049021815086	-0.561716708072469	0.952742353491651	-0.589578815315458	0.555473057917587	0.999988794332409
STIL	1.17490434638459	-0.486080076169196	1.13964994065542	-0.42651700213282	0.669731161691791	0.999988794332409
CMPK1	18.0760748840183	-0.161963049016987	0.289228530712254	-0.55998296094143	0.575491059951837	0.999988794332409
LINC01389	0.280958555080918	0.795062515924358	2.53724833588127	0.313356207463313	0.754010051328947	0.999988794332409
FOXD2-AS1	0.0433983655664619	0.0636421363375958	4.3686124925965	0.0145680433880209	0.988376794229115	0.999988794332409
FOXD2	0.0690051780794314	1.24881068364885	4.3664487167571	0.286001454421369	0.774877007597204	0.999988794332409
AL109659.1	0.664523619260229	2.82346734401472	2.2918959212351	1.23193523661108	0.21797327745099	0.999988794332409
SLC5A9	1.02426199082258	1.01847582540826	1.1921608972	0.854310712421729	0.392932853231203	0.999988794332409
AL109659.2	0.184745932071172	1.1906165819469	4.36417650755033	0.27281586340219	0.784994764742532	0.999988794332409
SPATA6	108.104738149339	1.65358838189034	0.612140873154805	2.70131999741857	0.00690648536663899	0.999988794332409
AGBL4	17.5026579154471	0.1341817008157	0.469375764272969	0.285872665418801	0.77497565028153	0.999988794332409
BEND5	0.690318954993021	-0.841799511818447	1.61771919976897	-0.520361946584221	0.602811327488987	0.999988794332409
AC099788.1	0.311969089406592	0.868744375567094	2.94854909822836	0.294634529263589	0.768273081905238	0.999988794332409
ELAVL4	21.6593890803619	-0.784872855216093	0.362840346855422	-2.16313555539851	0.0305307551251828	0.999988794332409
LINC02808	0.0504723713677509	0.537684434403273	4.3686124925965	0.12307899483291	0.902044544495796	0.999988794332409
FAF1	112.561766506445	-0.0768194115350359	0.162831722376543	-0.471771780178025	0.637089695639731	0.999988794332409
AL049637.1	0.332592124444361	1.11089263125335	2.24196648146279	0.495499214835957	0.620247776115172	0.999988794332409
CDKN2C	0.827712833885154	-0.191121820860267	1.79278626152418	-0.106606027144463	0.915101536867912	0.999988794332409
LINC01562	0.244941655141868	0.914631303556405	4.36049802309616	0.209753862680799	0.833859784177304	0.999988794332409
RNF11	18.8801318510888	-0.032295076542484	0.407269879128321	-0.0792965014049287	0.936796789015219	0.999988794332409
AL162430.2	0.0725656695414112	0.559218876214845	4.36861156559177	0.128008376990847	0.898142343703882	0.999988794332409
TTC39A	0.273086293603941	-0.0122868422232734	3.70398275788588	-0.0033171974672707	0.997353264209756	0.999988794332409
EPS15	100.761404973133	0.519474949014156	0.198944269561954	2.61115814070928	0.00902361557654995	0.999988794332409
AC104170.2	0.100246743852853	1.31477101667888	4.36577364092983	0.301154188195349	0.76329692159079	0.999988794332409
AC104170.1	0.381728923349277	1.00387800531627	1.70720088960153	0.588025704198517	0.55651503986956	0.999988794332409
OSBPL9	42.9623490721526	0.0152640139204337	0.207131501754467	0.0736923828154716	0.941255159942701	0.999988794332409
NRDC	49.0227995381636	0.0519350591964534	0.242947242385483	0.213770935148333	0.830725691410053	0.999988794332409
AL050343.2	0.06308030153118	0.55442327720548	4.3686123835087	0.126910613378839	0.899011146307336	0.999988794332409
AL050343.3	0.0504723713677509	0.537684434403273	4.3686124925965	0.12307899483291	0.902044544495796	0.999988794332409
RAB3B	1.44175154289717	1.65571484586274	1.30035428917232	1.27327979739783	0.202918773009051	0.999988794332409
TXNDC12	8.33459945381999	0.200580242923599	0.396862499233368	0.505414956845422	0.613267415876829	0.999988794332409
KTI12	0.282074516913152	0.448445296969619	2.59659355449861	0.172705233821706	0.862883129620985	0.999988794332409
AL445685.1	0.582666772600347	0.604937368306367	1.57513125067992	0.384055213205401	0.70093752531901	0.999988794332409
BTF3L4	21.2260045731618	0.207622026197871	0.259665710515582	0.799574290288946	0.423957488178904	0.999988794332409
ZFYVE9	15.2911220087391	-0.415715445441042	0.404498605578451	-1.02773023122428	0.304076743062893	0.999988794332409
CC2D1B	4.45499197984492	-0.173976577054267	0.634551112073881	-0.274172676942706	0.783951924509333	0.999988794332409
AL513218.2	0.0658085255101188	0.546843074054845	4.36860606980889	0.125175643057871	0.90038449958344	0.999988794332409
ORC1	0.277728141855407	1.92601472442681	2.49419122486233	0.772200104478004	0.439995919669939	0.999988794332409
PRPF38A	4.81445815540291	-0.121986433050146	0.535337652892516	-0.227868210634976	0.819748696845582	0.999988794332409
TUT4	70.8945055760146	-0.221757127864598	0.191588805124337	-1.15746391194768	0.247082875224917	0.999988794332409
GPX7	1.42362850403804	-1.14384133555807	1.23775713555582	-0.924124210396433	0.355421649502576	0.999988794332409
SHISAL2A	4.77846119615667	0.189106869787027	0.637211828535242	0.29677237822425	0.766640294902707	0.999988794332409
COA7	0.871964873971194	-0.476878439401694	1.29779039376452	-0.367454129490362	0.713280301610845	0.999988794332409
ZYG11B	21.084864676062	0.49724276055158	0.275492363869313	1.8049239317118	0.0710865862924343	0.999988794332409
ZYG11A	0.090762099215123	0.55375692074806	4.3686124925965	0.126758077464301	0.899131877345251	0.999988794332409
ECHDC2	9.09514587783662	-0.105258145954979	0.401594611577255	-0.262100493683367	0.793243966177868	0.999988794332409
SCP2	23.2547463834512	-0.297546939805539	0.337272030713734	-0.882216468338247	0.377659757939452	0.999988794332409
PODN	0.074746918771394	0.551693324355299	4.36861239121076	0.126285711560324	0.899505766228201	0.999988794332409
SLC1A7	0.119714147270053	-0.32191621702234	4.36235707433986	-0.0737941006516653	0.941174221226175	0.999988794332409
CPT2	1.76020050164343	1.19611230077653	0.903412892213206	1.32399295060563	0.185505385921474	0.999988794332409
AL606760.2	0.516806053056362	-0.303863900532934	1.87107322159823	-0.162400860118869	0.870990193553557	0.999988794332409
CZIB	4.61294198008943	0.627530566297726	0.725465763673093	0.865003695171619	0.387036760642029	0.999988794332409
MAGOH	6.10485725041755	0.0286037644277858	0.464788144046437	0.0615415104584251	0.950927956472148	0.999988794332409
AL606760.1	0.517873747757888	0.41294751603192	1.79326340712576	0.23027711065258	0.817876445761056	0.999988794332409
LRP8	7.30662785713115	0.0786924428284448	0.516580033929254	0.152333496573392	0.878923906761589	0.999988794332409
LINC01771	0.508845061779866	1.16851201287632	2.05827458491663	0.567714347463339	0.570228947717461	0.999988794332409
AC119428.2	0.230323338923271	0.557931900171427	4.36861146200706	0.12771378389304	0.89837548145621	0.999988794332409
LINC02812	0.873724182150667	1.55826504188053	1.37224552121189	1.13555848264264	0.256141392871753	0.999988794332409
GLIS1	1.2541528959377	1.15946243807466	1.36001963658098	0.852533600904091	0.393917997902872	0.999988794332409
NDC1	7.26662490821556	-0.0934066111853021	0.54320028797495	-0.171956114996776	0.863472030162624	0.999988794332409
YIPF1	8.85816967662955	0.163652896657541	0.475214105051084	0.344377186868114	0.73056264306932	0.999988794332409
DIO1	0.569618257090799	0.995070044803124	1.54584635620378	0.643705657298808	0.519766320711159	0.999988794332409
HSPB11	14.3634191781284	-0.332615288981818	0.353380235673793	-0.941239083016678	0.346582352386901	0.999988794332409
LRRC42	1.7158259280073	0.0241285795621012	0.996249088911978	0.0242194244698908	0.980677584187866	0.999988794332409
TMEM59	23.4034931064833	-0.250999069737484	0.328342686018344	-0.764442396391498	0.444603651794439	0.999988794332409
TCEANC2	5.42429735291691	-0.0106017359402395	0.498743826886652	-0.0212568765139802	0.983040743615117	0.999988794332409
CDCP2	0.181565946203504	0.0866060370496457	4.09862607848136	0.0211305045620886	0.983141551201842	0.999988794332409
CYB5RL	1.70375517722947	-1.5478739153343	0.943767274255365	-1.64010128085398	0.100984110160032	0.999988794332409
MRPL37	3.06253452026883	-0.0627291152212456	0.733191589272562	-0.0855562395137162	0.931819186656264	0.999988794332409
SSBP3	14.4531943767406	-0.00215362823276883	0.314212266344204	-0.00685405524687456	0.994531297957843	0.999988794332409
SSBP3-AS1	0.043402535182632	1.26951608028013	4.36824478728601	0.29062384140539	0.77133902394713	0.999988794332409
ACOT11	2.29049791417509	0.872289452276949	0.963357149404021	0.905468395409314	0.365217295848033	0.999988794332409
FAM151A	0.149924658550736	0.000267959064692166	4.35845515430266	6.14802849187601e-05	0.999950945829901	0.999988794332409
MROH7	1.92302750433176	-0.0536016691115444	0.945563071598726	-0.0566875660879147	0.954794078912921	0.999988794332409
TTC4	4.46850674589721	-0.464616979519554	0.600081903582816	-0.77425594197315	0.438779452258939	0.999988794332409
PARS2	0.30445500104398	2.32811982246048	2.97178120371599	0.783408892804539	0.433387035679684	0.999988794332409
LEXM	0.178546103119939	0.0442190402507767	4.1363505680853	0.0106903511979754	0.991470496293628	0.999988794332409
DHCR24	2.27894947381539	-3.29744941858166	1.14823477109287	-2.87175541239114	0.00408198768015031	0.956730724140859
AC096536.3	0.0814241729288592	0.554682252223532	4.36861230569015	0.126969896482014	0.898964224804153	0.999988794332409
AL590440.2	0.0504723713677509	0.537684434403273	4.3686124925965	0.12307899483291	0.902044544495796	0.999988794332409
USP24	84.8730439035025	-0.106052979623088	0.24814219444566	-0.427387933196958	0.669096794949696	0.999988794332409
MIR4422HG	0.549855399903821	-0.447728848912291	2.20562850093707	-0.202993771943947	0.839139900142991	0.999988794332409
AL603840.1	0.267354492116448	0.227367138248349	2.55927418891192	0.0888404764262538	0.929208689316087	0.999988794332409
AC119674.1	0.324604246861684	-0.898245778421538	2.57288009154934	-0.349120731032837	0.726998673494913	0.999988794332409
PLPP3	2.21745864102659	-1.70377565618843	1.2303570651895	-1.38478146254723	0.166119300894132	0.999988794332409
PRKAA2	3.19375679794724	-0.153130883507196	0.998058036820618	-0.153428836658643	0.878060105736584	0.999988794332409
FYB2	0.0504723713677509	0.537684434403273	4.3686124925965	0.12307899483291	0.902044544495796	0.999988794332409
DAB1	25.3478234293518	-0.232257663867387	0.461901426478536	-0.50282950117319	0.615084150264038	0.999988794332409
DAB1-AS1	0.043402535182632	1.26951608028013	4.36824478728601	0.29062384140539	0.77133902394713	0.999988794332409
OMA1	3.80392888785594	-0.217266776523573	0.775177476141799	-0.280280043229519	0.779262660624683	0.999988794332409
AL035411.3	0.182381991651436	0.0116607571494773	4.09482985044237	0.00284767806609048	0.997727884707796	0.999988794332409
MYSM1	30.1099648368274	0.064171575875923	0.262198509277341	0.244744243789904	0.806654468016598	0.999988794332409
AL136985.3	0.043402535182632	1.26951608028013	4.36824478728601	0.29062384140539	0.77133902394713	0.999988794332409
JUN	11.168607446036	-0.409879091194626	0.534708983603595	-0.766546109684382	0.443351426926861	0.999988794332409
LINC01135	2.49403609596908	-0.286255873166396	0.856074532383754	-0.334381951965458	0.738091356648066	0.999988794332409
AL136985.1	0.13812560883507	1.9679088927199	4.34609481659492	0.452799346485891	0.65069323425051	0.999988794332409
LINC02777	0.294400085635682	0.104642086397179	3.00322346251413	0.0348432568216482	0.972204727601219	0.999988794332409
LINC01358	2.12153903908178	1.33211307207965	1.07540654826151	1.23870649126429	0.215454213891682	0.999988794332409
AC093425.1	0.134732584627503	-1.12402471150203	4.3527172119311	-0.25823517972199	0.796225408922941	0.999988794332409
AC093424.1	0.0433983655664619	0.0636421363375958	4.3686124925965	0.0145680433880209	0.988376794229115	0.999988794332409
FGGY	19.2487717489934	-0.82153609880971	0.421326793409243	-1.94987860174308	0.0511905901428983	0.999988794332409
AL035416.1	0.114918916033389	-0.49933712471946	4.36006046638264	-0.114525275181273	0.908821411514208	0.999988794332409
HOOK1	2.26197040606456	-0.0186761305523775	0.906417518702147	-0.0206043353830131	0.983561282065669	0.999988794332409
CYP2J2	0.374201963380356	0.69905419570735	2.46032250722504	0.284131122507106	0.776309897087879	0.999988794332409
C1orf87	0.100767052074962	-0.328795896897044	4.3630597940453	-0.075359016932517	0.939929066198707	0.999988794332409
LINC01748	1.35438029997401	1.78783093069667	1.52376089960522	1.17330148789083	0.240674925832714	0.999988794332409
AC099792.1	0.646168182210601	-0.809215047938656	1.51582831429806	-0.533843470468079	0.593449835366007	0.999988794332409
NFIA	114.420932412597	-0.00459187893845926	0.260463844387875	-0.0176296212983065	0.985934325967284	0.999988794332409
NFIA-AS2	0.261698775217495	-0.735492701784607	3.06172987250809	-0.240221290711747	0.810158709247977	0.999988794332409
AC099791.3	0.14522141221552	0.301401706359313	4.30669455542778	0.0699844631376174	0.94420602593375	0.999988794332409
TM2D1	26.2035770051144	-0.202231170715854	0.283397395865874	-0.713595726940149	0.475477200598397	0.999988794332409
AC099791.2	1.31463327594088	-0.933435401526643	1.25390220738104	-0.744424402502854	0.456619760482927	0.999988794332409
PATJ	7.73285307063039	0.0616862369138615	0.587186906256176	0.105053835936439	0.916333090116078	0.999988794332409
L1TD1	0.114391167913384	0.834111567638992	4.36448721031271	0.191113303223365	0.84843682527089	0.999988794332409
KANK4	0.106343099566942	0.770677520624845	4.36653881311453	0.176496202967481	0.859904131452089	0.999988794332409
USP1	5.63493366517085	-0.445062082960864	0.517422646790016	-0.860151919754455	0.389705304261438	0.999988794332409
DOCK7	36.5859714753703	-0.123502566657147	0.281305763101372	-0.439033190417223	0.660637487120135	0.999988794332409
ANGPTL3	0.0410255187758212	0.555998392722923	4.36861244611609	0.127271164375598	0.898725782180468	0.999988794332409
AC103923.1	0.579581410329589	2.25272035492415	1.71446246100056	1.31395140235936	0.188862558965951	0.999988794332409
ATG4C	53.3736830277768	-0.331930902996909	0.32691147986371	-1.01535407424448	0.309937076706588	0.999988794332409
LINC00466	0.0889189011246413	0.876879912491516	4.36355173943643	0.200955543752707	0.840733335833805	0.999988794332409
ALG6	9.4068956290783	0.291618785828301	0.407538909322625	0.715560598405203	0.474262710369151	0.999988794332409
ITGB3BP	11.2639464890247	-0.0599809176501232	0.476771722721131	-0.125806365586842	0.899885202803383	0.999988794332409
BX004807.1	0.399121041857793	0.963792442726418	2.09022381808643	0.461095330742503	0.644730211552749	0.999988794332409
EFCAB7	5.13917613120824	-0.320227563370923	0.552013804259564	-0.580107890237376	0.561841863225296	0.999988794332409
DLEU2L	0.628343798175183	0.573591540091246	1.47613731962126	0.388576003375089	0.697589820966111	0.999988794332409
PGM1	3.86833168454678	-0.552385440517136	0.774625554456032	-0.713099945308465	0.475783913349602	0.999988794332409
ROR1	1.38365658339649	1.38853447968538	1.38457190448413	1.00286194973942	0.315927473679478	0.999988794332409
ROR1-AS1	0.0938707369342127	0.0527081043838039	4.3686124925965	0.0120651819022924	0.990373611187463	0.999988794332409
CACHD1	1.4518374542747	0.0268642695384197	1.09180776669763	0.0246053108961438	0.980369783100848	0.999988794332409
RAVER2	1.79900233237038	-0.858656924509587	1.05068045531396	-0.817238885682906	0.41379192435262	0.999988794332409
JAK1	71.5495968280282	0.0837901458770825	0.343373855496838	0.244020167918271	0.807215200243412	0.999988794332409
LINC01359	0.528989751912927	0.590001773732395	1.87605863923526	0.314490049187854	0.753148872970494	0.999988794332409
AK4	3.02757359186308	0.496078039152815	0.848462669407155	0.584678686570192	0.558763787790329	0.999988794332409
DNAJC6	13.1573820764174	0.286765163388897	0.504560965296229	0.568345914790567	0.569800107638959	0.999988794332409
AL139294.1	0.473210719250871	0.511523342581762	2.08170493173021	0.245723269799149	0.805896457680611	0.999988794332409
LEPROT	12.0387489555722	0.30491660455677	0.376477999951833	0.809918785681451	0.417986854216757	0.999988794332409
LEPR	18.2393236135485	-0.12520595713049	0.455480834732424	-0.274887432319832	0.78340272289875	0.999988794332409
AC119800.1	0.065940950380256	0.0919699444022279	4.36709040667686	0.0210597756945024	0.98319797211809	0.999988794332409
AL513493.1	0.538679084716921	-0.872218287787427	2.42158335069479	-0.360185119185419	0.718708702124224	0.999988794332409
PDE4B	133.341546697503	-0.466843067327038	0.399867582846102	-1.1674941589519	0.243010865797288	0.999988794332409
AL590783.1	0.169296295271791	-0.694109321243622	4.35907641976965	-0.159233116009538	0.873485213903238	0.999988794332409
SGIP1	9.58771425945242	0.545905662881578	0.499353812234565	1.09322418194566	0.274295382152553	0.999988794332409
TCTEX1D1	1.64188461359919	-0.683832938741105	1.08901171093884	-0.62793901284273	0.530043892801469	0.999988794332409
WDR78	1.49470274909874	-0.0992145673975972	1.23024221606472	-0.0806463687410786	0.935723189350641	0.999988794332409
MIER1	43.7968486105733	0.357669836079277	0.220091634402073	1.62509509755319	0.10414229733881	0.999988794332409
SLC35D1	9.14219744581389	0.354696558387685	0.455066622311174	0.77943874808103	0.435721306001731	0.999988794332409
C1orf141	0.103363506548338	1.94850233366678	4.3515700443903	0.447769957461361	0.65431922725707	0.999988794332409
IL23R	0.224864854046536	-0.390926786691189	3.90825728942164	-0.10002585749646	0.920323797074303	0.999988794332409
IL12RB2	1.93321351651082	0.230373635025241	1.12418789017323	0.204924494418581	0.837631117533844	0.999988794332409
SERBP1	24.9967007435901	0.404067991281456	0.284715943400785	1.41919692467893	0.155841612307272	0.999988794332409
GADD45A	1.70105668079754	1.09377884305168	1.13464116332851	0.963986569853535	0.335052659196872	0.999988794332409
GNG12	1.65682035909312	-0.470086125522374	1.08921372244999	-0.431582999583406	0.666044516539883	0.999988794332409
GNG12-AS1	4.04830930204043	-0.782258535533733	0.879281213973485	-0.889656827761274	0.373650182195504	0.999988794332409
DIRAS3	0.549392074780335	1.79879145086125	2.09437068770174	0.858869664966119	0.390412427235732	0.999988794332409
WLS	20.9883597157809	-0.509584318360456	0.523460412234247	-0.973491607866648	0.330309029128872	0.999988794332409
DEPDC1	0.20541152723331	0.863413388365121	3.97358814301672	0.217288092597746	0.827983836157396	0.999988794332409
AL033530.1	0.228875885234121	-1.05562580632736	3.15274175415758	-0.334827870038923	0.737754935544349	0.999988794332409
LINC01707	0.0814241729288592	0.554682252223532	4.36861230569015	0.126969896482014	0.898964224804153	0.999988794332409
LRRC7	17.1329257664419	0.409643941072901	0.459858101116273	0.890805098526089	0.373033739443252	0.999988794332409
LRRC40	18.2910891116704	-0.227611822651015	0.317891194092843	-0.71600543481723	0.473987993065815	0.999988794332409
SRSF11	72.4823582083501	-0.0651699898058211	0.246197684230366	-0.264705941526411	0.791236000048678	0.999988794332409
AL353771.1	0.0688780722531005	0.0421437729535418	4.36693330920377	0.00965065641481618	0.992300009768506	0.999988794332409
ANKRD13C	29.8590465286335	0.0927671391520884	0.255554821981665	0.363002890858167	0.716602724827924	0.999988794332409
HHLA3	1.33534081922451	0.168197726893476	1.04727543127873	0.160605053713622	0.872404474286381	0.999988794332409
CTH	1.08980956779455	1.45646152084519	1.48474880233007	0.98094810284374	0.326618334518059	0.999988794332409
AL354872.2	0.131159134036601	1.36103374501287	4.36126175991346	0.312073390669373	0.754984748542024	0.999988794332409
LINC01788	0.0433983655664619	0.0636421363375958	4.3686124925965	0.0145680433880209	0.988376794229115	0.999988794332409
PTGER3	0.590652719299444	1.558093580063	1.46023485899728	1.06701574096986	0.285964727929182	0.999988794332409
ZRANB2-AS1	0.864299737541401	0.0927271873508585	1.44053702576304	0.0643698743541434	0.948675717046531	0.999988794332409
ZRANB2	44.5307608516325	0.0486096912349524	0.206171574267342	0.235773003178025	0.813608817979193	0.999988794332409
ZRANB2-AS2	8.21061295478907	-0.451064829588858	0.566360729154198	-0.79642674071431	0.425784040702674	0.999988794332409
NEGR1	25.7466288534829	0.938764682773427	0.577420860450864	1.62578934547051	0.103994475671166	0.999988794332409
AL513166.1	4.2324837856022	1.32077275551104	0.674877390268	1.95705586608338	0.0503409005032667	0.999988794332409
AL583808.1	0.409389277731725	1.24224105239866	2.57934755066366	0.481610573216095	0.630082613748951	0.999988794332409
LINC02796	0.10089968942089	0.0715311713172528	4.36745294267263	0.0163782351535721	0.986932643252685	0.999988794332409
LINC02797	0.10089968942089	0.0715311713172528	4.36745294267263	0.0163782351535721	0.986932643252685	0.999988794332409
LINC01360	0.0879373986815922	1.22745276157653	4.36574624121283	0.281155315439391	0.778591275891721	0.999988794332409
LINC02238	0.0504723713677509	0.537684434403273	4.3686124925965	0.12307899483291	0.902044544495796	0.999988794332409
LRRIQ3	0.663118375012793	-0.575402143635707	1.42598943442758	-0.403510804318605	0.686572488120046	0.999988794332409
FPGT	13.0700033824031	0.382492885206411	0.397002899726751	0.963451111993574	0.335321186833466	0.999988794332409
TNNI3K	5.69652994132284	-0.156010984427555	0.691503343265288	-0.225611323425957	0.821503733088246	0.999988794332409
AC093158.1	0.233643705873159	0.0595561180754912	4.36861231575656	0.0136327313505678	0.989122991052677	0.999988794332409
LRRC53	0.107841057876251	0.105925809772625	4.36678547385781	0.0242571590490899	0.980647485192516	0.999988794332409
ERICH3	3.37230046243953	-0.0241869399921356	0.669214605864886	-0.0361422774998712	0.971168911763718	0.999988794332409
ERICH3-AS1	0.0936119608411469	0.100747894303475	4.3665266667629	0.0230727766007585	0.981592221029345	0.999988794332409
AC135803.1	0.206101819984823	2.1133491565843	4.34484942903572	0.486403312957459	0.626681242111807	0.999988794332409
CRYZ	3.85674513314141	-0.141747934782449	0.685129052361411	-0.206892313636228	0.836093959481653	0.999988794332409
TYW3	7.24936051818937	0.0914631626263587	0.485868295753253	0.188246822082847	0.850683169815708	0.999988794332409
SLC44A5	3.70040598932091	0.419599254064494	0.902523301444907	0.464917917789747	0.641990238644439	0.999988794332409
ACADM	15.0192707487304	-0.0113970787485892	0.360245676505503	-0.0316369619176125	0.974761566785636	0.999988794332409
RABGGTB	16.0934090679026	0.473762572164703	0.451450971140941	1.04942198034789	0.293983946188702	0.999988794332409
MSH4	4.62748048105714	0.454974125671663	0.582192096143481	0.78148454553999	0.43451756277527	0.999988794332409
AC092813.1	0.425302871041795	0.437299697597799	2.16118546143692	0.202342513125667	0.839648966602055	0.999988794332409
AC092813.2	0.043402535182632	1.26951608028013	4.36824478728601	0.29062384140539	0.77133902394713	0.999988794332409
ST6GALNAC3	625.425561509998	-0.540181591115595	0.293646615489675	-1.83956348420637	0.065832349526061	0.999988794332409
AC104458.1	0.377739486730448	-0.508752814618785	2.13995466485539	-0.237739996540144	0.812082760132038	0.999988794332409
ST6GALNAC5	5.58176314015386	0.992912491115397	0.729463475980251	1.36115449753139	0.173464870378819	0.999988794332409
AL035409.1	0.305619029611337	0.821263979667856	2.99286142604882	0.274407619584342	0.783771388093224	0.999988794332409
PIGK	17.2415590981145	0.026946170613137	0.327179139790416	0.0823590728626469	0.934361180564902	0.999988794332409
AC093433.2	0.0658085255101188	0.546843074054845	4.36860606980889	0.125175643057871	0.90038449958344	0.999988794332409
AK5	15.360900297875	0.00212603804842704	0.478454427640737	0.00444355392197027	0.996454568598094	0.999988794332409
AC095030.1	0.0811035173923943	0.563250384632015	4.36833773693484	0.12893929420101	0.89740568389526	0.999988794332409
AC093575.1	0.195460723842955	-1.15096056799904	4.34818104670605	-0.264699320390751	0.791241101075265	0.999988794332409
AC118549.1	65.2626168719563	0.0116576221070064	0.241431356025083	0.0482854518109704	0.961488748802944	0.999988794332409
USP33	43.1151269031369	0.22982650350204	0.207668908148387	1.1066967393011	0.268425065624277	0.999988794332409
MIGA1	28.2751793079576	0.0401778369451949	0.234549837956892	0.171297653817093	0.86398972518185	0.999988794332409
NEXN-AS1	0.169479488689123	-0.598252063021912	4.35873504311664	-0.137253596996376	0.8908303474558	0.999988794332409
NEXN	0.746380114366412	0.207607129374774	1.44931166309155	0.143245331326406	0.886096429724874	0.999988794332409
FUBP1	51.9342576798248	-0.0901546592286726	0.222482282089727	-0.405221747915698	0.685314520357259	0.999988794332409
DNAJB4	4.69165778206503	-0.395151476222289	0.696604409663456	-0.567253768050643	0.570541782391532	0.999988794332409
GIPC2	3.98193675444168	0.981160859854604	0.735714725626909	1.33361590529338	0.182329767615169	0.999988794332409
AC103591.3	6.33689559201257	-0.921068788046867	0.851538284097814	-1.08165282201342	0.279406823822667	0.999988794332409
AC096531.2	0.0992233201514409	0.0581693193653447	4.3686082039834	0.0133152978361174	0.989376243361972	0.999988794332409
PTGFR	0.224392532428103	1.52997509320455	4.33504336155056	0.352931900698983	0.72413949449539	0.999988794332409
IFI44L	55.9113371355357	0.348450868876748	0.536524936745582	0.649458850860425	0.516041835507954	0.999988794332409
IFI44	22.7756393657942	0.551470788536755	0.418679964804206	1.31716546024515	0.187783168771994	0.999988794332409
ADGRL4	0.409438767135196	-0.363354982512775	2.23424254954538	-0.16263005222361	0.870809723736424	0.999988794332409
LINC02792	0.114261082490242	0.551736923601991	4.3686124925965	0.126295688742598	0.899497868819525	0.999988794332409
AC099671.1	0.0506459584979805	0.077437253207629	4.36660747421026	0.0177339625017782	0.985851086745228	0.999988794332409
LINC01781	0.0630984205067173	0.163582577059322	4.36287480348097	0.0374942175578372	0.970090950627123	0.999988794332409
ADGRL2	7.72350469447459	-0.734636706030951	0.836536247951652	-0.878188731008114	0.379841306445701	0.999988794332409
AL138799.4	0.156074565641036	0.962461246756955	4.35534157669491	0.220984101891574	0.825104811836499	0.999988794332409
AL157944.1	1.81005549596113	0.623221068615105	1.05441823316665	0.591056801762081	0.554482362674993	0.999988794332409
LINC01362	0.483468050114507	0.261563135084374	2.06513744443659	0.126656526319358	0.899212255613111	0.999988794332409
LINC01712	0.151726109804083	1.2077405545853	4.36206502033526	0.276873579131674	0.781877180596232	0.999988794332409
LINC01725	1.01069183640248	2.71636472552318	1.3072004078206	2.07800174271057	0.0377091986351946	0.999988794332409
AL035706.1	0.0759842578164554	0.541030783412215	4.3686124925965	0.123844992964952	0.901438006773915	0.999988794332409
TTLL7	12.5228606247496	0.562692311683215	0.476702875185091	1.18038371693214	0.237847635167563	0.999988794332409
TTLL7-IT1	0.0753737833941773	0.559422585139721	4.36861133265254	0.128055013948803	0.898105436531497	0.999988794332409
PRKACB	51.636273404115	-0.310817474963301	0.267708140789477	-1.16103109172061	0.245629255586164	0.999988794332409
SAMD13	1.31868871135564	0.233457028991842	1.19584298588677	0.195223814285889	0.845217736624394	0.999988794332409
RPF1	6.56488173047473	-0.0461228896118936	0.531582998697328	-0.0867651706787465	0.930858172954301	0.999988794332409
GNG5	11.2736616071189	0.0668765525759773	0.47254326387646	0.141524718874125	0.887455433731211	0.999988794332409
SPATA1	9.14207968853719	-0.319933968323585	0.460895822051781	-0.694156798600011	0.487583881944535	0.999988794332409
CTBS	19.3570224752102	-0.126445977903803	0.32660750858264	-0.387149635513688	0.69864543334033	0.999988794332409
AL359762.1	1.89351662515256	1.66585709483432	1.07265840594819	1.55301733114352	0.120418994195962	0.999988794332409
SSX2IP	8.42246402553367	0.224442710126006	0.494554518873246	0.45382804435264	0.649952596949239	0.999988794332409
LPAR3	0.164706522187194	1.19238422834973	4.19120345300847	0.284496861514521	0.776029638864723	0.999988794332409
MCOLN2	0.747903907216755	-0.917775748466137	1.57297244973502	-0.583465876100209	0.5595797222558	0.999988794332409
WDR63	0.417341941535726	0.854726748412719	2.13997801522042	0.399409125857156	0.689591770795043	0.999988794332409
SYDE2	0.366909830460009	0.716805525764638	2.19608942306691	0.326400882512151	0.74412106991129	0.999988794332409
C1orf52	11.0843421541288	0.536674792405359	0.341575708063275	1.57117376832296	0.116142291398468	0.999988794332409
BCL10	4.73841005009251	-0.00106184677499149	0.56629943470684	-0.00187506239617065	0.998503917540223	0.999988794332409
AL078459.1	3.16239415106132	1.05624571069269	0.766494537139173	1.3780211854281	0.168196747302302	0.999988794332409
DDAH1	4.44781736987858	0.490130663131918	0.756096788612589	0.648237990841477	0.516831033553558	0.999988794332409
CCN1	0.909861128800063	0.891536748531204	1.97783182205365	0.45076469019772	0.652159152618608	0.999988794332409
ZNHIT6	17.8707250357631	-0.432357585046743	0.328129105864325	-1.31764472373723	0.187622606621161	0.999988794332409
COL24A1	0.951479155726295	0.332859362852308	1.18837490941397	0.280096256000939	0.77940365706845	0.999988794332409
LINC02795	0.203465634121902	-0.30718018705202	3.25048194869638	-0.0945029666062955	0.92470962598291	0.999988794332409
ODF2L	22.7232437947425	-0.00109728946649935	0.320541565774261	-0.00342323612180802	0.997268658084987	0.999988794332409
CLCA1	0.0651535746143183	0.0611337234960295	4.36811805594768	0.0139954375575516	0.988833620983011	0.999988794332409
CLCA4	0.142101377495794	1.31455684588486	4.36351123140656	0.301261249523843	0.763215287460676	0.999988794332409
CLCA4-AS1	0.576765857614638	-0.410636794916491	1.48130084692498	-0.277213636763207	0.781616069187321	0.999988794332409
AL049597.2	0.271605859552409	-0.453684288492579	3.73533573438801	-0.121457432678915	0.903328728831488	0.999988794332409
SH3GLB1	30.1861071470787	0.314723225271781	0.305094008818203	1.031561473432	0.302277596392714	0.999988794332409
AL355981.1	0.0688780722531005	0.0421437729535418	4.36693330920377	0.00965065641481618	0.992300009768506	0.999988794332409
SELENOF	26.9625507763611	-0.113596212997227	0.259173345173495	-0.438302067371874	0.661167327481035	0.999988794332409
HS2ST1	41.7134843586381	0.180957597680572	0.460227234473005	0.393191849864735	0.694177788838297	0.999988794332409
AL121989.1	0.278342876646444	0.368469638194554	2.59820856034219	0.14181680555545	0.887224709324553	0.999988794332409
LINC01140	0.277830045579404	0.367746969357467	2.64284461292741	0.139148161628059	0.889333070904388	0.999988794332409
LINC02801	0.229712864500992	0.566852674315808	3.84287239482014	0.147507545418338	0.882731424495471	0.999988794332409
LMO4	25.653750446897	-0.191782893768296	0.304153347929184	-0.630546712946092	0.528336950175249	0.999988794332409
LINC01364	0.0649934302210078	0.0729635269897706	4.3686124925965	0.0167017621987352	0.986674541326561	0.999988794332409
PKN2-AS1	2.50579679793129	0.100944380285582	0.756837185957189	0.133376612775594	0.893895540443662	0.999988794332409
PKN2	153.27611965978	-0.0895139985019568	0.194236569770187	-0.460850387791887	0.644905948100481	0.999988794332409
GTF2B	18.6184280758511	-0.294457342556078	0.289730850920036	-1.01631338748025	0.309480175489093	0.999988794332409
KYAT3	18.6785215761675	-0.436232153992672	0.334709598430241	-1.30331533974097	0.192467126197107	0.999988794332409
RBMXL1	3.27700048426868	0.0860282857269447	0.738350415472156	0.116514169863278	0.907245056656147	0.999988794332409
GBP3	3.03338937709881	-0.749304089870474	0.774306231361066	-0.967710266974548	0.333189089110378	0.999988794332409
GBP1	2.51216681356421	-0.39970047645958	1.02920749889574	-0.38835752449183	0.69775147279178	0.999988794332409
GBP2	4.34529413858327	0.59530742569014	0.770738694073903	0.772385544241351	0.439886113068802	0.999988794332409
AC104459.1	0.134637479616968	0.105992927218701	4.36647964123734	0.0242742291107226	0.98063386926317	0.999988794332409
GBP4	2.95670911699674	0.657652591307322	0.656393357754318	1.00191841300362	0.316382998820447	0.999988794332409
AC099063.4	0.0913383886772111	0.382317379846955	4.3639136110345	0.087608833245515	0.93018758126333	0.999988794332409
GBP5	1.25150092714629	0.486563933429816	1.10049098027993	0.442133504180153	0.658392600982155	0.999988794332409
AC099063.1	0.115729342443366	0.54581535138728	4.35864189799468	0.125226014011015	0.900344623142138	0.999988794332409
AL596214.1	1.32026112824833	0.0919517072409001	0.93892106468187	0.0979333734216045	0.921985199195769	0.999988794332409
LRRC8B	20.7074732138322	0.262470664500764	0.411527448473427	0.637796252654366	0.523606319249302	0.999988794332409
LRRC8C-DT	6.72425964106099	0.0615204002367827	0.474611046243696	0.129622773687392	0.896864884461086	0.999988794332409
AC093423.2	0.0410255187758212	0.555998392722923	4.36861244611609	0.127271164375598	0.898725782180468	0.999988794332409
LRRC8C	72.0194956563833	-0.678115837555232	0.198655157475722	-3.41353250613746	0.000641265081155735	0.387019508104515
AC099568.1	0.162308490077859	0.110265615650758	4.36617415665842	0.0252545161265734	0.979851953220579	0.999988794332409
AC099568.2	0.128268874302222	0.748361665139568	4.36079264194806	0.171611385036014	0.863743056283242	0.999988794332409
LRRC8D	71.4113711208159	0.295914318882718	0.251998284304899	1.1742711649762	0.24028642915955	0.999988794332409
ZNF326	21.7004835958531	-0.0380148717147919	0.314577417851497	-0.120844248689007	0.90381440151505	0.999988794332409
AC098656.1	0.151726109804083	1.2077405545853	4.36206502033526	0.276873579131674	0.781877180596232	0.999988794332409
LINC02609	4.5339036027726	0.690761790364116	0.769357370712447	0.897842558815614	0.369269491733703	0.999988794332409
LINC02788	0.0854008808084204	0.352781573062052	4.35911985419286	0.0809295419401524	0.935497985945094	0.999988794332409
ZNF644	101.795957474789	-0.376984930070094	0.191158398134212	-1.97210760159966	0.0485973243798562	0.999988794332409
HFM1	0.645089034468576	-0.310931978997042	1.70722613365439	-0.18212700290118	0.855483057865558	0.999988794332409
CDC7	2.12018363631623	-0.104432538785025	0.992715698327923	-0.105198838862854	0.916218032064483	0.999988794332409
TGFBR3	2.81331740748052	-1.09923350592606	0.906757095122426	-1.2122689878458	0.225409431005433	0.999988794332409
BRDT	0.206097650368653	0.788633633033728	4.3684578823744	0.180529068671043	0.856737235774198	0.999988794332409
EPHX4	1.78009289559574	0.580206740980031	0.916087173227125	0.633353198185409	0.526503020601045	0.999988794332409
BTBD8	19.7446184773293	-0.876579574706007	0.480757609364677	-1.82332958986216	0.068253487311108	0.999988794332409
AC104836.1	0.301957503044056	-0.869428312790303	3.62464196531244	-0.239865984312566	0.81043415168919	0.999988794332409
C1orf146	0.119386792999087	1.2551389565799	4.368367188344	0.287324508784188	0.773863858171228	0.999988794332409
GLMN	13.7708912038247	0.126475061705305	0.416293116844013	0.303812521965613	0.761270726258084	0.999988794332409
RPAP2	30.2787672514558	0.109045531353364	0.248996298419606	0.43794037118416	0.661429509276916	0.999988794332409
GFI1	0.194281004066745	-0.371891577307115	3.30471545965042	-0.112533615026104	0.91040031807373	0.999988794332409
EVI5	105.010809375159	-0.166486701504377	0.162418097485124	-1.02505018887827	0.305339506883132	0.999988794332409
RPL5	68.88038157498	0.16994369238083	0.352041676803548	0.48273742451143	0.629282186791481	0.999988794332409
DIPK1A	22.134551379541	-0.384052724875462	0.294233799732613	-1.30526379098687	0.191803039156439	0.999988794332409
MTF2	34.1551991175241	0.265848127145459	0.273089501019804	0.973483514205769	0.330313049807814	0.999988794332409
TMED5	19.9387110694921	0.319013803303858	0.374253316132184	0.852400739159205	0.393991710048555	0.999988794332409
CCDC18	18.4512394962313	0.303181089688302	0.30404919111832	0.997144865188343	0.318694198433878	0.999988794332409
CCDC18-AS1	63.2246822617461	-0.548507446323533	0.336535961531354	-1.62986280523376	0.10313049628992	0.999988794332409
DR1	18.3047259145665	0.138504891292155	0.33032797502319	0.419295069642321	0.675000499387982	0.999988794332409
FNBP1L	55.8913172239912	0.0891606497203491	0.216655954038458	0.411531038304732	0.680683186863762	0.999988794332409
BCAR3	43.9934223160166	0.220169840521091	0.25280889596314	0.870894355526129	0.383811839037384	0.999988794332409
AL109613.1	0.912360648704711	1.34335213511281	1.13992307285693	1.17845858821511	0.23861383245398	0.999988794332409
AL049796.1	0.540833664746316	-1.46381021926879	1.62292242126766	-0.90195945295119	0.367078407223609	0.999988794332409
DNTTIP2	5.56009633559141	-0.728866391503446	0.60926754737629	-1.19629938381289	0.231579749148977	0.999988794332409
GCLM	4.0691126721625	-0.194728254073122	0.687029040774283	-0.283435258942858	0.776843203313803	0.999988794332409
ABCA4	0.232060442789051	0.0930220851602513	3.84603117546345	0.0241865135555076	0.980703835608379	0.999988794332409
ARHGAP29	2.4999429873497	0.00144721608623893	1.16558037195192	0.00124162702209491	0.999009325223338	0.999988794332409
ARHGAP29-AS1	0.293224729470086	0.079806272804128	2.54656800407374	0.0313387557985736	0.974999382918251	0.999988794332409
ABCD3	20.3637215630841	-0.156785790159984	0.290916840372122	-0.538936797056623	0.589930465844122	0.999988794332409
F3	1.28959082167982	-1.00274071558906	1.5426001201015	-0.650032826085271	0.515671018001507	0.999988794332409
SLC44A3	0.440468270355239	-0.384342166855944	1.923317024936	-0.199832977025061	0.841611209531121	0.999988794332409
CNN3	2.68176071826954	-0.0441172655081645	0.74189891779589	-0.0594653320687307	0.952581477594278	0.999988794332409
AC105942.1	0.587381686731692	-1.51333175825448	1.68937058760123	-0.895796203249452	0.370361618056165	0.999988794332409
ALG14	5.46127846510317	-0.028729630398539	0.598444463862202	-0.0480071788334803	0.961710521323783	0.999988794332409
TLCD4	2.7098618048295	0.996380797777148	0.830241783956595	1.2001091935277	0.230096935501021	0.999988794332409
AC092802.1	0.332828035235157	1.43084785991623	2.84468647735762	0.502989651515243	0.614971547908225	0.999988794332409
RWDD3	7.46857009438258	-0.20407494081105	0.607887682960155	-0.335711590366977	0.737088364741985	0.999988794332409
AC092802.2	0.222366154515036	-1.2178371387265	3.16602228084091	-0.384658423314392	0.700490502729992	0.999988794332409
LINC02607	0.51153496097684	2.40755825828676	1.86642017840573	1.28993368489151	0.197073683988048	0.999988794332409
PTBP2	60.9500335857294	0.0942288690574221	0.223595061968952	0.421426431458967	0.673443721798372	0.999988794332409
DPYD	108.139173065437	2.2451377809229	0.502582765309422	4.46720010293359	7.92499947155131e-06	0.0147167240186708
DPYD-AS1	3.18125949711629	1.74248706711317	0.961171808547485	1.8128778347613	0.0698506656005691	0.999988794332409
DPYD-AS2	0.065898479234497	1.27714795834577	4.3686124925965	0.292346359515785	0.770021816414458	0.999988794332409
MIR137HG	3.38697254406893	2.59465517766141	0.773061891742595	3.35633563803369	0.000789826519856109	0.433345500360144
BX005019.1	0.118889200242701	1.19528115998617	4.36012835365557	0.274138984689301	0.783977815521273	0.999988794332409
LINC01776	0.136469707020441	0.812600172977108	4.36755797458003	0.186053666077608	0.85240267652326	0.999988794332409
SNX7	14.6978370038996	0.0787901396941919	0.41331965091364	0.190627615986868	0.848817352502286	0.999988794332409
PLPPR5	1.97324889854517	2.04873177136559	0.913618577306963	2.24243663849804	0.0249331660778326	0.999988794332409
AL445433.2	0.498701911401537	2.55699424236516	1.94295161729724	1.31603598339833	0.188161965526359	0.999988794332409
PLPPR4	4.98738348106364	1.52649190368276	0.639078333708933	2.38858340701939	0.0169134686993326	0.999988794332409
LINC01708	0.252533126118802	-0.33474014328082	3.7150854958634	-0.0901029447784015	0.928205409145839	0.999988794332409
PALMD	0.687727638848566	-2.1680359763646	2.17969449420466	-0.994651306469299	0.319905884752495	0.999988794332409
FRRS1	10.8935551899491	0.0865929487018599	0.710601691116439	0.121858630206483	0.903010979693909	0.999988794332409
AGL	13.3672955526255	0.220603672957065	0.441658097476573	0.499489705311622	0.617434437411719	0.999988794332409
AC118553.1	0.29491736652174	1.2689375911602	2.59362830861623	0.489251905118668	0.624663366268623	0.999988794332409
SLC35A3	19.9283770282918	0.0950300910011768	0.278491974427883	0.341230985906868	0.732929698251741	0.999988794332409
MFSD14A	23.9096610836225	0.0985806983787897	0.292041686286213	0.337556941381911	0.735697095132384	0.999988794332409
AC093019.2	1.49138324367241	-0.403151406164706	1.00652722847625	-0.400537009589919	0.688761030081864	0.999988794332409
SASS6	4.3011363617422	0.837895810185991	0.566144076331162	1.48000455222615	0.138872031815395	0.999988794332409
TRMT13	16.2235563367986	0.0431807425173424	0.339663599969292	0.127127965790995	0.898839117533794	0.999988794332409
LRRC39	2.01213989452763	-0.656810053897135	1.04095048716276	-0.630971465018818	0.528059182304085	0.999988794332409
DBT	9.43971555205281	-0.0635927289995263	0.492801335040027	-0.129043337503055	0.897323357115607	0.999988794332409
AL445928.2	1.28412839030479	1.30086760409461	1.41003621143876	0.92257744414042	0.35622745468303	0.999988794332409
RTCA-AS1	1.53954184479367	0.775025724313896	0.982020755309273	0.789215217828887	0.429986229103459	0.999988794332409
RTCA	12.8425021595613	0.202383567611075	0.362191320463719	0.55877531066167	0.576315074289544	0.999988794332409
CDC14A	36.5151527696876	-0.0982045253684093	0.370727981323469	-0.264896447842504	0.791089234829877	0.999988794332409
AL589990.1	0.643620391589166	0.486382134221516	1.41110736063137	0.344681168698529	0.730334076751808	0.999988794332409
GPR88	0.16675326824562	0.528343363419542	4.3686007305639	0.120941096704743	0.903737690598247	0.999988794332409
VCAM1	0.090762099215123	0.55375692074806	4.3686124925965	0.126758077464301	0.899131877345251	0.999988794332409
EXTL2	6.44740069322875	0.287499016370599	0.462025280535361	0.622258193398998	0.533772106384994	0.999988794332409
AC104506.1	0.173545370401788	-1.02674355924026	4.15405738695302	-0.247166435992202	0.804779419748813	0.999988794332409
SLC30A7	36.5092344468696	0.320478967867854	0.299988246189292	1.06830508174521	0.28538291694826	0.999988794332409
DPH5	7.5173454577478	-0.82136114248803	0.505635417515722	-1.62441378518049	0.104287526959342	0.999988794332409
AC093157.2	0.0504723713677509	0.537684434403273	4.3686124925965	0.12307899483291	0.902044544495796	0.999988794332409
AC093157.1	7.15372651277673	0.231181719298541	0.506155688414933	0.456740336204667	0.647857694749718	0.999988794332409
S1PR1	0.848749836770597	-1.48411774887927	1.77729682264642	-0.835042143759302	0.403693980159696	0.999988794332409
LINC01307	0.0484926886788875	0.0074025307683603	4.36587831380743	0.00169554216500932	0.998647153732557	0.999988794332409
LINC01709	0.256143819541194	1.27377000032067	4.36861190015667	0.291573165443008	0.770612995181864	0.999988794332409
OLFM3	7.01595655480282	0.526823081267126	0.75263544033814	0.699971132146578	0.483945332829855	0.999988794332409
COL11A1	1.74486105847596	0.360512166490154	1.11990627020358	0.321912802956823	0.74751875370119	0.999988794332409
AC095032.1	2.45848806823189	0.848939318817307	0.875662134042553	0.96948273290992	0.332304391335629	0.999988794332409
RNPC3	36.2090647255471	0.229069563718915	0.255210024755062	0.897572749890072	0.369413372242592	0.999988794332409
AMY2B	6.35290957578651	-0.0989399245341279	0.555164735674353	-0.178217235671402	0.858552374293868	0.999988794332409
AMY1A	0.0688780722531005	0.0421437729535418	4.36693330920377	0.00965065641481618	0.992300009768506	0.999988794332409
AL591888.1	0.0718132919321974	1.21086674568078	4.36228123808309	0.277576497156994	0.781337475946205	0.999988794332409
LINC01676	0.15665146475789	0.0442331771526643	4.36733617328802	0.0101281823513399	0.991919017831069	0.999988794332409
PRMT6	1.31148525338769	0.871758130291309	0.995520699250929	0.875680566910619	0.381203712709245	0.999988794332409
NTNG1	2.54613337059708	0.447821127527263	1.03910254357567	0.430969138027761	0.666490810810541	0.999988794332409
VAV3	9.03395431675587	1.55902297848661	0.581722846425348	2.68000988454677	0.00736199862176068	0.999988794332409
VAV3-AS1	0.131159134036601	1.36103374501287	4.36126175991346	0.312073390669373	0.754984748542024	0.999988794332409
LINC02785	0.154079655715251	0.645282302421234	4.35981858129617	0.148006686606073	0.882337491216747	0.999988794332409
SLC25A24	9.93819675969235	-0.207952385070922	0.428144138434914	-0.485706486210683	0.627175284223133	0.999988794332409
AL359258.2	0.141356472875615	0.0112690834229663	4.36668040073065	0.00258069801057131	0.997940903186869	0.999988794332409
AL359258.1	0.0885706872954605	0.068780590728592	4.3686124925965	0.0157442645336831	0.987438413374443	0.999988794332409
FAM102B	44.7659282898247	-0.00879023743469885	0.222604656286752	-0.039488111261139	0.968501231964347	0.999988794332409
HENMT1	3.07006388936299	0.574722220614535	0.728997016752937	0.788373899216262	0.430478033291947	0.999988794332409
AL160171.1	0.385786762711245	0.214209325300463	1.88223559206231	0.113805798914768	0.909391741594145	0.999988794332409
PRPF38B	41.4388187609966	-0.147551524047773	0.259960671489419	-0.56759171763325	0.570312232343473	0.999988794332409
FNDC7	0.215767050194232	1.89090740522726	3.88974636685203	0.486126144712509	0.626877731152255	0.999988794332409
STXBP3	35.1624865086507	-0.0132729689761968	0.242864257184974	-0.0546518006809362	0.956415869416339	0.999988794332409
AKNAD1	2.63900976592537	0.249912842276029	0.756135347462405	0.330513370542375	0.741012091515239	0.999988794332409
GPSM2	3.99184019439567	0.0443507090718167	0.599193356692413	0.0740173577968814	0.940996573621039	0.999988794332409
CLCC1	4.36134934301297	0.032793131737964	0.627477199932075	0.0522618698201526	0.958320035250614	0.999988794332409
WDR47	11.3628405916268	-0.312126391310855	0.430592332895145	-0.724876797531976	0.468527616335349	0.999988794332409
TAF13	3.81858937922468	0.534850716271645	0.603924564969258	0.885625038780913	0.375819614415779	0.999988794332409
AL356488.3	0.598955413417099	-0.398581642268241	1.90955654600608	-0.208729949946699	0.834659058404	0.999988794332409
TMEM167B	5.53332063440097	1.05241874981994	0.515891890534588	2.03999862980863	0.0413504622036321	0.999988794332409
AL356488.2	2.33671754759491	0.110168893357452	0.925596269480247	0.119024781095235	0.905255722861963	0.999988794332409
KIAA1324	1.40703773329003	-0.637021184542071	1.13547219005636	-0.561018746315971	0.574784757712334	0.999988794332409
SARS	10.8900642838149	0.463085735292683	0.372254131857536	1.24400428541088	0.213497985723774	0.999988794332409
CELSR2	2.60887726619579	-0.27613739037915	0.822396652482075	-0.335771539859434	0.737043153315046	0.999988794332409
PSRC1	4.15521342318337	0.427609222600539	0.69214882645216	0.6177995342308	0.536707490525642	0.999988794332409
MYBPHL	0.263340619336233	-1.41109973909101	3.11944497481956	-0.452356028229874	0.651012518982766	0.999988794332409
SORT1	68.8420792634715	0.236480227807113	0.246933015038962	0.957669543579664	0.338229419209666	0.999988794332409
PSMA5	10.9462315568536	-0.389200267726405	0.603461660199235	-0.644946138911143	0.518962090421082	0.999988794332409
SYPL2	0.14443504906461	-0.210361563306976	4.3605738247545	-0.0482417158294114	0.961523604447821	0.999988794332409
ATXN7L2	0.510379934994036	-0.561454676059688	1.66089280153602	-0.33804389755946	0.735330107476814	0.999988794332409
CYB561D1	2.70044950303188	-0.671588698898934	0.751457390873567	-0.893714942530826	0.371474428412989	0.999988794332409
AMIGO1	0.69116533757188	1.13474401016139	1.33570405177124	0.849547479216396	0.39557672250572	0.999988794332409
GPR61	0.0868009007490939	0.780459406794999	4.3686124925965	0.178651553123022	0.858211312066613	0.999988794332409
GNAI3	33.3800379163469	0.355957396725777	0.239631059247544	1.48543931593636	0.13742748738404	0.999988794332409
AL355310.1	0.116360786751697	0.545391093187472	4.36861136147687	0.124843124750537	0.900647745828733	0.999988794332409
AMPD2	2.87608037548883	0.0162679936276935	0.900396043453887	0.0180675978598152	0.98558492689262	0.999988794332409
GSTM4	4.95124229693449	0.0646760009277078	0.614446917742563	0.105258890654579	0.916170382214799	0.999988794332409
GSTM2	7.88268076702361	0.0120962247725411	0.5267386280901	0.0229643776390593	0.981678687976747	0.999988794332409
GSTM1	0.0433983655664619	0.0636421363375958	4.3686124925965	0.0145680433880209	0.988376794229115	0.999988794332409
AC000032.1	0.324307534942419	-0.731780692617882	2.14988512979529	-0.340381298738301	0.733569400257684	0.999988794332409
GSTM5	0.354277585198906	0.0101744488135439	2.53295522703058	0.00401682931658906	0.996795042523536	0.999988794332409
GSTM3	5.33203302797037	0.864162701067475	0.653443679627103	1.32247464932344	0.186010145526445	0.999988794332409
EPS8L3	0.0992233201514409	0.0581693193653447	4.3686082039834	0.0133152978361174	0.989376243361972	0.999988794332409
LINC01768	0.368831756587936	0.0449185102921802	3.38297284273803	0.013277821720799	0.989406142332618	0.999988794332409
CSF1	0.528016046269441	-1.60302102703708	1.91490095317268	-0.837129995878446	0.402519501355883	0.999988794332409
AHCYL1	23.9580290798822	0.2011029097731	0.296629710881127	0.677959430212609	0.497797416692071	0.999988794332409
STRIP1	5.85158518036222	0.330658578200207	0.474876451405158	0.696304432914686	0.486238197638879	0.999988794332409
AL160006.1	0.238134554276723	-0.292665050763906	2.62353224341093	-0.11155382271323	0.911177187535944	0.999988794332409
ALX3	0.0479358534945791	-0.326095297879153	4.36331063706933	-0.0747357511309758	0.940424961913345	0.999988794332409
LINC01397	0.0600787915119018	0.538546040281187	4.36861095810821	0.123276264571382	0.901888335581654	0.999988794332409
SLC6A17	1.90231885948679	-2.09785658440059	1.12040880213792	-1.8724028054738	0.0611508972049163	0.999988794332409
KCNC4	2.01074417002357	0.405271542940438	1.00333096482886	0.403926079376574	0.686267078026598	0.999988794332409
RBM15-AS1	1.56313968471251	1.45906157339302	0.881888491513857	1.65447399238467	0.0980312433648273	0.999988794332409
RBM15	7.18634416746864	0.443596071300836	0.490780318426771	0.903858721806149	0.366070319484645	0.999988794332409
LAMTOR5-AS1	10.0338320817666	0.287014082310857	0.449104864534943	0.639080323941862	0.522770679260241	0.999988794332409
SLC16A4	1.61784976422566	0.21455593124332	1.16806625674266	0.183684726790794	0.854260791291542	0.999988794332409
AL355488.1	2.11586677956852	-0.366820474416811	0.904353498742508	-0.405616249538339	0.685024587429364	0.999988794332409
LAMTOR5	7.1819089905881	-0.880707889027621	0.608428159416347	-1.44751335946132	0.147753197525188	0.999988794332409
KCNA2	3.34705691435832	-0.907037911577258	0.861957118610106	-1.05230050543563	0.292661699868311	0.999988794332409
AL365361.1	1.00568327282516	1.11777205484798	1.43874707359418	0.776906570559091	0.437213894427523	0.999988794332409
KCNA3	0.316894154762233	-0.369435157541679	2.51057247148314	-0.147151759902566	0.88301223601476	0.999988794332409
CD53	83.5690521983374	0.0826724318489831	0.203896087086775	0.405463552686026	0.685136804142376	0.999988794332409
AL360270.2	0.266600598207993	1.97658669303407	2.57492470163184	0.767628929801879	0.442707670051247	0.999988794332409
AL360270.1	0.18977897088557	0.410391361254703	4.03473188895822	0.10171465478978	0.918983169638204	0.999988794332409
LRIF1	4.03377076500824	-0.151922926779965	0.630090096614349	-0.241113021131882	0.809467521049422	0.999988794332409
DRAM2	30.0947209789976	0.241140432714677	0.255077886675271	0.94536000692864	0.344475112580871	0.999988794332409
CEPT1	41.7115321067802	0.19021849361497	0.285668488141195	0.66587146119159	0.505493263339071	0.999988794332409
AL355816.1	0.13925478789401	6.13068670586512e-05	4.36527340280221	1.40442216103341e-05	0.999988794332409	0.999988794332409
AL355816.2	0.749885724274319	-2.02315100281206	1.47510828718591	-1.3715271077974	0.170210699103244	0.999988794332409
DENND2D	4.18969893575159	0.341045380794209	0.577375042371291	0.590682581972246	0.554733120703757	0.999988794332409
CHI3L2	0.368219487478754	1.71320904756986	2.05511380497494	0.833632202471022	0.404488273394126	0.999988794332409
PIFO	0.101714784710001	0.527670337434553	4.36860656691381	0.120786875483577	0.903859845834908	0.999988794332409
OVGP1	0.41268561808636	0.368145547842392	1.92228947556992	0.191514104676271	0.848122831122816	0.999988794332409
AL390195.2	1.33575345869781	0.0285250618015599	1.47984972657327	0.0192756475805231	0.984621210734957	0.999988794332409
AL390195.1	0.846677609924526	1.80849872336997	1.40022021057063	1.29158164531346	0.196502063812477	0.999988794332409
WDR77	4.08219545321568	0.149307202437542	0.72670757798146	0.205457059980392	0.837215043579516	0.999988794332409
ATP5PB	13.980830655148	-0.129290419046129	0.485967731050302	-0.266047333568216	0.790202755281779	0.999988794332409
C1orf162	10.4424729466829	1.29063063601462	0.734908541977954	1.75617857501149	0.079057921798302	0.999988794332409
TMIGD3	42.3083498856626	0.684587964149171	0.297877908641643	2.2982166326834	0.0215494625097471	0.999988794332409
ADORA3	19.2073414793679	0.468701207434576	0.327692506406949	1.43030798163115	0.152628645005774	0.999988794332409
RAP1A	164.4358369988	0.202758426802618	0.167217958311889	1.21253978250613	0.225305823758866	0.999988794332409
LINC01160	0.3428840066833	0.724435481686237	2.44985028313544	0.295706021985584	0.76745459787925	0.999988794332409
INKA2	10.3997274362688	0.31324923353832	0.371431460302423	0.84335676165737	0.399028946297744	0.999988794332409
INKA2-AS1	0.119382623382917	0.0560544533927466	4.3686124925965	0.0128311800343341	0.989762480470632	0.999988794332409
AL049557.1	0.166821108873032	0.489387841699062	4.34573832686155	0.112613278777992	0.910337157079417	0.999988794332409
DDX20	3.88994096228953	0.29919493204766	0.674411501959304	0.443638536973994	0.657303939171054	0.999988794332409
KCND3	3.62724857334271	-0.485071392779423	0.807593850246394	-0.600637799100909	0.548081256145334	0.999988794332409
LINC01750	0.188094188810067	1.25427217810404	3.33345280199702	0.376268167754655	0.706717541856226	0.999988794332409
AL445426.1	1.52367684956789	4.11414656782967	1.41839583515287	2.9005630627689	0.0037249287722198	0.946563215685875
CTTNBP2NL	74.1120778529125	-0.436612339235567	0.212652626755865	-2.05317162499394	0.0400559353377177	0.999988794332409
WNT2B	16.6633437266778	-0.355127761903869	0.423050255434038	-0.839445804233158	0.401219189549038	0.999988794332409
AL354760.1	0.130840097831696	0.564411449546362	4.36861031836357	0.129197023404409	0.897201751450818	0.999988794332409
ST7L	18.2023084523913	-0.395645498715263	0.371524509915872	-1.06492435399445	0.286910163129184	0.999988794332409
CAPZA1	52.9340329008904	0.218541008122866	0.232316144954285	0.940705210849076	0.346855947898088	0.999988794332409
MOV10	3.64944733527021	0.247598021202267	0.588816923166808	0.420500857670023	0.674119602971053	0.999988794332409
AL603832.1	0.126874729749497	-0.615146709786865	4.36077697861854	-0.141063556518256	0.887819733396386	0.999988794332409
RHOC	2.71985051920676	0.34921775799891	0.688892099956072	0.506926640646885	0.612206292360729	0.999988794332409
PPM1J	0.144439462355516	-0.646995992880775	4.3617168613351	-0.148335165589527	0.88207826420012	0.999988794332409
LINC01356	3.16221128252011	-1.0650256746248	0.75403928099955	-1.41242731176155	0.157824179362549	0.999988794332409
LINC01357	9.86608944077528	-0.971376874707557	0.489276092254202	-1.98533484485663	0.0471072297229813	0.999988794332409
SLC16A1	4.87863511370747	-0.164807573624486	0.720173653015675	-0.2288442140786	0.818990000637374	0.999988794332409
SLC16A1-AS1	11.5725991488007	-0.702458209874629	0.437483988588718	-1.60567752922957	0.108344781009922	0.999988794332409
AL390242.1	0.419071631477288	-0.589150052018054	1.75321717341589	-0.336039402848297	0.736841153250676	0.999988794332409
LRIG2-DT	1.81478240376988	0.322394946925545	0.951570146695419	0.338803132953621	0.734758040970274	0.999988794332409
LRIG2	16.9235437982895	-0.103560766393905	0.314354670902649	-0.329439248020514	0.741823706256244	0.999988794332409
MAGI3	38.4751313444542	0.0357302299268901	0.315609426911967	0.113210274726225	0.909863849985729	0.999988794332409
PHTF1	9.67704739539839	-0.0432943780466643	0.404197920789457	-0.107111827695957	0.914700264007341	0.999988794332409
RSBN1	23.7430164203565	-0.0668092841993981	0.257929582597751	-0.259021410132661	0.795618721188032	0.999988794332409
AL137856.1	0.900050341845369	0.97866204337155	1.9047960601768	0.513788359726401	0.607399967102475	0.999988794332409
PTPN22	3.71709235612954	0.706779079503603	0.757744930438005	0.932740096453115	0.35095417704103	0.999988794332409
AP4B1-AS1	0.783674807790651	-0.732841804477361	1.48987458292251	-0.491881540149394	0.622803088826814	0.999988794332409
BCL2L15	0.273310417791142	1.48750828444814	3.07159449212506	0.484278861764405	0.628187975555135	0.999988794332409
AP4B1	3.24710417640353	-0.095306805760393	0.691688780180718	-0.137788566897806	0.890407520461706	0.999988794332409
DCLRE1B	1.24296805272952	-0.505050976207799	1.26372270457474	-0.399653321396767	0.689411877235134	0.999988794332409
HIPK1-AS1	0.346842224132783	1.68200836909976	2.92510896978562	0.575024173961982	0.565274948017836	0.999988794332409
HIPK1	25.5915812367735	-0.0416633452065878	0.322288565872488	-0.129273420215198	0.897141302529812	0.999988794332409
OLFML3	11.5215052639492	-1.26012422053296	0.72992374648893	-1.72637789439567	0.0842794500215029	0.999988794332409
SYT6	15.8312769589991	-1.65310765951002	0.444359546032934	-3.72020287235487	0.000199062811584634	0.169742654237276
AL121999.1	8.61678538050575	-1.90678331910064	0.92782742542731	-2.05510557981456	0.039868808106697	0.999988794332409
TRIM33	49.6143563289578	-0.0746559654048837	0.196057591151336	-0.380785895442616	0.703362126028272	0.999988794332409
BCAS2	6.80048953231485	-1.6728195838485	0.633099033080489	-2.64227158223416	0.0082351992266683	0.999988794332409
DENND2C	1.18202455434788	-0.329034739579372	1.23441334961332	-0.266551507793108	0.789814496205395	0.999988794332409
NRAS	4.24116308329976	0.81570134139145	0.561635432328439	1.45236802103047	0.146399303208422	0.999988794332409
CSDE1	40.4718369323421	-0.0721548685955557	0.264353181556471	-0.272948742930646	0.784892617105605	0.999988794332409
SIKE1	4.18098131658123	0.29186450996712	0.583320722075819	0.500349977159193	0.61682866937111	0.999988794332409
SYCP1	0.119477549447182	1.25470029486929	4.36804665895043	0.287245167653675	0.773924604036706	0.999988794332409
TSPAN2	0.34644951575654	0.20485100011468	2.51556113850768	0.081433520727787	0.935097191938727	0.999988794332409
NGF	0.214119200042899	0.841134008179729	3.92752220271787	0.214164036449663	0.8304191401632	0.999988794332409
VANGL1	0.0820510375516425	0.561537798670503	4.36861117762026	0.128539202927277	0.897722276075874	0.999988794332409
SLC22A15	3.42510469782716	1.10772026355799	0.746732743372978	1.48342264804733	0.137962153810043	0.999988794332409
ATP1A1	30.0441173656468	-0.332657017088361	0.3849581732248	-0.864138081032775	0.387512041767142	0.999988794332409
ATP1A1-AS1	2.89339274464461	-0.782522684986247	0.896885329454582	-0.87248911236191	0.382941605219321	0.999988794332409
LINC01762	1.65750066316835	0.754863881656881	0.943227340798573	0.800298983082683	0.423537592137406	0.999988794332409
AL390066.1	1.02679852234036	-0.58793337016478	1.33741134454178	-0.439605490535311	0.660222863391634	0.999988794332409
AL390066.2	0.108978137882873	0.18824986641325	4.35699639380093	0.0432063397346597	0.96553705143231	0.999988794332409
CD58	26.045032090095	0.19971952045219	0.280129470538609	0.712954335251436	0.475874014866655	0.999988794332409
IGSF3	0.623374184651758	1.64837057293556	1.45000752485231	1.13680139218826	0.255621321238248	0.999988794332409
CD2	2.99789217746478	-1.11372067093072	1.13524644077203	-0.981038681057946	0.326573666920469	0.999988794332409
PTGFRN	1.50940797848838	0.325272926184245	0.915759606165772	0.355194664619618	0.7224437614941	0.999988794332409
CD101	0.421962428414544	-0.541137947947745	1.94996874395779	-0.277511088126169	0.781387692950671	0.999988794332409
AL445231.1	0.166868359324319	0.0251714181663929	4.36726518951712	0.00576365690519838	0.995401292602903	0.999988794332409
TTF2	8.7561204554975	-0.073572142721862	0.430370756784799	-0.170950608427726	0.864262602547679	0.999988794332409
TRIM45	0.330445063271977	1.19120650100352	3.00865220501034	0.395926953278213	0.69215891657544	0.999988794332409
VTCN1	0.114261082490242	0.551736923601991	4.3686124925965	0.126295688742598	0.899497868819525	0.999988794332409
AL358072.1	0.381926810684215	1.94308463553901	2.03520829735536	0.954735020520478	0.339711715085799	0.999988794332409
MAN1A2	52.8588283491952	0.0413660644809974	0.251448945901784	0.164510788989965	0.869329054074467	0.999988794332409
AL157902.1	0.0504723713677509	0.537684434403273	4.3686124925965	0.12307899483291	0.902044544495796	0.999988794332409
TENT5C	1.33791330618708	-3.02265418561469	1.51898025099841	-1.9899232946761	0.0465993858354372	0.999988794332409
GDAP2	24.7749055346617	0.218870619865177	0.256731137104111	0.852528533679262	0.393920809063221	0.999988794332409
WDR3	6.00779338713708	0.495167365190184	0.523971452113592	0.945027373519649	0.344644901175217	0.999988794332409
SPAG17	0.467293035695181	1.65177948009747	1.76088888514448	0.938037314013684	0.348225234516941	0.999988794332409
TBX15	0.0725656695414112	0.559218876214845	4.36861156559177	0.128008376990847	0.898142343703882	0.999988794332409
WARS2	6.31695411505873	0.0668774169571626	0.559879133923765	0.119449739961677	0.904919056553503	0.999988794332409
WARS2-IT1	0.346253354616973	1.33832450925644	2.38050415780658	0.562202130530865	0.573978310004946	0.999988794332409
WARS2-AS1	11.6548499185116	0.272979787548822	0.431574520333593	0.632520630128528	0.527046732239482	0.999988794332409
AL359915.1	0.285448827056532	-0.557252956315566	2.2289918090501	-0.250002244984939	0.802585612506442	0.999988794332409
LINC00622	0.5595560987114	0.655398686218977	1.5552245736105	0.421417393564872	0.673450320260602	0.999988794332409
ZNF697	1.05112486078901	0.341538915416369	1.26881626860982	0.269179174216119	0.787791805574611	0.999988794332409
PHGDH	0.616873362315535	0.287720343248132	1.71428641535438	0.167836798256757	0.866711672284692	0.999988794332409
NOTCH2	27.4633830237113	-0.0803796220300705	0.251003715782668	-0.320232797269294	0.748791862585103	0.999988794332409
SEC22B	9.78905910063951	0.104626901997226	0.421368054443691	0.248302881278837	0.803900069864652	0.999988794332409
NBPF26	3.95651792881893	-0.281237117353409	0.766616006399789	-0.366855263920415	0.713726982523409	0.999988794332409
AC253572.2	1.18925818141401	-0.23925890376019	1.30913058832943	-0.18276167854691	0.854985018193477	0.999988794332409
LINC00623	13.7098769577978	0.0525693969515874	0.457347915362221	0.114943995994717	0.908489512415451	0.999988794332409
FCGR1B	20.495616055406	-0.00213426857413073	0.565991264007546	-0.00377085073543162	0.996991303547376	0.999988794332409
AC244453.3	4.56973727102074	-0.436640650253772	0.705240849279069	-0.619136924215502	0.53582616033451	0.999988794332409
AC244453.2	1.0207198091617	-0.464850422667395	1.34488449995938	-0.345643378804229	0.729610741400509	0.999988794332409
AC244453.1	0.043402535182632	1.26951608028013	4.36824478728601	0.29062384140539	0.77133902394713	0.999988794332409
FAM72B	0.436551366668197	-0.0803276759235479	2.42953509216223	-0.0330629823716841	0.97362436238793	0.999988794332409
SRGAP2C	120.302317225822	-0.567696107442697	0.202332594964993	-2.80575706322017	0.00501985229098776	0.999988794332409
SRGAP2-AS1	8.08134201784868	-0.44016925886425	0.449643681750901	-0.978929042548184	0.327615040994081	0.999988794332409
LINC02798	153.839638061015	-0.572029952519497	0.151090116844974	-3.78601833438536	0.000153080384957633	0.142135137433162
AL592494.1	0.107524408582045	0.544065551016704	4.36861237738539	0.124539671643362	0.900887991435817	0.999988794332409
AC239800.2	1.39118660012669	0.232582253461456	1.5013725715606	0.154913082779779	0.876889839592929	0.999988794332409
LINC02591	1.61364997795868	0.60688564439423	1.02107078407201	0.594361971629412	0.552270037644288	0.999988794332409
HIST2H3PS2	7.08394863539559	0.368058619554689	0.596558156678944	0.616970223999084	0.537254365874102	0.999988794332409
FAM72C	0.132317266691103	0.397426149455013	4.36138994176289	0.0911237368732894	0.927394271807633	0.999988794332409
LINC02802	0.244197911253371	-0.622828904416837	3.85039420192263	-0.161757179071649	0.871497075009415	0.999988794332409
NBPF15	5.83749945816767	-0.153463090093162	0.498258793916104	-0.307998758811674	0.758083276787388	0.999988794332409
LINC01632	0.236757553931075	0.194990450802429	3.82671424689161	0.0509550591505014	0.959361331598218	0.999988794332409
FP700111.1	3.88302721434929	-0.239153552635691	0.634683561395138	-0.37680754187172	0.706316635576429	0.999988794332409
SRGAP2B	184.376139917512	-0.15398674897419	0.172802791624313	-0.89111262339424	0.372868753421016	0.999988794332409
FAM72D	0.684014482919167	0.873340758544618	1.69877612807593	0.514099971215031	0.607182097544697	0.999988794332409
AC245014.3	1.16009216281638	-2.85469547114577	1.39058157053227	-2.05287883259742	0.0400843304258574	0.999988794332409
AC245014.1	0.124026723328503	0.536460230724367	4.36860630965683	0.122798941515631	0.902266312465346	0.999988794332409
NBPF20	0.400133987821876	0.218769766736222	2.12034787511363	0.103176355778175	0.917823005102019	0.999988794332409
GPR89A	5.27842269196906	-1.3851508671632	0.642216806865317	-2.15682749556831	0.0310191079090065	0.999988794332409
PDZK1	0.358955935758586	-0.413015030825265	2.87305029960214	-0.143754890362504	0.885694025059554	0.999988794332409
CD160	0.555396311801588	-0.200949465520323	1.9614186183761	-0.102451084963542	0.918398637015688	0.999988794332409
RNF115	26.9942560825853	-0.559423566937536	0.315660204932374	-1.77223342757883	0.076355816873161	0.999988794332409
POLR3C	6.68602578879636	-0.355054059771646	0.498418421102837	-0.712361431156632	0.476240992414258	0.999988794332409
NUDT17	1.0592084270972	0.0171631623257504	1.33266866238172	0.0128787918634454	0.989724494865979	0.999988794332409
PIAS3	2.33254471100086	-0.11717832857309	0.932872511147702	-0.125610227735114	0.900040466524083	0.999988794332409
ANKRD35	0.549717487151491	0.937261827089433	1.75666636570715	0.533545723528517	0.593655868626182	0.999988794332409
ITGA10	0.801621033855355	0.198630425466682	1.21297193240158	0.163755170388329	0.869923884020901	0.999988794332409
PEX11B	2.41152986587693	-0.092016208982477	0.818789987349248	-0.112380720824848	0.910521541037559	0.999988794332409
RBM8A	8.4147363659158	-0.106808485934066	0.616132654513001	-0.173353067966327	0.862373912850659	0.999988794332409
LIX1L-AS1	1.66351367400867	-0.0784241059595514	0.99555639654996	-0.0787741470310726	0.937212267810798	0.999988794332409
LIX1L	4.45478186713293	0.441071120198221	0.515512894974203	0.855596677596771	0.392220908315465	0.999988794332409
ANKRD34A	0.807641466049764	0.0749600328871837	1.73284994555683	0.0432582365711396	0.965495682425775	0.999988794332409
POLR3GL	4.2129273694869	0.0619100591768096	0.622378267589043	0.0994733627455142	0.920762436435689	0.999988794332409
TXNIP	58.0560621794447	0.570536113145148	0.287547763466625	1.98414380368279	0.0472398111324726	0.999988794332409
HJV	0.065940950380256	0.0919699444022279	4.36709040667686	0.0210597756945024	0.98319797211809	0.999988794332409
AC239799.2	0.248517563261105	0.369049558441122	2.57007881020703	0.143594646582606	0.885820568253857	0.999988794332409
LINC01719	0.703034961883421	0.750951705664481	1.64029700278819	0.457814471640201	0.647085737889256	0.999988794332409
NBPF10	1.32554826980011	-0.425919847423286	1.20583581952126	-0.353215454814058	0.723926922417587	0.999988794332409
NOTCH2NLA	2.14169010556487	-0.477821171138251	0.875660226090508	-0.545669606659585	0.585293067702345	0.999988794332409
AC239799.1	0.090069006218753	-0.352289979714727	4.36338426744453	-0.080737784738141	0.93565048701384	0.999988794332409
AC245407.2	0.459518497043362	0.442786052613464	1.66567858776535	0.265829227718836	0.790370732363794	0.999988794332409
NBPF12	6.31881158758328	-0.440539358958463	0.497649966013401	-0.88523940328492	0.37602752459368	0.999988794332409
PRKAB2	4.48376250438942	0.0223050950699845	0.628428631149238	0.0354934418395197	0.971686275736026	0.999988794332409
AC242426.2	8.68433220156938	-0.517053193953473	0.518819776997653	-0.99659499671658	0.318961135500487	0.999988794332409
FMO5	4.10228988256102	-0.11081666056403	0.603223902253281	-0.183707343409446	0.854243047751554	0.999988794332409
CHD1L	1.15064037742838	-0.275025652824701	1.12769980675916	-0.243881972113734	0.80732223184548	0.999988794332409
LINC00624	3.7241943071072	0.437826239165974	0.614464751659918	0.712532717268529	0.476134959075921	0.999988794332409
BCL9	2.18935696584884	0.194867195336256	0.89692872540112	0.217260513369229	0.828005327871822	0.999988794332409
ACP6	6.13844105258713	0.914077915813477	0.483104738704594	1.89209056045383	0.0584789158063	0.999988794332409
AC241644.2	0.0433983655664619	0.0636421363375958	4.3686124925965	0.0145680433880209	0.988376794229115	0.999988794332409
GPR89B	4.99362325913197	0.0442520193161744	0.517141180260223	0.0855704805676218	0.931807865456917	0.999988794332409
AC239803.1	0.065898479234497	1.27714795834577	4.3686124925965	0.292346359515785	0.770021816414458	0.999988794332409
NBPF11	7.34213381387452	-0.248816640179356	0.570233204012444	-0.436341900872413	0.662588685373976	0.999988794332409
LINC02805	0.0504723713677509	0.537684434403273	4.3686124925965	0.12307899483291	0.902044544495796	0.999988794332409
AC239809.3	0.705537583056391	0.625327601677277	1.65586926628377	0.377643099253049	0.705695742941809	0.999988794332409
LINC01138	11.6918154167943	0.409271848978979	0.366019076573733	1.1181708145109	0.26349404664026	0.999988794332409
PPIAL4G	0.235737317777385	0.536526135545529	4.36859731388641	0.122814280419044	0.902254165732605	0.999988794332409
NBPF14	2.52259309439942	-1.12990425527626	0.931086838258966	-1.21353262536614	0.224926248588546	0.999988794332409
NOTCH2NLB	0.0808633928803032	0.755896697272603	4.36602515082542	0.173131548985625	0.862548026888446	0.999988794332409
PDE4DIP	12.8528170875523	-0.333869168230354	0.398124091794848	-0.838605789278373	0.401690560888474	0.999988794332409
AC239804.1	0.0688780722531005	0.0421437729535418	4.36693330920377	0.00965065641481618	0.992300009768506	0.999988794332409
NBPF9	4.50442375082446	-0.825225316846934	0.622214522621365	-1.32627138526162	0.184749821452146	0.999988794332409
AC245297.3	25.1479755948827	0.0656489932975961	0.276475068684697	0.237449957458785	0.812307737235516	0.999988794332409
AC245297.2	0.493370213098071	-0.363973134125057	1.84678831879524	-0.197084381799911	0.84376150524753	0.999988794332409
NOTCH2NLC	7.79763948760628	0.319718562169806	0.708781476306951	0.451081994743534	0.651930454073678	0.999988794332409
NBPF19	1.59177087879298	-1.34359819137756	1.08275963020551	-1.2409016312536	0.214642090084883	0.999988794332409
AC242842.1	0.914815877474673	0.206513986382474	1.33206429785691	0.155033046613984	0.876795264832525	0.999988794332409
FCGR1A	38.8948483439576	0.288217431970149	0.561045105370579	0.513715259631	0.607451081584266	0.999988794332409
HIST2H2BF	10.6497350815203	-0.0630201576163285	0.644047486670282	-0.0978501724184065	0.92205126667636	0.999988794332409
AC243772.2	1.05970923907227	-0.694027761071279	1.71340197819184	-0.405058340018778	0.685434628067896	0.999988794332409
HIST2H3D	0.153425071569295	0.457878607172534	4.25656804456158	0.107569901944254	0.914336873187696	0.999988794332409
HIST2H4A	0.0630984205067173	0.163582577059322	4.36287480348097	0.0374942175578372	0.970090950627123	0.999988794332409
HIST2H2AA3	0.090762099215123	0.55375692074806	4.3686124925965	0.126758077464301	0.899131877345251	0.999988794332409
HIST2H2AA4	3.40026173559606	-0.435439024334599	1.17353068891891	-0.371050393863784	0.710599997671677	0.999988794332409
HIST2H4B	0.305198701985972	-0.782347438822666	2.57049917747002	-0.304356229980467	0.760856510353029	0.999988794332409
AC239868.1	0.58118957771676	0.307481064903208	1.55557829627474	0.197663509216833	0.843308341780903	0.999988794332409
HIST2H2BE	5.25497102066991	-0.888640860836009	0.769054242184257	-1.15549828879703	0.247886432956686	0.999988794332409
HIST2H2AC	3.52127659953568	-1.47526828637399	0.762998078282512	-1.93351507476241	0.0531727778573147	0.999988794332409
HIST2H2AB	0.503904146421437	0.226960770664075	2.06571578224245	0.109870279645972	0.912512253220875	0.999988794332409
BOLA1	1.16357610483076	-1.01545306281715	1.29299734161688	-0.785348144294975	0.432249475442921	0.999988794332409
SV2A	6.37615733508235	-0.740375868986688	0.680434198134589	-1.08809326605927	0.276553936202793	0.999988794332409
SF3B4	3.06620701671912	-0.199275017063485	0.734988091727103	-0.271126864919977	0.786293459938498	0.999988794332409
MTMR11	0.143017256081198	0.632725249071052	4.35582379188978	0.145259606288285	0.884505905910977	0.999988794332409
OTUD7B	2.78210347560857	1.31052960361606	0.785312283823032	1.66880059132168	0.0951569055054614	0.999988794332409
AC244033.2	2.41943889685364	-1.17904173294323	0.847007430435826	-1.39200872457112	0.163919756014138	0.999988794332409
VPS45	26.3016996082725	-0.290965135682452	0.248017398508267	-1.17316421119043	0.240729960846005	0.999988794332409
PLEKHO1	32.6236494835647	-0.0748007382815054	0.226408435322076	-0.33037964409364	0.741113120503247	0.999988794332409
AC242988.2	0.938099486585004	-0.584495653766327	1.41300626081491	-0.413653973075276	0.679127539670065	0.999988794332409
ANP32E	6.85450675198479	0.458614092240182	0.583127654329772	0.786472891201323	0.431590494725678	0.999988794332409
APH1A	6.35621978560492	0.496960398036558	0.516860811071778	0.961497539358897	0.336302062115	0.999988794332409
C1orf54	6.20572140070379	0.204627180823683	0.753967681152165	0.271400467074377	0.786083042845887	0.999988794332409
CIART	0.231272262887191	-0.929896769656469	2.67820284258002	-0.347209238550677	0.728434130726069	0.999988794332409
MRPS21	11.6983312323544	-0.404499533311645	0.571126684464479	-0.708248352449031	0.478791044038611	0.999988794332409
PRPF3	7.54375136869675	-0.386864357932487	0.482804360228732	-0.801285965497923	0.422966113808834	0.999988794332409
RPRD2	34.9881198814019	-0.143082998606582	0.220863604848356	-0.647834208378613	0.517092187358546	0.999988794332409
TARS2	2.1394843213246	0.0875287305886451	0.87458948119066	0.100079788827879	0.920280980941745	0.999988794332409
ECM1	0.864387807578125	-1.90107757802319	1.58539422751231	-1.19911978045122	0.230481373729486	0.999988794332409
FALEC	0.168176084339724	1.05946447317767	4.34510885167442	0.243829213339363	0.807363094067512	0.999988794332409
AL356356.1	2.20118751242344	-0.444038928188711	0.875931724614033	-0.506933263987409	0.61220164490687	0.999988794332409
ADAMTSL4	2.11377724979263	1.16579592200488	0.860332939806696	1.35505205957453	0.175400971184256	0.999988794332409
ADAMTSL4-AS1	4.00154421378415	0.894120712264458	0.773506919169997	1.15593111077	0.247709336079442	0.999988794332409
MCL1	14.7197514391877	0.49022445457657	0.387758685595363	1.26425138310927	0.206139813380217	0.999988794332409
ENSA	16.6634600495181	0.340787612657182	0.293855918503518	1.15970988228744	0.246166945310022	0.999988794332409
GOLPH3L	12.3443191960688	-0.244167567345774	0.376317648202836	-0.648833687476083	0.516445880496304	0.999988794332409
HORMAD1	1.73249863653888	0.258314425532786	0.928891468989468	0.278088920133806	0.780944100873254	0.999988794332409
CTSS	42.4226120479367	-0.229635105714367	0.299343944373122	-0.767127947736716	0.443005446821081	0.999988794332409
CTSK	0.982734249782941	0.76051779028208	1.19729370154537	0.635197353247968	0.52529970925456	0.999988794332409
ARNT	25.9531809665805	-0.000768394536185255	0.259081025761307	-0.00296584643328215	0.997633600390411	0.999988794332409
SETDB1	12.5180129798368	-0.110416071165708	0.352485044399159	-0.313250371668739	0.754090451632887	0.999988794332409
CERS2	4.79658382293294	-0.417026254193685	0.652627763447276	-0.638995576882741	0.52282580931033	0.999988794332409
ANXA9	0.0573686865085004	0.133717985822316	4.3655187600883	0.0306304916256072	0.975564224752616	0.999988794332409
MINDY1	1.50102303207528	-0.00994307528742178	0.927403758681111	-0.0107214093045753	0.991445716929981	0.999988794332409
PRUNE1	2.86287216447865	0.205695218619913	0.766986712057841	0.268186156795375	0.788556030101461	0.999988794332409
BNIPL	0.281775437757951	0.984910581170381	2.51766897141077	0.391199396089982	0.695649854661028	0.999988794332409
C1orf56	3.79095415125015	-0.41301323969082	0.828061538545201	-0.498771190866359	0.617940585271276	0.999988794332409
CDC42SE1	15.9706892322377	-0.563054612807469	0.376897572351421	-1.49391944685299	0.135196674906948	0.999988794332409
MLLT11	8.08451206213369	-0.671696322734992	0.644804678029723	-1.0417051017487	0.297548422961054	0.999988794332409
GABPB2	6.75502879990135	-0.716806899308556	0.550433645811445	-1.30225850974616	0.192828029812619	0.999988794332409
SEMA6C	0.694470695603019	1.22461446453114	2.14849286714423	0.569987679856205	0.568686054242595	0.999988794332409
TNFAIP8L2	2.63336178133293	0.136650709806631	0.847117219072355	0.161312633871699	0.871847173183764	0.999988794332409
SCNM1	3.18433399971166	-1.61322667224667	0.962865881372409	-1.67544276254474	0.0938473923919068	0.999988794332409
LYSMD1	0.812215538271712	0.0203612157199877	1.61646952253426	0.0125961024542336	0.989950030083893	0.999988794332409
VPS72	3.29522253418606	0.294644295804695	0.697388593831712	0.422496579971017	0.672662596503212	0.999988794332409
PIP5K1A	27.3233781351329	0.199240725945075	0.247441983460965	0.805201781679485	0.420703248505367	0.999988794332409
PSMD4	8.1577160326223	-0.282249794251931	0.49515451210831	-0.570023674125767	0.568661641257704	0.999988794332409
ZNF687-AS1	0.144169587257594	0.38750922496529	4.34718476280766	0.0891402703378575	0.928970433661133	0.999988794332409
ZNF687	1.52259988184669	-0.0296931991933796	1.10850467486293	-0.0267867153533215	0.97862984902956	0.999988794332409
PI4KB	8.44524507841929	0.136041570628199	0.463900077472765	0.293256192948547	0.769326335295211	0.999988794332409
RFX5	2.57728997149024	-0.849496394650373	0.863197373328485	-0.984127640906412	0.325052757870738	0.999988794332409
AL391069.2	0.113782521105267	0.13498013345879	4.36544751167524	0.0309201137106311	0.975333249169929	0.999988794332409
SELENBP1	1.77146307167558	-0.665980569901276	0.870588406322191	-0.76497753136263	0.444284924144702	0.999988794332409
PSMB4	10.1585136706341	-0.181193622748033	0.530557375863936	-0.341515604137978	0.732715459828226	0.999988794332409
POGZ	47.638656014564	-0.132427287173581	0.206900961656848	-0.640051578847738	0.522139067265147	0.999988794332409
CGN	0.258233083196027	1.60830442458641	3.03560967540855	0.52981265596011	0.596241829500689	0.999988794332409
TUFT1	0.183247948405535	1.26913485155968	4.07725157249425	0.311272147179107	0.755593739578693	0.999988794332409
SNX27	42.3060639478745	0.629546587031847	0.224349229259422	2.80610095746699	0.0050144978620153	0.999988794332409
AL391335.1	0.264209881309741	-0.108183758447495	3.14763644819656	-0.03436983915645	0.972582234122484	0.999988794332409
CELF3	0.857654759358504	-0.161991081433604	1.4606454917777	-0.110903762990739	0.911692661577953	0.999988794332409
RIIAD1	0.124476946495343	0.00418012265815427	4.36609757142609	0.00095740477389032	0.999236101629175	0.999988794332409
AL589765.7	0.141272262628674	1.35070883313446	4.36341248524048	0.309553322704034	0.756900656823269	0.999988794332409
MRPL9	2.93449416702055	0.107316245274482	0.785434783488778	0.13663291660932	0.89132095680025	0.999988794332409
OAZ3	0.230382454188042	0.777965230428786	3.83907121238753	0.202644125985088	0.839413197924601	0.999988794332409
TDRKH	2.02835802033474	-0.307579056150522	0.744777029764051	-0.412981394240857	0.67962024545384	0.999988794332409
TDRKH-AS1	0.65293330063547	-0.992439338825213	1.53303619291831	-0.647368498806273	0.517393478513681	0.999988794332409
AL589765.6	0.120005799247919	-0.924982832594319	4.35538291076766	-0.212376925644704	0.831812985855022	0.999988794332409
C2CD4D-AS1	0.268356792408328	0.423658757261711	3.06461631640921	0.138242022335151	0.890049144886567	0.999988794332409
THEM4	5.33766740857086	-0.607459216519584	0.594230831194151	-1.0222613580969	0.306657217071921	0.999988794332409
AL450992.2	0.96107109240571	-0.795451225933756	1.15053355933965	-0.69137594421001	0.489329317405097	0.999988794332409
S100A10	2.23801086584934	-0.987269990728302	1.2421304450402	-0.794819895664299	0.426718275985061	0.999988794332409
AL450992.1	0.254368870713863	0.228460583018308	2.62226811781147	0.0871232737287671	0.930573525962475	0.999988794332409
S100A11	27.8481909362008	0.571684038676363	0.577101803856127	0.990612115325991	0.321875019517145	0.999988794332409
TCHH	0.106343099566942	0.770677520624845	4.36653881311453	0.176496202967481	0.859904131452089	0.999988794332409
FLG-AS1	11.5949392128639	0.800269315235976	0.690727883518777	1.15858840265599	0.246623998370406	0.999988794332409
AL589986.2	0.113782521105267	0.13498013345879	4.36544751167524	0.0309201137106311	0.975333249169929	0.999988794332409
HRNR	0.684826909789274	0.841400437803175	1.56600349409208	0.537291545630296	0.591066244381518	0.999988794332409
FLG	0.155326732964827	0.0541644998933964	4.27730985145769	0.0126632163145575	0.989896485241529	0.999988794332409
S100A9	4.95393612907671	3.17383123185194	2.32579397912467	1.36462268813957	0.172371670091102	0.999988794332409
S100A12	0.0759842578164554	0.541030783412215	4.3686124925965	0.123844992964952	0.901438006773915	0.999988794332409
S100A8	5.96031371414239	4.04093150312004	1.3805209487325	2.92710625422248	0.00342131972027036	0.917711992967185
S100A6	8.71612487895752	-1.14604384660699	0.767931704886939	-1.49237730297347	0.135600261710578	0.999988794332409
S100A4	5.52032106624343	-1.73467577423365	0.924817523496758	-1.87569518327767	0.0606971477044267	0.999988794332409
S100A2	0.090762099215123	0.55375692074806	4.3686124925965	0.126758077464301	0.899131877345251	0.999988794332409
BX470102.2	0.0433983655664619	0.0636421363375958	4.3686124925965	0.0145680433880209	0.988376794229115	0.999988794332409
S100A16	0.253560916086676	0.668196976979129	2.64204237926565	0.252909257710262	0.80033833537605	0.999988794332409
S100A13	2.92325045130598	-1.72277014500057	1.09331071997822	-1.57573699179945	0.115086428561337	0.999988794332409
S100A1	2.08283195960572	-0.889072252441882	1.30179541086816	-0.682958508702195	0.494633060952683	0.999988794332409
AL162258.2	0.15643878536827	0.557499114118051	4.25777905154344	0.130936600365854	0.895825461009629	0.999988794332409
CHTOP	11.2067793160372	0.537072572414176	0.396495509139652	1.3545489420033	0.175561310186927	0.999988794332409
SNAPIN	3.30094700548593	-0.511593684081758	0.77347133185714	-0.661425528019762	0.508339459176172	0.999988794332409
ILF2	4.74698383375255	-0.443046508013971	0.684712994804437	-0.647054329880961	0.517596781652018	0.999988794332409
NPR1	0.090762099215123	0.55375692074806	4.3686124925965	0.126758077464301	0.899131877345251	0.999988794332409
INTS3	9.15506941517751	-0.394539294951657	0.481976495339123	-0.818586173323775	0.413022558302029	0.999988794332409
AL513523.4	0.0433983655664619	0.0636421363375958	4.3686124925965	0.0145680433880209	0.988376794229115	0.999988794332409
AL513523.3	0.065898479234497	1.27714795834577	4.3686124925965	0.292346359515785	0.770021816414458	0.999988794332409
SLC27A3	0.861026808668542	-0.0752467662693886	1.33133584273502	-0.0565197479509046	0.954927764079775	0.999988794332409
GATAD2B	46.1459468264762	-0.434370654384415	0.252650259586279	-1.71925671121695	0.0855676385175685	0.999988794332409
AL358472.5	0.964242265976664	0.885042985856423	1.17714142167556	0.751857822313854	0.452136564885535	0.999988794332409
DENND4B	11.1945137860904	-0.205323898812309	0.335143586160862	-0.612644571732182	0.540111379910857	0.999988794332409
CRTC2	3.1168661679296	-0.159266828476923	0.656704609993413	-0.242524304007126	0.808373926997121	0.999988794332409
SLC39A1	6.49871588222738	0.0160655566391536	0.647815995964931	0.0247995676846844	0.980214835891104	0.999988794332409
AL358472.4	0.0545605726557343	0.145778450667066	4.36426838269096	0.0334027236375368	0.973353437727504	0.999988794332409
AL358472.3	0.107448475848598	0.857748062054258	4.36512529941224	0.196500215508076	0.844218664003528	0.999988794332409
CREB3L4	0.381476542841819	-1.0087417532617	2.10631744563539	-0.47891249980005	0.632000878133767	0.999988794332409
JTB	8.59843606013241	0.221084287166054	0.609438213000002	0.362767352702995	0.716778681671425	0.999988794332409
AL358472.2	0.254649570752981	0.978197288594518	2.25329021840264	0.43411952912482	0.664201644685172	0.999988794332409
RAB13	1.34320822624697	-0.388142709509756	1.25066911943065	-0.31034803968491	0.756296302917192	0.999988794332409
RPS27	58.918951781901	-0.130650320063557	0.490903064934068	-0.266142807808919	0.790129227609134	0.999988794332409
NUP210L	1.31173675646223	0.618976694842288	1.01811173369299	0.607965387646676	0.543210430319531	0.999988794332409
TPM3	37.0012254705278	0.199134300235236	0.317982927967155	0.626242111512997	0.531156149628357	0.999988794332409
C1orf189	0.0784905460896626	1.21331432632197	4.36221946890194	0.27814151373438	0.780903729172605	0.999988794332409
C1orf43	9.84628121145326	-0.250451881073285	0.505307437347962	-0.495642578284119	0.620146606709934	0.999988794332409
UBAP2L	17.9810192250827	0.248491631910674	0.341562393696528	0.727514610790126	0.466910768177497	0.999988794332409
HAX1	4.55745229823105	-0.424439164394224	0.653893422803834	-0.649095325923708	0.51627676282373	0.999988794332409
AQP10	0.0410255187758212	0.555998392722923	4.36861244611609	0.127271164375598	0.898725782180468	0.999988794332409
ATP8B2	2.0414251032684	-0.28766090208885	0.890441784943728	-0.323054136668832	0.746654243085215	0.999988794332409
IL6R-AS1	0.771783473252855	0.0513549730181109	1.42314006464653	0.0360856772245156	0.971214042809566	0.999988794332409
IL6R	39.6422643763107	-0.632982559195917	0.338053305294754	-1.87243416728025	0.0611465617612481	0.999988794332409
SHE	1.38332811604799	-2.60058955295186	1.26830572238733	-2.05044375898326	0.0403211467106042	0.999988794332409
TDRD10	1.94135533482008	-0.92346863705595	0.935452270130343	-0.987189476730092	0.32354975966438	0.999988794332409
UBE2Q1	4.64801163785273	0.577484194591121	0.656063275285077	0.880226368927889	0.378736691394132	0.999988794332409
CHRNB2	0.26320755120041	1.1146139697954	3.71465668901188	0.300058407306517	0.76413260434236	0.999988794332409
AL592078.1	0.0484926886788875	0.0074025307683603	4.36587831380743	0.00169554216500932	0.998647153732557	0.999988794332409
ADAR	24.2914878679443	-0.0943181383422654	0.298622188359443	-0.315844374660925	0.752120634703591	0.999988794332409
KCNN3	1.26397414338278	0.889606716265515	1.14776687868067	0.775076135049388	0.438294672505147	0.999988794332409
PMVK	3.88367549253941	-0.656873484329594	0.678902089574819	-0.967552603558754	0.333267857819923	0.999988794332409
AL451085.1	0.0921534839663221	0.785085134204784	4.36715806304817	0.179770258568753	0.857332933415432	0.999988794332409
PBXIP1	2.23508003996002	-1.30747437491133	1.02769701756504	-1.27223719886741	0.203288854431074	0.999988794332409
PYGO2	3.04471659629035	-0.464270424872756	0.684099775341839	-0.678658934861897	0.497353991370423	0.999988794332409
AL451085.2	0.758817545362635	-0.299987784878855	1.59450466047346	-0.188138543784361	0.850768046985874	0.999988794332409
SHC1	2.18462667866017	-0.225540891372925	0.900294101893529	-0.250519125804068	0.802185915907923	0.999988794332409
CKS1B	1.52404579808039	-0.268781989822534	1.02863312383568	-0.261300150261807	0.793861050701448	0.999988794332409
FLAD1	2.18908640153969	-0.22355656941925	0.826513126079085	-0.270481571756501	0.786789792356335	0.999988794332409
ZBTB7B	2.85062350298069	0.280770455622892	0.719858107811486	0.390035831473081	0.696510051338049	0.999988794332409
DCST2	0.152485711878636	1.88679559728251	4.26839181913773	0.442038987335439	0.658460993716248	0.999988794332409
DCST1	0.071618149382163	0.528068866714894	4.3666853558707	0.120931283955447	0.903745462993257	0.999988794332409
ADAM15	1.53875810284387	3.27979707298304	1.11226976187769	2.94874245924497	0.00319069747332546	0.917711992967185
EFNA4	0.283069003095628	1.71484001937427	3.00235400361228	0.571165164837679	0.567887689189595	0.999988794332409
EFNA3	0.450657932617754	-0.324630140579586	1.74891424866459	-0.185618100388548	0.852744258183569	0.999988794332409
EFNA1	0.0977673406615383	0.116751400050676	4.36666150070006	0.0267369934747537	0.978669507144747	0.999988794332409
SLC50A1	1.42363589370672	-0.848281609768109	0.97701157048915	-0.868241109307855	0.385262353700503	0.999988794332409
DPM3	4.55706399795394	-1.58104961833169	0.790808054311754	-1.99928365639584	0.0455776714940256	0.999988794332409
KRTCAP2	8.89710818118058	-1.22554279424202	0.693514438133313	-1.76714820464407	0.0772034113424048	0.999988794332409
TRIM46	0.08380118933567	1.31362025962847	4.36437514154715	0.300987018078101	0.763424393860994	0.999988794332409
THBS3	0.521343615869604	1.28374536669455	1.87998930745734	0.682847163865417	0.494703423598877	0.999988794332409
MTX1	1.19599082911521	0.0819139266508961	1.17654741643821	0.0696222910410835	0.944494294304706	0.999988794332409
GBA	2.27288894453602	0.135757408504582	0.862097639226404	0.157473356064869	0.87487180467548	0.999988794332409
FAM189B	1.42959620971475	0.377533560622219	1.05635399965357	0.357393033723572	0.720797591149165	0.999988794332409
SCAMP3	3.84498257472461	0.199642102500344	0.58390507376875	0.341908490727399	0.732419759636961	0.999988794332409
CLK2	4.05000025165659	-0.193186180928243	0.624766190794376	-0.309213564649858	0.757159076093501	0.999988794332409
HCN3	0.505999720172312	-0.25025952020565	1.92554255667151	-0.129968314301112	0.896591495543563	0.999988794332409
PKLR	0.137281504380386	0.127911695891524	4.36585358039745	0.0292982101978508	0.976626754346188	0.999988794332409
FDPS	5.97953364646543	-0.388049970355082	0.495001811753315	-0.783936464758774	0.433077391920945	0.999988794332409
RUSC1-AS1	0.433197083520368	0.0961158028559322	1.73236034142998	0.0554825693923431	0.955754016168247	0.999988794332409
RUSC1	2.52755066823931	-0.53407479446533	1.09882285457462	-0.486042670337508	0.626936912671608	0.999988794332409
ASH1L	104.340500172696	-0.100641812225438	0.141457430731263	-0.711463595126615	0.476797002467024	0.999988794332409
ASH1L-IT1	0.143808126880783	1.18807838864401	4.35816594589272	0.27260971780198	0.78515324107004	0.999988794332409
ASH1L-AS1	0.865086293149618	-0.413587381859881	1.45926140622546	-0.283422408141163	0.776853053091574	0.999988794332409
MSTO1	2.22323931625862	-1.051538305655	1.00652212053648	-1.04472448662582	0.296150324243047	0.999988794332409
AL353807.5	2.21570043407977	-0.278658076538125	0.761724626805741	-0.365825216530895	0.714495502158609	0.999988794332409
YY1AP1	17.5085062429273	0.0672137399090623	0.30649411085334	0.219298634227999	0.82641742573851	0.999988794332409
DAP3	19.3863921617565	-0.32448515072225	0.305977735346822	-1.06048615058364	0.288923487323942	0.999988794332409
AL162734.1	0.0651535746143183	0.0611337234960295	4.36811805594768	0.0139954375575516	0.988833620983011	0.999988794332409
GON4L	19.9329708143054	-0.0330554279477898	0.372293829454395	-0.0887885463915243	0.929249960394131	0.999988794332409
SYT11	17.4274606783182	-0.192318956429312	0.380002598398229	-0.506099056269528	0.612787113036677	0.999988794332409
RIT1	5.90297837320233	0.463559592523	0.464203278815931	0.998613352549831	0.317982029298273	0.999988794332409
KHDC4	10.2247891331436	0.0586832653436872	0.414035266335467	0.141734944134299	0.887289372137783	0.999988794332409
ARHGEF2	14.3812073737036	-0.396850218991952	0.396306233550478	-1.00137263912455	0.316646686802108	0.999988794332409
AL355388.2	0.467897835396997	0.727940528216961	1.87164718048465	0.388930422254297	0.697327616763127	0.999988794332409
AL355388.3	0.192458671682078	0.961117645873225	3.26905612970792	0.294004632450009	0.768754363551748	0.999988794332409
SSR2	7.30868584479682	-0.626129445329881	0.564015082095843	-1.11012890471515	0.266943483313482	0.999988794332409
UBQLN4	2.2156979625313	0.284882110779626	0.800223383533747	0.356003231899574	0.721838144835773	0.999988794332409
LAMTOR2	7.25740434016715	-0.315998555571224	0.6857600019524	-0.460800505528985	0.644941739015394	0.999988794332409
MEX3A	0.526530125184071	1.73489425436394	1.72509997210314	1.00567751574934	0.314570722351504	0.999988794332409
LMNA	0.787699378442416	1.39607467635538	1.28049846702273	1.09025876430869	0.275599174064136	0.999988794332409
SEMA4A	0.669056398352912	1.67932548005879	1.49804407722229	1.1210120620567	0.262282728097966	0.999988794332409
SLC25A44	2.9216635871083	0.634646381133134	0.696492525957818	0.911203433605217	0.362188195224524	0.999988794332409
PMF1	5.25709401289749	-0.604746694428671	0.543442020944635	-1.11280812142107	0.265790846651166	0.999988794332409
BGLAP	0.179775444339789	-0.579520428892452	4.11699423112775	-0.140762992697638	0.888057179456182	0.999988794332409
PAQR6	1.01576346861639	0.626230427908193	1.42538004611395	0.439342777117935	0.660413182781122	0.999988794332409
SMG5	5.37170726671896	-0.733131572448995	0.547638076186552	-1.33871548442014	0.180663313427187	0.999988794332409
TMEM79	0.609590127486528	0.577004790936805	1.53984927566255	0.37471511014514	0.707872353457253	0.999988794332409
GLMP	1.73470305134324	0.461406086014841	0.906435597832067	0.509033501241999	0.610728741927639	0.999988794332409
CCT3	14.0174784220915	0.209129065645804	0.451803033384972	0.46287663028506	0.643452799498972	0.999988794332409
TSACC	0.544437067864731	-1.34832939203226	2.02133980806178	-0.667047364651245	0.504741879538619	0.999988794332409
C1orf61	4.63298051007061	-2.24304983910111	0.951466452725073	-2.35746602802111	0.0184001388167914	0.999988794332409
MEF2D	8.41879804191214	-0.35552732430498	0.41414748753747	-0.858455827944178	0.390640811600262	0.999988794332409
IQGAP3	0.599053376023152	0.913353984107959	1.82405997492699	0.500725851486609	0.616564075948628	0.999988794332409
NAXE	1.98246234568608	0.0943775052171387	0.852534160854979	0.110702314992857	0.911852410167168	0.999988794332409
GPATCH4	3.43721606065337	0.659979243917411	0.753501186404028	0.87588348343161	0.381093379359333	0.999988794332409
AL365181.4	0.0868009007490939	0.780459406794999	4.3686124925965	0.178651553123022	0.858211312066613	0.999988794332409
HAPLN2	0.340605128254711	0.860368922268673	3.51794097355108	0.24456604836101	0.806792455287218	0.999988794332409
BCAN	1.5152307569289	-2.32418464659903	1.46174311320597	-1.59000895957807	0.111832785489048	0.999988794332409
AL365181.3	0.0651535746143183	0.0611337234960295	4.36811805594768	0.0139954375575516	0.988833620983011	0.999988794332409
NES	0.126904236660592	0.143098534418296	4.36002352291318	0.0328205877023994	0.973817660443467	0.999988794332409
AL590666.3	0.0484926886788875	0.0074025307683603	4.36587831380743	0.00169554216500932	0.998647153732557	0.999988794332409
CRABP2	0.209239193292047	0.520953531150363	4.3685994417166	0.119249553112075	0.905077648995737	0.999988794332409
ISG20L2	2.30583505999769	0.776351545553019	0.834182472282331	0.930673529292595	0.352022466449339	0.999988794332409
RRNAD1	2.33197856527115	-0.14978117274654	0.750503925313902	-0.199574136382955	0.841813657008166	0.999988794332409
MRPL24	2.89149947672806	-0.220204172692161	0.790182921608213	-0.278674932943365	0.780494301325406	0.999988794332409
HDGF	3.95645193602011	0.227712175651848	0.638232534782579	0.356785596537194	0.721252319867369	0.999988794332409
PRCC	6.58272509623532	0.15311872755799	0.470091516068393	0.325721103921632	0.744635375637893	0.999988794332409
AL590666.5	0.0651535746143183	0.0611337234960295	4.36811805594768	0.0139954375575516	0.988833620983011	0.999988794332409
SH2D2A	0.38435643767256	-1.0130183607458	2.89353048305756	-0.350097697839132	0.726265378560333	0.999988794332409
NTRK1	0.205023181705365	0.557474171896387	4.3686121003999	0.12760898864089	0.898458417387626	0.999988794332409
PEAR1	0.114261082490242	0.551736923601991	4.3686124925965	0.126295688742598	0.899497868819525	0.999988794332409
ARHGEF11	22.2134120005767	0.333432785361449	0.326727083596461	1.02052386258027	0.307480078010635	0.999988794332409
ETV3	3.86994956150011	-1.04549088058609	0.707124730401931	-1.47850985213292	0.139271362030756	0.999988794332409
FCRL5	0.0749426859482221	1.26872368814868	4.3686124925965	0.290417996629088	0.77149647739023	0.999988794332409
FCRL3	0.344516317757976	0.0930651943740647	2.93471340201303	0.0317118510823673	0.974701843843895	0.999988794332409
FCRL2	0.109121145311469	-0.0473441775569041	4.36114837022806	-0.0108558970110041	0.991338417510226	0.999988794332409
FCRL1	0.450607644178037	3.00089445459363	4.11764964764527	0.728788195059221	0.46613123375573	0.999988794332409
CD5L	0.274649538564178	-24.732466311472	4.34936556302928	-5.68645379494063	1.2970445737697e-08	4.47313615076775e-05
KIRREL1	0.04875094878369	0.0767485547089171	4.36807413358801	0.0175703416109091	0.985981616989635	0.999988794332409
CD1D	0.506466629701567	-0.454328987741925	1.76153477843887	-0.257916558505059	0.796471305260679	0.999988794332409
AL365440.2	0.0651535746143183	0.0611337234960295	4.36811805594768	0.0139954375575516	0.988833620983011	0.999988794332409
MNDA	34.0908210984573	-0.225509543609264	0.336128340620558	-0.670903093719885	0.502282265387519	0.999988794332409
PYHIN1	3.12005165857183	-0.307446526367629	1.07962636187971	-0.28477122940231	0.775819415577875	0.999988794332409
IFI16	138.572673816683	-0.0269260801698458	0.256474014315943	-0.104985607378829	0.91638722924998	0.999988794332409
AIM2	1.12678247759139	-0.183276863626092	1.22704089819237	-0.149364918395212	0.881265692225368	0.999988794332409
CADM3	4.00307368448667	-0.524550282724773	0.715735590142644	-0.732882771164463	0.46362993207925	0.999988794332409
CADM3-AS1	0.225779407059077	0.0631566863406799	3.18003314089705	0.0198603862105865	0.984154746131466	0.999988794332409
ACKR1	0.131591902080934	-0.515437403588734	4.3630213803132	-0.118137721239343	0.905958535486797	0.999988794332409
FCER1A	0.161770186223655	-0.102998567264086	4.35678902929597	-0.0236409352326913	0.981139019672144	0.999988794332409
AL513323.1	0.108978137882873	0.18824986641325	4.35699639380093	0.0432063397346597	0.96553705143231	0.999988794332409
DUSP23	1.98351347715714	0.47405615129534	0.857132849768919	0.553071967108884	0.580214131394025	0.999988794332409
FCRL6	0.708294939461431	0.288951646827557	1.7673971248072	0.163489938266748	0.870132694668183	0.999988794332409
SLAMF8	1.25006394051831	3.17140608270544	1.30373166148649	2.43256045426515	0.0149924885026807	0.999988794332409
AL590560.2	0.236390118658458	0.55670768262148	4.36753691046028	0.127464906201058	0.898572447373139	0.999988794332409
VSIG8	0.0640459406659655	0.14228067319059	4.36501676697286	0.0325956762107152	0.973997017883928	0.999988794332409
AL590560.3	0.264214937271594	-0.519844547628527	3.06707906787313	-0.16949173338039	0.865409874100851	0.999988794332409
TAGLN2	2.81256814846728	0.81281656634704	0.994511523827478	0.81730231060454	0.413755686656659	0.999988794332409
LINC01133	0.0664229570727763	0.842416959011828	4.36578800520243	0.19295874147072	0.846991280325258	0.999988794332409
KCNJ10	0.879141988341192	0.00494385919222238	1.31039017730866	0.00377281459967617	0.996989736621562	0.999988794332409
PIGM	4.56078211972269	0.933219671061054	0.594022746264072	1.57101672777728	0.116178763314273	0.999988794332409
AL121987.1	0.10855194018078	-0.557529204696286	4.36132831361389	-0.127834724791518	0.89827976909076	0.999988794332409
KCNJ9	1.12713197984911	-0.561410469726714	1.37030818480452	-0.409696501817802	0.682028596529146	0.999988794332409
IGSF8	3.03194770143583	-0.775706168126401	0.868297028606873	-0.893364992128295	0.371661743704346	0.999988794332409
ATP1A2	4.73290865216175	0.182784765337464	0.742089387890734	0.246310981291619	0.805441509925136	0.999988794332409
ATP1A4	0.0498308632088695	-0.212253510758506	4.36394794971765	-0.0486379565485511	0.961207820795312	0.999988794332409
CASQ1	0.360044377333861	0.82113052380567	2.16989509706191	0.378419456736642	0.70511901659151	0.999988794332409
AL121987.2	0.113591188317232	0.563739381600045	4.36861044813988	0.12904317935697	0.897323482251684	0.999988794332409
PEA15	8.41545311474776	-0.0391070085177504	0.499018941720078	-0.0783677837617782	0.937535499527025	0.999988794332409
DCAF8	22.2876569701647	0.197283762086422	0.272872539996614	0.722988696806466	0.469686828588276	0.999988794332409
AL139011.1	0.207576024962803	-0.750689767793852	3.92710403025698	-0.191156068698473	0.84840332097943	0.999988794332409
PEX19	1.83246736724303	0.315123144935899	0.881627342595888	0.357433497931271	0.72076730306574	0.999988794332409
COPA	42.1029309257298	0.28245440313247	0.284376549979109	0.99324083913818	0.320592600616735	0.999988794332409
NCSTN	5.41315518761471	0.0131045904696603	0.518501526533901	0.0252739669972861	0.979836438623277	0.999988794332409
VANGL2	0.237366441698004	0.592776588848193	3.13135658654335	0.189303444837801	0.849854995550471	0.999988794332409
SLAMF6	2.73448506339447	-0.83268160209994	1.3062091841048	-0.637479518772953	0.523812546668949	0.999988794332409
AL138930.1	1.56598954484282	-0.468593066238741	1.03673443544971	-0.45198948758317	0.651276555643954	0.999988794332409
CD84	36.4537265926881	-0.319434481780906	0.316677615875445	-1.0087055913246	0.313115849464126	0.999988794332409
SLAMF1	0.802205476795523	1.37224805750359	1.95884165966873	0.700540572399128	0.4835897766112	0.999988794332409
AL121985.1	0.197310696912111	-0.0905979348268161	3.27745456411726	-0.0276427736996615	0.977947066208459	0.999988794332409
CD48	3.53454865167272	-0.106438029535327	0.887279096707287	-0.119960032790495	0.904514808476358	0.999988794332409
SLAMF7	0.383003822575928	-1.79569139596839	2.41968157451991	-0.742118886583111	0.458015307767741	0.999988794332409
LY9	0.710973771228156	0.516352263347626	1.40941905753534	0.366358224395359	0.714097788123471	0.999988794332409
CD244	0.86672632252106	-2.28767361338329	1.68494197647425	-1.35771655364077	0.174553642075844	0.999988794332409
F11R	3.02140949729696	-0.561585404231688	0.773112006536151	-0.726395916094764	0.467596094069104	0.999988794332409
TSTD1	1.56643994247563	-0.794226093440107	0.95136924692942	-0.83482422414168	0.403816684558876	0.999988794332409
USF1	4.42019042027968	1.1326137838251	0.675408637363414	1.67693115126048	0.0935559457704845	0.999988794332409
ARHGAP30	8.94197517407472	0.403611140818283	0.462660984699532	0.872369087011738	0.383007059071806	0.999988794332409
KLHDC9	0.589250955376569	-0.439946400964294	1.90125749356558	-0.231397589465501	0.817005937681037	0.999988794332409
PFDN2	16.2448847066561	-0.149469527173154	0.489309128010787	-0.305470547383409	0.760007798430484	0.999988794332409
NIT1	3.07325135657137	-0.203164296312698	0.773466617423734	-0.262667181409068	0.792807114206475	0.999988794332409
DEDD	3.20005376743968	1.06122141404744	0.64580816907022	1.64324557178535	0.100332134512396	0.999988794332409
UFC1	4.58405525248187	0.225107795196808	0.587088470775375	0.383430788377612	0.701400378656701	0.999988794332409
AL590714.1	0.156255365468659	1.34640604964844	4.22198627187573	0.318903464612704	0.749799717010967	0.999988794332409
USP21	0.882478971132576	0.142004965483386	1.36487634142524	0.10404236718991	0.917135726837938	0.999988794332409
PPOX	2.15612735767749	0.811688213759218	1.00565435406825	0.807124446362344	0.419594789031756	0.999988794332409
B4GALT3	1.42817754289153	0.163359204938132	1.00245967410183	0.162958380430111	0.870551204165096	0.999988794332409
ADAMTS4	0.857065480918626	-1.92910348447253	1.5142568156467	-1.27396057560332	0.202677388524625	0.999988794332409
NDUFS2	8.37146079314166	0.92140370925878	0.408730788112334	2.25430463292025	0.0241770100813999	0.999988794332409
FCER1G	33.8779166366364	0.154462905180627	0.618268993011196	0.249831233535319	0.802717864609009	0.999988794332409
TOMM40L	1.26933736508108	-0.16941125322318	1.28352704598563	-0.13198884569907	0.894993114401122	0.999988794332409
NR1I3	0.160559155814005	-0.258736483537188	4.36111199089986	-0.0593280989062152	0.952690780836369	0.999988794332409
PCP4L1	0.66242141978782	-1.05905502186555	2.05779038426115	-0.514656414941797	0.606793135323641	0.999988794332409
MPZ	0.944881083664224	-1.25598189021427	1.44735331914958	-0.867778360402173	0.385515678582087	0.999988794332409
SDHC	14.9842798114478	0.0921677075807484	0.31588910544198	0.291772352996444	0.770460685015932	0.999988794332409
AL592295.4	3.21459209534589	0.829101914755945	0.681642792767414	1.21632902680575	0.223859608358128	0.999988794332409
AL592295.5	0.918328984782737	0.355544477641522	1.2418613246596	0.286299662113223	0.774648616894848	0.999988794332409
AL592295.3	1.13397128540599	-0.82574173969613	1.15472272369042	-0.715099584302897	0.474547510804016	0.999988794332409
FCGR2A	34.8024018884019	0.592301775304587	0.456704570674082	1.29690354189004	0.194664377690893	0.999988794332409
HSPA6	4.15567010213458	1.24483875592499	1.04122994118453	1.19554644626222	0.231873600825521	0.999988794332409
FCGR3A	52.6697970454354	0.570314304491212	0.501972205707571	1.13614717708784	0.255894973436282	0.999988794332409
FCGR3B	0.157796973377742	0.396614959729885	4.36011395310905	0.0909643564354716	0.927520913043201	0.999988794332409
FCGR2B	1.76865412256218	0.566636445309614	1.2805394822928	0.442498222932613	0.658128715957219	0.999988794332409
FCRLA	0.0504723713677509	0.537684434403273	4.3686124925965	0.12307899483291	0.902044544495796	0.999988794332409
FCRLB	0.228338694252591	-0.647644180756882	3.900917411222	-0.166023556123943	0.868138412323511	0.999988794332409
DUSP12	5.49522174175272	-0.827102877856841	0.589182959871517	-1.40381330450766	0.160374451090633	0.999988794332409
AL359541.1	0.0623804589182761	0.750593088385027	4.3594758296136	0.172175077399513	0.863299890627474	0.999988794332409
ATF6	122.665871260603	0.355041890609965	0.314909370731482	1.1274414914528	0.259555864802744	0.999988794332409
OLFML2B	7.3016338054554	-0.0137662341417615	0.469176227351005	-0.029341286576872	0.976592399138295	0.999988794332409
NOS1AP	23.053810166508	-0.866911632320937	0.684391403337715	-1.26668983288377	0.205266216840043	0.999988794332409
AL450163.1	0.567501394287569	-1.30808854740706	1.78664256981587	-0.732148986879826	0.464077636829588	0.999988794332409
C1orf226	0.181964230080273	0.0794009123606648	4.07138455317454	0.0195021893224884	0.984440490549328	0.999988794332409
SH2D1B	0.748341782675328	1.31253106562355	1.46153989906997	0.898046687920568	0.369160659339081	0.999988794332409
UHMK1	22.2398642034889	0.303510756362291	0.304139199109331	0.997933700263299	0.318311509067804	0.999988794332409
UAP1	4.01285480074073	0.19009408605261	0.732389049836381	0.259553424638282	0.795208266964345	0.999988794332409
DDR2	1.45083344010463	-0.268597370480276	1.15793837692606	-0.231961713880934	0.816567750695797	0.999988794332409
HSD17B7	5.28665574819027	0.156372521229415	0.60083979259855	0.260256599439137	0.794665847928677	0.999988794332409
CCDC190	0.131796958468994	2.1006208950548	4.34228924536019	0.483758859983672	0.628557015077854	0.999988794332409
RGS4	12.3531608025896	-0.832826343628253	0.707159263685837	-1.17770689913248	0.238913475513751	0.999988794332409
RGS5	5.54799527520839	-0.479915511436234	1.05151540311666	-0.456403691295227	0.648099711837758	0.999988794332409
AL499616.1	0.151968515632911	0.53332787422706	4.3686117132867	0.122081775453972	0.902834254990536	0.999988794332409
AL592435.1	0.159204102813978	0.518494890145107	4.36860003476343	0.118686738547624	0.905523543384705	0.999988794332409
NUF2	1.93798838754549	-0.596732470340842	1.14164704682073	-0.522694358122877	0.601186965034727	0.999988794332409
PBX1	20.1143177101135	-0.417514162071598	0.556482960895024	-0.750273038728958	0.453090277228576	0.999988794332409
RXRG	0.131339933864224	1.80481048440152	4.3500914786632	0.414890236964888	0.678222257193086	0.999988794332409
LRRC52-AS1	0.065898479234497	1.27714795834577	4.3686124925965	0.292346359515785	0.770021816414458	0.999988794332409
AL356441.1	0.188192625200274	0.113232731158943	3.31243395734311	0.0341841475534705	0.972730307573147	0.999988794332409
MGST3	31.0135033976926	-1.00234127972561	0.416471828529905	-2.4067444928118	0.0160954263239339	0.999988794332409
ALDH9A1	7.5338592591734	-0.301112493671171	0.494960457972792	-0.608356665307035	0.542950946029075	0.999988794332409
TMCO1	13.1456043142954	-0.44088266264087	0.364785010253579	-1.20860959263209	0.226812869314551	0.999988794332409
TMCO1-AS1	0.825274133869314	0.419752441967788	1.32693407582117	0.316332551568566	0.751750106140185	0.999988794332409
UCK2	13.3236434471433	-0.404425467001314	0.375926951148053	-1.07580865316048	0.282012841507832	0.999988794332409
AL358115.1	0.0709562753847233	-0.542590335156817	4.35998812634626	-0.12444766348745	0.900960836628027	0.999988794332409
FAM78B	1.18587509510551	-0.0545640847146639	1.22458512752809	-0.0445572002207845	0.964460258029607	0.999988794332409
AL596087.2	0.185761275191299	-0.772728717343213	3.34466570153956	-0.231033169320188	0.817289033610524	0.999988794332409
LINC01675	0.183615445270101	-0.485080694145117	4.35980700166567	-0.111261965027303	0.911408615600954	0.999988794332409
POGK	7.79699832537705	0.488994619988916	0.396359218943419	1.23371577250666	0.217308834503549	0.999988794332409
TADA1	4.65372298655361	-0.0406668726997665	0.620507046338041	-0.0655381319837776	0.947745546649623	0.999988794332409
ILDR2	1.93455777134063	0.54056582102248	1.0161991931794	0.531948681568228	0.594761539110025	0.999988794332409
MAEL	0.179695189820306	-0.348576239569281	3.34958010759827	-0.104065652521211	0.917117248139493	0.999988794332409
GPA33	0.111946502991077	0.779773610194806	4.3686067941941	0.178494803247371	0.858334402072456	0.999988794332409
DUSP27	2.29515361525963	-2.42421859412935	1.21982143112704	-1.98735530649722	0.0468830367723606	0.999988794332409
AL451050.2	0.10683404428594	0.553220999931211	4.36860805202482	0.126635530892911	0.899228873733085	0.999988794332409
POU2F1	71.4842191791685	-0.129196040024736	0.222054328035575	-0.581821760321814	0.560686745202768	0.999988794332409
AL136984.1	0.552037693090104	2.73330362692031	1.78477875788726	1.53145235219847	0.125657633855503	0.999988794332409
CD247	8.25355021466961	-1.53144959929569	0.863717117711891	-1.77309163832797	0.0762135233223594	0.999988794332409
CREG1	22.945053242716	-0.119079001480803	0.342667392475502	-0.347506077600648	0.728211153409818	0.999988794332409
AL031733.2	0.207477381980326	0.893926312189572	2.70874009340255	0.330015535402172	0.741388223577882	0.999988794332409
RCSD1	57.2714218500501	0.0651819751911593	0.243362999807607	0.267838476854286	0.788823652142041	0.999988794332409
MPZL1	59.0250954248107	0.375762298188416	0.300233780846604	1.25156568700842	0.210728164278853	0.999988794332409
ADCY10	0.930015285335675	0.367461521658951	1.31256115966356	0.279957637747821	0.779510005934121	0.999988794332409
MPC2	13.0119521547903	0.531439835164508	0.566556175892163	0.938017901451068	0.348235210506532	0.999988794332409
DCAF6	109.250869809686	0.466303247189689	0.364729924582165	1.278489138844	0.201077011942638	0.999988794332409
GPR161	2.8255659300175	0.961745362152051	0.649384345285102	1.48101100547752	0.138603640820543	0.999988794332409
TIPRL	10.8950514224431	-0.403215527046117	0.406481695360905	-0.991964783772395	0.32121470464625	0.999988794332409
SFT2D2	29.8324046681781	0.271411854108448	0.240283487149879	1.12954850675674	0.258666519218554	0.999988794332409
TBX19	4.64228121355108	-0.544932741862448	0.698340614051344	-0.78032514635098	0.435199515028663	0.999988794332409
AL023755.1	0.20997725934494	0.401656994078471	3.23288684169328	0.124240969061601	0.901124484891568	0.999988794332409
XCL2	0.123431205010939	-0.520977521706957	4.36369968342477	-0.119388949630484	0.904967215595424	0.999988794332409
XCL1	0.183396345992816	1.48306742826597	4.06625109537635	0.364725983093454	0.715315961054303	0.999988794332409
DPT	0.137756144506201	-0.634069890337024	4.36021672454196	-0.145421645389343	0.884377975766562	0.999988794332409
AL031275.1	0.165571797633009	-0.623995379182031	4.35948687522462	-0.14313505167965	0.886183522707556	0.999988794332409
AL135926.2	0.0410255187758212	0.555998392722923	4.36861244611609	0.127271164375598	0.898725782180468	0.999988794332409
LINC00970	0.971342343949687	-1.18986241955694	1.39414150679548	-0.853473204661923	0.393396940878815	0.999988794332409
ATP1B1	46.8230209798662	-0.962722484427276	0.457248849102795	-2.10546726649244	0.0352506537830361	0.999988794332409
NME7	15.4335085188578	-0.722986830833308	0.440454698618626	-1.64145559827327	0.100702876827518	0.999988794332409
Z99758.1	0.0623804589182761	0.750593088385027	4.3594758296136	0.172175077399513	0.863299890627474	0.999988794332409
BLZF1	9.09624475070497	-0.32498488916038	0.416337469635428	-0.780580449424738	0.435049294151506	0.999988794332409
CCDC181	0.823960520494173	-1.31523944695771	1.72784714193021	-0.761201274719493	0.446536856998461	0.999988794332409
SLC19A2	3.16538585226276	0.344465890204458	0.824318181635435	0.417879767641474	0.676035025854218	0.999988794332409
Z99572.1	0.707046900286859	0.37040551225528	1.56177976353353	0.237168851142774	0.812525800170592	0.999988794332409
F5	0.387013607985917	0.34149170081702	2.84919445417764	0.119855526293162	0.904597595303315	0.999988794332409
C1orf112	19.8021637878233	-0.916542996594548	0.451339044515017	-2.03071949509578	0.0422834575795558	0.999988794332409
SELL	3.00562593748818	0.449063932849596	0.809889109587204	0.554475825805932	0.579253245406409	0.999988794332409
METTL18	1.38687482537281	1.83789096943129	1.21238996839831	1.51592393317088	0.129538587772812	0.999988794332409
SCYL3	8.82990116648065	0.480153550896001	0.444908750671696	1.07921804228641	0.280490538459734	0.999988794332409
KIFAP3	27.9427954051536	-0.209168785736533	0.319512203787084	-0.654650380352665	0.512692879209558	0.999988794332409
METTL11B	0.065898479234497	1.27714795834577	4.3686124925965	0.292346359515785	0.770021816414458	0.999988794332409
GORAB-AS1	0.200461204311798	-0.00709673894876025	4.36612479844584	-0.00162540909304434	0.998703111750725	0.999988794332409
GORAB	3.32583664215796	0.115180800198006	0.689628271576406	0.167018675053325	0.867355354749509	0.999988794332409
PRRX1	0.935259010372537	1.80574358561555	1.18767010553284	1.52040838377878	0.128408368691848	0.999988794332409
Z97200.1	0.090762099215123	0.55375692074806	4.3686124925965	0.126758077464301	0.899131877345251	0.999988794332409
BX284613.2	0.893030683177528	0.491539764267939	1.71878162489957	0.285981509894638	0.774892283366087	0.999988794332409
MROH9	0.12698323476855	0.613663679538391	4.35488469504926	0.140913875454847	0.887937980498887	0.999988794332409
FMO2	0.154179555926745	0.865855738754011	4.3638464859268	0.198415719147398	0.842719819828509	0.999988794332409
FMO1	0.0564555823700248	0.0642508318258155	4.3686124925965	0.0147073772129484	0.988265633830891	0.999988794332409
FMO4	3.26234069548908	-0.495580213618726	0.724434483317419	-0.684092523245587	0.493916742838116	0.999988794332409
PRRC2C	88.0363546147494	-0.00513769864902093	0.165626052024056	-0.0310198702814864	0.975253693104106	0.999988794332409
MYOCOS	2.02868821823635	2.48661475408275	1.46246525376396	1.70028980017331	0.0890764280654689	0.999988794332409
VAMP4	9.74987883046878	-0.563481648373593	0.460860800692985	-1.22267211167949	0.221453564446791	0.999988794332409
EEF1AKNMT	1.60027862659509	0.397020359551236	0.974886664292591	0.407247707957239	0.683826065072925	0.999988794332409
DNM3	43.0204396603943	-0.413610529797168	0.336426778079369	-1.22942214100327	0.218913573101217	0.999988794332409
DNM3-IT1	0.0484926886788875	0.0074025307683603	4.36587831380743	0.00169554216500932	0.998647153732557	0.999988794332409
DNM3OS	0.167264837639527	-0.560738110472271	4.19269966182827	-0.133741540224647	0.893606955870012	0.999988794332409
PIGC	6.70174208959886	-0.813346965980295	0.538473877736245	-1.51046689469807	0.130924330561875	0.999988794332409
C1orf105	0.34458240178537	-0.401278239371522	2.06447385314023	-0.194373127448984	0.845883729826094	0.999988794332409
SUCO	29.6532474604892	-0.244782375392253	0.291227762165489	-0.840518683974768	0.400617630194793	0.999988794332409
FASLG	0.20489392360672	-0.392780847164098	3.24457294254099	-0.121057795315427	0.903645257710065	0.999988794332409
AL031599.1	1.0022848053175	0.0459049835506639	1.37500182342213	0.0333853983090835	0.973367253633943	0.999988794332409
TNFSF18	0.354547326091531	0.214557909947181	2.98958461290945	0.0717684687767957	0.942786166361667	0.999988794332409
TNFSF4	0.373963803012363	0.425957343727353	2.22918530202521	0.191082070808726	0.848461294245449	0.999988794332409
AL645568.1	18.9168678987995	0.482293447014794	0.326854008783502	1.47556228179612	0.140061436968519	0.999988794332409
PRDX6	8.1456176653539	-0.555053049804422	0.538267244073302	-1.03118489173537	0.302454124187282	0.999988794332409
SLC9C2	0.901334386068609	-1.72218907101191	2.37345941317869	-0.725602915916494	0.468082233027366	0.999988794332409
AL139142.1	0.177526031842708	0.745258628291228	4.08084795138128	0.182623473643259	0.855093464778832	0.999988794332409
ANKRD45	0.309938623992669	0.580295448334122	2.96604296170863	0.195646339525654	0.844886987422604	0.999988794332409
KLHL20	16.0512858127161	0.188655957266505	0.332900054933241	0.566704494249295	0.570914966921544	0.999988794332409
CENPL	0.898789813476046	-0.808085585489131	1.29082366936524	-0.626023216545528	0.531299713438138	0.999988794332409
DARS2	3.00890463003374	-0.195946400209705	0.778315723976762	-0.251756959513201	0.801228927238844	0.999988794332409
GAS5	15.3304791619924	-0.0431969560450506	0.385640856079487	-0.112013432612407	0.910812755916316	0.999988794332409
ZBTB37	14.8927246434003	0.354237627669674	0.3923454246176	0.902871820195004	0.366593928149846	0.999988794332409
RC3H1	54.3441639157571	-0.154045681545843	0.198613425878748	-0.775605580862832	0.43798190417908	0.999988794332409
RC3H1-IT1	0.226431107317114	-0.184757120220776	3.87585559083472	-0.047668731687959	0.961980254260051	0.999988794332409
LINC02776	0.043402535182632	1.26951608028013	4.36824478728601	0.29062384140539	0.77133902394713	0.999988794332409
RABGAP1L-DT	0.176547705637014	0.865952228750208	4.1146319151008	0.210456790939705	0.833311172238717	0.999988794332409
RABGAP1L	191.93753989912	-0.136548218432828	0.152905507798401	-0.893023543748731	0.371844564635571	0.999988794332409
GPR52	0.503841012925117	0.787727586579774	1.62781533468365	0.483917045008585	0.628444743082619	0.999988794332409
RABGAP1L-IT1	0.232876182180708	-0.798556274950951	3.14918076825344	-0.253575876939524	0.799823235022311	0.999988794332409
Z99127.1	0.868498028270062	-2.52245194116937	1.4566337650379	-1.73169948528808	0.0833270823430738	0.999988794332409
Z99127.4	0.393453302152228	1.72798478009959	2.15232552498168	0.802845461824041	0.422064061882023	0.999988794332409
CACYBP	12.0404458583171	-0.619254985747558	0.498792935536258	-1.24150712977077	0.214418465963562	0.999988794332409
MRPS14	4.10262294857601	-0.61324308797422	0.69215343171603	-0.88599298923337	0.375621305076619	0.999988794332409
TNN	0.0545605726557343	0.145778450667066	4.36426838269096	0.0334027236375368	0.973353437727504	0.999988794332409
KIAA0040	2.2936407265845	1.73272357125881	0.852380990448291	2.03280409895993	0.0420723188640828	0.999988794332409
Z94057.1	0.0504723713677509	0.537684434403273	4.3686124925965	0.12307899483291	0.902044544495796	0.999988794332409
TNR	4.71613875763051	0.361672390018104	0.661293452203054	0.546916635592288	0.584436006215992	0.999988794332409
LINC02803	0.563226289881839	-0.856971359075127	1.67637470731398	-0.511205135305481	0.609207423186809	0.999988794332409
COP1	148.19644080084	0.213070298305866	0.164001379536122	1.29919820740859	0.193875916544882	0.999988794332409
AL590723.1	0.244934918450884	-0.863698208544686	2.62253192514121	-0.329337538378367	0.741900573697676	0.999988794332409
AL591043.2	2.97773137636188	0.169662058241528	0.812685379885185	0.208767208615833	0.834629970997656	0.999988794332409
PAPPA2	1.57355949891222	-2.54009657872859	1.5509510215548	-1.63776711412988	0.101470284177938	0.999988794332409
ASTN1	20.2710566569801	-0.168949637644349	0.585161362970881	-0.288723159688102	0.772793238256762	0.999988794332409
BRINP2	10.4581118387117	-0.520438330155346	0.653987779216018	-0.795792133576612	0.426152864733805	0.999988794332409
LINC01645	6.18199238997203	-2.04397613826351	1.05124406966075	-1.94434023197214	0.051854436110047	0.999988794332409
AL136114.1	2.34907169380678	0.761931201544357	1.01669220232699	0.749421702852115	0.453603074113011	0.999988794332409
SEC16B	2.4639316516595	-0.930643696855871	0.826864772071609	-1.12550894449676	0.260373429106821	0.999988794332409
RASAL2-AS1	0.290336940870372	-0.303220397058484	2.5477692465105	-0.119014073772098	0.905264205773631	0.999988794332409
RASAL2	168.823127436679	-0.490452813144784	0.31445478401978	-1.55969264285047	0.118832531582965	0.999988794332409
CLEC20A	0.0759842578164554	0.541030783412215	4.3686124925965	0.123844992964952	0.901438006773915	0.999988794332409
TEX35	0.116370850602248	1.26621392639198	4.3686124925965	0.289843498030057	0.771935968886454	0.999988794332409
C1orf220	0.37464560446978	-0.649744956933102	2.40774420405223	-0.26985630609746	0.787270803105968	0.999988794332409
AL449106.1	0.0433983655664619	0.0636421363375958	4.3686124925965	0.0145680433880209	0.988376794229115	0.999988794332409
RALGPS2	43.4450185172213	-0.0895857943519912	0.408152256177948	-0.21949111635667	0.826267499279355	0.999988794332409
ANGPTL1	1.64847583585095	0.00301151159895724	0.998641799189101	0.00301560739937242	0.997593897061404	0.999988794332409
FAM20B	9.38159749270772	-0.232296077620144	0.419569155017312	-0.553653849055131	0.579815765478279	0.999988794332409
TOR3A	3.16421420830171	-1.02732439520175	0.813607367907259	-1.26267833321644	0.206704803704452	0.999988794332409
ABL2	43.524984385035	0.340591320096493	0.304505719615174	1.1185054931872	0.263351161737319	0.999988794332409
SOAT1	47.7057122525192	0.173583940409742	0.207072355974417	0.838276744343351	0.401875293805301	0.999988794332409
AXDND1	0.163081426419011	-0.319607400696887	4.20422707996063	-0.0760204895259558	0.939402797081473	0.999988794332409
TDRD5	0.0998454862321174	1.14124482866723	4.35228616815091	0.262217323166527	0.793153898581151	0.999988794332409
FAM163A	0.043402535182632	1.26951608028013	4.36824478728601	0.29062384140539	0.77133902394713	0.999988794332409
LINC02818	0.0460408437802886	-0.0982381519333104	4.3624591409999	-0.0225189849940448	0.982033968004299	0.999988794332409
TOR1AIP2	15.356495485418	0.342707638412977	0.313320513139183	1.09379253525204	0.274045978761886	0.999988794332409
AL353708.3	0.348917760629205	0.491692353526396	2.79999487662383	0.175604733291251	0.860604483513866	0.999988794332409
TOR1AIP1	15.6314517218664	-0.0222567728275004	0.40339104884406	-0.0551741861681822	0.955999694054529	0.999988794332409
AL353708.1	0.196327072197139	-0.708907147518017	4.00912789620249	-0.176823280741307	0.859647201806742	0.999988794332409
CEP350	103.495938775878	0.455608406680577	0.248543170485949	1.83311577537929	0.066785355587953	0.999988794332409
AL390718.1	0.0775430259304144	1.26203462149564	4.36688372535765	0.289001196475018	0.772580461952862	0.999988794332409
QSOX1	8.29414666636332	0.0350909788150059	0.434394077450557	0.080781439334886	0.935615769087051	0.999988794332409
LHX4	0.225397259088593	-0.753009956197563	3.20488001282226	-0.234957300487032	0.81424187480044	0.999988794332409
ACBD6	54.2494213990862	0.119851075391273	0.197227309932713	0.607679917310447	0.543399785133817	0.999988794332409
XPR1	66.3935375299347	0.135326084916482	0.278240031472067	0.486364539999944	0.626708727293659	0.999988794332409
KIAA1614	0.59376742067204	0.36479926474603	1.64098917332867	0.22230449211682	0.824076855389729	0.999988794332409
AL162431.1	1.44858073916043	-0.414529443735185	1.29567502923375	-0.319933188787571	0.749018978072732	0.999988794332409
KIAA1614-AS1	0.0718132919321974	1.21086674568078	4.36228123808309	0.277576497156994	0.781337475946205	0.999988794332409
STX6	26.872355625572	0.502350037961662	0.323314114686811	1.55375226487801	0.120243520903468	0.999988794332409
MR1	8.24558183374007	-0.393059720839946	0.467977640397676	-0.839911326758972	0.400958106361134	0.999988794332409
IER5	4.96969196836754	-1.95953552685774	0.852526957968695	-2.2985027142446	0.0215331935819761	0.999988794332409
LINC01732	0.0734081202833222	-0.35129748012485	4.36188222536943	-0.0805380480201059	0.935809336559165	0.999988794332409
CACNA1E	3.71806381666617	-0.126906298289739	0.739079136239139	-0.171708673763288	0.863666566422613	0.999988794332409
AL161734.2	0.090762099215123	0.55375692074806	4.3686124925965	0.126758077464301	0.899131877345251	0.999988794332409
LINC01344	0.666540100513402	0.961099397006298	1.73498167004926	0.553953631670937	0.579610579464632	0.999988794332409
GLUL	52.2260055718563	0.553435274845947	0.479635162127984	1.1538671860306	0.248554624037085	0.999988794332409
RGSL1	0.112852830286027	0.756640467197389	4.36081924179104	0.173508789345423	0.862251519764626	0.999988794332409
RNASEL	2.84427207289551	-0.230585928632681	0.790346007344676	-0.291753139118625	0.770475376657311	0.999988794332409
RGS16	8.7259748833081	-1.07183538373565	0.939346788179664	-1.14104332630202	0.253851893603509	0.999988794332409
LINC01686	0.151593072547645	-0.622572547621212	4.35820919213987	-0.142850542544868	0.886408219192398	0.999988794332409
RGS8	0.247099630069089	-0.393607215514866	3.83885980225864	-0.102532323603817	0.918334157513885	0.999988794332409
NPL	76.5879596831456	-0.457569316400874	0.283150266012935	-1.6159946548663	0.106095468855411	0.999988794332409
AL355999.1	0.776259235296017	-2.64198740621215	1.43051885108037	-1.84687353418436	0.0647654712772793	0.999988794332409
DHX9	37.5032146708657	0.0156367009305722	0.316864805423409	0.0493481783490523	0.960641825490727	0.999988794332409
SHCBP1L	0.174131712497191	-0.348658287944517	4.14358469735667	-0.0841441199855135	0.932941846326317	0.999988794332409
LAMC1	1.26257669636063	0.878917820197027	1.11313170168626	0.789590143615145	0.429767166302286	0.999988794332409
LAMC2	0.0715131105690318	-0.434772693339861	4.36239546982589	-0.0996637504204115	0.920611280183469	0.999988794332409
NMNAT2	5.28090357138787	-0.159036194423739	0.705475675515165	-0.225431152261351	0.821643879271682	0.999988794332409
SMG7-AS1	0.0484926886788875	0.0074025307683603	4.36587831380743	0.00169554216500932	0.998647153732557	0.999988794332409
SMG7	33.2386468530467	0.189350587905292	0.275292150637698	0.687816879147019	0.491568105415537	0.999988794332409
NCF2	10.0244253328493	0.571933434867479	0.60484776121084	0.945582461481762	0.344361593203862	0.999988794332409
ARPC5	28.0449680037879	0.337509212389625	0.308502717702534	1.09402346567027	0.27394468673133	0.999988794332409
RGL1	57.2582742017871	0.934731801087683	0.52707165604372	1.77344349742485	0.0761552467289609	0.999988794332409
APOBEC4	0.0834805337992051	1.27743638331264	4.3686124925965	0.292412381614875	0.769971342567521	0.999988794332409
COLGALT2	2.31447989690058	-0.540973959733729	1.00753603115417	-0.536927656189155	0.591317586584754	0.999988794332409
TSEN15	15.827568654386	-0.142070462143035	0.347052198814257	-0.409363382881407	0.68227300743499	0.999988794332409
AL158011.1	0.552013683220685	-1.04105139277463	1.85266028332659	-0.561922443172015	0.574168861798879	0.999988794332409
AL445228.2	0.074746918771394	0.551693324355299	4.36861239121076	0.126285711560324	0.899505766228201	0.999988794332409
C1orf21	5.90082330249955	-0.063696305176109	0.662111316941398	-0.0962018070773235	0.9233602956336	0.999988794332409
AL713852.1	0.0504723713677509	0.537684434403273	4.3686124925965	0.12307899483291	0.902044544495796	0.999988794332409
EDEM3	34.9481845179038	0.267314604189221	0.261840670622742	1.02090558946958	0.307299170705258	0.999988794332409
NIBAN1	63.8446427868598	0.680742529786954	0.611453977827957	1.11331768942796	0.265572011774922	0.999988794332409
RNF2	16.9223937489813	-0.353165477793006	0.370667336296246	-0.952782841136961	0.340700109916353	0.999988794332409
TRMT1L	12.7191576888188	-0.161681638294782	0.378803705573263	-0.426821691329816	0.669509206059073	0.999988794332409
SWT1	12.2075629755027	-0.238186129059301	0.402389218662518	-0.591929698939242	0.553897665384017	0.999988794332409
IVNS1ABP	24.0086284456298	-0.416968317464323	0.328425303161152	-1.26959863765346	0.204227634939187	0.999988794332409
AL078644.2	0.0433983655664619	0.0636421363375958	4.3686124925965	0.0145680433880209	0.988376794229115	0.999988794332409
HMCN1	0.180538566774634	0.115262900848984	4.11794374517372	0.0279904020019879	0.977669806241973	0.999988794332409
PRG4	0.322196275356714	-0.470074113580865	2.45670722819953	-0.191343155661806	0.848256752318759	0.999988794332409
TPR	27.5725479188612	0.0160651837107857	0.258611313499554	0.0621209625108431	0.950466503566578	0.999988794332409
ODR4	19.8293300671588	-0.309279273020891	0.329488310291911	-0.938665389211789	0.347902568779956	0.999988794332409
AL096803.2	15.6153333957284	-0.0862323365475491	0.439921340811878	-0.196017625306394	0.84459637060434	0.999988794332409
PDC	0.784033763261915	1.37017721567585	2.00814086093728	0.682311307104391	0.495042124805751	0.999988794332409
AL096803.4	0.199657900651291	1.70293992263918	3.94843149121745	0.431295294454785	0.666253671386897	0.999988794332409
PTGS2	1.20428650133252	-0.488254898467708	1.19857819223509	-0.407361740461185	0.683742322824709	0.999988794332409
PACERR	0.386865577652915	0.0260967063497215	2.46074307400717	0.0106052137768388	0.991538422276807	0.999988794332409
PLA2G4A	78.3889158451631	-0.329303942735821	0.267926292095072	-1.22908408936204	0.219040279895099	0.999988794332409
ERVMER61-1	4.384702797465	1.15282247261196	1.06429023636401	1.08318429806366	0.278726627829007	0.999988794332409
AL929288.1	0.043402535182632	1.26951608028013	4.36824478728601	0.29062384140539	0.77133902394713	0.999988794332409
LINC01035	0.181524425216566	0.788633633033727	4.3684578823744	0.180529068671043	0.856737235774198	0.999988794332409
BRINP3	5.4946185908761	0.561842407106629	0.839327009294706	0.669396315005697	0.503242701659613	0.999988794332409
AL354771.1	0.111946502991077	0.779773610194806	4.3686067941941	0.178494803247371	0.858334402072456	0.999988794332409
LINC01351	0.128525528123365	-0.508449215109832	4.36028540909519	-0.116609159127347	0.907169779312256	0.999988794332409
AL391645.1	0.0484926886788875	0.0074025307683603	4.36587831380743	0.00169554216500932	0.998647153732557	0.999988794332409
LINC01720	0.0918984941432448	-0.321275730988805	4.3616896558449	-0.0736585489429029	0.941282082299733	0.999988794332409
AL138927.1	1.04461779958455	3.40529748991594	1.75011057761069	1.9457613327296	0.0516834154034811	0.999988794332409
LINC02770	0.137281504380386	0.127911695891524	4.36585358039745	0.0292982101978508	0.976626754346188	0.999988794332409
RGS18	22.95164087908	0.210232089366547	0.293373041631747	0.716603298644045	0.473618908541546	0.999988794332409
AL390957.1	8.10536926121447	0.920691013805933	0.560169576494805	1.64359339107105	0.100260220012574	0.999988794332409
AL136987.1	0.424107463718663	1.42442968487143	2.86475143188803	0.49722627555601	0.619029494292413	0.999988794332409
RGS1	99.1044745905584	1.12798385807541	0.923658074951479	1.22121365975679	0.222005133647633	0.999988794332409
RGS13	0.166798168655387	0.78864099122265	4.36800776643002	0.180549356455748	0.856721310133865	0.999988794332409
AL136454.1	0.286366353753517	0.659635480238412	2.56573859227143	0.257093798341491	0.79710636489289	0.999988794332409
RGS2	5.33569259589322	-0.866741418667236	0.688345964061732	-1.25916539635512	0.207970597429951	0.999988794332409
UCHL5	20.5661394218701	0.279986210257058	0.28463544119394	0.983666015316362	0.325279754760128	0.999988794332409
RO60	19.3622472832128	0.228779622718762	0.297499033341819	0.76900963390997	0.441887591420625	0.999988794332409
GLRX2	4.22798554848991	0.0433962474920236	0.795730476752894	0.0545363647112135	0.95650783683703	0.999988794332409
CDC73	62.8566700627733	0.144168625360093	0.307485678717761	0.468862894562397	0.639167640239049	0.999988794332409
B3GALT2	3.40400233753579	-0.343361951055937	0.810503267281884	-0.423640428011403	0.671828066701646	0.999988794332409
LINC01031	0.214639667835806	2.1556073515319	4.34326172422619	0.496310719547059	0.619675204424893	0.999988794332409
AL136456.1	1.958351073273	0.0709096061334421	1.26259074879762	0.0561619877232349	0.955212762746542	0.999988794332409
AL353709.1	0.23799012271284	0.882823267682168	3.12487702575098	0.282514563103489	0.777548981458892	0.999988794332409
KCNT2	2.87589804688794	0.345226186855485	0.90584558641918	0.381109310495367	0.703122139066266	0.999988794332409
CFH	1.00513820763386	0.0350500014498174	1.72168756824648	0.0203579337484068	0.983757840894915	0.999988794332409
CFHR3	0.0433983655664619	0.0636421363375958	4.3686124925965	0.0145680433880209	0.988376794229115	0.999988794332409
ASPM	0.456489821335138	0.12493547650666	2.86471066460066	0.0436119005142447	0.965213765485774	0.999988794332409
ZBTB41	15.2254640011883	-0.102734451322207	0.3318987126534	-0.309535552280048	0.756914172297516	0.999988794332409
CRB1	2.12090368684028	-0.0764888190594335	0.85132276482913	-0.0898470265561214	0.928408777491378	0.999988794332409
DENND1B	26.8683443630467	-0.434715025477351	0.306442047454623	-1.4185880465432	0.156019152826872	0.999988794332409
AL365258.1	0.065940950380256	0.0919699444022279	4.36709040667686	0.0210597756945024	0.98319797211809	0.999988794332409
C1orf53	0.430577219296722	0.277559508923514	2.39889919110067	0.11570286486118	0.907888035673519	0.999988794332409
NEK7	69.9753342634854	0.0361694957202151	0.254069762550555	0.142360489328273	0.886795269416042	0.999988794332409
AL450352.1	0.301936918227379	-0.891647521904454	3.66411232245638	-0.243346121361996	0.807737278281612	0.999988794332409
PTPRC	325.608951967474	0.173371328868765	0.248264749132225	0.698332443388601	0.484969314230692	0.999988794332409
AL157402.2	2.90674407323704	0.786138781467686	0.673501617264526	1.16724111912402	0.243113009630014	0.999988794332409
MIR181A1HG	33.3206775486625	1.85189975456026	0.708966504635087	2.61211177460839	0.00899848286777767	0.999988794332409
LINC01222	0.0410255187758212	0.555998392722923	4.36861244611609	0.127271164375598	0.898725782180468	0.999988794332409
LINC01221	0.065898479234497	1.27714795834577	4.3686124925965	0.292346359515785	0.770021816414458	0.999988794332409
AC105941.1	0.10617909339014	0.0625208314405526	4.36775676785186	0.0143141742463149	0.988579331376984	0.999988794332409
LINC02789	0.129094033441884	2.02899378377366	4.34539534698051	0.46692961669956	0.640550235019756	0.999988794332409
NR5A2	0.0460408437802886	-0.0982381519333104	4.3624591409999	-0.0225189849940448	0.982033968004299	0.999988794332409
LINC00862	3.68625678030535	1.12437799158962	0.759684208576329	1.48005971283349	0.138857311770634	0.999988794332409
AC104461.1	1.53834802050275	-0.227040566858084	1.05074908583516	-0.216074960158187	0.828929317574098	0.999988794332409
ZNF281	4.75472469114583	-0.121089616578957	0.637438843398151	-0.189962720083757	0.849338343621441	0.999988794332409
KIF14	0.303826448410959	0.564103760319351	4.36859979610267	0.129126902588468	0.89725723502061	0.999988794332409
DDX59	9.29141256205085	-0.678241667154658	0.43011085539751	-1.57689967282464	0.114818611849757	0.999988794332409
DDX59-AS1	0.69291074685184	-0.712535427510155	1.53854960393159	-0.463121517622409	0.643277267241131	0.999988794332409
CAMSAP2	52.683834010569	0.0101321641365777	0.183739838827529	0.0551440787214821	0.956023679804965	0.999988794332409
INAVA	0.0759842578164554	0.541030783412215	4.3686124925965	0.123844992964952	0.901438006773915	0.999988794332409
KIF21B	7.72331908745794	-0.776922646087619	0.539274944153301	-1.44068003624281	0.149675097448218	0.999988794332409
AL358473.1	0.391177484229198	1.07243318914244	1.89640662305679	0.565508038257008	0.571728258410898	0.999988794332409
ASCL5	0.084820635986107	0.542247739512942	4.36861231827277	0.124123566022295	0.901217439456488	0.999988794332409
TMEM9	2.43673687011695	0.456034809173464	0.882319501395363	0.516859038536786	0.605254563381882	0.999988794332409
TNNT2	0.659879877960604	1.0100033118185	2.30077092948121	0.438984732846152	0.660672598763837	0.999988794332409
TNNI1	0.0688780722531005	0.0421437729535418	4.36693330920377	0.00965065641481618	0.992300009768506	0.999988794332409
PHLDA3	0.939059055793396	0.199206872990896	1.41755639529665	0.140528358273329	0.888242548135609	0.999988794332409
CSRP1	1.90765908556345	1.03515910691798	1.04082582736245	0.994555553584952	0.319952473610184	0.999988794332409
AC096677.1	0.834579140202965	-0.220964945796627	1.36725385909085	-0.161612230477488	0.871611225404166	0.999988794332409
NAV1	13.2581430380832	-0.396862299234066	0.423553265127382	-0.936983212996154	0.348767193033734	0.999988794332409
IPO9-AS1	3.19144281461427	0.111383108398432	0.710664649980464	0.156730897479555	0.875456935338336	0.999988794332409
IPO9	16.5091890820126	-0.323358501646843	0.340669128350477	-0.949186394471808	0.342525820084787	0.999988794332409
SHISA4	0.784564408113165	-2.23413313926475	1.6259082519727	-1.37408315417189	0.169415868604295	0.999988794332409
AL513217.1	0.0965132151480395	-0.14153839366611	4.36327498241404	-0.032438568331488	0.974122305580201	0.999988794332409
LMOD1	0.0868009007490939	0.780459406794999	4.3686124925965	0.178651553123022	0.858211312066613	0.999988794332409
TIMM17A	6.46472223566016	0.797712339633849	0.519162138372492	1.53653797277008	0.124406492038463	0.999988794332409
RNPEP	8.71491103274203	0.155714060315165	0.412123755524964	0.377833255733622	0.705554467298957	0.999988794332409
ELF3-AS1	0.391063164075695	0.704299778301955	2.04227347521847	0.344860659871525	0.730199127177405	0.999988794332409
ELF3	0.0460408437802886	-0.0982381519333104	4.3624591409999	-0.0225189849940448	0.982033968004299	0.999988794332409
GPR37L1	0.941349376345235	-2.57658062109223	1.59596144298879	-1.61443788783958	0.106432479170767	0.999988794332409
ARL8A	6.76220307453868	-0.582286112631498	0.569031530653194	-1.02329322939818	0.306169224012477	0.999988794332409
PTPN7	1.37522250749873	0.760771391290756	1.21446856783567	0.626423286233374	0.531037339792929	0.999988794332409
LGR6	0.57493165964008	0.412691719448028	2.36199277460259	0.174721838223008	0.861298207304836	0.999988794332409
UBE2T	1.6383650068712	0.151867490695903	1.10523888735985	0.137406937479984	0.890709147746248	0.999988794332409
PPP1R12B	34.4840998504845	-0.0564782449255142	0.318887848160075	-0.177110056878565	0.859421942560388	0.999988794332409
SYT2	0.862685307501313	0.0988229573550788	2.31527497874568	0.0426830325824266	0.965954205280297	0.999988794332409
AC104463.2	0.0433983655664619	0.0636421363375958	4.3686124925965	0.0145680433880209	0.988376794229115	0.999988794332409
KDM5B	9.77179380573277	0.282030996850666	0.377799123579954	0.746510458198507	0.455359116386612	0.999988794332409
PCAT6	0.106923998010318	1.314744513329	4.36598345933319	0.301133645048165	0.763312586016031	0.999988794332409
RABIF	2.38721876119712	-1.27564772302993	1.00926078962859	-1.26394261635724	0.206250624173452	0.999988794332409
KLHL12	6.58435107982737	-0.193627518196192	0.480245973641579	-0.403184053221656	0.686812830088835	0.999988794332409
ADIPOR1	7.1417918140268	0.159863794951325	0.45042572322514	0.354917107767885	0.722651691619296	0.999988794332409
CYB5R1	3.52430714921358	0.817376665777819	0.689403161550337	1.18562941304141	0.235768681358659	0.999988794332409
TMEM183A	6.3797530175575	0.0525335020613188	0.498284299865377	0.105428772440777	0.916035586177035	0.999988794332409
PPFIA4	1.5286070609492	0.0943745465717837	0.987493854166267	0.095569755876064	0.923862286535005	0.999988794332409
ADORA1	1.35884335133994	-0.0966122579888627	1.19293248438486	-0.0809871968895885	0.935452134458799	0.999988794332409
AC105940.1	0.0808675624964734	1.8383360721262	4.35212614023632	0.422399538269444	0.672733414861501	0.999988794332409
MYBPH	0.193405569735354	-0.890616767410695	4.35547225068647	-0.204482250408167	0.83797666108704	0.999988794332409
CHI3L1	1.73871705660229	2.8712532546744	1.07133723225803	2.6800648462695	0.00736078992164117	0.999988794332409
CHIT1	1.42807717587848	0.970555978416759	1.32316412359411	0.733511407322953	0.463246572921345	0.999988794332409
LINC01353	0.668589110290904	0.594028837804857	1.6500428837161	0.36000812079928	0.718841060666945	0.999988794332409
LINC01136	0.323912224625774	0.139766504253178	2.95741433526279	0.0472596966162872	0.962306249609823	0.999988794332409
BTG2	26.1081620592934	-0.231747259039074	0.389690081818787	-0.594696323697664	0.552046479680776	0.999988794332409
PRELP	0.13925478789401	6.13068670586512e-05	4.36527340280221	1.40442216103341e-05	0.999988794332409	0.999988794332409
ATP2B4	18.5347191008876	0.584959762248307	0.358339280449941	1.63241875552637	0.102591300719405	0.999988794332409
LAX1	0.142264900775472	0.0698996823741808	4.3654379936559	0.0160120662521752	0.987224765452282	0.999988794332409
ZC3H11A	0.80206724026154	-0.306067872911461	1.24811433411571	-0.245224227096398	0.80628281847205	0.999988794332409
ZBED6	0.395452185470268	0.919836987948769	2.0682432413094	0.44474313735285	0.656505391427768	0.999988794332409
SNRPE	7.98582064152467	-0.414656064743138	0.581428128059472	-0.713168222746741	0.475741667423918	0.999988794332409
AL592146.2	0.185887848845377	0.037109542462916	4.36665994718656	0.00849838158037146	0.993219354164495	0.999988794332409
SOX13	0.642286660056271	1.08472648957666	1.7585688075961	0.616823456034934	0.537351178813391	0.999988794332409
GOLT1A	0.0749300546276827	1.62208695672223	4.35666267415191	0.372323284597193	0.709652164225732	0.999988794332409
PLEKHA6	3.43706043686656	-0.344497441866158	0.938158374372107	-0.367206061659604	0.713465318139555	0.999988794332409
AL606489.1	1.32546573371088	-0.126609879316534	1.02795835879822	-0.123166350302898	0.901975371212612	0.999988794332409
PPP1R15B	8.65323493526796	0.435155591504647	0.39482272790321	1.10215436131459	0.270394569357011	0.999988794332409
PIK3C2B	8.45079888790393	-0.476885018039436	0.446116682687241	-1.06896925523354	0.285083523273919	0.999988794332409
MDM4	48.8071334076225	-0.198220922020063	0.221173062878238	-0.896225423840104	0.370132379786631	0.999988794332409
AL512306.3	0.562721712009155	-0.600862628533799	1.52346494667138	-0.394405286348481	0.693281841513621	0.999988794332409
LRRN2	0.801078513852587	0.0430638683351882	1.61838161036741	0.026609217541351	0.978771421329078	0.999988794332409
NFASC	4.99777502650617	0.00221388755973365	0.658818409253835	0.00336039116186971	0.997318800819806	0.999988794332409
CNTN2	1.27900047850217	-0.997590927350179	1.25321804630541	-0.796023429674636	0.426018417373742	0.999988794332409
RBBP5	6.11921786405487	0.429842432834467	0.531082290342121	0.809370676920077	0.418301963681159	0.999988794332409
DSTYK	8.77152665732788	0.0323357960644323	0.440353418170204	0.0734314637519949	0.941462780718807	0.999988794332409
TMCC2	1.43361145635109	0.638416625166274	0.878116243989124	0.727029740693626	0.467207737026185	0.999988794332409
AC093422.2	0.113646263293206	-0.562565530005636	4.35966966491158	-0.12903856788357	0.897327131168239	0.999988794332409
NUAK2	2.00641947128862	-0.225837795648591	0.772999088466233	-0.292157906805159	0.770165893733712	0.999988794332409
LEMD1	0.043402535182632	1.26951608028013	4.36824478728601	0.29062384140539	0.77133902394713	0.999988794332409
BLACAT1	0.126243488479876	0.832774442085238	4.35725114719348	0.191123810391703	0.848428593483103	0.999988794332409
CDK18	3.83872986545565	-0.46408644260593	0.612888451353938	-0.757211922627538	0.448922908412043	0.999988794332409
MFSD4A	2.20977223098556	0.586739684805532	0.835747633044818	0.702053660227437	0.482645699793591	0.999988794332409
ELK4	23.0720548392951	-0.0727873124167986	0.299489752702365	-0.243037739221532	0.807976162075551	0.999988794332409
SLC45A3	0.203724803578012	1.36553709334804	4.36169893327836	0.313074587273651	0.754223995697193	0.999988794332409
NUCKS1	60.8983685410893	0.393030668700878	0.265783360065051	1.47876326269892	0.139203597658083	0.999988794332409
RAB29	9.04978157396769	-0.0314470367467678	0.419778148376744	-0.074913467669462	0.940283561017993	0.999988794332409
SLC41A1	2.06150452680567	-0.644021791422825	1.03660975549021	-0.621276992630912	0.534417388912528	0.999988794332409
AC119673.2	6.10458676427881	4.02824803319543	1.86295505923962	2.16228943001964	0.0305958739480131	0.999988794332409
PM20D1	0.446819285016586	0.521836798158302	1.83226950540041	0.28480351641516	0.775794678041191	0.999988794332409
SLC26A9	0.114391167913384	0.834111567638992	4.36448721031271	0.191113303223365	0.84843682527089	0.999988794332409
RAB7B	0.04875094878369	0.0767485547089171	4.36807413358801	0.0175703416109091	0.985981616989635	0.999988794332409
RHEX	0.345122074068064	0.856420614649953	2.94253735181925	0.291048341024613	0.771014348216202	0.999988794332409
AC244035.1	0.0498308632088695	-0.212253510758506	4.36394794971765	-0.0486379565485511	0.961207820795312	0.999988794332409
FAM72A	1.14902562442628	1.72174660202138	1.15468643274353	1.49109451120034	0.13593668319027	0.999988794332409
SRGAP2	403.191961207703	-0.161862045959124	0.169582541818778	-0.954473521997893	0.339844005898194	0.999988794332409
IKBKE	6.31531873524266	0.397796473560381	0.553769311377912	0.718343298169715	0.472545639188871	0.999988794332409
C1orf147	0.73354341465412	1.56484464797235	1.33510948934989	1.17207214873016	0.241168090692978	0.999988794332409
AC244034.2	0.0965132151480395	-0.14153839366611	4.36327498241404	-0.032438568331488	0.974122305580201	0.999988794332409
RASSF5	9.35775278281295	0.219608309724015	0.409013432258808	0.53692199914123	0.591321494354056	0.999988794332409
EIF2D	4.69061998326855	-0.701851994956438	0.551810784591736	-1.27190699158899	0.203406167423996	0.999988794332409
DYRK3	0.231762169804184	-0.177971071964581	3.86992036338293	-0.0459883034412123	0.963319572548616	0.999988794332409
MAPKAPK2	10.9047052411748	0.109058468849344	0.401694206761945	0.271496245187263	0.78600938720473	0.999988794332409
IL10	0.955185257154034	-1.22571766822279	1.27299138184644	-0.962864074103091	0.335615740654082	0.999988794332409
IL19	0.472632477891336	0.938821688783525	1.86809181056738	0.502556503632649	0.615276116845855	0.999988794332409
FCMR	0.973818590977673	1.49016994723075	1.67909765083434	0.887482599055682	0.374819130572611	0.999988794332409
FCAMR	0.0498308632088695	-0.212253510758506	4.36394794971765	-0.0486379565485511	0.961207820795312	0.999988794332409
PFKFB2	7.16484016841253	-0.797938709118543	0.49927481500298	-1.59819539287953	0.109999498755042	0.999988794332409
YOD1	3.14036846289663	1.11079178183838	0.774692892732582	1.43384790574271	0.151615670693233	0.999988794332409
C4BPA	0.151958644979582	1.45152570596939	4.3489253475662	0.333766526202091	0.738555744532649	0.999988794332409
AL596218.1	0.803323561096645	0.152294213882026	1.43406225223553	0.106197770455653	0.915425439863384	0.999988794332409
CD55	18.9303083604158	1.00526940717505	0.573987037601188	1.75137998129066	0.0798804789288038	0.999988794332409
AL391597.1	0.253652354982634	0.860259560891233	3.76141402613269	0.228706426603006	0.81909709946589	0.999988794332409
CR1	0.907222375916285	0.944501381600871	1.41940387712156	0.665421165057153	0.505781151357152	0.999988794332409
AL137789.1	0.0803891083986447	-0.0899616867750834	4.36236550657352	-0.0206222258633585	0.983547010559972	0.999988794332409
CR1L	0.299168991822632	1.53189212325961	2.95520647145767	0.518370590364875	0.604199729967482	0.999988794332409
CD46	33.264975584724	-0.471893325008252	0.257981864049176	-1.82917247593149	0.0673737743310745	0.999988794332409
MIR29B2CHG	38.7344034006237	-0.320399548023896	0.279481851911601	-1.14640555668437	0.251627384592433	0.999988794332409
CD34	0.0814241729288592	0.554682252223532	4.36861230569015	0.126969896482014	0.898964224804153	0.999988794332409
PLXNA2	10.0270418322052	-0.272904992307824	0.555395756522148	-0.491370323058888	0.623164550113619	0.999988794332409
AL606753.2	0.131976492759818	-0.327227590231369	4.35972566254928	-0.0750569222835063	0.940169422136742	0.999988794332409
LINC01717	0.0484926886788875	0.0074025307683603	4.36587831380743	0.00169554216500932	0.998647153732557	0.999988794332409
AC092810.4	0.043402535182632	1.26951608028013	4.36824478728601	0.29062384140539	0.77133902394713	0.999988794332409
AC092810.3	0.247254062506652	0.0436613557357672	3.08810836243784	0.0141385439276813	0.988719449916487	0.999988794332409
LINC01698	0.0894392093467505	-0.5327747622326	4.36099046010204	-0.122168293443167	0.902765736493063	0.999988794332409
MIR205HG	0.177135368774863	-0.927832478179628	4.09085725767067	-0.226806368381559	0.820574311491834	0.999988794332409
CAMK1G	1.17201308924901	-0.681679582195057	1.32197681555234	-0.515651692356073	0.606097699819378	0.999988794332409
LAMB3	0.179210594687912	0.0576124173110739	4.36789934444155	0.0131899599253333	0.989476239764126	0.999988794332409
HSD11B1-AS1	0.259170416036511	0.315196427740392	3.08442456775408	0.102189702103787	0.918606101495039	0.999988794332409
[truncated: 22,142 more rows]
