# Supplementary material for: Integrative analysis reveals generalizable human neurodegenerative disease-associated glial states
Source: bioRxiv. 2025 Sep 25:2025.09.25.678630. Preprint. [Version 1] doi: 10.1101/2025.09.25.678630 (PMC12485690; doi:10.1101/2025.09.25.678630)
Supplement: Supplement 10 [file media-10.zip › DAM_replication_DESeq_results/Prudencio_2015_CB_C9ALS.csv]

	baseMean	log2FoldChange	lfcSE	stat	pvalue	padj
ABCA4	21.3705137496621	0.834977693877652	0.715725163829816	1.1666177690466	0.243364764222195	0.748693883409785
ABCB10	1396.04214336973	-0.150367439035932	0.296699412516881	-0.50680059579618	0.612294738262415	0.941821919472503
ABCD3	3137.93629585378	-0.0818451222256212	0.240716124396739	-0.340006812716573	0.73385139745196	0.973402382805388
ABL2	2955.23312768775	0.0593423565131846	0.235229669025367	0.252274114736713	0.800829194652343	0.987405820373116
ACADM	3053.39466955418	-0.0814350596211902	0.230179392204147	-0.353789532770011	0.72349661846406	0.971159158756295
ACAP3	9577.92895547358	-0.981578895670586	0.500326657216378	-1.96187606938976	0.0497769145515893	0.508173324307292
ACBD3	2506.04974685397	0.407584217915199	0.338288157864745	1.20484329243993	0.22826380362596	0.736903750230149
ACBD6	1440.02652770032	-0.182611950132939	0.319284180016152	-0.571941742067209	0.567361443575075	0.924667017757113
ACOT11	180.405809779969	0.572316142924786	0.434951352302709	1.31581644681605	0.188235657701924	0.706184700194167
ACOT7	5686.42771969285	-0.0709689677340242	0.320567304757443	-0.221385545814546	0.824792245997232	0.987671404701693
ACP6	140.511474238098	0.662268803539918	0.388175312562291	1.7061074780062	0.0879880705314686	0.588564481305162
ACTA1	74.2033027015979	-0.355981548034109	0.499068903819293	-0.713291381830926	0.475665469275862	0.88535515331196
ACTL8	0.760670922593905	-19.3215153050823	5.77803556083803	-3.34395922310315	0.000825918760837923	0.106176117955443
ACTN2	542.689150056724	-0.538068204563634	0.380978131343654	-1.41233357060666	0.157851766143447	0.676333315189077
ADAM15	3307.61984546328	-0.0951099733005558	0.298476000417304	-0.318651996031778	0.749990419979561	0.976972666407754
ADAM30	0.133687965039004	-0.52315609284091	5.83599344746626	-0.0896430226576148	0.928570894875292	0.994623053325739
ADAMTS4	777.207006471674	0.365295545177022	0.778800311391879	0.469049048688953	0.6390345770977	0.950934515645039
ADAMTSL4	86.7805184850345	0.737160701775078	0.68204393907452	1.08081116119197	0.279781122638312	0.773485792138138
ADAR	14809.4539052806	0.0344830362135505	0.201041289763576	0.171522159722028	0.863813207689778	0.992589900237665
ADC	1218.18091568137	-0.243021549003145	0.208225717011514	-1.16710631372064	0.243167438444279	0.748612845022766
ADCK3	6550.120840133	-0.246811951980602	0.295466583279615	-0.835329495610108	0.403532214556197	0.851056453109168
ADCY10	83.7524089420179	1.61292850091691	0.697922001397862	2.31104406751241	0.0208304209328166	0.40681287767035
ADIPOR1	4233.41956876838	0.0866457617133845	0.183428999572005	0.472366757249699	0.636665028012893	0.950093259590669
ADORA1	2640.82158546059	-0.255957402737312	0.239438883423733	-1.06898845783685	0.285074870355891	0.777463221815488
ADORA3	144.41705904937	-0.332321943200352	0.857589397469272	-0.387507056618268	0.698380861804835	0.965634411696093
ADPRHL2	1629.84535320386	-0.264784797888657	0.32001319455619	-0.827418376469986	0.407999968403216	0.852930651199935
ADSS	1814.04746465877	-0.606146047435041	0.270637438621192	-2.2396976949056	0.0251105553253728	0.427792240270373
AGBL4	72.333537119071	-0.334870577292366	0.585961046861238	-0.571489485668263	0.567667885587078	0.924760640899452
AGL	2310.39471567039	-0.231086932780347	0.289260159036027	-0.79888960011104	0.424354429804114	0.862569552189159
AGMAT	26.4710405824826	-1.35955400589575	0.626255177294287	-2.17092657304593	0.0299367232713316	0.442073956737873
AGRN	966.325714857927	-0.373566265307182	0.332360544887591	-1.1239789772084	0.261021944550847	0.759089552936116
AGT	22789.9749200445	-0.180973334908019	0.212175445113967	-0.852941935909745	0.393691504521221	0.84551854117411
AGTRAP	364.662160443391	0.44199849246953	0.529880923508842	0.834146829711552	0.404198248832323	0.851806238391693
AHCTF1	3489.85311972329	0.117683076766616	0.229877388650534	0.511938461879439	0.608694078814215	0.940762825143912
AHCYL1	29362.544067898	0.769847470550157	0.351460606838832	2.19042320979996	0.0284935582847645	0.436923691215797
AHDC1	6147.32212262857	-0.366654373343786	0.38233821548201	-0.958979140710662	0.337569253615067	0.814124127946705
AIDA	5715.82784539055	0.319621524844891	0.250944938877927	1.27367193087872	0.202779708133147	0.718054147829451
AIM1L	9.94738766807953	-1.84705336384961	1.1217110928251	-1.64663911738422	0.0996322450858052	0.607872559987709
AIM2	21.8110280487564	-0.0379587104603593	0.855762620412041	-0.0443565885620039	0.964620164875312	0.998730576874729
AJAP1	355.331176017321	0.125176411608611	0.339108166138332	0.369134170474525	0.712027720333831	0.968179601857705
AK2	2471.27779485624	0.177473824194809	0.205324867432539	0.864356209815254	0.387392240685263	0.842799322218052
AK4	5370.82605768995	0.193068910199933	0.265779594221033	0.726424881360038	0.467578342569864	0.882496013576168
AK5	850.685822030729	-0.320557570075672	0.448354239239474	-0.714964958554695	0.474630696196851	0.885227293923451
AKIRIN1	2244.70646942207	0.22831623454873	0.202055364094108	1.12996868740585	0.258489418935814	0.758590539822824
AKNAD1	26.4558496111681	-1.35427232717414	0.677550633298219	-1.99877656461146	0.0456325345401611	0.498254358654669
AKR1A1	2200.87458876363	-0.274841279121901	0.248556575962903	-1.10574937740903	0.268835011481032	0.764742467162455
AKR7A2	1921.50288268379	0.338620362884191	0.202210403959303	1.67459416654121	0.0940138845977428	0.598313131548354
AKR7A2P1	7.638593164878	-0.050094863967462	1.42137564888679	-0.0352439300664085	0.971885232845992	0.99886352771188
AKR7A3	90.3206430578985	-0.245933210062099	0.573172501874226	-0.429073637095147	0.667869636898762	0.956870441509708
AKR7L	103.329054713783	-0.65231224061434	0.663125463198778	-0.983693549434405	0.325266212413246	0.804388862916023
AKT3	7166.89414327758	0.423788392350342	0.304807594693244	1.39034722142288	0.164423464984374	0.681801863700667
ALDH4A1	2662.82676741408	1.05216700737192	0.472055698997336	2.22890436363073	0.0258202687263627	0.429196510576278
ALDH9A1	5245.76586028235	0.512082220649826	0.332883226523206	1.53832389212956	0.123969440772553	0.639329572421685
ALG14	320.18245286137	0.00918720356824397	0.343615032459433	0.0267369081686745	0.978669575184827	0.99886352771188
ALG6	356.458030707128	-0.047673581304465	0.384947449957948	-0.123844387875989	0.901438485876811	0.993569256836344
ALPL	928.463129252598	0.213184117082725	0.43840119146961	0.486276317744685	0.626771267779827	0.947063872995533
ALX3	212.815167257201	-0.639634959724469	0.434330658737967	-1.47269124768455	0.140834307659425	0.656685171843516
AMIGO1	1600.20442835407	0.12232135831307	0.496084580822357	0.24657359458804	0.805238242121706	0.987405820373116
AMPD1	0.0538872699902013	1.40251520767296	5.8349542783463	0.240364386894639	0.81004778413296	0.987405820373116
AMPD2	6217.7407051373	0.118114145142775	0.154264156024267	0.765661629939458	0.44387766339848	0.870813054399122
AMY2A	1.75010971185952	0.562104061293356	2.95978612997736	0.189913742618172	0.849376723398727	0.990132798687264
AMY2B	561.157979368375	-0.42544905084413	0.639995303227779	-0.664769020488748	0.506198240163626	0.898848804090231
ANGEL2	2819.71335501188	-0.354129050886323	0.288203644246851	-1.22874591614465	0.21916708494279	0.729191468834485
ANGPTL1	32.3493043373321	1.57945155005199	0.851142672223701	1.85568366103124	0.0634986610459906	0.544748980229492
ANGPTL3	3.13463740248336	0.985823836107743	1.68637198971558	0.584582667477778	0.558828364846745	0.921769895208482
ANGPTL7	369.493953684555	-0.598534361228946	0.55234242860674	-1.08362915870635	0.278529256938845	0.771790054541575
ANKRD13C	2286.92930405103	-0.233843437544316	0.165095792782439	-1.41641064016981	0.156655310447009	0.67534177326812
ANKRD34A	2263.89936336683	-0.378447057425409	0.301630940278391	-1.25466922284604	0.209598862832383	0.723328221369729
ANKRD35	886.389154384653	0.0994243838338533	0.245980792410526	0.404195721379417	0.68606879980519	0.961534053082608
ANKRD36BP1	60.723780900547	0.721297582318846	0.510362486248092	1.41330446840134	0.157566220724948	0.675942712478798
ANKRD45	143.624857763003	0.819859918488586	0.513502549876102	1.59660340281933	0.110354139934382	0.626937878094108
ANKRD65	1592.18191489123	-0.713459518045902	0.464883968318365	-1.53470449976306	0.124856430046002	0.640045021916577
ANP32E	9999.26208482841	-0.176888074365084	0.189021737074138	-0.935808109179028	0.349371995559401	0.818947363966362
ANXA9	907.879675824618	-0.596496085741058	0.406022541463432	-1.46912061480897	0.141800077235153	0.657942822849657
AP4B1	1110.94878675855	0.0318771875281592	0.261800776920806	0.121761241135667	0.903088110581054	0.993569256836344
APH1A	4362.43723158458	-0.193800706655447	0.263857927608483	-0.734488853194557	0.462650851318037	0.8805117122075
APITD1	99.5431583584395	0.211961969369263	0.392616180434154	0.539870692886053	0.58928621038578	0.93322414472875
APITD1-CORT	6.31228853517945	-0.466512872916738	1.37209635406948	-0.340000082015462	0.733856466164206	0.973402382805388
APOA1BP	2409.64640528803	-0.0988761603611829	0.225672155175488	-0.438140719152057	0.661284278421793	0.954750685797684
APOA2	0.70027334121904	-1.84941703434773	4.71889505395764	-0.391917390236654	0.695119253272667	0.964873757241797
APOBEC4	7.13041025227969	0.197694071644148	1.6734773130061	0.118133702863904	0.905961719391461	0.993569256836344
AQP10	1.72035177317038	-0.130207734018653	2.78912337876486	-0.0466841069168889	0.962764997377492	0.998730576874729
ARF1	21223.7013018027	-0.195239944810464	0.2485156422817	-0.785624369628827	0.432087583146727	0.866912669693867
ARHGAP29	4615.04711013579	0.134224537999763	0.241857867641854	0.554972799969129	0.578913265285562	0.929734093242546
ARHGAP30	123.854047102133	0.104606348939925	0.613965042113914	0.17037834691656	0.86471259982232	0.992589900237665
ARHGEF10L	10883.1338429891	-0.65961255890089	0.282946337010039	-2.33122847912142	0.019741315199296	0.403335521462464
ARHGEF11	7154.78180662311	-0.254572072540737	0.307594953182488	-0.827621096857549	0.407885116693227	0.852930651199935
ARHGEF16	67.7828739212736	0.00170230016928987	0.531749698076747	0.00320131854413236	0.99744572172232	0.999697464270748
ARHGEF19	70.7322610046759	-0.549461786232377	0.490174821326796	-1.12095065337119	0.262308867931194	0.759089552936116
ARHGEF2	7612.03665073693	-0.24418446988635	0.203040608974859	-1.20263858111549	0.229116210937297	0.737625360598427
ARID1A	4755.23579917705	0.178431949347172	0.309163314613286	0.577144638167572	0.563841751996545	0.923469443604321
ARID4B	4336.35854572407	-0.00445074308230042	0.226595575164166	-0.0196417916769818	0.984329125318099	0.999697464270748
ARL8A	5793.30537012552	-0.408737990363092	0.240492370160432	-1.69958818273704	0.0892084147036666	0.588850951104926
ARNT	2587.69573314162	0.128480957834385	0.181051636131145	0.709637099005943	0.477929207540866	0.885885685043939
ARPC5	3592.0753463556	-0.0171684606048959	0.204310986225662	-0.0840310201720297	0.933031768451597	0.994623053325739
ARTN	65.2422112690774	-0.434350076989455	0.610651989727121	-0.711289055462753	0.476905132285101	0.885704043831932
ARV1	1074.65373678278	-0.0626790085965477	0.267225018799964	-0.234555165822506	0.814554011245273	0.987405820373116
ASAP3	948.861529014674	0.759380412122246	0.397145740285065	1.91209507013011	0.0558640010704581	0.525126538514099
ASB17	0.936743258561832	4.36809053514845	4.3772693206391	0.997903079564383	0.318326358539764	0.799433775463125
ASH1L	10126.7238357688	0.367915244262154	0.269841025201629	1.36345184720241	0.172740150439672	0.690491431655437
ASPM	3.75048540852142	-0.815740613965288	2.69914221697114	-0.302222168523108	0.762482705885327	0.980327151266165
ASTN1	5048.33857442892	0.130902205441756	0.403139579593716	0.324706905666964	0.745402907672151	0.976167827261605
ATAD3A	764.873434268145	-0.534466921384529	0.360294630173625	-1.4834162838535	0.137963843642792	0.656099746215743
ATAD3B	583.677918734168	-0.665844317571561	0.627764071264038	-1.06066012384373	0.288844388139234	0.780729821314951
ATAD3C	174.356348818798	0.248835301202764	0.476816344084275	0.521868229329788	0.601762080274084	0.938677978067153
ATF3	616.173449298165	1.0501135029875	1.03499077426582	1.01461146234121	0.310291073271299	0.796810945635013
ATF6	2715.55255889802	0.438689440119899	0.332626265800488	1.31886590213843	0.187213947349457	0.705261767488129
ATG4C	1279.85173680313	0.0622095498917001	0.215231267234703	0.289035838941851	0.772553951924502	0.982753886330156
ATP13A2	6497.57126900516	-0.579164820266289	0.225294922789471	-2.5706962815469	0.0101494293891932	0.333772130067449
ATP1A1	72386.7515259769	-0.066857854455514	0.409785999450435	-0.163153095872424	0.870397895350756	0.992589900237665
ATP1A1OS	97.148590237067	1.1176043047821	0.360801808929163	3.09755737671904	0.00195122620248631	0.176189111758404
ATP1A2	52499.7008761202	0.988168827755477	0.488340150111059	2.02352566654768	0.0430189801040091	0.489281783429709
ATP1A4	47.4579305368986	0.229272693829284	0.463079921510611	0.495103940333615	0.620526752540785	0.944552100615249
ATP1B1	42944.9161932806	-0.474515774098895	0.412487034018358	-1.1503774299916	0.249988451961534	0.75286233907579
ATP2B4	5648.04470224914	0.52128022245434	0.303289756263787	1.71875314509783	0.0856593304794779	0.584771645122773
ATP5F1	7254.44072411004	0.219788961801358	0.283187450141312	0.776125360398851	0.437674971087501	0.868179617785966
ATP6V0B	8487.74775757657	-0.165105541858191	0.285014635231187	-0.579287943316551	0.562394899391206	0.923173707382866
ATP6V1G3	0.0633848796545985	-0.00255640555557211	5.83696941291809	-0.000437967954725683	0.99965055214197	0.999697464270748
ATP8B2	4140.87604762286	-0.185860732684326	0.340249910513653	-0.546247704823035	0.584895678206369	0.931747521355778
ATPAF1	3433.99897711201	0.298161133781712	0.230215756055116	1.29513782588507	0.195272688216661	0.711781740142231
ATPAF1-AS1	3.39933775408465	-4.40142430298749	1.97079066859793	-2.23332917753197	0.0255272447691733	0.427792240270373
ATPIF1	6175.08554773531	0.0673276033036342	0.278669295111366	0.241603953089728	0.809087058701682	0.987405820373116
ATXN7L2	614.544468831224	-0.672091341842883	0.587706305681754	-1.14358368345774	0.252796331587952	0.755217532616333
AURKAIP1	3927.94357808426	-0.30651281036523	0.293505251998083	-1.04431797481849	0.296338299308253	0.787304470547172
AURKAPS1	16.2422860609075	3.01737609855728	0.940231329907146	3.2091848065255	0.00133111903560747	0.146217250766985
AVPR1B	19.2749194346899	0.578136382021629	0.686388774831569	0.842287058327106	0.399627293310861	0.849015677565688
AXDND1	2.32067512511368	-2.8200479435214	2.00748470435985	-1.40476683951654	0.160090622778233	0.677967243919743
B3GALNT2	1170.91839959006	-0.363750353218811	0.308640049531402	-1.17855849806621	0.238574025733876	0.744910254708996
B3GALT2	245.295147106489	-0.403402207368391	0.400919625807058	-1.00619221759557	0.314323115066425	0.797930468908155
B3GALT6	579.691359336629	-1.38679948472458	0.501639151469828	-2.76453598300927	0.00570038196858812	0.27861270585003
B4GALT2	2281.13262307105	-0.266649284625495	0.29684455625662	-0.898279180147669	0.369036729311637	0.831773394740668
B4GALT3	1803.67406488778	0.10879442871154	0.181134196138007	0.600628876441692	0.548087200384034	0.917354671906031
BAI2	4593.01809829939	-0.800578659860374	0.304918540318334	-2.6255492992475	0.00865092803319814	0.31946613155768
BARHL2	3415.75018457611	0.318448314267235	0.300121037055821	1.06106628642632	0.288659777896363	0.780527834915809
BATF3	37.1083884141133	0.446288994329444	0.649632502066285	0.686986862433659	0.492091007278216	0.892760878836934
BCAN	8607.74155831376	0.378855615297794	0.315789385563598	1.19970978322036	0.230252072173737	0.737846525935791
BCAR3	1114.5723684435	0.904679473727641	0.42381634666993	2.13460259576115	0.0327934852454491	0.455447652402665
BCAS2	2500.48872290031	-0.0269241107496927	0.219355744185001	-0.122741762928193	0.902311591850288	0.993569256836344
BCL10	473.962464147291	0.2626110936769	0.371677702695958	0.706555953644932	0.479842469281447	0.88685542241003
BCL2L15	96.8739596458268	-0.30630807463961	0.601645781885513	-0.509116965267608	0.610670240827575	0.94115020679306
BCL9	2468.77000822174	-0.106848610917494	0.293745697184868	-0.363745280157241	0.716048227475638	0.969132278660264
BEND5	268.951348438477	0.0105767223353353	0.391075219827852	0.0270452378445023	0.978423652630861	0.99886352771188
BEST4	229.932651503528	-0.52135266346817	0.411356939852808	-1.26739727219558	0.20501327468524	0.72000044057977
BGLAP	39.7134606230856	0.0768353843593102	0.420984640444135	0.182513509942428	0.855179753020444	0.991128543909592
BLZF1	494.910818945691	1.01517271907741	0.419402684276625	2.42052031886337	0.0154983131250138	0.382255848025513
BMP8A	179.524708055918	-0.893620402912129	0.625657682726554	-1.42828966635209	0.153208500939396	0.67103574767754
BMP8B	83.9112593661975	0.634421380796353	0.442111083504154	1.4349818506425	0.151292269519503	0.670379833348821
BNIPL	108.311487003288	0.594917228990961	0.594263003211869	1.0011009027578	0.31677802865234	0.798975001844168
BOLA1	560.679140847121	-0.585792339783119	0.261290401295966	-2.24192062501212	0.0249665027842373	0.427329956754417
BPNT1	1119.21373790804	-0.0381363879704848	0.159231582570792	-0.239502662441541	0.810715832201372	0.987405820373116
BRDT	9.58379364393838	-0.0367322201699599	1.11217198965963	-0.0330274638378562	0.973652686608632	0.99886352771188
BROX	673.325900728907	0.858165711998932	0.509101345831211	1.68564809153628	0.0918636004577961	0.593312791409232
BRP44	4604.70303219265	-0.191260281909479	0.247514175196262	-0.772724559140188	0.439685408895912	0.86870726773885
BSDC1	7047.68412276208	-0.103054185585224	0.179812636294119	-0.573119819102469	0.56656356883472	0.924493829265645
BSND	33.8649636281199	0.438308855575539	0.667603989295184	0.65654019838659	0.511476611984471	0.901088508712722
BTBD19	15.4580509013857	-0.510204239605869	0.883796347370914	-0.577287110456619	0.56374551950198	0.923469443604321
BTBD8	77.0172149129131	2.04064730545587	0.535137722204458	3.81331238816353	0.000137116620756479	0.0322677010101645
BTF3L4	3625.13781838159	0.000683698596427366	0.228719783309628	0.00298924118646009	0.997614934160792	0.999697464270748
BTG2	2464.52626128472	-0.144461287339589	0.262239922212348	-0.550874504998564	0.581719705647279	0.931019170407372
C1QA	950.423985168162	0.675665467512741	1.07826293096323	0.626624033999904	0.53090571019194	0.908797102842206
C1QB	1010.48475358447	1.05814078630885	1.08666372599367	0.973751824964312	0.330179778252024	0.807779086776489
C1QC	709.94161823128	0.806300852082549	1.08902375940245	0.740388669320645	0.459064192033701	0.878934186342709
C1orf100	4.25160142824954	0.653931346921674	1.49753477086878	0.436671895466108	0.662349314103587	0.954794999774582
C1orf101	59.6670086713574	-0.891697559772827	0.609659352195955	-1.46261606019983	0.143572466177758	0.660138678316031
C1orf105	1.06618415247223	0.61860271741705	4.4322034921718	0.139570017150528	0.888999731549842	0.993569256836344
C1orf106	36.4018809967437	-0.395978229691835	0.745404986326124	-0.531225624936442	0.595262437731847	0.93565642481005
C1orf109	911.182928030741	-0.168399122676528	0.220826420589821	-0.76258593616986	0.445710374592686	0.871419201303721
C1orf110	2.16080139922661	-0.358115993730873	1.94656451749882	-0.183973349206542	0.854034362298252	0.990755340452038
C1orf111	13.8321075398867	1.110439603203	1.20849650872421	0.918860414727449	0.358168587425522	0.824765947482581
C1orf112	190.755771023522	0.0394195148450175	0.32710165505075	0.120511511440997	0.904077961292316	0.993569256836344
C1orf114	474.060704401871	0.220510061652365	0.343737451227776	0.641507234270627	0.521193182251104	0.905923875511503
C1orf115	1587.51661975899	0.166738124035972	0.253344168367268	0.65814865647215	0.51044261304827	0.900532501370861
C1orf116	5.02959255216395	0.200850039286012	1.73504850111831	0.115760475373776	0.907842375940274	0.994293277209878
C1orf122	2042.5233568347	-0.185452455651079	0.312231880241257	-0.593957463625376	0.552540563392627	0.91947405956515
C1orf123	1537.46717922713	-0.123116495576984	0.279706903500088	-0.440162520253796	0.659819403024213	0.954574408492059
C1orf124	288.008441535752	0.0519553663913082	0.213432027395514	0.243428163173604	0.807673728789126	0.987405820373116
C1orf126	1843.69203088881	-0.438740663495214	0.484902813912713	-0.904801232137604	0.365570698805896	0.829100793197729
C1orf127	611.312369914075	0.126240433014725	0.577723413850981	0.218513617395621	0.827028949515251	0.987671404701693
C1orf129	0.301125002963736	2.78467703120263	5.81097050131035	0.479210319614373	0.63178901353595	0.948415893182864
C1orf130	12.0704758525791	-0.412867854278805	1.24199999803769	-0.33242178335839	0.739570792147821	0.974195038223144
C1orf131	302.59426891099	-0.283990299382709	0.318386868388759	-0.891966119142668	0.372411092768209	0.833670072467398
C1orf133	98.419542826615	-0.281674918576329	0.612250042740773	-0.460065167681157	0.645469445105715	0.951949788142675
C1orf135	80.2367012302541	-0.524475230959291	0.535204439449522	-0.979953065222577	0.327109287085212	0.805649339581092
C1orf140	1.24741331507448	-4.40746117232487	3.26680371920408	-1.34916620377752	0.177283587451709	0.694958871972873
C1orf141	12.9777917137573	1.78610203842502	1.26201729010146	1.41527541059396	0.156987761667476	0.675942712478798
C1orf144	3984.04791351889	0.186808437439822	0.244308783310898	0.764640693257832	0.444485530502712	0.870813054399122
C1orf146	25.5560808351917	-1.27702884576738	1.00619778652416	-1.26916284538728	0.204382989593385	0.719317393402051
C1orf150	289.856339617547	-0.0205165470508466	0.952749936831188	-0.0215340313945166	0.982819656624478	0.999504006824972
C1orf151-NBL1	5.33851697763884	2.03802353433912	1.23724369177839	1.64722887486273	0.099511010877882	0.607790095101079
C1orf158	0.0616804489291727	-0.017992269971291	5.83696941291809	-0.00308246774969754	0.997540550468132	0.999697464270748
C1orf159	450.534476755526	-1.42375998642787	0.415721711534841	-3.42479102467696	0.000615272482148923	0.0928639145209123
C1orf162	343.598888153894	0.00613013625374653	0.622009686110834	0.00985537105069168	0.992136678889761	0.999697464270748
C1orf168	36.0689717780927	-0.485100320721671	0.771906695568991	-0.628444245277717	0.529712960154831	0.908184778582661
C1orf170	3.46015612045982	0.0814835649519648	2.13731754429844	0.0381242203196863	0.969588640322418	0.99886352771188
C1orf172	122.817850846218	-1.13551938527878	0.560075258074985	-2.02744072141597	0.0426173609877522	0.488266646585483
C1orf173	2111.67836840152	0.443444197163109	0.369098025599787	1.20142663034436	0.229585751189842	0.737625360598427
C1orf174	762.982472384688	-0.00463782723607831	0.216097703248822	-0.0214617146149775	0.982877343734511	0.999504006824972
C1orf177	5.01560261321815	-4.25965102148246	2.01310063252917	-2.11596526902425	0.03434776153953	0.463341234041675
C1orf180	0.693866874729599	0.67704309707583	4.68920123810291	0.144383459505726	0.885197677352846	0.993519722195871
C1orf182	17.5896333724806	1.65176118492753	1.09636664797626	1.50657737352413	0.131919020704691	0.651251788046641
C1orf185	0.190250711252912	-1.41460572695827	5.82064880587461	-0.243032310338075	0.80798036764255	0.987405820373116
C1orf186	0.370057191962427	7.04610817800905	5.76467218996415	1.22229121549631	0.22159752002889	0.729619702047792
C1orf187	122.267535957522	-0.185707091182683	0.60929506460463	-0.304790079504728	0.76052603767323	0.980327151266165
C1orf189	3.5507401822003	2.255206149862	1.85819523988908	1.21365403454409	0.224879863838654	0.732863364112432
C1orf192	1152.53708525073	0.774272056227604	0.286123067267025	2.70608051151993	0.00680825376048002	0.296311060313717
C1orf194	27.0933635102239	-0.0304540432251995	0.571091166238776	-0.0533260625020183	0.957472114866817	0.998730576874729
C1orf198	2852.49532329748	0.0629567832443212	0.361711019088166	0.17405271037368	0.861824037488329	0.992513523501745
C1orf200	0.394989167119348	2.35577213905327	5.81649874014191	0.40501549889372	0.685466118372286	0.961384953436449
C1orf201	1647.04623455728	0.0117243641003397	0.201028763660376	0.0583218236378709	0.953492284350987	0.99849274080425
C1orf204	284.709987038562	0.582951305492717	0.382665741535165	1.52339559625602	0.12765976310927	0.644753348533235
C1orf21	6059.97819246359	0.562493357642871	0.349082842846774	1.61134632987326	0.107104258056134	0.62173569577124
C1orf210	0.95810432028546	1.54444002923762	5.57202667409026	0.277177429250153	0.781643869759592	0.984085068963884
C1orf212	1772.57433257432	0.0272456706828686	0.199296432236433	0.136709274607315	0.891260598291151	0.993569256836344
C1orf213	384.207161250926	0.520924766731637	0.456507949523493	1.14110776663447	0.253825079669895	0.755803256567537
C1orf216	2898.10099555147	0.521756946451509	0.333751233562337	1.5633109153859	0.117979482131318	0.635202390578996
C1orf220	108.771555707101	1.5071634171058	0.553243798128498	2.72423011736274	0.00644515820599388	0.289741618109211
C1orf226	584.89147758147	0.500624469691758	0.43034367609584	1.16331317851239	0.244702460722502	0.748693883409785
C1orf227	5.35847070614057	-1.70194376935342	1.38402775736492	-1.22970349423757	0.218808157859996	0.728776491709791
C1orf228	86.8868522896529	-0.260138224617863	0.689547403554522	-0.377259378074496	0.705980857231015	0.965890780311466
C1orf229	83.5137057426222	-0.269797473628794	0.484699345368465	-0.556628508387392	0.577781271659185	0.92904303761615
C1orf233	812.952993404418	-1.33371174198324	0.445993646189698	-2.99042767397623	0.0027858709440761	0.205209496517908
C1orf27	980.366923673893	0.166892950064127	0.219533129886157	0.760217604289034	0.447124523796483	0.872039467537829
C1orf31	778.101171283101	0.555621792113694	0.320949189463402	1.73118303567815	0.0834191240650016	0.58179398072336
C1orf35	942.826761095153	-0.417102177379051	0.385498295136815	-1.08198189885903	0.279260571181644	0.77276619603851
C1orf38	108.54351932957	0.353567003047197	0.765223455656536	0.462044126370706	0.644049676908219	0.951949788142675
C1orf43	12361.1046321922	0.384510529473421	0.319517993910892	1.20340806089517	0.228818450048255	0.737366971479
C1orf49	1.04994651956438	19.5575282338936	5.81649169763525	3.3624269148093	0.0007726057490866	0.102072907109996
C1orf50	496.156237463076	-0.00548896882757814	0.240293379286443	-0.0228427801210245	0.98177568331501	0.999386759184734
C1orf51	981.990447016299	-0.499069373239543	0.377099968152356	-1.32344050752587	0.185688928389215	0.703801669480215
C1orf52	1373.44751481114	-0.0303636075405126	0.179973187278946	-0.168711839800065	0.866023305470217	0.992589900237665
C1orf53	23.8101391849804	-1.48975064519972	0.741631592913764	-2.00874754990778	0.0445639131991314	0.494079449188074
C1orf54	451.10663642765	0.411981775810102	0.508439971868853	0.810285970034569	0.417775836992726	0.85988612568904
C1orf55	1502.06235307787	0.0154979591601278	0.198703140776042	0.0779955419909314	0.937831599167293	0.994623053325739
C1orf56	303.193398689849	-0.345327255923275	0.272551508368941	-1.26701649163439	0.205149393108289	0.720338369935349
C1orf61	17544.7174645978	-0.127093152939745	0.361347973004972	-0.351719567935688	0.72504858401278	0.971201079094558
C1orf63	2338.59212993026	0.210266924737313	0.550904216270709	0.381676012866073	0.702701694475333	0.965694454270234
C1orf64	472.036739782164	0.711758103978567	0.526553493930125	1.35172990433716	0.176461734963361	0.694628581398721
C1orf65	0.738241184664019	0.578550088065389	5.7861446147419	0.0999888745592987	0.920353157994912	0.994623053325739
C1orf74	569.23345992895	0.458274395766508	0.374624546719762	1.22328982384948	0.221220249315148	0.729619702047792
C1orf85	420.505064118831	-0.21960761212701	0.233719511288069	-0.939620363386499	0.347412327209895	0.818423894999337
C1orf86	1553.96731951247	-0.389257742903184	0.337487978921026	-1.15339735698933	0.248747325820068	0.752420938711943
C1orf87	1.91460719996161	2.49735063829393	2.86620372655587	0.871309535730326	0.383585165233043	0.840160718447406
C1orf88	101.697469589672	0.583000323373455	0.46995836080286	1.24053612404613	0.214777161411219	0.72617801236523
C1orf9	1814.51064488596	0.0688147508768293	0.199129274306278	0.345578273795074	0.729659676098606	0.972304163622473
C1orf94	17.0879319915647	-0.765196945378897	1.1286773235019	-0.677958996292008	0.497797691825415	0.895649173657514
C1orf95	2584.19604732781	0.709969975667644	0.455723315584254	1.55789697693531	0.119257671965096	0.635767431410833
C1orf96	8318.7904764307	0.280072054050551	0.28219223428001	0.992486752036715	0.320960138820564	0.801001348905813
C1orf98	11.8849415014903	1.61111728409331	1.27737533038087	1.26127164489151	0.207210993543457	0.72218676693711
C2CD4D	44.1306017029505	-0.986449792420831	0.663549789441853	-1.48662513064858	0.137113846649918	0.655483174733635
C4BPA	9.05581090018161	0.336083370133661	0.976677461493512	0.344108862325676	0.730764418276467	0.972618184590063
C4BPB	2.00306176687714	-0.716817436444596	2.61047746106385	-0.274592463308406	0.783629357249553	0.984278183587929
C8A	0.141320779921559	-0.254669825822088	5.83183438194972	-0.0436689057237847	0.965168325199977	0.998730576874729
C8B	0.181556307195525	0.397316799654897	5.83696941291809	0.0680690220468819	0.9457306899679	0.997090829054027
CA14	414.635811455472	0.00984183183931354	0.376098585536132	0.0261682234866263	0.97912316118299	0.99886352771188
CA6	1.16334500147119	1.51009459058567	3.99883935971084	0.377633221729334	0.705703081667393	0.965890780311466
CACHD1	1163.7697132772	0.651161631021113	0.435590142015451	1.49489524259715	0.134941784079385	0.652771204195966
CACNA1E	1123.11680627056	0.73629389136562	0.459506610975777	1.60235755869121	0.109076564298976	0.625180630772236
CACNA1S	4.17582277298663	1.95412179299712	1.63692868675572	1.19377332000336	0.232566650793644	0.739220496115524
CACYBP	12922.7404214649	1.38728081877529	0.522145289197127	2.65688659359244	0.00788659682959309	0.311805896917679
CADM3	51816.833354032	-0.361707220932328	0.277767200887217	-1.30219557880483	0.192849536178219	0.710924552982399
CALML6	15.9950436231109	0.714972886741821	1.25133893473099	0.571366291655846	0.567751373693225	0.924760640899452
CAMK1G	186.062925068258	-0.345102667007545	0.552391754503603	-0.624742611007409	0.532140001726199	0.909520647801195
CAMK2N1	9600.55038686335	-0.988481834226486	0.504047530241007	-1.96108853812625	0.0498686955582009	0.508173324307292
CAMSAP2	12616.3472885634	-0.0496376867684577	0.200832058583142	-0.247160175116705	0.804784264926063	0.987405820373116
CAMTA1	11371.0647874724	-0.134480399777999	0.228274278380738	-0.589117620837244	0.555782373728318	0.921475327483891
CAP1	6263.42378859459	0.358547033756069	0.276543135532318	1.29653203311629	0.194792251335139	0.711766611102849
CAPN2	4918.75178063568	0.43110070894297	0.247879530406139	1.73915412957508	0.0820076554956163	0.579821877442463
CAPN8	3.82869329101736	-0.297856038912738	1.77223542874798	-0.168067985822382	0.866529794673363	0.992589900237665
CAPN9	89.1260853795111	-0.079227243891435	0.520988008444089	-0.152071146758337	0.879130821053	0.992589900237665
CAPZA1	3092.2127178536	0.154103891635999	0.21298902575424	0.723529726896888	0.469354497543454	0.882496013576168
CAPZB	8231.54081771629	-0.15209682799484	0.25054829159001	-0.607055937318967	0.543813790543444	0.915087798206
CASP9	912.529078885046	-0.0865158235505577	0.189003691662053	-0.457746739176143	0.647134404476401	0.951949788142675
CASQ1	320.313361348148	-0.140083968340289	0.301653700139778	-0.464386706595604	0.642370712484621	0.951367371750443
CASQ2	470.145359755416	0.0556674208282512	0.563232834487211	0.0988355390873704	0.921268850516042	0.994623053325739
CASZ1	106.467539065529	0.322940107683675	0.606481595104576	0.5324812991695	0.594392690620748	0.935280826783441
CATSPER4	0.919940055159495	0.960450150571728	3.7637700367805	0.255183005652835	0.798581756190194	0.987405820373116
CC2D1B	1757.82916335915	-0.568269075290015	0.330152901969603	-1.72122998737819	0.0852090982983408	0.584236127650464
CCBL2	678.276982758622	-0.555024488993327	0.358842458701019	-1.54670796483357	0.12193368163121	0.637362135389385
CCDC163P	343.359326798732	0.162035256626337	0.563906441084566	0.287344220283587	0.773848766691621	0.982994588590751
CCDC17	34.4016750967972	-0.964440697293525	0.829147834500656	-1.16317097767535	0.244760139135878	0.748693883409785
CCDC18	87.3437452974777	0.27075450085157	0.516929150393136	0.523774874459402	0.60043513094411	0.938618806133702
CCDC19	131.65719781398	-1.68819107160406	0.776188177321756	-2.17497653394976	0.0296318749119486	0.441370269977147
CCDC23	1171.83127403238	-0.0815772812546297	0.281992016357821	-0.289289329209647	0.772359977449967	0.982626335490077
CCDC24	472.703618878994	-0.538616802964099	0.36304936875389	-1.48359107416387	0.137917438787434	0.656099746215743
CCDC27	5.3282423560681	1.34062542342041	1.51257758187259	0.886318453669466	0.375445947731954	0.835328201452326
CCDC28B	1192.55199893841	-0.48101936883085	0.294079413191159	-1.6356784842949	0.101906894785825	0.610010092102789
CCDC30	174.123173177152	-0.197938749853805	0.327263551360021	-0.604829804697846	0.545292087861213	0.915839721967406
CCDC76	464.792470547548	0.0960513986039443	0.352604882769012	0.272405185797913	0.785310485732571	0.984571001883887
CCNL2	3685.17598965226	-0.472187009571355	0.570772628976366	-0.827276897314056	0.408080135165152	0.852985549815537
CCT3	13398.440308769	0.984044037810713	0.369253897898091	2.66495233608149	0.00769992353900069	0.308431147774633
CD101	17.5590108400381	-0.687132104768938	0.774367199438259	-0.887346604127082	0.37489232167818	0.835140641329921
CD160	992.373784247085	-0.433207945402275	0.470132496555766	-0.921459266432328	0.356810698499311	0.824421119486101
CD164L2	13.2278221388863	1.32399515743615	1.24882914720839	1.06018918632367	0.289058539670694	0.780912459480539
CD1C	0.107774539980403	1.90771784127964	5.83094550914022	0.327171268928722	0.743538350209784	0.97605517565547
CD1D	7.09136207096273	-0.0991099516922431	1.31546547603294	-0.0753421153941114	0.939942513446245	0.995152976521041
CD1E	0.199625116141794	-0.626506348890886	5.83435741735282	-0.107382236650004	0.91448574611714	0.994499156589801
CD2	3.06923429958072	-2.28858232019303	2.23807613306595	-1.0225667868849	0.306512719886211	0.794717856281197
CD244	2.60070860904359	-0.293225606120873	2.07748704580213	-0.141144372819739	0.887755890062208	0.993569256836344
CD247	66.9896709676936	0.0462315684133647	0.3988852966899	0.115901911644805	0.907730280635151	0.994293277209878
CD34	1136.23160698168	0.464289374197069	0.580722187961623	0.799503418022924	0.423998565519439	0.862569552189159
CD46	2690.83459035418	0.367669598630543	0.279100596211534	1.31733720250415	0.187725620277663	0.705792674474471
CD48	16.4715437019417	0.335167685705388	1.01279666895667	0.330932847607666	0.740695209787303	0.974641845271883
CD52	17.0429839714823	0.743927404031222	1.2857339420305	0.57860135733554	0.562858188666229	0.92345150435468
CD53	187.437921296451	0.404470836338639	0.95503933926087	0.42351222584367	0.671921580466931	0.95776915583614
CD55	1190.13377803056	0.529069756676182	0.307802929149053	1.71885874555788	0.0856400956160276	0.584771645122773
CD58	86.0077311492461	0.181091000650903	0.381372996492328	0.474839598808738	0.634901305952985	0.949603610202934
CD5L	0.484515027168016	9.39363168410966	5.80566769582221	1.61801056765088	0.105660320262787	0.619039279449302
CD84	36.9324213624415	0.420548789452668	1.1599206804418	0.362566851806181	0.716928476066151	0.969531574562581
CDA	120.433564883057	0.838781955303974	0.696457665794607	1.20435454514954	0.22845257279515	0.737095342227147
CDC14A	95.1469452908677	0.548660157445635	0.588463858473834	0.932359990413976	0.351150514345047	0.820085700454253
CDC20	29.537043988404	-1.34345975638717	0.580247192178246	-2.31532314933541	0.0205952537912961	0.403757919312346
CDC42	11040.1250228817	-0.182008634730445	0.25539249265723	-0.712662431212199	0.476054669276	0.885477409639136
CDC42BPA	8718.21373233148	0.16593519557128	0.283207793565404	0.585913238764592	0.557933820316945	0.921769895208482
CDC42SE1	2096.19113863217	0.110189181504986	0.203862703076487	0.54050682072848	0.588847558449752	0.933170333201772
CDC7	870.761577918207	-0.379420102250769	0.284604140088775	-1.33315032638815	0.182482476741421	0.700445569031642
CDC73	1886.21823537039	0.574860769534031	0.251569299159386	2.28509906198776	0.0223070198037826	0.415985528092467
CDCA8	57.386773974764	0.0305066671690489	0.463202623326806	0.0658603074178303	0.947489042030494	0.997194421068485
CDCP2	5.26250854726654	0.919909708828503	1.24286223233224	0.74015420607181	0.459206430729087	0.878934186342709
CDK11A	573.716666159882	-0.881479637220804	0.456902237914927	-1.92925217710343	0.0536995635281144	0.51991717345939
CDK11B	952.280005318136	-0.367233717369067	0.216971656631995	-1.69254234893884	0.0905426126575355	0.591683669221088
CDK18	1998.69744489499	-0.786111643106063	0.493663083938356	-1.59240516190638	0.111293697146315	0.627841587300338
CDKN2C	940.111052485606	0.52626454406675	0.443489486165833	1.18664491601942	0.235367711085867	0.742922888679883
CELA2A	33.1443264982444	-0.108520820943072	0.747044241212165	-0.145266926583872	0.884500126460258	0.993519722195871
CELA2B	97.5502490988754	-0.469844882973462	0.418592408173813	-1.12244004859822	0.261675384484398	0.759089552936116
CELA3B	0.0706603899607794	-0.068544448731431	5.83691185761709	-0.0117432728818719	0.990630439225454	0.999697464270748
CELF3	7679.17671797127	-0.628008865576623	0.39371813566926	-1.59507223234486	0.110696084066157	0.627042411337004
CELSR2	5528.163967811	-0.243111171386997	0.389840101049354	-0.623617659477826	0.532878710250044	0.909980392293327
CENPF	29.9279887991286	-0.0576183039823664	0.703309267044023	-0.0819245624681351	0.934706702064162	0.994623053325739
CENPL	193.536912580537	0.433311077823754	0.369914028401923	1.1713831986738	0.241444782579846	0.746874010800235
CEP104	1563.56700292438	-0.0198974168469773	0.236994611806951	-0.083957254113377	0.933090417998848	0.994623053325739
CEP170	7200.39580335345	0.396148554113833	0.284089823047245	1.39444824128019	0.1631822890399	0.681413968505864
CEP350	2886.69270724267	-0.0153808326731873	0.269509896539408	-0.0570696396335793	0.954489721055533	0.99849274080425
CEP85	764.155529394347	-0.14127236944196	0.28475654712086	-0.496116317150031	0.619812347529607	0.944390661081617
CEPT1	1870.96533548219	0.5914491134592	0.325590250041034	1.81654430187839	0.0692869185606563	0.555683470550722
CERS2	3231.39498871745	-0.110619549057944	0.26853010850805	-0.411944677907981	0.680379972604866	0.959365924449792
CFH	560.321787260259	1.51751250181021	0.857035143235969	1.77065376348563	0.0766182956340219	0.56672540088893
CFHR1	0.209092403300003	-1.22952880344271	5.81342951084371	-0.211498015267802	0.832498680773199	0.987805177422559
CFHR3	0.507367825803084	2.98391030476863	5.66036096959733	0.527159013496784	0.598083168470245	0.937610844002382
CFHR5	0.0579912151723868	-1.30767606713319	5.82378694096794	-0.224540506098228	0.822336752138911	0.987405820373116
CGN	888.776137257449	-0.250878418970535	0.487318980310513	-0.514813559715402	0.606683309015785	0.940762825143912
CHD1L	1905.31345488218	0.188283120850486	0.272572821038393	0.69076263779053	0.489714718630822	0.89148753162172
CHD5	3620.2678136391	-0.434724850585895	0.404339025180749	-1.07514937592671	0.282307856220767	0.775447477975208
CHI3L1	743.9185352625	0.316262784281345	0.947113707108831	0.333922719001472	0.738437875552712	0.974130935249988
CHI3L2	104.999304745136	0.708613254258748	1.56237163449525	0.453549743616331	0.650152932587807	0.951963336436441
CHIT1	14.1069525831014	-0.138219879770406	0.735358290104875	-0.187962632135	0.850905944259098	0.990132798687264
CHML	393.79584741697	-0.127244546695818	0.379273708169322	-0.335495300504751	0.737251489170081	0.974057872224771
CHRM3	32.994506738234	1.68813034397043	0.659703373529218	2.55892331570087	0.0104996899589111	0.33538034227777
CHRNB2	2824.60866888155	-0.322782809354293	0.34826724924212	-0.926825046158418	0.354017378615458	0.822663120267323
CHTOP	4528.8955228983	0.134363368293602	0.162518287757296	0.82675845375789	0.408373982595393	0.853264983734467
CITED4	365.038732138404	-0.742581244693125	0.46589469895094	-1.59388215054862	0.11096243301889	0.627550278034115
CKS1B	243.291457000428	0.988592541523219	0.450057430467596	2.19659197826398	0.028049599644963	0.435840459385329
CLCA1	0.514447909956486	-2.65851733343251	5.80735623956554	-0.457784441622511	0.647107314630648	0.951949788142675
CLCA2	5.43811362276846	-0.842948741176885	1.46919479945172	-0.573748791849428	0.566137805724146	0.92434066577181
CLCA3P	1.30967469483393	-1.73917987906978	3.43928949617962	-0.505679990300807	0.613081317473139	0.942011888049073
CLCA4	59.956413447409	-0.240544267239764	0.622164726921918	-0.386624726267956	0.699034049909677	0.965634411696093
CLCC1	1943.88607167947	0.0295206289435871	0.185781736443522	0.15889952106547	0.873748038035713	0.992589900237665
CLCN6	3647.733616288	-0.100910036487578	0.184681078688465	-0.546401597847502	0.584789912000936	0.931747521355778
CLCNKA	675.8048908943	-1.08401088181792	0.632188448140493	-1.71469580788199	0.0864010125671639	0.586642732423054
CLCNKB	343.172664757544	0.138167814024192	0.620472628610176	0.222681561850165	0.823783352581402	0.987405820373116
CLDN19	2.55225163030702	0.00583982181559785	1.77895762521659	0.0032827211468215	0.997380772183777	0.999697464270748
CLIC4	4287.1228684657	1.28064011181457	0.444140106382107	2.88341470047921	0.00393389172519507	0.238156910977008
CLK2	1506.17969821277	-0.542866795820129	0.38795169565884	-1.39931543512963	0.161718413042414	0.679325720862179
CLSPN	10.7834606713566	1.00074304659337	1.17449597244019	0.852061709938582	0.39417984243838	0.845748332899906
CLSTN1	46802.1868035191	0.00952895205286841	0.232064387259685	0.0410616732941677	0.96724672909857	0.99886352771188
CMPK1	6722.07634018438	-0.174225220603937	0.22464802367892	-0.775547533206656	0.43801618936902	0.868607061712653
CNIH3	223.150109184635	-0.335336147816939	0.344468925761755	-0.973487367765844	0.330311135475097	0.807779086776489
CNIH4	549.134538796691	0.543144354499427	0.292037337928079	1.85984558807747	0.0629073754192267	0.544560210889095
CNKSR1	333.155597902634	-0.360382242876964	0.570599788114067	-0.631584957414883	0.527658118543882	0.90669507035708
CNN3	8701.44760789389	0.738040414149738	0.325584107481859	2.2668195320033	0.0234012524464109	0.421852395538844
CNR2	0.255648856709119	0.530735490526141	5.82702711346493	0.0910816922920666	0.927427679604371	0.994623053325739
CNST	5051.89525935778	0.058155499897035	0.29104114207393	0.199818827958909	0.841622275694155	0.989070929891213
CNTN2	9656.2123637134	-0.315189999109475	0.354303976166333	-0.889603335869717	0.373678914379521	0.834405524583613
COG2	1933.89984445403	-0.148911680012597	0.252112395365855	-0.590655924697801	0.554750985384836	0.920801245405757
COL11A1	115.474649237741	0.485829636448562	0.521094698261988	0.932325042010511	0.351168569841493	0.820085700454253
COL16A1	1245.1341658442	-0.975408022377587	0.369689204986905	-2.63845416425437	0.00832849583674056	0.318620195453987
COL24A1	8.19564064848313	-0.415286205794819	1.22741809161082	-0.338341278031687	0.735106020581734	0.973471867921746
COL8A2	1919.10210382422	-0.483694526661987	0.268576707340293	-1.80095486109723	0.0717099948754023	0.557752718946383
COL9A2	932.457525990568	-0.403162377526768	0.444231894863606	-0.907549372722445	0.364116352851434	0.828429154376845
COPA	9506.24346318659	-0.229301577526888	0.319497757265587	-0.717693856411886	0.472946072188197	0.884412347187992
CORT	24.2449523929076	-0.330336710467969	0.850172158358959	-0.38855272690369	0.6976070424997	0.96532506984861
COX20	429.049809446019	0.678008050285754	0.371357317985488	1.82575653541382	0.0678869430444173	0.552319258269599
CPSF3L	5026.82099499422	-0.423012946119892	0.383406862315647	-1.10330040407998	0.269896731202841	0.7652177317149
CPT2	679.03534473101	0.0913950884227822	0.42122863300877	0.21697263970391	0.828229667379117	0.987671404701693
CR1	7.54236650868702	2.51910864675605	1.58319903997945	1.5911509438439	0.111575609906683	0.627992502938641
CR1L	0.74365895497708	-2.49645752213264	5.79179187044104	-0.431033707352908	0.666443861571901	0.956415741592362
CR2	2.05764836583498	0.852621787103494	2.65927538507283	0.32062184754895	0.748496979075366	0.97669895438712
CRABP2	182.010580196582	0.0424093719301565	0.487107094673304	0.0870637533181485	0.93062083660622	0.994623053325739
CRB1	1265.03961333541	0.254459017475034	0.30687110582121	0.829204876731822	0.406988485904391	0.852588528077994
CRCT1	0.0842572056081139	0.69477029549835	5.83696941291809	0.119029284950632	0.905252154671069	0.993569256836344
CREB3L4	275.487117244613	-0.32230958692758	0.459288345233906	-0.701758688789358	0.482829665808357	0.888753578507048
CREG1	2298.70159372978	0.288910013842515	0.32877862662695	0.878737212350264	0.379543776966095	0.838229649409003
CRNN	1.88347765255026	5.73082115347462	4.43385502730554	1.29251432854295	0.196179087076328	0.712589926279539
CROCC	2230.79934430723	-0.556926931182131	0.555401431178805	-1.00274666199561	0.3159831097384	0.798482161570651
CROCCP2	3786.24479490372	-0.494950678645157	0.433278779110133	-1.14233768767002	0.253313681481096	0.755240547193621
CROCCP3	1713.12661040745	0.139888719613345	0.591644357934428	0.236440553750449	0.813090830756293	0.987405820373116
CRP	2.44369289584427	1.73601105131257	5.58538451452431	0.310813167257906	0.755942659113583	0.978654830129702
CRTC2	2901.2389158584	-0.172634898425967	0.276993542466063	-0.623245209577831	0.533123396750002	0.910106511635227
CRYZ	825.891083461193	1.12896937117906	0.4694026896602	2.40511909293983	0.0161671961701019	0.384733911306522
CSDE1	23835.5031973481	0.230927071138058	0.313905304845062	0.735658389883023	0.461938618419068	0.880223092957332
CSF1	1122.53026921033	0.364404667841437	0.476659789041728	0.764496347749477	0.444571512326705	0.870813054399122
CSF3R	73.9691763817268	0.503498290666091	0.72491307123472	0.694563680316178	0.487328780039671	0.889810324963189
CSMD2	520.865946643358	-0.109091540939829	0.372725738184722	-0.292685827040373	0.769762304115481	0.981352499574393
CSRP1	21160.0071139673	0.229897097428549	0.352838944048279	0.651563840405021	0.514682580806844	0.90285522620199
CTBS	413.371842647973	0.201162380036196	0.353470424151297	0.569106681327577	0.569283744458347	0.925032306970614
CTH	367.891561280431	0.311611002258899	0.241070625893059	1.29261290588399	0.196144973694933	0.712589926279539
CTNNBIP1	5655.98416461987	-0.371064625278066	0.252165715083054	-1.47151100678318	0.141152973075847	0.656905406474406
CTPS	668.171079344014	-0.345088362517926	0.324337121767069	-1.06398046772383	0.287337547967338	0.779526217531969
CTRC	3.96774939278827	-0.101974287965809	1.53272191964846	-0.0665314997186166	0.946954680109473	0.997194421068485
CTSE	0.35247914088801	0.598924565476373	5.82189043386632	0.102874585545683	0.918062508457723	0.994623053325739
CTSK	321.157256129498	0.878550354591379	0.481630766915085	1.82411593058853	0.0681345476224289	0.552319258269599
CTSS	271.762479929312	1.14863440442612	0.897615127644651	1.27965134393417	0.200667783818471	0.71563949454304
CTTNBP2NL	1049.3726293572	0.485203548410351	0.295605508263108	1.64138872533623	0.100716748789061	0.608038094418484
CYB561D1	1480.83416367447	0.0236124621322465	0.236438749946885	0.0998671416489507	0.920449803068115	0.994623053325739
CYB5R1	1833.71004138702	0.042306681893134	0.179865528873972	0.235212840158924	0.814043540534552	0.987405820373116
CYB5RL	172.541131407203	0.675353041135085	0.340257658469143	1.98482833325067	0.047163574044212	0.50186279863755
CYCSP52	1.53946442020502	2.75679022265629	3.04280452443601	0.906003064119693	0.364934230619306	0.829052108762183
CYMP	17.8576030103836	-0.511642624916435	0.768583185910643	-0.665695833965225	0.505605536903284	0.898467983916741
CYP2J2	1566.45803419606	0.818007344764211	0.405940415205682	2.01509215176258	0.0438949944209612	0.492625502375732
CYP4A11	10.055522968062	-0.48698890349879	1.22995908992916	-0.395939106825771	0.692149950498093	0.963343883328606
CYP4A22	1.24693447148329	2.07781015555806	3.96979048874668	0.523405494936851	0.600692101095154	0.938618806133702
CYP4B1	26.5965952162859	0.142099661480166	1.20066634337677	0.118350666081405	0.905789813725456	0.993569256836344
CYP4X1	756.038328332478	-0.243572508331495	0.362808171742587	-0.671353423936411	0.501995408569037	0.896548951075598
CYP4Z1	6.42255620515894	-0.303574445892758	1.45064927244484	-0.209267982040297	0.834239045025712	0.987819211937593
CYP4Z2P	0.68503596515088	0.292125857882929	5.3637886268551	0.0544625969077772	0.956566607683231	0.998579471308094
CYR61	446.295310368402	1.48849937594525	1.08699078979147	1.36937625408105	0.170881692993437	0.687718079703425
DAB1	709.762618722383	0.485617976137762	0.595880902980188	0.814958112785682	0.415096287054278	0.858145836632467
DAP3	1966.99125357256	-0.0131324796268469	0.268301458666234	-0.0489467321278477	0.960961746616739	0.998730576874729
DARC	4494.9424709088	0.328842845188356	0.363648035249704	0.90428879936764	0.365842284392133	0.829195817953238
DARS2	514.316660824416	0.414357183741282	0.338351630298714	1.22463480780473	0.22071284701904	0.729619702047792
DBT	2314.37468950344	0.113322648465274	0.231761307008508	0.488962760557412	0.62486806154738	0.946586519593717
DCAF6	3660.37126038999	-0.053621006912798	0.282928500744803	-0.18952140477768	0.849684180499828	0.990132798687264
DCAF8	7064.19545962046	-0.45558059478686	0.261650875311923	-1.741177415301	0.0816524847663319	0.579179489571967
DCDC2B	70.4909379864264	0.0805213312133115	0.666992179349892	0.120723051493339	0.903910400079432	0.993569256836344
DCLRE1B	862.71537998753	-0.188071371447628	0.245071852579691	-0.767413187063055	0.44283589049929	0.870572275400604
DCST1	8.27421735313299	-0.751082291389386	0.997026661980615	-0.753322172846757	0.451256337860417	0.875124947576103
DCST2	53.3704311168395	-0.988708837358524	1.12093317711885	-0.882040836635608	0.37775472426598	0.836706493515022
DDAH1	10487.2937014684	0.214658364011587	0.254296447595441	0.844126475384689	0.398598734627545	0.848416690490897
DDI2	151.611236643768	0.645039188472941	0.513216980991779	1.25685472687677	0.208806244783668	0.722975863076228
DDOST	4373.60512426188	0.118860709877792	0.192604670704477	0.617122676428579	0.537153812557977	0.911796016119857
DDR2	608.095273290564	1.40971236851221	0.793928548531988	1.77561616989191	0.0757962029797385	0.565890765653659
DDX11L1	0.24083488103108	3.56386651833944	5.80794596276777	0.613619090326572	0.539467065449301	0.913106697318395
DDX20	684.261116047751	0.0795288395574681	0.26775607537203	0.297019738756507	0.766451439448971	0.981164173370476
DDX59	742.053722807214	0.328412614646306	0.257934033300699	1.27324265993019	0.202931946913518	0.718232816596423
DEDD	1775.28810467182	-0.0261182587373989	0.217255252082591	-0.120219228244341	0.904309486305626	0.993569256836344
DEGS1	2848.40065372058	-0.179473397858055	0.20899608753943	-0.858740467207045	0.390483718929449	0.844144920494167
DEM1	319.441688979994	-0.37997147836755	0.32767736767975	-1.15959024286019	0.246215675412517	0.749872237107438
DENND1B	674.785530323434	0.00179405585859436	0.27748328923211	0.00646545550025415	0.994841348818236	0.999697464270748
DENND2C	86.8290650878251	-0.568777508709618	0.464378750979971	-1.22481381309833	0.220645379302612	0.729619702047792
DENND2D	126.035395197195	0.406538774916752	0.509856220433053	0.797359644982762	0.425242189276106	0.862569552189159
DENND4B	4741.79187359096	-0.0418670391881519	0.242955845097112	-0.172323654824675	0.86318308865845	0.992583171803597
DEPDC1	4.99268420229149	-0.713651111211878	1.4117778847259	-0.505498151609333	0.613208996367663	0.942140137894369
DFFA	1037.7728544672	0.341428484571476	0.204138205201999	1.67253593825627	0.0944186873061937	0.599363189304435
DFFB	601.042106532368	-0.240318768108871	0.405744532337478	-0.592290835626064	0.553655851615084	0.919964154681301
DHCR24	9226.49185457749	-0.174906860250494	0.370468827660911	-0.472123016003349	0.636838985027427	0.950197938446126
DHDDS	2507.77115751766	-0.542816872113212	0.320280333478539	-1.69481799340509	0.0901099530199267	0.590294302776244
DHRS3	764.174145157373	0.787367927415787	0.535210347206929	1.47113734165413	0.141253978201113	0.657088468776627
DHX9	9589.3411450017	0.217940747804814	0.302034777285788	0.721575011206727	0.470555807226387	0.883012179288846
DIEXF	603.173753767662	-0.152942941949481	0.296394189492669	-0.5160119441318	0.605846067096614	0.940762825143912
DIO1	8.41064471291629	2.08852272726931	1.38622981814642	1.50662083583079	0.131907873572468	0.651251788046641
DIRAS3	42.8341207876914	-0.262638977831409	0.670982784806262	-0.391424316358941	0.695483621374823	0.964956271564559
DISC1	4.84469494244746	0.954649034234381	1.58367008968187	0.602808021982755	0.546636409534243	0.916796937444885
DISC2	0.7261600117797	3.22249249766223	4.6414018414225	0.694292932989099	0.487498521986301	0.889956088213175
DISP1	218.054672911692	-0.0541126866626893	0.335376962181169	-0.161348848503965	0.871818651686678	0.992589900237665
DKFZP564C196	21.0777136312323	0.37238246286677	0.598232512191315	0.622471121642553	0.533632127024463	0.910246450342045
DLEU2L	25.7415848470291	1.55843008499013	0.882991723830392	1.76494302599996	0.0775733415357928	0.569500187698017
DLGAP3	3093.75843609062	-0.310353755085525	0.271134148683723	-1.1446501910298	0.252354092120579	0.755217532616333
DMAP1	1941.81619345746	-0.334819765792001	0.24180211057763	-1.384685042625	0.166148794644815	0.684459006816072
DMBX1	0.118473590454932	0.459855103468177	5.83560498260205	0.0788016160859351	0.937190418596204	0.994623053325739
DMRTA2	6.62211991260727	-0.586296569605772	1.24782508088556	-0.469854772585343	0.638458778926785	0.950772647025143
DMRTB1	0.183330663062916	0.131904897196647	5.81260085137331	0.0226929219069778	0.981895221883275	0.999388029724057
DNAH14	23.0072367727102	-0.605490372023055	0.615536212968791	-0.983679528947154	0.325273108186684	0.804388862916023
DNAJA1P5	3.01224958376627	2.10881372212515	2.42664071192139	0.869025938518692	0.384832943487327	0.841141653139143
DNAJB4	3487.85816703443	2.0756428583489	0.799084104210882	2.5975274034498	0.00938976275873159	0.325554143587856
DNAJC11	1342.17828214786	0.147288673881304	0.32240863442445	0.456838490520694	0.647787137724126	0.951949788142675
DNAJC16	1553.34937276086	-0.425855952174912	0.249343392134322	-1.7079095159879	0.0876531332089449	0.588564481305162
DNAJC6	15710.7312210994	0.256772345576321	0.410902157912426	0.624898995130236	0.532037351901546	0.909418141415091
DNAJC8	6099.25771343604	-0.0578808398364246	0.229445090131545	-0.252264451609056	0.800836663241561	0.987405820373116
DNALI1	540.889125566245	0.154603779439691	0.263754200942901	0.586166130764908	0.557763879556065	0.921605665917635
DNASE2B	5.75383289116556	1.15187389091152	1.18329718429836	0.973444292943645	0.330332534159435	0.807779086776489
DNM3	21484.0044824067	0.0258720541890766	0.362237879467273	0.0714228291837548	0.94306124094348	0.996017001759705
DNM3OS	23.187551905708	0.156129139883728	0.766002043712791	0.203823398599532	0.8384915072165	0.988671167973419
DNTTIP2	2399.33308957719	0.35966847098672	0.30482103512403	1.17993323800758	0.238026768952457	0.744510560160996
DOCK7	1313.28656717419	0.415395114310684	0.279316783959338	1.48718279088862	0.136966539942691	0.655483174733635
DPH2	606.913214245869	-0.0621805983397136	0.213720391169109	-0.290943685811021	0.771094389341915	0.981954191279802
DPH5	636.46289834074	0.12106552163571	0.242924946249997	0.498365950078753	0.618226131734792	0.943998787268915
DPM3	900.110636316051	-0.172962424830997	0.365741876913583	-0.472908451967792	0.636278494691605	0.949858957112676
DPT	14.8202497139968	-0.556478146134396	0.691245172016948	-0.805037298865578	0.420798156315417	0.862065824945351
DPYD	171.088891850032	0.788115930052438	0.549184520317381	1.43506581284734	0.151268344405461	0.670379833348821
DR1	4332.66024092467	0.531033647052049	0.355211364565518	1.49497932787593	0.134919837277877	0.652771204195966
DRAM2	1756.43666987681	-0.0596588516800256	0.309025724795667	-0.19305464527095	0.846916172221195	0.990131400194025
DSTYK	5759.04393906858	-0.0591066840953709	0.25218180461742	-0.234381240093989	0.814689021311128	0.987405820373116
DTL	11.0344586395499	0.722382553055959	0.814955130154261	0.886407762006751	0.375397838037053	0.835328201452326
DUSP10	1169.36787657842	-0.38728916246987	0.545393037266516	-0.710110206780315	0.477635797362404	0.885885685043939
DUSP12	1022.25336195793	0.12937267180233	0.314981360857905	0.410731198347614	0.681269647694457	0.959746522414165
DUSP23	451.777295847605	-0.748188778016621	0.381210751895998	-1.96266441671808	0.0496851803545718	0.508173324307292
DUSP27	6.5594909985425	0.633884673428434	1.51165372109273	0.419331930708454	0.674973563686016	0.958084378977644
DUSP5P	22.3059646380073	1.98974420563056	0.983886709986567	2.02233060517478	0.0431422088720987	0.489281783429709
DVL1	5679.40999404463	-0.452959553668883	0.268418617977099	-1.68751168261931	0.0915050054457165	0.592156594609238
DYRK3	130.658766503117	0.388044697737887	0.451189732245616	0.860047713866515	0.389762741418741	0.844023876794728
E2F2	2.47956026258408	-1.08355494661066	2.61702807821126	-0.414040244975618	0.678844633453101	0.958889145889479
EBNA1BP2	1680.66274883925	-0.0664993767775648	0.302628494090877	-0.219739310990311	0.826074187083849	0.987671404701693
ECE1	1767.54595981269	0.0836529585234337	0.400884684485973	0.208670876590599	0.834705176744444	0.987978633438353
ECHDC2	1658.12457394434	-0.21045834245524	0.398094905810648	-0.528663741694156	0.597038733908072	0.936677863475006
ECM1	243.445494822984	0.704833296710041	0.429054288041802	1.64276017360621	0.100432563309132	0.608038094418484
EDARADD	113.515163527288	0.972073697440803	0.529167735065957	1.83698595553949	0.0662119687358944	0.5483781786871
EDEM3	2609.53159963919	0.213214254303499	0.262260344175145	0.81298701476998	0.416225503161181	0.859125746415892
EDN2	1.88641626512958	-1.05900659953797	2.39261239941943	-0.442615193248576	0.658044093420734	0.95451517728413
EFCAB2	659.238109429476	-0.0676543278710437	0.273293169081332	-0.247552209586731	0.804480891077668	0.987405820373116
EFCAB7	847.264840052218	0.468605197500431	0.278371259626205	1.6833821067939	0.0923011448590046	0.594462777428179
EFHD2	2805.14156883117	-0.548322640551587	0.347821968766564	-1.57644625638809	0.11492299526767	0.631024421981203
EFNA1	1164.1081808252	0.191329823914454	0.442475082356672	0.432408132217095	0.665444808653088	0.955912321250516
EFNA3	520.877134084546	-1.29785203566036	0.545592063202836	-2.3787956665672	0.0173693011637483	0.388668864807923
EFNA4	51.4044802780614	0.459677789269469	0.777800832288245	0.590996782450237	0.554522576815483	0.920801245405757
EGLN1	6539.20705332673	-0.0609931799345542	0.198920892351827	-0.306620281125006	0.759132414677416	0.98026849703324
EIF2B3	1455.2833849106	-0.199056117973465	0.293036541539888	-0.679287698822263	0.496955589117542	0.895191338665857
EIF2C1	2540.77767912505	-0.167321270130619	0.303385983393668	-0.551512855864229	0.581282156306998	0.930786207643424
EIF2C3	345.400550751643	0.332945595667605	0.309626664071539	1.07531306021719	0.282234590922523	0.775447477975208
EIF2C4	1908.81346850768	-0.303785312133861	0.275359335867221	-1.10323229527379	0.269926299916922	0.7652177317149
EIF2D	831.972666060404	-0.0822689261729696	0.234289091623634	-0.351142793729073	0.725481224701223	0.971201079094558
EIF3I	6716.77999903427	0.192001002506705	0.237972374688217	0.806820551159594	0.419769877127816	0.86136697945053
EIF4G3	4842.28496689452	-0.158295189657666	0.27277770370172	-0.580308388513897	0.561706671554584	0.922754330159435
ELAVL4	1215.81461274835	0.659880814546077	0.809128948471814	0.815544686409232	0.41476059661929	0.858145836632467
ELF3	18.6867940920559	-2.08003909675901	0.846404183199887	-2.45750096472265	0.0139907434963006	0.36807746161255
ELK4	2022.79209519592	0.298286846033651	0.254636822102385	1.17142070644329	0.241429713190688	0.746874010800235
ELOVL1	1235.40786336339	-0.544197911282987	0.379507409663467	-1.43395859323422	0.15158407944201	0.670989632063202
ELTD1	563.516408987228	1.14765667972129	0.504482455320373	2.27491891465773	0.0229107944618959	0.418519738906245
EMBP1	56.0058866665706	-0.746620746928907	0.601220710034251	-1.24184136452381	0.214295097590645	0.725902886936112
ENAH	3145.25567679049	0.603628212397012	0.237346861102949	2.54323233765114	0.0109832170241974	0.340687561551159
ENO1	39736.5226946547	0.53305180006377	0.268659045227059	1.98412005675542	0.0472424577225212	0.50186279863755
ENO1-AS1	5.01389202079495	-2.72654854121878	1.63581269888918	-1.66678528848094	0.0955571065610937	0.600917989827148
ENSA	10287.7804042824	0.0620651880847323	0.16365720947144	0.379238948807588	0.704510430999244	0.965890780311466
EPB41	8113.99434668888	0.282233796149451	0.396768160706348	0.711331765248006	0.476878671721616	0.885704043831932
EPHA10	159.666522049578	-0.421029364889589	0.480231026029884	-0.876722539920586	0.380637360945667	0.838797010114976
EPHA2	256.252738863994	1.64736363221948	0.617962669783468	2.66579797254858	0.00768058333511902	0.308431147774633
EPHA8	187.737343611171	-0.959146303059485	0.575922276454774	-1.66540927877237	0.0958311294892582	0.601343159427589
EPHB2	297.607704920152	-0.349758223492797	0.410335392930991	-0.852371570959316	0.394007893782165	0.845720005690766
EPHX1	6134.50980335019	0.8193723722404	0.3504454174305	2.33808841972629	0.0193826618221488	0.402908446886995
EPHX4	158.706515563924	-0.495545434219176	0.335480099171167	-1.4771231898508	0.139642618386567	0.656099746215743
EPRS	5440.68279482727	0.35907107070338	0.304577091262655	1.17891686868114	0.23843127998406	0.744691553218835
EPS15	9482.93650151089	0.425271227116881	0.306192377556211	1.38890207036199	0.164862530893121	0.682461446182979
EPS8L3	3.57037823523934	5.06746453550208	2.18407874350874	2.32018399087624	0.0203309262544277	0.403757919312346
ERI3	4084.87947525607	0.12292828557148	0.181975613090653	0.675520656222447	0.499345032285954	0.896166130816361
ERMAP	196.268944832486	0.134225950772038	0.386219240790805	0.347538228538803	0.728187003891012	0.972008009520696
ERO1LB	1448.3338257703	0.12094814005578	0.293801632834407	0.411665990038759	0.680584256207088	0.959525324084931
ERRFI1	3477.26417901545	0.0309699296748134	0.260435078677974	0.118916122328926	0.905341808625525	0.993569256836344
ESPN	1793.31452459849	-0.328494885081616	0.374769795336055	-0.876524440255531	0.380744995801927	0.838797010114976
ESPNP	35.0908679252633	0.268214061499463	0.66607917472771	0.402675945557234	0.687186631888343	0.961678269029775
ESRRG	2742.00938800198	-0.276280521959138	0.527503611506357	-0.523750958159664	0.6004517675439	0.938618806133702
ETNK2	313.012163077548	0.625323061191247	0.479939148116663	1.30292155504523	0.192601544165198	0.710708035698764
ETV3	216.467643446944	0.640737071511066	0.400897805198427	1.59825537382009	0.109986154668728	0.626350870120415
ETV3L	0.54003354949207	2.05595763875997	5.60281654252929	0.366950733288127	0.713655767401594	0.968636615022737
EVI5	1381.03253242118	0.0472384813461851	0.182676820269138	0.258590451030341	0.795951251686523	0.986788746465837
EXO1	5.6191838404196	1.60847475346296	1.42626388942114	1.127753962919	0.259423840833916	0.759089552936116
EXOC8	1288.78822589084	0.0310802836213882	0.289969589241452	0.107184631680491	0.914642507330333	0.994499156589801
EXOSC10	2030.9243371369	-0.819060815041151	0.469705512237835	-1.74377518189827	0.0811982997008864	0.578897369490522
EXTL1	272.836172504677	-1.25707822102715	0.462621473321205	-2.71729328083815	0.00658182564059543	0.292815666808118
EXTL2	2027.86881493398	-0.0934743928223909	0.271492708228086	-0.344297986610607	0.730622198292957	0.972602383087856
EYA3	1494.49669006551	0.161421266713898	0.232362780925878	0.694695019876657	0.487246449697754	0.889736233338401
F11R	718.570251105345	1.0336213360822	0.427502116537028	2.41781571622389	0.0156139822170532	0.382452828787821
F3	1285.70387219391	-0.384992913378697	0.576333742333465	-0.668003424231131	0.504131406711526	0.897808610694282
F5	117.563035922239	-0.251756692276018	0.661915839082118	-0.380345472054468	0.703688985402661	0.965890780311466
FAAH	1788.29052178454	-0.891538938158807	0.348763597392338	-2.55628438525331	0.010579661473835	0.33538034227777
FABP3	1218.98715435524	-0.264980870770594	0.292593390634859	-0.9056283540638	0.365132595891366	0.829052108762183
FAF1	2025.66376952452	0.219842619956654	0.268553998897077	0.818616072966795	0.413005493784846	0.857214377919562
FAIM3	3.64635075566314	-1.12800634367904	1.73267422456543	-0.651020444401169	0.515033289609083	0.903024469439654
FAM102B	3351.46173828265	-0.0500673626448836	0.291658397694352	-0.171664395884642	0.863701378198362	0.992589900237665
FAM110D	88.5451613669889	0.874043661126321	0.645254516793134	1.35457193770646	0.175553979281483	0.693687242441759
FAM129A	201.419389102626	2.19635274138023	0.663925641769725	3.30813061463592	0.000939209943481012	0.116363743578956
FAM131C	4275.03583159101	-0.741320315453303	0.474633613634633	-1.56187908769555	0.118316475823764	0.635202390578996
FAM132A	36.8831831130811	-1.64081970860418	0.926401878204179	-1.77117485101055	0.0765316299545608	0.566514970128353
FAM151A	35.3624455133208	1.6425762468032	0.67049469712792	2.44979752090392	0.0142936567625439	0.369768578806657
FAM159A	50.4812461299514	0.487742249287947	0.499720988778369	0.976029144743939	0.329050021750484	0.806395638515308
FAM163A	73.7105617973171	0.182766067166042	0.76982685941517	0.237411912731763	0.812337248865349	0.987405820373116
FAM167B	96.5888363241773	1.69597573829612	0.759469328840937	2.23310629394927	0.025541935658273	0.427792240270373
FAM176B	323.303963549929	0.349518340538175	0.370905038371034	0.942339155254439	0.346019027572643	0.818383779937145
FAM177B	3.58284448146365	-3.01417585257113	1.95311724226542	-1.54326416630012	0.122766694197254	0.63809477364109
FAM183A	2.16934492134141	-4.34536749678471	2.90811988281629	-1.49421883274514	0.135118431802365	0.652771204195966
FAM189B	1530.70864776212	-0.30287897732518	0.261178561585422	-1.15966247568953	0.246186253590536	0.749872237107438
FAM19A3	103.662801706234	0.101442381833661	0.617624779844417	0.164245971250076	0.869537512648112	0.992589900237665
FAM20B	5619.59961334085	0.188791792711839	0.303554701458488	0.621936645371499	0.533983527714192	0.910305463787894
FAM212B	1270.16020985837	-0.296836021472978	0.356716560974563	-0.832134119767276	0.405333244819509	0.851950274857569
FAM213B	1891.84309325053	-0.374028260514099	0.253265700469507	-1.47682161390476	0.139723461207914	0.656099746215743
FAM40A	2405.3426734617	-0.47424433481815	0.371579681254328	-1.27629243132257	0.201852164689492	0.717118989434762
FAM41C	40.6229009099985	0.307946348948716	0.600970247155429	0.512415299103937	0.608360385868434	0.940762825143912
FAM43B	1514.08040014944	-1.31497445999233	0.52874277745201	-2.4869833046782	0.0128831444795483	0.355609688384574
FAM46B	116.953422389138	-0.336720441844678	0.577031012093695	-0.583539592825218	0.559530111848628	0.922093162438657
FAM46C	138.999898254182	1.19066211541919	0.66008393631714	1.80380410719028	0.0712620217623803	0.557300421045946
FAM54B	4710.47098277255	-0.0133177087798003	0.2038530299019	-0.0653299525948138	0.947911294555301	0.997234877911407
FAM58BP	0.593136102577995	0.796231571253593	3.72600139428007	0.213695993908086	0.830784135583193	0.987671404701693
FAM5B	374.321592315473	-0.0719313176754479	0.448837046551979	-0.160261543087927	0.872675051435177	0.992589900237665
FAM5C	1002.73118114825	0.695744952925527	0.357705888001332	1.94501957128236	0.0517726228393268	0.51267406724259
FAM63A	1937.01358606033	0.0595586626573442	0.257970549100332	0.230873884112176	0.817412780125227	0.987405820373116
FAM69A	2159.80089728476	-0.138176951234071	0.243351275493526	-0.567808617209188	0.570164927917743	0.92552882492259
FAM71A	0.81006644943688	-11.7161365082262	5.69812265004404	-2.05613975475514	0.0397690472643663	0.481914020515926
FAM72A	12.2372875795938	0.4180349562612	0.70339396845722	0.594311260840196	0.552303948301384	0.919426427649767
FAM72B	21.7493037913051	0.736653383133953	0.931747818793014	0.790614550714177	0.429168953195894	0.864684135915364
FAM72D	52.4576449157134	-0.0520761663689564	0.560295901558845	-0.0929440430031186	0.925948015903112	0.994623053325739
FAM73A	2670.73113883919	-0.234840592028201	0.477750751748892	-0.49155462585569	0.623034226459406	0.94611696471531
FAM76A	787.657473273332	-0.625418682926768	0.416478390644147	-1.50168339336757	0.133178894700138	0.652771204195966
FAM78B	223.84480719635	0.321959863096728	0.43469017876286	0.740665142269913	0.458896499594872	0.878916572639026
FAM89A	944.290009027225	0.670155845724918	0.403279652121622	1.661764589905	0.0965599847473039	0.602710082637554
FAM91A2	43.831830943603	-0.0441484360668578	0.464993167925948	-0.0949442682432886	0.924359094339485	0.994623053325739
FASLG	0.689850020673547	-2.71625282122384	4.24309791573869	-0.640157940062753	0.522069923866766	0.906296783939545
FBLIM1	166.953882482098	0.396097719035722	0.558172577695057	0.709633068452387	0.477931707617529	0.885885685043939
FBXO2	9419.82826170662	-0.662756976650292	0.308004039214193	-2.15178014658891	0.0314146742312739	0.449580650502192
FBXO28	2901.85977868912	0.0102663472731625	0.258992682849076	0.0396395263380667	0.968380514728379	0.99886352771188
FBXO42	1607.90940374687	0.345898752141126	0.224152672515268	1.54313909470593	0.122797030931784	0.63809477364109
FBXO44	10079.8473533754	-0.237855887283172	0.276903447736408	-0.858984924989427	0.390348833100904	0.844072413331331
FBXO6	554.950730701797	-0.0485724453725572	0.344467413078531	-0.141007374074841	0.887864116882209	0.993569256836344
FCER1A	15.6043415287346	-0.724145756658099	0.861700663970929	-0.840368108016833	0.400702024823351	0.849134331595119
FCER1G	168.126369942046	0.971932064664698	0.753979093042204	1.28907031194072	0.197373643564343	0.713733640650966
FCGR1A	40.1322599790954	-0.0373349331130887	1.04394066963968	-0.0357634626170612	0.971470967025556	0.99886352771188
FCGR1B	17.4153797054371	0.206052620945212	0.795806110134729	0.258923145124291	0.795694539763588	0.986628551593556
FCGR1C	3.3808999662874	2.96016736463092	1.97771609847917	1.49676051426554	0.134455583966541	0.652771204195966
FCGR2A	180.403954380462	1.46413606895684	1.07860904477063	1.35742980837713	0.17464468220762	0.693113721343289
FCGR2B	11.2086858242437	3.59782693592293	1.78421722778443	2.01647359968078	0.043750476136716	0.492510642616703
FCGR2C	4.61445553086914	0.892816643720686	1.79715307157783	0.496794990833379	0.619333627971356	0.944390661081617
FCGR3A	416.063367871137	1.9839057409364	1.07244506273022	1.84989032061538	0.0643293592572259	0.546594356368215
FCGR3B	7.0731901213416	1.72934665551987	1.61776516135458	1.06897261532809	0.285082009163126	0.777463221815488
FCN3	33.0524531175963	0.759838405608087	0.800774875705642	0.948878927974005	0.342682192944531	0.815928215826588
FCRL1	0.144598854584204	-0.917008813780508	5.83168608523756	-0.157245914882463	0.87505104352727	0.992589900237665
FCRL2	0.151246814995746	1.91677561900592	5.82669325706392	0.32896456608251	0.742182470929296	0.975628181821189
FCRL3	0.508061856209635	-2.44855017088974	5.77211820176739	-0.424203054286035	0.671417733542774	0.957476945152828
FCRL4	0.277908956003861	0.235050032929491	5.83652742895156	0.0402722399219007	0.967876085151582	0.99886352771188
FCRL5	0.707233108487129	3.5000340077285	5.20175879710278	0.672855882836764	0.501038981464744	0.896440381838204
FCRL6	18.4320837982248	-1.73353162084446	0.782521334180622	-2.21531547463769	0.0267384184271117	0.432290988606281
FCRLA	3.88972213163566	1.1674229021383	1.81525646104967	0.643117337515627	0.520147965426173	0.905188644962872
FCRLB	145.673184166407	0.385595466003425	0.298184703467507	1.29314301343913	0.195961600779959	0.712375564985418
FDPS	2673.68478743021	-0.0219709600672585	0.267053014835985	-0.0822719042537392	0.93443049581934	0.994623053325739
FGGY	622.674715991569	0.125340666065394	0.295296732788023	0.42445666391903	0.671232803623729	0.957476945152828
FGR	255.207033013137	0.883544370270031	0.485922432332782	1.81828273707878	0.0690209299038112	0.554914406448205
FH	3286.49601025055	-0.197093134481833	0.296757839365707	-0.664154769771547	0.506591258792531	0.899033591490755
FHAD1	8.02079715198666	-0.399293117067123	1.28918182272464	-0.309725990569143	0.756769336417559	0.978921607324158
FHL3	176.083836486175	-0.0862302904776677	0.334189617122143	-0.258028035760762	0.79638527024442	0.986971218895527
FLAD1	874.513324004977	-0.183711051590426	0.178188385442641	-1.03099341258448	0.302543908938952	0.791789971492906
FLG	66.6303938581867	1.18755933827961	0.900770265573645	1.31838203775891	0.187375790672795	0.705261767488129
FLG2	0.2743093876843	1.18787129522614	5.82742232204376	0.203841635217118	0.838477255657161	0.988671167973419
FLJ23867	1330.70278617907	-0.284187876601594	0.314788652007083	-0.902789458227355	0.366637647064517	0.829674870865971
FLJ27354	22.6410195429272	-0.200724096473965	0.638336172908642	-0.314448882881485	0.753180134343306	0.978138135343765
FLJ31662	0.107426292315541	1.15425832185806	5.83455775197125	0.197831330312582	0.843177032543671	0.989070929891213
FLJ32224	58.2672077968379	0.383255003811251	0.518140157328079	0.739674388079863	0.459497592465513	0.878948947672323
FLJ37453	603.4082057535	0.0361748027081477	0.285321968129536	0.126785900662666	0.899109855317254	0.993569256836344
FLJ39739	11.020187511882	1.33789735521606	0.94876376830224	1.41014802621537	0.158495978730005	0.676875269111571
FLJ40434	0.0740653929441134	1.30198435408783	5.83696941291809	0.223058279388332	0.823490148522911	0.987405820373116
FLJ42875	28.7261223898443	-1.1275905702274	0.784176155553866	-1.43793019239533	0.150453862022772	0.669626524583391
FLVCR1	1056.26760440381	-0.543353088314364	0.330119778877536	-1.64592709398345	0.0997787699929385	0.607872559987709
FLVCR1-AS1	56.5414081623003	-0.299988855759814	0.659123399101956	-0.455133069419996	0.649013508348698	0.951963336436441
FMN2	5159.12845953618	0.305592568291923	0.18937081771977	1.61372576816	0.10658692209322	0.620415131885999
FMO1	2.87896910033504	-3.28636880770137	2.43370836535634	-1.35035440337987	0.176902329281253	0.694637706103723
FMO2	102.48205402151	0.370278099861174	0.608392640050288	0.608616994167726	0.54277833749612	0.914717783475074
FMO3	29.3285762132542	0.22709959179959	0.637688937806682	0.35612910674081	0.721743880286999	0.970566786462198
FMO4	27.9786166867884	0.679217341780172	0.611642905574148	1.11048020926948	0.266792151620902	0.763447460783104
FMO5	128.544708754849	-0.0258355010560198	0.309821052857133	-0.0833884618807144	0.93354266264372	0.994623053325739
FMO6P	0.0623158703469597	1.87969187453734	5.83124585601981	0.322348246146552	0.74718888689933	0.976167827261605
FMO9P	0.274105020500659	1.44628980891889	5.81370218091923	0.248772600300315	0.803536686701398	0.987405820373116
FMOD	77.7792282436973	2.38648098034367	0.992862392225442	2.40363719990896	0.016232874403894	0.384733911306522
FNBP1L	2483.42572505156	0.489465591806172	0.358794232938083	1.36419581719041	0.1725059443062	0.690491431655437
FNDC5	7374.2737354923	-0.0434653233460223	0.268557470360974	-0.161847381447254	0.871426039888047	0.992589900237665
FNDC7	30.5377076472543	0.220715743169685	1.00119235298955	0.220452885512589	0.825518461644326	0.987671404701693
FOXD2	20.8049194165596	3.04719241362266	1.32644830583012	2.2972568174948	0.0216041236224324	0.41105703070896
FOXD3	0.0900682912441327	0.454178362778003	5.83696941291809	0.0778106463557677	0.937978677560469	0.994623053325739
FOXE3	12.6319225043957	0.0250974261461092	0.937532258633733	0.0267696667661161	0.978643446957857	0.99886352771188
FOXJ3	5452.87730118822	-0.0226858051110434	0.212508597150124	-0.106752411033127	0.914985402140083	0.994499156589801
FPGT	387.786201347269	0.255861607796617	0.423296183447877	0.604450542673326	0.545544141293397	0.915902123293335
FPGT-TNNI3K	14.84370961043	-1.58689039377965	0.920131913831379	-1.72463357690956	0.0845935283814807	0.583016846639506
FRRS1	5.14750071898088	0.513829542109739	1.39302659828245	0.368858385578045	0.712233282956213	0.968219457242198
FUBP1	2766.87983412608	0.98678486109821	0.386161379419325	2.55536911169638	0.0106075246689449	0.33538034227777
FUCA1	539.189063474735	-0.219975875551714	0.240920824866666	-0.913062935399862	0.361209442502425	0.826412920441967
G0S2	179.430524119385	2.29431607235044	0.802518341688643	2.85889549579986	0.00425118808875816	0.24500786927289
GABPB2	281.245779250287	0.522115142915651	0.29953604746695	1.74307949687845	0.0813197294919933	0.578897369490522
GABRD	24914.7037707784	-0.709977244044537	0.305881490887618	-2.32108599308935	0.0202822031965074	0.403757919312346
GADD45A	566.47886861799	0.685237660347756	0.46895010437311	1.46121656431611	0.143956018657583	0.660690119419805
GALE	584.250141181588	-1.03316679018739	0.422670300861616	-2.44437990575934	0.0145101380582138	0.370541892624693
GALNT2	2783.88848931629	0.27946336448252	0.151654115276225	1.84276809088564	0.0653628775620908	0.546887644284592
GAS5	2985.63798883142	0.207111994184185	0.32125659891944	0.644693353788888	0.519125924172344	0.904465396023471
GATAD2B	6142.78901245326	0.127039006329778	0.20744685926067	0.612393008901356	0.540277766144452	0.913682977266746
GBA	1067.19936828037	-0.0609674267248525	0.202897938096395	-0.300483224703286	0.763808590324137	0.980515461504372
GBAP1	196.410735001647	-0.287116714059559	0.381901241329616	-0.751808800254071	0.452166049022237	0.875675778679828
GBP1	448.78100321039	0.804304400999776	0.45539436611987	1.76617117127019	0.0773671360354372	0.56914657538972
GBP1P1	36.3606427159654	0.609671141193519	0.903498494609993	0.674789327077619	0.499809622208169	0.896306868598065
GBP2	313.702799815763	1.14382162218018	0.612637803302408	1.86704381612502	0.0618954693015405	0.540898255131436
GBP3	250.76241433494	0.0436235034498873	0.779196935324008	0.0559852092228104	0.955353590010453	0.99849274080425
GBP4	502.950329780678	-0.0571549277829181	0.711329493062815	-0.0803494419116838	0.935959336335912	0.994623053325739
GBP5	5.99122901641882	0.234029873630191	1.72453514933609	0.135706061845297	0.892053655398112	0.993569256836344
GBP6	19.7257921333988	1.12950617661524	1.02678464444942	1.10004194425882	0.271313847018168	0.76609223266956
GBP7	31.6133090061181	0.698040060930144	0.682971706192476	1.02206292676702	0.306751118352127	0.794852423648324
GCLM	612.627457294169	0.520984625590303	0.34327595568468	1.51768458280503	0.129093932476455	0.646681516515201
GDAP2	681.26249210399	0.626113176010272	0.264149604300032	2.37029761096711	0.0177737719039426	0.392090144174965
GEMIN8P4	79.0173678722573	-0.129694971958191	0.443656298576788	-0.29233208764136	0.770032727380187	0.981423290698073
GFI1	2.6124608348587	0.526926095630691	1.98077352862659	0.26602036427458	0.790223525509235	0.98583916191769
GGPS1	1489.68171980512	-0.177560252241653	0.190174549698728	-0.933669897065309	0.350474197717312	0.819708521824857
GIPC2	71.985867083257	-0.628508277914839	0.500676713608916	-1.25531757485684	0.209363497663726	0.723204259059524
GJA4	205.231545374513	1.6952553289706	0.684064052695542	2.47821139305665	0.0132042887418305	0.357752078996862
GJA5	136.136429207932	1.36756558416921	1.02119137763098	1.33918637987501	0.180510005275297	0.698378397316009
GJA8	0.263526859485666	0.753978604439741	5.8291951147995	0.129345233705679	0.897084480702008	0.993569256836344
GJA9-MYCBP	7.03494530706062	1.41664863047898	1.36376080654759	1.03878086514693	0.29890666249391	0.7904684112096
GJB3	285.643833511034	-0.971196740279154	0.446820103559404	-2.17357440397718	0.0297371124238385	0.441543159998026
GJB4	4.38253044078299	0.491595705887416	1.5096663792244	0.325632015558282	0.744702786405375	0.976110937108493
GJB5	97.7203531830482	0.520818690086874	0.560874744707725	0.928582887714574	0.353105293557407	0.821584828793841
GJC2	429.662436040824	-1.49240187090659	0.49207105404407	-3.03289912837046	0.00242216550475652	0.19188233050692
GLIS1	204.875193882165	0.230224032843412	0.58907647025997	0.390821980619614	0.695928826429153	0.965012362673288
GLMN	594.298200909343	-0.352598317239542	0.22822226161242	-1.54497775435398	0.122351644288541	0.637755742585992
GLRX2	315.981750681758	0.350090662182175	0.386146924352556	0.90662553578321	0.36460485330482	0.828859550237435
GLT25D2	2297.02814860974	-0.103350575920668	0.291571350439332	-0.354460668940698	0.722993674685937	0.970912595242356
GLTPD1	1373.94560818156	-0.787151088864288	0.392626161222979	-2.0048360669916	0.0449805753649189	0.49588001087761
GLUL	80653.6932719153	0.431470950312077	0.446000935393304	0.967421626440281	0.333333303182032	0.810235278979024
GM140	0.658434503376534	12.1520813190283	5.76487623374212	2.10795181480246	0.0350351576117395	0.464591915809688
GMEB1	573.817081447548	-0.165166337999691	0.296904739444044	-0.556294043365446	0.578009858543163	0.92912348838763
GNAI3	3406.67454080456	0.632522196711509	0.250898885577662	2.52102433717555	0.0117013758689874	0.347554165169125
GNAT2	14.2622250927885	-0.449533229724051	0.839883440079387	-0.535232876697224	0.592488834969108	0.934337947560844
GNB1	37832.380217241	0.349755708308361	0.288783183713228	1.21113599417784	0.225843288393558	0.733758267368001
GNG12	1427.10348713559	1.2173415852832	0.51739856372328	2.35281206913878	0.0186320481036863	0.398658393482047
GNG4	2559.84392980415	0.0306904471331311	0.3921226720911	0.0782674640297283	0.937615297988759	0.994623053325739
GNG5	561.884258377039	0.460064156876789	0.367859111713327	1.25065315015309	0.211061050166791	0.724423369639817
GNL2	1130.47853220447	-0.493010136065165	0.23103930706107	-2.13387991132976	0.0328526122953193	0.455447652402665
GNPAT	2559.66449250238	0.136797265974714	0.255476831365994	0.535458598117415	0.592332779314884	0.934337947560844
GNRHR2	457.68303206872	-0.0533385256438398	0.244729998674714	-0.217948457208694	0.827469271150691	0.987671404701693
GOLPH3L	1613.57650713269	0.696533961290674	0.364093756684296	1.91306208498004	0.0557401048609157	0.525120086023923
GOLT1A	936.205649700223	-0.0723626869271773	0.418069517528747	-0.173087689709885	0.862582501094954	0.992583171803597
GON4L	1533.5767101279	0.0859135857770737	0.301643018820017	0.28481874406759	0.775783011057205	0.983200390257256
GORAB	467.440293705893	0.259365460733912	0.317976196231539	0.815675713489733	0.41468563301863	0.858145836632467
GPA33	8.07501199227607	-0.984337882390359	1.26741805207763	-0.776648147607472	0.437366386819096	0.868062425767927
GPATCH2	210.890017600654	0.89731093854794	0.637920181541196	1.4066194557132	0.159540260772617	0.677133377375849
GPATCH3	810.026928401682	-0.554267369015619	0.256239927940622	-2.16307963193018	0.030535055385398	0.445686322097829
GPATCH4	969.164101429083	0.0083816535995868	0.268535513760329	0.031212458576587	0.975100104248662	0.99886352771188
GPBP1L1	3449.86695989087	0.122369602054175	0.224578899173819	0.54488468197301	0.585832832141054	0.931852805906945
GPN2	866.551571602582	-0.106149487590362	0.235990155570772	-0.449804727377825	0.652851248852104	0.952231998190648
GPR137B	1877.66740114776	0.490782328295635	0.317382422655506	1.54634375838873	0.122021569202418	0.637362135389385
GPR153	377.639107921312	0.280634246112163	0.39591185691732	0.7088301125843	0.478429908643983	0.88601236391658
GPR157	7.3415736221702	0.299077206690025	1.2534198286522	0.238608963934791	0.811408813666227	0.987405820373116
GPR161	228.748517627045	0.625877912825754	0.383497822695258	1.63202468380922	0.102674286369546	0.611562736769741
GPR25	0.84956096048334	0.0420693789414931	4.64701516715435	0.00905298937667439	0.992776858211418	0.999697464270748
GPR3	164.277469843172	-2.03369002145651	0.575596500046363	-3.53318691356307	0.000410582078532388	0.0711341796221561
GPR37L1	6894.98884333934	0.09630604399249	0.487724587777507	0.197459891106461	0.84346766573307	0.989070929891213
GPR52	6.53277385133572	0.499291190327545	1.16229811815887	0.429572398446661	0.667506718780251	0.956776669007182
GPR61	266.693626670397	0.0382282693822898	0.451416173719257	0.0846852009473293	0.932511661632232	0.994623053325739
GPR88	7.28574228462872	0.0139502396433305	1.3881245248514	0.0100497033180967	0.991981631853304	0.999697464270748
GPR89A	170.87768953784	-0.247670996945309	0.332874020583452	-0.744038229571651	0.456853347295453	0.877596044186077
GPR89B	28.9214055841744	0.961787528739161	0.696737231788933	1.3804164394512	0.167458461389801	0.684942466056151
GPSM2	853.75329931036	0.377401225680653	0.341737777271212	1.10435910449882	0.269437393346711	0.7652177317149
GPX7	178.270386320304	-0.128777256654076	0.384581027397258	-0.334850779107869	0.737737653245034	0.974076507382749
GREM2	232.210197190219	-0.335444568218954	0.546492100760763	-0.613814120555425	0.539338165157106	0.912963404519654
GRHL3	57.0051736978501	-0.679290915532405	0.846222697256663	-0.802733036746204	0.422129053634883	0.862418625221356
GRIK3	2598.50373941998	-0.681188493720638	0.357378111687244	-1.90607222838754	0.0566408352618893	0.526561674713592
GSTM1	596.966081148867	2.7861826877139	1.69774300049129	1.64110980690696	0.100774623380149	0.608038094418484
GSTM2	1343.55080955621	0.477208968956389	0.372122135880008	1.28239876896296	0.199702795833763	0.714798619171467
GSTM3	5045.47315131732	0.802701011703474	0.407514322550863	1.9697492021358	0.0488671209976916	0.505812424366152
GSTM4	1698.79561881335	-0.292372532179084	0.283005424497632	-1.03309868599897	0.301557718221552	0.791789971492906
GSTM5	2848.74896522628	-0.00237642154561323	0.475013181492864	-0.00500285389585327	0.996008316767558	0.999697464270748
GTF2B	1208.64436266112	0.145837122016401	0.265339425047845	0.549624775851174	0.582576761760952	0.931211093766046
GUK1	8205.28566839509	-0.128689658696768	0.283673491793198	-0.453654156697111	0.650077767546635	0.951963336436441
H3F3A	9.86453714257322	-0.598580300143487	0.906316983471651	-0.660453584187094	0.50896279542239	0.899798669802095
H6PD	1447.33901625626	-0.665108045415535	0.547446806698291	-1.21492725371232	0.224393838118001	0.732721479544118
HAO2	0.230188065095769	2.83943396536698	5.80916063185835	0.488785582859436	0.624993505973509	0.946586519593717
HAPLN2	1352.20945214059	-1.53722348953654	0.536402763467155	-2.86580083890762	0.00415955841419228	0.244187850706439
HAX1	3324.43470807842	0.245298323914316	0.225930277118186	1.08572576922038	0.277600336254165	0.771790054541575
HBXIP	3469.48739416663	0.0841297720222465	0.248218418582105	0.338934445327708	0.73465911501554	0.973402382805388
HCN3	1004.48231255513	-0.401901613936231	0.40024569127506	-1.00413726542788	0.31531245542936	0.798250968762495
HCRTR1	6.79272546243903	1.07085612153576	1.28512669406547	0.833268911525077	0.404693085447829	0.851950274857569
HDAC1	524.366263180176	0.568339948468175	0.378477038909528	1.50164974368242	0.13318758937806	0.652771204195966
HDGF	11356.1454303539	0.174183001003628	0.179653701510063	0.969548634620653	0.332271526846485	0.80889075250168
HEATR1	638.208429035847	0.457181020472405	0.379108501261156	1.20593713660213	0.227841730150888	0.73619772091307
HEATR8	47.4257096103269	-0.74478348937502	0.931649926667806	-0.799424191486663	0.424044487723844	0.862569552189159
HEATR8-TTC4	20.8386321712544	-0.472613444207874	1.02996760970451	-0.458862433881259	0.646332956867853	0.951949788142675
HECTD3	2012.5920166251	-0.302438259165127	0.257346930529509	-1.17521611212863	0.239908265767656	0.745879136372792
HENMT1	402.276184626654	0.138270760162518	0.295061913326	0.468616090107668	0.639344074197164	0.950934515645039
HES2	1.0683165423047	0.537426217481926	3.77389395534122	0.142406284819239	0.886759098413302	0.993569256836344
HES3	1.1637882476557	1.24203644366483	3.99816503923995	0.310651619299073	0.756065480774693	0.978664605193993
HES4	95.0672787909283	-0.4417326639571	0.58269541162486	-0.758085022027748	0.448400085691646	0.872702917843593
HES5	142.560392446878	-0.0387083191151301	0.783658067263111	-0.04939439882284	0.960604991807166	0.998730576874729
HEYL	404.853726588234	1.34893551243752	0.600171895485073	2.24758193874987	0.0246028603229515	0.424778642233386
HFE2	2.16737108643944	0.313121167091028	2.38581532331298	0.131242835114422	0.89558321147094	0.993569256836344
HFM1	213.665901036709	-0.789469219188589	0.647375921912975	-1.21949116806157	0.222657825995851	0.730583605582594
HHAT	81.1672252319051	0.915762347295874	0.519078522678894	1.76420773984204	0.0776970101235101	0.569500187698017
HHIPL2	3.32600785477012	1.98271792553626	1.43182628103529	1.38474754360749	0.166129675860615	0.684459006816072
HHLA3	417.757204540301	0.0931619326948137	0.351919511634092	0.264725113598358	0.791221229634676	0.98583916191769
HIAT1	2101.02024740538	-0.175747662534184	0.252616534211744	-0.695709261797058	0.486610924110586	0.889736233338401
HIPK1	14490.5139362241	0.17838498445956	0.310033911066431	0.575372493434556	0.565039402973622	0.923935859405442
HIST2H2AB	14.7359631716221	1.03255098806694	0.814478152197492	1.2677454702512	0.204888861084743	0.71993788170584
HIST2H2AC	15.7458421678465	0.941072417010936	0.725110292423264	1.29783348387725	0.194344560885819	0.711478772170127
HIST2H2BA	78.7951969851022	1.58176857317508	0.546483189575663	2.89445055831142	0.00379822720039937	0.232024407435273
HIST2H2BC	164.468169191098	1.45461394389227	0.493654809014928	2.94662164194229	0.00321266031841668	0.214610880008728
HIST2H2BE	2721.91433325237	0.531894379144679	0.436232194447097	1.21929189526882	0.222733423668544	0.730583605582594
HIST2H2BF	432.098469334522	1.05032816072832	0.460979578142562	2.27847004624464	0.0226985871771238	0.418069915941666
HIST2H3D	25.2825366391665	0.564551524321659	0.754489213623903	0.748256587539602	0.454305404501105	0.876765771367568
HIST3H2A	1664.09166537774	0.66276973791586	0.385324785095114	1.72002882646716	0.085427201811526	0.584771645122773
HIST3H2BB	110.97480441696	1.78568692085879	0.535899909390238	3.33212767826476	0.000861847061366036	0.109321195700656
HIST3H3	3.12893637819806	0.165912660053965	1.65804339773775	0.100065330183962	0.920292459649498	0.994623053325739
HIVEP3	2198.03708045666	0.245835386518886	0.246507172856494	0.997274779756614	0.318631151968538	0.799433775463125
HLX	54.3042252522566	-0.518578602976935	0.452932987161769	-1.14493449953055	0.25223629146807	0.755156022758636
HMCN1	45.0033058129163	-0.166496307762952	0.790674859798084	-0.210574935701725	0.83321897217222	0.987805177422559
HMGB4	0.928846489462539	2.53458156565099	3.60699377857395	0.702685316705217	0.482251880212534	0.888558411652351
HMGCL	1041.76249656631	-0.0297768054050899	0.331612824854707	-0.08979388966074	0.928451003920399	0.994623053325739
HMGCS2	2.15546518929846	-0.959935835723802	2.01163692647957	-0.477191397258611	0.633225836451797	0.949092089057145
HMGN2	9783.17900212362	0.307283246424007	0.294216600239485	1.04441165513396	0.296294973529905	0.787304470547172
HNRNPR	8525.15608398087	0.326533056382151	0.224244472429705	1.45614762693653	0.145351813918668	0.661507864983199
HNRNPU	21180.0425840967	0.172512048649072	0.144776124970909	1.19157802216171	0.23342674687994	0.740412648123171
HNRNPU-AS1	1801.7712337748	0.520330695733332	0.571275130569515	0.910823293173298	0.362388487307153	0.826554496897724
HOOK1	2640.75165496885	0.0668592813683914	0.312791512959542	0.213750305229795	0.830741779901901	0.987671404701693
HORMAD1	1.34819076774563	-5.10820108232518	5.26941898615607	-0.969404994316368	0.332343161452981	0.808935781903258
HP1BP3	10604.04421592	-0.175912578332441	0.178394457944158	-0.986087686577717	0.324090085495117	0.803592314985786
HPCA	3707.79546974301	0.455593004202607	0.500245802692238	0.910738284560675	0.362433286960471	0.826568209024791
HPCAL4	23516.8825276119	0.380722544106523	0.378115353794482	1.00689522466061	0.313985127044096	0.797930468908155
HPDL	284.338211493325	-0.62927212519031	0.561156306612259	-1.12138475104961	0.262124124183845	0.759089552936116
HRNR	19.7648533778829	0.997487069442054	0.942437114658474	1.05841233746777	0.289867497169421	0.781517982237747
HS2ST1	2453.22604330388	0.207981725671909	0.234255783633299	0.887840301938846	0.374626660643832	0.8349073453955
HSD11B1	2818.1553961181	0.838576342339075	0.627558235442949	1.33625262960207	0.18146671404954	0.699919579438135
HSD17B7	228.094106951366	0.600627854898049	0.313453446243089	1.9161628691498	0.0553443679741334	0.523242449657845
HSD3B1	0.251381463365585	-1.35608536263392	5.80494469930765	-0.233608661732068	0.815288802706827	0.987405820373116
HSD3B2	0.0616804489291727	-0.017992269971291	5.83696941291809	-0.00308246774969754	0.997540550468132	0.999697464270748
HSD3BP4	49.6368426836605	0.918260076496767	0.778096358370501	1.18013671008537	0.237945846107964	0.744366702959589
HSD52	0.43693459117577	-1.259477631431	5.80765947758806	-0.216864924035469	0.828313613638411	0.987671404701693
HSP90B3P	5.61661758275358	3.88446705263759	1.32408481935139	2.93369956053148	0.00334948255184315	0.218279734494732
HSPA6	3257.79043671467	7.62256979749356	1.56503006259894	4.87055806764201	1.11283490150557e-06	0.000790483725036125
HSPA7	43.6348610494969	2.46806095610083	1.45170868878964	1.70010758712107	0.0891106904287135	0.588815598657204
HSPB11	508.617699124179	-0.265039550088827	0.239777670999144	-1.10535542773611	0.269005609284362	0.764742467162455
HSPB7	748.864812609257	-0.400800539901295	0.553804320827514	-0.723722305565267	0.469236236303173	0.882496013576168
HSPG2	298.753024923176	2.13976119393623	0.628480276361896	3.40465926205788	0.000662466579682594	0.0928760711383953
HTR1D	9.64001198132334	-0.185026352103588	1.40205522160104	-0.131967949088554	0.895009642906156	0.993569256836344
HTR6	1.33959043912187	-2.61922453194821	3.42277346433395	-0.76523455590652	0.444131886092288	0.870813054399122
IARS2	3103.38452215123	0.313245526749093	0.39757685382321	0.787886728658463	0.430762964629638	0.866217066143151
IBA57	1120.02845323443	-0.0416924688230128	0.329007983111481	-0.126721754374226	0.899160627144179	0.993569256836344
ICMT	9396.39653246838	-0.461127690936184	0.30399254512901	-1.5169046028431	0.129290771345255	0.647201134858198
ID3	840.414099015702	0.797525101746581	0.66082813557361	1.2068570613361	0.227487196403352	0.736181041056255
IER5	1455.68687984529	0.558566441102215	0.456088160816923	1.22468963040334	0.220692182620045	0.729619702047792
IFFO2	5683.51765993012	-0.184204452543751	0.22653972863437	-0.813122067613372	0.416148075357405	0.8590637882269
IFI16	848.271786186821	0.737380306156475	0.41629141308208	1.7713079899899	0.0765094995130577	0.566514970128353
IFI44	172.412759854017	0.201750054771938	0.340507577219616	0.592497989088261	0.553517166922442	0.919964154681301
IFI44L	460.883564683635	0.177502316564492	0.593774047497836	0.298939162653684	0.764986465121482	0.980917117259689
IFI6	2762.98669684987	0.0089840724750727	0.407305833656964	0.0220573135287798	0.982402237053006	0.999504006824972
IGFN1	34.2594376827554	0.480060703371113	0.908912597043756	0.528170370762286	0.597381092134929	0.937077002090198
IGSF21	7377.99467554073	-0.293729013326002	0.209319289184762	-1.40325822082615	0.160539851824774	0.678528600119891
IGSF3	528.636683512469	-0.57092950282443	0.483141525182239	-1.18170240616159	0.237323803266384	0.744366702959589
IGSF8	12791.4142945588	-0.317763825647225	0.239761822712926	-1.3253312059931	0.185061323124148	0.703120685916262
IGSF9	10.7949829439617	-0.0979527872133919	0.959193231167162	-0.102119973359488	0.91866144744443	0.994623053325739
IKBKE	145.22011734588	0.0796665597345562	0.393801837221624	0.202301137792106	0.839681310535749	0.989070929891213
IL10	4.22968168437368	2.97230258298281	1.94711775738359	1.52651403424968	0.126881898019611	0.643644896314224
IL12RB2	6.98379208960594	1.38466414208622	1.31438415056768	1.0534699018458	0.292125681712409	0.782748431697653
IL19	0.342631275625824	15.9150289475843	5.8333589288236	2.72827870559199	0.00636657916605877	0.288061925434606
IL20	0.0538872699902013	1.40251520767296	5.8349542783463	0.240364386894639	0.81004778413296	0.987405820373116
IL22RA1	13.6872049812395	0.911460361350817	0.900161144843566	1.0125524374963	0.311273987872837	0.797558913959338
IL28RA	782.36521290503	-0.233987514794737	0.316167894103631	-0.740073610124508	0.459255330500182	0.878934186342709
IL6R	290.763657809214	0.573663320722072	0.517081264506719	1.10942584869968	0.267246516494685	0.763612666465774
ILDR2	510.302541580247	-0.0984654810713889	0.393785927529574	-0.250048247506239	0.802550037314434	0.987405820373116
ILF2	4661.87148210138	0.0136783584133063	0.201325530406992	0.0679414994494471	0.945832203272796	0.997090829054027
INADL	8912.1216992301	-0.0779749809101054	0.294000431162476	-0.265220634547347	0.790839499861887	0.98583916191769
INPP5B	1843.90497649114	-0.244785442829906	0.305601574003618	-0.800995360144996	0.423134331956737	0.862498839027111
INSL5	0.928253448800079	-2.86139148927813	3.64354769449136	-0.785331146784281	0.432259438623656	0.866912669693867
INSRR	34.4033850514789	1.02038056616645	0.941453481808843	1.08383535233835	0.278437807472871	0.771790054541575
INTS3	3373.14941879773	-0.0103317377418302	0.291991532601485	-0.0353836895535295	0.971773790418736	0.99886352771188
INTS7	706.154943275623	0.393151974097972	0.390771170597049	1.00609257713993	0.314371039029331	0.797930468908155
IPO13	4347.41057295033	-0.413697106293922	0.19649554785387	-2.10537648721477	0.0352585488572588	0.465834863240693
IPO9	5132.77207366164	-0.233379306449307	0.265862141993965	-0.877820755896132	0.38004099876664	0.8386835285461
IPP	640.345657495158	-0.0412193980428489	0.258897146756378	-0.159211480540712	0.873502259072238	0.992589900237665
IQCC	338.467387489313	-0.218960954201432	0.342717991153414	-0.638895417963094	0.522890969004734	0.906383605978199
IQGAP3	7.75986421269213	1.07138422806359	1.33938738640858	0.7999061652629	0.423765165468729	0.862569552189159
IRF2BP2	9482.38637732857	0.169097255007538	0.236857022038244	0.713921223666465	0.475275892720124	0.88535515331196
IRF6	4712.81213583781	0.618948170674443	0.415135925136223	1.49095304260006	0.135973823781808	0.654332001185198
ISG15	331.842100062653	-0.0385079374644802	0.651191392980059	-0.0591345921945553	0.952844906253372	0.99849274080425
ISG20L2	752.92212710006	0.150300928827026	0.245735262650541	0.611637610352927	0.540777548518395	0.91385816564326
ITGA10	207.520512942871	0.461593157189643	0.582302663984475	0.792703152053499	0.427950793422731	0.864288076298319
ITGB3BP	340.838800944247	-0.0610739018165763	0.354428617485975	-0.172316508327641	0.863188706704095	0.992583171803597
ITLN2	5.7351442935082	1.24683996885044	1.92753657148624	0.64685671197878	0.517724684158126	0.904465396023471
ITPKB	9511.65447220534	0.192935821865915	0.472167882010562	0.408616996658827	0.682820755437215	0.960557479547506
IVL	1.9952394168491	0.124926507807323	2.82557732348776	0.0442127372586355	0.964734829118257	0.998730576874729
IVNS1ABP	4067.08825327831	0.116152858773277	0.253229588470734	0.458685967444522	0.646459692396165	0.951949788142675
JAK1	8124.83983612103	0.120571362145028	0.36150091285823	0.333529896762148	0.738734325742293	0.974140702958209
JMJD4	562.293764776166	-0.95805287293601	0.440289631774642	-2.17596055822268	0.029558209921036	0.441370269977147
JTB	6075.49868086763	0.0219023393375015	0.260197819842832	0.084175721959282	0.932916720738022	0.994623053325739
JUN	6971.359768722	0.294064279823926	0.412262181930371	0.713294337227352	0.475663640863385	0.88535515331196
KANK4	52.5691900895562	-2.25261988332256	0.858617504343137	-2.62354293026657	0.00870204775515395	0.319725237348846
KAZN	8082.74199024812	0.166650105193185	0.235601532567892	0.707338799441649	0.47935595946675	0.886494445564215
KCNA10	1.12486150486188	-0.742226279944373	3.52796901588218	-0.210383446283974	0.833368411495826	0.987805177422559
KCNA2	2073.51883906238	-0.509484103438597	0.329657294255818	-1.54549622385492	0.122226281581634	0.637611275521328
KCNA3	192.409349502851	1.24869553235078	0.658286227541313	1.89688843561962	0.0578426640509988	0.529024536878449
KCNAB2	7825.25277809726	-0.307539198883173	0.216142153444174	-1.42285618044703	0.154777851277944	0.672468973521446
KCNC4	2161.69613231952	-0.118108325515619	0.241603054237364	-0.48885278329132	0.624945925796519	0.946586519593717
KCND3	1632.77594895944	0.820902310571871	0.552469856816285	1.48587710341788	0.137311630914942	0.655569709212314
KCNH1	2216.36188889642	0.493173093869359	0.387676416140563	1.27212560098199	0.203328496384698	0.718618958783099
KCNJ10	6306.90771978929	0.11106683237469	0.385944061580112	0.287779612205887	0.773515444585358	0.982805516582041
KCNJ9	8349.05561708888	0.0695848849156281	0.337838659305913	0.205970758522988	0.836813752868011	0.988611301672099
KCNK1	10747.784416718	-0.180620320992496	0.203379162995922	-0.888096490967061	0.374488850044521	0.8349073453955
KCNK2	68.1230625305806	1.56101578175053	0.861870089433259	1.81119614300226	0.0701104950512959	0.55695591035792
KCNN3	1727.88153660402	0.830380693690352	0.474073554602519	1.75158619507172	0.0798449880563397	0.576583088946323
KCNQ4	376.137941401299	-0.253783803187172	0.364189685932072	-0.696845113934685	0.485899729512443	0.889716724171693
KCNT2	89.1231269446305	1.0623126609158	0.584298080579134	1.818100548718	0.0690487661593373	0.554914406448205
KCTD3	4433.07076369343	0.220743703764808	0.233841141719725	0.943990018785424	0.345174748835108	0.818153738864231
KDM1A	3339.91885902288	0.0629023425517321	0.220722675205146	0.284983599864712	0.775656706584464	0.983200390257256
KDM4A	2517.2040685763	0.306399651025391	0.303314129537007	1.01017269288804	0.312412559716235	0.797930468908155
KDM5B	2682.59778964867	0.184890089079786	0.229853607500526	0.804381932875962	0.421176432168856	0.862333950304264
KDM5B-AS1	52.1035633186319	-1.5419429833509	0.621974313641725	-2.47911039014243	0.0131710535700668	0.357704958660527
KHDRBS1	9206.7256702971	-0.152609596774975	0.261890115010967	-0.582723776224176	0.560079264757016	0.922189802388118
KIAA0040	281.323828415885	0.88259834493121	0.598815486811155	1.47390701204351	0.140506629529159	0.65644227325505
KIAA0090	3246.55344941513	0.416231421886455	0.342598927688725	1.21492330607827	0.224395343886435	0.732721479544118
KIAA0319L	4735.28311077894	-0.0610720331964297	0.204596238346558	-0.298500273954118	0.765321367055328	0.98096217391395
KIAA0494	6706.35729427354	0.172187705455855	0.217564521125095	0.791432833650529	0.428691456346928	0.864508529236831
KIAA0754	208.859329926631	0.951841534970006	0.45881737211271	2.07455426237911	0.0380278647904504	0.480648753668148
KIAA0907	3603.50215552312	0.503481460666836	0.32475579958954	1.55033862768021	0.121060260592898	0.637362135389385
KIAA1107	4627.92800994064	0.0520504203465702	0.251562731639033	0.206908312719618	0.836081464386119	0.988564390282872
KIAA1324	266.857438799927	-0.205321107624323	0.389014504800338	-0.527798077168625	0.597639491869855	0.937275358533015
KIAA1383	147.828858070949	-0.967594116953322	0.573438796421855	-1.68735377339468	0.0915353468841642	0.592173115392089
KIAA1522	572.6667550861	-0.193984093121042	0.406911738925891	-0.476722774410723	0.633559543294824	0.949247969318197
KIAA1614	1133.05095659664	-0.0434545570140708	0.311121680509418	-0.139670616791861	0.888920243203592	0.993569256836344
KIAA1751	152.290952842327	0.117851237109965	0.54572414926957	0.215953861062781	0.829023712442799	0.987671404701693
KIAA1804	783.157774388385	-0.143352519353577	0.342844950789799	-0.418126383437591	0.675854715960204	0.958084378977644
KIAA2013	1850.38466375556	-0.261146215159988	0.171510380567537	-1.5226262940811	0.127852227537445	0.645054743822611
KIF14	6.35328187121863	0.447348246155508	1.18828951157711	0.376464019750358	0.70657195946665	0.965890780311466
KIF17	45.9993499496919	-0.091202801607597	0.531919788109255	-0.171459689311021	0.863862324291553	0.992589900237665
KIF1B	33872.9896560177	0.289044338315045	0.276038535542099	1.04711589542165	0.295046128988356	0.78556719354072
KIF21B	1342.29656124649	-0.136990699836782	0.283195934282564	-0.48373116719994	0.628576670945317	0.947310385986189
KIF26B	611.448267743651	1.06672685789129	0.396758086911547	2.68860772617121	0.00717506803455918	0.301826365699282
KIF2C	104.511768005584	-0.32684254673346	0.324441338249591	-1.0074010559099	0.313742084119177	0.797930468908155
KIFAP3	6873.7956122689	-0.0342633167045841	0.243454955970668	-0.140737807402501	0.888077076349556	0.993569256836344
KIRREL	71.4686526668272	0.551591186504606	0.501783843800911	1.09926055475683	0.27165443243972	0.766444585633579
KISS1	47.1685155916931	-0.889692600611887	0.603892303733948	-1.47326368478419	0.140679948789583	0.656685171843516
KLF17	2.40256604710385	2.25509090377383	2.01135998344442	1.12117717481484	0.262212453478696	0.759089552936116
KLHDC7A	61.5952228819089	-0.389873406513862	0.817363846273673	-0.476988807727768	0.633370091525758	0.949164321407448
KLHDC8A	2071.73220886763	1.13032882952052	0.317629784385483	3.55863613894824	0.000372785550486015	0.0667568074021595
KLHDC9	708.360730893454	-0.306344101859005	0.30916463137667	-0.990876933415359	0.321745676952301	0.801202470668588
KLHL12	2423.95801985945	0.104030956496591	0.198260078757302	0.524719636694685	0.599778104464918	0.938618806133702
KLHL17	452.944908122198	-0.740609262975199	0.506333210288983	-1.46269146073295	0.143551823823815	0.660138678316031
KLHL20	909.146972184436	0.0319950378606528	0.287469705658027	0.11129881594798	0.911379394309954	0.994293277209878
KLHL21	3911.95165472917	0.31461643329642	0.309468427694979	1.01663499452847	0.309327100303441	0.796463874822646
KMO	6.35735392055505	-0.0192286096319709	1.46631831206094	-0.0131135303118084	0.989537216498978	0.999697464270748
KNCN	0.507413644500486	0.772837470956183	5.77120817026786	0.133912596488495	0.893471689447359	0.993569256836344
KPNA6	5170.52049400036	0.512337014195074	0.314311452870229	1.6300297348904	0.103095212673449	0.61222726193078
KPRP	0.190250711252912	-1.41460572695827	5.82064880587461	-0.243032310338075	0.80798036764255	0.987405820373116
KRTCAP2	1692.48196684257	-0.518974183582453	0.401379686481881	-1.29297570619803	0.196019461531205	0.712375564985418
KTI12	457.396962297028	-0.0468221764983175	0.260696094907095	-0.179604441389902	0.857463117661381	0.991913408271889
L1TD1	11.5431363304882	1.28659966680416	1.13782121544844	1.13075731875599	0.258157248775058	0.758590539822824
LAD1	0.68677733762898	0.157640710399238	5.82066274395195	0.0270829486836421	0.978393574752055	0.99886352771188
LAMB3	119.642183418897	0.386717596238726	0.411157224274102	0.940558923466506	0.346930940342339	0.818423894999337
LAMC1	1444.92390051096	0.500202471567804	0.237929688441536	2.10231213617847	0.0355259421647371	0.467551103648739
LAMC2	842.46118075773	0.496792390097812	0.482489282012406	1.02964440583167	0.303176961837507	0.791789971492906
LAMTOR2	1293.29534775625	-0.180594845074449	0.268768333202952	-0.67193498178254	0.501625089080179	0.896548951075598
LAPTM5	967.159933862666	0.222672233060041	0.904385782655599	0.24621376997568	0.805516756711153	0.987405820373116
LAX1	2.30709503339825	1.45650245867742	2.34281439799149	0.621689221274246	0.53414624053981	0.910305463787894
LBR	714.172464322337	-0.0415054947483511	0.286766948965293	-0.144735977762118	0.884919332089314	0.993519722195871
LCE1A	0.141320779921559	-0.254669825822088	5.83183438194972	-0.0436689057237847	0.965168325199977	0.998730576874729
LCE1C	3.51912786588695	-1.55094237686942	1.89930882598296	-0.816582514466417	0.414167050965423	0.857976884656413
LCE1D	0.939733638830687	1.33537464246004	3.57382892134983	0.37365376794692	0.708661925610538	0.967019087083115
LCE1E	1.63289076362199	-0.724594406199457	2.70419302491151	-0.267952176314473	0.78873613074099	0.98583916191769
LCE5A	1.42486326425059	1.2321433391351	3.65079253676178	0.337500235011437	0.735739835011938	0.973645648891784
LCK	5.4189357277958	-1.39870083973276	1.38816828457282	-1.00758737631236	0.313652591680714	0.797930468908155
LDLRAD2	12.3335273994255	-1.06701481719368	1.10281930859188	-0.967533673812878	0.333277315937025	0.810191604222908
LDLRAP1	4635.29015982861	-0.437463473371353	0.518299306676066	-0.844036385417674	0.398649073657578	0.848416690490897
LEFTY1	67.5735668732959	0.0564161689564837	0.666709808013685	0.0846187775826535	0.932564470257767	0.994623053325739
LEFTY2	11.6113433825867	2.06617602453934	1.15442095280254	1.78979428563157	0.0734869881734933	0.560690196196614
LEMD1	137.682459616761	-0.808631419424457	0.712917916062458	-1.13425599386061	0.256687182502016	0.757815728565119
LENEP	5.25804480363589	0.426113403618467	1.38079843304	0.308599280982907	0.757626367875705	0.979316868823928
LEPR	594.156344975723	0.743269822199257	0.493225936195915	1.50695607763826	0.131821915898543	0.651251788046641
LEPRE1	716.729142406472	-0.323589668752183	0.390054504168934	-0.829601159052468	0.406764321249023	0.852588528077994
LEPROT	1825.42635763091	0.267012849073427	0.330681819535696	0.807461533410985	0.419400627808526	0.861106790500018
LGALS8	2290.89640969715	-0.135844168539935	0.20478713166116	-0.663343284502377	0.50711072069907	0.899195328515325
LGALS8-AS1	2.99587954354389	-0.832582281763721	1.59983539907693	-0.520417464349208	0.602772640281717	0.939584531681618
LGR6	805.71954550284	-0.539714396061943	0.530543643784089	-1.01728557562662	0.309017596463825	0.796463874822646
LHX4	53.6885327567536	1.30149441092246	0.780431216898181	1.66766062497505	0.0953831160284606	0.600299528224009
LHX9	0.112658577290939	0.850454405670771	5.83257941591291	0.145811028882092	0.884070569172213	0.993332480705466
LIN28A	2.46547667558564	3.68683199003815	2.7756148149683	1.3282938144572	0.18408106237784	0.702375548661015
LIN9	440.942489731899	0.560803504700356	0.285198420769703	1.96636258779709	0.049256741813398	0.507082689876092
LINC00115	248.787839003376	1.42111066990232	0.570781040716768	2.48976502113269	0.0127827576739926	0.354688237021852
LINC00184	20.7600265970267	-0.895403811680004	0.790960072242496	-1.13204679111222	0.25761476306221	0.758590539822824
LINC00260	26.2281817834263	0.874987035970148	0.940078150414853	0.930759890104902	0.351977781986124	0.820392339057411
LINC00272	1.20470487146113	2.35520453728141	3.4581763422054	0.681053915191442	0.49583737594666	0.89453898420448
LINC00303	0.323557400434647	-1.26263110007557	5.81332443391874	-0.217196049253427	0.828055563440185	0.987671404701693
LINC00339	417.065967760257	-0.122565223631875	0.450433433858985	-0.272105075730781	0.785541226881216	0.984571001883887
LINC00466	0.348650993704493	1.64600523838481	5.81030454061206	0.283290699631971	0.776954006024285	0.983200390257256
LINC00467	43.9909694737342	0.594352914326721	0.575096506397783	1.03348378526859	0.301377554787991	0.791789971492906
LINC00538	5.64761920265867	2.35807312892348	1.73212039882181	1.36137945752931	0.173393804497232	0.691203340594443
LINGO4	1116.54928770215	0.263522409762069	0.411385498728636	0.640572919017493	0.521800198978032	0.906296783939545
LIX1L	371.028575794349	0.455820861623791	0.373324436330681	1.22097783392898	0.222094412509605	0.730232941295268
LMNA	2367.65903567038	-0.17148158994758	0.296014918029798	-0.579300499748187	0.562386428372574	0.923173707382866
LMO4	3081.0900297275	0.199614322575154	0.286403107964348	0.696969819894561	0.485821681257887	0.889716724171693
LMOD1	1266.15009436081	1.11893654536643	0.555920629391317	2.01276312877894	0.0441395545502403	0.492625502375732
LMX1A	21.605824778717	-0.388048928676991	1.30370490841175	-0.297650891833901	0.765969627969842	0.980997221710279
LOC100128071	104.963003039679	-0.471777669470486	0.731503257737756	-0.644942677260938	0.51896433378708	0.904465396023471
LOC100128787	0.181462964020668	-8.29477903966859	5.81977758104364	-1.42527423499595	0.154077944864999	0.672001843035843
LOC100129046	1.94440191338262	3.19419539939567	2.74003781710085	1.16574865480337	0.243716082152766	0.748693883409785
LOC100129138	10.0255994169694	1.00117009534984	0.999056706977865	1.00211538379875	0.31628786874363	0.798526193959414
LOC100129196	29.2098850425932	-1.15863389351355	1.08922648715393	-1.06372173939782	0.287454773257392	0.779643784919819
LOC100129269	17.1525811365945	-0.983586758598269	0.841696882653936	-1.16857597891648	0.242574510960492	0.748345380022766
LOC100129534	617.183625455613	0.417135552346648	0.626667540135212	0.665640911058909	0.505640650272763	0.898467983916741
LOC100129620	5.93183451499038	1.21088668411151	1.68810873302364	0.717303726012152	0.473186708671835	0.884449501078573
LOC100129924	16.3296392091946	0.946899467181011	0.783327855134844	1.2088162842339	0.226733434002907	0.735193164729452
LOC100130000	74.278957833589	0.367154061660402	0.482341000655158	0.7611918977688	0.446542456923154	0.871961407554408
LOC100130093	327.10006758943	-0.0257266966491798	0.374124794266759	-0.0687650138227303	0.945176667064899	0.997015878385952
LOC100130197	2.92306461459143	0.371675197967236	1.90223022234475	0.195389177188604	0.845088288683208	0.989758304518361
LOC100130331	2.00699499890712	0.184309295510122	2.36400304419011	0.0779649146235619	0.937855962083706	0.994623053325739
LOC100130417	8.91454553723034	-1.66301687977235	1.47418571820063	-1.12809184028875	0.259281134825199	0.759089552936116
LOC100130557	298.018766153769	0.22554239078068	0.394069910744971	0.572341060890191	0.567090937135512	0.924667017757113
LOC100131060	68.5174499540779	0.152312983063256	0.478655638622773	0.318209942123534	0.750325691709774	0.977035213486685
LOC100131234	3.60753142504752	2.35797802695311	1.7664577888747	1.33486236795685	0.181921396396495	0.699955658784608
LOC100131564	197.320108548773	0.0631682818120089	0.495713131162429	0.127429107362723	0.898600779679517	0.993569256836344
LOC100131825	226.490468822243	-0.0148711176381946	0.584889502005523	-0.0254255164218252	0.979715558522939	0.998901424219891
LOC100132111	41.9404236719171	0.409409357008045	0.515928830648232	0.793538435318003	0.427464185240102	0.86421728595209
LOC100132774	43.8982054988907	0.0979322409357851	0.427250070046292	0.229215271808321	0.818701603353757	0.987405820373116
LOC100133331	43.3436969597987	-0.0817315765886683	0.870734066019784	-0.0938651418133574	0.925216284347283	0.994623053325739
LOC100133445	14.1551431056697	0.736883318860156	1.16322308844144	0.633484089322436	0.526417567728946	0.906500230858241
LOC100133612	4.36644387754035	0.445839129462509	1.93102936984943	0.23088158907561	0.817406794139017	0.987405820373116
LOC100286793	72.1084376035314	0.272105526686003	0.388890545916341	0.699696944405893	0.484116585122015	0.88935555421984
LOC100287722	29.1693175255337	0.716286473741558	0.703067319602086	1.01880211719548	0.308296920397795	0.796463874822646
LOC100287814	0.310919936843253	0.0441400345877822	5.80635056690191	0.00760202713893902	0.993934518336616	0.999697464270748
LOC100288069	201.435840675085	0.737981934319654	0.542716992286551	1.35979146554896	0.173895923891876	0.692011603760201
LOC100288079	1.12980753411087	-1.54700613635832	3.41148092217627	-0.45347055183631	0.650209943655892	0.951963336436441
LOC100289178	13.1059367489713	0.108183090597511	0.769476194745354	0.140593161083186	0.888191351237417	0.993569256836344
LOC100289211	0.514674668214642	-22.3941310176462	5.76518881738452	-3.88437078593476	0.000102595237231608	0.0266217017375741
LOC100302401	26.4709363565682	0.465959260296047	0.563352695955889	0.827118186601404	0.408170077063514	0.853063629116862
LOC100505633	1.74458264430111	4.51704240524414	5.181410729829	0.871778486742975	0.383329233056054	0.840146658071019
LOC100505666	26.3117809945289	-0.43298967442148	0.869438843331299	-0.498010501535057	0.618476640368173	0.944090169782472
LOC100505768	3.67197238921188	0.702847783420807	1.46084923216944	0.481122738707979	0.630429268016668	0.947890192721033
LOC100505795	1.51693520461594	1.23578357228272	3.20334881955376	0.385778646627335	0.699660610977206	0.965634411696093
LOC100505918	0.2111598754438	2.061539377571	5.82064843299077	0.354176927416957	0.723206293601633	0.970988288599471
LOC100506023	101.791973484207	-0.0676420004782038	0.274536214807632	-0.246386439492511	0.80538310246195	0.987405820373116
LOC100506046	64.0995421861969	0.425577113780149	0.42327923099091	1.00542876338123	0.314690435444122	0.797930468908155
LOC100506343	85.8241916167937	-0.565577681884639	0.440223903676413	-1.28475004914855	0.198879642591142	0.714798619171467
LOC100506730	597.919288116175	-0.267433416543008	0.242427445701978	-1.10314826676749	0.269962783061127	0.7652177317149
LOC100506795	71.1664564068188	1.28886944500446	0.671745048172963	1.91868841982531	0.0550237779206952	0.522909234826545
LOC100506801	18.5241941003503	0.102955127001891	2.19366622538684	0.0469329042907317	0.962566703148598	0.998730576874729
LOC100506810	5.79945364454013	1.01345769148237	1.5119063410973	0.670317772955979	0.502655239671748	0.89689216757975
LOC100506963	48.3378032985984	-0.145847826101572	0.526912949935202	-0.276796814577261	0.781936127245583	0.984112030466171
LOC100507178	37.3519581162446	-0.410356849412694	0.65892988117144	-0.622762544450352	0.533440575286317	0.910246450342045
LOC100507423	22.5694182353533	1.48936704702229	0.740436814106198	2.01147082188255	0.0442757492789416	0.492955181365855
LOC100507564	17.9230701203536	-0.868894139991098	0.800397943801868	-1.08557767635418	0.277665880692941	0.771790054541575
LOC100507634	21.7011540888402	-0.716916036513283	0.704165366292698	-1.01810749410712	0.308626874292629	0.796463874822646
LOC100527964	280.787039347665	0.149265682901253	0.654135450414316	0.228187729019595	0.819500300638682	0.987405820373116
LOC115110	22.4153418849142	0.844939686348686	0.950971863369959	0.888501246876509	0.37427118543311	0.8349073453955
LOC127841	1.54380932404406	0.393062363909549	2.41478747288843	0.16277306732894	0.870697114582977	0.992589900237665
LOC148413	679.495869726129	-0.900975923937253	0.324810338413805	-2.773852360541	0.00553968125102081	0.273265295044568
LOC148696	181.422554670718	2.47841754612872	0.647742538255044	3.82623866699467	0.000130116143264518	0.0318709771605388
LOC148709	24.8377142974585	-0.489568290493595	0.44306376711463	-1.10496124221987	0.26917638358886	0.764921820813255
LOC148824	10.0229500551356	0.0982641890826482	1.16865682113897	0.0840830150521693	0.932990428841979	0.994623053325739
LOC149134	108.373109232028	-0.166738442553954	0.597277959782077	-0.279163896512757	0.780119049023549	0.983940553604534
LOC149373	62.3552117437398	0.800339147142151	0.768809476132132	1.0410110332779	0.297870427600418	0.789466255004181
LOC254099	0.322278876946624	2.19720002846977	5.82391001289248	0.37727231767074	0.705971242119531	0.965890780311466
LOC255654	1.7048419090613	9.51716536356121	4.62679355351574	2.05696780145495	0.0396893231924285	0.481914020515926
LOC284576	18.9644357352544	-1.68511224493335	0.870335049922522	-1.93616498046742	0.0528474980299375	0.516122906974321
LOC284578	179.156151434149	-0.541478142719091	0.433514369102635	-1.249043125929	0.211649300755196	0.724654016563823
LOC284581	204.469066149987	0.0934928990815874	1.68979307837268	0.0553280163578511	0.955877142519722	0.998516760151729
LOC284632	54.5204600597073	0.684245753152615	0.777472452421791	0.88009002894086	0.378810540292403	0.837538281638687
LOC284648	7.93241613443958	-1.91532800814751	1.12635792706918	-1.70046124958809	0.08904419933026	0.588564481305162
LOC284661	0.58746475093827	0.484938234867739	5.45848893417441	0.0888411134868565	0.929208183017245	0.994623053325739
LOC339442	2.80714351597286	1.05692396597457	2.16829841135287	0.487443960868431	0.625943746536719	0.94662530394132
LOC339505	14.9822400498075	0.772177768402479	1.03053531743578	0.749297724530049	0.453677778990554	0.87666607456372
LOC339524	96.9491180074651	0.807501956440134	0.445770857793313	1.81147318700349	0.0700676359353571	0.55695591035792
LOC339529	9.62865925813646	0.493921877731977	1.18257398221647	0.417666788851749	0.676190757447854	0.958118862697882
LOC339535	7.45159050102456	1.61031420832946	1.60244895581151	1.00490827023815	0.314941021773181	0.797930468908155
LOC375010	20.9272460064343	1.00355987276532	0.892241751615724	1.12476228662021	0.260689779570236	0.759089552936116
LOC388588	23.3936887929205	-0.760908575664203	0.82916549753784	-0.917679978151139	0.358786432779817	0.825228157856223
LOC388630	850.086268761145	0.100759318722608	0.370049555060114	0.272286015061524	0.785402108501344	0.984571001883887
LOC388692	213.147742130188	0.239481255342551	0.407548497935484	0.587614128271089	0.556791325723567	0.921584182764247
LOC400752	82.6636670506589	-0.741589633456748	0.630298636359707	-1.17656867820594	0.239367705529817	0.745456605745147
LOC400794	0.190047823288887	-8.78602181086932	5.79454577211475	-1.51625721090176	0.129454326740237	0.647423539740544
LOC401980	1.41168607340859	0.396036321903142	2.7431552841551	0.144372549447241	0.885206292063679	0.993519722195871
LOC402779	1.09354746285876	8.92799199155283	4.86422771785593	1.83543873959259	0.0664407081492852	0.548992435308751
LOC440563	0.480201626903496	3.40749454710331	5.61264720710164	0.607110053664487	0.543777878595889	0.915087798206
LOC440600	59.7026707688502	-0.137948261018267	0.544628454027219	-0.253288751254581	0.800045087960497	0.987405820373116
LOC440700	3.11057193801818	1.66435068670798	1.61249447974074	1.03215899813535	0.301997639257565	0.791789971492906
LOC641515	4.86471654676043	-1.16929174976506	1.23863511118575	-0.944016312153214	0.345161312610463	0.818153738864231
LOC643723	38.8900956766881	0.509454962298856	0.5825823725693	0.87447713196687	0.381858468506	0.839382263726498
LOC643837	558.095275876991	0.452251243506016	0.429272451351115	1.05352962223077	0.292098325293622	0.782748431697653
LOC644242	181.893321904951	-0.326032143516901	0.457609589430356	-0.712467900689656	0.47617508175428	0.885579821607718
LOC644961	121.694812164956	0.69716039718172	0.404939356187177	1.72164149157057	0.085134482118865	0.584100390841279
LOC645166	115.905985858027	0.658884201165133	0.421214839893091	1.56424735969028	0.117759489037814	0.635177228055494
LOC645676	146.574231192792	-0.147362573826445	0.40323484605086	-0.365450990333952	0.714774784556913	0.968677722289782
LOC646268	0.141320779921559	-0.254669825822088	5.83183438194972	-0.0436689057237847	0.965168325199977	0.998730576874729
LOC646471	395.947225578792	0.710503485682587	0.48620674125117	1.46131969263575	0.143927728034475	0.660690119419805
LOC646626	7.10267161297021	-1.51836927743255	1.02008430995797	-1.48847429826178	0.13662585532852	0.655424356338005
LOC646627	0.530313320178131	0.756668406387838	5.71887641169393	0.132310676418991	0.894738563058145	0.993569256836344
LOC648740	72.1338839576025	-0.283279689979573	0.921866231081716	-0.307289366318553	0.758623128855468	0.980144420666894
LOC653160	144.030090595356	-1.183919334491	0.706603872131747	-1.67550643462969	0.0938349096465153	0.597973063566759
LOC653513	185.309982609305	0.48247331503721	0.459629747445821	1.04969993286625	0.2938560946357	0.784524351877569
LOC653566	13.2715172583097	0.0357300052003881	0.711733989647746	0.0502013473012181	0.959961937918417	0.998730576874729
LOC728431	93.2208327710676	-0.607084360561411	0.486019356251596	-1.24909502626299	0.211630319591661	0.724654016563823
LOC728463	8.7399021677403	-0.659875226111834	0.945612356230279	-0.697828472485759	0.485284470627369	0.889716724171693
LOC728716	0.315060115622721	-1.33275508886265	5.81759933098242	-0.229090216262382	0.818798797565799	0.987405820373116
LOC728855	13.804310257092	7.78201807623465	1.94166195797318	4.00791602486664	6.12568922671917e-05	0.0171761101870244
LOC728875	3.44399537366168	-1.49034528264621	2.41894578967606	-0.616113552030363	0.537819578368621	0.912306985980513
LOC728989	58.2450645928754	0.571834986154406	0.649073576687906	0.881001795008152	0.378316848440968	0.837264820146102
LOC729041	107.560906183035	-0.20529183892746	0.727266819622238	-0.282278571479576	0.777729915227881	0.983212613117473
LOC729059	2.69278844652078	2.69245897211927	2.30988715756023	1.1656235947747	0.243766663881972	0.748693883409785
LOC729737	140.397353961512	0.185615958280675	1.10837788894604	0.167466312826916	0.867003151656628	0.992589900237665
LOC729970	318.649051737726	0.409727849730416	0.393100544772159	1.04229784257332	0.297273612298678	0.789002450876179
LOC729987	0.297915346661467	1.51614346158335	5.81565403199862	0.260700422212411	0.794323540435537	0.986352201635282
LOC730102	215.13685193825	0.239623045081939	0.493654446481607	0.485406435189209	0.627388068451095	0.947063872995533
LOC730227	3.58428302596378	1.82137198095638	1.96443593282872	0.927173012119393	0.353836712672258	0.822454226335712
LOC731275	223.669730031373	0.666476985793719	0.515732284571283	1.29229254350006	0.196255853239975	0.712669134958649
LOR	0.506403805649909	1.1110513509752	5.75688015451919	0.192995393538463	0.846962575695701	0.990131400194025
LPAR3	13.1356649191187	1.17492416177189	1.23478135333793	0.951524056138168	0.34133841272622	0.815549688143148
LPGAT1	5310.65118998231	0.0566773785632473	0.351779307545979	0.161116294641178	0.872001806641129	0.992589900237665
LPHN2	691.503795786239	-0.0339926852909073	0.3366471495303	-0.100974225797946	0.91957092041783	0.994623053325739
LPPR4	1891.04920369348	-0.362534676402309	0.550537580222119	-0.65851031687254	0.510210269883146	0.900532501370861
LPPR5	201.163623727666	0.0711422201216369	0.489556952223287	0.145319599279613	0.884458540991604	0.993519722195871
LRIF1	1131.11848538478	0.392828645115948	0.327466762110816	1.19959852592005	0.23029529933981	0.737846525935791
LRIG2	645.711829366091	0.472545977892987	0.409825585713453	1.15304167032506	0.248893281237132	0.752535146168652
LRP8	3205.32424538072	-0.141410665420412	0.31100298370291	-0.454692311104953	0.649330613222016	0.951963336436441
LRRC38	686.83060235047	-1.22163211496509	0.572624620087578	-2.13339083251128	0.0328926784675125	0.455447652402665
LRRC39	82.0278965981362	-0.283977348350061	0.584172094032391	-0.486119332386863	0.626882560853227	0.947063872995533
LRRC40	1391.48826355934	-0.497174335879761	0.251146925021316	-1.97961546149754	0.0477467542980598	0.503860283195926
LRRC41	3196.86159071987	-0.309916066421517	0.271619860692384	-1.14099192022083	0.253873285336013	0.755803256567537
LRRC42	521.041770922341	0.297526510452662	0.238802395958152	1.24591090997597	0.212797104289438	0.725414211402834
LRRC47	5020.12589986103	-0.201845312719668	0.195754094373778	-1.03111668425315	0.30248610470648	0.791789971492906
LRRC52	0.846733975212196	3.63661390749386	4.59583021208389	0.791285521804537	0.428777395172624	0.864508529236831
LRRC7	90.3666477101412	0.371591594582137	0.623787647924102	0.595702072361891	0.551374273533564	0.919333907654521
LRRC71	13.7813456475894	0.285222002914245	1.0542307706858	0.270549874700302	0.786737252495494	0.98481655226216
LRRC8B	894.810476101624	-0.465349019427811	0.390705430715202	-1.19104824976702	0.23363464385164	0.740665614471654
LRRC8C	355.97752886633	0.498390207917538	0.430669830831002	1.15724430233682	0.247172562227281	0.750241253160073
LRRC8D	1554.36340644796	-0.34744706435706	0.24672050545232	-1.40826180507402	0.159053561108673	0.677109583944613
LRRIQ3	13.0353294068393	2.07924917013254	0.883874798977056	2.35242499564298	0.0186514508822901	0.398658393482047
LRRN2	1268.17207344398	-0.858533236256256	0.380182250265449	-2.25821493680153	0.0239322624719321	0.423469709074815
LSM10	1178.6421595347	0.070335667657057	0.254518617077433	0.276347830522977	0.782280922194051	0.98416608071162
LURAP1	527.44820424914	0.355469611689416	0.368208543949088	0.965402942248311	0.33434302836073	0.810896007625189
LUZP1	2503.68152411279	-0.280069283965793	0.352861192559377	-0.793709509210665	0.427364563070497	0.864136904737859
LY9	3.23835719693747	-1.69131911283507	2.31251815876846	-0.73137549490024	0.464549828955009	0.881606274381623
LYPLA2	1583.83623423775	-0.237589311825575	0.266593546613408	-0.891204287739599	0.372819584563973	0.833923097203555
LYPLAL1	750.812166210553	-0.0143000407267967	0.270116788590009	-0.0529402144955222	0.957779542771158	0.998730576874729
LYSMD1	1389.25065138752	0.469363459255645	0.225093963414515	2.08518901233839	0.0370521468761993	0.476512522590107
LYST	3509.81680190388	0.0277511829751155	0.306094731183763	0.0906620733646511	0.927761107545781	0.994623053325739
LZIC	936.659655038547	0.478657117544997	0.345139173390812	1.38685247705278	0.165486751481386	0.683372206970901
MAB21L3	252.62043072752	0.618811264459454	0.510256716824702	1.21274496553476	0.22522734246608	0.733126070787893
MACF1	14780.1824972945	0.35679114303682	0.284102844374495	1.25585206238382	0.209169611649632	0.723204259059524
MAD2L2	1471.11165126531	0.00916011255523065	0.273848546757424	0.0334495569309875	0.973316091035418	0.99886352771188
MAEL	111.976599722142	-0.94344304608861	0.48170637624547	-1.95854381966463	0.0501662344618751	0.509363125079417
MAGI3	1567.39513025726	0.134933004003844	0.241055556790843	0.559758944370329	0.57564387080937	0.928050452938997
MAGOH	632.312020614961	-0.476063414167429	0.304124597141169	-1.56535649744387	0.117499342682511	0.635177228055494
MAN1A2	1433.24244993194	0.731074128791719	0.459777310045498	1.59006134669711	0.111820977651681	0.628170753157696
MAN1C1	2383.18108373151	-0.237917147355392	0.266059821149348	-0.894224262527191	0.3712019132339	0.832720638861328
MANEAL	1382.01112287207	-0.354176410124266	0.311558493927935	-1.13678945375243	0.255626313154366	0.75644245109044
MAP1LC3C	11.3693465320273	2.15252515809329	0.971989780673128	2.21455533884586	0.0267906003643012	0.432290988606281
MAP3K6	1141.11423463892	-0.614485205481516	0.414137270903441	-1.48377180382972	0.137869469752427	0.656099746215743
MAP7D1	10642.9420277034	-0.18079101319594	0.189999899124223	-0.951532153592025	0.341334304236674	0.815549688143148
MAPKAPK2	3439.5134256096	0.0391691449628796	0.243054531476479	0.161153732559272	0.871972320792387	0.992589900237665
1-Mar	537.399922117041	0.0166448435411596	0.241266978626068	0.068989314807796	0.944998124782985	0.996987891041305
2-Mar	195.312852235549	0.42204753872284	0.382213104411036	1.10422048289837	0.26949750649525	0.7652177317149
MARCKSL1	10840.0290661835	-0.325963828335735	0.244061878158226	-1.33557862782819	0.181687039576662	0.699955658784608
MARK1	1682.97027876847	-0.224770899093947	0.191184212826453	-1.17567709054503	0.239723936709998	0.745877805707409
MASP2	1120.96808633287	-0.0665622585605061	0.376720294737134	-0.176688804639399	0.859752835121226	0.992041966041393
MAST2	2723.02139867501	-0.142708550795552	0.23227077093261	-0.614405980668814	0.538947084675879	0.912835762070996
MATN1	11.9827437095122	-0.834356108577961	0.825727287223946	-1.01044996512471	0.312279759749827	0.797930468908155
MCL1	7150.58690754623	0.706322290035851	0.282160988225563	2.50325991015884	0.0123055139042863	0.352272787031681
MCOLN2	1.32076632790005	-3.17861837591022	3.57497248829239	-0.889130863613584	0.373932753518273	0.834477102132683
MCOLN3	3.62553853252223	-2.60993586689268	2.17048333678997	-1.20246758989296	0.229182415799745	0.737625360598427
MDM4	2781.86478422386	-0.119655217610569	0.405113645106598	-0.29536210161246	0.767717281043984	0.981289302965889
MDS2	0.506224723036263	-3.66664467969501	5.77531175126447	-0.634882554849481	0.52550501559399	0.906383605978199
MEAF6	4641.36700442024	-0.219371411443759	0.236774351645821	-0.926499892910303	0.354186252735298	0.822730130255489
MECR	920.22148850298	-0.199043034364368	0.303945437739139	-0.654864359356484	0.512555088913339	0.901803523321843
MED18	478.571191809713	-0.582567112427721	0.382589360566151	-1.52269553854202	0.127834894685282	0.645054743822611
MED8	1307.2172308515	0.165568897998575	0.241196042861457	0.686449479163628	0.492429712197024	0.892760878836934
MEF2D	12105.3847623059	0.0449087754702947	0.249015073119982	0.180345610840419	0.856881250371477	0.991590521065229
MEGF6	156.289860045969	-0.124633152270756	0.587403250450555	-0.212176477020102	0.831969357564226	0.987805177422559
METTL11B	0.0579912151723868	-1.30767606713319	5.82378694096794	-0.224540506098228	0.822336752138911	0.987405820373116
METTL13	1880.6145112082	0.257064555683499	0.367848437211672	0.698832806337508	0.484656523763326	0.889467488787297
METTL18	339.223273398539	0.720415095777996	0.40205619713188	1.79182686628678	0.0731607038069399	0.560690196196614
MEX3A	316.617008829899	0.596405186713175	0.330104789333215	1.80671473418445	0.0708067691505953	0.55695591035792
MFAP2	6.93093085684768	-0.814856480819538	1.24169724196032	-0.656244093393564	0.511667082501871	0.901200556088509
MFN2	9483.88033589701	0.265944547928268	0.24106895677813	1.10318869539487	0.269945229507225	0.7652177317149
MFSD2A	1058.08254963733	-0.0757397375685726	0.42285370258386	-0.179115701496198	0.857846853368667	0.99192767139747
MFSD4	4715.57678405098	-0.249467638561881	0.31108118927602	-0.801937395001183	0.422589173372191	0.862418625221356
MGC12982	10.569912341302	0.911679173845978	0.97986404761222	0.930413944738152	0.352156801265181	0.820518416243277
MGC27382	0.059702283154194	0.968889698928993	5.83618853817586	0.166014119076391	0.868145838942392	0.992589900237665
MGC4473	0.678084608839404	-1.41521290871002	5.77795722973083	-0.244933088363471	0.806508241050871	0.987405820373116
MGST3	5106.25377549646	-0.150871944753427	0.304062162556437	-0.496187830425706	0.619761896239762	0.944390661081617
MIA3	4657.45117994517	-0.0114034198438525	0.268426902017811	-0.042482403060688	0.966114139408806	0.998818998958651
MIB2	2668.50515416886	-1.12323936826066	0.361432396554867	-3.1077440178779	0.00188521280455044	0.174669064630304
MIER1	2671.09329267638	0.260435429020737	0.170280895229865	1.52944597025503	0.126153923593748	0.64275776449258
MIIP	1284.33746738593	-0.286953222037072	0.345327336869596	-0.830960052680198	0.40599619675635	0.852112515505077
MINOS1	4272.118054672	-0.152233658077656	0.289132347243595	-0.526518943760376	0.598527693389134	0.938116000744517
MIR101-1	0.95305795506043	0.223366427903686	3.70192282939411	0.0603379481954906	0.951886478700214	0.99849274080425
MIR1278	1.03372207043047	25.9436302480916	5.3069465403157	4.88861722103353	1.01546725069692e-06	0.000772843111155403
MIR135B	2.75513270323883	2.16824221644254	1.90341561122272	1.13913230702658	0.254647974340346	0.756313356542545
MIR137HG	0.256589022408996	4.83976129262179	5.79296549662218	0.835454879792364	0.4034616413134	0.851056453109168
MIR181A1	0.124631740693919	2.56122042852817	5.82181451324749	0.43993507912355	0.65998412822065	0.954574408492059
MIR181B1	0.174325496852247	0.793938759958642	5.83696941291809	0.136019002978076	0.891806258374762	0.993569256836344
MIR186	11.4128312121347	2.3007803242359	1.49586498661916	1.53809357449829	0.124025736855525	0.639329572421685
MIR194-1	0.0583533552433813	0.32654007708914	5.83696941291809	0.0559434278285677	0.955386874575301	0.99849274080425
MIR197	1.94434881238699	-4.69813178679039	2.50080341147411	-1.8786489834565	0.0602924380667	0.536599193354336
MIR1976	0.91792342533245	1.37212414434234	5.0517948638138	0.271611215683146	0.785920974695169	0.984571001883887
MIR215	0.31387512268133	1.62345647209454	5.80392212992523	0.279717135370225	0.77969453078347	0.98379362016672
MIR2682	0.121650214133743	0.705224662903697	5.8361885269555	0.120836511645655	0.903820529874376	0.993569256836344
MIR29B2	35.2618743111707	0.969785918879747	1.10875532336075	0.874661792775185	0.381757954865123	0.839382263726498
MIR29C	183.343458757446	0.470705415900899	0.95722702848825	0.491738534216156	0.622904193486106	0.946061779439684
MIR30C1	0.0623158703469597	1.87969187453734	5.83124585601981	0.322348246146552	0.74718888689933	0.976167827261605
MIR30E	0.160728681204912	0.0394767244987227	5.83684703543476	0.00676336458006601	0.994603656963426	0.999697464270748
MIR3115	0.132418748187495	1.23443588106966	5.83582521869284	0.211527219340911	0.832475894733756	0.987805177422559
MIR3117	3.00197270229008	0.696188159087076	1.83827346271982	0.378718494938739	0.704896917699792	0.965890780311466
MIR3121	0.322278876946624	2.19720002846977	5.82391001289248	0.37727231767074	0.705971242119531	0.965890780311466
MIR3123	0.197494197462721	-1.73041894546816	5.79968780249795	-0.298364154139962	0.765425244650638	0.98096217391395
MIR3124	2.36941655320692	0.627584753128	1.96656195938259	0.319127882106004	0.749629541338314	0.976893325898059
MIR320B2	1.9088444598399	0.788889100274712	3.41714955487883	0.230861742398244	0.817422213044578	0.987405820373116
MIR34A	0.543320166327851	0.638757475462854	5.47027887232417	0.11676872246761	0.907043330010287	0.993906355963337
MIR3605	1.06837441324322	0.247180810864147	3.2983300192786	0.0749412003709106	0.940261495549625	0.995180911401734
MIR3671	11.1351500414418	-0.0794079889412013	1.75629133155201	-0.0452134492237285	0.963937174283398	0.998730576874729
MIR3675	0.0740653929441134	1.30198435408783	5.83696941291809	0.223058279388332	0.823490148522911	0.987405820373116
MIR3916	3.71033915860644	0.794475065052704	1.7435533869107	0.455664318062773	0.648631384480491	0.951949788142675
MIR4254	0.58486345116928	-16.2002399327887	5.80424078707511	-2.79110404393687	0.00525285839855542	0.267513716122516
MIR4256	1.64304660033947	3.34107740391437	3.20489113041612	1.04249326044363	0.297183048496835	0.788860334263522
MIR4257	1.289652748284	0.708428695472147	3.03038575979758	0.233775087274521	0.815159591191269	0.987405820373116
MIR4258	0.289541364436534	15.2672970769129	5.78228137660641	2.6403587239252	0.00828183139398855	0.318620195453987
MIR4260	0.161661809970604	24.4814061452285	5.82384499610811	4.20365002186505	2.62644933841591e-05	0.00835367692561838
MIR4422	0.115982430344774	-14.5360403229617	5.79571381634525	-2.50806730345565	0.0121393542735864	0.351589049809559
MIR4424	0.70657230015671	-0.612120531527817	5.16407317724916	-0.118534441809341	0.905644206833291	0.993569256836344
MIR4427	10.0978763125888	1.66373449666974	1.09863672019082	1.51436272435966	0.129933867942869	0.648908067931224
MIR4654	0.562434212871281	-0.224314476033864	5.53257548463107	-0.0405443137029015	0.967659178840737	0.99886352771188
MIR4666A	36.5000363869505	1.63485650248138	0.629555388315845	2.59684299876278	0.00940849175012913	0.325554143587856
MIR4671	1.58582792771065	4.03552338011893	2.86627846874294	1.40793137307723	0.159151392111518	0.677109583944613
MIR4677	0.156149781540921	1.28165773185069	5.83062982634492	0.219814628954781	0.826015526010147	0.987671404701693
MIR4689	0.0579912151723868	-1.30767606713319	5.82378694096794	-0.224540506098228	0.822336752138911	0.987405820373116
MIR4711	0.154800853630108	0.743467482544147	5.83623958501198	0.127388101827321	0.898633232885582	0.993569256836344
MIR4742	0.351230714292524	1.46165821444665	5.81274109740446	0.251457649661933	0.801460301101357	0.987405820373116
MIR4753	2.2480928242749	-1.00455343484087	2.76319815681022	-0.363547374394788	0.71619603047334	0.969209208699237
MIR4794	0.0706603899607794	-0.068544448731431	5.83691185761709	-0.0117432728818719	0.990630439225454	0.999697464270748
MIR488	0.439017512683389	-1.55155608812473	5.81669128347482	-0.266742038129596	0.789667784448594	0.98583916191769
MIR551A	0.0900682912441327	0.454178362778003	5.83696941291809	0.0778106463557677	0.937978677560469	0.994623053325739
MIR553	1.77705833813809	1.41525879279636	2.76474589819966	0.511894707473096	0.608724702436358	0.940762825143912
MIR554	0.897435489644553	-1.50902913813396	4.37387360169114	-0.345009772927709	0.730087023595835	0.972397106081613
MIR555	2.85519078989664	4.24705674803345	1.8458192681463	2.3009060644917	0.0213969412539977	0.410613212052333
MIR556	0.262429151689266	1.55345264560683	5.82819192680254	0.266541092866701	0.789822516099283	0.98583916191769
MIR664	0.440820929002742	2.1858200472865	5.81309147826817	0.376016798541366	0.706904407502382	0.96595914869354
MIR760	4.91782971214663	1.10471668768952	1.8362229397845	0.601624488919179	0.54742412407529	0.917121672149017
MIR761	0.666655787708488	17.3517317735967	5.813545398053	2.98470736624985	0.00283849732280354	0.206402565804229
MIR765	1.01552189036691	7.81525269177708	4.70178302658636	1.66218914135032	0.0964748565521646	0.602705408864817
MIR9-1	14.5456733539719	-1.31995279354582	0.736267761784184	-1.79276190274473	0.0730110036007831	0.560690196196614
MIR921	0.922883399367734	3.74255576995833	4.90760929562536	0.762602632873494	0.445700413916707	0.871419201303721
MIR92B	3.90758857282207	2.69741098356795	1.52501703135469	1.76877433373436	0.0769315416076696	0.567270294691848
MIXL1	21.9191550518531	0.207045726617318	1.13329918855458	0.182692909964389	0.855038979163418	0.99101928891398
MKNK1	973.234392127353	-0.287137638551744	0.432341905430391	-0.664144823680467	0.506597623961567	0.899033591490755
MLLT11	14064.6370416079	0.120545853938267	0.336886539398743	0.357823302033412	0.72047555112701	0.97048017945708
MMACHC	327.607856933331	0.389176921550015	0.310385637395286	1.25384964593058	0.209896660279988	0.723527143456086
MMEL1	8.17986945113052	-0.638676858860915	1.02003105639339	-0.626134718994872	0.531226581310851	0.908938911015625
MMP23A	0.968271654366861	2.53466040583505	3.60846289578571	0.702421080398321	0.482416602665139	0.888558411652351
MMP23B	4.98930983352577	0.542878039557467	1.54752100285651	0.350804957448325	0.725734677780467	0.971201079094558
MNDA	36.579711655455	1.10397158712339	0.935987606380157	1.17947244129962	0.238210104161576	0.744691553218835
MOB3C	1540.15515937387	0.157491102993305	0.373502803652426	0.421659761193822	0.673273379151447	0.95781928477388
MORN1	1324.63178602428	-1.06843651948325	0.41774752931176	-2.55761301866584	0.0105393304132564	0.33538034227777
MOV10	259.995024212139	0.0274468773166332	0.443423641357649	0.0618976408939269	0.950644346191453	0.998259660248905
MPL	26.0682134514512	-0.442519283786612	0.728066809350458	-0.607800380546675	0.543319876874708	0.915051495787563
MPZ	298.135465068304	1.49655550637371	0.680992209864617	2.19761031726226	0.0279768873687264	0.435840459385329
MPZL1	2539.83025778304	0.357870467606443	0.224667946102488	1.59288618521127	0.111185725974781	0.627841587300338
MR1	269.243208658137	0.70752654200732	0.441862483403979	1.60123696530364	0.109324444390997	0.625567780827128
MRPL20	2294.73486785792	-0.406224977157316	0.288215117628382	-1.40945062320115	0.158701964081232	0.677109583944613
MRPL24	1718.66780365168	-0.109647892680498	0.313816990149271	-0.349400753057835	0.726788468047749	0.97164354743169
MRPL37	1812.55897197409	-0.143350611831782	0.278639057947705	-0.514467041654605	0.606925497495524	0.940762825143912
MRPL55	1147.8014811466	-0.798763202305843	0.350342562880686	-2.27994907537933	0.0226107089494207	0.417919403855741
MRPL9	1516.36840319549	-0.441191139421096	0.231884164293805	-1.9026359163625	0.0570880692015666	0.526561674713592
MRPS14	1485.07019178083	0.402029623260619	0.230298618004442	1.74568838816421	0.0808651139166025	0.578849706940813
MRPS15	1463.43276320456	-0.604899270616242	0.301826748403814	-2.00412744667331	0.0450564099927313	0.496119885236979
MRPS21	4091.98120907989	-0.0402375105493745	0.241776824906274	-0.166424182983513	0.867823144054894	0.992589900237665
MRTO4	1827.12324160021	-0.784952649774773	0.35997223501694	-2.18059220522337	0.0292135921803943	0.439943919709456
MSH4	73.2143823806654	1.09491620397655	0.605575385198946	1.80805929490816	0.0705972725428388	0.55695591035792
MST1P2	47.1148569524719	-0.511903316655433	0.807714100040297	-0.633767959021507	0.526232266456007	0.906500230858241
MST1P9	131.868599039351	1.95811161037695	1.03586280157542	1.89031945871489	0.0587152478718093	0.530978657455707
MSTO1	247.580556017681	-0.763710802912089	0.44272187169428	-1.72503517838276	0.0845211330306592	0.583016846639506
MSTO2P	183.606058529528	-1.13480711974029	0.617115997021953	-1.83888786746184	0.0659316806662205	0.547850677515746
MTF1	1420.69581246178	0.103571185696143	0.252193454330346	0.410681498340857	0.681306095230723	0.959746522414165
MTF2	1494.9000516782	-0.127373778157936	0.235876978569107	-0.540000889152553	0.589196419239931	0.93322414472875
MTHFR	2243.22720782719	-0.510281047346754	0.349626232939532	-1.45950446297034	0.144426313171134	0.661126278352529
MTMR11	272.017833849855	0.0951482435879385	0.356652607354146	0.266781292568707	0.789637558756617	0.98583916191769
MTMR9LP	146.281158079184	-0.164109403026778	0.457850107006787	-0.35843478141711	0.7200179665805	0.97048017945708
MTOR	3840.83938069486	0.0925000181699101	0.339010069397606	0.272853305904085	0.784965981430798	0.984571001883887
MTR	1561.61733059761	-0.194843223985675	0.345954060353003	-0.563205483950274	0.5732949690619	0.926928360448337
MTX1	1014.31567706813	-0.243146658006854	0.259399700130234	-0.937343635651005	0.348581824041947	0.81852851976781
MUC1	45.5676716293026	-0.927072375950538	0.834737123988236	-1.11061596436629	0.266733688121091	0.763447460783104
MUL1	1464.67911302231	-0.0125950503284844	0.221643225458927	-0.0568257852339297	0.954683973475728	0.99849274080425
MUTYH	922.0257711434	-0.521714938373317	0.474789722496583	-1.09883368079239	0.271840618252747	0.766463305702754
MXRA8	722.555177817398	-0.0788342345841103	0.413989587226866	-0.190425645997974	0.848975602740084	0.990132798687264
MYBPH	21.8646116195791	0.42116748757107	0.974615141646621	0.432137229942379	0.665641677342524	0.955912321250516
MYBPHL	7.55790942556841	-0.265242145969315	1.27922614694654	-0.207345782137456	0.835739821966265	0.988553035709062
MYCBP	13.4922897358509	-1.15422489391203	0.715798945555579	-1.61249873456597	0.106853455077259	0.62095360778292
MYCL1	134.28744594003	-0.618739995538614	0.412171561575862	-1.50117100067015	0.133311338468459	0.652771204195966
MYOC	1.62828215711455	-0.571969860726488	2.9319775668052	-0.195079889833444	0.845330405707013	0.989834108776111
MYOG	27.6498785188144	0.112056584060802	1.22237709027218	0.0916710440277081	0.926959404013328	0.994623053325739
MYOM3	30.8382933618462	1.49815169403761	0.667816691270638	2.24335766628881	0.0248737594866984	0.427123138325175
MYSM1	1233.18896583528	-0.273124020815586	0.330527005664138	-0.826328911511451	0.408617537284631	0.853579075345459
NADK	2123.12794162325	-0.197825135029072	0.244050431239648	-0.810591212743302	0.417600464802407	0.85988612568904
NASP	2663.13162135567	-0.561408511066216	0.222488129354673	-2.52331894152997	0.0116252909061899	0.347454346719363
NAV1	2340.93334973808	0.0751859685091326	0.35463965648514	0.212006658404495	0.832101839742141	0.987805177422559
NBL1	45.7823731300314	0.453008647739622	0.510770479599239	0.886912352677589	0.375126090581097	0.835328201452326
NBPF1	1375.29091460346	0.303448227923306	0.403270880329277	0.75246749201315	0.451769972104639	0.875675778679828
NBPF10	159.198094120674	0.429840596188418	0.394502527391162	1.08957627985541	0.275899836541001	0.76975982150939
NBPF14	398.413272409819	0.521405152376424	0.440446369608063	1.18381076188777	0.236487981160279	0.743494597441023
NBPF15	283.054543583299	0.541467394967221	0.412832173422308	1.31159204593612	0.189657818225461	0.707799828870822
NBPF16	674.331085398148	0.247932594229967	0.39492957938431	0.627789376061653	0.530141926650919	0.908510209644639
NBPF24	4.00371314665813	2.52761129424511	1.69159245280885	1.49422001147385	0.13511812381629	0.652771204195966
NBPF3	679.73080564927	-0.167170608820871	0.276742480558408	-0.604065586474315	0.545800038108737	0.915922680657776
NBPF4	0.340388275637694	0.898573039113926	5.83309733614238	0.154047324659969	0.877572421214783	0.992589900237665
NBPF6	0.0623158703469597	1.87969187453734	5.83124585601981	0.322348246146552	0.74718888689933	0.976167827261605
NBPF7	4.98473763353256	-2.65561607577208	1.53428250235504	-1.73085208994813	0.083478148538288	0.581859384167274
NBPF9	469.455929830673	0.274377898933035	0.509845636855452	0.538158766298954	0.590467444222811	0.934122329342208
NCDN	26580.1574024267	-0.358402726781236	0.302089401688994	-1.18641277971816	0.235459327275559	0.742922888679883
NCF2	39.907888209362	0.715726102347235	0.942995826400132	0.758991802837034	0.447857460337359	0.872380482613266
NCSTN	3201.68118386535	-0.22351846598482	0.171715909690134	-1.30167592733932	0.193027192095549	0.710924552982399
NDUFS2	5491.10379025609	-0.371451013968054	0.298205932372631	-1.24561912974923	0.212904255849099	0.725414211402834
NDUFS5	7577.76671194084	-0.454698206251936	0.434415596069247	-1.04668941531154	0.295242847099056	0.785667466493617
NECAP2	1408.46604891731	0.0941912537986316	0.32486031574402	0.289943859664445	0.771859186944547	0.982399765501302
NEGR1	5765.19908351169	0.404366118217008	0.397299581698378	1.01778641821978	0.308779467888179	0.796463874822646
NEGR1-IT1	0.0964474983867271	0.747098450629282	5.83696941291809	0.127994237724776	0.898153533163557	0.993569256836344
NEK2	3.69847595093371	1.50258288637659	2.72990200352544	0.550416419503752	0.582033789270142	0.931019170407372
NEK7	2952.05900446069	0.511839990789179	0.395547591144695	1.29400355923781	0.195664191397401	0.712022527096758
NENF	3539.05684011071	-0.322426268746692	0.383389826331588	-0.8409880664591	0.400354619816287	0.849134331595119
NES	5296.15869855184	0.747812679680053	0.315617342475983	2.36936498423549	0.0178186595975455	0.392383845576719
NEXN	258.272453471589	0.684522063859712	0.485502944381682	1.40992360969405	0.15856224042257	0.676875269111571
NFASC	8831.0445607551	0.184688419937325	0.291104892443523	0.634439422804123	0.525794088565703	0.906383605978199
NFIA	13340.8281688426	0.338367876324747	0.150761923565842	2.24438550743863	0.0248076081639632	0.426330749979078
NFYC	3764.84717811536	-0.0728818856655992	0.228372383747846	-0.319136160290163	0.749623264228438	0.976893325898059
NGF	10.6789867986589	0.722143389633474	1.18239947224197	0.610744005377643	0.541369068426673	0.91385816564326
NHLH1	146.51545766118	-0.0741862020943356	0.717618421942599	-0.103378341226961	0.917662701232363	0.994623053325739
NHLH2	587.328700424627	-0.446194162394586	0.382607685259984	-1.16619236775496	0.243536677679904	0.748693883409785
NID1	420.240281588821	1.93246283472602	0.63130093093054	3.06108028682543	0.00220539948888518	0.185686916787689
NIPAL3	18283.390610005	0.179117781593631	0.326583830422595	0.548458817945321	0.583376899130888	0.931375577484081
NIT1	1074.8610334916	0.09358743407733	0.179101152717982	0.522539540684562	0.601294723362526	0.938618806133702
NKAIN1	3293.82706175933	-0.305220693088594	0.315930430795424	-0.966100961911563	0.333993663262289	0.810730716951746
NLRP3	40.8066108155949	-0.548114234089572	0.63552183960166	-0.862463254501412	0.388432645302482	0.843094283091862
NME7	573.869765493227	0.392226076374392	0.286166427949135	1.37062226056828	0.170492739949243	0.687316630653306
NMNAT1	399.710278312179	0.0246459180939625	0.326547300703237	0.0754742667934669	0.939837371250506	0.995152976521041
NMNAT2	19228.2644553261	0.0443491629918924	0.363782032157926	0.121911361946099	0.902969217218656	0.993569256836344
NOC2L	4482.6172096958	-0.259134389894549	0.232238953805755	-1.11580932332002	0.26450376210988	0.761824843991252
NOL9	1793.56119695503	-0.420406082704655	0.327462070140621	-1.28383138396493	0.199200959881038	0.714798619171467
NOS1AP	2058.60523535265	-0.218076781044284	0.372576243518009	-0.585321219047995	0.558331749798577	0.921769895208482
NOTCH2	2684.50376596559	0.594910735233368	0.497181471364248	1.19656658483462	0.231475531241521	0.738807890378711
NOTCH2NL	653.327137752543	0.279414199875328	0.454820261069535	0.614339825623138	0.538990790561661	0.912835762070996
NPHP4	517.542171541072	-0.0235767344142187	0.321940498372658	-0.0732332046865623	0.941620543799259	0.995729147894115
NPL	338.40892702534	0.490396182394888	0.492213355884059	0.996308158916357	0.319100440765161	0.799627280421634
NPPA	28.0033257448265	1.32328577552892	0.911136309830161	1.45234665905871	0.146405239888374	0.663666382050894
NPPA-AS1	26.8320621288905	-0.56758703706803	0.970010947257444	-0.585134671596021	0.558457167328855	0.921769895208482
NPPB	4.12116361805125	-2.82519617879628	1.88024007055685	-1.50257205079114	0.132949435174997	0.652771204195966
NPR1	212.455803177385	0.944995332263432	0.405218103164239	2.33206592914832	0.0196972230816948	0.403335521462464
NR0B2	9.00215306309669	-2.83823239308113	1.10343257618741	-2.57218470283686	0.0101058960369187	0.333106023759282
NR1I3	171.12407427416	-0.809081729845335	0.491498066200835	-1.64615445203955	0.0997319640747357	0.607872559987709
NR5A2	8.90842130009746	2.2333548441667	1.52278612041062	1.46662411367689	0.142478336622346	0.658728986741199
NRAS	1216.07445163983	0.133153668499356	0.254289071061119	0.523631109837795	0.600535139288336	0.938618806133702
NRD1	5273.95957932665	-0.255694145654135	0.213300778332508	-1.19874923876527	0.230625465821316	0.738239965137315
NSL1	2146.95228707491	0.169668509040791	0.136818381280061	1.24010025154067	0.214938315959226	0.72617801236523
NSUN4	986.453502771796	0.113420223704714	0.22676033117565	0.500176653988297	0.616950695457618	0.943770647440314
NT5C1A	142.98118712813	0.252145722903031	0.61907387923378	0.407295044034338	0.683791302323504	0.960748541243174
NTNG1	345.923429212077	0.378021842853811	0.357552234750872	1.05724928028265	0.290397834334933	0.781854434577059
NTPCR	1280.38482381319	0.474870769319693	0.244397600656393	1.94302549634	0.052013077808965	0.512881661136746
NTRK1	6.76022469449632	-0.953789947202902	1.4639947052868	-0.651498221789029	0.5147249245954	0.90285522620199
NUAK2	635.686621682591	-0.311851688034256	0.378453896334021	-0.82401500170847	0.409931034022185	0.855086499022815
NUCKS1	33370.7780010137	-0.0967319167593401	0.250054309040301	-0.386843630612059	0.698871974481524	0.965634411696093
NUDC	8070.04366162156	0.255454964692298	0.31888541923858	0.801087002667798	0.423081280063789	0.862498839027111
NUDT17	202.08948078213	0.00950269828535615	0.445030069554606	0.0213529353080942	0.982964117178699	0.999504006824972
NUF2	17.2793872880932	-1.00561329615874	0.810075802611759	-1.24138172368135	0.214464767433209	0.726043918293441
NUP133	2409.1897702614	0.00532036078627072	0.213126091352916	0.0249634418409181	0.980084123699598	0.998901424219891
NUP210L	78.1244016630667	1.68453957643702	0.848416710432619	1.98550966255491	0.0470877961605184	0.50186279863755
NVL	779.595549002125	0.111228100326299	0.25169457436595	0.441916956718263	0.658549299742847	0.95451517728413
OAZ3	246.929489148748	0.156215417557805	0.249214530959127	0.626831095909994	0.530769957775809	0.908797102842206
OBSCN	7826.07277880146	0.188839282768754	0.254574370657087	0.741784344910044	0.458218007148841	0.878587883061167
OCLM	12.1847103914925	0.14311063779064	1.14846352462376	0.124610520684601	0.900831899020523	0.993569256836344
ODF2L	852.539637413083	-0.207903835021024	0.264013365895467	-0.787474658019174	0.431004057688804	0.866317342892701
OLFM3	2466.14664388546	0.33214362988615	0.416637534423625	0.797200449896182	0.425334624796043	0.862569552189159
OLFML2B	38.1347970257772	2.17214289702507	1.15504712347044	1.88056647463757	0.060030915817754	0.535703021807512
OLFML3	133.010568725646	1.15236493961386	0.88123877784931	1.3076648106955	0.190987023830027	0.708307253361969
OMA1	369.988246421656	0.367237335380375	0.278418470427261	1.31901211445064	0.187165062459357	0.705261767488129
OPN3	86.2574035907871	0.663603413724506	0.544923074436213	1.21779283142136	0.223302709152566	0.731414191829261
OPRD1	1.58029890691058	-0.253958940424837	2.48116094119093	-0.102354884041879	0.918474992846608	0.994623053325739
OPTC	3.15226673628951	0.0398192317737986	1.7330643965963	0.0229761986063545	0.981669258697382	0.999386759184734
OR14C36	0.059702283154194	0.968889698928993	5.83618853817586	0.166014119076391	0.868145838942392	0.992589900237665
OR14I1	0.616159661641995	-0.816254117780227	5.18569913754695	-0.157404835130167	0.87492580307607	0.992589900237665
OR1C1	0.330531054773666	9.65008985832625	5.81806101695297	1.65864363233856	0.0971876240614135	0.604106155008447
OR2AK2	1.03195699663355	1.442784966885	5.30491762845709	0.271971228949058	0.78564414173605	0.984571001883887
OR2B11	0.216754583906074	10.6664989160722	5.77983468595847	1.84546781969135	0.0649695155003091	0.546887644284592
OR2C3	5.01478466405801	-0.355757211351721	1.67119417358075	-0.212876048143146	0.831423645005636	0.987805177422559
OR2G2	0.123140977413831	1.92506803199974	5.82295479410063	0.330599858674855	0.740946752978124	0.974641845271883
OR2L13	142.9079409213	0.848353027489528	1.09253710309076	0.776498139138305	0.437454919120859	0.868066330800402
OR2L1P	0.761730130727722	-1.86954807194859	3.96634812939422	-0.471352491248448	0.637389036662972	0.950316122143194
OR2L2	4.65213994446156	-0.407353366138432	2.09105314906474	-0.19480775336611	0.84554345227188	0.989858545437943
OR2L3	2.05740975421278	5.31907798830996	2.51945344524109	2.11120312556558	0.0347548563046138	0.464591915809688
OR2L8	0.661495684769565	3.05578080176723	4.21216730670942	0.72546520099042	0.468166685980144	0.882496013576168
OR2M4	0.501880276648792	0.25339867204943	5.79677080412741	0.043713764199372	0.965132567460741	0.998730576874729
OR2T1	0.0854296027739945	-0.185926405114705	5.83696941291809	-0.0318532430036761	0.974589086377205	0.99886352771188
OR2T12	0.0972991015874109	0.0575564024742573	5.83696941291809	0.00986066542457398	0.992132454795836	0.999697464270748
OR2T4	0.224481250467165	1.59002684176035	5.82793993197886	0.27282828243229	0.784985217783409	0.984571001883887
OR2T8	0.0634169037509707	-0.456906286327018	5.83696941291809	-0.078277999078737	0.937606917945838	0.994623053325739
OR2W3	2.79347888587645	-3.60675525122701	1.9504364126911	-1.84920422309518	0.0644283291721969	0.546801576549492
OR6F1	0.248755216965093	-1.24452216126157	5.82087311480861	-0.213803348177344	0.830700413860098	0.987671404701693
OR6Y1	0.213618516328497	-10.4983336569323	5.8318652878748	-1.80016738019646	0.0718342128209409	0.557752718946383
ORC1	44.4951524678628	-0.758533386291975	0.677158112061619	-1.12017174834192	0.262640580579232	0.75920656160383
OSBPL9	2371.92672999113	0.0863605724700311	0.164939696873632	0.523588766724824	0.60056459626409	0.938618806133702
OSCP1	487.545123313713	0.181140205206618	0.326941386032114	0.55404489289351	0.579548122545336	0.93032959652904
OTUD3	1132.25461922218	-0.408901251574692	0.269387370106348	-1.51789317893139	0.129041329795931	0.646681516515201
OTUD7B	2093.51153768029	0.239530679815908	0.19349232999074	1.23793371978812	0.215740638023664	0.72617801236523
OVGP1	266.642604938082	-0.536375906208782	0.545394701037424	-0.983463728541024	0.325379258485974	0.804388862916023
OXCT2	141.786335278182	-0.674802547323822	0.6511311575357	-1.03635425753194	0.300036902135823	0.791288124281003
PABPC4	2279.25766756521	0.0673625016660563	0.178852772640387	0.376636608264943	0.70644367838462	0.965890780311466
PADI1	7.70124965089218	-0.853138921312235	1.81664046775717	-0.46962452750242	0.638623297800219	0.950905738053346
PADI2	2162.12192150486	-0.684909350650873	0.414957683782871	-1.65055227898673	0.0988300299864336	0.60585267756646
PADI3	0.364950642401229	1.08428146377501	5.79980211238302	0.186951458474761	0.851698692353285	0.990433786305512
PADI4	1.37397482491593	4.00946703815658	3.25440139059127	1.2320136814556	0.217943973455429	0.727807475819921
PADI6	0.496587133524983	0.713161565231929	5.80357266935707	0.122883197275607	0.902199591407198	0.993569256836344
PAFAH2	406.19251731524	0.180823826050381	0.270786013711907	0.667773876396592	0.504277944371292	0.897808610694282
PALMD	226.985543730579	0.722505957859081	0.574788245086337	1.25699501344283	0.208755441254994	0.722975863076228
PANK4	1536.32222486256	-0.31474287427344	0.361508124638024	-0.870638452700311	0.383951593824625	0.840300756331803
PAPPA2	70.8343775013939	1.32846816894034	0.922583993167746	1.43994278979301	0.149883585643165	0.669044846072478
PAQR6	15112.765587534	-0.312989396040899	0.577529448296558	-0.541945344889463	0.587856157812031	0.932806260410392
PAQR7	539.601131392474	-0.755141094101667	0.316016996678558	-2.38955847957055	0.0168686381089485	0.387927746058858
PARK7	15723.8461508239	-0.157764874956946	0.318228748357384	-0.495759342206789	0.620064213496906	0.944390661081617
PARP1	7316.40432791245	0.211540521394617	0.27911622516522	0.757894032385248	0.448514423098218	0.872702917843593
PARS2	210.547895064409	0.0228857532404404	0.442391800185864	0.0517318658049839	0.95874234598516	0.998730576874729
PAX7	1.00572765040943	0.168132013587608	3.96636587776263	0.0423894362671476	0.966188249419039	0.998818998958651
PBX1	5240.64021478712	0.474475899707176	0.336018777443568	1.41205174102766	0.157934726856624	0.676475483536587
PBXIP1	8061.20308943609	0.609079220487685	0.424774439167572	1.43388858727303	0.151604059219059	0.670989632063202
PCNXL2	2825.93820010615	-0.0605250684762083	0.266500482887647	-0.227110539614762	0.820337788745165	0.987405820373116
PCP4L1	1425.54234818897	-0.856616321592703	0.673445927955667	-1.27198975601957	0.203376759013597	0.718618958783099
PCSK9	1016.14734526165	-0.646546073775321	0.44572169596668	-1.45056002349873	0.146902413830183	0.664805279963496
PDC	13.0274525286794	1.7656837594808	0.775907542575253	2.27563680283409	0.0228677567013111	0.418519738906245
PDE4B	3773.55790522194	0.61691052509613	0.391393549916495	1.57618981004605	0.11498206619207	0.631024421981203
PDE4DIP	19166.9121374464	0.862501317863827	0.414225761231667	2.08220105697736	0.037324108780421	0.477417021675133
PDIA3P	247.533050134141	0.169574633743375	0.235092601817367	0.72130995374797	0.470718834196212	0.883012179288846
PDIK1L	1265.04621193911	-0.308019775085622	0.288028614347136	-1.06940685662013	0.284886379058524	0.777463221815488
PDPN	1122.46804108658	0.710661106332444	0.382648935247838	1.85721438339337	0.0632806594387902	0.544560210889095
PDZK1	765.593226899159	0.141590027172755	0.315295374018252	0.449071057936164	0.653380397819974	0.952231998190648
PDZK1IP1	3.50553904748958	1.79108556051729	1.87970837972625	0.952852889222176	0.340664612509654	0.815549688143148
PDZK1P1	0.414529008774672	4.14060507435918	5.79573179523014	0.714423168747538	0.474965549640886	0.88535515331196
PEA15	57203.0987175584	0.21727432579935	0.262245504538467	0.82851496799435	0.407378921715657	0.852607034154453
PEAR1	137.75842224627	0.981992359831625	0.480325919244045	2.04442925207351	0.0409111599549624	0.483489556713866
PEF1	5273.00831252569	0.102918658054116	0.250606934758725	0.410677614141852	0.681308943742245	0.959746522414165
PER3	6980.7233400675	-0.381367938663538	0.250472755012697	-1.52259250170425	0.127860686903177	0.645054743822611
PEX10	755.590989330027	0.124838252522596	0.296081263731602	0.421635097571597	0.67329138406586	0.95781928477388
PEX11B	1944.07014377905	-0.369170775152699	0.275063796808099	-1.34212782429617	0.179554553548001	0.696917967186373
PEX14	1787.47980162748	-0.298934375274441	0.267596931836031	-1.11710688617914	0.263948626528316	0.761026279436938
PEX19	3763.59593935838	0.103779679533777	0.29189978140998	0.35553188506166	0.72219116231456	0.970593395916268
PFDN2	2322.9428072778	-0.4966548946775	0.394110266388306	-1.26019273547206	0.207599842842072	0.72218676693711
PFKFB2	417.713925013039	-0.268268907365199	0.338668016637865	-0.792129442952556	0.428285203937048	0.864317270342936
PFN1P2	199.813804502635	0.851953945711793	0.551982857864203	1.54344276017606	0.122723385517484	0.63809477364109
PGBD2	208.974776430897	-0.37756629358969	0.46875002515257	-0.805474716437185	0.420545790847622	0.861715670591669
PGBD5	4931.80275496077	0.147459770282849	0.191377862071455	0.77051634231232	0.440993664735313	0.869385144395935
PGCP1	0.0889309446487862	0.510469194658898	5.83696941291809	0.0874544919713222	0.930310256923957	0.994623053325739
PGD	2880.70130231885	0.0379166453224003	0.288012497829197	0.131649305527312	0.895261684719892	0.993569256836344
PGLYRP4	0.34432200877229	-1.32599857128359	5.7936330281044	-0.228871688084366	0.818968646169643	0.987405820373116
PGM1	3147.08245856099	0.115853572164853	0.382845872875715	0.302611521693125	0.762185932898825	0.980327151266165
PHACTR4	1505.17190167446	-0.289393966045056	0.25498089047095	-1.13496335160861	0.256390674073417	0.757582538062189
PHC2	8855.82098086476	-0.258147693914774	0.200952385080185	-1.28462119925458	0.198924686969318	0.714798619171467
PHF13	1111.58730306294	-0.277941900885659	0.274526707677825	-1.0124402949233	0.311327580164025	0.797581474693575
PHGDH	4620.69716441547	0.79001857311131	0.38282014761939	2.06368075981405	0.0390479947666443	0.481914020515926
PHLDA3	1280.43877173652	-0.137895396468742	0.500214816221143	-0.27567235515027	0.782799730541889	0.98416608071162
PHTF1	1489.1631309343	0.0660843507835823	0.35792470121823	0.184631992591341	0.853517690871282	0.990755340452038
PI4KB	6820.70696888307	-0.0966176673063103	0.114005208834936	-0.847484674548506	0.396725025709053	0.847200150101204
PIAS3	1929.60156604779	-0.331566071015978	0.270472656709428	-1.22587648988187	0.220245157230923	0.729585621108497
PIGC	847.528542888993	0.0764569918411603	0.287234983180524	0.266182729535796	0.790098483203518	0.98583916191769
PIGK	2065.84372878344	0.09789959070686	0.322792633418457	0.303289420424742	0.761669308014257	0.980327151266165
PIGM	512.135414627611	-0.0671205747187566	0.330538400978689	-0.203064377754657	0.839084714066151	0.98894642448098
PIGR	15.1057078564176	-2.92337835999223	3.55332784647223	-0.822715630614996	0.410669724545003	0.855628845331836
PIGV	601.860794412718	0.0882761710030332	0.248003036972895	0.355947943543454	0.72187955025062	0.970566786462198
PIK3C2B	1530.95474316728	0.195895762313632	0.276337721210345	0.708899825386191	0.47838664347727	0.88601236391658
PIK3CD	731.236406819843	-0.407801520562586	0.466550961806818	-0.874077118999577	0.38207625721424	0.839382263726498
PIK3R3	11443.9876557024	0.282428635130057	0.283736243950347	0.995391463557545	0.319545908770013	0.800218020187275
PIN1P1	10.7375758015531	1.34251889392457	0.884639679405726	1.51758837544618	0.129118199157439	0.646681516515201
PINK1	14962.5328402664	0.443595403210353	0.314516881227026	1.41040252427709	0.158420860468334	0.676875269111571
PIP5K1A	2626.7477839915	-0.262804436151819	0.175586344320332	-1.49672480037724	0.134464880382986	0.652771204195966
PITHD1	10203.2108635501	-0.160317722540666	0.251071498350218	-0.638534137064971	0.5231260396595	0.906383605978199
PKLR	118.886977740521	-0.673717382799382	0.525582143697219	-1.28184983237844	0.199895329344089	0.714798619171467
PKN2	1949.52586634602	0.108910894538147	0.294151264845715	0.370254721139042	0.711192707479813	0.967587663527868
PKP1	37.6316781439558	-0.0890392030563692	0.920953728394163	-0.0966815164662224	0.92297931878001	0.994623053325739
PLA2G2A	8.40518675551952	6.31920174465728	2.12798726618741	2.96956746173535	0.00298219323918131	0.210432244791237
PLA2G2C	2.44041158154883	0.0638784677866904	2.08989639747113	0.0305653753286461	0.975616155725159	0.99886352771188
PLA2G2D	1.23815039408292	0.0360646246142028	4.19486286284016	0.0085973310197285	0.993140406818795	0.999697464270748
PLA2G2E	0.361693358970715	-1.73480654714783	5.81878147514921	-0.298139147269376	0.765596964189774	0.98096217391395
PLA2G2F	0.411941084774079	-0.349979037951435	5.80282931271638	-0.0603117925913291	0.951907309915115	0.99849274080425
PLA2G4A	117.112448806313	0.806237356804167	0.814269303218504	0.990136007359494	0.322107645724566	0.801601533386722
PLA2G5	386.126898475433	0.270266209462435	0.579787243170265	0.466147216321325	0.641110128293244	0.951093673534905
PLCH2	4872.27520643284	-0.80032984596398	0.474108401958278	-1.68807353478289	0.0913971140109546	0.591991004709229
PLD5	965.376483453833	0.508969094944222	0.354176500970448	1.43704930606531	0.150703984044591	0.66976056308451
PLEKHA6	6897.06354245708	0.171540841791704	0.260234868368579	0.65917700755129	0.509782109719544	0.900336213999956
PLEKHG5	9029.56645927353	-0.383616011768546	0.452808997920379	-0.847191671389888	0.396888295019034	0.847294086040434
PLEKHM2	10739.7216945533	0.0742837350586841	0.177930516777815	0.417487322601572	0.676321995191644	0.958118862697882
PLEKHN1	1.10761196055348	7.42600242432993	4.29928932536597	1.72726277817969	0.0841204807704355	0.582961770802595
PLEKHO1	4529.90489913326	-0.481248801300032	0.289933041169102	-1.65986187486422	0.0969422427308039	0.603517146536205
PLK3	199.525042370218	-0.679084362792794	0.425617095548401	-1.5955288683078	0.110594019743246	0.627042411337004
PLOD1	2647.75825431728	1.06267059800015	0.421785052383901	2.51946007093899	0.0117534970256352	0.347554165169125
PLXNA2	5642.66337753165	-0.00862894240960457	0.326853170115166	-0.0264000572690306	0.978938248472815	0.99886352771188
PM20D1	10.8850886186525	1.1664310951028	1.05597981402178	1.10459601558135	0.269334678342975	0.7652177317149
PMF1	734.829214963287	-0.988062698392223	0.414353712813556	-2.38458753436298	0.0170982797468685	0.387927746058858
PMF1-BGLAP	127.12162516263	0.643692091266527	0.53460006253212	1.20406288060966	0.228565275524964	0.737095342227147
PMVK	3097.90964230733	0.43200794572507	0.282055292193838	1.53164275828648	0.125610614995912	0.641601679185737
PNRC2	4019.9331705847	0.501959725761384	0.252458084155963	1.98828937262823	0.0467796954656429	0.501191428952951
PODN	213.237410441069	-0.0300841603722897	0.513913011533131	-0.058539401994398	0.953318978038254	0.99849274080425
POGK	3960.61038759864	0.00937775494310405	0.189524538156607	0.049480426304245	0.9605364356368	0.998730576874729
POGZ	6730.57470208046	0.00474167185696983	0.330739526805043	0.0143365744722881	0.988561460416322	0.999697464270748
POLR3C	900.061166742866	-0.266934763134486	0.299037416423343	-0.892646700627557	0.372046401616219	0.833656615915452
POLR3GL	1322.65979647897	0.0611087765940362	0.191961286195453	0.318339066200129	0.750227753859865	0.977035213486685
POMGNT1	3009.8243196044	-0.1203409177142	0.202620164892032	-0.593923698454816	0.552563147710248	0.91947405956515
POU2F1	3342.43405123328	0.166034097574061	0.278469565939516	0.596237858215802	0.551016337928953	0.919307339793281
POU3F1	100.525854517023	-0.187765085266821	0.801554356063832	-0.234251219329495	0.81478995368869	0.987405820373116
POU5F1P4	10.1805602104755	-0.174982326677922	1.34794796082468	-0.129813859112831	0.896713697714247	0.993569256836344
PPAP2B	7382.55481131899	0.523124611802364	0.462705801674279	1.13057716136141	0.258233104662854	0.758590539822824
PPCS	971.564674334799	-0.244995891265527	0.220806449937575	-1.10955042905128	0.267192802284702	0.763612666465774
PPFIA4	14863.4530090023	-0.459385753732983	0.376703870554735	-1.2194877452586	0.222659124341888	0.730583605582594
PPIAL4B	0.0616804489291727	-0.017992269971291	5.83696941291809	-0.00308246774969754	0.997540550468132	0.999697464270748
PPIAL4G	16.7831167636021	-0.395523960490514	0.757525784486453	-0.52212606962105	0.601582556346484	0.938677978067153
PPIE	2256.29020175395	0.0919241430210029	0.163658109452735	0.561684008989185	0.574331331336366	0.927275569511475
PPIEL	422.223705770416	-0.108308246043634	0.556629869861413	-0.194578573497322	0.845722878310119	0.989858545437943
PPIH	743.338574811041	-0.19149908221695	0.261079907574077	-0.733488394401302	0.463260603701014	0.881000023630893
PPM1J	1034.69180179148	-0.0378813250750325	0.357298230176308	-0.106021586102848	0.915565225477351	0.994623053325739
PPOX	867.477276304323	-0.487378881653788	0.270108257682464	-1.80438349362405	0.0711712088820559	0.557300421045946
PPP1R12B	6208.31866706346	0.352991746254674	0.303400620757385	1.16345096912951	0.244646580250085	0.748693883409785
PPP1R15B	4637.35325157336	0.624398013382676	0.341652240915152	1.82758354433783	0.0676120773220982	0.551578499191153
PPP1R8	2865.42929199282	0.0242845224528369	0.179201483956003	0.135515186128699	0.892204558216532	0.993569256836344
PPP2R5A	2371.27673981932	0.391349934576638	0.253085835482656	1.54631306738404	0.122028977587456	0.637362135389385
PPPDE1	2513.93878875435	0.0330996092230624	0.208128867476976	0.159034206183455	0.873641924139547	0.992589900237665
PPT1	10886.5257491383	0.114265076746312	0.285180711067643	0.40067603562153	0.688658656668163	0.962010684980711
PQLC2	932.525622407005	-0.5722366022464	0.37532415727821	-1.52464633877064	0.127347332796713	0.64444826927047
PRCC	3355.38094937001	-0.165845985654132	0.178835187089476	-0.927367753255152	0.353735627380478	0.822410460718728
PRDM16	70.3783856798723	-0.314644299690508	0.599874039333534	-0.524517280394533	0.599918803961809	0.938618806133702
PRDM2	5248.97437529319	0.0861137636871519	0.233608931687164	0.368623592707793	0.712408307709124	0.968219457242198
PRDX1	13339.5009093567	0.282057196157104	0.279958436614623	1.00749668260711	0.313696151107104	0.797930468908155
PRDX6	7606.57628008766	0.336458069477354	0.343715737836428	0.978884678354392	0.327636963461591	0.805835765574233
PRELP	929.040536763822	1.48027307696099	0.619234404601118	2.3904890716053	0.0168259498902458	0.387927746058858
PRG4	58.1864522313826	-0.834148392155229	0.684744077236748	-1.21819000687293	0.223151776273494	0.731156802129052
PRKAA2	1509.31398314443	-0.17468122060173	0.293550784323414	-0.595063034848778	0.551801336558801	0.919333907654521
PRKAB2	3850.65610966387	0.214606503476138	0.393016427430521	0.546049703009111	0.58503177218068	0.931808980572473
PRKACB	26418.9405257635	0.0796839833363902	0.324232541734103	0.245761831647785	0.805866604918843	0.987405820373116
PRKCZ	10303.9226779895	-0.0479659717933328	0.285462378159996	-0.168029048529992	0.866560426543046	0.992589900237665
PRMT6	683.92200335437	-0.657775770236022	0.329821211138854	-1.99434041238512	0.0461148656658851	0.498348186461495
PRO0611	7.39456856676658	-0.63551855900895	1.36843191437376	-0.464413722256533	0.642351360565383	0.951367371750443
PROK1	9.24188965468151	1.18812234201843	1.45525871705611	0.816433757168566	0.414252096089194	0.857976884656413
PROX1	723.814274738098	1.67448573436794	0.594377584503989	2.81720875420513	0.00484430280343578	0.260565141843436
PROX1-AS1	377.994096275644	-0.423291685529747	0.427562207855444	-0.990011927510812	0.322168289118977	0.801615457827978
PRPF3	1844.00254706112	0.217857876689416	0.274862600829997	0.792606473312685	0.428007136047685	0.864288076298319
PRPF38A	1968.55801298108	0.532776737478247	0.267757181079424	1.98977571891979	0.0466156473259312	0.500333997864991
PRPF38B	5319.99936207381	0.516280598684997	0.318984642336904	1.61851239891265	0.105552216937923	0.618964706369603
PRRC2C	6328.63343552531	0.167730459396565	0.307715169272135	0.545083493262005	0.585696094932691	0.931852805906945
PRRX1	629.35385307548	0.725855511304509	0.394200534499301	1.8413356852153	0.0655723813604014	0.546887644284592
PRSS38	1.3183279511135	-1.57262426717276	3.23267005894571	-0.48647843377052	0.62662799231739	0.947052660729332
PRUNE	2021.07721204974	-0.0412981691629122	0.194759751691147	-0.212046733497604	0.832070575156455	0.987805177422559
PSEN2	1754.54818844757	-0.157761656594526	0.306369570354533	-0.514939053548832	0.606595609492584	0.940762825143912
PSMA5	2344.02544626276	-0.240918560777469	0.256501255865057	-0.939249049541551	0.347602891098401	0.818423894999337
PSMB2	3972.5244608504	-0.519328753310476	0.26647654536128	-1.94887228294854	0.0513106788447157	0.511619883699532
PSMB4	8051.37138108241	-0.392474835548617	0.259416512558944	-1.51291385300479	0.130301542606957	0.648973795217106
PSMD4	5193.39595082741	-0.271360019258296	0.259972062994436	-1.04380453858268	0.296575831353207	0.787640947923335
PSRC1	744.092699446132	0.272106550454291	0.467581497526649	0.581944648994121	0.560603964625705	0.922189802388118
PTAFR	84.2589971091433	0.902925215070573	1.00548692751566	0.897997965325624	0.369186634207783	0.831860360433507
PTBP2	3294.73748587878	0.013845387573024	0.169846481149248	0.0815170704705843	0.93503074978424	0.994623053325739
PTCH2	563.03989930677	-0.154829190325703	0.46600961142557	-0.332244628714985	0.739704547046261	0.974195038223144
PTCHD2	371.80013385233	-0.977254001334244	0.390289063327728	-2.50392361241657	0.0122824548954417	0.352272787031681
PTGER3	6.18931585092843	-0.153275851903348	1.19890283725158	-0.127846767178169	0.898270238852998	0.993569256836344
PTGFR	13.7832211761793	2.52499186818983	1.32380441837481	1.90737531401329	0.0564720037319816	0.526561674713592
PTGFRN	549.435114821325	0.125646914511075	0.290723072066739	0.432187626588617	0.665605051609002	0.955912321250516
PTGS2	105.059485563635	2.65995501874034	0.84718365093652	3.13976198171422	0.00169085152778736	0.167590911893715
PTP4A2	8676.69179045482	-0.0485751775950717	0.285305753618198	-0.1702565650326	0.864808368553717	0.992589900237665
PTPN14	353.995301182235	1.18672398473704	0.430159515354956	2.75879979955293	0.00580140639435186	0.28161268852765
PTPN22	23.4945467053053	0.183779112505547	0.581871190385398	0.315841573774812	0.752122760754215	0.977608589780926
PTPN7	15.872086378066	-1.09724893284399	0.926832689470845	-1.18386947861155	0.236464733731843	0.743494597441023
PTPRC	99.0940996596286	0.68203010879606	1.10520139658188	0.617109343967006	0.537162605895575	0.911796016119857
PTPRF	3698.32264624517	0.496156028569911	0.278455081563672	1.78181710954504	0.0747790612078012	0.563817048979971
PTPRU	2752.49591875026	-0.769771545709523	0.443303378410237	-1.73644412201427	0.0824853364587464	0.580764364682122
PTPRVP	6.99864793402431	0.202303648585067	1.21200781665278	0.16691612529676	0.867436044995566	0.992589900237665
PUM1	7587.90409346737	-0.177492186492399	0.202396468662481	-0.876952980777485	0.380512177445616	0.838797010114976
PUSL1	414.154294143742	-0.746624577640911	0.325324704297723	-2.29501346739912	0.0217323525102426	0.411895848886646
PVRL4	4.2566615982056	-1.72797759676652	1.72952432264022	-0.999105692904426	0.317743493659205	0.799433775463125
PYCR2	2686.94804875172	-0.164796027811877	0.278659283663116	-0.59138897382334	0.554259826541907	0.920526607716315
PYGO2	3697.9583578384	-0.138643452597982	0.194119856042171	-0.714215719219692	0.475093798242864	0.88535515331196
PYHIN1	1.07093246926627	2.05193253679527	3.27276639884404	0.626971890667182	0.530677661008896	0.908797102842206
QSOX1	2790.33881820544	0.163850821736821	0.197849894822531	0.828157234472092	0.407581459539877	0.852612241365935
RAB13	1251.91688696433	0.648785244509695	0.414221325962327	1.56627677969603	0.117283834636657	0.635177228055494
RAB25	29.0563610258084	-0.720464917851928	0.673541641574515	-1.06966648144831	0.284769458826472	0.777406759876007
RAB3B	1456.35379791015	-0.107621740627181	0.891323156314216	-0.120743795182228	0.903893969200633	0.993569256836344
RAB3GAP2	3359.36328898491	0.098665266152991	0.284742387393566	0.346507125462208	0.728961630172437	0.972045169939963
RAB42	16.5390097753552	0.561328534502384	0.955275969728136	0.587608766775672	0.556794925270453	0.921584182764247
RAB4A	3655.8490391654	0.706072809426707	0.389544369147511	1.81256068717383	0.0698996058589998	0.55695591035792
RAB7L1	1191.25002897614	0.304372055392554	0.316014924939558	0.963157216232015	0.335468631998289	0.812183202440756
RABGAP1L	6681.32600122229	0.211634379302312	0.24495642435106	0.863967458142709	0.387605767319189	0.842801264415278
RABGGTB	2744.95377903983	0.161152002840664	0.284509611702692	0.566420241046428	0.571108138265428	0.925780802254395
RABIF	797.441627994631	-0.240169193401248	0.261700357500885	-0.917725889619527	0.358762390011643	0.825228157856223
RAD54L	223.964694560163	-0.206027515271942	0.36642570284642	-0.562262727945956	0.573937028761956	0.927214099332343
RALGPS2	566.952100928456	0.667813791843289	0.538976560649709	1.239040508623	0.215330496750645	0.72617801236523
RAP1A	3107.01911469304	0.521728158829795	0.314574104056904	1.65852227536001	0.0972120952482782	0.604106155008447
RAP1GAP	9092.98314148507	-0.718092267192842	0.251393806768295	-2.85644374626418	0.00428415913387599	0.24500786927289
RASAL2	757.781757539927	0.155998638280515	0.298975521017092	0.521777293839374	0.601825400797959	0.938677978067153
RASSF5	318.659097641547	-0.452494990177062	0.381141780172812	-1.18720910095949	0.235145151938598	0.742903133595347
RAVER2	1850.81061903879	0.0603852849493553	0.139414925480849	0.433133574049431	0.664917732934363	0.955606290254225
RBBP4	6232.5049494062	0.494943181211314	0.350953919166454	1.41027968112408	0.158457115783571	0.676875269111571
RBBP5	1936.10007882025	0.247365803219764	0.327920232524183	0.754347486630065	0.450640595193364	0.874605993828722
RBM15	720.856740271757	0.212583803048579	0.264654042829013	0.803251674435688	0.421829283540827	0.862354377614643
RBM34	1258.50030627322	-0.10800767491409	0.23081689740236	-0.467936603124038	0.639829926824284	0.950934515645039
RBM8A	1784.01894154496	0.341708627934952	0.251022880063761	1.36126486895599	0.173430000826844	0.691203340594443
RBMXL1	1354.3426132995	0.183181148270383	0.259946233707496	0.704688602938202	0.481004045470618	0.887849718023101
RBP7	76.6346300644516	-1.11528913142412	0.68720035542191	-1.622946092249	0.104600929217449	0.61657539085956
RC3H1	3719.8729759613	0.36815308114638	0.236340350706655	1.55772418905873	0.119298643863957	0.635767431410833
RCAN3	2422.08980260698	0.721658085395742	0.643987922239475	1.12060810532932	0.262454713360298	0.759089552936116
RCAN3AS	14.5036854495667	-0.151749266831713	0.953691098569366	-0.159117839161289	0.873576033659493	0.992589900237665
RCC1	495.18470466077	0.648286624130705	0.472796684330974	1.37117421846572	0.170320653074059	0.687109744943898
RCC2	3686.03660457594	-0.198284389130395	0.254648715633392	-0.778658508593688	0.436180903527419	0.868062425767927
RCOR3	3012.21201043863	-0.25150017136839	0.200275717739245	-1.255769666974	0.209199492203992	0.723204259059524
RCSD1	173.281490593831	0.297810547538828	0.683436217455293	0.435754705314997	0.663014710142207	0.95497421244545
RD3	1.43782617784091	20.7106728815838	5.4175084284985	3.82291475037425	0.000131883385887855	0.0319367608326158
REG4	0.0854296027739945	-0.185926405114705	5.83696941291809	-0.0318532430036761	0.974589086377205	0.99886352771188
REN	4.88032334668586	0.661753724723493	1.86085037392769	0.35561898688648	0.722125922526036	0.970593395916268
RER1	3493.71455371039	-0.0565448730121964	0.147763495590641	-0.382671462841177	0.701963376125179	0.965694454270234
RERE	11719.7947835966	0.191059870401879	0.213812792209098	0.893584843207287	0.371544058848784	0.833073832597829
RFWD2	1759.14784593013	0.0905835972721793	0.208727769465011	0.433979616149559	0.664303243285118	0.955473954806012
RFX5	2170.86602379659	-0.101845923806295	0.33424253653867	-0.304706650628567	0.760589583882766	0.980327151266165
RGL1	3649.55379618833	0.46522837404638	0.291436036176218	1.59633098277894	0.11041491624254	0.626937878094108
RGS1	130.360684045426	2.82355243414229	1.37122716371117	2.0591427218379	0.0394805682807634	0.481914020515926
RGS13	0.0829184056550311	-0.499061031686321	5.83301750262841	-0.0855579520310781	0.931817825256963	0.994623053325739
RGS16	1113.59826093601	-0.201025583384152	0.391356045793214	-0.513664182641426	0.607486797777445	0.940762825143912
RGS18	19.6668327027828	2.94286720703832	1.45418221465526	2.02372658486679	0.0429982916502112	0.489281783429709
RGS2	1575.80481320063	0.881521852628738	0.494761421932613	1.78171096926955	0.0747963771687648	0.563817048979971
RGS4	446.173572531887	0.613231071008983	0.824764552119799	0.743522584030635	0.457165353660706	0.877596044186077
RGS5	6667.95604793302	1.30788454979875	0.640800449514831	2.04101690438729	0.0412491468774672	0.484569986304017
RGS7	4180.68523878709	-0.355766798218195	0.249254972463204	-1.42732076597074	0.153487457652973	0.671763754895227
RGS8	479.357080774866	0.61170761722542	0.957714813810419	0.638715835240811	0.523007809332458	0.906383605978199
RGSL1	1.02928547766317	2.90759009299059	4.32941130140465	0.671590174869094	0.501844634855198	0.896548951075598
RHBDL2	106.755767265655	-0.268453218643443	0.48056308606253	-0.558622221367439	0.576419571237487	0.928269646064164
RHBG	542.079364860007	-1.34618396425575	0.616094132678263	-2.18502967785728	0.0288866706415838	0.438731078315401
RHCE	60.2418120278639	0.658667452356486	0.557284249240209	1.1819236830298	0.23723598387571	0.744331392283771
RHD	89.5858457400395	0.279344650075424	0.897473615994371	0.311256671056474	0.755605503816579	0.978629601504057
RHOC	4032.03156308481	0.86775469237541	0.418524842268646	2.0733648394004	0.0381383385816665	0.481188866296811
RHOU	1564.98466118578	-0.0325943909065186	0.503099749624421	-0.0647871340243188	0.948343485489487	0.997591059126319
RIIAD1	34.9149554655316	-1.35282499202701	0.568152124039679	-2.3810964260912	0.0172611929548678	0.38856153452285
RIMKLA	2866.98449657931	-0.00244716781667016	0.343796860889462	-0.00711806329568837	0.994320655152655	0.999697464270748
RIMS3	10237.7513079929	-0.0664637544169757	0.431072693452225	-0.154182242175221	0.877466043452182	0.992589900237665
RIT1	846.927022776552	0.632018299813395	0.247453170054719	2.55409255688112	0.0106464951468383	0.336113794932034
RLF	1806.52710663735	0.484363087893912	0.320072367417785	1.51329242134071	0.130205396911325	0.648973795217106
RNASEL	293.957992817905	0.567557301824164	0.40312029330033	1.40791052015168	0.159157567564295	0.677109583944613
RNF11	17548.308524075	0.0805424951718869	0.240841154617513	0.334421645253274	0.738061408171222	0.974076507382749
RNF115	1837.53141840857	0.626056322709454	0.415085938436461	1.50825712156782	0.131488732810949	0.651243277148474
RNF187	16844.9121266962	0.039611766284432	0.260399087413444	0.152119451254217	0.879092722862179	0.992589900237665
RNF19B	2187.85126897216	1.05055551921753	0.561712614440807	1.87027225703908	0.0614460200664046	0.539964819635085
RNF2	1306.93395463272	0.259965521618056	0.259916610457128	1.00018818020457	0.31721944823065	0.799331493649657
RNF207	617.788129197097	-0.526910344378631	0.562580338823238	-0.936595732230496	0.34896654812227	0.818634647785731
RNF220	6479.12411953014	-0.592697607023453	0.246738485302987	-2.40212874086359	0.0162999707591405	0.384733911306522
RNPC3	511.824220865476	1.10130445213452	0.501339838289525	2.19672239870654	0.028040278172055	0.435840459385329
RNPEP	1469.0699801372	-0.297602024108459	0.257688724983169	-1.1548895828791	0.248135645817885	0.751637613699948
RNU11	11.5377342349194	1.56633095443646	0.896034320934974	1.74807026677512	0.0804518608209849	0.577689415186044
RNU5F-1	3.15788747458366	4.86426939170608	1.73226455599929	2.80804070882813	0.00498439255484243	0.260976425905878
ROR1	97.6177212412299	1.4773465167563	0.605585899543191	2.4395325549533	0.0147062775306215	0.373629420562916
RORC	763.921606847128	-0.555446323722786	0.397632501974413	-1.39688360726239	0.162448574883233	0.680318788905647
RPA2	3270.7857726867	-0.119612825033276	0.204319727519828	-0.585419853898682	0.558265442235185	0.921769895208482
RPAP2	649.358965635704	0.595577282847265	0.293550141722682	2.02887751766071	0.0424707672177468	0.487635802483935
RPE65	16.0802271582165	-0.208267370694721	1.34958102768626	-0.154320019637337	0.877357413004776	0.992589900237665
RPF1	862.366062260898	0.372537141042588	0.239103174527246	1.55806020467594	0.119218977119142	0.635767431410833
RPL11	23154.7064189794	0.444804384482235	0.315025388068421	1.4119636109634	0.157960676024311	0.676475483536587
RPL22	20259.6514546552	0.233624767748268	0.247917091903229	0.942350388005765	0.34601327851732	0.818383779937145
RPL31P11	10.6729376309089	-0.285824178118332	1.07414937032458	-0.266093511772915	0.790167191781481	0.98583916191769
RPL5	30002.9007793352	0.392166725391696	0.291191301668331	1.34676662092873	0.178055408181053	0.695672373931954
RPRD2	5459.391363436	0.19470032537418	0.199843564322909	0.974263674859109	0.329925635911408	0.807779086776489
RPS10P7	17.5423285248252	-0.786184425029965	0.882838438616894	-0.890519024366052	0.373187257818887	0.834307644158673
RPS15AP10	7.24462358739926	1.66155126129959	1.40625189591777	1.18154597062086	0.237385902573495	0.744366702959589
RPS27	14377.5242877421	0.407295637781501	0.363572414688893	1.12026001238301	0.262602976985373	0.759202492829628
RPS6KA1	2400.92243847863	-1.20497488525648	0.36789766929157	-3.27529904600049	0.00105550177814798	0.124959682735186
RPS6KC1	1446.15982211971	-0.105372239510403	0.263581834586968	-0.399770491299302	0.68932556694026	0.962079618569094
RPS7P5	0.72030989457213	-1.27222305436873	4.196483085676	-0.303164108705991	0.761764799758351	0.980327151266165
RPS8	26910.2138337214	0.160612423133759	0.317033314572083	0.506610554006119	0.612428101614279	0.94195906498739
RPTN	0.144598854584204	-0.917008813780508	5.83168608523756	-0.157245914882463	0.87505104352727	0.992589900237665
RRAGC	710.300342547114	0.61880301626957	0.563458573443155	1.09822273621327	0.272107240482843	0.766909839265888
RRNAD1	1245.82301883992	-0.393409299591262	0.249450636746869	-1.57710280768085	0.114771871291691	0.631024421981203
RRP15	929.232294165438	-0.337249589573296	0.291228949999986	-1.15802220065454	0.24685497671818	0.750241253160073
RSBN1	4803.39161633476	0.132415956111922	0.267461751772356	0.495083709107777	0.620541032783364	0.944552100615249
RSC1A1	158.769854045591	0.138038483171104	0.407780924526236	0.338511379195774	0.734977853364079	0.973465710273835
RSG1	250.295322871374	0.789627226611002	0.286686253264744	2.75432539097649	0.00588132629900227	0.282028739077247
RSPO1	293.673808415762	-0.565983203397174	0.558391770640071	-1.01359517305995	0.310775961880279	0.797043657199271
RTCD1	1573.71320953172	0.0757350257231395	0.178332850290303	0.424683537552686	0.671067386229295	0.957476945152828
RUNX3	42.0842801987227	2.27038560802726	0.732287325811888	3.10040270806282	0.00193257691943359	0.175845685147791
RUSC1	5876.13719774805	-0.0873779406331269	0.229584368069268	-0.380591855481921	0.703506125662123	0.965890780311466
RUSC1-AS1	60.8587099108313	0.296543015157343	0.505830438295646	0.586249843240988	0.557707631202615	0.921584182764247
RWDD3	466.552545283939	-0.0272214972643622	0.361591548095294	-0.0752824489614127	0.939989985551142	0.995152976521041
RXFP4	10.0621201285829	-1.17866794645058	1.25235208288656	-0.941163401695994	0.346621128721732	0.818423894999337
RXRG	96.2241363020417	0.667213015168873	0.569624598580217	1.17132057996072	0.241469942196301	0.746874010800235
RYR2	4750.45163679687	0.186437083816767	0.316650806621586	0.588778174311012	0.55601008882198	0.921487378657975
S100A1	2311.46398102427	-0.140102465208418	0.466874502191333	-0.30008592148603	0.764111617651131	0.980515461504372
S100A10	563.575228357384	1.01608514798194	0.544065218859252	1.8675796811867	0.0618206807759092	0.540898255131436
S100A11	448.592284316685	0.832891277614823	0.551149978777252	1.51118807890118	0.130740538794963	0.649796279359975
S100A12	13.8750135792208	4.7517808808117	1.65475570375255	2.87159057378435	0.00408411725555757	0.243107650044502
S100A13	2975.91114315121	-0.187198974758527	0.440979506522018	-0.424507198157472	0.671195956878573	0.957476945152828
S100A14	18.8586511389505	-0.857677827337232	0.878772762183664	-0.975995006042274	0.329066939114459	0.806395638515308
S100A16	2002.30661524182	0.420363693339119	0.323667517868704	1.29875155872033	0.194029203721426	0.711370563508326
S100A2	24.781177144683	0.773736534032206	0.816544828572731	0.94757385872451	0.343346439485214	0.81600247988467
S100A3	7.00015291024592	0.967989934564932	1.58884782809825	0.609240178603861	0.542365252181048	0.914222197983938
S100A4	162.202020910359	1.07026308331662	0.767197845625721	1.39502879135919	0.16300715756757	0.680969219810358
S100A5	6.33607522262891	0.819814915117872	1.58215521384021	0.518163393797513	0.604344272853413	0.940320242471199
S100A6	7817.53293951765	-0.212966936992273	0.319704472106496	-0.666136871933817	0.50532361860217	0.898418681162376
S100A7	17.8752159468519	-0.74704746151975	0.804545664799563	-0.928533325334446	0.353130989436938	0.821584828793841
S100A7A	0.886215999150819	1.88142432252172	5.56034773101587	0.338364507677649	0.73508851715608	0.973471867921746
S100A8	153.67508253446	2.93547489585449	1.08100035445399	2.71551705210791	0.00661723685908758	0.293777744723243
S100A9	210.186778290371	4.50167099556577	1.09178142556119	4.12323464218294	3.73588788714943e-05	0.0117076133639933
S100PBP	1819.06003784229	0.381590263767081	0.258326688135992	1.47716159921579	0.139632324654936	0.656099746215743
S1PR1	6743.16407835808	0.687725409136759	0.450636209353343	1.52612105921012	0.12697971832005	0.643644896314224
SAMD11	60.3529988891914	-0.882124259914639	0.501605669213721	-1.75860105667743	0.0786452933896277	0.572738284736149
SAMD13	72.089163038073	-0.195376946333027	0.454936248590725	-0.429460054981888	0.667588457464473	0.956776669007182
SARS	9868.35881726459	0.354265928029815	0.309742079791486	1.14374491276194	0.252729441403567	0.755217532616333
SASS6	320.814761498909	-0.276649819749924	0.341604769964233	-0.809853503447535	0.418024377843997	0.860021190563389
SCAMP3	2044.06763459083	-0.0751967414470865	0.175629492871539	-0.428155546187723	0.668537878507597	0.957364571668362
SCARNA1	1.52904123502318	2.61572649153444	3.30773777587673	0.790790161968366	0.429066451811192	0.864643607914788
SCARNA2	130.854070698318	0.549325011763837	0.463542229261196	1.18505926124436	0.235994016923403	0.743092622793014
SCARNA3	3.09683975085485	1.015658499227	2.17414750966976	0.467152525166645	0.640390756986459	0.950934515645039
SCARNA4	4.04868789163629	-1.68399425679064	1.98566866534244	-0.848074145592779	0.396396679266306	0.847200150101204
SCCPDH	2509.54511830617	0.221935258186722	0.2658638826572	0.834770243963076	0.403847082727155	0.851318758820426
SCMH1	1620.1791275911	-0.0888842120115996	0.234514636101097	-0.379013495657825	0.704677842134572	0.965890780311466
SCNM1	234.106317516671	-0.281713885163428	0.446064937169521	-0.631553528844986	0.527678660843196	0.90669507035708
SCNN1D	1018.99204704852	-1.02519871278134	0.581418956696379	-1.76327018748497	0.0778549309426163	0.569803875823696
SCP2	4281.00008668865	0.0354850051582849	0.283980670525615	0.124955705938036	0.900558616954907	0.993569256836344
SCYL3	455.001411300522	-0.135328953683069	0.315068604854279	-0.42952217897324	0.66754325689951	0.956776669007182
SDC3	12267.6969213182	0.0709878216708536	0.407620310001516	0.174151826906244	0.861746143474822	0.992480316981891
SDCCAG8	824.897250322513	0.402346667254975	0.251505037249675	1.59975590013951	0.109652745495199	0.626293220719026
SDF4	5330.4870062645	-0.137757270312848	0.199674605851955	-0.68990881301644	0.490251533301276	0.891967655683122
SDHB	4072.34904677926	0.035637946115387	0.279288038627336	0.127602837166041	0.898463285756166	0.993569256836344
SDHC	4691.15595544629	0.540636448100693	0.278376141079998	1.94210770363876	0.052124063113002	0.512881661136746
SEC16B	44.8271981328551	-0.0771486784543882	0.570136980038617	-0.135316040101736	0.892362003550335	0.993569256836344
SEC22B	2294.39642703696	0.400126033791848	0.311783946864255	1.28334392394505	0.199371610499185	0.714798619171467
SELE	70.7713612886706	4.10008625088484	1.60112576063318	2.56075216056947	0.0104445836270375	0.33538034227777
SELENBP1	1031.99448211782	0.366896214843226	0.448452884528491	0.818137707440516	0.413278559755457	0.857459459486787
SELL	220.955949545589	0.0922619369025929	0.759076864507864	0.121544920174072	0.903259437261767	0.993569256836344
SELP	8.21499605569099	7.29548577035589	2.34628528335475	3.10937711714438	0.00187482253146725	0.174669064630304
SELRC1	475.212448193821	0.145289204766734	0.425796958233938	0.341217103497742	0.732940148379783	0.973402382805388
SEMA4A	320.8262068255	-0.78909435143905	0.507158088229911	-1.55591396401299	0.119728552397945	0.636589468256114
SEMA6C	3127.0473233156	-0.689496101022848	0.410161034050626	-1.68103755301569	0.0927556205771828	0.596357426275814
15-Sep	4766.28489874982	0.364581644185656	0.245668535773908	1.48403882099572	0.137798621938459	0.656099746215743
SEPN1	4930.58522190711	0.0293219719725138	0.303598054502306	0.0965815542546276	0.923058705575491	0.994623053325739
SERBP1	9549.5710138848	0.183172283334385	0.200895283504815	0.911779909108693	0.361884588571659	0.826554496897724
SERINC2	92.9189533368337	0.136578536883402	0.387110513643054	0.352815364269176	0.724226864556429	0.971159158756295
SERPINC1	8.76304380663856	0.29654058524134	1.21072166436853	0.244928784185922	0.806511573805372	0.987405820373116
SERTAD4	82.5558327166991	0.251491200939462	0.526399803074258	0.477757019418917	0.632823155678902	0.948745001232405
SESN2	1201.69007705161	0.599785670984327	0.284604984652197	2.10743206664949	0.035080144469648	0.464756677724178
SETDB1	1539.54390460236	-0.334772484296968	0.276197301697857	-1.21207731661039	0.225482785836184	0.733369683481241
SF3A3	2896.37607782937	-0.115409934182129	0.252475181679251	-0.457113976171914	0.647589125146808	0.951949788142675
SF3B4	1857.03012647451	-0.529516029621321	0.26315271527469	-2.01220051660341	0.0441988040704126	0.492625502375732
SFN	32.7388549278756	0.404237973252639	0.914985276481902	0.441797243783993	0.658635933232798	0.95451517728413
SFPQ	7915.69195356164	0.268796789301416	0.248366004628598	1.08226079371599	0.279136661838086	0.772620114790181
SFT2D2	42.9389583920224	0.772656207172132	0.586077310986422	1.31835202060916	0.187385834233589	0.705261767488129
SGIP1	2472.85158840807	0.234491886515442	0.377168164939413	0.621717070297039	0.534127925013651	0.910305463787894
SH2D1B	2.5960116012809	1.17903256595701	2.37068371531982	0.497338619377133	0.618950282298068	0.944153938136852
SH2D2A	15.0073455122231	1.04076093526599	1.1798878196317	0.882084650717776	0.377731032049352	0.836706493515022
SH2D5	225.647478091798	-0.938838131235401	0.546101204779858	-1.71916509800388	0.085584314026127	0.584771645122773
SH3BGRL3	3243.86320398691	-0.314526072250351	0.344874660612037	-0.912001106988181	0.361768134823708	0.826554496897724
SH3BP5L	3750.1663497346	0.0495637589743693	0.256119697040099	0.193517950970438	0.846553348922058	0.990042807409855
SH3D21	419.525444050723	0.0624912768031181	0.339861348456405	0.183872856054221	0.854113199452171	0.990755340452038
SH3GLB1	3287.63854969847	0.096809802710654	0.184283229359109	0.525331594455633	0.599352697638531	0.938618806133702
SHC1	1755.16410232391	0.576251198645038	0.342814368949906	1.68094237242793	0.0927741085616267	0.596357426275814
SHCBP1L	0.230170156022594	0.57271959556298	5.83347575792139	0.0981781050148829	0.921790868125324	0.994623053325739
SHE	284.688644663139	0.415878136162334	0.469115515782741	0.886515415011209	0.375339851277192	0.835328201452326
SHISA4	5659.23610947378	0.120936406273678	0.339062360548772	0.356678948609757	0.721332166899124	0.97048017945708
SIKE1	2438.04382418829	-0.136459297662359	0.203662020256612	-0.670028204033437	0.502839811014675	0.897071274401232
SIPA1L2	705.872453904932	0.685232702973796	0.334222010347822	2.05023212642602	0.0403417843665165	0.483106481375445
SKI	21675.8594316409	-0.539357508047148	0.341039831443363	-1.58150883949378	0.113761739425921	0.630860673408982
SKINTL	3.42974271155657	1.12794801809484	1.49295834706505	0.755512047815822	0.449941806235344	0.873884423156688
SLAMF1	0.301023777132292	-2.0175060614853	5.79948830884565	-0.347876563249227	0.727932887066678	0.97200638031148
SLAMF6	1.80564685503576	2.76618494627484	3.23953461989196	0.85388343414805	0.393169579203173	0.84551854117411
SLAMF7	1.75027036934449	-1.49748758177199	2.22726300336617	-0.672344298589242	0.501364534531214	0.896548951075598
SLAMF8	85.8225866388284	0.0507280038276572	0.952978410325356	0.0532310105643823	0.957547847776176	0.998730576874729
SLAMF9	0.849232504506345	-1.24409801418863	4.32407397188859	-0.287714322714339	0.773565425468048	0.982810422507846
SLC16A1	2495.17831425183	0.749820318937159	0.442688830015056	1.69378639825102	0.0903058796673653	0.591219138467451
SLC16A4	237.485163877659	1.29977309842946	0.468796932887718	2.7725716770864	0.0055615269884083	0.273709330538062
SLC19A2	1032.93063791991	0.0183115830346289	0.278640286029052	0.0657176436888944	0.947602625146325	0.997194421068485
SLC1A7	186.127095740805	0.768742785169194	1.01627416437963	0.756432478669241	0.449389941219321	0.873332965978207
SLC22A15	1252.88199717891	0.511844190229951	0.442337284952531	1.157135533544	0.247216991069453	0.750241253160073
SLC25A24	329.040903608438	-0.306185931448439	0.41019298087844	-0.746443614887639	0.455399480693475	0.876978752113467
SLC25A33	1188.81205491575	0.546848521628595	0.45683920294439	1.19702625804459	0.231296320285374	0.738807890378711
SLC25A34	671.394196526415	-0.0143771584860277	0.602297705438017	-0.0238705184433203	0.98095589045373	0.99914778824056
SLC25A44	3294.92731524618	-0.173975298735408	0.326915179191156	-0.532172593410477	0.594606462880738	0.935367198014803
SLC26A9	29.4428693027701	0.391082095652435	0.712559547058169	0.548841282482332	0.583114376802335	0.931375577484081
SLC27A3	707.710412209994	-0.672866645998442	0.491929292486358	-1.36781170846235	0.171371021822201	0.688521205699682
SLC2A1	7238.31571238278	0.682025203506843	0.373698348309949	1.82506881978821	0.0679906447320365	0.552319258269599
SLC2A5	257.430758706344	-0.227524913559816	0.486251111132767	-0.467916490781432	0.639844310079638	0.950934515645039
SLC2A7	1.5396520133431	-27.2928010670649	3.89025804535662	-7.01567884414284	2.28835143512137e-12	4.87647690824363e-08
SLC30A1	331.2256279204	1.07759734641804	0.574664481013279	1.87517652825518	0.0607684421068272	0.538957585463289
SLC30A10	106.217742795316	0.566516572575755	0.583012469865742	0.971705755635405	0.33119695260438	0.808184807573391
SLC30A2	1.25252528972605	-1.46788435758202	3.02950416434888	-0.484529572481214	0.628010082123137	0.947063872995533
SLC30A7	651.899173822942	0.0399962976249655	0.265341765204668	0.150735025050108	0.880184742898937	0.992732049971084
SLC35A3	349.593381256359	0.464058569177123	0.408536682784862	1.13590428652278	0.255996624134484	0.757048023911444
SLC35D1	761.440511005157	0.110612463565311	0.26250675540132	0.421369969684044	0.673484944300883	0.95781928477388
SLC35E2	1803.61892414158	-0.871742571163563	0.361743283274616	-2.40983761542791	0.0159596221330838	0.384733911306522
SLC35E2B	2205.66822505218	-0.160516777376017	0.4459028480956	-0.359981502835349	0.718860966182137	0.969982092657591
SLC35F3	1414.62731230339	-0.166969958451443	0.287031544327646	-0.581712922329007	0.560760065868252	0.922189802388118
SLC39A1	2192.17621087522	0.408411893559826	0.260081095926213	1.57032517917295	0.116339479259508	0.633578917204219
SLC41A1	5710.24621442122	0.479482330751688	0.287451196158771	1.66804778396835	0.0953062414472184	0.60023767636265
SLC44A3	905.059991770652	0.569768749608786	0.45583023754682	1.24995821399466	0.211314812083674	0.724654016563823
SLC44A5	44.6403395646846	0.218107300452987	0.466533206993382	0.467506486534152	0.640137552354039	0.950934515645039
SLC45A1	1498.10750936261	-0.509155423208512	0.274954737480204	-1.85177905234373	0.0640575568579178	0.546088701544918
SLC45A3	227.222922834209	-1.41102283310062	0.625562401302552	-2.25560684299851	0.0240952642835442	0.423469709074815
SLC50A1	289.2784296181	-0.310516381306081	0.402158244567783	-0.772124867512803	0.440040475092435	0.869047479661096
SLC5A9	27.9573857740046	-0.339153791645202	0.579746826977994	-0.585003273606663	0.558545515597301	0.921769895208482
SLC6A17	13448.1902808429	-0.00819675179287868	0.337927288682587	-0.0242559629464486	0.980648439263627	0.99907339679246
SLC6A9	1331.75928475375	-0.144947779729323	0.379081687514697	-0.382365554716234	0.702190236162316	0.965694454270234
SLC9A1	2594.07052203677	-0.731855181955437	0.387949554253296	-1.88646996479754	0.0592316521309216	0.532335074822673
SLC9A11	9.57417995921918	-0.566430386113713	0.848181838038584	-0.667817159848152	0.504250311567748	0.897808610694282
SLFNL1	30.2901545346382	1.74931711050299	0.766801373295633	2.28131713299444	0.022529687614779	0.417919403855741
SMAP2	4940.49996139588	-0.255401219572084	0.267845574984308	-0.953539066632135	0.340317012101087	0.815549688143148
SMCP	27.0432059926495	-1.51638427796897	1.46883225302652	-1.03237403375673	0.301896931255322	0.791789971492906
SMG5	6001.27014794754	0.0306515213721954	0.171455590908745	0.178772364375737	0.858116445712962	0.991996390264903
SMG7	7940.87582793358	0.294859097790817	0.260835916209084	1.13043902111418	0.258291279553462	0.758590539822824
SMPDL3B	876.078795946408	-0.308521218636429	0.599083969546846	-0.514988272628623	0.606561215008364	0.940762825143912
SMYD2	790.218553589494	-0.179842662121951	0.294489207191886	-0.610693559322083	0.54140247071767	0.91385816564326
SMYD3	1553.97153456376	0.119684059482807	0.382789532147027	0.312662832788325	0.754536835888249	0.978461803894644
SNAP47	2594.68858097159	-0.172431163894343	0.197695735766203	-0.872204770760768	0.383096677353366	0.84002288433514
SNAPIN	1166.51271159241	0.0575307137110735	0.218207453280686	0.263651460324182	0.792048501406011	0.985986268995069
SNHG12	394.610490615045	0.281771330165146	0.342073153504145	0.823716585995491	0.410100612997167	0.855086499022815
SNHG3	869.77326760876	0.562024507540073	0.401435082930059	1.40003834103855	0.161501837362621	0.679048348604006
SNIP1	775.628842842376	-0.0919433274385551	0.310162205359616	-0.29643627060219	0.766896929428167	0.981204142367424
SNORA14B	7.03942947599908	1.37976058284852	1.11771454778902	1.23444808477966	0.217035980577874	0.727449911528067
SNORA16A	10.8185955507946	0.184599981163454	0.958729596401543	0.1925464509037	0.847314185989501	0.990132798687264
SNORA16B	1.6948628883813	-1.14291389379548	2.73710138288482	-0.417563595174866	0.676266218375173	0.958118862697882
SNORA42	3.12187251331454	1.06817342460282	2.30112391472958	0.464196394538079	0.642507044126033	0.951367371750443
SNORA44	9.22809847194163	0.384434962494287	1.15486417238441	0.332883270333478	0.739222398288935	0.974140702958209
SNORA55	0.672337986699571	-0.995235709463111	4.17518292843209	-0.238369366449976	0.811594624748881	0.987405820373116
SNORA61	29.9915796988184	-0.0161639921408058	0.699339210562116	-0.0231132358899389	0.981559947793764	0.999380911967755
SNORA66	7.6950707855442	1.05504078326897	1.12971792823061	0.933897530440539	0.350356752855016	0.819708521824857
SNORA77	3.6048030212177	2.75045814676456	1.65533808376963	1.66156882012951	0.0965992594213504	0.602710082637554
SNORD21	2.35877344903962	-5.18391417634385	2.37506450348846	-2.18264142667696	0.0290622265110552	0.438731078315401
SNORD38A	5.4315931828876	-2.37977373030265	1.54868522888795	-1.53664133027954	0.124381165603428	0.639933821801658
SNORD38B	34.8257544194646	0.315789036514163	0.681767404526518	0.463191749000491	0.643226929918322	0.951860829899642
SNORD44	1.69639537700573	-1.84371810055258	2.19308315586226	-0.840696849831799	0.400517785808627	0.849134331595119
SNORD45A	2.5125778257079	2.02232995134786	2.1880295359034	0.924269950731207	0.355345783775051	0.823352627926212
SNORD45B	2.48754930756975	-0.989980050266871	2.15822399946591	-0.458701251821803	0.646448714981524	0.951949788142675
SNORD45C	3.10481492659874	4.19134642793885	1.75097296619881	2.39372423723814	0.0166782830008804	0.386319794292132
SNORD46	6.36418020713843	0.962950293952579	1.0499339664156	0.917153197014879	0.359062368298098	0.825506426629892
SNORD47	10.2475056270042	1.46791580329686	1.17361807608032	1.25076107228975	0.21102166124835	0.724423369639817
SNORD55	24.1438026239843	0.333564741141846	0.759261461406614	0.439327897038105	0.660423963122928	0.954660568795984
SNORD74	1.51074785437262	8.61183447840723	3.37930065930652	2.54840730276261	0.0108216042224974	0.339129979384441
SNORD75	0.116706710486763	0.277585791687786	5.83636853976674	0.0475613885237755	0.962065804678735	0.998730576874729
SNORD76	1.59221716954268	4.23670245370104	2.98840833959422	1.41771203003547	0.156274856398269	0.674894289690691
SNORD77	1.339997048384	-0.328840763002034	3.35662634864182	-0.0979676403765023	0.921957988966678	0.994623053325739
SNORD78	1.21551972998768	1.95208452885884	2.94119183911617	0.663705271753182	0.506878964627499	0.899041885230593
SNORD79	10.181726042282	0.0846790258049233	0.881370717728038	0.0960765136640862	0.923459804382627	0.994623053325739
SNORD80	28.9832063642671	-0.58094003044204	0.541564361457163	-1.0727072750484	0.283402475208003	0.775818516430872
SNORD81	7.5571410278202	-1.16481366290543	1.40052974851239	-0.831695052634665	0.405581093903481	0.851950274857569
SNORD85	1.09841296600084	-0.171586335725719	4.78573791036268	-0.035853684204933	0.971399026751205	0.99886352771188
SNORD99	21.0948589554672	0.750537296547246	0.902887077698502	0.831263748353115	0.405824649071344	0.85203184942959
SNRNP40	1231.69950721944	-0.0528981468003242	0.279359935683671	-0.189354807341531	0.849814742157606	0.990132798687264
SNRPD2P2	1.58493987754535	3.54818208723753	3.10835557476239	1.14149813362609	0.253662688226466	0.755803256567537
SNRPE	1678.23682628725	0.0470398958481819	0.272598579772929	0.17256104520928	0.862996473887906	0.992583171803597
SNX27	7314.09401324695	0.40397838889782	0.216889262508494	1.86260206810376	0.0625182731739846	0.543784550671347
SNX7	175.922274692348	0.805275539266289	0.504256876270481	1.59695499885329	0.110275738703049	0.626827418448115
SOAT1	946.909750708317	0.0468735301361165	0.217113032735894	0.215894594375344	0.829069910807253	0.987671404701693
SORT1	7084.28162684055	0.375102546592592	0.287798536823347	1.30335112448064	0.192454914534741	0.710502926452837
SOX13	618.461073623371	0.0202862284418338	0.358740095345041	0.0565485394720718	0.954904828451246	0.99849274080425
SPAG17	14.5448464759552	0.546188309328904	0.758788080965412	0.719816669542284	0.471637880032946	0.884035818761727
SPATA17	13.0576193923026	1.23712702013804	1.00700237037125	1.22852443701989	0.219250161685368	0.729191468834485
SPATA21	35.8689340209555	-2.0151182561897	1.01053446495597	-1.99411135995	0.0461398860576504	0.498348186461495
SPATA6	377.170316550844	0.108773330216605	0.365045869831623	0.297971677550486	0.765724780311749	0.98096217391395
SPEN	7607.3977585766	0.348309838614401	0.295866880417938	1.17725187125501	0.23909499054837	0.745408232004237
SPHAR	1556.77268888376	-0.162460892578374	0.30327983016391	-0.535679845542551	0.592179835122953	0.934337947560844
SPOCD1	19.7603312543512	0.459708489749593	1.13602689597481	0.404663385504725	0.685724959484632	0.961534053082608
SPRR1A	0.213179291925504	-1.93960141173316	5.82529341453492	-0.332962011302912	0.739162959115049	0.974140702958209
SPRR2A	0.339057591451379	14.8162998749507	5.78975864571052	2.55905311112195	0.0104957704834263	0.33538034227777
SPRR2E	0.182475321200614	0.888191542937708	5.82738755478306	0.152416762157631	0.878858237243194	0.992589900237665
SPRR2F	0.0842572056081139	0.69477029549835	5.83696941291809	0.119029284950632	0.905252154671069	0.993569256836344
SPRR2G	0.0633848796545985	-0.00255640555557211	5.83696941291809	-0.000437967954725683	0.99965055214197	0.999697464270748
SPSB1	220.820431687285	-0.931850455235105	0.560076064983699	-1.66379267655765	0.0961538680093501	0.602481307638709
SPTA1	0.324377323677717	-2.04397664978606	5.79506113172856	-0.352710110096178	0.72430577913573	0.971159158756295
SRG7	3.69368662273996	0.93563501027243	2.36234370773761	0.396062184858137	0.692059154160059	0.963343883328606
SRGAP2	22583.3783996684	-0.120478917746416	0.317447430262719	-0.379523997553573	0.70429878740567	0.965890780311466
SRGAP2P2	1637.68442939835	0.961108684009098	0.573206005703378	1.67672472801419	0.0935963228116581	0.597973063566759
SRM	1883.68095106177	-0.505378914269767	0.341199238728079	-1.48118417893814	0.138557500953797	0.656099746215743
SRP9	16820.587974816	0.089310304614826	0.213224535916276	0.418855664199425	0.675321620743457	0.958084378977644
SRRM1	3991.72057556639	0.0424944812576844	0.331192095535726	0.128307655377302	0.897905507067918	0.993569256836344
SRSF10	3274.88552964419	0.199290853067159	0.202460263006143	0.984345520983107	0.324945654695098	0.8041470550149
SRSF11	7474.10256857924	0.806106412119219	0.426456287791724	1.89024393635605	0.0587253430202485	0.530978657455707
SRSF4	5611.97030069214	0.218559477734459	0.301710656240329	0.724400922585794	0.468819633623272	0.882496013576168
SSBP3	5602.4554318411	-0.118272104562803	0.30359236235298	-0.389575362325125	0.696850573528884	0.965197822598331
SSR2	5187.8995766263	0.323923120911335	0.294124794660486	1.10131184718801	0.270760956728854	0.765809472649859
SSU72	5171.48753585197	-0.132369853107945	0.240501476399259	-0.550391020835967	0.582051206035053	0.931019170407372
SSX2IP	5178.32376876379	-0.5542314111298	0.320807450928653	-1.72761389900841	0.0840574692573984	0.582879589257655
ST3GAL3	2349.72539592004	-0.429907731154146	0.266475713232837	-1.61330924285211	0.106677339473771	0.620415131885999
ST6GALNAC3	530.023413620812	0.929558927372991	0.524801135204995	1.77125936857948	0.0765175807883156	0.566514970128353
ST6GALNAC5	15.8888271991925	-0.389930216847182	1.37648545079424	-0.283279577435555	0.776962531221879	0.983200390257256
ST7L	650.39953841506	0.0962281537051346	0.224667180500693	0.428314244611432	0.668422349484729	0.957364571668362
STIL	105.554884184991	-0.581060574862837	0.321961119212623	-1.80475386681429	0.0711132064049112	0.557300421045946
STK40	1976.10232522517	0.37129252744745	0.217649408259972	1.70592022471276	0.0880229336407794	0.588564481305162
STMN1	22788.4531913612	-0.208572515478858	0.281897128296109	-0.739888755659013	0.459367497789741	0.878934186342709
STX12	5459.48696354684	0.0186486220506207	0.257281801491585	0.0724832535473001	0.942217332144548	0.995867974398135
STX6	4045.21830678377	0.187536277874325	0.159422046742562	1.17635096090042	0.239454659356692	0.745475352942454
STXBP3	2770.44367903338	-0.135615457726333	0.184276858137653	-0.735933199083686	0.461771351983873	0.880223092957332
SUMO1P3	15.954259012148	-1.03160330706832	0.843458986967757	-1.2230627961852	0.221305979106153	0.729619702047792
SUSD4	2520.04524711616	0.335459613550359	0.249714504664865	1.34337256059903	0.179151367287086	0.696479774618125
SV2A	24468.9571638996	-0.302444872137044	0.330468241271605	-0.915201021959841	0.360086108246454	0.825899791920345
SWT1	242.671296223873	0.36256298730931	0.41904805095165	0.865206237055479	0.386925602705152	0.842716589594852
SYCP1	22.970504106235	-0.594174987190165	0.696815638608288	-0.852700419262804	0.393825458335151	0.84551854117411
SYDE2	13.3499646986012	1.67571003873217	1.14489543732666	1.46363587808942	0.143293464095045	0.660138678316031
SYF2	2220.22730755309	-0.0122299350229552	0.228056838830132	-0.053626697123802	0.957232585882825	0.998730576874729
SYNC	62.2453006451347	0.604870897136949	0.508484841916291	1.18955541498034	0.234221178411985	0.741532210958164
SYPL2	90.2933345158317	0.130186983402785	0.491581444630142	0.264832989171784	0.791138122285231	0.98583916191769
SYT11	38833.4033898706	0.38992699316914	0.423623098139161	0.920457347302268	0.357333812340196	0.824523576777126
SYT14	438.595274863545	0.877052648063382	0.465532079555786	1.8839789706872	0.0595678200558503	0.533545326751426
SYT2	27126.1254112875	-0.385383529704973	0.364295752838809	-1.05788641976151	0.290107227182236	0.781619095966798
SYT6	20.2034942583782	-0.746836611323441	0.675399406981225	-1.10577030954397	0.268825949010521	0.764742467162455
SYTL1	1415.88695867147	-0.756517076438844	0.592069206872642	-1.27775109338118	0.201337203617801	0.716359485559222
SZT2	3129.25306599079	-0.43684427806122	0.439055315871741	-0.994964101946629	0.319753724080822	0.800511261767189
TACSTD2	4.10831054072057	-1.49129152917238	2.11942772689044	-0.703629338359346	0.48166363574681	0.888295290157033
TADA1	1393.43077951068	0.0313529316875783	0.280567242660612	0.111748368734209	0.911022926777216	0.994293277209878
TAF12	684.705389674219	0.012092792898901	0.233596128122983	0.0517679509333923	0.958713592745469	0.998730576874729
TAF13	610.456974739019	0.0760795214647363	0.274039858604528	0.277622101588251	0.781302464226637	0.984085068963884
TAF1A	174.946530333115	0.853945732239418	0.46891952876856	1.82109227671107	0.0685928311025004	0.554117878817535
TAF5L	1047.67133258959	-0.26610302233073	0.248340575074845	-1.07152454749101	0.28393363926488	0.77615050921027
TAGLN2	2673.37506749436	1.30914704183361	0.483347699463339	2.70849958174449	0.00675881973149245	0.296311060313717
TAL1	90.1509416256701	0.562598080195928	0.622609298607482	0.903613359861835	0.366200454654092	0.82934345999221
TARBP1	1264.0729308767	-0.534645034387952	0.530958173948396	-1.00694378695056	0.313961788353957	0.797930468908155
TARDBP	9208.36631476582	0.693583376312954	0.324411770416316	2.13797229188967	0.0325189921350803	0.455185732460351
TARS2	1189.68654859908	-0.246300953849092	0.2695294112267	-0.913818468745623	0.360812240249809	0.826126146518194
TAS1R1	12.0550210656368	-1.06205901838204	1.01506792451114	-1.04629354621123	0.295425524185671	0.785889434902374
TAS1R2	1.02483708843424	11.0703965670473	5.52927432003542	2.00214276346057	0.0452693794169285	0.497182968947516
TAS1R3	83.0324657480478	-0.372043361433935	0.548572212525681	-0.678203075071941	0.497642943089604	0.895649173657514
TATDN3	938.492276924313	-0.40805490684606	0.305694713391472	-1.33484449998815	0.18192724557634	0.699955658784608
TBCE	923.343510634979	-0.288526896273949	0.338567892116067	-0.852198046514809	0.394104180696905	0.845748332899906
TBX15	32.5479962137516	1.23817662006759	0.825105013634472	1.50062913157392	0.133451512202519	0.652771204195966
TBX19	21.5795051996995	-0.781475267404668	0.716160851307594	-1.09120076303783	0.275184552226101	0.769392984886749
TCEA3	253.044727753543	0.384096602200772	0.384467081790447	0.999036381507751	0.317777067476819	0.799433775463125
TCEANC2	304.728814708381	-0.311612586110515	0.24160728415879	-1.28974830868806	0.197138060641425	0.713608301727326
TCEB3	2193.96764600369	-0.0358016356942789	0.144033404263881	-0.248564809512433	0.803697432195024	0.987405820373116
TCHH	3.04988509593189	0.550076829625244	2.0876712276051	0.263488245827037	0.792174282039015	0.985986268995069
TCTEX1D1	177.719096707718	-0.8880333031311	0.469805202934375	-1.89021598225072	0.0587290800386251	0.530978657455707
TCTEX1D4	1.86501031441378	1.86321608552857	2.65864156114913	0.70081507517066	0.483418428830405	0.888884367039584
TDRD10	21.758400614062	0.398150612117411	0.826169006657948	0.481923927076405	0.629859988046117	0.947702912184054
TDRD5	19.8317889787029	0.97664929402982	1.07915008473863	0.905017112857261	0.365456321306831	0.829100793197729
TDRKH	1672.53252177047	0.0654147250866082	0.337179577717617	0.194005596452203	0.846171499825492	0.990003001058594
TEDDM1	10.5596774546209	0.856698827305869	1.38626168704791	0.617992140524518	0.536580519465199	0.911713041510312
TEKT2	36.860214558289	0.546116082571333	0.596047538054244	0.916229071852374	0.359546760466259	0.825795422640032
TESK2	428.524761773258	-0.116217462896597	0.33670638237796	-0.345159667232384	0.729974338482106	0.972397106081613
TFAP2E	842.239191026617	-0.688082233906631	0.65152746624719	-1.05610625730024	0.290919671957103	0.782091892250297
TFB2M	474.682588836039	-0.0726264189383712	0.278374820425658	-0.260894353976841	0.794173978981147	0.986352201635282
TGFB2	1030.12163903982	0.762596018649637	0.460994411369374	1.65424135269745	0.098078483783161	0.605257577592767
TGFBR3	797.068551831017	1.05927207832392	0.42320556702897	2.5029729305319	0.0123154963087096	0.352272787031681
THAP3	1304.44447125965	0.0377636999767321	0.249417494688134	0.151407582791861	0.879654208218709	0.992609540754074
THBS3	417.79405175239	-0.462638721187274	0.449758568481379	-1.02863792623092	0.303649849025755	0.791919995439828
THEM4	893.292672638698	-0.2363861511526	0.28291749172078	-0.835530350968534	0.403419165470886	0.851056453109168
THEM5	78.4676813778696	-0.321119761232332	0.358743462601483	-0.895123659964933	0.370720987471705	0.832165658658086
THRAP3	6135.17340918026	-0.0939236431219175	0.205308538426306	-0.457475582076831	0.647329249211851	0.951949788142675
TIE1	698.134586203762	0.406050032811885	0.362153158500375	1.12121080068245	0.262198143368294	0.759089552936116
TIMM17A	2782.82252104889	-0.0451436649687865	0.249930715491691	-0.180624717854206	0.856662152952333	0.991390815651907
TINAGL1	606.810104607299	0.906604089224402	0.508416326113715	1.78319232223402	0.0745550018585274	0.562793868085448
TIPRL	2585.01483707844	-0.0555299872371088	0.212941697268557	-0.260775545369471	0.794265604064344	0.986352201635282
TLR5	33.7613530194855	0.589842770587804	0.931777130337788	0.63302988599213	0.526714126791535	0.906500230858241
TM2D1	1205.07733152277	-0.0903300004372599	0.222420796453302	-0.406122097742893	0.684652889919236	0.961274104439116
TMCC2	10512.8798877175	-0.166119875285237	0.208968601422676	-0.794951366637277	0.426641792628702	0.863584449023009
TMCO1	2758.54366802706	0.338684913271983	0.242402834331302	1.39719865160111	0.16235384210386	0.680140463632665
TMCO2	1.78727661597542	-0.564551687461951	2.14014121071154	-0.263791793100536	0.79194035881165	0.985986268995069
TMCO4	106.42784404565	1.01131471784156	0.539391808613567	1.87491671488487	0.0608041821709774	0.538957585463289
TMED5	2470.01186757118	0.758334252580027	0.417411022320875	1.81675665478013	0.069254382511057	0.555651691005506
TMEM125	208.739277694068	-1.19693803540473	0.661590829411059	-1.80918172108013	0.0704227764166374	0.55695591035792
TMEM167B	4087.83313873036	0.176767683777286	0.206243401895414	0.857082855270808	0.391399095616908	0.844382118509008
TMEM183A	974.014102920713	0.632377367605003	0.535481664553283	1.18095055249474	0.237622367245225	0.744366702959589
TMEM200B	1455.75591029389	0.437697014925939	0.603346044173629	0.725449382079615	0.468176387384143	0.882496013576168
TMEM201	1562.14397184472	-0.464664398151624	0.271318568858051	-1.7126155430767	0.0867832919019701	0.587813998834085
TMEM206	652.828030479419	0.22486033974708	0.29485110290169	0.762623363230399	0.445688047079167	0.871419201303721
TMEM222	3934.16197050764	-0.437617617437385	0.290345636833247	-1.50722987336889	0.131751745513774	0.651251788046641
TMEM234	225.964570713405	0.233218739531392	0.327937018032066	0.711169299919009	0.476979330322895	0.885704043831932
TMEM240	1055.79969644372	-0.967763748747598	0.276116907673302	-3.50490579118263	0.000456768884250421	0.0755275634680761
TMEM39B	426.549836075128	-0.630708636664139	0.317159034885185	-1.98861948515029	0.0467432190200824	0.501191428952951
TMEM48	774.598253153861	0.0772358956024671	0.237591124852348	0.325079043463705	0.745121249233389	0.976110937108493
TMEM50A	5174.35752368559	-0.149601757434586	0.220254538090909	-0.679222134223809	0.496997124718712	0.895191338665857
TMEM51	1229.88735860393	-0.396755633956142	0.310773324695063	-1.27667210287578	0.201718034390594	0.716922389530819
TMEM52	49.0719748376489	-0.815940111790389	0.712412851072992	-1.14531919316373	0.25207695817969	0.755156022758636
TMEM53	210.910513291138	0.295375037639813	0.328340691711637	0.899599242786587	0.368333560320474	0.830869324837476
TMEM54	820.512861562797	0.469723432993534	0.456187850564565	1.02967107171359	0.303164439725583	0.791789971492906
TMEM56	5129.49081030505	0.139628820696078	0.26064051314522	0.53571418737302	0.592156096885114	0.934337947560844
TMEM56-RWDD3	58.8302873995938	1.45895420190603	0.676996969875552	2.1550380087731	0.0311588600272505	0.447325675686479
TMEM57	4280.37227075086	0.17662370754986	0.213571830701707	0.826999080213662	0.408237582812471	0.853063629116862
TMEM59	9337.1130144676	0.423428106101249	0.28562648362681	1.48245394028127	0.138219550564332	0.656099746215743
TMEM61	281.73318425331	-1.15005507066292	0.458396459321145	-2.50886551865186	0.012111958598683	0.351589049809559
TMEM63A	844.895587954032	-0.632918249704671	0.506678006658337	-1.24915279800463	0.211609192564464	0.724654016563823
TMEM69	880.407232248826	-0.650903750147512	0.350417554702659	-1.85750896726571	0.0632387765978907	0.544560210889095
TMEM79	357.510870298844	0.933151590832154	0.461017921659322	2.02411131322943	0.0429586998415853	0.489281783429709
TMEM81	680.782040210771	0.218332230089727	0.364639650006434	0.598761626953828	0.549331854711637	0.918114260478086
TMEM82	0.430355857089012	-1.44424378403593	5.18736547687844	-0.27841566021776	0.780693299451079	0.984081772591109
TMEM88B	53.7175231155367	-2.21797705785427	0.772129149430037	-2.87254672290448	0.00407177864213914	0.243107650044502
TMEM9	6437.70070176365	-0.00564469640143929	0.261665128486451	-0.0215722149683831	0.982789197615907	0.999504006824972
TMOD4	12.5925932061443	1.00298323088273	1.14077404656616	0.879212876469103	0.379285864034551	0.837833706082334
TNFAIP8L2	49.3012179959712	-0.223872588632913	0.711593739043611	-0.314607305193269	0.753059831890466	0.978041505216104
TNFAIP8L2-SCNM1	1.94301952429028	3.23419559397331	3.38964794239359	0.954139087285123	0.340013242892772	0.815549688143148
TNFRSF14	341.388317119037	-0.169238555855307	0.532729443939865	-0.317682001211879	0.750726165444908	0.977035213486685
TNFRSF18	95.060887828764	-1.8525282746362	0.702085983839777	-2.63860597886394	0.00832476755194957	0.318620195453987
TNFRSF1B	600.319088495914	0.670262914362535	0.451318429391163	1.4851219686879	0.137511517558538	0.655569709212314
TNFRSF25	3870.46315307178	-0.524398294845587	0.826021542383174	-0.634848206661333	0.525527419400815	0.906383605978199
TNFRSF4	13.6773336888581	-0.463269588220248	1.24949134609111	-0.370766544057735	0.710811422041409	0.967587663527868
TNFRSF8	3.62442571215586	0.762407106050373	1.45119939184377	0.525363440982239	0.599330563039276	0.938618806133702
TNFRSF9	1.50846826561736	-5.04063549218696	2.30466759178573	-2.18714208945044	0.0287321528703978	0.437970084168939
TNFSF18	2.27214839758724	0.184525166327946	2.45241790192334	0.0752421380480176	0.940022058041901	0.995152976521041
TNFSF4	242.384680185535	0.363423088154536	0.295342508158934	1.23051399007882	0.218504691394223	0.728535297251041
TNN	3.93102078977247	-0.175804769838856	2.0946029871167	-0.0839322634982287	0.933110287493954	0.994623053325739
TNNI1	1.34398543697162	-2.3399950236802	3.32915531953609	-0.702879499177671	0.48213084816251	0.888558411652351
TNNI3K	0.0538872699902013	1.40251520767296	5.8349542783463	0.240364386894639	0.81004778413296	0.987405820373116
TNNT2	4.91664748127679	3.25902729209268	2.92738248935055	1.11329056040631	0.265583659252907	0.762826725998531
TNR	2419.07956208099	1.74773329196878	0.593046128929089	2.94704443164447	0.0032082710124138	0.214610880008728
TOE1	447.836187614904	-0.437252682778593	0.255289082308656	-1.71277470553925	0.0867539952918845	0.587813998834085
TOMM20	15054.8994824423	-0.161626855852621	0.354710372706988	-0.455658667715744	0.648635448253739	0.951949788142675
TOMM40L	1784.53037119567	-0.270237850827202	0.241627539286726	-1.11840666682669	0.263393348269266	0.760367632098062
TOP1P1	15.6888875846376	-0.454199532817352	0.661950013790489	-0.686153823332511	0.492616113093617	0.892760878836934
TOR1AIP1	3632.11392606876	0.108859743459387	0.235969564917732	0.461329593489481	0.644562156181861	0.951949788142675
TOR1AIP2	2874.09872666548	-0.106424352088558	0.23316382950486	-0.456435941691977	0.648076525123152	0.951949788142675
TOR3A	706.281351433541	0.231018718698246	0.251205089087679	0.919641873248886	0.3577599372868	0.824765947482581
TP53BP2	3070.31057470396	0.703279169181529	0.378695577794086	1.8571095371067	0.0632955716245703	0.544560210889095
TP73	921.181693354943	-0.420395522287472	0.425874762818646	-0.987134150671644	0.323576877955285	0.803161488445176
TP73-AS1	1226.07614588067	-0.216370767567345	0.349644802423646	-0.618830213026249	0.536028216330935	0.911485428133962
TPM3	6610.11444795987	0.271881583838522	0.216692723247084	1.25468718914252	0.209592338115699	0.723328221369729
TPR	4425.15036129153	0.0054866539238134	0.271930320567269	0.0201766905300144	0.983902422362946	0.999697464270748
TPRG1L	7659.42321245833	0.123374977362442	0.213176511441914	0.578745643823239	0.562760812843065	0.92345150435468
TRAF3IP3	115.538676959045	0.712467518872743	0.431714171996314	1.65032228517813	0.0988770366528139	0.60585267756646
TRAF5	197.071653157603	-0.208768634800164	0.434157424556702	-0.480859298935928	0.630616501654622	0.948000070725522
TRAPPC3	3010.7711596851	-0.164692523034092	0.245623879548194	-0.670506969179995	0.502534665273931	0.89682505946954
TRIM11	2514.01160344317	-0.402785485715593	0.324244144542072	-1.24222901938428	0.214152075606945	0.725897741138576
TRIM17	1084.91924686752	-0.103598355403305	0.511315388839903	-0.202611455990703	0.839438735136797	0.989070929891213
TRIM33	3969.1839735004	-0.207678007933498	0.221796003475274	-0.93634693447779	0.349094590296553	0.818754756682759
TRIM45	106.048990925815	-0.228847934569645	0.471322491275613	-0.485544269169669	0.62729031823508	0.947063872995533
TRIM46	1829.48757747615	-0.518764651975189	0.245480677223203	-2.11326063559578	0.0345784659775653	0.464314499043425
TRIM58	36.6259233932513	1.47451234937914	0.814192444803838	1.81101207557188	0.0701389824478472	0.55695591035792
TRIM62	1557.81771507632	-0.320040287066977	0.233768391410094	-1.36904859179845	0.17098408624149	0.687858572130882
TRIM63	2.78145816833188	4.27590215914505	3.19443923040434	1.33854546940429	0.180718688504977	0.698678383897146
TRIM67	1893.72212915575	-0.208329654442172	0.309538653194363	-0.673032761150382	0.500926448790315	0.896440381838204
TRIT1	769.104156304944	-0.13137316180673	0.265407699784614	-0.494986249130464	0.620609827065735	0.944589344673296
TRMT1L	1643.77176507271	0.395049925700725	0.226050699287106	1.74761647252847	0.0805304610282728	0.57772992258204
TRNAU1AP	867.573113537763	-0.329122363629378	0.300046453072801	-1.09690469678548	0.272683055371833	0.767837096897404
[truncated: 19,311 more rows]
