# Supplementary material for: Integrative analysis reveals generalizable human neurodegenerative disease-associated glial states
Source: bioRxiv. 2025 Sep 25:2025.09.25.678630. Preprint. [Version 1] doi: 10.1101/2025.09.25.678630 (PMC12485690; doi:10.1101/2025.09.25.678630)
Supplement: Supplement 10 [file media-10.zip › DAM_replication_DESeq_results/Prudencio_2015_CB_sALS.csv]

	baseMean	log2FoldChange	lfcSE	stat	pvalue	padj
ABCA4	21.3705137496621	0.115424926119943	0.593150272495997	0.194596431076783	0.845708897236409	0.996834229464138
ABCB10	1396.04214336973	0.0900598655044926	0.244643726447543	0.368126609303442	0.712778830577125	0.986869631748744
ABCD3	3137.93629585378	0.0140643901632666	0.198504815621948	0.0708516320835871	0.943515838581337	0.997528898239957
ABL2	2955.23312768775	0.2411006080192	0.193914142234246	1.24333689766657	0.2137437128286	0.779868688793187
ACADM	3053.39466955418	0.0232185711872752	0.189817160757594	0.122320716918354	0.902645025469413	0.996896678682774
ACAP3	9577.92895547358	-0.758505674275213	0.412616380907111	-1.8382829896566	0.0660207163256647	0.60808029216663
ACBD3	2506.04974685397	0.197453980503149	0.278978596348052	0.707774657582714	0.479085206401473	0.921414893190811
ACBD6	1440.02652770032	-0.227005911322493	0.263277183033863	-0.862231617288672	0.388560074322807	0.88006039077858
ACOT11	180.405809779969	0.165981871008272	0.358516569281375	0.462968479646485	0.643386960664064	0.973116079031548
ACOT7	5686.42771969285	-0.13743250792244	0.264364170230315	-0.51986056886116	0.603160760032595	0.960985176474024
ACP6	140.511474238098	0.429603189904053	0.320080054993551	1.34217419424246	0.179539521634291	0.753312324020857
ACTA1	74.2033027015979	-0.373236687705946	0.411866306846751	-0.906208353296599	0.364825582491669	0.86757107482057
ACTL8	0.760670922593905	-21.0220045650552	4.79940590599223	-4.38012641081441	1.1861048100982e-05	0.00459561700058049
ACTN2	542.689150056724	-0.602976117861387	0.31397172537784	-1.92047904038414	0.0547974181413996	0.579232629262513
ADAM15	3307.61984546328	-0.136662217369379	0.246169746411701	-0.555154397977164	0.57878905743903	0.952947138532468
ADAM30	0.133687965039004	-0.523060503066284	4.8122932386192	-0.108692566543673	0.913446337962262	0.996896678682774
ADAMTS4	777.207006471674	0.136713189544997	0.642436776747638	0.212804114728787	0.831479754166114	0.994853736273172
ADAMTSL4	86.7805184850345	0.484432276343918	0.563157941208168	0.860206774860785	0.389675070788948	0.880510791886609
ADAR	14809.4539052806	0.148987363747692	0.16578635638277	0.898670837567042	0.36882801476708	0.870779245953453
ADC	1218.18091568137	-0.176431579303764	0.171593151367387	-1.02819709235374	0.303857125902816	0.83335771175406
ADCK3	6550.120840133	-0.166505236567237	0.243670762327398	-0.683320538651734	0.494404318712251	0.926950067539241
ADCY10	83.7524089420179	0.267597881587037	0.578077082030399	0.46291037978386	0.643428607087326	0.973116079031548
ADIPOR1	4233.41956876838	0.00870122703107065	0.151269356472438	0.0575214123599189	0.954129849748969	0.998236177222877
ADORA1	2640.82158546059	-0.393812056005359	0.197476084336397	-1.99422657851827	0.0461272988047378	0.569923831939069
ADORA3	144.41705904937	-0.576338483165539	0.707079220650655	-0.815097469043414	0.415016520271921	0.890619625993603
ADPRHL2	1629.84535320386	-0.543627940123014	0.263948720319823	-2.05959680147079	0.0394371022664279	0.555395742322866
ADSS	1814.04746465877	-0.204191464576156	0.223055502167133	-0.915428951952762	0.35996648509252	0.864714890916651
AGBL4	72.333537119071	0.0278890224246855	0.48150305429403	0.0579207591228591	0.953811747490573	0.998236177222877
AGL	2310.39471567039	0.0282779874802237	0.238506596896672	0.118562705804211	0.905621813338765	0.996896678682774
AGMAT	26.4710405824826	-0.811815872632793	0.510613156816194	-1.58988436117603	0.111860873399155	0.677235267838419
AGRN	966.325714857927	-0.440926390921163	0.274216427811396	-1.60795031297114	0.107846061328945	0.673563765216827
AGT	22789.9749200445	-0.303586516414251	0.174983060883723	-1.73494802800361	0.0827500111258744	0.634617032225356
AGTRAP	364.662160443391	-0.129531520105244	0.437666829952774	-0.295959189137594	0.767261248244282	0.993081026179131
AHCTF1	3489.85311972329	0.202983933048403	0.189532024536046	1.07097433030268	0.284180971881616	0.818893506037533
AHCYL1	29362.544067898	0.472569599498296	0.28985376308121	1.63037248326458	0.103022796663818	0.664495829599801
AHDC1	6147.32212262857	-0.27278686326547	0.315305776108902	-0.865150225383926	0.386956340778212	0.879726002835628
AIDA	5715.82784539055	-0.0352761170049355	0.206976554979239	-0.170435327848963	0.864667790953044	0.996896678682774
AIM1L	9.94738766807953	-1.52694158891496	0.93155701552543	-1.63912843064546	0.101186515111037	0.663504238318155
AIM2	21.8110280487564	-0.513318063119792	0.707194389967073	-0.725851435478288	0.467929851070756	0.914153059430124
AJAP1	355.331176017321	0.478207245445377	0.279116504209013	1.7132890324797	0.0866593790916977	0.64019403921422
AK2	2471.27779485624	-0.0800469164355639	0.169368352318877	-0.472620270195792	0.636484118228879	0.971160348331251
AK4	5370.82605768995	0.252181187927637	0.219160564231592	1.15066863790855	0.249868583555343	0.805308456679427
AK5	850.685822030729	-0.383044173232331	0.369728899896438	-1.03601361251345	0.300195791956085	0.831881967046055
AKIRIN1	2244.70646942207	0.204755245459383	0.166616166727514	1.22890383016819	0.219107865252458	0.785661889370669
AKNAD1	26.4558496111681	-1.32127261346115	0.565563888140235	-2.33620399245423	0.0194806123303293	0.46854610469449
AKR1A1	2200.87458876363	-0.100726518093311	0.204946642580539	-0.491476790373512	0.623089263817781	0.969055683330791
AKR7A2	1921.50288268379	0.167928330898572	0.166820481473174	1.00664096767744	0.314107339765931	0.838288348556521
AKR7A2P1	7.638593164878	-0.0169253856158018	1.17623563184326	-0.0143894515330048	0.988519274977532	0.999522611390078
AKR7A3	90.3206430578985	-0.584121574453179	0.473341487091289	-1.23403840648459	0.217188593174458	0.783638846442858
AKR7L	103.329054713783	-0.93562427710474	0.547561672969579	-1.70871031208337	0.0875046230049553	0.64019403921422
AKT3	7166.89414327758	0.445765978075534	0.251358308989613	1.7734284570396	0.0761577370459268	0.621291771799817
ALDH4A1	2662.82676741408	0.287353315854601	0.389394131248576	0.737949786077193	0.460544963493757	0.91087981433566
ALDH9A1	5245.76586028235	0.268045106358659	0.274530552241622	0.976376232699758	0.328878055020944	0.850310279037446
ALG14	320.18245286137	-0.234749895706851	0.283509641192987	-0.828013801290993	0.407662683893563	0.888860832179657
ALG6	356.458030707128	-0.0411548086574943	0.317380951315102	-0.129670065222771	0.896827467059709	0.996896678682774
ALPL	928.463129252598	0.0286059050474731	0.361774882074692	0.0790710092514579	0.936976142560988	0.996896678682774
ALX3	212.815167257201	-0.275815964553561	0.357303339615504	-0.771937829773347	0.440151250285162	0.9012190493347
AMIGO1	1600.20442835407	0.774771929209398	0.408913192146397	1.89471003648133	0.0581308273512914	0.58904799374989
AMPD1	0.0538872699902013	0.65016576819885	4.81371624359627	0.13506524591344	0.892560288081577	0.996896678682774
AMPD2	6217.7407051373	0.192009001017959	0.127204712237764	1.50944880610293	0.131184128604382	0.699233061670678
AMY2A	1.75010971185952	1.24431567439935	2.39770443297669	0.51896124363192	0.603787768167463	0.961278844949468
AMY2B	561.157979368375	-0.451425416492826	0.527807379068034	-0.85528439805052	0.392393722710521	0.881965006957199
ANGEL2	2819.71335501188	-0.0939084174385437	0.237650300646987	-0.395153791865125	0.692729392161125	0.981791229857092
ANGPTL1	32.3493043373321	0.192544475433958	0.70727228135967	0.272235291143897	0.785441107784411	0.994853736273172
ANGPTL3	3.13463740248336	1.07858229399859	1.36898875429428	0.787867899290818	0.43077397955359	0.897866199259029
ANGPTL7	369.493953684555	-0.465563620870059	0.455407243000312	-1.02230174865651	0.306638105864388	0.834867610653601
ANKRD13C	2286.92930405103	-0.0147855078789604	0.136043359121471	-0.10868231991948	0.913454465438679	0.996896678682774
ANKRD34A	2263.89936336683	-0.173106480571337	0.248705278711143	-0.696030584748427	0.486409676133102	0.924492283832755
ANKRD35	886.389154384653	-0.030742696500722	0.202948985382354	-0.151479922123301	0.879597147894559	0.996896678682774
ANKRD36BP1	60.723780900547	1.21785213519793	0.416899401101192	2.92121344377352	0.00348670861769686	0.291192467071663
ANKRD45	143.624857763003	0.259086144816414	0.422843860231767	0.61272296746701	0.540059533408804	0.940977625840061
ANKRD65	1592.18191489123	-0.569234257627209	0.38339687106996	-1.48471284087068	0.137619908706524	0.708832973749364
ANP32E	9999.26208482841	-0.0178050129574659	0.155873189048172	-0.114227552962705	0.909057410748615	0.996896678682774
ANXA9	907.879675824618	-0.364031070858268	0.334736509580901	-1.08751528572143	0.276809146890189	0.81676772115443
AP4B1	1110.94878675855	0.0772646914559251	0.215841348129018	0.357969833517443	0.72036588900908	0.987881261990926
APH1A	4362.43723158458	-0.194576397321039	0.217614774840243	-0.894132291632693	0.371251113715621	0.87118589348799
APITD1	99.5431583584395	-0.190621263781189	0.324452274310283	-0.587517113838729	0.556856460051577	0.947045510551514
APITD1-CORT	6.31228853517945	-0.273025643194481	1.12572364527848	-0.242533453338754	0.808366838457448	0.994853736273172
APOA1BP	2409.64640528803	-0.213601756940275	0.186146378660541	-1.14749348591842	0.251177723827043	0.805614292716031
APOA2	0.70027334121904	-2.24426106067231	3.89165438325424	-0.576685604541181	0.564151858742613	0.948697300824022
APOBEC4	7.13041025227969	-0.364811776998537	1.38957508953073	-0.26253477033885	0.792909182309003	0.994853736273172
AQP10	1.72035177317038	-0.70927166355924	2.26286087928006	-0.313440242859693	0.753946214037893	0.991558026243864
ARF1	21223.7013018027	-0.336637360959126	0.20495789854481	-1.64247078716767	0.100492475427676	0.663001440050702
ARHGAP29	4615.04711013579	0.264200770760192	0.199435712352575	1.3247415302086	0.185256893606494	0.7573529376015
ARHGAP30	123.854047102133	-0.0289146192717117	0.506137285868574	-0.0571280166053994	0.954443218837874	0.998236177222877
ARHGEF10L	10883.1338429891	-0.453885935401064	0.233330002472425	-1.94525320615254	0.0517445110122226	0.575866738877575
ARHGEF11	7154.78180662311	0.0476354761701942	0.253639008592561	0.187808162610802	0.851027036794369	0.996834229464138
ARHGEF16	67.7828739212736	-0.149685293805524	0.438711426851777	-0.341193059136105	0.732958248140521	0.990861829966911
ARHGEF19	70.7322610046759	0.157580543730111	0.40359036438833	0.390446744111285	0.69620622838428	0.983439157451151
ARHGEF2	7612.03665073693	-0.0710497441598186	0.167425356987622	-0.424366687568548	0.671298411311139	0.980220180827025
ARID1A	4755.23579917705	0.302047908519389	0.254943522480768	1.18476400412242	0.236110768387475	0.797135689850616
ARID4B	4336.35854572407	0.174843641457463	0.18683949401535	0.935795948168742	0.349378258068283	0.860133077925842
ARL8A	5793.30537012552	-0.501470406309652	0.198338712866899	-2.52835363838515	0.0114598856694102	0.425254031236911
ARNT	2587.69573314162	0.050030942338458	0.149256577499124	0.33520092163946	0.737473526842163	0.9912968845749
ARPC5	3592.0753463556	-0.139482094285201	0.168525757260698	-0.82766039181436	0.407862856272823	0.888860832179657
ARTN	65.2422112690774	-0.224657244350792	0.503468512258344	-0.446219056169125	0.655439019043888	0.976369100047483
ARV1	1074.65373678278	0.00852749998761927	0.220278899338543	0.038712287074367	0.969119777084807	0.998236177222877
ASAP3	948.861529014674	0.0501891306201536	0.327752693996337	0.153131100184686	0.878294890700737	0.996896678682774
ASB17	0.936743258561832	2.2421294564414	3.6198610459706	0.619396553615558	0.535655150985352	0.939677887735797
ASH1L	10126.7238357688	0.460720295031626	0.22251862257503	2.07047971850661	0.0384074433848749	0.551153278472514
ASPM	3.75048540852142	-2.41054605721309	2.28936777552725	-1.05293089340263	0.292372665907034	0.826979228892871
ASTN1	5048.33857442892	0.406131063051831	0.332429788101223	1.22170478575815	0.221819285848844	0.787242219158167
ATAD3A	764.873434268145	-0.582723302443353	0.297220328220431	-1.9605768755197	0.0499284021041965	0.573926851109483
ATAD3B	583.677918734168	-0.606913202454937	0.517709032800821	-1.17230560798122	0.241074380889204	0.799952515843808
ATAD3C	174.356348818798	0.0229892479767101	0.393609783102883	0.0584061905054354	0.953425083881863	0.998236177222877
ATF3	616.173449298165	-0.885282617923222	0.853714281028212	-1.03697763712819	0.299746279354431	0.831881967046055
ATF6	2715.55255889802	0.540266679861843	0.274260702007247	1.96990190686366	0.048849613863498	0.573926851109483
ATG4C	1279.85173680313	0.0491586486828797	0.17748020803735	0.276981017920231	0.781794681646791	0.994853736273172
ATP13A2	6497.57126900516	-0.31009465204673	0.185768550225771	-1.66925268927308	0.095067312024291	0.653300360927972
ATP1A1	72386.7515259769	0.108803251439035	0.337954620128642	0.321946335273118	0.747493349896266	0.991558026243864
ATP1A1OS	97.148590237067	0.911406819944174	0.298268530794463	3.05565866273779	0.00224566751079627	0.246676158015817
ATP1A2	52499.7008761202	0.62365247480423	0.402739819574508	1.54852449271868	0.121496069468021	0.690667931836008
ATP1A4	47.4579305368986	0.505177910988201	0.379656960693622	1.33061674956586	0.183315148337497	0.75662324444549
ATP1B1	42944.9161932806	-0.266765846704311	0.340180273475839	-0.784189641505647	0.432928842298583	0.897866199259029
ATP2B4	5648.04470224914	0.681516647960151	0.250098333376112	2.72499476010201	0.00643025075655352	0.366296006543199
ATP5F1	7254.44072411004	0.122782566458588	0.233543615264147	0.52573720039281	0.59907081310511	0.959626759503588
ATP6V0B	8487.74775757657	-0.386517086532617	0.235068235144283	-1.64427612388963	0.100119178885108	0.662557904892237
ATP6V1G3	0.0633848796545985	-0.0110116898064488	4.81385672328933	-0.00228749845278413	0.998174841893399	0.999701457040367
ATP8B2	4140.87604762286	-0.0935427211436576	0.280566971995553	-0.333406033070565	0.738827809705447	0.9912968845749
ATPAF1	3433.99897711201	0.093578252694756	0.189854750120381	0.49289392356747	0.622087541010873	0.968900672175271
ATPAF1-AS1	3.39933775408465	-1.47516610027839	1.5408420404136	-0.957376591232167	0.33837720936437	0.855400214198002
ATPIF1	6175.08554773531	-0.323014378878207	0.229840259542184	-1.40538641716475	0.159906403545514	0.73518995891152
ATXN7L2	614.544468831224	-0.575553110436894	0.48465214109578	-1.18755920305147	0.235007118924303	0.796690336882846
AURKAIP1	3927.94357808426	-0.627938377861837	0.242114456624184	-2.59356003196678	0.00949879546273441	0.399222664950916
AURKAPS1	16.2422860609075	0.745785547290184	0.781521030748873	0.954274444253348	0.339944740486747	0.855438655614124
AVPR1B	19.2749194346899	0.649633126938009	0.558484059541239	1.16320800180339	0.244745120774233	0.801167476871522
AXDND1	2.32067512511368	-1.13555087965999	1.62482898543859	-0.698874090649896	0.484630720701545	0.924064236098575
B3GALNT2	1170.91839959006	0.262810192666591	0.254284649451023	1.03352755753827	0.301357081066904	0.832158315360236
B3GALT2	245.295147106489	-0.0582926924186092	0.329979729005634	-0.176655373935452	0.859779095909627	0.996896678682774
B3GALT6	579.691359336629	-1.03752485633875	0.413491226309148	-2.50918227600563	0.012101102312911	0.425254031236911
B4GALT2	2281.13262307105	-0.446120868779579	0.244887443663668	-1.82173843666843	0.0684946828788706	0.610917118732231
B4GALT3	1803.67406488778	-0.148576903655051	0.149462889951979	-0.994072198809934	0.320187719078007	0.843951076310913
BAI2	4593.01809829939	-0.538780661990069	0.251438919481633	-2.14278944206736	0.0321300094758446	0.530804905308657
BARHL2	3415.75018457611	0.334952092396818	0.247471772170815	1.35349615618229	0.175897177186404	0.748630225877569
BATF3	37.1083884141133	0.0712041952267976	0.539015248271138	0.132100521191527	0.894904783674707	0.996896678682774
BCAN	8607.74155831376	-0.0263692775940866	0.260442816523225	-0.101247859112041	0.91935370580518	0.996896678682774
BCAR3	1114.5723684435	0.273488258989433	0.349622182824383	0.782239435667639	0.434073872489561	0.89854557634487
BCAS2	2500.48872290031	-0.0691780710022915	0.180879479325122	-0.382453948122811	0.702124681297768	0.983806686699371
BCL10	473.962464147291	-0.192734736519684	0.30683005070744	-0.628148175432318	0.529906876328627	0.938513005261551
BCL2L15	96.8739596458268	-0.31570063588705	0.495463315055311	-0.637182665787894	0.524005867317355	0.937602030344167
BCL9	2468.77000822174	0.195792702632605	0.242163089940112	0.80851587531785	0.41879367088376	0.892654878114245
BEND5	268.951348438477	-0.321142228836838	0.322674725836379	-0.99525064445141	0.319614375831716	0.843360865400431
BEST4	229.932651503528	-0.0583386097474934	0.33891680299861	-0.172132538815824	0.863333332262992	0.996896678682774
BGLAP	39.7134606230856	0.114100477559423	0.347077037333285	0.328746835100638	0.742347050782515	0.991558026243864
BLZF1	494.910818945691	0.713862868215205	0.345717841706335	2.06487135489404	0.038935174098803	0.553894989600343
BMP8A	179.524708055918	-0.607794396316494	0.515381061340387	-1.1793106924336	0.238274482121443	0.798490950755479
BMP8B	83.9112593661975	0.740263278145971	0.362680997685447	2.0410864723274	0.0412422327520477	0.561220932277226
BNIPL	108.311487003288	0.054598508973921	0.491587247341954	0.111065755405859	0.911564203918479	0.996896678682774
BOLA1	560.679140847121	-0.384663734568815	0.215388243746303	-1.78590868228581	0.074114044967336	0.61940914746603
BPNT1	1119.21373790804	0.0285377099183254	0.131239881189191	0.217446935030263	0.827860057240167	0.994853736273172
BRDT	9.58379364393838	-0.601994540647698	0.920923094284825	-0.653686007424103	0.513314119959205	0.93375371600772
BROX	673.325900728907	1.01802298683621	0.419602149688261	2.42616246745289	0.0152594373650416	0.446070115603689
BRP44	4604.70303219265	-0.120001871123503	0.204112557377828	-0.587920080298489	0.556585937517434	0.946988768925557
BSDC1	7047.68412276208	-0.0636068155492539	0.148288889035369	-0.428938512946055	0.66796797184985	0.979433047096023
BSND	33.8649636281199	0.402238610210359	0.552123597209336	0.728530010750204	0.466289204571846	0.913712455119636
BTBD19	15.4580509013857	0.244778447148204	0.718552291946707	0.340655022455009	0.733363302295519	0.990861829966911
BTBD8	77.0172149129131	1.83151777012446	0.438050293090197	4.18106733179914	2.90143923276676e-05	0.00966088594535306
BTF3L4	3625.13781838159	0.175202470374856	0.188579782823851	0.929062849428082	0.352856516032542	0.862807175496106
BTG2	2464.52626128472	0.0934061832276608	0.21626080893337	0.431914518808812	0.665803542080254	0.978410888786773
C1QA	950.423985168162	-0.116018587418509	0.88937093302632	-0.130450167764899	0.896210277514805	0.996896678682774
C1QB	1010.48475358447	0.339977902070528	0.89626407124046	0.379327826451848	0.704444438483139	0.983922854039174
C1QC	709.94161823128	0.206986183324243	0.898227979340112	0.230438360956321	0.817751155373635	0.994853736273172
C1orf100	4.25160142824954	-1.8936813345136	1.26068357530817	-1.50210677096407	0.133069536505724	0.700752257693048
C1orf101	59.6670086713574	-0.103369855171304	0.499296905911799	-0.20703083465445	0.835985777570767	0.995157916725185
C1orf105	1.06618415247223	0.287921108836609	3.66328909937336	0.0785963381612061	0.937353700254151	0.996896678682774
C1orf106	36.4018809967437	-0.47956077146594	0.621408294614466	-0.771732169689607	0.440273073232608	0.9012190493347
C1orf109	911.182928030741	-0.0605085391658515	0.181999308996158	-0.332465763192149	0.739537587813432	0.991415827648731
C1orf110	2.16080139922661	-0.510586350996859	1.62969386396772	-0.313302002471658	0.754051228915162	0.991558026243864
C1orf111	13.8321075398867	0.801151678069738	0.994454709504406	0.805619069840795	0.420462526518701	0.892654878114245
C1orf112	190.755771023522	0.270336906518607	0.268672770657497	1.00619391335057	0.314322299502545	0.838319256215226
C1orf114	474.060704401871	-0.0148859224228841	0.283643471601453	-0.052481103615176	0.958145351713658	0.998236177222877
C1orf115	1587.51661975899	0.160350650176227	0.208912270706466	0.767550176128856	0.442754472555189	0.901897929434937
C1orf116	5.02959255216395	-0.318234071886679	1.43766186831611	-0.221355298418964	0.82481579577302	0.994853736273172
C1orf122	2042.5233568347	-0.403495597260037	0.257615707112646	-1.56626939320747	0.117285563139142	0.684165080046991
C1orf123	1537.46717922713	-0.208706355329365	0.230685568015156	-0.90472220314906	0.365612575376367	0.868280007328558
C1orf124	288.008441535752	0.189374876015619	0.175541707027122	1.07880274849076	0.280675669359828	0.818891889737977
C1orf126	1843.69203088881	-0.145425751312812	0.399811774824052	-0.363735538746478	0.716055502455566	0.987495839249149
C1orf127	611.312369914075	-0.0529706307605938	0.476287010729093	-0.111215778653101	0.911445239698545	0.996896678682774
C1orf129	0.301125002963736	2.51396003149894	4.78883293195103	0.524962985182846	0.599608922649351	0.95978863829773
C1orf130	12.0704758525791	-0.673597109729158	1.01004006978743	-0.666901373398899	0.504835133631297	0.931636879264188
C1orf131	302.59426891099	-0.298720289172665	0.262380550169142	-1.13850012502869	0.254911706697272	0.806549317046331
C1orf133	98.419542826615	-0.824252080652904	0.507404694677505	-1.62444709183619	0.104280423522205	0.666844163114406
C1orf135	80.2367012302541	-0.198383905596751	0.439192145264757	-0.451701852448111	0.651483783548268	0.974890811139131
C1orf140	1.24741331507448	-2.53973969126707	2.69698801327071	-0.941694838379	0.346348898444988	0.85840645953834
C1orf141	12.9777917137573	0.441793031675588	1.05726289321201	0.417864879692698	0.676045911576918	0.980497464209303
C1orf144	3984.04791351889	-0.170647993336938	0.201526869566566	-0.846775388830081	0.397120328657645	0.884287795579354
C1orf146	25.5560808351917	-1.01797808910129	0.832727795870028	-1.22246200276973	0.221532964541238	0.787242219158167
C1orf150	289.856339617547	0.126279576941145	0.784763636709006	0.160914154318761	0.872161014050898	0.996896678682774
C1orf151-NBL1	5.33851697763884	1.83660548020279	1.03080513537033	1.7817193737039	0.0747950059312371	0.620535480508045
C1orf158	0.0616804489291727	-0.166462957709754	4.81385672328933	-0.0345799568367728	0.972414684067479	0.998236177222877
C1orf159	450.534476755526	-1.17042438502478	0.342812963583673	-3.4141777276725	0.000639748286732927	0.111746196641628
C1orf162	343.598888153894	-0.500236052234967	0.513385709712343	-0.97438639753969	0.329864720805423	0.850310279037446
C1orf168	36.0689717780927	0.0336391772572023	0.637324987754881	0.0527818270168627	0.957905741254223	0.998236177222877
C1orf170	3.46015612045982	0.0660081801275421	1.77636061280824	0.0371592229931231	0.970358051478507	0.998236177222877
C1orf172	122.817850846218	-0.758432724721934	0.461178281308897	-1.64455429811088	0.100061758144522	0.662557904892237
C1orf173	2111.67836840152	0.380485704251152	0.304345203620654	1.25017808634633	0.211234499957801	0.777974984817025
C1orf174	762.982472384688	-0.228396450984648	0.178260790111011	-1.28124895464906	0.200106236011604	0.769722723719725
C1orf177	5.01560261321815	-2.71994668143978	1.62017868847463	-1.67879425941626	0.0931921477937975	0.648571087356573
C1orf180	0.693866874729599	0.456628729845342	3.88757741175651	0.11745842757097	0.906496785935873	0.996896678682774
C1orf182	17.5896333724806	1.04329983829274	0.905468094506245	1.15222153560437	0.24923005031641	0.804612427699043
C1orf185	0.190250711252912	-1.24097897079294	4.80160340896222	-0.25845095171264	0.796058898097154	0.994853736273172
C1orf186	0.370057191962427	-2.25163116015065	4.75219711293257	-0.473808452520433	0.635636506515408	0.970858224902763
C1orf187	122.267535957522	0.138694513031285	0.501899849992931	0.276339020689563	0.782287688087579	0.994853736273172
C1orf189	3.5507401822003	1.66348267761952	1.51479918820388	1.09815392731491	0.2721372805756	0.814146505984103
C1orf192	1152.53708525073	0.575449844630946	0.235857038571985	2.43982476891532	0.0146943877535796	0.446070115603689
C1orf194	27.0933635102239	-0.727189640579824	0.475416624322858	-1.52958395515843	0.1261197434487	0.695416221913466
C1orf198	2852.49532329748	-0.157000222436789	0.298336086911664	-0.526252871592018	0.598712523145387	0.959626759503588
C1orf200	0.394989167119348	1.82946890940662	4.808612720565	0.380456696290496	0.703606435378549	0.983806686699371
C1orf201	1647.04623455728	0.0408055067104778	0.165716773909513	0.246236429468263	0.80549921688439	0.994853736273172
C1orf204	284.709987038562	0.17151112323227	0.315727065936572	0.54322591166994	0.586974268039897	0.955321673833724
C1orf21	6059.97819246359	0.32288624774415	0.287877824197753	1.12160861519624	0.262028886983788	0.808665544044101
C1orf210	0.95810432028546	2.38653678287275	4.58517722248099	0.520489539896436	0.602722416554979	0.960946782641523
C1orf212	1772.57433257432	-0.159530599309652	0.164410440538519	-0.970319152403682	0.331887433542828	0.851403156371026
C1orf213	384.207161250926	0.010628491467009	0.376782988671251	0.0282085226418822	0.977495839845088	0.998542319091826
C1orf216	2898.10099555147	0.229334853301588	0.275252821750005	0.833178936526505	0.404743820114188	0.887537642172603
C1orf220	108.771555707101	1.54734957648996	0.455717107192425	3.3954169199898	0.000685241668112481	0.114980314547063
C1orf226	584.89147758147	0.281137052782227	0.354912412492072	0.792130798717858	0.428284413492936	0.897866199259029
C1orf227	5.35847070614057	-0.64835197571278	1.12221941383485	-0.577740830108465	0.563439108621156	0.948186638609875
C1orf228	86.8868522896529	-0.16888129679549	0.569409501015364	-0.296590233380972	0.766779368178782	0.993075746681041
C1orf229	83.5137057426222	-0.0604948357589552	0.398695727524109	-0.151731838549228	0.879398444374935	0.996896678682774
C1orf233	812.952993404418	-1.00164177567901	0.367748893352903	-2.72371118930275	0.00645529291350394	0.366296006543199
C1orf27	980.366923673893	0.152003502720231	0.180930528598753	0.840120812653606	0.400840651798652	0.886498019068939
C1orf31	778.101171283101	0.0473022429619984	0.264892930482185	0.178571179215293	0.858274426357873	0.996834229464138
C1orf35	942.826761095153	-0.590145627882454	0.318023949639986	-1.85566410501636	0.0635014501733509	0.604264924953326
C1orf38	108.54351932957	0.00715522910438423	0.631116375345904	0.0113374163369831	0.990954244331472	0.999701457040367
C1orf43	12361.1046321922	0.146361604551313	0.263511265157505	0.555428264001655	0.578601764588191	0.95278599825163
C1orf49	1.04994651956438	-10.8836655992379	4.80891662918347	-2.26322609404145	0.0236217554619301	0.496485642132274
C1orf50	496.156237463076	-0.078853193376627	0.198179431443365	-0.397887877678978	0.690712836124252	0.981550883519476
C1orf51	981.990447016299	-0.767761653664037	0.310920787142376	-2.46931593323307	0.0135371642228985	0.441651422354765
C1orf52	1373.44751481114	-0.0789606258493073	0.148409809596682	-0.53204451958998	0.594695161622973	0.958909949620578
C1orf53	23.8101391849804	-0.70063778553314	0.608072945009855	-1.15222654006056	0.249227994388497	0.804612427699043
C1orf54	451.10663642765	-0.0822503784113287	0.419721626305816	-0.195964118254416	0.844638250918786	0.996834229464138
C1orf55	1502.06235307787	0.0127304016741707	0.163800211229333	0.0777190797168577	0.938051516592176	0.997023788258552
C1orf56	303.193398689849	-0.23566543220014	0.224356774642958	-1.0504047964461	0.293532041356078	0.827337078494628
C1orf61	17544.7174645978	-0.420932265427416	0.298019072017683	-1.41243398477007	0.157822215723733	0.732845585128757
C1orf63	2338.59212993026	0.171522108608452	0.454362240160522	0.377500798807257	0.70580147086121	0.98485000943245
C1orf64	472.036739782164	0.329267878318756	0.434577365250865	0.757673787562965	0.448646294889914	0.904907053380715
C1orf65	0.738241184664019	0.975002511126267	4.7483661095173	0.205334316823641	0.837310934276333	0.995375209719327
C1orf74	569.23345992895	0.684645545240794	0.3087394210235	2.21755143211427	0.0265854325436406	0.51310153610918
C1orf85	420.505064118831	-0.362006206386143	0.192985740461261	-1.8758184180909	0.0606802180218396	0.595073836192085
C1orf86	1553.96731951247	-0.527050447662723	0.278411166805154	-1.8930650437293	0.0583492201321984	0.589704093961707
C1orf87	1.91460719996161	1.41885231744812	2.41313978593144	0.587969385660954	0.556552841862926	0.946988768925557
C1orf88	101.697469589672	0.198115308055245	0.388257256916785	0.510268139296381	0.609863620605616	0.963217147548396
C1orf9	1814.51064488596	0.103100576682666	0.164137546733077	0.628135236176827	0.529915351945161	0.938513005261551
C1orf94	17.0879319915647	0.582650911541775	0.922016052586589	0.631931418012982	0.52743169246284	0.938513005261551
C1orf95	2584.19604732781	0.754852646786543	0.375814816110265	2.00857607105375	0.0445821111222919	0.562489513330989
C1orf96	8318.7904764307	0.254380657798336	0.232720477780724	1.09307380349236	0.274361396785316	0.815613278192883
C1orf98	11.8849415014903	0.966090947317304	1.05496870241129	0.915753183112595	0.359796363766861	0.864709841741889
C2CD4D	44.1306017029505	-0.734359360994078	0.54715321467219	-1.34214574876261	0.179548742797769	0.753312324020857
C4BPA	9.05581090018161	0.647739547536684	0.79797481173408	0.811729315276356	0.416946969168524	0.891603724002188
C4BPB	2.00306176687714	-2.0474287900065	2.22444972842094	-0.920420346590568	0.357353140091595	0.864071128733938
C8A	0.141320779921559	-0.875036140372034	4.80499356660579	-0.182109742342517	0.855496603294584	0.996834229464138
C8B	0.181556307195525	-0.356248865952239	4.81385672328933	-0.0740048751822452	0.941006506066044	0.997023788258552
CA14	414.635811455472	-0.0490160308303271	0.31011435222858	-0.158057924369132	0.874411155259267	0.996896678682774
CA6	1.16334500147119	0.681011319308138	3.26900600682463	0.208323667159499	0.834976253288688	0.995065627521828
CACHD1	1163.7697132772	0.183401689378157	0.359270679752629	0.510483319998271	0.609712897396538	0.963203411492704
CACNA1E	1123.11680627056	0.767210954286022	0.378863633962286	2.02503192576776	0.0428640860847501	0.562489513330989
CACNA1S	4.17582277298663	1.13801930356349	1.3580844192338	0.837959177976238	0.402053630733199	0.887243752233428
CACYBP	12922.7404214649	-0.0478885077535947	0.430634962244741	-0.111204411978	0.911454253083072	0.996896678682774
CADM3	51816.833354032	-0.327304398082362	0.229076370170144	-1.42880035090158	0.153061624700862	0.728424732353341
CALML6	15.9950436231109	-0.809058874771529	1.04462328252781	-0.774498221802736	0.438636219342339	0.900774581688855
CAMK1G	186.062925068258	-0.222058923064339	0.455232538014682	-0.487792291897152	0.625696971735569	0.969634462691966
CAMK2N1	9600.55038686335	-0.941956450414764	0.415690833404322	-2.26600245836686	0.0234512327292257	0.494837155877867
CAMSAP2	12616.3472885634	-0.0290940918934245	0.165623852226327	-0.175663658961796	0.86055818722563	0.996896678682774
CAMTA1	11371.0647874724	-0.08231470984301	0.188245104365908	-0.437274106650911	0.661912571452543	0.977822235556431
CAP1	6263.42378859459	0.23187514560167	0.228065792097861	1.01670287099511	0.30929479956235	0.836536638999072
CAPN2	4918.75178063568	0.402875521508075	0.204401902740633	1.97099692373846	0.0487242276859605	0.573926851109483
CAPN8	3.82869329101736	-2.06303159974849	1.48812896257482	-1.38632581693656	0.165647437027667	0.740731174940923
CAPN9	89.1260853795111	-0.204513034219313	0.431041159977834	-0.474462889413694	0.635169855598346	0.97080875330771
CAPZA1	3092.2127178536	0.0261154364729782	0.175666062842717	0.148665234766266	0.881817794967008	0.996896678682774
CAPZB	8231.54081771629	-0.215382355706131	0.206621025287855	-1.04240289876633	0.297224923116267	0.830779526706144
CASP9	912.529078885046	-0.010625768688286	0.155779704660097	-0.0682102248907894	0.945618287644482	0.997700761057616
CASQ1	320.313361348148	0.0675535855061823	0.248309509069622	0.272053961039572	0.785580528549588	0.994853736273172
CASQ2	470.145359755416	0.136598919016652	0.464372521186022	0.294158057991402	0.768637128359802	0.993158685886699
CASZ1	106.467539065529	0.173704214699259	0.500456885581417	0.347091267407489	0.728522753781501	0.990009294356301
CATSPER4	0.919940055159495	0.806949937707274	3.08553795859087	0.261526498308191	0.793686517668341	0.994853736273172
CC2D1B	1757.82916335915	-0.497291298252589	0.2722194609749	-1.8268028908427	0.0677294110867251	0.609867396612974
CCBL2	678.276982758622	0.0807870135133659	0.29552996438341	0.273363189015093	0.784574046401188	0.994853736273172
CCDC163P	343.359326798732	-0.37024816851383	0.465686803736272	-0.795058321479749	0.426579577449502	0.896667608813939
CCDC17	34.4016750967972	-0.419791277675775	0.682109792406081	-0.615430656984119	0.538270350596916	0.940321512407236
CCDC18	87.3437452974777	-0.0288120684053383	0.426107620241274	-0.0676168813620936	0.946090616771255	0.997700761057616
CCDC19	131.65719781398	-1.28734231106326	0.639746576847836	-2.01226916665386	0.0441915708382419	0.562489513330989
CCDC23	1171.83127403238	-0.434725445971492	0.232660489113143	-1.86849708615581	0.0616928159022354	0.598824643367922
CCDC24	472.703618878994	-0.471100213030985	0.299512089919373	-1.57289214321132	0.115743794660593	0.682660960589881
CCDC27	5.3282423560681	0.379304929831602	1.24620715006222	0.30436748000737	0.760847940409887	0.991983859959097
CCDC28B	1192.55199893841	-0.454136323997054	0.242546268234745	-1.8723698670042	0.0611554508799882	0.596568344270762
CCDC30	174.123173177152	-0.118205906595815	0.268907730435966	-0.439577941490094	0.660242819915238	0.977228498376607
CCDC76	464.792470547548	-0.0149560462564166	0.290781927567024	-0.0514338919944371	0.958979778597463	0.998236177222877
CCNL2	3685.17598965226	-0.539609715279894	0.470721790974653	-1.14634530549904	0.251652303891807	0.805695702514183
CCT3	13398.440308769	0.105701318031226	0.304537499820319	0.347088020666064	0.72852519287119	0.990009294356301
CD101	17.5590108400381	-0.394770547878713	0.635928421097635	-0.620778274380826	0.534745519705316	0.939563852226513
CD160	992.373784247085	-0.736719444909187	0.387853086045064	-1.89948068332139	0.0575013040362274	0.586057936153708
CD164L2	13.2278221388863	1.13267464820162	1.03406745665899	1.09535856767142	0.273359578158633	0.814912797763171
CD1C	0.107774539980403	0.771323078569939	4.81343691507064	0.160243728582993	0.872689084007238	0.996896678682774
CD1D	7.09136207096273	-0.0496476863082148	1.100516834354	-0.0451130639335996	0.964017188511564	0.998236177222877
CD1E	0.199625116141794	0.03705096158998	4.81144455924691	0.00770058994419324	0.993855878897975	0.999701457040367
CD2	3.06923429958072	-1.70460077275547	1.81103859939044	-0.941228294818899	0.346587879695229	0.858413263168914
CD244	2.60070860904359	-1.56418669294607	1.71306363760449	-0.913093161637237	0.361193546570536	0.865735578076481
CD247	66.9896709676936	-0.430386772853995	0.330930789258225	-1.30053408997905	0.193417980217967	0.761488001102389
CD34	1136.23160698168	0.484000037625919	0.478992142237099	1.01045506793792	0.312277316098172	0.838006199796265
CD46	2690.83459035418	0.245030639093521	0.23019006041401	1.06447097955845	0.287115394184032	0.821545887802568
CD48	16.4715437019417	-0.253160554772993	0.835835573566374	-0.302883201887183	0.761978873380632	0.992271881247951
CD52	17.0429839714823	0.191523830548317	1.05923691830739	0.180813024204598	0.856514339776529	0.996834229464138
CD53	187.437921296451	-0.316604759721023	0.787912878236269	-0.401827116253941	0.687811264455954	0.981053937067873
CD55	1190.13377803056	0.335819407353696	0.253873759749198	1.32278108491973	0.185908189254001	0.75756141783142
CD58	86.0077311492461	0.403604809511994	0.314222997083127	1.284453439941	0.198983344788188	0.767918994620821
CD5L	0.484515027168016	10.5538371807554	4.80247458692933	2.19758313963375	0.0279788258156758	0.518517488887731
CD84	36.9324213624415	-0.019980634495458	0.955804882658326	-0.0209045118496225	0.983321827475963	0.999317160625457
CDA	120.433564883057	0.294754041370575	0.576034936370628	0.511694730232346	0.608864674840909	0.962815837107433
CDC14A	95.1469452908677	0.0565974334410125	0.486243076321946	0.116397407381362	0.907337590038874	0.996896678682774
CDC20	29.537043988404	-0.725294429691417	0.475487649639411	-1.52536964996136	0.127166924331665	0.696432281427491
CDC42	11040.1250228817	-0.137773651609543	0.210616688001361	-0.654144042036463	0.513019009133347	0.93375371600772
CDC42BPA	8718.21373233148	0.397106824277226	0.233537764807316	1.70039661296264	0.0890563484969231	0.644152793688329
CDC42SE1	2096.19113863217	0.0658313490789635	0.168070957912275	0.391687831715246	0.695288881983525	0.983422049255112
CDC7	870.761577918207	0.098696524919774	0.23436380115562	0.421125295088717	0.673663591517953	0.980429387147495
CDC73	1886.21823537039	0.326412437972039	0.207456018907136	1.57340548464951	0.115624957843934	0.682641668583761
CDCA8	57.386773974764	-0.0338453092291214	0.382439127124589	-0.088498552654879	0.929480434641109	0.996896678682774
CDCP2	5.26250854726654	0.378779153807216	1.0293866788775	0.367965859263167	0.712898691278281	0.986869631748744
CDK11A	573.716666159882	-0.755307852818131	0.376864348452138	-2.00419025020632	0.0450496845777357	0.565043424574189
CDK11B	952.280005318136	-0.382832116398321	0.178910468297587	-2.13979718482178	0.0323711608321811	0.530804905308657
CDK18	1998.69744489499	-0.659644234897963	0.4071139825842	-1.62029373373717	0.105169194343803	0.667484060858555
CDKN2C	940.111052485606	-0.110510860489874	0.365901593825264	-0.302023446617312	0.762634189268891	0.992272409834961
CELA2A	33.1443264982444	0.256051823147694	0.61717521825704	0.41487703260479	0.678231923936857	0.980748765613493
CELA2B	97.5502490988754	-0.27427742003313	0.34422612366886	-0.796794319704163	0.425570494607716	0.896306844361668
CELA3B	0.0706603899607794	-0.47674880884817	4.81355835629924	-0.0990429062159961	0.921104203324542	0.996896678682774
CELF3	7679.17671797127	-0.463523442828532	0.324699823572975	-1.4275444862518	0.153423011939055	0.728424732353341
CELSR2	5528.163967811	0.179811260387727	0.321458275046353	0.559361118831982	0.575915291095721	0.95218835884579
CENPF	29.9279887991286	-0.0121873224748065	0.580919562092974	-0.0209793631856659	0.983262117845297	0.999317160625457
CENPL	193.536912580537	0.192123817478166	0.305136672791809	0.629632012830034	0.528935373613004	0.938513005261551
CEP104	1563.56700292438	0.0324827658857019	0.195346499722568	0.166282815058545	0.867934389368133	0.996896678682774
CEP170	7200.39580335345	0.297108307333436	0.234279849454435	1.26817696026914	0.204734762862293	0.772695695066166
CEP350	2886.69270724267	0.0676665903669112	0.222242242584034	0.30447222625251	0.760768149176933	0.991982454810037
CEP85	764.155529394347	0.128576962116895	0.234648913768799	0.547954644459095	0.583723046206037	0.953730024918152
CEPT1	1870.96533548219	0.0149656815991579	0.268590988315931	0.0557192245837915	0.955565484289896	0.998236177222877
CERS2	3231.39498871745	-0.260030656763797	0.22149028441825	-1.17400479866092	0.240393103552119	0.799736115514389
CFH	560.321787260259	0.75613989116232	0.706910801818796	1.06963974693393	0.284781497029262	0.819097543756726
CFHR1	0.209092403300003	-1.72484700158417	4.78992471155925	-0.360098979723354	0.718773115746316	0.987881261990926
CFHR3	0.507367825803084	2.99158013077866	4.67492257073381	0.639920787032217	0.522224098984382	0.936672678050041
CFHR5	0.0579912151723868	-1.08948246672507	4.8010444794118	-0.226926134801931	0.820481179491269	0.994853736273172
CGN	888.776137257449	-0.171120822235105	0.401804915148196	-0.425880360801439	0.670195026159188	0.980134123613094
CHD1L	1905.31345488218	-0.0990472937225535	0.224753779507803	-0.440692449931036	0.659435663205924	0.977228498376607
CHD5	3620.2678136391	-0.303424923373521	0.333426092841084	-0.91002153067288	0.362811155132877	0.866423629000916
CHI3L1	743.9185352625	-0.858423572523352	0.781753127050344	-1.09807500964185	0.272171736679059	0.814146505984103
CHI3L2	104.999304745136	-0.721681670839847	1.29332604278638	-0.558004437369124	0.576841354096121	0.952228962324286
CHIT1	14.1069525831014	0.154500528340703	0.603264164660578	0.256107585020621	0.79786776526524	0.994853736273172
CHML	393.79584741697	0.127112234216222	0.312460950563677	0.406809983733687	0.684147553480431	0.980802276289607
CHRM3	32.994506738234	1.00083104317614	0.542866302171329	1.84360502608667	0.0652407230150592	0.607278432515021
CHRNB2	2824.60866888155	0.0581651460602448	0.287116812165965	0.202583560403363	0.839460540463599	0.996076247769708
CHTOP	4528.8955228983	0.0325805987413014	0.134022925273369	0.243097206502889	0.807930095206443	0.994853736273172
CITED4	365.038732138404	-0.686509619949596	0.384368858906344	-1.78606982340594	0.0740879534475875	0.61940914746603
CKS1B	243.291457000428	0.313556423074924	0.371720742751064	0.843526838869223	0.398933861972399	0.885581748272229
CLCA1	0.514447909956486	-0.672196211579877	4.79024889425031	-0.140325946818068	0.888402464552778	0.996896678682774
CLCA2	5.43811362276846	-1.45309430068793	1.20451157330398	-1.20637637104812	0.227672402616993	0.793669049528566
CLCA3P	1.30967469483393	-0.910663176041173	2.84411806156995	-0.320191762903994	0.748822967025555	0.991558026243864
CLCA4	59.956413447409	0.119906531032079	0.511478344905093	0.234431295530857	0.814650165150979	0.994853736273172
CLCC1	1943.88607167947	0.233362085175844	0.153059313491456	1.5246513253757	0.127346088355074	0.696546494570488
CLCN6	3647.733616288	-0.0191625431628076	0.152270037694653	-0.125845789841034	0.89985399482555	0.996896678682774
CLCNKA	675.8048908943	-0.679904195736911	0.521088084216649	-1.30477786065481	0.191968499945116	0.760805046276812
CLCNKB	343.172664757544	-0.300628840154816	0.511643368625859	-0.587574976222652	0.55681761149315	0.947045510551514
CLDN19	2.55225163030702	-2.14172078065231	1.56706331580491	-1.36670979344075	0.171716286941846	0.745166738376177
CLIC4	4287.1228684657	0.763028612313273	0.366307358683299	2.08302834825923	0.0372486396585446	0.546672528322028
CLK2	1506.17969821277	-0.435421993798959	0.319888676372552	-1.36116726211294	0.173460837407331	0.74751272904959
CLSPN	10.7834606713566	0.708404196460313	0.979487564324722	0.723239602279893	0.469532692195507	0.915103500154221
CLSTN1	46802.1868035191	-0.0419656318939566	0.191384913021697	-0.219273459079813	0.826437035408022	0.994853736273172
CMPK1	6722.07634018438	-0.141026601609563	0.185266224223655	-0.761210534734678	0.446531326947001	0.903837503959365
CNIH3	223.150109184635	-0.243741660951805	0.283689226538688	-0.859185468287651	0.390238199357785	0.88100591393033
CNIH4	549.134538796691	0.0346835350784986	0.241092487291039	0.143859874972503	0.885611121157269	0.996896678682774
CNKSR1	333.155597902634	-0.663200276603398	0.470732775332884	-1.40886785742592	0.15887424547097	0.733292218104045
CNN3	8701.44760789389	0.242192604643172	0.268524175703726	0.901939663378365	0.367088920168227	0.869404035091545
CNR2	0.255648856709119	2.15647121857942	4.80987340009461	0.448342615116856	0.653905949667502	0.975797013673635
CNST	5051.89525935778	0.155556948690209	0.239999208760983	0.648156089735818	0.516883999089487	0.934764663882295
CNTN2	9656.2123637134	0.0657546407764458	0.29217211577561	0.225054470382607	0.821936899746935	0.994853736273172
COG2	1933.89984445403	0.1122346777969	0.207807479521247	0.540089692899743	0.589135178476548	0.955849074808633
COL11A1	115.474649237741	0.0704675470230132	0.430064896986149	0.163853287066307	0.869846641499838	0.996896678682774
COL16A1	1245.1341658442	-0.942526797889052	0.304791772258475	-3.09236299557901	0.00198569869836938	0.222711785590797
COL24A1	8.19564064848313	-0.268624302942072	1.0098715413268	-0.265998487876138	0.790240373585785	0.994853736273172
COL8A2	1919.10210382422	-0.324467294754212	0.221413905684762	-1.46543322900492	0.142802757090087	0.718106609654039
COL9A2	932.457525990568	-0.491056472022227	0.366458698012931	-1.34000495740696	0.180243733231135	0.754615708282019
COPA	9506.24346318659	0.147483093973676	0.263463727599639	0.559785194407455	0.575625963595057	0.952180301198726
CORT	24.2449523929076	-0.488148366155857	0.702041463173559	-0.695326973921448	0.486850413675102	0.924492283832755
COX20	429.049809446019	0.389276514701905	0.30612589889126	1.27162228387668	0.203507355314003	0.772614927988494
CPSF3L	5026.82099499422	-0.545039736327392	0.316213345927056	-1.72364558089563	0.0847718446471417	0.638187929177854
CPT2	679.03534473101	0.307453953381956	0.347280612528667	0.885318506965534	0.375984871123364	0.872792767280924
CR1	7.54236650868702	2.18871148799278	1.29671292514876	1.68789208894612	0.0914319455354312	0.64612753098305
CR1L	0.74365895497708	-0.404197372321097	4.78135771686043	-0.084536107996225	0.932630195545716	0.996896678682774
CR2	2.05764836583498	2.80118033291057	2.19295487333893	1.27735429805976	0.201477191909851	0.771376025799304
CRABP2	182.010580196582	-0.465714765952451	0.402858547773841	-1.1560255293724	0.247670714783902	0.80365539738906
CRB1	1265.03961333541	0.462171115669553	0.252956885733265	1.8270746587104	0.0676885448470847	0.609867396612974
CRCT1	0.0842572056081139	0.0867433524421003	4.81385672328933	0.0180195127167865	0.98562328704088	0.999317160625457
CREB3L4	275.487117244613	-0.0680950416009364	0.378732520896299	-0.17979718625637	0.85731179266262	0.996834229464138
CREG1	2298.70159372978	0.239164772593974	0.271098269295192	0.882206932621739	0.377664913646607	0.873462887306329
CRNN	1.88347765255026	0.877646143894652	3.70893349838031	0.236630326285958	0.812943591285816	0.994853736273172
CROCC	2230.79934430723	-0.548818220352735	0.458035154736638	-1.19820108713772	0.23083874227654	0.794261602755435
CROCCP2	3786.24479490372	-0.603444569933229	0.357354483577322	-1.68864418292001	0.0912876381965508	0.645863071038678
CROCCP3	1713.12661040745	0.00130489167862949	0.487937458800446	0.00267430109145023	0.99786621899162	0.999701457040367
CRP	2.44369289584427	-2.16350956002294	4.62661274729818	-0.467622789758313	0.640054364522348	0.972240252902647
CRTC2	2901.2389158584	-0.513771409199445	0.228481129674705	-2.24863825704519	0.0245355203397301	0.499309063179194
CRYZ	825.891083461193	0.623938388799791	0.387186921224427	1.61146555990752	0.107078287880804	0.671919409522946
CSDE1	23835.5031973481	0.198813583041885	0.258878220664372	0.767981109154953	0.442498408074793	0.901811657114038
CSF1	1122.53026921033	0.0199581945134856	0.393211822946313	0.0507568525380038	0.959519273217368	0.998236177222877
CSF3R	73.9691763817268	-0.38011863376428	0.599413129866736	-0.634151330400103	0.525982066504452	0.938494840685208
CSMD2	520.865946643358	0.34840497642698	0.306866145684287	1.13536465761013	0.256222561434753	0.806549317046331
CSRP1	21160.0071139673	-0.172998163362261	0.290997931805354	-0.594499631969818	0.552177988371492	0.945316675761606
CTBS	413.371842647973	0.433293572639133	0.291193694537892	1.48799091727156	0.136753288955215	0.707504876823414
CTH	367.891561280431	0.252467244123481	0.199047595076964	1.26837625958686	0.204663615470032	0.772695695066166
CTNNBIP1	5655.98416461987	-0.302523323670382	0.207946700487049	-1.45481184823716	0.145721357172301	0.72075539276434
CTPS	668.171079344014	0.183840204204349	0.26695742435059	0.688649902326433	0.491043609573523	0.926030028319627
CTRC	3.96774939278827	0.475675166951984	1.25943296194876	0.377689945652967	0.705660937741521	0.984782880371435
CTSE	0.35247914088801	0.475444159581249	4.80055409362685	0.0990394338462809	0.92110696031962	0.996896678682774
CTSK	321.157256129498	0.121941971696486	0.397592474605556	0.306700904783127	0.759071041037908	0.991982454810037
CTSS	271.762479929312	-0.0526571999726597	0.740603081151813	-0.0711004332992584	0.943317823322379	0.997523958664147
CTTNBP2NL	1049.3726293572	0.352926179862393	0.243782466251009	1.44770944887811	0.147698326248205	0.72075539276434
CYB561D1	1480.83416367447	0.235034274196346	0.194886709640939	1.2060046302253	0.227815705117865	0.793908859535846
CYB5R1	1833.71004138702	-0.0415283105522113	0.148319247102551	-0.279992727602628	0.779483084368868	0.994853736273172
CYB5RL	172.541131407203	0.92822305841281	0.279158947515965	3.32507006016608	0.000883963192198811	0.134551825898262
CYCSP52	1.53946442020502	1.7245989631622	2.4808265912413	0.695171105167528	0.486948078099866	0.924492283832755
CYMP	17.8576030103836	0.164676630850844	0.626294334640525	0.262938081573679	0.792598303863587	0.994853736273172
CYP2J2	1566.45803419606	0.546144346451963	0.334796391369244	1.63127309771277	0.102832707267767	0.664495829599801
CYP4A11	10.055522968062	-0.591635284371077	1.01866221515047	-0.580796338149919	0.561377723347483	0.947136365750841
CYP4A22	1.24693447148329	-0.101652019392432	3.3070573487804	-0.0307379064442047	0.975478560464114	0.998436509293481
CYP4B1	26.5965952162859	0.569022660077402	0.997128094511727	0.570661546103603	0.568229089975476	0.950852293150772
CYP4X1	756.038328332478	-0.0407575042970213	0.298957093043479	-0.136332287292791	0.891558600595184	0.996896678682774
CYP4Z1	6.42255620515894	-0.534771310427181	1.18733581096363	-0.450396008853777	0.652424922285987	0.975131400165146
CYP4Z2P	0.68503596515088	1.13983202270709	4.44090652221953	0.256666520000833	0.797436219042105	0.994853736273172
CYR61	446.295310368402	1.0411599763474	0.896590427235838	1.16124369022906	0.245542811821953	0.801688464113099
DAB1	709.762618722383	0.802970884683972	0.491173385845139	1.63480128977741	0.10209071032007	0.664168279082301
DAP3	1966.99125357256	0.0235727591144366	0.221215466019793	0.106560176548991	0.915137913145751	0.996896678682774
DARC	4494.9424709088	-0.0649181552704711	0.299921953454132	-0.216450161526436	0.828636869607757	0.994853736273172
DARS2	514.316660824416	0.455809044595887	0.278774137758815	1.63504781419228	0.102039024651422	0.664168279082301
DBT	2314.37468950344	0.138888538494954	0.191091891060993	0.726815448441104	0.467339018170921	0.914088524756523
DCAF6	3660.37126038999	0.0755817735178002	0.233279116131531	0.323997170304711	0.745940176552583	0.991558026243864
DCAF8	7064.19545962046	-0.125214108294442	0.215754278148769	-0.58035515851094	0.561675137814949	0.947228000052624
DCDC2B	70.4909379864264	0.297905132158939	0.548989082726352	0.542643089876219	0.587375564786376	0.955453367088502
DCLRE1B	862.71537998753	0.0534501508768575	0.201821374783262	0.26483889991463	0.791133568717123	0.994853736273172
DCST1	8.27421735313299	-0.47888950392087	0.809381418228334	-0.591673459676302	0.55406927216797	0.946015238354254
DCST2	53.3704311168395	-0.939339673239848	0.924211220130839	-1.01636904289786	0.309453681620323	0.836753959564659
DDAH1	10487.2937014684	-0.0707004332654661	0.209727728965877	-0.337105797187978	0.736037147430022	0.9912968845749
DDI2	151.611236643768	0.870926654184113	0.421404505510019	2.06672364152833	0.0387602021556857	0.553458883294714
DDOST	4373.60512426188	0.105297790017018	0.158819880570593	0.663001317207357	0.507329710465087	0.933096192906686
DDR2	608.095273290564	0.831929649840328	0.654709128984718	1.27068588631173	0.203840418577032	0.772650181408137
DDX11L1	0.24083488103108	1.55483379196572	4.80903758854332	0.323314959248776	0.74645672603227	0.991558026243864
DDX20	684.261116047751	0.012213593073686	0.220696104190231	0.0553412264276238	0.955866618533147	0.998236177222877
DDX59	742.053722807214	0.270874172722371	0.212519197889162	1.27458683927295	0.202455518131479	0.771999739828307
DEDD	1775.28810467182	-0.193652913554191	0.179159906942755	-1.08089425172601	0.279744155914714	0.818891889737977
DEGS1	2848.40065372058	-0.0245734019386714	0.172323669664432	-0.142600270679724	0.886605883694865	0.996896678682774
DEM1	319.441688979994	-0.0126864839398004	0.269431987760277	-0.0470860347550417	0.96244465764357	0.998236177222877
DENND1B	674.785530323434	0.115173573421101	0.228664145927607	0.50368007172215	0.614486214522125	0.964822905385145
DENND2C	86.8290650878251	0.0534897808660993	0.380866393610978	0.140442374972927	0.888310479216436	0.996896678682774
DENND2D	126.035395197195	0.00992782098588301	0.420641732168144	0.0236016073220109	0.981170390051884	0.999109796373012
DENND4B	4741.79187359096	-0.00625579018283129	0.2003306587988	-0.0312273229686437	0.975088249958221	0.998265574345598
DEPDC1	4.99268420229149	-0.65153835605097	1.15835971922827	-0.562466343775355	0.573798328288648	0.952154092465698
DFFA	1037.7728544672	0.312840443767961	0.16813586492111	1.86064076165276	0.0627949245057374	0.603123760467932
DFFB	601.042106532368	-0.165442528134578	0.334565935376308	-0.49449902288616	0.620953796254049	0.968180238946255
DHCR24	9226.49185457749	-0.127727185428376	0.305522211348897	-0.418061864845941	0.675901886084096	0.980497464209303
DHDDS	2507.77115751766	-0.0820070838826712	0.264014918345972	-0.310615340967994	0.756093063307163	0.991982454810037
DHRS3	764.174145157373	-0.165625950904612	0.441741052093457	-0.374939005826361	0.707705829161634	0.985109038567205
DHX9	9589.3411450017	0.186852622623632	0.249074746502358	0.750186942865615	0.453142121658032	0.906826051525099
DIEXF	603.173753767662	-0.0329124527450663	0.24412291833545	-0.134819184407099	0.892754837356916	0.996896678682774
DIO1	8.41064471291629	1.18140644089057	1.14356403614216	1.03309163593154	0.301561017167551	0.832158315360236
DIRAS3	42.8341207876914	-0.520231664935518	0.556026748414051	-0.9356234505253	0.349467096194012	0.860133077925842
DISC1	4.84469494244746	-0.0572906456266155	1.31775658740002	-0.0434758939355043	0.965322180205297	0.998236177222877
DISC2	0.7261600117797	2.98598943979847	3.83703144965632	0.778203014224947	0.436449340130955	0.899821831523434
DISP1	218.054672911692	0.0762583797743974	0.275755253938656	0.276543705641821	0.782130495659582	0.994853736273172
DKFZP564C196	21.0777136312323	0.23369732378929	0.491018894450395	0.475943647852637	0.634114525171572	0.97080090576358
DLEU2L	25.7415848470291	1.39838073920756	0.725579594683723	1.92726028881381	0.0539471998940628	0.578754605780438
DLGAP3	3093.75843609062	-0.384218153286608	0.223581818311368	-1.71846779039757	0.0857113246003918	0.639593987238831
DMAP1	1941.81619345746	-0.404063291974666	0.199413208716956	-2.026261422573	0.0427380022700608	0.562489513330989
DMBX1	0.118473590454932	1.37981443446536	4.81172774228721	0.286760703923259	0.774295553510653	0.994768284059435
DMRTA2	6.62211991260727	-0.733728096350505	1.0189296755305	-0.720096895763187	0.471465338673937	0.915835560918362
DMRTB1	0.183330663062916	-1.06848731489073	4.79076439221708	-0.223030653861117	0.823511648986015	0.994853736273172
DNAH14	23.0072367727102	-0.161052514492497	0.500811605571881	-0.321583031824092	0.747768600183577	0.991558026243864
DNAJA1P5	3.01224958376627	0.771685255636548	1.99923582413287	0.385990109981773	0.699503993405088	0.983468371014213
DNAJB4	3487.85816703443	0.300154198002501	0.659048720589633	0.45543552187456	0.648795944831818	0.974672123123091
DNAJC11	1342.17828214786	0.323556508820261	0.265704893335849	1.2177288297483	0.223327037619699	0.787354371785797
DNAJC16	1553.34937276086	-0.0868237149143355	0.205473510660603	-0.422554297316452	0.672620477352794	0.980429387147495
DNAJC6	15710.7312210994	0.413706653088986	0.338867778428029	1.22084978102116	0.222142901506589	0.787242219158167
DNAJC8	6099.25771343604	-0.185119316235966	0.189222404355959	-0.978316055469445	0.327918031495621	0.849596747862819
DNALI1	540.889125566245	0.163324569681808	0.217522432077341	0.75084012311768	0.452748879151697	0.906826051525099
DNASE2B	5.75383289116556	1.06849408606455	0.992228131735006	1.07686332597342	0.281541329324443	0.818891889737977
DNM3	21484.0044824067	0.0460687116517776	0.298735948655	0.154212145740052	0.877442465832149	0.996896678682774
DNM3OS	23.187551905708	0.285816817694509	0.630914986940733	0.453019540842447	0.650534670653007	0.974890811139131
DNTTIP2	2399.33308957719	-0.0628172042619186	0.251413519269489	-0.249856111335784	0.802698624952825	0.994853736273172
DOCK7	1313.28656717419	0.404251129691783	0.230218825204908	1.75594297873763	0.0790981453851976	0.630383994315772
DPH2	606.913214245869	0.0278351883601034	0.1761085229701	0.158057020129738	0.874411867781921	0.996896678682774
DPH5	636.46289834074	0.0399792254350596	0.200219871030223	0.199676611663709	0.841733506589059	0.996834229464138
DPM3	900.110636316051	-0.485419810458887	0.301861677602477	-1.60808690362524	0.107816147070045	0.673563765216827
DPT	14.8202497139968	-1.04801774183129	0.576282287529602	-1.81858399001627	0.0689749221960257	0.613462267110729
DPYD	171.088891850032	0.241196636278954	0.45347471131696	0.531885528034148	0.594805281145701	0.958911066194417
DR1	4332.66024092467	0.277219344810852	0.292955432227224	0.946285046511217	0.344003218268453	0.856427836845155
DRAM2	1756.43666987681	-0.410347780528961	0.254932530333267	-1.60963287028346	0.107478027902501	0.672842765746854
DSTYK	5759.04393906858	0.192500302644211	0.207935850015551	0.925767743416128	0.354566693862207	0.863605124677308
DTL	11.0344586395499	0.334094798996447	0.669984248862807	0.498660676819672	0.618018451511668	0.967089394872021
DUSP10	1169.36787657842	-0.232817069675628	0.449671363112967	-0.517749380489546	0.604633140135412	0.9614443342729
DUSP12	1022.25336195793	-0.310547521025459	0.25988964706057	-1.19492070783829	0.232118011385254	0.794735672014742
DUSP23	451.777295847605	-0.833447392863972	0.314857601233151	-2.64706136869412	0.00811946167951696	0.395769283648389
DUSP27	6.5594909985425	-0.338995399378653	1.2516031189092	-0.270848957035274	0.786507204385645	0.994853736273172
DUSP5P	22.3059646380073	0.293054935407388	0.812168724339946	0.360830116482945	0.718226447670077	0.987881261990926
DVL1	5679.40999404463	-0.62156096772375	0.221391150915892	-2.8075239915975	0.0049923960924352	0.332462377280606
DYRK3	130.658766503117	0.417102045194453	0.371967100257993	1.1213412285795	0.262142642467116	0.808708655904722
E2F2	2.47956026258408	-1.69599775520865	2.18855199608483	-0.774940580914997	0.438374771294992	0.900774581688855
EBNA1BP2	1680.66274883925	0.0209341777675631	0.249521629783962	0.0838972468466485	0.933138128542889	0.996896678682774
ECE1	1767.54595981269	-0.193081003139018	0.330698833061157	-0.583857527865274	0.559316170110705	0.947045510551514
ECHDC2	1658.12457394434	-0.268171382805249	0.32833424752562	-0.816763358760872	0.414063675494004	0.890619625993603
ECM1	243.445494822984	0.334630536744895	0.354121094482228	0.944960754834922	0.344678912271966	0.856427836845155
EDARADD	113.515163527288	0.161517322724037	0.436404254088571	0.370109413945484	0.711300968086214	0.986350555917602
EDEM3	2609.53159963919	0.362438938149469	0.216223474232331	1.67622382091609	0.0936943599452175	0.649209377101926
EDN2	1.88641626512958	0.176576468621418	1.97109410062203	0.0895829725053185	0.928618615967615	0.996896678682774
EFCAB2	659.238109429476	-0.243325688256444	0.22536987205904	-1.07967265559213	0.280287974700344	0.818891889737977
EFCAB7	847.264840052218	0.294591597812688	0.229474050881331	1.28376867310819	0.199222907792325	0.768127404569287
EFHD2	2805.14156883117	-0.498766153816475	0.286859755189605	-1.73871079784896	0.0820856457530754	0.633768410496797
EFNA1	1164.1081808252	-0.226016011678289	0.365052502767484	-0.619132891748032	0.535828816605071	0.939717890038192
EFNA3	520.877134084546	-0.912333249249371	0.44986829360346	-2.02800077760882	0.0425601686409597	0.562489513330989
EFNA4	51.4044802780614	-0.0293339607229154	0.643423967297797	-0.0455904072801483	0.963636715105051	0.998236177222877
EGLN1	6539.20705332673	-0.0689220965318102	0.164039992410918	-0.420154228970953	0.674372789173721	0.980470706889855
EIF2B3	1455.2833849106	-0.0128676012401765	0.241576708098028	-0.0532650740275631	0.957520707568153	0.998236177222877
EIF2C1	2540.77767912505	0.1226370946079	0.250115619636409	0.490321615204108	0.623906333894813	0.969055683330791
EIF2C3	345.400550751643	0.574590417329967	0.254701742455422	2.25593437952444	0.0240747410473173	0.497505169643918
EIF2C4	1908.81346850768	0.00315849783667387	0.22697459715066	0.0139156446418422	0.988897280319144	0.999522611390078
EIF2D	831.972666060404	-0.136858419036279	0.193245339683673	-0.708210709041185	0.47881441681544	0.921380455543422
EIF3I	6716.77999903427	-0.0791448053196879	0.196274521759876	-0.403235247295696	0.686775172163959	0.981053937067873
EIF4G3	4842.28496689452	0.0999618465910785	0.224897849337287	0.444476667454308	0.656697994403292	0.97669653601669
ELAVL4	1215.81461274835	0.825009483243745	0.667175144494143	1.23657107140775	0.216246365210198	0.782724364015034
ELF3	18.6867940920559	-1.04778333272894	0.693151731214443	-1.51162189394401	0.130630078689902	0.699070429028
ELK4	2022.79209519592	0.300954975342293	0.20994406054261	1.43350078380146	0.151714775081658	0.726199878030128
ELOVL1	1235.40786336339	-0.372938423704006	0.312993318949183	-1.19152199464218	0.233448727384989	0.795988191916905
ELTD1	563.516408987228	0.568153254059326	0.416349286440031	1.36460724820087	0.172376525431521	0.745553837415407
EMBP1	56.0058866665706	-0.178565538986467	0.494222278359786	-0.361306130470455	0.717870611373658	0.987720992276126
ENAH	3145.25567679049	0.100187066392591	0.195763109381525	0.511777048848029	0.608807054876502	0.962815837107433
ENO1	39736.5226946547	0.0607406449739247	0.221569704460644	0.274137861589799	0.783978678577865	0.994853736273172
ENO1-AS1	5.01389202079495	-2.2510197344411	1.34002455844472	-1.67983468680134	0.0929894842803427	0.648548607913783
ENSA	10287.7804042824	-0.056195755262785	0.134963923615639	-0.416376123021022	0.67713479755791	0.980497464209303
EPB41	8113.99434668888	0.392447240514263	0.327200959463845	1.19940736468906	0.230369585317132	0.794261602755435
EPHA10	159.666522049578	-0.355498410387366	0.395748512930078	-0.898293736482536	0.369028970915328	0.870779245953453
EPHA2	256.252738863994	0.833994943856882	0.510103681791432	1.63495182180998	0.102059147688515	0.664168279082301
EPHA8	187.737343611171	-0.789653254034375	0.474296372724415	-1.66489414519136	0.0959338765043379	0.655551377310025
EPHB2	297.607704920152	0.13802165763697	0.337548858021882	0.408893866345186	0.682617550483803	0.980802276289607
EPHX1	6134.50980335019	-0.0943417056282024	0.289057062384625	-0.326377445511674	0.744138799939207	0.991558026243864
EPHX4	158.706515563924	-0.145779775411838	0.275448806757833	-0.529244534139529	0.596635826872904	0.959626759503588
EPRS	5440.68279482727	0.428660388617658	0.251152507313805	1.7067732797191	0.0878642007087717	0.640797417483821
EPS15	9482.93650151089	0.153331476468184	0.25251943432315	0.607206636903697	0.543713788282329	0.942531589383911
EPS8L3	3.57037823523934	3.68380592531428	1.83108587469588	2.01181494337403	0.044239448112044	0.562489513330989
ERI3	4084.87947525607	-0.104912460477479	0.15010679533269	-0.698918794748469	0.484602781082567	0.924064236098575
ERMAP	196.268944832486	0.358907816063871	0.317674492654636	1.12979740068102	0.258561603750925	0.807009089648115
ERO1LB	1448.3338257703	-0.0541079806179769	0.242284858270744	-0.223323822232066	0.823283487946565	0.994853736273172
ERRFI1	3477.26417901545	-0.0920058282329159	0.214797989988584	-0.428336541872696	0.668406118189487	0.979433047096023
ESPN	1793.31452459849	-0.324959268194857	0.309053540489748	-1.05146592943056	0.293044649440965	0.827232942056824
ESPNP	35.0908679252633	0.481532591196354	0.545104853802735	0.883376084137041	0.377033108031842	0.873375578529626
ESRRG	2742.00938800198	-0.112761591630521	0.434989603194948	-0.259228245462191	0.795459139047925	0.994853736273172
ETNK2	313.012163077548	-0.0582542571621555	0.396528724111473	-0.146910560622536	0.88320261619924	0.996896678682774
ETV3	216.467643446944	0.74100630659199	0.3292592480367	2.25052541731309	0.0244156118935322	0.498953582870196
ETV3L	0.54003354949207	-2.97401063183462	4.63662668736237	-0.641416881790509	0.521251867613217	0.936433193129569
EVI5	1381.03253242118	0.112859050849602	0.150578231902139	0.749504423208724	0.453553233661801	0.906841522030667
EXO1	5.6191838404196	0.812651683668267	1.18988427597146	0.682966991058683	0.494627700878113	0.926950067539241
EXOC8	1288.78822589084	0.293574093683617	0.238915141817041	1.22877977281337	0.219154387310133	0.785696499592686
EXOSC10	2030.9243371369	-0.48294546149455	0.387291958355506	-1.24698034925693	0.212404702976516	0.778573067556831
EXTL1	272.836172504677	-0.805671989796764	0.380992327943578	-2.11466722740957	0.0344583194470517	0.539848263474866
EXTL2	2027.86881493398	0.11707393770457	0.223826987962115	0.523055502692042	0.600935629737364	0.960253319563829
EYA3	1494.49669006551	0.0581286892887286	0.191555621506272	0.303455930093001	0.761542427662326	0.992271881247951
F11R	718.570251105345	0.336753491202274	0.352794434758094	0.95453175567574	0.339814542909706	0.855438655614124
F3	1285.70387219391	-0.536315674094361	0.475337746783582	-1.1282833684541	0.259200265070991	0.807092542806365
F5	117.563035922239	-0.71668432441827	0.546676268375128	-1.31098488425051	0.18986287052433	0.759842347900432
FAAH	1788.29052178454	-0.50431908460428	0.287517933330134	-1.75404392610603	0.0794229807151148	0.630427900786527
FABP3	1218.98715435524	-0.295811913060225	0.241262220924062	-1.22610125997859	0.220160571771691	0.787242219158167
FAF1	2025.66376952452	0.188329744701435	0.221399123153702	0.850634555452555	0.394972387745035	0.883381778216488
FAIM3	3.64635075566314	-1.50735116367693	1.42454165237974	-1.05813063532319	0.289995889372551	0.824541552250967
FAM102B	3351.46173828265	0.380363664426057	0.240456649453009	1.58183882746145	0.113686368712108	0.679484094975053
FAM110D	88.5451613669889	0.344805753797146	0.534004322151935	0.645698432566322	0.518474675890106	0.935091945123289
FAM129A	201.419389102626	1.64020181483539	0.547699807603513	2.99470949608723	0.00274706337598723	0.265974146437758
FAM131C	4275.03583159101	-0.573189498519826	0.391434174702275	-1.46433177163387	0.143103320215572	0.718106609654039
FAM132A	36.8831831130811	-1.53817263037295	0.763637686014355	-2.01427019454883	0.0439811734582368	0.562489513330989
FAM151A	35.3624455133208	0.391552529973426	0.554472073473011	0.706171777995749	0.480081318759972	0.921587727247822
FAM159A	50.4812461299514	-0.115970975742416	0.416020342644883	-0.278762752333505	0.7804269010657	0.994853736273172
FAM163A	73.7105617973171	0.208674842450195	0.634459563395584	0.32890172122772	0.742229973280435	0.991558026243864
FAM167B	96.5888363241773	0.298761377014755	0.628860901950569	0.47508340252681	0.634727528078667	0.97080090576358
FAM176B	323.303963549929	-0.146885903814041	0.306475397954799	-0.479274698048371	0.631743219646811	0.970656617713528
FAM177B	3.58284448146365	-2.84741500130112	1.6316051399569	-1.74516182351346	0.0809567044929809	0.631884636254796
FAM183A	2.16934492134141	-5.347081087237	2.44653186364261	-2.18557590305642	0.0288466471770828	0.518517488887731
FAM189B	1530.70864776212	-0.43970576363112	0.215465901998916	-2.04072087301002	0.0412785794273709	0.561357069302663
FAM19A3	103.662801706234	0.551447182270205	0.508591280176584	1.08426393405475	0.278247791476986	0.817191995469051
FAM20B	5619.59961334085	0.217678314547178	0.250315971912781	0.869614163586112	0.384511294898474	0.877555873135129
FAM212B	1270.16020985837	0.155117609641319	0.294073937059717	0.527478263433523	0.597861507186505	0.959626759503588
FAM213B	1891.84309325053	-0.381107170634959	0.208904794144873	-1.82431031415519	0.0681051719974565	0.610235859486563
FAM40A	2405.3426734617	0.0204581297615644	0.306316401634775	0.0667875753710272	0.946750814741366	0.997886035321916
FAM41C	40.6229009099985	0.426613625340543	0.494869217882968	0.862073472998744	0.388647087797241	0.88006039077858
FAM43B	1514.08040014944	-0.990036906647468	0.436085959058148	-2.27027925591949	0.023190644862355	0.494837155877867
FAM46B	116.953422389138	-0.0899173954214354	0.476533067355844	-0.188690778418302	0.850335179514558	0.996834229464138
FAM46C	138.999898254182	-0.0186812124502235	0.545266543238018	-0.034260698151929	0.972669264788868	0.998236177222877
FAM54B	4710.47098277255	-0.270475054677924	0.168151742638177	-1.60851770213243	0.107721842373661	0.673537994575074
FAM58BP	0.593136102577995	-1.94923531812001	3.08966678812409	-0.630888523517288	0.528113416296425	0.938513005261551
FAM5B	374.321592315473	0.1322483173657	0.369848763374181	0.357574042317137	0.720662106829095	0.987881261990926
FAM5C	1002.73118114825	0.392006682628065	0.294933767085899	1.32913462741584	0.18380355787454	0.756642698330703
FAM63A	1937.01358606033	0.305117242637775	0.21263287031402	1.43494861442247	0.151301741009982	0.724874123408884
FAM69A	2159.80089728476	0.00955692429565227	0.200634961824206	0.0476333945428014	0.962008417230681	0.998236177222877
FAM71A	0.81006644943688	-30	4.71388047703823	-6.36418342512775	1.96331405781704e-10	4.76677662991052e-07
FAM72A	12.2372875795938	0.213985807995815	0.568591518725671	0.376343650843404	0.7066614318467	0.984962731809006
FAM72B	21.7493037913051	0.682242705572486	0.760374661135698	0.897245450753826	0.369587957227443	0.871135249592148
FAM72D	52.4576449157134	-0.507755680425872	0.462771005888301	-1.09720720175894	0.272550825681492	0.814912797763171
FAM73A	2670.73113883919	0.624826056322765	0.393869422704682	1.58637868365642	0.112653432947064	0.678339829359124
FAM76A	787.657473273332	-0.27141601420631	0.34334748248747	-0.790499502835921	0.429236112455999	0.897866199259029
FAM78B	223.84480719635	0.400688684167942	0.357659582009132	1.12030742170277	0.262582780478288	0.808708655904722
FAM89A	944.290009027225	0.285275791931507	0.332758665937217	0.857305372132159	0.391276140344213	0.88100591393033
FAM91A2	43.831830943603	-0.456796895778945	0.38127412715838	-1.19807997249494	0.230885884819508	0.794261602755435
FASLG	0.689850020673547	-1.86402995939281	3.50127753696841	-0.532385662008041	0.594458913592242	0.958852683061566
FBLIM1	166.953882482098	0.137563014578137	0.460882369641149	0.298477493693772	0.765338751141973	0.992834396808166
FBXO2	9419.82826170662	-0.629300524976228	0.254015644312024	-2.4774085339532	0.0132340324290038	0.43767903839727
FBXO28	2901.85977868912	0.0906708616602497	0.21354642303589	0.424595553375348	0.671131535086125	0.980180454573732
FBXO42	1607.90940374687	0.307460917761353	0.184778042442218	1.66394726179383	0.0961229690456339	0.655902904296268
FBXO44	10079.8473533754	-0.452863800198494	0.228375450020277	-1.98297934457616	0.0473697368035505	0.571036134849343
FBXO6	554.950730701797	-0.231708749853906	0.284241037339038	-0.815184014324884	0.41496698677258	0.890619625993603
FCER1A	15.6043415287346	-0.566653717729716	0.709691540384717	-0.798450714831036	0.424608982963515	0.895882913559654
FCER1G	168.126369942046	-0.0157245559123453	0.622428193586332	-0.0252632449403406	0.979844990856227	0.998659721727787
FCGR1A	40.1322599790954	0.0666866853096552	0.860692930969097	0.0774802289064572	0.938241519034151	0.997023788258552
FCGR1B	17.4153797054371	0.383138463906401	0.656882463468856	0.583267913536813	0.559712959072072	0.947045510551514
FCGR1C	3.3808999662874	2.05725892660644	1.6801069526254	1.22448093164051	0.22077085530201	0.787242219158167
FCGR2A	180.403954380462	0.303631842447424	0.889802431665208	0.341235123261235	0.732926583824729	0.990861829966911
FCGR2B	11.2086858242437	2.5601172062049	1.48813976700479	1.72034728388296	0.0853693332680278	0.639593987238831
FCGR2C	4.61445553086914	0.401488363747567	1.46920648476523	0.273268848123633	0.784646559886674	0.994853736273172
FCGR3A	416.063367871137	0.933500617637007	0.884609241063332	1.05526889648463	0.29130236207892	0.825376058489799
FCGR3B	7.0731901213416	1.1857926032769	1.32931435534044	0.892033248955037	0.372375111259049	0.871376428391548
FCN3	33.0524531175963	1.12514864299245	0.663636241637674	1.69542977372045	0.089993921782561	0.644741192868669
FCRL1	0.144598854584204	-0.0908865307703629	4.81353265245808	-0.0188814613574815	0.984935668599205	0.999317160625457
FCRL2	0.151246814995746	1.72137130489687	4.81088640480005	0.35780751405383	0.720487366973799	0.987881261990926
FCRL3	0.508061856209635	-2.05009220108925	4.76685308906622	-0.430072452996625	0.667142937731428	0.978951810958662
FCRL4	0.277908956003861	0.761470978994357	4.81376824899685	0.158186048768144	0.874310196811432	0.996896678682774
FCRL5	0.707233108487129	3.78633343447953	4.27377453442913	0.885945995507526	0.375646629056716	0.87240916989011
FCRL6	18.4320837982248	-0.858790136535086	0.637175063736711	-1.34780876624191	0.177719897669066	0.750141562838245
FCRLA	3.88972213163566	0.899210146739177	1.53072157198833	0.587442003297272	0.556906890919473	0.947045510551514
FCRLB	145.673184166407	0.403887381591662	0.245715150306996	1.64372193203002	0.100233653513341	0.662557904892237
FDPS	2673.68478743021	0.163864679605558	0.220197105054439	0.744172724546245	0.456771986868352	0.909519878680851
FGGY	622.674715991569	0.178609838782837	0.243332692463862	0.73401496927653	0.462939614843305	0.912514320958241
FGR	255.207033013137	0.443563481351093	0.401380793571864	1.1050939368669	0.269118887538136	0.811156223899656
FH	3286.49601025055	-0.177761754434377	0.244711169152234	-0.726414552511871	0.467584672610261	0.914153059430124
FHAD1	8.02079715198666	-0.0924042969023592	1.05946705985016	-0.0872177157781834	0.930498457861683	0.996896678682774
FHL3	176.083836486175	-0.195876666455824	0.276347390021001	-0.708805921564658	0.47844492257691	0.921266946789007
FLAD1	874.513324004977	-0.213227375148453	0.146913277651354	-1.45138260174463	0.146673351668894	0.72075539276434
FLG	66.6303938581867	0.596013193786309	0.742239604550453	0.802992982498276	0.421978790633159	0.893640142962861
FLG2	0.2743093876843	2.52919270213118	4.79140786156907	0.527860030956107	0.597596487762284	0.959626759503588
FLJ23867	1330.70278617907	-0.268511091907772	0.259541521341913	-1.03455928947123	0.300874774517265	0.832158315360236
FLJ27354	22.6410195429272	-0.19210484936395	0.53029924624967	-0.362257443740559	0.717159656468401	0.987495839249149
FLJ31662	0.107426292315541	0.434075667299558	4.81368860605425	0.0901752694915943	0.928147936333727	0.996896678682774
FLJ32224	58.2672077968379	0.276190537463146	0.427321543298938	0.646329542224679	0.518065959605687	0.934992572096882
FLJ37453	603.4082057535	0.0347135171679703	0.235311730473497	0.147521405321016	0.88272048556139	0.996896678682774
FLJ39739	11.020187511882	0.490026057131256	0.781952018858157	0.626670237192833	0.5308754172654	0.938513005261551
FLJ40434	0.0740653929441134	1.60160151796434	4.81385672328933	0.332706519954328	0.739355827472241	0.9912968845749
FLJ42875	28.7261223898443	-1.34674232749862	0.650205134521859	-2.07125760163209	0.0383347291974904	0.551153278472514
FLVCR1	1056.26760440381	-0.486727967229969	0.272253000720469	-1.7877781546647	0.0738118066654482	0.61940914746603
FLVCR1-AS1	56.5414081623003	0.134225227556151	0.541253918375614	0.247989387234334	0.804142618137688	0.994853736273172
FMN2	5159.12845953618	0.264071123597918	0.156151045677311	1.69112619420831	0.0908127033344377	0.644741192868669
FMO1	2.87896910033504	-2.70409275735223	2.00283503603334	-1.35013254147368	0.176973471793196	0.749456032686659
FMO2	102.48205402151	0.436322192547416	0.502128218538514	0.868945772092571	0.384876792194667	0.877814073013593
FMO3	29.3285762132542	-0.0233782831992874	0.527152093461554	-0.0443482696725598	0.96462679586352	0.998236177222877
FMO4	27.9786166867884	0.369072884468279	0.505866550392365	0.729585469096574	0.465643606949146	0.913491191796774
FMO5	128.544708754849	0.195633135419	0.253748939420988	0.770971243723823	0.440723976565733	0.901271775566904
FMO6P	0.0623158703469597	1.02158476209188	4.81269989458557	0.212268536261982	0.831897540525637	0.994853736273172
FMO9P	0.274105020500659	0.351294594738172	4.80629186443648	0.073090566417227	0.941734048489088	0.997023788258552
FMOD	77.7792282436973	1.50644031506313	0.820325926566447	1.83639242193463	0.0662996395391758	0.60808029216663
FNBP1L	2483.42572505156	0.221135984289047	0.295901877038019	0.74732876486834	0.454865133264759	0.907515774728211
FNDC5	7374.2737354923	0.0908392479022375	0.221452480678316	0.410197472721886	0.681661094663148	0.980802276289607
FNDC7	30.5377076472543	0.196825901906139	0.824745593817836	0.238650443702295	0.811376646625197	0.994853736273172
FOXD2	20.8049194165596	0.417687919180218	1.11949428304581	0.373104110941784	0.709070959158476	0.985990351691166
FOXD3	0.0900682912441327	1.01386035279963	4.81385672328933	0.210612905842127	0.83318934079564	0.994853736273172
FOXE3	12.6319225043957	-0.657834536327765	0.776716064624267	-0.84694338934008	0.397026676239496	0.884287795579354
FOXJ3	5452.87730118822	-0.0602467602837612	0.175235347118023	-0.343804838890092	0.730993060919882	0.990526450184101
FPGT	387.786201347269	0.258597710300841	0.348987173751081	0.740994883913094	0.458696542355701	0.910471620491802
FPGT-TNNI3K	14.84370961043	-0.815423629101412	0.760086274816937	-1.07280404359071	0.283359046171534	0.818893506037533
FRRS1	5.14750071898088	-0.322831184380966	1.16667645215035	-0.276710122833063	0.782002698379737	0.994853736273172
FUBP1	2766.87983412608	0.807951117639606	0.318446856849973	2.53716153970472	0.0111755373046412	0.425254031236911
FUCA1	539.189063474735	0.037547097481885	0.198340841337002	0.189305930280332	0.849853047671177	0.996834229464138
G0S2	179.430524119385	-0.253599617628306	0.662748017047925	-0.382648625276789	0.701980311439284	0.983806686699371
GABPB2	281.245779250287	0.664420270542706	0.246479371372539	2.69564250688742	0.0070253019700323	0.373795004451498
GABRD	24914.7037707784	-0.759092565674798	0.252264295141822	-3.00911615434138	0.00262008924391816	0.264616596151166
GADD45A	566.47886861799	0.367400431765192	0.387010666374874	0.949328955727834	0.342453331046485	0.855863443140141
GALE	584.250141181588	-0.708702485278916	0.348321028658875	-2.03462446125519	0.0418886741448415	0.562489513330989
GALNT2	2783.88848931629	0.274904091840579	0.125032007881617	2.19866973663947	0.0279014143430062	0.518517488887731
GAS5	2985.63798883142	-0.323028139874298	0.265037986096052	-1.21879940544534	0.222920337235435	0.787242219158167
GATAD2B	6142.78901245326	-0.103727190517242	0.171073983869561	-0.606329426433018	0.544296021949954	0.94285555324031
GBA	1067.19936828037	-0.0200740372770327	0.167127331045076	-0.120112235093484	0.904394240358538	0.996896678682774
GBAP1	196.410735001647	-0.487980157041224	0.314456337624026	-1.55182166379063	0.120704900842285	0.69025418937858
GBP1	448.78100321039	-0.192440847289354	0.375998160677692	-0.511813267763073	0.608781703754167	0.962815837107433
GBP1P1	36.3606427159654	-0.534090870178175	0.749071052106449	-0.713004285342849	0.47584310537735	0.918830787929624
GBP2	313.702799815763	0.025135186438616	0.505973956791443	0.0496768383060799	0.96037991401975	0.998236177222877
GBP3	250.76241433494	0.150382172858703	0.642402837963462	0.234093257332802	0.81491258039156	0.994853736273172
GBP4	502.950329780678	-0.348117299565572	0.586812531982273	-0.593234262379536	0.553024385910429	0.945931794059245
GBP5	5.99122901641882	-0.487706101178945	1.42360638919163	-0.342584934207748	0.731910737696125	0.990584016087737
GBP6	19.7257921333988	0.634699706661628	0.839372966267665	0.756159338182963	0.44955366867013	0.905480971584165
GBP7	31.6133090061181	0.326460286201382	0.561844857090092	0.581050590891204	0.561206357380663	0.947121840166463
GCLM	612.627457294169	0.638617604157961	0.282916520706809	2.25726515568093	0.0239915112586132	0.497505169643918
GDAP2	681.26249210399	0.452927753681266	0.217683728289644	2.08066885494818	0.0374642267138733	0.548702866854048
GEMIN8P4	79.0173678722573	-0.303430383295814	0.36642017582773	-0.828094093373477	0.407617214337963	0.888860832179657
GFI1	2.6124608348587	-0.100905762330495	1.60174051423705	-0.0629975713504126	0.949768438263096	0.998236177222877
GGPS1	1489.68171980512	-0.182813582898118	0.156751300799602	-1.16626517270077	0.243507249645681	0.800809364966192
GIPC2	71.985867083257	-0.403329231560308	0.412808449928552	-0.977037247251396	0.328550712701184	0.850202269297175
GJA4	205.231545374513	0.868398315240355	0.564877181701218	1.53732234788637	0.12421439149593	0.693204620557142
GJA5	136.136429207932	1.14038157641802	0.842395066942189	1.35373724416205	0.175820221366325	0.748630225877569
GJA8	0.263526859485666	0.127397806191876	4.8128478648548	0.0264703580435571	0.978882176165873	0.998542319091826
GJA9-MYCBP	7.03494530706062	1.94606433949317	1.12032767310195	1.73704924569517	0.0823784788675534	0.633768410496797
GJB3	285.643833511034	-0.44979397911033	0.367676002186843	-1.22334331431769	0.221200053803035	0.787242219158167
GJB4	4.38253044078299	0.7261574640336	1.23850712480308	0.586316743352655	0.557662681451071	0.947045510551514
GJB5	97.7203531830482	0.295350784937013	0.461186106093305	0.640415617545206	0.521902432166215	0.936672678050041
GJC2	429.662436040824	-1.33273031084823	0.405904197134332	-3.28336173968452	0.00102576947395375	0.147696942499692
GLIS1	204.875193882165	-0.056185328524783	0.485702383499857	-0.115678511025465	0.907907337617998	0.996896678682774
GLMN	594.298200909343	-0.0570076363537815	0.187906462885677	-0.303383052814236	0.761597959353334	0.992271881247951
GLRX2	315.981750681758	-0.0948331773300148	0.31881256414576	-0.297457465593035	0.766117276648197	0.993067742153255
GLT25D2	2297.02814860974	0.113172964230851	0.240372520139097	0.47082322124576	0.637766980444267	0.971160348331251
GLTPD1	1373.94560818156	-0.879881342776712	0.323874773201257	-2.71673318079006	0.00659297345774758	0.366296006543199
GLUL	80653.6932719153	0.0728774235541387	0.367823502646134	0.198131503370111	0.842942177264809	0.996834229464138
GM140	0.658434503376534	6.34328274063748	4.78098766960353	1.32677245351764	0.184583965312269	0.757150176185088
GMEB1	573.817081447548	0.196556325616316	0.244229249345751	0.804802562112675	0.420933622938401	0.89299109057415
GNAI3	3406.67454080456	0.216515071434357	0.206946900040489	1.04623491046252	0.295452588574178	0.829271107505897
GNAT2	14.2622250927885	0.397496886148222	0.686499885966576	0.579019595303437	0.562575951302998	0.947544503290951
GNB1	37832.380217241	0.147135520998614	0.238162693561921	0.61779415910225	0.536711034166414	0.940181844478938
GNG12	1427.10348713559	0.434955957069863	0.426754505657664	1.01921819524684	0.308099390359676	0.83566604078789
GNG4	2559.84392980415	0.198768576652606	0.323308151600421	0.614796056544425	0.538689413899266	0.940321512407236
GNG5	561.884258377039	-0.118250494148201	0.303771128761265	-0.389274960495456	0.697072757042131	0.983439157451151
GNL2	1130.47853220447	-0.348298320436567	0.190430305875013	-1.82900677933674	0.0673985926634954	0.609867396612974
GNPAT	2559.66449250238	-0.147674281148482	0.210718984920817	-0.70081146795565	0.483420680281717	0.923265199836822
GNRHR2	457.68303206872	-0.000778847511714691	0.201486187030216	-0.00386551318080128	0.996915774394309	0.999701457040367
GOLPH3L	1613.57650713269	0.195390972252766	0.300330452375972	0.65058661453406	0.515313373304813	0.934420125231772
GOLT1A	936.205649700223	-0.0197962551662955	0.344790509113992	-0.057415313481702	0.954214364730358	0.998236177222877
GON4L	1533.5767101279	0.298446038714043	0.248581391311928	1.20059686342146	0.229907618344596	0.794056944396002
GORAB	467.440293705893	0.0168974292525243	0.262327186698534	0.0644135648507633	0.948640929268805	0.998236177222877
GPA33	8.07501199227607	-1.25983895590486	1.04903384888905	-1.20095167304569	0.229769948194972	0.793967503816256
GPATCH2	210.890017600654	0.939394143341687	0.52516816018432	1.78874923226873	0.0736552102956556	0.61940914746603
GPATCH3	810.026928401682	-0.366641469363096	0.211122245527008	-1.73663115626626	0.0824522964593622	0.63385946520527
GPATCH4	969.164101429083	0.270984185757072	0.221244187933876	1.22481945531632	0.220643252971518	0.787242219158167
GPBP1L1	3449.86695989087	0.0963969243000343	0.185197629560461	0.520508413249231	0.602709265525048	0.960946782641523
GPN2	866.551571602582	-0.0842193889280255	0.194455748431094	-0.433103107558009	0.664939865284305	0.978084080872895
GPR137B	1877.66740114776	0.0293364551688502	0.261812990393838	0.112051182505192	0.910782824289814	0.996896678682774
GPR153	377.639107921312	-0.162615061421324	0.327028991648185	-0.497249679919094	0.619012991851475	0.96723944186978
GPR157	7.3415736221702	0.623201521770381	1.02496636174024	0.608021438588753	0.543173255129309	0.942308354185025
GPR161	228.748517627045	0.488200553139277	0.31596842989033	1.54509282243396	0.122323812869051	0.692140406032681
GPR25	0.84956096048334	1.30615517316385	3.81120748552787	0.342714265262035	0.731813429842457	0.990584016087737
GPR3	164.277469843172	-1.64230722886168	0.473924643886673	-3.46533409909444	0.000529573146747987	0.0998939962731142
GPR37L1	6894.98884333934	-0.0201729334486453	0.402229514616327	-0.0501527926608955	0.960000630177119	0.998236177222877
GPR52	6.53277385133572	1.6360014770302	0.914215578858348	1.78951389022839	0.0735320925164746	0.61940914746603
GPR61	266.693626670397	0.575332867796915	0.371119193779645	1.55026438254908	0.121078072434074	0.690667931836008
GPR88	7.28574228462872	-1.06346914164722	1.16255151882119	-0.914771624680829	0.360311534080413	0.865207386552326
GPR89A	170.87768953784	-0.417346061511769	0.274562530459959	-1.52004011914012	0.128500892830965	0.697625791937188
GPR89B	28.9214055841744	0.244094219864308	0.573891393096105	0.425331731405548	0.670594864990576	0.980134123613094
GPSM2	853.75329931036	0.219454857476325	0.2816804902579	0.779091435389785	0.43592585490966	0.899557022500626
GPX7	178.270386320304	0.163034989949068	0.316904599941869	0.514460787186345	0.606929869266644	0.962539706253709
GREM2	232.210197190219	0.00114767215098503	0.449875188210659	0.00255109012690787	0.997964526782354	0.999701457040367
GRHL3	57.0051736978501	-0.647048763108636	0.698310734021788	-0.926591460770023	0.354138690192504	0.863315686685968
GRIK3	2598.50373941998	-0.278587503269399	0.294629528667158	-0.945551875026477	0.344377200168812	0.856427836845155
GSTM1	596.966081148867	2.14486447899655	1.40051209306182	1.53148586836364	0.125649356382787	0.694991680648252
GSTM2	1343.55080955621	-0.116580191777924	0.306979884930254	-0.379764921093806	0.704119923840359	0.983806686699371
GSTM3	5045.47315131732	0.729756747618348	0.336099727900844	2.17125063497118	0.0299122316658551	0.520733906113347
GSTM4	1698.79561881335	-0.301157431500123	0.233340230398811	-1.29063655669407	0.196829733488966	0.765735786099132
GSTM5	2848.74896522628	-0.604503186598091	0.391835833029885	-1.54274605751023	0.12289240216674	0.692851960424354
GTF2B	1208.64436266112	0.015475646663731	0.218800693206773	0.0707294224571129	0.94361310373746	0.997528898239957
GUK1	8205.28566839509	-0.328668082283769	0.233966949624696	-1.40476286420361	0.160091805277207	0.735369023330781
H3F3A	9.86453714257322	-0.0589587085947589	0.72918055303008	-0.0808561176649027	0.93555637867701	0.996896678682774
H6PD	1447.33901625626	-0.406050351557499	0.451386759359914	-0.899561945798533	0.368353416168978	0.870623313301599
HAO2	0.230188065095769	0.901303265818522	4.80945251914424	0.187402466752888	0.851345088677548	0.996834229464138
HAPLN2	1352.20945214059	-1.14762175317267	0.44237647913758	-2.5942196461484	0.00948058981987212	0.399222664950916
HAX1	3324.43470807842	-0.0725542331848249	0.186376161996301	-0.389289233170629	0.697062200083228	0.983439157451151
HBXIP	3469.48739416663	-0.166750445989446	0.204742308880698	-0.814440585832263	0.415392596026919	0.890619625993603
HCN3	1004.48231255513	-0.12914806003018	0.329879295618159	-0.391500957306732	0.695426981193567	0.983422049255112
HCRTR1	6.79272546243903	0.67268802211502	1.05011030704137	0.640587962621074	0.5217904223965	0.936672678050041
HDAC1	524.366263180176	0.0687428308460423	0.312333027802872	0.220094657710772	0.825797435334521	0.994853736273172
HDGF	11356.1454303539	-0.0552303943508927	0.148165702823504	-0.372760991905688	0.709326337651266	0.986088085025017
HEATR1	638.208429035847	0.70034805886968	0.312306968725842	2.24249898017639	0.0249291411462748	0.50178752801847
HEATR8	47.4257096103269	-0.292656912523756	0.768971832345031	-0.380582097046753	0.703513367807466	0.983806686699371
HEATR8-TTC4	20.8386321712544	-0.239661546572006	0.849716449215468	-0.282048849111115	0.777906053962919	0.994853736273172
HECTD3	2012.5920166251	-0.237451678668855	0.2121647476284	-1.1191853563003	0.263061071341649	0.809027726478919
HENMT1	402.276184626654	0.157554160453565	0.243234924259618	0.647744812687335	0.517150014920197	0.934764663882295
HES2	1.0683165423047	0.141412676882047	3.12593584379839	0.0452385090252566	0.963917199892813	0.998236177222877
HES3	1.1637882476557	0.644934794236254	3.28443834064339	0.196360755583531	0.84432781077017	0.996834229464138
HES4	95.0672787909283	-0.512619200768407	0.482981261385591	-1.06136457405778	0.288524249961506	0.823196112823631
HES5	142.560392446878	0.0159123938027644	0.646220835672372	0.0246237708912744	0.980355058617019	0.998822255647766
HEYL	404.853726588234	0.783361367105411	0.495142096330972	1.58209405524224	0.113628100532205	0.679484094975053
HFE2	2.16737108643944	0.157052977695872	1.97804518976263	0.0793980736682353	0.936716000796268	0.996896678682774
HFM1	213.665901036709	-0.59040283194842	0.533487614434081	-1.10668517126628	0.268430068795158	0.81084352575509
HHAT	81.1672252319051	0.506932442455546	0.427627786273164	1.18545253308615	0.235838571614078	0.796729955555396
HHIPL2	3.32600785477012	1.39839739790038	1.15543096728165	1.2102820830485	0.226170670365069	0.791326600531269
HHLA3	417.757204540301	-0.281826149671657	0.29043512110908	-0.970358366424323	0.33186789352917	0.851403156371026
HIAT1	2101.02024740538	-0.0510211161318894	0.208297047609703	-0.244944019693886	0.806499776861776	0.994853736273172
HIPK1	14490.5139362241	0.292355985312589	0.255678832719728	1.14345009402114	0.252851763995736	0.805961728158169
HIST2H2AB	14.7359631716221	0.463661297036966	0.670361237920056	0.691658871082071	0.489151581468826	0.925245890387065
HIST2H2AC	15.7458421678465	-0.0704635714387205	0.600321747338418	-0.117376343187844	0.906561829873598	0.996896678682774
HIST2H2BA	78.7951969851022	0.458533456860504	0.449932728759526	1.0191155867338	0.308148095227185	0.83566604078789
HIST2H2BC	164.468169191098	0.807069525488707	0.406180314441786	1.98697351100795	0.0469253323514951	0.571036134849343
HIST2H2BE	2721.91433325237	-0.302461285429665	0.35980690456344	-0.840621126480736	0.400560219449372	0.886498019068939
HIST2H2BF	432.098469334522	0.570064895331168	0.380283942411858	1.49905066123926	0.133860489821856	0.700866420115032
HIST2H3D	25.2825366391665	0.447127728232253	0.622475100130709	0.718306207169352	0.472568503741348	0.916660733181152
HIST3H2A	1664.09166537774	0.0759941380088356	0.317886311895829	0.239060743306679	0.811058481573475	0.994853736273172
HIST3H2BB	110.97480441696	0.77451318597951	0.441645620687966	1.75369832666522	0.0794822124293917	0.630427900786527
HIST3H3	3.12893637819806	1.70566418841243	1.32854219483045	1.28386151004418	0.199190416808483	0.768127404569287
HIVEP3	2198.03708045666	0.236329806337635	0.203189912865301	1.16309812335174	0.244789693444365	0.801177755690279
HLX	54.3042252522566	-0.728918366474867	0.375437512271497	-1.9415171437311	0.0521955820327202	0.576016495658865
HMCN1	45.0033058129163	0.208653444936008	0.649906886151629	0.321051291165004	0.74817152184931	0.991558026243864
HMGB4	0.928846489462539	2.2799480733658	2.95046274189354	0.772742540006649	0.439674765300982	0.901170457686249
HMGCL	1041.76249656631	-0.00635044837330091	0.273494983921733	-0.0232196155199623	0.981475091902849	0.999267090860648
HMGCS2	2.15546518929846	-0.502379311533898	1.61899564643311	-0.310303065138386	0.756330500479704	0.991982454810037
HMGN2	9783.17900212362	0.135010839558455	0.242645908663634	0.556410945900648	0.577929957800072	0.952372484641661
HNRNPR	8525.15608398087	0.118623705774046	0.184936636132014	0.641428914546539	0.521244051951911	0.936433193129569
HNRNPU	21180.0425840967	0.114525254421391	0.119394161687187	0.959219888167124	0.337447983405421	0.855360595500122
HNRNPU-AS1	1801.7712337748	-0.185643172806948	0.471189167432245	-0.393988626306105	0.693589436415694	0.98212624830192
HOOK1	2640.75165496885	0.18211473989351	0.25795094237133	0.706005328840199	0.480184823562706	0.921587727247822
HORMAD1	1.34819076774563	-0.324981004635602	4.37460230176354	-0.0742881254610488	0.940781125432734	0.997023788258552
HP1BP3	10604.04421592	0.00395310386944104	0.147095033867664	0.0268744889987074	0.978559840996353	0.998542319091826
HPCA	3707.79546974301	-0.0528587928374806	0.412562265019067	-0.128123188472018	0.898051485534401	0.996896678682774
HPCAL4	23516.8825276119	0.28902042049274	0.311832302170243	0.926845674682382	0.3540066665413	0.863274510951373
HPDL	284.338211493325	-0.417454882873736	0.46250828016485	-0.902588993055314	0.36674407044074	0.869075395190824
HRNR	19.7648533778829	0.806452666910077	0.774639843908209	1.04106788884156	0.297844041400352	0.831005010868423
HS2ST1	2453.22604330388	0.358126622031349	0.193142787291694	1.85420655388228	0.0637096148177556	0.604264924953326
HSD11B1	2818.1553961181	1.01611641810502	0.517513043539442	1.96346049783685	0.0495926901533863	0.573926851109483
HSD17B7	228.094106951366	0.0668670494941271	0.259376976398147	0.257798708361398	0.796562261382793	0.994853736273172
HSD3B1	0.251381463365585	-1.09828845954876	4.77838495450459	-0.229845119220335	0.818212123079575	0.994853736273172
HSD3B2	0.0616804489291727	-0.166462957709754	4.81385672328933	-0.0345799568367728	0.972414684067479	0.998236177222877
HSD3BP4	49.6368426836605	0.586520891456154	0.640486838570608	0.915742301223721	0.359802072582137	0.864709841741889
HSD52	0.43693459117577	-0.85522044459123	4.80194310064746	-0.178098829300147	0.858645361418319	0.996834229464138
HSP90B3P	5.61661758275358	2.28991238805427	1.10825655794177	2.06622949500705	0.0388068150894881	0.553458883294714
HSPA6	3257.79043671467	-0.408420686025549	1.29263661796435	-0.315959396747348	0.752033327252297	0.991558026243864
HSPA7	43.6348610494969	-1.08410130890428	1.20765746463507	-0.897689403370578	0.369351160379434	0.871129960753302
HSPB11	508.617699124179	-0.479190430515465	0.197871244869251	-2.42172848729032	0.0154468869105987	0.446070115603689
HSPB7	748.864812609257	0.0758509334070669	0.456645218295094	0.166104735948533	0.868074527185813	0.996896678682774
HSPG2	298.753024923176	1.4963135568854	0.518512527854357	2.88578091464301	0.00390443846351101	0.305618705682097
HTR1D	9.64001198132334	-0.367869671828211	1.16151600444721	-0.316715112335699	0.751459780705391	0.991558026243864
HTR6	1.33959043912187	-0.193640126016551	2.80210625347883	-0.0691052046210403	0.944905878246383	0.997700761057616
IARS2	3103.38452215123	0.370189631787648	0.327834300877407	1.12919737439579	0.258814581096173	0.807009089648115
IBA57	1120.02845323443	0.0997237047888284	0.271181698299691	0.367737592227263	0.713068907130936	0.986972354804768
ICMT	9396.39653246838	-0.221819993563462	0.250681634583032	-0.884867349506569	0.376228179653965	0.872977189506314
ID3	840.414099015702	-0.177900158899363	0.545376371188998	-0.326197041708125	0.744275279471233	0.991558026243864
IER5	1455.68687984529	-0.439878923127474	0.376302721671408	-1.16894961900271	0.242423930372817	0.800360550002486
IFFO2	5683.51765993012	-0.178290654200749	0.186809114586882	-0.954400188636561	0.339881110812852	0.855438655614124
IFI16	848.271786186821	0.145974547427827	0.343492004347285	0.424972184447823	0.670856951945429	0.980134123613094
IFI44	172.412759854017	-0.260027991717646	0.280898172756105	-0.92570196938739	0.35460088413545	0.863605124677308
IFI44L	460.883564683635	-0.638278893267565	0.489897302333745	-1.30288305370731	0.192614690255932	0.761263401391815
IFI6	2762.98669684987	-0.511324983549348	0.335986520554673	-1.52186159940349	0.128043762813856	0.69672148460896
IGFN1	34.2594376827554	0.485177239765891	0.747701608534914	0.648891528689597	0.516408490661779	0.934420125231772
IGSF21	7377.99467554073	-0.284336327077463	0.172609978063447	-1.6472763061991	0.0995012657133736	0.661376161058013
IGSF3	528.636683512469	-0.293857186701493	0.398205447348522	-0.737953708715339	0.460542579715623	0.91087981433566
IGSF8	12791.4142945588	-0.307548889082022	0.197728689196234	-1.55540852636108	0.119848804741641	0.689518906329473
IGSF9	10.7949829439617	-0.389509336122333	0.795730908648633	-0.489498814095113	0.624488593917489	0.969253600610466
IKBKE	145.22011734588	0.22717686741	0.324100828575356	0.700945037408873	0.483337316405566	0.923265199836822
IL10	4.22968168437368	0.467764167300702	1.58912529398529	0.294353232606108	0.768487999603147	0.993158685886699
IL12RB2	6.98379208960594	-0.205555142463728	1.07750426856719	-0.190769678097948	0.848706045738913	0.996834229464138
IL19	0.342631275625824	-9.97657677102592	4.81385594107347	-2.07247098649179	0.0382215392724175	0.551153278472514
IL20	0.0538872699902013	0.65016576819885	4.81371624359627	0.13506524591344	0.892560288081577	0.996896678682774
IL22RA1	13.6872049812395	1.33576969540425	0.739344486887025	1.80669460460637	0.0708099094182794	0.615996046597373
IL28RA	782.36521290503	-0.0690473234158405	0.260588810502832	-0.264966570447161	0.791035214551587	0.994853736273172
IL6R	290.763657809214	0.0707415972952508	0.426987151174003	0.165676173394788	0.86841179777009	0.996896678682774
ILDR2	510.302541580247	0.432149107192566	0.324088788329574	1.3334281306674	0.182391345981198	0.75662324444549
ILF2	4661.87148210138	0.0699536214235011	0.166016502102888	0.421365469922669	0.673488229599783	0.980429387147495
INADL	8912.1216992301	0.120127535330938	0.242438070382252	0.495497819882551	0.620248760547886	0.967976187047213
INPP5B	1843.90497649114	-0.165967118704013	0.251954996169043	-0.658717315502892	0.510077311689743	0.933096192906686
INSL5	0.928253448800079	-2.28243374953988	3.01062259957533	-0.758126823953901	0.448375062857577	0.904817480065811
INSRR	34.4033850514789	0.970426184475767	0.773152169249791	1.25515548306279	0.209422322378206	0.776386488988958
INTS3	3373.14941879773	-0.0174263005546855	0.240771272310662	-0.0723769924353795	0.942301894142647	0.997043364656395
INTS7	706.154943275623	0.0682348508037092	0.322284246508108	0.211722575779057	0.832323474427864	0.994853736273172
IPO13	4347.41057295033	-0.239819778731536	0.162014744007997	-1.48023428484817	0.13881073376592	0.712276040136502
IPO9	5132.77207366164	0.207924749704199	0.219190329498877	0.948603664128639	0.342822226727304	0.855863443140141
IPP	640.345657495158	0.174568868233159	0.213069555461169	0.819304606213317	0.412612645211808	0.890091890206357
IQCC	338.467387489313	-0.218483607920618	0.282633556799282	-0.7730278399878	0.439505904606892	0.90113852120855
IQGAP3	7.75986421269213	-0.314194194440324	1.12749661834701	-0.27866530979131	0.780501687071923	0.994853736273172
IRF2BP2	9482.38637732857	-0.0362497890117633	0.195345971718003	-0.185567118138953	0.852784241563415	0.996834229464138
IRF6	4712.81213583781	0.658106436816674	0.342345106491362	1.92234801765242	0.0545619817658905	0.578754605780438
ISG15	331.842100062653	-1.21997883429851	0.538004845710494	-2.26759822708919	0.0233537058478675	0.494837155877867
ISG20L2	752.92212710006	0.31854194145618	0.202481243048733	1.57319234443614	0.115674287435756	0.682641668583761
ITGA10	207.520512942871	0.656152738791488	0.480174872109381	1.36648703816809	0.171786146489961	0.745166738376177
ITGB3BP	340.838800944247	-0.14847945148845	0.29273635172167	-0.507212208580169	0.612005929727701	0.964465560797525
ITLN2	5.7351442935082	1.45515558933894	1.58674034548693	0.917072281849866	0.359104764637311	0.86460766171023
ITPKB	9511.65447220534	0.0154897785846511	0.389406337591345	0.039777931403126	0.968270170492686	0.998236177222877
IVL	1.9952394168491	-0.694484734426266	2.30163170873054	-0.301735821500872	0.762853458631588	0.99228548376208
IVNS1ABP	4067.08825327831	0.107691040265632	0.208801027216331	0.515759149757712	0.606022636868122	0.962320595503702
JAK1	8124.83983612103	0.231166418922533	0.298117956025916	0.77541930719006	0.438091930082386	0.900774581688855
JMJD4	562.293764776166	-0.683297418435624	0.363055247693278	-1.88207558705472	0.0598257535057877	0.593415644603493
JTB	6075.49868086763	-0.37036484998998	0.214622763237934	-1.72565502560131	0.0844094936518414	0.637610746589232
JUN	6971.359768722	-0.288031480033307	0.340006628614264	-0.847134896184854	0.396919936391893	0.884287795579354
KANK4	52.5691900895562	-1.0838754569086	0.701328731765116	-1.54545993599988	0.122235052491188	0.692140406032681
KAZN	8082.74199024812	0.275059483292906	0.194278149924562	1.4158024636312	0.156833348085308	0.732845585128757
KCNA10	1.12486150486188	-0.726692505935672	2.92414936182307	-0.248514154380477	0.803736619908177	0.994853736273172
KCNA2	2073.51883906238	0.0766927134852463	0.271719599600192	0.28224947187502	0.777752226605228	0.994853736273172
KCNA3	192.409349502851	1.41088791348042	0.541669916693933	2.60470051962963	0.00919545961404752	0.39605513263604
KCNAB2	7825.25277809726	-0.243011558148677	0.178246128236776	-1.36334831254157	0.172772762598952	0.746207452570667
KCNC4	2161.69613231952	-0.202602512224247	0.199232780246149	-1.01691354190778	0.30919456065167	0.836477858002676
KCND3	1632.77594895944	1.2433244028756	0.455435238940417	2.7299697005621	0.0063340146792761	0.366296006543199
KCNH1	2216.36188889642	0.486640681025911	0.319677980696524	1.52228401832871	0.127937930766904	0.69672148460896
KCNJ10	6306.90771978929	0.210753370669825	0.318261729823823	0.662201423923917	0.507842141772305	0.933096192906686
KCNJ9	8349.05561708888	0.393056951834739	0.278583574331203	1.41091215725246	0.158270517009525	0.732845585128757
KCNK1	10747.784416718	-0.109401371128675	0.16772402277115	-0.652270135912174	0.51422692192157	0.934047429754815
KCNK2	68.1230625305806	0.748046380326139	0.711828850651869	1.05087954729722	0.293313915044884	0.827337078494628
KCNN3	1727.88153660402	0.566732953176825	0.390936945789216	1.44967867396804	0.14714814543688	0.72075539276434
KCNQ4	376.137941401299	-0.0518737427798387	0.299917055511621	-0.172960296277078	0.862682636186483	0.996896678682774
KCNT2	89.1231269446305	0.54015901217132	0.482134136088124	1.12035006804121	0.262564613931431	0.808708655904722
KCTD3	4433.07076369343	0.154543609946295	0.192847736620561	0.801376322348906	0.422913818342191	0.894609238522146
KDM1A	3339.91885902288	0.096396709278834	0.181980710925295	0.529708389360044	0.596314130403969	0.959626759503588
KDM4A	2517.2040685763	0.155792943691411	0.250114732453121	0.622885913850001	0.533359495252346	0.939174586335109
KDM5B	2682.59778964867	0.156308253174012	0.189534634499628	0.824694935501717	0.409544807703839	0.889734409216475
KDM5B-AS1	52.1035633186319	-0.991735561321436	0.510199952589235	-1.94381743135889	0.0519174709495731	0.575866738877575
KHDRBS1	9206.7256702971	0.0762353252567401	0.215961433941392	0.353004348347812	0.724085180626068	0.988611942538538
KIAA0040	281.323828415885	0.688613159396587	0.494292269169403	1.39312953559585	0.163580623090062	0.739036404258694
KIAA0090	3246.55344941513	0.365685536436851	0.282508681265204	1.29442229810122	0.195519592658578	0.763848268876603
KIAA0319L	4735.28311077894	0.143075669696557	0.168680333915285	0.848205990441144	0.396323261665508	0.884175953317836
KIAA0494	6706.35729427354	0.106784985749845	0.179420469879773	0.595166124698035	0.551732431548322	0.945316675761606
KIAA0754	208.859329926631	1.10067455899415	0.377654493547574	2.91450142339032	0.00356257184175625	0.294257387394673
KIAA0907	3603.50215552312	0.26057310132781	0.267846743944637	0.972844013297654	0.330630834101848	0.850626955778147
KIAA1107	4627.92800994064	0.216978227222538	0.207423595003741	1.04606338164482	0.295531770329906	0.829271107505897
KIAA1324	266.857438799927	0.0610766587811968	0.32006242760196	0.190827330901688	0.84866087518141	0.996834229464138
KIAA1383	147.828858070949	0.0185591360933948	0.470469742370801	0.0394480971292037	0.968533133765534	0.998236177222877
KIAA1522	572.6667550861	-0.268758053872482	0.335773863790748	-0.800413858417431	0.423471054288533	0.895165972313128
KIAA1614	1133.05095659664	0.0387254043019235	0.256403115324487	0.151033283089853	0.879949460933747	0.996896678682774
KIAA1751	152.290952842327	0.284392063299912	0.449019512096958	0.633362372097769	0.526497031139904	0.938513005261551
KIAA1804	783.157774388385	0.0504164401051948	0.282640964299329	0.178376266972404	0.858427486607411	0.996834229464138
KIAA2013	1850.38466375556	-0.207785514104467	0.141427409198865	-1.46920257736104	0.14177785144772	0.717143301510206
KIF14	6.35328187121863	0.160729881174668	0.97591081822591	0.16469730447999	0.869182238721947	0.996896678682774
KIF17	45.9993499496919	-0.225079880817326	0.440951835689599	-0.51044096565632	0.609742563164551	0.963203411492704
KIF1B	33872.9896560177	0.361170095112739	0.227648213734714	1.58652725267426	0.11261975504977	0.678328711167493
KIF21B	1342.29656124649	0.0193576643553261	0.233376923954788	0.0829459229614157	0.933894538580837	0.996896678682774
KIF26B	611.448267743651	0.901167134615873	0.326989056169559	2.75595503156099	0.00585210419661657	0.360428729566182
KIF2C	104.511768005584	-0.458688309533905	0.2673018845069	-1.7159935493162	0.0861632230799745	0.639769436876047
KIFAP3	6873.7956122689	0.129365039026787	0.200755600715355	0.644390684821834	0.519322123501532	0.935561285976638
KIRREL	71.4686526668272	0.702460276000015	0.410254180453991	1.71225622910818	0.0868494592359119	0.64019403921422
KISS1	47.1685155916931	-0.323514887194183	0.498012741265257	-0.649611667308466	0.515943094717758	0.934420125231772
KLF17	2.40256604710385	3.2031320021111	1.66482302591457	1.92400750845662	0.054353642321712	0.578754605780438
KLHDC7A	61.5952228819089	0.74273206990458	0.670666400159345	1.10745382462594	0.26809776575755	0.81080304165849
KLHDC8A	2071.73220886763	0.792547200727979	0.261981829670846	3.02519912057922	0.00248469486208395	0.258361687666365
KLHDC9	708.360730893454	-0.23477040833616	0.254954162241221	-0.920833793307658	0.357137208814997	0.864071128733938
KLHL12	2423.95801985945	0.125613244319583	0.16343002402724	0.768605677367132	0.442127434133106	0.901601494868563
KLHL17	452.944908122198	-0.552001417125514	0.417392672731263	-1.32249905949096	0.186002022338718	0.75756141783142
KLHL20	909.146972184436	0.325067811076241	0.236860965241273	1.37239925010488	0.169939183447834	0.743484838429845
KLHL21	3911.95165472917	0.0550777612594721	0.25525739973456	0.215773416624736	0.829164370665967	0.994853736273172
KMO	6.35735392055505	-0.779768929171344	1.21558862592486	-0.641474354515344	0.521214537777529	0.936433193129569
KNCN	0.507413644500486	0.0414126030758145	4.74561477961669	0.00872649909421419	0.993037349472691	0.999701457040367
KPNA6	5170.52049400036	0.519463812629361	0.259179160256064	2.00426535882028	0.0450416425653066	0.565043424574189
KPRP	0.190250711252912	-1.24097897079294	4.80160340896222	-0.25845095171264	0.796058898097154	0.994853736273172
KRTCAP2	1692.48196684257	-0.796976967972128	0.331107738586505	-2.40700193651291	0.0160840845764607	0.448065669932122
KTI12	457.396962297028	-0.0198697976492434	0.21501063722326	-0.0924130913049257	0.926369838580748	0.996896678682774
L1TD1	11.5431363304882	0.331938929833175	0.949594293789602	0.349558682064618	0.726669923808507	0.989328805820993
LAD1	0.68677733762898	-1.13021770403764	4.80221368871021	-0.235353480144946	0.813934389463195	0.994853736273172
LAMB3	119.642183418897	0.0256582149155263	0.339515526814573	0.0755730235852793	0.93975879913156	0.997023788258552
LAMC1	1444.92390051096	0.410082856649795	0.196113293924071	2.09105078214925	0.0365235120108047	0.543654072184107
LAMC2	842.46118075773	0.360261764208242	0.397805754142908	0.90562230550044	0.365135798452394	0.867935735083159
LAMTOR2	1293.29534775625	-0.298236045027059	0.221719535722871	-1.3451049500655	0.178591344899025	0.751833575621933
LAPTM5	967.159933862666	-0.596397554440439	0.745964524528341	-0.799498548295617	0.424001388083398	0.895268570020374
LAX1	2.30709503339825	1.67904701491664	1.93103442876645	0.869506514179149	0.384570146601436	0.877555873135129
LBR	714.172464322337	0.0132520792254359	0.236460937370029	0.0560434183033716	0.955307218688282	0.998236177222877
LCE1A	0.141320779921559	-0.875036140372034	4.80499356660579	-0.182109742342517	0.855496603294584	0.996834229464138
LCE1C	3.51912786588695	-0.0885873070897124	1.54625278763069	-0.057291607037588	0.954312905987011	0.998236177222877
LCE1D	0.939733638830687	0.540962178761294	2.9259237046421	0.184885948291487	0.853318492623445	0.996834229464138
LCE1E	1.63289076362199	1.23592137520031	2.18521611973157	0.565583131133102	0.571677197796819	0.952065158520467
LCE5A	1.42486326425059	2.66381637554265	2.95676267884296	0.900923295130691	0.367629104423248	0.870222233310992
LCK	5.4189357277958	-1.23834978468561	1.1326294621596	-1.09334060790228	0.274244279778483	0.815613278192883
LDLRAD2	12.3335273994255	-1.14865912599078	0.909839746759523	-1.26248510254892	0.20677428356921	0.774209810835456
LDLRAP1	4635.29015982861	-0.237129214607036	0.427435541034793	-0.554771870474228	0.579050709904812	0.953061020332278
LEFTY1	67.5735668732959	-0.250563832555673	0.550400435977092	-0.455239160759134	0.648937190116766	0.974672123123091
LEFTY2	11.6113433825867	0.613437351111432	0.962764155866301	0.637162639856961	0.52401891019399	0.937602030344167
LEMD1	137.682459616761	-0.218771912622562	0.586769068532493	-0.372841590252379	0.709266346541386	0.98606901388289
LENEP	5.25804480363589	0.453984282765835	1.12931653401376	0.401999146468093	0.687684654431484	0.981053937067873
LEPR	594.156344975723	0.620318726695317	0.406802126111432	1.52486598982376	0.127292526333181	0.696432281427491
LEPRE1	716.729142406472	-0.304694937910299	0.321701974138513	-0.947134187554311	0.343570405860668	0.856290557704614
LEPROT	1825.42635763091	0.151092772047341	0.272708093304087	0.554045793862315	0.579547505960354	0.953490558116186
LGALS8	2290.89640969715	-0.179155155347241	0.168837171447404	-1.06111203955494	0.288638987031188	0.823288770162363
LGALS8-AS1	2.99587954354389	0.289999099642508	1.30005518697768	0.223066760970884	0.823483547482613	0.994853736273172
LGR6	805.71954550284	-0.369618594045698	0.437394403360051	-0.845046464258114	0.398084897131142	0.885060374104822
LHX4	53.6885327567536	0.936319222126149	0.6401910192805	1.46256225708768	0.143587197211924	0.718202803819592
LHX9	0.112658577290939	0.823398719680198	4.81349782733979	0.171060370070896	0.864176296614821	0.996896678682774
LIN28A	2.46547667558564	3.12635071719344	2.31834618352672	1.34852626385485	0.177489178682571	0.74988916845451
LIN9	440.942489731899	0.270981304412959	0.235334637291759	1.15147225045757	0.249538004998754	0.804951991155751
LINC00115	248.787839003376	0.217212774518232	0.470986643277933	0.461186697368938	0.644664664817467	0.974026340011657
LINC00184	20.7600265970267	-0.855417269471232	0.648928022706592	-1.31820053925765	0.187436525062148	0.758649387096473
LINC00260	26.2281817834263	0.859369509563026	0.775813779979174	1.10770075466576	0.267991073352159	0.81080304165849
LINC00272	1.20470487146113	3.12965913328508	2.86918762419724	1.0907823200167	0.275368677821293	0.816518097551172
LINC00303	0.323557400434647	0.499503770108291	4.7825909949612	0.104442083932026	0.916818527129203	0.996896678682774
LINC00339	417.065967760257	0.154044940126388	0.37112041227064	0.415080752858322	0.678082788830116	0.980748765613493
LINC00466	0.348650993704493	1.30084505848739	4.79022488989649	0.271562418965155	0.785958499118278	0.994853736273172
LINC00467	43.9909694737342	0.392992018498442	0.4752934520221	0.826840800828388	0.408327300872394	0.888860832179657
LINC00538	5.64761920265867	1.98772098380192	1.40855073582818	1.41118167293648	0.158191052656026	0.732845585128757
LINGO4	1116.54928770215	0.407216899461848	0.339163515605242	1.20065066177641	0.22988674020149	0.794056944396002
LIX1L	371.028575794349	0.353173305491097	0.307640479923301	1.14800661336619	0.250965833712407	0.805614292716031
LMNA	2367.65903567038	-0.394449006219409	0.244193238503668	-1.61531502115479	0.106242492348959	0.66992318497106
LMO4	3081.0900297275	-0.185586744511836	0.23624057914097	-0.785583684169231	0.432111426192055	0.897866199259029
LMOD1	1266.15009436081	0.537077804717574	0.458648120934663	1.17100186439897	0.241598027745506	0.800252675567908
LMX1A	21.605824778717	0.00447112856426977	1.0694546638737	0.00418075559002641	0.996664249379671	0.999701457040367
LOC100128071	104.963003039679	-0.864822269840953	0.606247050934487	-1.42651789977022	0.153718903832228	0.72883430695563
LOC100128787	0.181462964020668	-6.36529317485898	4.80309070678535	-1.32524942030903	0.185088438844794	0.757150176185088
LOC100129046	1.94440191338262	1.24616607168199	2.25075277788239	0.553666348400305	0.579807209629201	0.953653910471609
LOC100129138	10.0255994169694	0.223866806188499	0.832373951026723	0.268949798239556	0.787968314822813	0.994853736273172
LOC100129196	29.2098850425932	-0.910742032700233	0.898190721458684	-1.01397399343111	0.310595161926028	0.836813411481787
LOC100129269	17.1525811365945	-1.4043556031552	0.695235242527838	-2.01997182716032	0.0433863099069095	0.562489513330989
LOC100129534	617.183625455613	0.188517565002561	0.51679046600127	0.364785299661658	0.715271679244818	0.9872245969134
LOC100129620	5.93183451499038	0.567717856784012	1.38792717488919	0.409040090182929	0.68251024065626	0.980802276289607
LOC100129924	16.3296392091946	0.738543901176643	0.643155739271394	1.14831269641364	0.250839499633999	0.805614292716031
LOC100130000	74.278957833589	0.263749553201993	0.396846517055541	0.664613501357957	0.506297731459557	0.932354360300999
LOC100130093	327.10006758943	0.3479915564732	0.307757514017116	1.13073293298648	0.258167515582602	0.807009089648115
LOC100130197	2.92306461459143	0.157512087737387	1.54884722178232	0.101696336166799	0.918997710385041	0.996896678682774
LOC100130331	2.00699499890712	-0.112293961283076	1.94614172270866	-0.0577008138578851	0.953986945413265	0.998236177222877
LOC100130417	8.91454553723034	-2.39039613691313	1.22487281909933	-1.95154639701355	0.0509920825837551	0.573926851109483
LOC100130557	298.018766153769	0.0460742601751283	0.325080266051248	0.141731950495773	0.887291736844509	0.996896678682774
LOC100131060	68.5174499540779	0.434236253415365	0.393495441782291	1.10353566345913	0.269794612936476	0.811283229748085
LOC100131234	3.60753142504752	-0.299493248721237	1.46808729105537	-0.204002344101718	0.838351667103643	0.995557204011069
LOC100131564	197.320108548773	0.367252958284737	0.408091185952593	0.899928670175689	0.368158211540211	0.870459501600122
LOC100131825	226.490468822243	-0.299112448437881	0.482032876644097	-0.620522920594743	0.534913568611222	0.939677887735797
LOC100132111	41.9404236719171	0.699744273211344	0.421734317715099	1.65920638614962	0.0970742111968146	0.657139637051048
LOC100132774	43.8982054988907	-0.115522510312399	0.355626535632484	-0.324842211526598	0.745300495330179	0.991558026243864
LOC100133331	43.3436969597987	-0.62098371287891	0.717874324959311	-0.865031233585499	0.387021646015205	0.879726002835628
LOC100133445	14.1551431056697	0.22950519047773	0.96717972685299	0.237293218732463	0.812429322558914	0.994853736273172
LOC100133612	4.36644387754035	-0.949626368384585	1.59927046026784	-0.593787224848476	0.552654434649838	0.945797141213303
LOC100286793	72.1084376035314	-0.191045478378171	0.321044367108004	-0.595075005050316	0.551793335487587	0.945316675761606
LOC100287722	29.1693175255337	0.577133058393795	0.577247982224679	0.99980091081403	0.317406864962934	0.841860645955207
LOC100287814	0.310919936843253	-0.7359192074822	4.79675757992135	-0.15342013750344	0.878066965445636	0.996896678682774
LOC100288069	201.435840675085	0.255474254799359	0.447639213723449	0.57071464466737	0.568193090078511	0.950852293150772
LOC100288079	1.12980753411087	-0.884686903311128	2.82569466696166	-0.313086517681824	0.754214931888831	0.991628837521656
LOC100289178	13.1059367489713	0.403483576409103	0.621610270174122	0.649094128216514	0.516277536931422	0.934420125231772
LOC100289211	0.514674668214642	-6.04843474554642	4.74682014720097	-1.27420769230386	0.202589819778437	0.771999739828307
LOC100302401	26.4709363565682	0.0392539437188538	0.46140276532537	0.0850752242266534	0.932201587084931	0.996896678682774
LOC100505633	1.74458264430111	1.26070706392492	4.31613470922322	0.292091685931604	0.770216523310276	0.993500275813248
LOC100505666	26.3117809945289	-0.103470590693888	0.713110650502841	-0.145097525357288	0.884633872092587	0.996896678682774
LOC100505768	3.67197238921188	0.275044139483791	1.20094735604068	0.229022644581661	0.818851315997817	0.994853736273172
LOC100505795	1.51693520461594	1.86289160324601	2.67972591628185	0.695179903260702	0.486942565098597	0.924492283832755
LOC100505918	0.2111598754438	1.15491434246705	4.80817856181903	0.240197889412436	0.810176849799913	0.994853736273172
LOC100506023	101.791973484207	0.28772221346239	0.224676843470872	1.28060466320238	0.200332561254869	0.770176236756495
LOC100506046	64.0995421861969	0.167961408401121	0.35133772033468	0.478062555427077	0.632605682092814	0.970656617713528
LOC100506343	85.8241916167937	0.110716321997112	0.361548467229003	0.306228160350587	0.75943093279618	0.991982454810037
LOC100506730	597.919288116175	-0.212841447066405	0.19981452504393	-1.06519507037645	0.286787663957958	0.821273652176814
LOC100506795	71.1664564068188	0.434451106006165	0.556112883682223	0.781228269932371	0.434668249526358	0.89886272657998
LOC100506801	18.5241941003503	0.144099081817856	1.8036946956249	0.0798910603703539	0.936323899894533	0.996896678682774
LOC100506810	5.79945364454013	0.968551913591311	1.24492180352685	0.778002209333481	0.436567710751797	0.899821831523434
LOC100506963	48.3378032985984	0.0817590626270532	0.431189526254621	0.189612821390225	0.849612539465117	0.996834229464138
LOC100507178	37.3519581162446	-0.59535986935292	0.543502896539122	-1.09541250496365	0.273335958106272	0.814912797763171
LOC100507423	22.5694182353533	1.12670676836248	0.607987890562309	1.85317304152296	0.063857560347015	0.604264924953326
LOC100507564	17.9230701203536	-0.516867776389825	0.654426779357175	-0.789802301332365	0.429643234859496	0.897866199259029
LOC100507634	21.7011540888402	-0.358463588341713	0.572668362292503	-0.62595319026655	0.531345644821527	0.938513005261551
LOC100527964	280.787039347665	0.0717275513873051	0.539349957501652	0.132988888549389	0.894202168094692	0.996896678682774
LOC115110	22.4153418849142	-0.193208006516218	0.788436246026449	-0.245052161782193	0.806416043070952	0.994853736273172
LOC127841	1.54380932404406	-3.17262871662465	2.05593729141625	-1.54315441909182	0.122793313611336	0.692851960424354
LOC148413	679.495869726129	-0.530480491294474	0.267609281333997	-1.98229481671973	0.0474462538195701	0.571036134849343
LOC148696	181.422554670718	1.7589357484299	0.534259683043198	3.29228613772766	0.00099376447098333	0.144062046779964
LOC148709	24.8377142974585	-0.398463893256811	0.366194596228937	-1.08812062591907	0.276541859269997	0.81676772115443
LOC148824	10.0229500551356	0.248229276734768	0.953814968389506	0.260248879459186	0.794671802472942	0.994853736273172
LOC149134	108.373109232028	-0.502432503242585	0.492199033638773	-1.02079132404661	0.307353315772523	0.835371539212474
LOC149373	62.3552117437398	-0.0135104132722665	0.63329946333457	-0.0213333723687825	0.982979722591167	0.999317160625457
LOC254099	0.322278876946624	0.522357472524568	4.81295156394516	0.108531628790462	0.913573992541524	0.996896678682774
LOC255654	1.7048419090613	4.56144590214576	3.83939546004238	1.18806357657552	0.234808362949388	0.796521062058655
LOC284576	18.9644357352544	-0.920446290433857	0.71044939031228	-1.295583194222	0.195119122147765	0.763846575754358
LOC284578	179.156151434149	-0.305695763205075	0.356896749858335	-0.856538377910184	0.391700054240138	0.88157728192619
LOC284581	204.469066149987	-0.00977766293889266	1.39386866677514	-0.00701476629180159	0.994403072179456	0.999701457040367
LOC284632	54.5204600597073	0.25609412385282	0.641776729806945	0.39903927948565	0.689864262008075	0.981550883519476
LOC284648	7.93241613443958	-1.45601168226324	0.921629890329116	-1.57982254866245	0.11414751023266	0.680424601259318
LOC284661	0.58746475093827	-1.32669313594122	4.51363011622314	-0.293930406741293	0.768811082637568	0.993174811824663
LOC339442	2.80714351597286	1.55662105261529	1.76789833687065	0.880492401712795	0.378592619581263	0.874610662158521
LOC339505	14.9822400498075	-0.774903636315486	0.8570547375607	-0.904147194286532	0.365917356239393	0.868699479224504
LOC339524	96.9491180074651	0.276540522560768	0.367826442442327	0.751823389108649	0.452157274495986	0.906826051525099
LOC339529	9.62865925813646	0.910676038762623	0.97916742628765	0.930051403175552	0.35234447056229	0.862232899534776
LOC339535	7.45159050102456	1.1063410998934	1.34877492952576	0.820256275287085	0.412070026973625	0.889770814365857
LOC375010	20.9272460064343	1.90844202261378	0.726877719575993	2.62553380192616	0.00865132185435977	0.395769283648389
LOC388588	23.3936887929205	-0.773033345394423	0.688186063080079	-1.12329119531221	0.261313841995992	0.808145879614676
LOC388630	850.086268761145	0.549960832987815	0.304964049734649	1.80336283396793	0.0713312505120067	0.616735329020288
LOC388692	213.147742130188	-0.217808140772976	0.336277714740348	-0.647703166833858	0.517176955596404	0.934764663882295
LOC400752	82.6636670506589	-0.449039863571281	0.518238001908675	-0.866474210531576	0.386230163079215	0.879214840846192
LOC400794	0.190047823288887	-0.727792687332586	4.76546108681043	-0.152722406934962	0.878617189872342	0.996896678682774
LOC401980	1.41168607340859	-0.625167389765022	2.25042738556886	-0.27779940547026	0.781166347592409	0.994853736273172
LOC402779	1.09354746285876	5.09142399587126	4.01394862348383	1.26843277616549	0.204643443023117	0.772695695066166
LOC440563	0.480201626903496	0.779747400574603	4.66210914922025	0.167252068884964	0.867171716310313	0.996896678682774
LOC440600	59.7026707688502	-0.164823023910125	0.44827843725901	-0.367680018066299	0.713111841714173	0.986972354804768
LOC440700	3.11057193801818	0.417909477516477	1.31723125395825	0.317263560411787	0.751043624731871	0.991558026243864
LOC641515	4.86471654676043	-0.481079286622176	1.01497452956753	-0.473981634620092	0.635513003690406	0.97080875330771
LOC643723	38.8900956766881	0.250333909831137	0.480451090490684	0.521039320725594	0.60233937995397	0.960775443617712
LOC643837	558.095275876991	0.648710388472322	0.353612728479103	1.83452216571061	0.0665765205839061	0.60808029216663
LOC644242	181.893321904951	-0.72669063682336	0.377921624221039	-1.92286069451885	0.0544975471708732	0.578754605780438
LOC644961	121.694812164956	0.402451815495009	0.334899259923988	1.20171007719262	0.229475875458076	0.793967503816256
LOC645166	115.905985858027	0.0874516112463574	0.348851411244834	0.250684412983444	0.802058112594918	0.994853736273172
LOC645676	146.574231192792	-0.265686965662787	0.332377694123044	-0.799352574978848	0.424086001418193	0.895268570020374
LOC646268	0.141320779921559	-0.875036140372034	4.80499356660579	-0.182109742342517	0.855496603294584	0.996834229464138
LOC646471	395.947225578792	0.502102531593998	0.400695338175924	1.25307804647718	0.210177304691151	0.777043435629498
LOC646626	7.10267161297021	-1.23939855742495	0.826936760901147	-1.4987827558595	0.133929999559938	0.700866420115032
LOC646627	0.530313320178131	-0.0570993682795615	4.71597231368576	-0.0121076555334854	0.990339724608087	0.999701457040367
LOC648740	72.1338839576025	-0.354217998512682	0.759701393871913	-0.466259508498946	0.64102975836635	0.972543368274735
LOC653160	144.030090595356	-0.539484114100817	0.581593601368501	-0.927596371128225	0.35361698080828	0.862984180144806
LOC653513	185.309982609305	0.238451234078074	0.379178591806263	0.628862597284786	0.529439014627514	0.938513005261551
LOC653566	13.2715172583097	0.167379161911793	0.579199673929243	0.28898352234266	0.77259398712399	0.994490960994201
LOC728431	93.2208327710676	-0.6392083339822	0.402193457849199	-1.58930564758681	0.11199140433048	0.677235267838419
LOC728463	8.7399021677403	-0.426748148428954	0.773240792596913	-0.55189554471865	0.581019921018288	0.953653910471609
LOC728716	0.315060115622721	0.956880596918778	4.80918389536734	0.198969433845218	0.842286654778459	0.996834229464138
LOC728855	13.804310257092	2.39676372565211	1.58776700868337	1.50951853297392	0.13116632280984	0.699233061670678
LOC728875	3.44399537366168	-2.83509431287744	2.06243490186411	-1.37463456922445	0.16924476567258	0.742710178140998
LOC728989	58.2450645928754	0.721269975534731	0.533928393141707	1.35087398385143	0.176735803355569	0.749456032686659
LOC729041	107.560906183035	-0.17540505285282	0.600286148943526	-0.292202399075048	0.770131877444984	0.993500275813248
LOC729059	2.69278844652078	3.1092876095627	1.95480364102002	1.59058820247555	0.111702281240523	0.677235267838419
LOC729737	140.397353961512	-0.200683334677418	0.914146953766286	-0.219530715330399	0.826236655986098	0.994853736273172
LOC729970	318.649051737726	-0.0274354127282521	0.324636421206268	-0.0845111975615948	0.932650000325277	0.996896678682774
LOC729987	0.297915346661467	1.2679307985881	4.80140496450692	0.264074954718658	0.791722162306898	0.994853736273172
LOC730102	215.13685193825	-0.168701114119496	0.407499424123655	-0.413991049146377	0.678880662051305	0.980802276289607
LOC730227	3.58428302596378	1.55557915719041	1.61905741982893	0.960793075118221	0.33665622115103	0.854895046063809
LOC731275	223.669730031373	0.348291483558545	0.425074744492091	0.819365271805805	0.412578042554906	0.890091890206357
LOR	0.506403805649909	6.18892795325745	4.73746683051271	1.30637916309963	0.191423648215231	0.760704464834777
LPAR3	13.1356649191187	0.589054882580356	1.0135109387778	0.581202293969027	0.561104121791194	0.947099313692701
LPGAT1	5310.65118998231	0.285843282732099	0.290078726041849	0.985398986793883	0.324428127151817	0.846625724372558
LPHN2	691.503795786239	0.384007512718515	0.277352633030285	1.38454612282907	0.166191295544765	0.74078227051768
LPPR4	1891.04920369348	0.649579750158958	0.453847456291454	1.43127330814389	0.152351900656688	0.728131350277441
LPPR5	201.163623727666	0.165656687703085	0.403456296909182	0.41059388333298	0.681370349572423	0.980802276289607
LRIF1	1131.11848538478	0.0450730457496696	0.270191143520422	0.166819108733158	0.86751238277575	0.996896678682774
LRIG2	645.711829366091	0.594415581134989	0.337690741758946	1.76023653488049	0.0783677097891115	0.627970052089292
LRP8	3205.32424538072	0.539977146247397	0.256360575885918	2.10631897818676	0.0351766538704134	0.539848263474866
LRRC38	686.83060235047	-0.828686009762719	0.472015269974692	-1.75563390101162	0.0791509397743292	0.630383994315772
LRRC39	82.0278965981362	-0.0154442483882597	0.480754879783194	-0.0321249955803352	0.974372370104257	0.998236177222877
LRRC40	1391.48826355934	-0.0505414614094974	0.206949512201259	-0.244221215464117	0.807059496889993	0.994853736273172
LRRC41	3196.86159071987	-0.0863772017045973	0.223970309353648	-0.385663626370263	0.699745804593987	0.983602720203855
LRRC42	521.041770922341	0.16386903845489	0.196850792573597	0.832453028573018	0.405153280692659	0.888161342615015
LRRC47	5020.12589986103	-0.135508013377081	0.161416009362816	-0.83949549931258	0.401191313744761	0.886498019068939
LRRC52	0.846733975212196	5.1874962355049	3.78369235231971	1.3710142771847	0.17037050542643	0.743484838429845
LRRC7	90.3666477101412	0.150325105350297	0.514530656585909	0.292159667118294	0.770164547888831	0.993500275813248
LRRC71	13.7813456475894	-0.797898388941082	0.877391071705646	-0.909398801369119	0.363139654289792	0.866633106610122
LRRC8B	894.810476101624	0.167175060778519	0.322082239356763	0.519044642487547	0.603729610297578	0.96125806899592
LRRC8C	355.97752886633	0.125507681650138	0.355381343218518	0.353163394885828	0.723965948600723	0.988611942538538
LRRC8D	1554.36340644796	-0.114730812946701	0.203358483723068	-0.564180116050337	0.572631558597362	0.952065158520467
LRRIQ3	13.0353294068393	0.738008210759138	0.736529836025426	1.00200721635622	0.316340107550386	0.840549587518544
LRRN2	1268.17207344398	-0.149248640036406	0.313283142443023	-0.476401758717515	0.633788181955759	0.97080090576358
LSM10	1178.6421595347	-0.289705984376445	0.21004233792353	-1.37927423223559	0.167810218160552	0.741726703784314
LURAP1	527.44820424914	0.550707536076113	0.303386992764832	1.81519824253965	0.0694934496958215	0.614197212659617
LUZP1	2503.68152411279	0.0955769841339902	0.290903247758293	0.32855248221018	0.742493969409636	0.991558026243864
LY9	3.23835719693747	-0.42631001116615	1.88781660545019	-0.225821729682522	0.821340075742417	0.994853736273172
LYPLA2	1583.83623423775	-0.393811645457787	0.219952338113159	-1.79044082384422	0.0733830724147005	0.61940914746603
LYPLAL1	750.812166210553	0.0938920778209544	0.222662776839938	0.421678374596258	0.6732597911368	0.980429387147495
LYSMD1	1389.25065138752	0.280273812892416	0.185605514224576	1.51005111062215	0.131030382993127	0.699113034948308
LYST	3509.81680190388	0.372690189732588	0.252372106278273	1.47674873910847	0.139743002001676	0.713413311400711
LZIC	936.659655038547	0.321205360801342	0.284549967074765	1.12881882961858	0.258974267732108	0.807045909096046
MAB21L3	252.62043072752	0.718630955278738	0.420533839616311	1.70885405068568	0.087477987721951	0.64019403921422
MACF1	14780.1824972945	0.440926383709413	0.234292258961383	1.88195028578425	0.0598427659196351	0.593415644603493
MAD2L2	1471.11165126531	-0.2007056303921	0.226003307942335	-0.888065012054204	0.3745057816636	0.871923763492988
MAEL	111.976599722142	-0.466099416396105	0.395277114293361	-1.17917126881821	0.238329984223437	0.798490950755479
MAGI3	1567.39513025726	0.330145658882275	0.198598156987324	1.66238027527792	0.0964365512701509	0.656226535684785
MAGOH	632.312020614961	-0.450567416513118	0.250711796974122	-1.79715283425465	0.0723113599553107	0.61937541746888
MAN1A2	1433.24244993194	1.02128027859615	0.379037202700594	2.69440643641218	0.00705141209711414	0.373795004451498
MAN1C1	2383.18108373151	0.0629839682954632	0.219327481609345	0.287168611216933	0.773983219172456	0.994768284059435
MANEAL	1382.01112287207	-0.210474473922125	0.256909437215256	-0.819255517444362	0.412640645897753	0.890091890206357
MAP1LC3C	11.3693465320273	0.242005227116401	0.814336293556139	0.29718094235931	0.76632837077557	0.993067742153255
MAP3K6	1141.11423463892	-0.460153635249696	0.341502764635939	-1.34743751120213	0.177839366302503	0.750298336152512
MAP7D1	10642.9420277034	-0.282610694645021	0.156695015661542	-1.80357169276816	0.0712984770208202	0.616735329020288
MAPKAPK2	3439.5134256096	-0.287164122619983	0.200497892721054	-1.43225506623905	0.152070837532673	0.727740747321189
1-Mar	537.399922117041	-0.0379993586622935	0.198857472827083	-0.191088411826172	0.848456326375838	0.996834229464138
2-Mar	195.312852235549	0.161888112092021	0.315055119060515	0.513840602161192	0.607363438299262	0.962734229689961
MARCKSL1	10840.0290661835	-0.334562134714535	0.201280243915384	-1.66217075360451	0.0964785422947175	0.656226535684785
MARK1	1682.97027876847	-0.0665447141257903	0.157548730797301	-0.422375437675886	0.672751003260229	0.980429387147495
MASP2	1120.96808633287	-0.0460825344309958	0.310620214011381	-0.148356521412053	0.882061411180899	0.996896678682774
MAST2	2723.02139867501	-0.125870481840282	0.19150517121388	-0.657269362714518	0.511007732481773	0.933224564404282
MATN1	11.9827437095122	-0.215093377222444	0.671326178866195	-0.320400699382401	0.748664595439459	0.991558026243864
MCL1	7150.58690754623	0.157182276611277	0.232715138206665	0.675427811970229	0.499404000544514	0.928543453945206
MCOLN2	1.32076632790005	-8.14777785703195	2.94850525252478	-2.76335877307835	0.00572098439650325	0.354401678748501
MCOLN3	3.62553853252223	-1.37414037177013	1.7682566340623	-0.777115914794137	0.437090385262294	0.900289591140487
MDM4	2781.86478422386	-0.261679265217008	0.334086741896199	-0.783267434474582	0.433470082495396	0.897866199259029
MDS2	0.506224723036263	-2.5068315404678	4.75752845976923	-0.526918874299157	0.598249926254643	0.959626759503588
MEAF6	4641.36700442024	-0.24597179894363	0.195262704719731	-1.25969677259507	0.207778770099631	0.774762133127409
MECR	920.22148850298	-0.0491545245446345	0.250539721020972	-0.196194536915445	0.844457903875398	0.996834229464138
MED18	478.571191809713	-0.601869209096689	0.315426718269581	-1.90811105792978	0.0563768637983218	0.583069356862553
MED8	1307.2172308515	-0.0451736613664059	0.198918568526947	-0.227096252003675	0.820348898388225	0.994853736273172
MEF2D	12105.3847623059	0.0255288279014811	0.205358967870625	0.124313187615766	0.901067306088909	0.996896678682774
MEGF6	156.289860045969	0.0347486987904774	0.484895918004181	0.0716621804809209	0.942870754350251	0.997363463121275
METTL11B	0.0579912151723868	-1.08948246672507	4.8010444794118	-0.226926134801931	0.820481179491269	0.994853736273172
METTL13	1880.6145112082	0.332329758099535	0.303296691375165	1.09572497013645	0.273199151781925	0.814912797763171
METTL18	339.223273398539	0.242632627844878	0.331705855972626	0.7314692323819	0.464492590987997	0.913184584824051
MEX3A	316.617008829899	0.228634618772695	0.272325821873606	0.839562760518578	0.401153586303904	0.886498019068939
MFAP2	6.93093085684768	0.103674078131311	1.02941284225527	0.100711856191903	0.919779199350709	0.996896678682774
MFN2	9483.88033589701	0.102520687645941	0.198805836636114	0.515682483877928	0.606076190382528	0.962333925717284
MFSD2A	1058.08254963733	0.0333095599568257	0.348806794841634	0.0954957313029093	0.923921080693363	0.996896678682774
MFSD4	4715.57678405098	0.132808918254658	0.256516425709739	0.517740405462135	0.604639402918999	0.9614443342729
MGC12982	10.569912341302	0.386914932042857	0.815625807115218	0.474377991313607	0.635230384622303	0.97080875330771
MGC27382	0.059702283154194	1.2041596739756	4.81222745995507	0.250229168092325	0.802410129722986	0.994853736273172
MGC4473	0.678084608839404	-0.27269668789293	4.73469036082463	-0.0575954639292262	0.954070862936983	0.998236177222877
MGST3	5106.25377549646	-0.354491992197725	0.250772712128233	-1.41359874919905	0.157479748753533	0.732845585128757
MIA3	4657.45117994517	0.265351140382789	0.221324727988633	1.19892224784036	0.230558180027397	0.794261602755435
MIB2	2668.50515416886	-0.899469924360496	0.298061717859078	-3.0177304580448	0.002546753146949	0.260919757507131
MIER1	2671.09329267638	0.149380419543696	0.140410051662127	1.06388693526838	0.287379922167061	0.82157273707838
MIIP	1284.33746738593	-0.442714097213336	0.284855505267788	-1.55417076035497	0.120143690123882	0.69025418937858
MINOS1	4272.118054672	-0.314362561977908	0.238457658940097	-1.31831606237852	0.187397866168167	0.758649387096473
MIR101-1	0.95305795506043	-0.70830441151845	3.04724665929635	-0.232440786950278	0.816195672863371	0.994853736273172
MIR1278	1.03372207043047	26.0213633079401	4.38246823787833	5.93760454052664	2.89216628304774e-09	2.6796549344238e-06
MIR135B	2.75513270323883	1.89829167299022	1.53604564421918	1.23583025031472	0.216521668064132	0.782951627058657
MIR137HG	0.256589022408996	4.55443918642269	4.79252028516665	0.950322359723578	0.341948480883518	0.855863443140141
MIR181A1	0.124631740693919	1.29769784150192	4.81082242421906	0.269745529364988	0.78735603103075	0.994853736273172
MIR181B1	0.174325496852247	0.701649861602485	4.81385672328933	0.145756282734365	0.884113788561262	0.996896678682774
MIR186	11.4128312121347	2.3760686913299	1.23465723445231	1.92447638504618	0.0542948979859481	0.578754605780438
MIR194-1	0.0583533552433813	0.162271758917331	4.81385672328933	0.0337093038378694	0.973108959800535	0.998236177222877
MIR197	1.94434881238699	-3.19203606058649	2.02102946513838	-1.57941094657318	0.114241828152638	0.680424601259318
MIR1976	0.91792342533245	1.83709984651822	4.16243164781573	0.441352555898966	0.658957783715657	0.977133095132048
MIR215	0.31387512268133	0.344856795816655	4.79428437604011	0.0719308177754556	0.942656964527009	0.997221004471334
MIR2682	0.121650214133743	-0.301098040916249	4.81045406409629	-0.0625924365775675	0.950091052345796	0.998236177222877
MIR29B2	35.2618743111707	0.59252689284203	0.916213323319456	0.646712809954886	0.517817830894642	0.934906208283049
MIR29C	183.343458757446	-0.0305475746777325	0.789945587102866	-0.0386704795576694	0.969153109697716	0.998236177222877
MIR30C1	0.0623158703469597	1.02158476209188	4.81269989458557	0.212268536261982	0.831897540525637	0.994853736273172
MIR30E	0.160728681204912	0.151934768222579	4.81324682035229	0.0315659624144225	0.974818187913572	0.998236177222877
MIR3115	0.132418748187495	1.32235628898618	4.81153613557445	0.274830376770787	0.783446559112621	0.994853736273172
MIR3117	3.00197270229008	-0.666117201556495	1.51153189329595	-0.440690139924207	0.659437335764808	0.977228498376607
MIR3121	0.322278876946624	0.522357472524568	4.81295156394516	0.108531628790462	0.913573992541524	0.996896678682774
MIR3123	0.197494197462721	-1.98880515068887	4.77736017755916	-0.416297929561799	0.677192007425271	0.980497464209303
MIR3124	2.36941655320692	1.21861490145235	1.57907492058316	0.771727095128782	0.440276079398026	0.9012190493347
MIR320B2	1.9088444598399	1.76432564047551	2.82685651965614	0.624129887105175	0.532542287515032	0.939171119996082
MIR34A	0.543320166327851	4.28906881344667	4.48117190030549	0.957131060550093	0.338501107918743	0.855400214198002
MIR3605	1.06837441324322	0.614337803498741	2.70405844033386	0.227191023069343	0.820275207756376	0.994853736273172
MIR3671	11.1351500414418	-1.10861962554945	1.45800216389271	-0.760368985042901	0.447034056907892	0.90433786094588
MIR3675	0.0740653929441134	1.60160151796434	4.81385672328933	0.332706519954328	0.739355827472241	0.9912968845749
MIR3916	3.71033915860644	0.0516818709060792	1.40512979816142	0.0367808518285669	0.970659741744033	0.998236177222877
MIR4254	0.58486345116928	5.87036646859598	4.78442316249184	1.22697476147544	0.219832077053014	0.786934581219508
MIR4256	1.64304660033947	1.8378501968877	2.65511800408504	0.692191531246473	0.488817056330139	0.925025037387596
MIR4257	1.289652748284	0.870176050646077	2.49303272577583	0.349043172056749	0.727056898690296	0.989373084999375
MIR4258	0.289541364436534	-22.6740946539921	4.76811489995107	-4.75535827675309	1.9809478852769e-06	0.000898617313772402
MIR4260	0.161661809970604	-7.87617755310424	4.81294258720068	-1.63645782396195	0.101743805768917	0.664168279082301
MIR4422	0.115982430344774	-16.531719100052	4.77374241094063	-3.46305218776866	0.000534084795384892	0.0998939962731142
MIR4424	0.70657230015671	-1.13810278256982	4.27156844277644	-0.266436742806834	0.789902870887508	0.994853736273172
MIR4427	10.0978763125888	1.45512466781285	0.897147859648861	1.62194520352797	0.104815081503854	0.667191116380115
MIR4654	0.562434212871281	-0.663777898035288	4.56229805132479	-0.1454920065651	0.884322426437753	0.996896678682774
MIR4666A	36.5000363869505	1.10371111999161	0.518352751616926	2.12926644365009	0.0332322224228447	0.534922705486552
MIR4671	1.58582792771065	2.34590575991515	2.388942570985	0.981984995540472	0.326107240234928	0.847772902385262
MIR4677	0.156149781540921	1.85423717722694	4.80091815667019	0.386225533682707	0.699329644953196	0.983439157451151
MIR4689	0.0579912151723868	-1.08948246672507	4.8010444794118	-0.226926134801931	0.820481179491269	0.994853736273172
MIR4711	0.154800853630108	0.959202579454341	4.81233397728971	0.199321697949684	0.842011107188161	0.996834229464138
MIR4742	0.351230714292524	2.20782138169013	4.78653034323953	0.461257157767409	0.644614118168989	0.974026340011657
MIR4753	2.2480928242749	-0.794114323509933	2.24009174664275	-0.354500803237224	0.722963602172042	0.988444439459467
MIR4794	0.0706603899607794	-0.47674880884817	4.81355835629924	-0.0990429062159961	0.921104203324542	0.996896678682774
MIR488	0.439017512683389	0.252790680484262	4.80049756547439	0.0526592664690333	0.958003394617079	0.998236177222877
MIR551A	0.0900682912441327	1.01386035279963	4.81385672328933	0.210612905842127	0.83318934079564	0.994853736273172
MIR553	1.77705833813809	0.798358912586149	2.32897804438696	0.342793662014232	0.731753694373108	0.990584016087737
MIR554	0.897435489644553	0.0858698532294375	3.58841698938893	0.0239297309881649	0.980908659169958	0.999051929785968
MIR555	2.85519078989664	1.00556943955336	1.52461681627082	0.659555521637863	0.509539105210826	0.933096192906686
MIR556	0.262429151689266	2.10695843600626	4.80356922874546	0.438623518403321	0.660934352970014	0.977376472806928
MIR664	0.440820929002742	3.75239735078876	4.77182554948042	0.786365157711463	0.4316535897364	0.897866199259029
MIR760	4.91782971214663	1.81872251521991	1.48747379138013	1.22269214137376	0.221445996296109	0.787242219158167
MIR761	0.666655787708488	19.8637605746335	4.80901389289497	4.13052676017032	3.61932959529061e-05	0.0111779585037164
MIR765	1.01552189036691	3.18036319552797	3.90971628292893	0.813451147187955	0.415959444742822	0.8907846714522
MIR9-1	14.5456733539719	-0.433683953372446	0.592604509684659	-0.731826954207993	0.464274195007159	0.912906154643037
MIR921	0.922883399367734	4.41914950946323	4.02555175125421	1.09777485982794	0.272302811825627	0.81430998035421
MIR92B	3.90758857282207	2.40973863437955	1.30770429750961	1.84272441328567	0.0653692576836918	0.607278432515021
MIXL1	21.9191550518531	0.707174678212779	0.927931560256181	0.762097883617132	0.446001585898209	0.903169760674487
MKNK1	973.234392127353	-0.297620095341132	0.356554102663916	-0.834712300650951	0.403879714201944	0.887408715469215
MLLT11	14064.6370416079	-0.0674451445338543	0.277834550384959	-0.242752906146498	0.808196819830787	0.994853736273172
MMACHC	327.607856933331	0.36697411579752	0.255654479369177	1.4354300253335	0.151164595064274	0.724779944238907
MMEL1	8.17986945113052	-0.110472215971594	0.836722440586355	-0.132029703773904	0.894960797191463	0.996896678682774
MMP23A	0.968271654366861	1.69860166036327	3.00805401693322	0.564684560450491	0.57228833767313	0.952065158520467
MMP23B	4.98930983352577	0.796616945518374	1.27034998379425	0.627084626819971	0.53060376368714	0.938513005261551
MNDA	36.579711655455	0.766343793952841	0.772982029981364	0.991412172895296	0.321484358664637	0.84453053293188
MOB3C	1540.15515937387	0.126561219703537	0.30804355222369	0.410854954729365	0.681178894094547	0.980802276289607
MORN1	1324.63178602428	-0.582044542678879	0.344393849803519	-1.69005498504384	0.0910174357455833	0.644741192868669
MOV10	259.995024212139	-0.138870991612652	0.365887081193343	-0.379546036880351	0.704282424553221	0.983806686699371
MPL	26.0682134514512	-0.408108976530554	0.59810027478877	-0.682342064923287	0.495022680232341	0.926950067539241
MPZ	298.135465068304	0.0672311499731407	0.562063261103256	0.119614916372891	0.904788203008708	0.996896678682774
MPZL1	2539.83025778304	0.227283566007254	0.18529990296149	1.22657142488892	0.219983714727585	0.787080752324521
MR1	269.243208658137	0.531156104767512	0.364435092867251	1.45747792998901	0.144984499191184	0.720416891690446
MRPL20	2294.73486785792	-0.401145775751498	0.237705253982513	-1.68757639568627	0.0914925735009712	0.64612753098305
MRPL24	1718.66780365168	-0.327470615848106	0.258822494110868	-1.26523244037604	0.20578801667966	0.773020030926064
MRPL37	1812.55897197409	-0.0907188371581824	0.22973723467762	-0.394880861543773	0.692930814890341	0.981870846819148
MRPL55	1147.8014811466	-0.784917450986666	0.288972888361359	-2.71623215394909	0.00660295990947832	0.366296006543199
MRPL9	1516.36840319549	-0.467967316448834	0.191223584822104	-2.44722593650876	0.0143960563480751	0.446070115603689
MRPS14	1485.07019178083	0.168113009705259	0.189927399081888	0.885143536519322	0.37607922088515	0.87285163837367
MRPS15	1463.43276320456	-0.668092682999051	0.248937087621283	-2.68378122915716	0.00727947229903983	0.380196416195881
MRPS21	4091.98120907989	-0.277991786950227	0.199418335713318	-1.39401317314104	0.163313626715482	0.739036404258694
MRTO4	1827.12324160021	-0.712427656004308	0.296860901061858	-2.39987028758582	0.0164008824507555	0.448065669932122
MSH4	73.2143823806654	0.111558644841944	0.499806783067107	0.223203543091903	0.823377094511597	0.994853736273172
MST1P2	47.1148569524719	-0.189977503641242	0.665860647146567	-0.285311205062739	0.775405729072455	0.994853736273172
MST1P9	131.868599039351	1.02879843509832	0.854825039086104	1.20351930284847	0.228775426232405	0.793967503816256
MSTO1	247.580556017681	-0.505374027817913	0.364557308238175	-1.38626771812716	0.165665170331696	0.740731174940923
MSTO2P	183.606058529528	-0.855323507576504	0.508316933029388	-1.68265790887406	0.0924413343814635	0.647478812962867
MTF1	1420.69581246178	0.195239204070655	0.207850657931964	0.939324445797823	0.347564191219442	0.859001165956104
MTF2	1494.9000516782	-0.198548124509989	0.194548321564751	-1.02055943178059	0.307463218142621	0.835506398701766
MTHFR	2243.22720782719	-0.294030629113632	0.288280355190009	-1.01994681156762	0.307753686783324	0.83566604078789
MTMR11	272.017833849855	-0.113802911322769	0.294339726519503	-0.386637959708877	0.699024251561886	0.983439157451151
MTMR9LP	146.281158079184	0.0175614939843132	0.377705281618938	0.0464952301144434	0.96291553579401	0.998236177222877
MTOR	3840.83938069486	0.414041017091229	0.279514036628577	1.48128881856983	0.138529626789939	0.71168426877859
MTR	1561.61733059761	0.0751697961623209	0.285187553946704	0.263580212818013	0.792103407360864	0.994853736273172
MTX1	1014.31567706813	-0.362488145306502	0.21393556932242	-1.69437997830178	0.0901931016053475	0.644741192868669
MUC1	45.5676716293026	-0.876499094434698	0.690948012146663	-1.26854564891439	0.204603159711688	0.772695695066166
MUL1	1464.67911302231	-0.0732959932744432	0.182767826961804	-0.401033346474929	0.688395572886752	0.98117814828438
MUTYH	922.0257711434	-0.51007882497379	0.391552634237735	-1.3027081939234	0.192674403560193	0.761263401391815
MXRA8	722.555177817398	-0.416230385586719	0.341655357772782	-1.21827559883763	0.223119259551661	0.787327607392928
MYBPH	21.8646116195791	0.23426093211033	0.803865971947252	0.291417898362915	0.770731727384048	0.993500275813248
MYBPHL	7.55790942556841	0.0342989540273996	1.05570764688812	0.0324890646842443	0.974082036545311	0.998236177222877
MYCBP	13.4922897358509	-0.8210840735831	0.592590154015322	-1.38558507599144	0.165873637891161	0.74078227051768
MYCL1	134.28744594003	-0.442178921313073	0.339195186273478	-1.30361201811562	0.192365900919217	0.761263401391815
MYOC	1.62828215711455	-1.13615220938681	2.41522037957663	-0.470413474063997	0.638059639461319	0.971160348331251
MYOG	27.6498785188144	-0.19907329293634	1.00961365391071	-0.197177694819435	0.843688484912331	0.996834229464138
MYOM3	30.8382933618462	1.78869374759454	0.547318677688474	3.26810288139415	0.00108271000695351	0.153817001654529
MYSM1	1233.18896583528	0.130161999260213	0.272364620911487	0.47789613358966	0.632724133436426	0.970656617713528
NADK	2123.12794162325	-0.110268434961846	0.201263051448971	-0.547882158041331	0.583772820594463	0.953730024918152
NASP	2663.13162135567	-0.500979719839817	0.183452096433875	-2.73084761405489	0.00631716736594415	0.366296006543199
NAV1	2340.93334973808	0.376320590141464	0.292398045731131	1.28701472405702	0.198089156129433	0.766947659360143
NBL1	45.7823731300314	-0.287926559783734	0.422438630469229	-0.6815819837876	0.49550331022027	0.926950067539241
NBPF1	1375.29091460346	0.418177716032011	0.332437279638421	1.25791462523953	0.20842263384398	0.775410249256423
NBPF10	159.198094120674	0.458271882017009	0.324421560452811	1.41258146153226	0.157778823066736	0.732845585128757
NBPF14	398.413272409819	0.393525942891659	0.363051393489583	1.08394004250792	0.278391383889184	0.817376741620077
NBPF15	283.054543583299	0.663390338370202	0.339912717546534	1.95164906790928	0.0509798833824908	0.573926851109483
NBPF16	674.331085398148	-0.0276322850049324	0.325691979625276	-0.0848417730050482	0.932387183188438	0.996896678682774
NBPF24	4.00371314665813	1.82597154607681	1.38468750375847	1.3186885424477	0.18727325876479	0.758649387096473
NBPF3	679.73080564927	-0.0731434919173439	0.228131489270838	-0.320619885273742	0.74849846630398	0.991558026243864
NBPF4	0.340388275637694	1.48174236256071	4.80541881230367	0.308348225292433	0.757817373983536	0.991982454810037
NBPF6	0.0623158703469597	1.02158476209188	4.81269989458557	0.212268536261982	0.831897540525637	0.994853736273172
NBPF7	4.98473763353256	-2.07032811577782	1.26389329596089	-1.63805609412923	0.101409992811234	0.663786409311547
NBPF9	469.455929830673	0.527197021938452	0.419939440698175	1.25541202098559	0.209329227748391	0.776386488988958
NCDN	26580.1574024267	-0.119603461765487	0.249131402227339	-0.480081839126588	0.631169201232272	0.970656617713528
NCF2	39.907888209362	0.0423698814233252	0.779942584666129	0.0543243595827794	0.956676742065346	0.998236177222877
NCSTN	3201.68118386535	-0.0644495471108728	0.141540185531922	-0.455344514836298	0.648861405891667	0.974672123123091
NDUFS2	5491.10379025609	-0.205916142837788	0.245899239747943	-0.837400485861039	0.402367492745069	0.88737446135966
NDUFS5	7577.76671194084	-0.854406586934106	0.35829076152932	-2.38467378641631	0.0170942719133807	0.453647490005159
NECAP2	1408.46604891731	-0.189035494245886	0.2680127543826	-0.705322754811995	0.480609402845188	0.922036755123191
NEGR1	5765.19908351169	0.404250158308028	0.327645888952991	1.2338020159503	0.217276688048548	0.783638846442858
NEGR1-IT1	0.0964474983867271	1.16330436205514	4.81385672328933	0.24165745449529	0.809045598918622	0.994853736273172
NEK2	3.69847595093371	0.27012988568274	2.26403428966464	0.119313513455113	0.905026977787907	0.996896678682774
NEK7	2952.05900446069	0.150861531073289	0.326279018412224	0.462369697590206	0.643816225893703	0.973234434062995
NENF	3539.05684011071	-0.729903106372238	0.316254353071521	-2.30796224394474	0.0210012365508109	0.476932829776751
NES	5296.15869855184	0.462014148375549	0.26029911788142	1.77493551317381	0.0759085356373296	0.621073563491805
NEXN	258.272453471589	0.556454614417006	0.40008303699078	1.3908478065013	0.16427158274109	0.739036404258694
NFASC	8831.0445607551	0.365831398965754	0.240050490613092	1.52397688516035	0.127514485468906	0.69672148460896
NFIA	13340.8281688426	0.109888115655916	0.124333362179759	0.883818419524776	0.376794241492309	0.873375578529626
NFYC	3764.84717811536	-0.341038967472361	0.188359140118734	-1.8105782775255	0.0702061572476588	0.615122721042826
NGF	10.6789867986589	0.195632379524105	0.976473281920088	0.20034586009299	0.841210098357211	0.996834229464138
NHLH1	146.51545766118	0.535979394317946	0.59081879754806	0.907180672893784	0.364311262448168	0.867113933782561
NHLH2	587.328700424627	-0.0762942607737209	0.315497102134334	-0.241822382068143	0.808917795156719	0.994853736273172
NID1	420.240281588821	1.02298941654771	0.520801806267916	1.96425858020442	0.0495001124444638	0.573926851109483
NIPAL3	18283.390610005	0.297426787189487	0.269329181474451	1.10432440169021	0.269452441329028	0.811156223899656
NIT1	1074.8610334916	0.00669081954788675	0.147647718665442	0.0453161051749646	0.963855350552144	0.998236177222877
NKAIN1	3293.82706175933	-0.128482538398388	0.260528923640926	-0.493160362399799	0.621899282616313	0.968762698286085
NLRP3	40.8066108155949	-0.197105434349757	0.520915763581345	-0.378382548830235	0.705146430233757	0.984451679001661
NME7	573.869765493227	0.156383672033281	0.235987070078119	0.662678984833843	0.507536171838473	0.933096192906686
NMNAT1	399.710278312179	-0.15516893675151	0.269229190546125	-0.576345144583891	0.564381914378428	0.948697300824022
NMNAT2	19228.2644553261	0.32402649998594	0.300003816174682	1.08007459410873	0.280108964236962	0.818891889737977
NOC2L	4482.6172096958	-0.190654768787076	0.191495989883089	-0.995607108553416	0.319441079528921	0.843157467300499
NOL9	1793.56119695503	-0.286739284996333	0.269974851522754	-1.06209627814969	0.288191979564067	0.822917693403233
NOS1AP	2058.60523535265	-0.0598483077183621	0.307186714300413	-0.194827135850131	0.845528277997762	0.996834229464138
NOTCH2	2684.50376596559	0.512083525164507	0.410007179386416	1.24896233751528	0.211678849412248	0.777974984817025
NOTCH2NL	653.327137752543	0.0377700392746371	0.375075096566108	0.1006999388134	0.91978865994802	0.996896678682774
NPHP4	517.542171541072	0.270772004771022	0.265155709606144	1.02118112098442	0.307168635117287	0.835371539212474
NPL	338.40892702534	-0.0780330146590037	0.406377855818402	-0.192020833669328	0.847725886180728	0.996834229464138
NPPA	28.0033257448265	-0.217113039090076	0.756572163595065	-0.286969372569039	0.774135771502444	0.994768284059435
NPPA-AS1	26.8320621288905	-0.735497462100784	0.798090591400843	-0.921571398066235	0.356752183280126	0.864071128733938
NPPB	4.12116361805125	-3.48742407752468	1.58180788385673	-2.20470773544365	0.0274746099728077	0.518517488887731
NPR1	212.455803177385	0.967248127231827	0.334111060631479	2.89498984380733	0.00379170800265347	0.302288588859315
NR0B2	9.00215306309669	-1.64844759948654	0.901988691530311	-1.82757014025286	0.0676140905706244	0.609867396612974
NR1I3	171.12407427416	-0.14976083564259	0.403481767174356	-0.371171259339395	0.710509978273776	0.986303138760211
NR5A2	8.90842130009746	1.69014457171884	1.26780790775515	1.33312354448987	0.182491264044302	0.75662324444549
NRAS	1216.07445163983	0.148710486779678	0.209665066902173	0.709276413934346	0.478152962025443	0.920896461712123
NRD1	5273.95957932665	-0.0973529712264525	0.175864721978216	-0.553567367755037	0.579874963877477	0.953653910471609
NSL1	2146.95228707491	0.0972617407991214	0.112787727352333	0.862343298178974	0.388498632888818	0.88006039077858
NSUN4	986.453502771796	0.218559141851273	0.18690139815075	1.16938205927699	0.242249734827266	0.800360550002486
NT5C1A	142.98118712813	0.738773170703497	0.508811654442437	1.45195803644289	0.146513273691198	0.72075539276434
NTNG1	345.923429212077	0.0969631156052078	0.294825088487376	0.328883529222988	0.742243724199528	0.991558026243864
NTPCR	1280.38482381319	0.314589957093449	0.201521819595243	1.56107143993292	0.11850689583404	0.687178761965551
NTRK1	6.76022469449632	0.112813656446061	1.20343672167729	0.0937429068051264	0.925313385625393	0.996896678682774
NUAK2	635.686621682591	-0.155356368747197	0.311852245900905	-0.498172999519021	0.618362111542276	0.967144980236018
NUCKS1	33370.7780010137	0.0129757927208324	0.206219724777647	0.0629221706838345	0.94982848017139	0.998236177222877
NUDC	8070.04366162156	-0.361699584552718	0.263005647565465	-1.37525405975431	0.169052693703292	0.742513075345581
NUDT17	202.08948078213	-0.122828556175414	0.36721242059712	-0.33448911116809	0.738010506235546	0.9912968845749
NUF2	17.2793872880932	-0.0649526996620147	0.660161299311266	-0.0983891357002882	0.921623301277713	0.996896678682774
NUP133	2409.1897702614	0.10523316437006	0.1756892972027	0.598973107898818	0.549190817681061	0.944172290660098
NUP210L	78.1244016630667	1.46505626126748	0.700291019958634	2.09206775399464	0.0364324552170963	0.543654072184107
NVL	779.595549002125	-0.124508091065491	0.207493019946113	-0.600059178365743	0.5484667968255	0.943860731676606
OAZ3	246.929489148748	0.263707952343629	0.204951707756797	1.28668336180225	0.198204674621649	0.766976868746568
OBSCN	7826.07277880146	0.205800103650243	0.209930900820486	0.980323062712074	0.326926674012917	0.848059333318961
OCLM	12.1847103914925	0.667405541704792	0.944428163946448	0.706676873035984	0.479767304754526	0.921587727247822
ODF2L	852.539637413083	-0.134190021331122	0.217672738850464	-0.616476009075748	0.537580401099817	0.940321512407236
OLFM3	2466.14664388546	0.455641780138057	0.343552803742852	1.32626418755442	0.184752204733021	0.757150176185088
OLFML2B	38.1347970257772	-0.018264850437461	0.956766326451748	-0.019090189456393	0.984769157685077	0.999317160625457
OLFML3	133.010568725646	0.766459040715921	0.72710113065757	1.05412989802774	0.291823449515807	0.826193398323615
OMA1	369.988246421656	0.0139474715335695	0.2298225957839	0.0606879906042145	0.951607696161308	0.998236177222877
OPN3	86.2574035907871	0.481182860980903	0.448167254030129	1.07366804837677	0.282971486760794	0.818893506037533
OPRD1	1.58029890691058	-1.07606581149697	2.06293414792381	-0.521619079591052	0.601935576266576	0.960518145925867
OPTC	3.15226673628951	-0.453513700205265	1.40721754710933	-0.32227689395777	0.747242936057606	0.991558026243864
OR14C36	0.059702283154194	1.2041596739756	4.81222745995507	0.250229168092325	0.802410129722986	0.994853736273172
OR14I1	0.616159661641995	-1.91181139456766	4.28010455806972	-0.446673993270357	0.655110461970875	0.976320298244586
OR1C1	0.330531054773666	-6.94253935382563	4.80949734933275	-1.44350622311681	0.148877920719161	0.722904124302595
OR2AK2	1.03195699663355	2.8795789664263	4.35750583151177	0.660831924905829	0.508720106763827	0.933096192906686
OR2B11	0.216754583906074	1.60856941329873	4.76199629783814	0.337793083549644	0.735519122379022	0.9912968845749
OR2C3	5.01478466405801	0.797623615918048	1.36362287315773	0.584929771727134	0.558594939131355	0.947045510551514
OR2G2	0.123140977413831	0.562937667665084	4.81103424427916	0.117009698763728	0.906852367777674	0.996896678682774
OR2L13	142.9079409213	1.17207451281682	0.900789133806464	1.30116413356807	0.193202279159844	0.761488001102389
OR2L1P	0.761730130727722	-0.0521770918702453	3.24511791579686	-0.0160786428179553	0.987171651875921	0.999522611390078
OR2L2	4.65213994446156	1.3575112486248	1.7008600568444	0.798132240898987	0.424793753484808	0.895958210312698
OR2L3	2.05740975421278	4.27267197319412	2.10237381637605	2.03230840296475	0.0421224443233798	0.562489513330989
OR2L8	0.661495684769565	5.05376675758072	3.47011333409793	1.4563693663609	0.145290539210087	0.720522210118172
OR2M4	0.501880276648792	1.41622549569304	4.76952580754451	0.296932138086522	0.766518319446994	0.993067742153255
OR2T1	0.0854296027739945	0.6792131750862	4.81385672328933	0.141095428079565	0.887794555384915	0.996896678682774
OR2T12	0.0972991015874109	-0.0440383747550988	4.81385672328933	-0.00914825207448368	0.992700852723146	0.999701457040367
OR2T4	0.224481250467165	0.311967367482259	4.81045451640866	0.0648519524336266	0.948291876415069	0.998236177222877
OR2T8	0.0634169037509707	-0.390104005336755	4.81385672328933	-0.0810377266629978	0.935411949616279	0.996896678682774
OR2W3	2.79347888587645	-0.363193202876852	1.50183784904279	-0.241832500831122	0.808909954208191	0.994853736273172
OR6F1	0.248755216965093	0.502763383428419	4.81308488942475	0.104457618134491	0.916806200055405	0.996896678682774
OR6Y1	0.213618516328497	18.4546098657918	4.79861627717671	3.84581904445373	0.00012015041303834	0.0316072875680043
ORC1	44.4951524678628	-0.13572579046044	0.556979282862617	-0.243681936898751	0.807477163991131	0.994853736273172
OSBPL9	2371.92672999113	0.0162221688093092	0.135960815820028	0.119315029933202	0.905025776395409	0.996896678682774
OSCP1	487.545123313713	0.139868384780643	0.269411800028532	0.519162058847574	0.603647734719604	0.96125806899592
OTUD3	1132.25461922218	-0.18928539937365	0.221990303167636	-0.852674178433423	0.39384001410406	0.882437110221486
OTUD7B	2093.51153768029	0.0177125394218107	0.159580188544738	0.11099460141849	0.911620627724475	0.996896678682774
OVGP1	266.642604938082	-0.571717518437042	0.449759181305631	-1.27116364090083	0.203670438546183	0.772614927988494
OXCT2	141.786335278182	-0.0198313620973861	0.535984181261383	-0.0369999018454519	0.97048508400416	0.998236177222877
PABPC4	2279.25766756521	-0.172801247320342	0.147514531748886	-1.17141847160185	0.241430611057987	0.800252675567908
PADI1	7.70124965089218	-2.77571406457145	1.5171880666312	-1.82951219141521	0.0673229146531973	0.609671305575402
PADI2	2162.12192150486	-0.628320356114982	0.342190875256539	-1.83616923053232	0.0663326318564843	0.60808029216663
PADI3	0.364950642401229	-0.836019714762555	4.78778554430836	-0.174615113192863	0.861382072427333	0.996896678682774
PADI4	1.37397482491593	2.35454129732215	2.70408430223196	0.870735167309208	0.383898771952371	0.877483583311851
PADI6	0.496587133524983	0.31724794917623	4.7995264217954	0.0660998442962117	0.947298334815628	0.998117553271745
PAFAH2	406.19251731524	0.243426382409356	0.222997220510706	1.09161173332951	0.275003796637722	0.816162682344091
PALMD	226.985543730579	0.491368831496911	0.474237572834759	1.03612379036049	0.300144394672533	0.831881967046055
PANK4	1536.32222486256	0.0835249892969685	0.297996342781886	0.280288638837771	0.779256066491145	0.994853736273172
PAPPA2	70.8343775013939	1.93866785463049	0.75787062141863	2.5580459247801	0.0105262189911645	0.417863229012873
PAQR6	15112.765587534	-0.911350664541682	0.476315727384995	-1.91333313628978	0.0557054182331867	0.581800074036831
PAQR7	539.601131392474	-0.23711573788492	0.260143619842103	-0.911480120207599	0.362042455518374	0.866186676445106
PARK7	15723.8461508239	-0.463501756924135	0.262452446007519	-1.76604091131563	0.0773889854795153	0.624445013467804
PARP1	7316.40432791245	0.267731252391059	0.230168146020982	1.16319854427924	0.244748957035833	0.801167476871522
PARS2	210.547895064409	0.186617753589141	0.364402387470127	0.512120008007467	0.608567022367765	0.962815837107433
PAX7	1.00572765040943	-1.63993292458569	3.32015094343825	-0.493933243555315	0.621353325900546	0.9685494385883
PBX1	5240.64021478712	0.443966300162831	0.277086770163981	1.60226451771801	0.109097128428744	0.674458893767487
PBXIP1	8061.20308943609	-0.107590814280954	0.350350635440995	-0.307094674298299	0.758771311278672	0.991982454810037
PCNXL2	2825.93820010615	0.217435572861395	0.219678086242701	0.98979182029641	0.322275883728937	0.845047260029981
PCP4L1	1425.54234818897	-0.557485532851579	0.555302205609534	-1.00393178204587	0.315411496156371	0.839643745933395
PCSK9	1016.14734526165	-0.476043016051982	0.367504590111934	-1.2953389668058	0.195203322471688	0.763846575754358
PDC	13.0274525286794	1.57542797168734	0.638781860104649	2.46630042285366	0.0136516781384736	0.442378283623324
PDE4B	3773.55790522194	0.434310980478074	0.3227881632399	1.3454984721831	0.178464314352769	0.751744324739573
PDE4DIP	19166.9121374464	0.717731574767554	0.341612392972995	2.10101152514186	0.0356399545544462	0.540791029915623
PDIA3P	247.533050134141	-0.101082507339379	0.193598128990234	-0.522125435129996	0.601582998087681	0.960460165895297
PDIK1L	1265.04621193911	-0.20764046357232	0.237467821386246	-0.874394106789691	0.381903665642017	0.876173361878951
PDPN	1122.46804108658	0.488608849763355	0.315596204134422	1.54820889276362	0.121572011050426	0.690667931836008
PDZK1	765.593226899159	0.408219255252916	0.259725043533287	1.57173620879804	0.116011741099842	0.682660960589881
PDZK1IP1	3.50553904748958	1.20019635821312	1.66700116821162	0.719973315616029	0.471541425358811	0.915835560918362
PDZK1P1	0.414529008774672	1.89932015391562	4.80664974949765	0.395144279883119	0.692736411643887	0.981791229857092
PEA15	57203.0987175584	-0.11313719908128	0.216279153896696	-0.523107276142384	0.600899602362819	0.960253319563829
PEAR1	137.75842224627	0.645000056765957	0.396816982788654	1.62543460774582	0.104069986813008	0.666844163114406
PEF1	5273.00831252569	-0.181266158481518	0.206699794895087	-0.876953741408025	0.380511764286497	0.87558202980889
PER3	6980.7233400675	0.00156127682321448	0.206525286729177	0.00755973686293357	0.993968260125329	0.999701457040367
PEX10	755.590989330027	-0.111138556629786	0.244345878238425	-0.454841135160627	0.649223534205483	0.974672123123091
PEX11B	1944.07014377905	-0.232159989076288	0.226774363921688	-1.02374882707844	0.305953926437664	0.834704669362004
PEX14	1787.47980162748	-0.50783814310496	0.220710093534396	-2.30092849390151	0.0213956732151151	0.478752297485301
PEX19	3763.59593935838	0.3335368610237	0.240696660903219	1.38571453285682	0.16583408876112	0.74078227051768
PFDN2	2322.9428072778	-0.842392158339816	0.325100840181167	-2.59117188952936	0.00956497031326288	0.399222664950916
PFKFB2	417.713925013039	-0.0347507512728592	0.278959017723399	-0.124572962567986	0.900861634371481	0.996896678682774
PFN1P2	199.813804502635	1.15820844063109	0.45474681664122	2.54693028790321	0.0108675140565716	0.422603511944417
PGBD2	208.974776430897	-0.247030448873843	0.386235579467014	-0.639584911402345	0.522442494504808	0.936672678050041
PGBD5	4931.80275496077	0.217508862311566	0.157801980975387	1.37836585426321	0.168090360235114	0.742180177534226
PGCP1	0.0889309446487862	1.13812238485036	4.81385672328933	0.236426310601258	0.813101881904095	0.994853736273172
PGD	2880.70130231885	-0.0842075781376	0.237512663578601	-0.354539319583408	0.722934742386057	0.988444439459467
PGLYRP4	0.34432200877229	-2.3216299645702	4.76802245973051	-0.486916742565307	0.62631733356735	0.969634462691966
PGM1	3147.08245856099	0.0406813671727666	0.315716163693015	0.128854242674515	0.897472983793559	0.996896678682774
PHACTR4	1505.17190167446	-0.125021807488693	0.210163126473925	-0.594879842084022	0.551923792597514	0.945316675761606
PHC2	8855.82098086476	-0.151813344661537	0.165722063553938	-0.916072014829371	0.359629124732555	0.864709841741889
PHF13	1111.58730306294	-0.250919266769883	0.226295021852098	-1.10881478839548	0.267510089492794	0.81080304165849
PHGDH	4620.69716441547	0.239723532368262	0.315729798959616	0.759267998010299	0.447692256959417	0.904606569615843
PHLDA3	1280.43877173652	-0.374985852770629	0.412659904365489	-0.908704356308162	0.36350620405992	0.866672321382512
PHTF1	1489.1631309343	0.196066250396988	0.29509107281042	0.664426234686365	0.50641754646972	0.932413851327953
PI4KB	6820.70696888307	-0.0590360851639414	0.0939939917702056	-0.628083604623064	0.529949172911563	0.938513005261551
PIAS3	1929.60156604779	-0.111302021802164	0.222956843663661	-0.499208815361896	0.617632284956375	0.966857883993915
PIGC	847.528542888993	0.0211738091083905	0.236840861539167	0.0894009968161215	0.928763231300498	0.996896678682774
PIGK	2065.84372878344	0.209031024303548	0.266145458517217	0.785401432239828	0.432218241294451	0.897866199259029
PIGM	512.135414627611	0.457887219534073	0.271940020814411	1.68378018859741	0.0922241573306233	0.646904803395517
PIGR	15.1057078564176	-3.08902359674633	2.97659662349425	-1.03777030866887	0.299377003031299	0.831518368415467
PIGV	601.860794412718	0.0941678688303432	0.204500616049787	0.460477189014519	0.645173741094776	0.974073278396694
PIK3C2B	1530.95474316728	0.482789671851343	0.227690658607697	2.12037540232677	0.0339743993810977	0.537788771528313
PIK3CD	731.236406819843	0.0420577558963705	0.384620305488713	0.109348766292851	0.912925868552703	0.996896678682774
PIK3R3	11443.9876557024	0.235531137793555	0.233993967729135	1.00656927218825	0.314141807014181	0.838288348556521
PIN1P1	10.7375758015531	0.10909514246869	0.750428787280932	0.1453770755037	0.88441316346627	0.996896678682774
PINK1	14962.5328402664	-0.0103585251210626	0.259393178927347	-0.0399336835451786	0.96814599692648	0.998236177222877
PIP5K1A	2626.7477839915	-0.0786656370412111	0.144745040810632	-0.543477252143846	0.586801248996753	0.955321673833724
PITHD1	10203.2108635501	-0.303961121720713	0.207062547996277	-1.46796764872312	0.142113010790244	0.717170777491099
PKLR	118.886977740521	0.346152437022329	0.430531501819856	0.804011868026249	0.421390120931831	0.893336995330016
PKN2	1949.52586634602	0.0765923950834003	0.242585661137748	0.315733397943536	0.752204874526247	0.991558026243864
PKP1	37.6316781439558	0.425640297161296	0.759032195679657	0.560767118422647	0.574956305107865	0.952154092465698
PLA2G2A	8.40518675551952	5.13529028571998	1.78005171378508	2.8849107281273	0.00391524667532673	0.305618705682097
PLA2G2C	2.44041158154883	-0.328096134050672	1.72289234984387	-0.190433333853044	0.848969578937176	0.996834229464138
PLA2G2D	1.23815039408292	2.2409324172123	3.44551466029461	0.650391200779474	0.515439559665338	0.934420125231772
PLA2G2E	0.361693358970715	0.209204142824295	4.81297970089579	0.0434666580424926	0.965329542422068	0.998236177222877
PLA2G2F	0.411941084774079	-0.429103121725937	4.78531272605632	-0.089670862969821	0.928548770620395	0.996896678682774
PLA2G4A	117.112448806313	0.746639599907698	0.671384712320297	1.11208906936132	0.266099855982413	0.81080304165849
PLA2G5	386.126898475433	-0.276617252240169	0.478269839623499	-0.578370679735786	0.563013884866233	0.947734181612253
PLCH2	4872.27520643284	-0.230533037991093	0.390948780216821	-0.589675808332844	0.555408016942718	0.946859587283946
PLD5	965.376483453833	0.391427120245424	0.292044044898153	1.34030166710617	0.180147289724141	0.754360138341806
PLEKHA6	6897.06354245708	0.231545475334528	0.214591947597623	1.07900355967081	0.28058614079777	0.818891889737977
PLEKHG5	9029.56645927353	-0.151856725486015	0.373416484025799	-0.406668510851072	0.684251471082305	0.980802276289607
PLEKHM2	10739.7216945533	-0.185565268699248	0.146752327357224	-1.26447922183575	0.206058073919687	0.773261199554421
PLEKHN1	1.10761196055348	5.10121377924915	3.53958545857522	1.44118960792164	0.14953112346579	0.72355423734095
PLEKHO1	4529.90489913326	-0.653654175603639	0.239147429582906	-2.73326866503925	0.00627091574998151	0.365590633238775
PLK3	199.525042370218	-0.530602737729652	0.351079855840314	-1.51134486614063	0.130700608504445	0.699070429028
PLOD1	2647.75825431728	0.12610358952314	0.347923476159846	0.362446337093978	0.717018517952844	0.987495839249149
PLXNA2	5642.66337753165	0.321422317392109	0.269533159132285	1.19251493369822	0.233059398696742	0.795785256565866
PM20D1	10.8850886186525	0.480936678218384	0.889734632552081	0.540539460444384	0.588825055287572	0.955849074808633
PMF1	734.829214963287	-0.885007913508342	0.341735000966308	-2.58974910678112	0.00960459040067556	0.399222664950916
PMF1-BGLAP	127.12162516263	-0.204752003989557	0.44232450012589	-0.46289998390612	0.643436059049673	0.973116079031548
PMVK	3097.90964230733	-0.0716519827318765	0.232682089970503	-0.307939398090157	0.758128446144833	0.991982454810037
PNRC2	4019.9331705847	0.182823395738953	0.208221433521066	0.87802390295453	0.379930747171668	0.875497126207873
PODN	213.237410441069	-0.33279160184713	0.424615293453329	-0.783748505948969	0.433187694462467	0.897866199259029
POGK	3960.61038759864	0.109149069199997	0.156254198286234	0.698535273913423	0.484842506184433	0.924149714381956
POGZ	6730.57470208046	0.0125944420647588	0.272744439678625	0.0461767142882871	0.963169401978484	0.998236177222877
POLR3C	900.061166742866	0.0451720130846542	0.246319499868115	0.183387888936281	0.854493677952363	0.996834229464138
POLR3GL	1322.65979647897	0.0103134658359784	0.1582761355577	0.0651612183961786	0.948045638711949	0.998236177222877
POMGNT1	3009.8243196044	-0.115382166654814	0.167104916062493	-0.690477392129289	0.489894022403459	0.925395751519874
POU2F1	3342.43405123328	0.0978888341828391	0.22960900120709	0.426328382895368	0.669868578795905	0.980134123613094
POU3F1	100.525854517023	-0.130065262501353	0.661144374902615	-0.196727473512138	0.844040809450723	0.996834229464138
POU5F1P4	10.1805602104755	0.678834973985995	1.10692500178092	0.613261939963252	0.539703154930339	0.94086013020006
PPAP2B	7382.55481131899	0.504627289848699	0.38159076590207	1.32243055896747	0.186024818529457	0.75756141783142
PPCS	971.564674334799	-0.138832550685664	0.1819976874344	-0.762825905333031	0.445567229476548	0.903051532767439
PPFIA4	14863.4530090023	-0.0912261064668369	0.310657254494347	-0.293655162231201	0.76902141971502	0.993202815401641
PPIAL4B	0.0616804489291727	-0.166462957709754	4.81385672328933	-0.0345799568367728	0.972414684067479	0.998236177222877
PPIAL4G	16.7831167636021	-0.169157620101774	0.622888281000591	-0.271569758593056	0.785952854950708	0.994853736273172
PPIE	2256.29020175395	-0.119332533672282	0.13501229999058	-0.88386416408437	0.376769544195382	0.873375578529626
PPIEL	422.223705770416	-0.206010250136434	0.459005761845689	-0.448818440335159	0.65356263514808	0.975704219241965
PPIH	743.338574811041	-0.176786008722442	0.215207320819044	-0.821468377793207	0.411379529104482	0.889770814365857
PPM1J	1034.69180179148	0.136541474337037	0.294598259458199	0.463483642395421	0.643017737103801	0.972996377027764
PPOX	867.477276304323	-0.367185357653209	0.222657554181781	-1.64910352582708	0.0991264274452128	0.661376161058013
PPP1R12B	6208.31866706346	0.485109821336325	0.250192998164519	1.93894243602027	0.0525083479017878	0.577401401881612
PPP1R15B	4637.35325157336	0.314676619451471	0.28175513551222	1.11684430837223	0.264060900139709	0.809447978906365
PPP1R8	2865.42929199282	0.0591221616089917	0.147748509929608	0.400154029554405	0.689043071303404	0.981550883519476
PPP2R5A	2371.27673981932	0.121749583010755	0.208762957511294	0.583195335332267	0.559761810995273	0.947045510551514
PPPDE1	2513.93878875435	-0.0504542245362292	0.171664997425796	-0.293910962006326	0.768825941408122	0.993174811824663
PPT1	10886.5257491383	0.0656726741158056	0.23518418895505	0.279239324750515	0.780061166610675	0.994853736273172
PQLC2	932.525622407005	-0.480916885479854	0.309463919695856	-1.55403216618113	0.120176744138154	0.69025418937858
PRCC	3355.38094937001	-0.18219485549677	0.147463877435891	-1.23552193706542	0.216636317289697	0.783124668607877
PRDM16	70.3783856798723	-0.203343372336728	0.494467231112124	-0.41123730662471	0.680898535197352	0.980802276289607
PRDM2	5248.97437529319	0.10579609658388	0.192630556479221	0.549217624231347	0.582856110918841	0.953653910471609
PRDX1	13339.5009093567	-0.207908912948844	0.23089565816905	-0.900445311953956	0.367883316298793	0.870231726699352
PRDX6	7606.57628008766	-0.222074594455757	0.28348858121824	-0.783363455069097	0.433413710088528	0.897866199259029
PRELP	929.040536763822	0.297720444858125	0.510776997333193	0.582877550110023	0.559975734532962	0.947045510551514
PRG4	58.1864522313826	-0.563345917752071	0.565215657105123	-0.996691989456505	0.318914039143544	0.843007119412283
PRKAA2	1509.31398314443	-0.113048681380314	0.242064284136473	-0.46701925392917	0.640486102803703	0.972379324664916
PRKAB2	3850.65610966387	0.59936601620502	0.324073776883878	1.84947397462456	0.064389402394863	0.605800514364031
PRKACB	26418.9405257635	0.0681855511885135	0.267397568915843	0.254996900177403	0.798725493412752	0.994853736273172
PRKCZ	10303.9226779895	0.0307376262760333	0.23540901802107	0.130571150308618	0.896114566020484	0.996896678682774
PRMT6	683.92200335437	-0.317642919635758	0.271776442338238	-1.16876546363955	0.242498138556642	0.800360550002486
PRO0611	7.39456856676658	0.409335942300748	1.10311597098453	0.371072446658001	0.710583572669872	0.986303138760211
PROK1	9.24188965468151	0.510389095388345	1.21155692817238	0.42126711797048	0.673560038421331	0.980429387147495
PROX1	723.814274738098	1.43172268599958	0.489992054395199	2.92193041327327	0.00347869252712647	0.291192467071663
PROX1-AS1	377.994096275644	0.32228590134967	0.35201899270737	0.915535547871937	0.359910549549983	0.864714890916651
PRPF3	1844.00254706112	0.0654888881336533	0.226660454226935	0.288929484223504	0.772635340349548	0.994490960994201
PRPF38A	1968.55801298108	0.316003139156895	0.220787622901659	1.43125386742193	0.152357470243412	0.728131350277441
PRPF38B	5319.99936207381	0.0925498879251641	0.263076983751258	0.351797738462256	0.724989954731609	0.988960180215759
PRRC2C	6328.63343552531	0.290221569651763	0.253746903752515	1.14374427967335	0.252729704032769	0.805961728158169
PRRX1	629.35385307548	0.380654100634722	0.325193004411912	1.1705482451048	0.241780410919085	0.800252675567908
PRSS38	1.3183279511135	-1.57519088544767	2.68398814506845	-0.586884442221522	0.557281319232459	0.947045510551514
PRUNE	2021.07721204974	-0.0100395847132774	0.160564405007117	-0.0625268390763971	0.950143289259098	0.998236177222877
PSEN2	1754.54818844757	0.146439133475852	0.252562363713954	0.579813758956207	0.562040218069306	0.947228000052624
PSMA5	2344.02544626276	-0.0774283830217666	0.211473762420006	-0.366137066535879	0.714262799879414	0.987156832945743
PSMB2	3972.5244608504	-0.418774070040421	0.219739563175399	-1.90577456325491	0.0566794604961568	0.583307676383608
PSMB4	8051.37138108241	-0.412056664827	0.213945396771693	-1.92598986023858	0.0541056399497419	0.578754605780438
PSMD4	5193.39595082741	-0.343084749027077	0.214402817623421	-1.60018768797	0.109556952637964	0.67504037643149
PSRC1	744.092699446132	-0.159734939890325	0.385846701818683	-0.413985500296922	0.678884725800939	0.980802276289607
PTAFR	84.2589971091433	-0.0621812837988145	0.83043808173757	-0.0748776882542637	0.940312028905762	0.997023788258552
PTBP2	3294.73748587878	-0.0812125806873899	0.140093150584098	-0.57970414933768	0.562114144731882	0.947228000052624
PTCH2	563.03989930677	-0.218717686649542	0.384241111121121	-0.569219899482847	0.569206917795178	0.951506072969505
PTCHD2	371.80013385233	-0.615552873663468	0.321399469060472	-1.91522679070652	0.0554635872776784	0.581086059433298
PTGER3	6.18931585092843	-0.29488585171769	0.990601855855397	-0.297683524389375	0.765944719293552	0.993038730103967
PTGFR	13.7832211761793	1.56480101415076	1.08839543873239	1.43771368242154	0.150515309286235	0.724101951007108
PTGFRN	549.435114821325	0.117625878869303	0.239686306027162	0.490749266484892	0.623603796699034	0.969055683330791
PTGS2	105.059485563635	0.820220600534053	0.701060617389585	1.16997101276087	0.242012634290011	0.800360550002486
PTP4A2	8676.69179045482	-0.263951147508733	0.23531118265856	-1.12171102336318	0.261985328053653	0.808665544044101
PTPN14	353.995301182235	0.706283479003695	0.355018665922378	1.98942632260952	0.0466541666249508	0.57048685451466
PTPN22	23.4945467053053	-0.0948177957475649	0.480016520827471	-0.197530275799913	0.843412591481124	0.996834229464138
PTPN7	15.872086378066	-0.585061153619245	0.761957528910109	-0.767839586093607	0.442582493073578	0.901811657114038
PTPRC	99.0940996596286	0.45878359911874	0.910868324657778	0.503677190982692	0.614488239197913	0.964822905385145
PTPRF	3698.32264624517	0.492318763755639	0.229606507145308	2.14418471791861	0.0320180890734848	0.530804905308657
PTPRU	2752.49591875026	-0.656175339942989	0.365578646590011	-1.79489515064285	0.0726704067206009	0.61937541746888
PTPRVP	6.99864793402431	1.05900109636589	0.98293315613235	1.07738872145981	0.281306640684292	0.818891889737977
PUM1	7587.90409346737	-0.0312470602979738	0.166909526496429	-0.187209567685415	0.851496323532518	0.996834229464138
PUSL1	414.154294143742	-0.646233774075435	0.268314352728748	-2.40849498919182	0.0160184461795417	0.447969931871435
PVRL4	4.2566615982056	0.122851016157783	1.39197618350115	0.0882565503734295	0.929672771922101	0.996896678682774
PYCR2	2686.94804875172	-0.141867146278003	0.22980591780774	-0.617334608400694	0.537014043931893	0.940219449253998
PYGO2	3697.9583578384	-0.193313502164846	0.160096810741727	-1.20747878280164	0.227247811280784	0.792825697951058
PYHIN1	1.07093246926627	2.06039804091846	2.68168975413667	0.768320808825916	0.442296615037556	0.901773906089773
QSOX1	2790.33881820544	0.127186175861283	0.163136491463287	0.77963044761144	0.435608428773462	0.899260044508181
RAB13	1251.91688696433	-0.180861818506904	0.34183095244186	-0.529097254695405	0.596737985777741	0.959626759503588
RAB25	29.0563610258084	-0.986320046078661	0.555492786191183	-1.7755766962187	0.07580271383777	0.621073563491805
RAB3B	1456.35379791015	0.341734701914793	0.734993907556118	0.46494902665394	0.641967960193595	0.972994846247181
RAB3GAP2	3359.36328898491	0.330493968990844	0.234774960130338	1.4077053566844	0.159218335004103	0.734244258588495
RAB42	16.5390097753552	-0.0372560546489645	0.786042110007064	-0.0473970213232338	0.962196802993851	0.998236177222877
RAB4A	3655.8490391654	0.290646937509697	0.321278744503027	0.904656602662236	0.365647338609408	0.868280007328558
RAB7L1	1191.25002897614	0.149458974906968	0.26054999037793	0.573628786898731	0.566219027406141	0.949937901375906
RABGAP1L	6681.32600122229	0.211437559150065	0.201997766590221	1.04673216302928	0.295223125336646	0.829099209399567
RABGGTB	2744.95377903983	0.0834828839164041	0.234640523833045	0.355790562314824	0.721997417413697	0.988230776869797
RABIF	797.441627994631	-0.204844154077172	0.215749455562683	-0.949453863245823	0.342389826580717	0.855863443140141
RAD54L	223.964694560163	-0.168662262852931	0.302100761305387	-0.55829803978029	0.576640883265806	0.952228962324286
RALGPS2	566.952100928456	0.795097236174591	0.444177285327971	1.79004479165905	0.073446710969235	0.61940914746603
RAP1A	3107.01911469304	0.159791120158875	0.259466898449252	0.615843952018133	0.537997516009791	0.940321512407236
RAP1GAP	9092.98314148507	-0.435260376813109	0.207305211151204	-2.09961136237738	0.0357630424397395	0.540887462307202
RASAL2	757.781757539927	0.466092675172526	0.246228977354526	1.89292373375468	0.0583680124968271	0.589704093961707
RASSF5	318.659097641547	-0.240221212651843	0.313905290317142	-0.765266531217568	0.444112849395516	0.901953930191865
RAVER2	1850.81061903879	0.119228188319857	0.114827856958139	1.03832111369389	0.299120582168726	0.831404284297321
RBBP4	6232.5049494062	0.496159221384348	0.289410136266084	1.71438093974766	0.0864587867300999	0.640038419809704
RBBP5	1936.10007882025	0.218989914894538	0.270407184142128	0.809852428992547	0.418024995447431	0.892223629354319
RBM15	720.856740271757	0.019089749455928	0.218353365984684	0.087425945415776	0.930332946872565	0.996896678682774
RBM34	1258.50030627322	-0.389682534104171	0.190432579199268	-2.04630182368327	0.040726684396871	0.559565212441858
RBM8A	1784.01894154496	0.308682433329887	0.206904795413858	1.49190565019264	0.135723881253489	0.705777430334759
RBMXL1	1354.3426132995	0.0451042515556351	0.214363651767973	0.210409979414122	0.833347704545565	0.994853736273172
RBP7	76.6346300644516	-0.892126545324663	0.567058217931568	-1.57325388666235	0.115660042282789	0.682641668583761
RC3H1	3719.8729759613	0.249736453728636	0.194887800420615	1.28143707912781	0.200040187298338	0.769642456970716
RCAN3	2422.08980260698	1.04390997703309	0.531028114518529	1.96582807669152	0.0493184734014264	0.573926851109483
RCAN3AS	14.5036854495667	-0.105768888531743	0.787172517397968	-0.134365575771581	0.893113501305784	0.996896678682774
RCC1	495.18470466077	-0.0310619260009752	0.3901450108277	-0.0796163609399408	0.93654238237637	0.996896678682774
RCC2	3686.03660457594	-0.38032870863571	0.210024358007522	-1.81087904395398	0.0701595771438556	0.615122721042826
RCOR3	3012.21201043863	-0.228113833946444	0.165156266966932	-1.3811999879612	0.167217478488165	0.741612201352623
RCSD1	173.281490593831	0.107823572842561	0.563558286073955	0.19132639073363	0.848269886173729	0.996834229464138
RD3	1.43782617784091	26.0663560126753	4.45766371655979	5.84753756005445	4.98903209178372e-09	4.42984474482962e-06
REG4	0.0854296027739945	0.6792131750862	4.81385672328933	0.141095428079565	0.887794555384915	0.996896678682774
REN	4.88032334668586	0.612729720327908	1.51865019775226	0.403469950640907	0.686602536334845	0.981053937067873
RER1	3493.71455371039	-0.0615311914106876	0.12184859255922	-0.504980731564732	0.613572369493931	0.964822905385145
RERE	11719.7947835966	0.0790649923476934	0.176326767177454	0.448400396680118	0.653864255556591	0.975797013673635
RFWD2	1759.14784593013	0.0456285211844118	0.172074430075623	0.265167353245679	0.790880543267355	0.994853736273172
RFX5	2170.86602379659	0.237592710557923	0.275541209065566	0.862276504351791	0.388535378916636	0.88006039077858
RGL1	3649.55379618833	0.45003381190181	0.240329546657018	1.87256963682484	0.0611278374299964	0.596568344270762
RGS1	130.360684045426	1.33827436305684	1.1303650168101	1.1839311577719	0.236440315140514	0.797429666996891
RGS13	0.0829184056550311	0.470134334306604	4.81364104295861	0.0976670944324601	0.922196645437944	0.996896678682774
RGS16	1113.59826093601	-0.249520613245172	0.322632009785039	-0.773390753792287	0.439291160377415	0.90113852120855
RGS18	19.6668327027828	2.59918282861203	1.19520616246001	2.17467321559178	0.0296546134224294	0.520733906113347
RGS2	1575.80481320063	-0.550882708209644	0.408196073015841	-1.3495541594499	0.177159036698482	0.749456032686659
RGS4	446.173572531887	0.461700170573477	0.680058720053162	0.678912212959177	0.497193486898919	0.928005996817974
RGS5	6667.95604793302	0.588263569871028	0.528486162213731	1.11311063927748	0.265660914855731	0.81048448039737
RGS7	4180.68523878709	-0.100643720030021	0.205511551099581	-0.489722935239072	0.624329970021144	0.969221243185387
RGS8	479.357080774866	1.24424056805485	0.789124988057451	1.5767344677777	0.114856635944218	0.681715324406385
RGSL1	1.02928547766317	-0.266234685382614	3.60432025769853	-0.073865435462889	0.941117459192896	0.997023788258552
RHBDL2	106.755767265655	-0.267893631589252	0.396649367871702	-0.675391550544217	0.499427032302845	0.928543453945206
RHBG	542.079364860007	-0.758836341756026	0.507764224187078	-1.49446594621925	0.13505387621305	0.703667017628384
RHCE	60.2418120278639	0.691312833888131	0.460223210905355	1.50212509388254	0.133064805275958	0.700752257693048
RHD	89.5858457400395	0.237650042104614	0.740274687755951	0.321029539487592	0.748188005451007	0.991558026243864
RHOC	4032.03156308481	0.256635549473298	0.345228820627789	0.743378113700395	0.457252791103289	0.909850738261856
RHOU	1564.98466118578	0.163141109810081	0.414894017913085	0.39321152575465	0.694163257626296	0.982689003416193
RIIAD1	34.9149554655316	-1.1304798583275	0.465643969614547	-2.42777729788554	0.0151916684907781	0.446070115603689
RIMKLA	2866.98449657931	0.266637712883829	0.283461162443991	0.940649895685494	0.346884303329457	0.858452990953378
RIMS3	10237.7513079929	0.506976988785073	0.355483306060673	1.42616257962489	0.153821418369341	0.72883430695563
RIT1	846.927022776552	0.375764346001574	0.204042003408048	1.84160290393793	0.0655332559717671	0.607278432515021
RLF	1806.52710663735	0.321612726738117	0.263872199126118	1.21882004926333	0.222912500079736	0.787242219158167
RNASEL	293.957992817905	0.728948110013844	0.332308930228027	2.19358567798237	0.0282652089642535	0.518517488887731
RNF11	17548.308524075	-0.045433623041978	0.198625370417728	-0.22874028099445	0.819070784964143	0.994853736273172
RNF115	1837.53141840857	0.6668389722813	0.342253440337937	1.94837770402796	0.0513697856300146	0.575849622186013
RNF187	16844.9121266962	-0.191741313119807	0.214755037428173	-0.892837324870376	0.371944294882862	0.871376428391548
RNF19B	2187.85126897216	0.753374287902317	0.463222575083572	1.62637645146374	0.103869597173508	0.666440080581632
RNF2	1306.93395463272	-0.0861523344078298	0.214374436646356	-0.401877834669025	0.687773936034621	0.981053937067873
RNF207	617.788129197097	-0.209890111725234	0.463793308925287	-0.452550969766244	0.650872111152405	0.974890811139131
RNF220	6479.12411953014	-0.527246478239817	0.203481803148821	-2.59112348171106	0.00956631592242512	0.399222664950916
RNPC3	511.824220865476	0.547544006579839	0.413529286105061	1.32407552494536	0.185477963134986	0.7573529376015
RNPEP	1469.0699801372	-0.125709401033215	0.212487984082671	-0.59160710463659	0.554113715247107	0.946015323819567
RNU11	11.5377342349194	0.226878360705889	0.75006032349401	0.302480152061665	0.762286061624919	0.992271881247951
RNU5F-1	3.15788747458366	2.16359885871834	1.445631847599	1.49664581775213	0.134485441527035	0.702250614785864
ROR1	97.6177212412299	1.27207750614336	0.497707871899563	2.55587178335822	0.0105922140296288	0.418000149947019
RORC	763.921606847128	-0.285910581919355	0.327763964046327	-0.87230633407565	0.383041283082811	0.877383108654851
RPA2	3270.7857726867	-0.0563995452138246	0.168487520389201	-0.334740193716089	0.737821078629809	0.9912968845749
RPAP2	649.358965635704	0.51392827512552	0.241813454035123	2.12530885502704	0.0335608498805253	0.535851080655428
RPE65	16.0802271582165	-0.034853600244122	1.11457355649389	-0.0312707941445882	0.975053581908969	0.998265574345598
RPF1	862.366062260898	0.0199357753884331	0.197287087264034	0.101049570272952	0.919511110138381	0.996896678682774
RPL11	23154.7064189794	-0.0940710491723797	0.259815267708035	-0.362068980788656	0.717300483019044	0.987495839249149
RPL22	20259.6514546552	-0.0937700490153507	0.20446466162785	-0.458612496989937	0.646512460791328	0.974467692555727
RPL31P11	10.6729376309089	-1.45297535773035	0.904698021355652	-1.60603353100422	0.108266542781726	0.674113119186754
RPL5	30002.9007793352	-0.0543795117464095	0.240154207839751	-0.226435806541002	0.820862481446133	0.994853736273172
RPRD2	5459.391363436	0.13954501386165	0.164788486337088	0.846812887013235	0.397099424021199	0.884287795579354
RPS10P7	17.5423285248252	-0.562821518442959	0.723357094237797	-0.778068706212117	0.43652851007275	0.899821831523434
RPS15AP10	7.24462358739926	1.6661827767706	1.16366656754666	1.43183865828799	0.152190000851392	0.727825531316868
RPS27	14377.5242877421	-0.157978030609035	0.299860397914864	-0.526838594584565	0.598305678908695	0.959626759503588
RPS6KA1	2400.92243847863	-0.596121254723318	0.303286153304828	-1.96554062303057	0.0493516987416164	0.573926851109483
RPS6KC1	1446.15982211971	0.216838254497189	0.217182649967256	0.998414258827221	0.318078522197164	0.842453627438363
RPS7P5	0.72030989457213	-0.261851207162172	3.4592275150198	-0.07569643974709	0.939660608538782	0.997023788258552
RPS8	26910.2138337214	-0.253206573795256	0.261468857506218	-0.9684005055525	0.332844387090388	0.851899338085055
RPTN	0.144598854584204	-0.0908865307703629	4.81353265245808	-0.0188814613574815	0.984935668599205	0.999317160625457
RRAGC	710.300342547114	0.669539608118493	0.46451591564451	1.4413706518312	0.149479996910331	0.72355423734095
RRNAD1	1245.82301883992	-0.3964814506255	0.2057063204115	-1.92741501492209	0.0539279298850836	0.578754605780438
RRP15	929.232294165438	-0.220872248192692	0.24003415139856	-0.92017009623747	0.357483878550267	0.864175192868441
RSBN1	4803.39161633476	0.131671570706792	0.220557806176201	0.596993473001816	0.550511738345948	0.944453299517133
RSC1A1	158.769854045591	0.547130155031094	0.334893756075687	1.63374247833824	0.102312934947169	0.664168279082301
RSG1	250.295322871374	0.37306857161578	0.237030348786767	1.57392744652877	0.115504223799254	0.682641668583761
RSPO1	293.673808415762	-0.939449764272646	0.461948883616063	-2.03366605612028	0.0419852767670495	0.562489513330989
RTCD1	1573.71320953172	-0.0754390785473934	0.146990379316709	-0.513224599447086	0.607794220289582	0.962734229689961
RUNX3	42.0842801987227	0.953107999974255	0.605379194774889	1.57439834107393	0.115395387117486	0.682641668583761
RUSC1	5876.13719774805	-0.0449864809969044	0.189316896470966	-0.237625282452291	0.812171739539697	0.994853736273172
RUSC1-AS1	60.8587099108313	-0.137215120055018	0.41678136626061	-0.329225659213417	0.741985129767772	0.991558026243864
RWDD3	466.552545283939	-0.263503996474584	0.298480922605257	-0.882816878796203	0.377335219391025	0.873375578529626
RXFP4	10.0621201285829	-0.779996389730687	1.01218275330472	-0.770608259411694	0.440939164087149	0.901305035892367
RXRG	96.2241363020417	-0.684281606379529	0.472247018705595	-1.44899084435749	0.147340139451015	0.72075539276434
RYR2	4750.45163679687	0.449191795597205	0.261088962638404	1.72045494017805	0.0853497776550375	0.639593987238831
S100A1	2311.46398102427	-0.834138933643389	0.385175606626277	-2.16560685384401	0.0303412422041267	0.520916975206716
S100A10	563.575228357384	0.194106856250925	0.449039479013282	0.432271248571406	0.665544281141365	0.978144323649341
S100A11	448.592284316685	0.407259526130245	0.454977076956393	0.895120978082327	0.370722420952598	0.87118589348799
S100A12	13.8750135792208	4.69213076782839	1.39030307372738	3.37489778775275	0.000738431113390426	0.122937242393359
S100A13	2975.91114315121	-0.6720216603808	0.363769669189672	-1.84738233365576	0.0646917477599002	0.606373857582278
S100A14	18.8586511389505	-0.310066458265559	0.728662877483166	-0.425528001833361	0.670451813190587	0.980134123613094
S100A16	2002.30661524182	-0.0075470198006735	0.267072601137214	-0.0282583079227811	0.977456132767029	0.998542319091826
S100A2	24.781177144683	0.155496369813619	0.678286663928853	0.229248749950256	0.818675584335651	0.994853736273172
S100A3	7.00015291024592	-0.411526274275037	1.34779708241383	-0.305332516032767	0.760112913372446	0.991982454810037
S100A4	162.202020910359	-0.0514495398243756	0.633984738384339	-0.0811526472316837	0.935320557281099	0.996896678682774
S100A5	6.33607522262891	1.17290283474325	1.28287857754677	0.914274238631515	0.360572763502531	0.865207386552326
S100A6	7817.53293951765	-0.373875524927393	0.263680624208541	-1.417910497025	0.156216897329751	0.732845585128757
S100A7	17.8752159468519	-0.907903872116594	0.66784196604394	-1.35945915093461	0.174001138306877	0.747730497640634
S100A7A	0.886215999150819	-1.18060557863393	4.59837272663951	-0.256744211228113	0.797376239582078	0.994853736273172
S100A8	153.67508253446	2.21672335017827	0.893388146100314	2.48125449151568	0.0130920863391766	0.436475753037266
S100A9	210.186778290371	3.7667349235646	0.902624918075983	4.17308989385502	3.00496309689902e-05	0.00978219583955177
S100PBP	1819.06003784229	0.283442050929115	0.212994826611386	1.33074617556915	0.183272543773437	0.75662324444549
S1PR1	6743.16407835808	0.402461842661007	0.371648150543296	1.08291092548871	0.27884796196465	0.817590818583748
SAMD11	60.3529988891914	-1.38741011906059	0.417242805926107	-3.32518643666272	0.000883594281135643	0.134551825898262
SAMD13	72.089163038073	0.367755404393128	0.372593051252435	0.987016271927119	0.323634661637334	0.846228229898016
SARS	9868.35881726459	0.133468454237137	0.255444453952889	0.522495016712134	0.601325715211835	0.960460165895297
SASS6	320.814761498909	-0.123881734787297	0.281468813833727	-0.44012597026283	0.659845873397225	0.977228498376607
SCAMP3	2044.06763459083	-0.134556319928895	0.144842228551807	-0.928985429693021	0.352896637335714	0.862807175496106
SCARNA1	1.52904123502318	1.64126078754804	2.71450816303873	0.604625475029241	0.545427875963479	0.943305858857436
SCARNA2	130.854070698318	0.11840235645672	0.382987099664877	0.309154946890705	0.757203663386278	0.991982454810037
SCARNA3	3.09683975085485	0.928997548802964	1.79765666517021	0.516782524050556	0.605307980799883	0.961803894285807
SCARNA4	4.04868789163629	-0.852668902624998	1.62366390922581	-0.525151109031898	0.599478149163304	0.95973937760792
SCCPDH	2509.54511830617	0.0587199254034128	0.21924204653322	0.267831496430204	0.788829025486554	0.994853736273172
SCMH1	1620.1791275911	-0.0325019011232444	0.193335125440928	-0.168111723356628	0.866495386704575	0.996896678682774
SCNM1	234.106317516671	-0.304656813813908	0.367682762725766	-0.828586065757819	0.407338675477081	0.888860832179657
SCNN1D	1018.99204704852	-0.824054933349061	0.479488557030191	-1.71861230318615	0.0856849899202063	0.639593987238831
SCP2	4281.00008668865	0.0320265548011742	0.234179759154149	0.136760559139924	0.891220059893033	0.996896678682774
SCYL3	455.001411300522	0.360167481426669	0.259092770774139	1.39011011519361	0.164495442158298	0.739036404258694
SDC3	12267.6969213182	-0.0918595275856706	0.336173377119138	-0.273250453003945	0.784660699193316	0.994853736273172
SDCCAG8	824.897250322513	0.275126761852297	0.207289099498215	1.32726111753245	0.184422321205393	0.757150176185088
SDF4	5330.4870062645	-0.376492631052061	0.164699723180115	-2.28593359953818	0.0222581434332046	0.488010350715581
SDHB	4072.34904677926	-0.0376156116852163	0.230315614014109	-0.163322021592995	0.87026489596751	0.996896678682774
SDHC	4691.15595544629	0.357932741245297	0.229572895362229	1.55912456773495	0.118966899907944	0.687500758918812
SEC16B	44.8271981328551	0.318526937822748	0.467576094569677	0.681230160228565	0.495725866792009	0.926950067539241
SEC22B	2294.39642703696	0.414514843359009	0.257082833542169	1.61237853826213	0.106879592176757	0.671307076183826
SELE	70.7713612886706	2.25407409794973	1.32166944996955	1.70547491886239	0.0881058861204878	0.640797417483821
SELENBP1	1031.99448211782	-0.171666430871702	0.369995303817276	-0.463969215556531	0.642669801468077	0.972996377027764
SELL	220.955949545589	-0.385553110417939	0.626591052920171	-0.615318569617463	0.538344356459659	0.940321512407236
SELP	8.21499605569099	4.47700777131355	1.89795212475934	2.35886233003966	0.0183310548637447	0.459186316328116
SELRC1	475.212448193821	0.34397372969056	0.350718032049422	0.980770015389709	0.326706167857145	0.848059333318961
SEMA4A	320.8262068255	-0.611346177812808	0.417992124926263	-1.46257821943572	0.143582826676613	0.718202803819592
SEMA6C	3127.0473233156	-0.47955589127285	0.338241855998786	-1.4177899120639	0.156252110269533	0.732845585128757
15-Sep	4766.28489874982	0.240552055121148	0.202610900112071	1.18726117394518	0.235124617748282	0.796709429832388
SEPN1	4930.58522190711	-0.116115192416808	0.250395251460626	-0.463727613600797	0.642842910654454	0.972996377027764
SERBP1	9549.5710138848	0.0426162723243839	0.165681390248269	0.257218220226935	0.797010319383716	0.994853736273172
SERINC2	92.9189533368337	-0.0793668406250099	0.319663430499676	-0.248282515459929	0.803915826191152	0.994853736273172
SERPINC1	8.76304380663856	-0.338241164441137	0.998162308012751	-0.33886389190005	0.73471226684824	0.9912968845749
SERTAD4	82.5558327166991	0.196667714533715	0.434180972296908	0.452962536550834	0.650575718351285	0.974890811139131
SESN2	1201.69007705161	0.0531153794068941	0.234833750022657	0.226182903444541	0.821059167157335	0.994853736273172
SETDB1	1539.54390460236	-0.188835200320538	0.227650155574173	-0.829497347999887	0.406823036829073	0.888860832179657
SF3A3	2896.37607782937	-0.0531619727479289	0.208176305945264	-0.255369949555676	0.798437378286531	0.994853736273172
SF3B4	1857.03012647451	-0.554101069075649	0.21700378490976	-2.55341661117141	0.0106671818322499	0.418632863435075
SFN	32.7388549278756	-1.37412107036578	0.769748634180673	-1.78515558111825	0.0742360845907198	0.61940914746603
SFPQ	7915.69195356164	0.0464307613270564	0.20482219537534	0.226688134271636	0.820666254428426	0.994853736273172
SFT2D2	42.9389583920224	0.837686655177473	0.48166101438653	1.73916225344581	0.0820062269172923	0.633768410496797
SGIP1	2472.85158840807	0.548372358182297	0.310964907686379	1.76345415391808	0.0778239231393829	0.627004840113516
SH2D1B	2.5960116012809	-0.187555154245231	1.95796194387288	-0.095791011072587	0.923686556654157	0.996896678682774
SH2D2A	15.0073455122231	0.845633771463284	0.973702856451169	0.868472107132709	0.385135935515312	0.877814073013593
SH2D5	225.647478091798	-0.424231624109175	0.449859497963412	-0.943031382086498	0.345664851354321	0.857422649558908
SH3BGRL3	3243.86320398691	-0.656108335221516	0.284479785353213	-2.30634431338201	0.0210914009060687	0.476932829776751
SH3BP5L	3750.1663497346	-0.0711644779765092	0.211236980070268	-0.336894032251532	0.736196784199486	0.9912968845749
SH3D21	419.525444050723	0.230132076548117	0.279592822188079	0.823097226699579	0.410452705778968	0.889734409216475
SH3GLB1	3287.63854969847	0.0393067193639771	0.151962750222711	0.258660226314479	0.795897410163878	0.994853736273172
SHC1	1755.16410232391	0.138457597928008	0.282819591842074	0.489561550620306	0.624444189783877	0.969253600610466
SHCBP1L	0.230170156022594	0.708624710133137	4.81052254477354	0.147307221520671	0.882889532713419	0.996896678682774
SHE	284.688644663139	0.375112040497858	0.386839142505325	0.969684810250799	0.332203624146098	0.851403156371026
SHISA4	5659.23610947378	-0.32208115063643	0.279672954111953	-1.15163495754938	0.249471110121046	0.804879539239893
SIKE1	2438.04382418829	0.179193551033344	0.167858635441984	1.0675265562687	0.285734128329699	0.820317167731865
SIPA1L2	705.872453904932	0.266368944084665	0.275756265613828	0.965957903047941	0.334065246318035	0.853072177028139
SKI	21675.8594316409	-0.367346716418066	0.281254145751751	-1.30610240583726	0.191517734940763	0.760704464834777
SKINTL	3.42974271155657	0.882841420682956	1.19410895156359	0.739330711428758	0.459706204844125	0.91087981433566
SLAMF1	0.301023777132292	-2.09314354787296	4.77495012795956	-0.43835924811374	0.661125882825919	0.977559850334466
SLAMF6	1.80564685503576	-0.169079132367845	2.70977037214803	-0.0623961107943684	0.950247392063508	0.998236177222877
SLAMF7	1.75027036934449	-0.612896733083296	1.81010021342121	-0.33859823259447	0.734912414221249	0.9912968845749
SLAMF8	85.8225866388284	-0.0909000395105912	0.785345661400104	-0.115745262218086	0.907854433234943	0.996896678682774
SLAMF9	0.849232504506345	-1.16652950734411	3.57280415363199	-0.32650250536634	0.74404419406418	0.991558026243864
SLC16A1	2495.17831425183	0.45298901757739	0.365133528853068	1.24061194544442	0.21474913696435	0.781670424028773
SLC16A4	237.485163877659	0.542128772886641	0.386875480119618	1.4013004202774	0.161124255581607	0.736255119806089
SLC19A2	1032.93063791991	0.189301437463838	0.229732002860608	0.824009868484446	0.409933950697356	0.889734409216475
SLC1A7	186.127095740805	0.372527387711909	0.839544469961772	0.443725616736981	0.657240972455073	0.976831156578156
SLC22A15	1252.88199717891	0.352217157768797	0.364742512148549	0.965659735395333	0.334214473705112	0.853072177028139
SLC25A24	329.040903608438	0.131697951512415	0.337788620121572	0.389882736324912	0.696623260164683	0.983439157451151
SLC25A33	1188.81205491575	-0.122500793106902	0.37681579225637	-0.325094636754389	0.745109447945627	0.991558026243864
SLC25A34	671.394196526415	-0.277102644021897	0.496862185967682	-0.55770523869152	0.57704567983119	0.952228962324286
SLC25A44	3294.92731524618	0.00907834683496695	0.269550092104528	0.0336796280204813	0.973132624239923	0.998236177222877
SLC26A9	29.4428693027701	0.321587164000532	0.587192556146545	0.547669006758106	0.583919197049915	0.953730024918152
SLC27A3	707.710412209994	-0.528407212284657	0.405631207046383	-1.3026788942899	0.192684410495868	0.761263401391815
SLC2A1	7238.31571238278	0.582171038425201	0.308208802611024	1.88888517619638	0.0589072162045307	0.591043757900622
SLC2A5	257.430758706344	-0.141453597748131	0.401003171577923	-0.352749324130081	0.724276377973327	0.988682955263058
SLC2A7	1.5396520133431	-3.28624626310344	3.19136163983687	-1.0297317051387	0.303135967972294	0.8330024617488
SLC30A1	331.2256279204	0.946059648896615	0.473748437770559	1.99696626620815	0.0458288476598557	0.568715656005783
SLC30A10	106.217742795316	0.3242079753822	0.481044969465971	0.673966044675859	0.500332901468007	0.928543453945206
SLC30A2	1.25252528972605	-0.372704334057746	2.45947257719547	-0.151538316594178	0.87955108755119	0.996896678682774
SLC30A7	651.899173822942	0.163297430990445	0.218719998768568	0.746604937407822	0.455302067175274	0.907962479085261
SLC35A3	349.593381256359	0.707326709698865	0.336407088330673	2.10259157501341	0.0355014870304014	0.540297948993195
SLC35D1	761.440511005157	0.147312769505863	0.216297121827458	0.681066711666075	0.495829279244923	0.926950067539241
SLC35E2	1803.61892414158	-0.00173232093800364	0.298153217745836	-0.00581017019068489	0.995364180991953	0.999701457040367
SLC35E2B	2205.66822505218	-0.0610944323155404	0.367706260013538	-0.166150101206575	0.868038826994117	0.996896678682774
SLC35F3	1414.62731230339	0.029188926552981	0.236690191376871	0.123321234324007	0.901852726615788	0.996896678682774
SLC39A1	2192.17621087522	0.0632254116289484	0.214592452241203	0.294630174400927	0.768276408993781	0.993158685886699
SLC41A1	5710.24621442122	0.327937597084483	0.237044412762762	1.38344368999192	0.166528862011708	0.740860706320331
SLC44A3	905.059991770652	0.080159783656867	0.375778631548085	0.213316503194008	0.831080102094441	0.994853736273172
SLC44A5	44.6403395646846	0.0548085453947979	0.386189416233355	0.141921407192785	0.887142084974655	0.996896678682774
SLC45A1	1498.10750936261	-0.239397246261022	0.22667628098721	-1.05611952524724	0.290913610970735	0.824976917909746
SLC45A3	227.222922834209	-0.844518809339381	0.515238752226198	-1.63908247524174	0.10119608428366	0.663504238318155
SLC50A1	289.2784296181	-0.470103832081369	0.331972312060859	-1.41609349636119	0.156748132014128	0.732845585128757
SLC5A9	27.9573857740046	-0.159156714479353	0.475296107241564	-0.33485802230327	0.737732189101585	0.9912968845749
SLC6A17	13448.1902808429	0.200987086195729	0.278684085147345	0.721200444903279	0.470786198107607	0.915421954897278
SLC6A9	1331.75928475375	-0.265360389729927	0.312667194521726	-0.848699174007805	0.396048705952185	0.884134022734922
SLC9A1	2594.07052203677	-0.464930480119506	0.31991725542011	-1.4532835357973	0.146145046655352	0.72075539276434
SLC9A11	9.57417995921918	-0.796422416980833	0.697136149964732	-1.14242019585575	0.253279400478739	0.806534429407526
SLFNL1	30.2901545346382	0.794678677976019	0.633407359622159	1.25460916407738	0.209620675098009	0.776602327249406
SMAP2	4940.49996139588	0.0180905609151941	0.220848818141993	0.0819137773404924	0.934715278525416	0.996896678682774
SMCP	27.0432059926495	-0.937165535867272	1.2094705048311	-0.774856048265636	0.438424725804975	0.900774581688855
SMG5	6001.27014794754	-0.0657392005020937	0.141394273550125	-0.464935381409128	0.641977732124829	0.972994846247181
SMG7	7940.87582793358	0.0391387191553901	0.215110862760889	0.181946735060496	0.855624527300168	0.996834229464138
SMPDL3B	876.078795946408	-0.0676839560632345	0.493982863886208	-0.137016809714326	0.891017508193413	0.996896678682774
SMYD2	790.218553589494	-0.200658435588214	0.242785954026024	-0.826482884453463	0.408530223165696	0.888860832179657
SMYD3	1553.97153456376	0.114388477247489	0.315640238482192	0.362401440949179	0.717052062859513	0.987495839249149
SNAP47	2594.68858097159	-0.153473740191273	0.162987856460714	-0.941626839716527	0.346383723396067	0.85840645953834
SNAPIN	1166.51271159241	-0.04747311238421	0.180049249050527	-0.263667372313714	0.792036239181151	0.994853736273172
SNHG12	394.610490615045	-0.124340520635929	0.282340809757148	-0.440391598872578	0.659653508538321	0.977228498376607
SNHG3	869.77326760876	0.00283732724652254	0.331212786321304	0.00856647860137289	0.993165022580582	0.999701457040367
SNIP1	775.628842842376	0.0919048744728431	0.255632509705706	0.359519509387314	0.719206485700785	0.987881261990926
SNORA14B	7.03942947599908	0.343158194904244	0.909556998239812	0.377280583370068	0.705965100096154	0.984949344182862
SNORA16A	10.8185955507946	0.414388920671037	0.787868229809215	0.525962216767368	0.598914459074466	0.959626759503588
SNORA16B	1.6948628883813	0.141354029391676	2.22010370040119	0.063670012065712	0.949232983186439	0.998236177222877
SNORA42	3.12187251331454	0.347362286521415	1.92701891432141	0.18025888793299	0.85694932960735	0.996834229464138
SNORA44	9.22809847194163	-0.702593963704248	0.956206608360403	-0.734772127238253	0.462478284856143	0.912284758889605
SNORA55	0.672337986699571	-1.28764855779446	3.42298990499784	-0.376176557200589	0.706785642284236	0.984962731809006
SNORA61	29.9915796988184	-0.322883007047785	0.584700921372181	-0.552219083715552	0.580798261022189	0.953653910471609
SNORA66	7.6950707855442	0.858794066277498	0.931727231528211	0.92172262140381	0.35667327786622	0.864071128733938
SNORA77	3.6048030212177	1.15410632715539	1.37020457999319	0.842287599973672	0.399626990200075	0.886193986385281
SNORD21	2.35877344903962	-3.81935646793515	1.93163402793221	-1.97726712861013	0.0480114432270912	0.57285770166255
SNORD38A	5.4315931828876	-2.35072396376776	1.26776662622924	-1.85422451982318	0.0637070455297699	0.604264924953326
SNORD38B	34.8257544194646	-0.27987811927194	0.563401540799186	-0.496764916324036	0.619354838367243	0.967387284832814
SNORD44	1.69639537700573	-0.901092399967773	1.7874600190098	-0.504118911967022	0.614177817886539	0.964822905385145
SNORD45A	2.5125778257079	1.69599250448215	1.79211479101352	0.946363766978899	0.343963079329887	0.856427836845155
SNORD45B	2.48754930756975	0.551788971658288	1.72660993677559	0.319579402333768	0.749287190710833	0.991558026243864
SNORD45C	3.10481492659874	3.18352759668586	1.45393947088063	2.18958743499661	0.0285541710976568	0.518517488887731
SNORD46	6.36418020713843	-0.362057543098419	0.875318817691615	-0.413629337997365	0.679145583978201	0.980802276289607
SNORD47	10.2475056270042	0.312571269240514	0.970986422353311	0.321911060798314	0.747520073553531	0.991558026243864
SNORD55	24.1438026239843	-0.286482269408102	0.625187894357866	-0.458233871758425	0.646784427486738	0.974467692555727
SNORD74	1.51074785437262	6.3263413450713	2.79045440673887	2.26713661036474	0.0233818817231223	0.494837155877867
SNORD75	0.116706710486763	0.0002349231969476	4.81255787686083	4.8814622693086e-05	0.999961051566227	0.999961051566227
SNORD76	1.59221716954268	3.31819884964302	2.48980511457384	1.33271428764454	0.182625582723168	0.75662324444549
SNORD77	1.339997048384	0.818227379091879	2.75278631562207	0.29723606748858	0.76628628760641	0.993067742153255
SNORD78	1.21551972998768	0.292351392462208	2.45956220195249	0.118863183142971	0.905383750515675	0.996896678682774
SNORD79	10.181726042282	-0.603246488353274	0.729167272269467	-0.827308782627783	0.408062067074323	0.888860832179657
SNORD80	28.9832063642671	-0.608657720687104	0.446282818717407	-1.3638385686376	0.172618378596695	0.74599425023232
SNORD81	7.5571410278202	-1.1685429570847	1.13807795318856	-1.02676882001869	0.304529334614392	0.83356714839171
SNORD85	1.09841296600084	-2.07135058554787	3.96467655564932	-0.52245134160979	0.601356116887734	0.960460165895297
SNORD99	21.0948589554672	-0.142836811998051	0.749044771700411	-0.190691955133465	0.848766941909464	0.996834229464138
SNRNP40	1231.69950721944	0.0571567182480434	0.230282824889993	0.248202262914516	0.803977915572731	0.994853736273172
SNRPD2P2	1.58493987754535	1.46015789704024	2.58160841979418	0.565600067711529	0.571665681796441	0.952065158520467
SNRPE	1678.23682628725	-0.214040521021523	0.224858541947103	-0.951889659908384	0.341152944083289	0.855863443140141
SNX27	7314.09401324695	0.277523967788484	0.178854760791338	1.55167224266543	0.120740667567867	0.69025418937858
SNX7	175.922274692348	0.304327648065588	0.416405023896608	0.730845284280603	0.464873659951575	0.913184584824051
SOAT1	946.909750708317	-0.0417090917676832	0.179005338182743	-0.233004737127466	0.815757727307006	0.994853736273172
SORT1	7084.28162684055	0.418104628856278	0.23733707136416	1.76164906077718	0.078128609316714	0.627970052089292
SOX13	618.461073623371	0.00785171298053585	0.295880445537306	0.0265367755759509	0.978829201251311	0.998542319091826
SPAG17	14.5448464759552	0.601367382029033	0.617058410273486	0.974571243202895	0.329772983842298	0.850310279037446
SPATA17	13.0576193923026	0.308271611882023	0.830225894397381	0.371310523993933	0.710406260358685	0.986303138760211
SPATA21	35.8689340209555	-1.22520616564747	0.830250464998797	-1.47570669008808	0.140022649208684	0.713413311400711
SPATA6	377.170316550844	-0.0167847529429419	0.301111276334097	-0.0557426913641004	0.955546789563098	0.998236177222877
SPEN	7607.3977585766	0.303294835122733	0.24398351326209	1.24309561358324	0.213832601999934	0.779868688793187
SPHAR	1556.77268888376	-0.650621924737043	0.25028384761266	-2.59953621035884	0.00933498292733407	0.398654280924828
SPOCD1	19.7603312543512	-0.32517808635374	0.941471962927193	-0.345393276866904	0.729798730836869	0.990146766031232
SPRR1A	0.213179291925504	-0.930352810078037	4.80553418307946	-0.193600289714691	0.846488871324034	0.996834229464138
SPRR2A	0.339057591451379	-1.07090410335469	4.77410249763641	-0.224315272637084	0.822511993140058	0.994853736273172
SPRR2E	0.182475321200614	-0.451863130316524	4.80614665261139	-0.0940177574629368	0.925095050801594	0.996896678682774
SPRR2F	0.0842572056081139	0.0867433524421003	4.81385672328933	0.0180195127167865	0.98562328704088	0.999317160625457
SPRR2G	0.0633848796545985	-0.0110116898064488	4.81385672328933	-0.00228749845278413	0.998174841893399	0.999701457040367
SPSB1	220.820431687285	-0.721271254415344	0.461662497273648	-1.56233451639416	0.118209204753332	0.686386417791147
SPTA1	0.324377323677717	-2.70971370180983	4.76831519991904	-0.568274870305519	0.569848339823481	0.951795374029535
SRG7	3.69368662273996	0.416702708424689	1.96320503726047	0.212256336203258	0.831907057926012	0.994853736273172
SRGAP2	22583.3783996684	0.105760422934452	0.261794175185568	0.403983101837487	0.686225145398689	0.981053937067873
SRGAP2P2	1637.68442939835	1.14921444800891	0.472614533534098	2.43161046998567	0.0150318636335645	0.446070115603689
SRM	1883.68095106177	-0.703144812515895	0.28145758090201	-2.49822658982028	0.0124816383713559	0.430394358727497
SRP9	16820.587974816	-0.0831779817040116	0.175852683736632	-0.472998079623192	0.636214549254298	0.971160348331251
SRRM1	3991.72057556639	-0.215688480158396	0.273136430834098	-0.789673056427266	0.429718730502046	0.897866199259029
SRSF10	3274.88552964419	0.00913985719470638	0.166977625745781	0.0547370173332177	0.956347977989032	0.998236177222877
SRSF11	7474.10256857924	0.239666997618944	0.351716655204889	0.681420666528654	0.495605349679853	0.926950067539241
SRSF4	5611.97030069214	-0.201072935815821	0.248833927847953	-0.808060771916459	0.419055598524767	0.892654878114245
SSBP3	5602.4554318411	-0.00573745926011892	0.25034922727282	-0.022917822925279	0.981715823490715	0.999317160625457
SSR2	5187.8995766263	-0.160729894610088	0.242600170794239	-0.662530014236516	0.507631605869912	0.933096192906686
SSU72	5171.48753585197	-0.410766491650143	0.198366463314544	-2.07074565320451	0.0383825714266873	0.551153278472514
SSX2IP	5178.32376876379	-0.0770270401963473	0.264528186986677	-0.291186512385641	0.770908677413158	0.993500275813248
ST3GAL3	2349.72539592004	-0.270245867329752	0.219733114035381	-1.22988229842425	0.218741183849438	0.785466332671568
ST6GALNAC3	530.023413620812	0.660577876868025	0.432889782095848	1.52597243961227	0.127016728363291	0.696432281427491
ST6GALNAC5	15.8888271991925	0.399331751106483	1.13045897239251	0.353247451573882	0.723902936735809	0.988611942538538
ST7L	650.39953841506	0.219646757324133	0.184961664833234	1.18752584500238	0.235020268363608	0.796690336882846
STIL	105.554884184991	-0.0428162198851364	0.262729947213921	-0.162966652028725	0.870544691439483	0.996896678682774
STK40	1976.10232522517	-0.0541565507119858	0.17957935127954	-0.301574486855583	0.76297645950796	0.99228548376208
STMN1	22788.4531913612	-0.30227620507851	0.23248544187015	-1.30019412246613	0.193534444578627	0.761488001102389
STX12	5459.48696354684	0.139069514544667	0.2121553810704	0.655507835073574	0.512140843527705	0.933658580314911
STX6	4045.21830678377	0.0450019759907188	0.131449456284971	0.342351937106218	0.732086054096632	0.990584016087737
STXBP3	2770.44367903338	-0.0137131309966639	0.151929023511198	-0.0902601140963245	0.928080515071277	0.996896678682774
SUMO1P3	15.954259012148	-1.13073188736362	0.685467239071644	-1.64957830646293	0.0990292149929685	0.661376161058013
SUSD4	2520.04524711616	0.378003201179696	0.205864817938105	1.83617193537822	0.0663322319432287	0.60808029216663
SV2A	24468.9571638996	-0.219559950720885	0.272536572874488	-0.805616466095355	0.420464028296514	0.892654878114245
SWT1	242.671296223873	0.165767556495754	0.345359695528915	0.47998524043717	0.631237888079006	0.970656617713528
SYCP1	22.970504106235	0.407398414206841	0.568174125764876	0.717030916637397	0.473355020344111	0.916934413556314
SYDE2	13.3499646986012	0.593111319487598	0.941959168880679	0.629657143411413	0.528918927848187	0.938513005261551
SYF2	2220.22730755309	-0.20596961178578	0.188122223183682	-1.09487124009093	0.273573050413367	0.815020509479778
SYNC	62.2453006451347	0.570237005891562	0.418405452326077	1.36288139344599	0.172919893636812	0.746500073277054
SYPL2	90.2933345158317	0.16129893725328	0.405652426715732	0.397628429242242	0.690904101305985	0.981615086212078
SYT11	38833.4033898706	0.569706787936349	0.349364547385512	1.63069433404099	0.102954832737644	0.664495829599801
SYT14	438.595274863545	0.952505722427702	0.383658911167578	2.48268890595808	0.0130394909044389	0.436475753037266
SYT2	27126.1254112875	-0.119836952225296	0.300427328240151	-0.398888319938399	0.689975495830241	0.981550883519476
SYT6	20.2034942583782	-0.328448307519793	0.555358071236709	-0.591417185651739	0.554240928256802	0.946080918067323
SYTL1	1415.88695867147	-0.385290589406573	0.48825325709278	-0.789120366960212	0.430041659138727	0.897866199259029
SZT2	3129.25306599079	-0.105006502443659	0.362036159552593	-0.290044239153974	0.771782393577378	0.994117674512447
TACSTD2	4.10831054072057	-1.13205800115175	1.75410770705445	-0.645375421702429	0.518683927131026	0.935091945123289
TADA1	1393.43077951068	0.0771043891576201	0.231329328790124	0.33331004572954	0.738900257133916	0.9912968845749
TAF12	684.705389674219	-0.211004925227298	0.192671349821429	-1.09515465284725	0.27344888851953	0.814912797763171
TAF13	610.456974739019	0.14861884834085	0.225706195982115	0.658461535334313	0.510241605604876	0.933096192906686
TAF1A	174.946530333115	0.556363931773856	0.386312642977284	1.44019084512999	0.149813412596617	0.72370419112113
TAF5L	1047.67133258959	0.0783597433719409	0.204622665262166	0.38294752573741	0.701758671965187	0.983806686699371
TAGLN2	2673.37506749436	0.576233818994854	0.398709857447274	1.44524598083471	0.148388805168102	0.721596080024485
TAL1	90.1509416256701	0.23086669918974	0.514090125517119	0.449078260271024	0.653375202387433	0.975671036873776
TARBP1	1264.0729308767	-0.413469141299236	0.43781683265997	-0.94438840733279	0.344971203289673	0.856427836845155
TARDBP	9208.36631476582	0.354109804716315	0.267542314000372	1.32356560508714	0.185647354496102	0.7573529376015
TARS2	1189.68654859908	0.0101910270385725	0.22209242892754	0.045886422548413	0.963400776015314	0.998236177222877
TAS1R1	12.0550210656368	-0.151984817613984	0.82526423783252	-0.184165035447505	0.853883987958175	0.996834229464138
TAS1R2	1.02483708843424	-2.662669007078	4.561637807872	-0.583708992082415	0.559416116415594	0.947045510551514
TAS1R3	83.0324657480478	-0.686772658685833	0.45345252346685	-1.51454148592039	0.129888560155942	0.698537959446989
TATDN3	938.492276924313	-0.159653355777618	0.251928966218595	-0.633723696699048	0.526261157324222	0.938513005261551
TBCE	923.343510634979	-0.0257543589234973	0.278977297946217	-0.092317041971144	0.926446148653695	0.996896678682774
TBX15	32.5479962137516	0.531455438074735	0.683951745174962	0.777036452971961	0.437137263878712	0.900299129530817
TBX19	21.5795051996995	-0.784922236490399	0.5887973430298	-1.33309405312767	0.182500940701649	0.75662324444549
TCEA3	253.044727753543	-0.232664334995729	0.317582874828978	-0.732609827028683	0.463796435727385	0.912519808452643
TCEANC2	304.728814708381	-0.134472116329243	0.198811726530424	-0.676379198933544	0.498799920487546	0.928543453945206
TCEB3	2193.96764600369	0.0628687318002385	0.118658789646857	0.529827853354509	0.596231291604841	0.959626759503588
TCHH	3.04988509593189	-0.504594380705868	1.6989722701166	-0.29699977426426	0.766466681476139	0.993067742153255
TCTEX1D1	177.719096707718	-0.503749441703106	0.386370493991353	-1.3037989430797	0.192302143093491	0.761263401391815
TCTEX1D4	1.86501031441378	0.00618525634250726	2.20114350628959	0.00281001957611277	0.997757931715307	0.999701457040367
TDRD10	21.758400614062	-0.40121774249739	0.684609549305629	-0.586053383135436	0.557839641664348	0.947045510551514
TDRD5	19.8317889787029	1.09995900762296	0.884345395927123	1.243811538669	0.213568932666374	0.779707718883063
TDRKH	1672.53252177047	0.452833124853735	0.277944683818065	1.62922031331295	0.10326638823809	0.665147780967157
TEDDM1	10.5596774546209	0.852518839156008	1.14004229157521	0.747795801485636	0.454583334948653	0.90743846691594
TEKT2	36.860214558289	0.108462241534915	0.494115673408236	0.219507794170504	0.826254509043785	0.994853736273172
TESK2	428.524761773258	0.0336974301968168	0.277541338985181	0.121414093914911	0.903363054135281	0.996896678682774
TFAP2E	842.239191026617	-0.695156038412182	0.537333877804613	-1.29371340078609	0.195764434767026	0.763915053082828
TFB2M	474.682588836039	-0.0360594249507791	0.229502191338466	-0.15712017711238	0.875150136045388	0.996896678682774
TGFB2	1030.12163903982	0.299385782200725	0.380199026889848	0.787444893401749	0.431021475312531	0.897866199259029
TGFBR3	797.068551831017	0.652801858564813	0.349147687549551	1.86970122341757	0.0615253195460436	0.597744335878582
THAP3	1304.44447125965	-0.273486277666839	0.205794747188831	-1.32892739684894	0.183871924102284	0.756642698330703
THBS3	417.79405175239	-0.417795727024133	0.37087582070572	-1.12651109535567	0.259949246854107	0.807694231586734
THEM4	893.292672638698	-0.060507673933767	0.233125670746506	-0.259549597176543	0.795211219685015	0.994853736273172
THEM5	78.4676813778696	-0.0259974773193246	0.294285303718863	-0.0883410655944972	0.929605600898613	0.996896678682774
THRAP3	6135.17340918026	-0.0248508352772836	0.169293270052648	-0.146791631289037	0.883296490391458	0.996896678682774
TIE1	698.134586203762	0.166568305049375	0.299030995237306	0.557026889193174	0.577509057679778	0.952302759525424
TIMM17A	2782.82252104889	-0.0769497013846656	0.206099493783831	-0.373361913568671	0.708879101931802	0.985916568474527
TINAGL1	606.810104607299	0.3424227412173	0.419720162242883	0.815835816386508	0.414594045351311	0.890619625993603
TIPRL	2585.01483707844	-0.0187523691947909	0.175581523147822	-0.106801495160759	0.914946461294888	0.996896678682774
TLR5	33.7613530194855	0.00838544424178472	0.768877066337365	0.0109060922856365	0.991298369846388	0.999701457040367
TM2D1	1205.07733152277	-0.0489172643477652	0.18335370796221	-0.26679179216734	0.789629474179809	0.994853736273172
TMCC2	10512.8798877175	-0.308273688391478	0.17234134205718	-1.78873904956129	0.0736568509526686	0.61940914746603
TMCO1	2758.54366802706	0.107955745339034	0.19991672464976	0.540003571627962	0.58919456931054	0.955849074808633
TMCO2	1.78727661597542	1.26174369127277	1.67193580479916	0.754660368927462	0.450452791425407	0.906178512723064
TMCO4	106.42784404565	0.295443197580041	0.445795914320717	0.662731954442031	0.507502240545124	0.933096192906686
TMED5	2470.01186757118	0.433262761004479	0.344247896434553	1.25857780248441	0.208182868866554	0.775410249256423
TMEM125	208.739277694068	-0.563058744922258	0.545148129177833	-1.03285458536093	0.301671954494559	0.832158315360236
TMEM167B	4087.83313873036	0.0827496201090509	0.170074252309424	0.486549956771238	0.62657729466009	0.969634462691966
TMEM183A	974.014102920713	0.283459574794735	0.441575189749504	0.641928218284944	0.520919791338542	0.936433193129569
TMEM200B	1455.75591029389	0.896929684801579	0.497431066819459	1.80312357757726	0.0713688090738635	0.616735329020288
TMEM201	1562.14397184472	-0.484274726819616	0.223764559999575	-2.16421548980114	0.0304478150366154	0.520916975206716
TMEM206	652.828030479419	0.154640844748672	0.243086113439092	0.636156638324052	0.524674332486107	0.937751406967956
TMEM222	3934.16197050764	-0.531106259082181	0.23947580434573	-2.21778672184947	0.0265693778979414	0.51310153610918
TMEM234	225.964570713405	-0.314163297980784	0.271207269688573	-1.1583881890096	0.246705656886217	0.801906276425456
TMEM240	1055.79969644372	-0.762638992644938	0.227690595378825	-3.34945319711638	0.000809712342067262	0.127814592662617
TMEM39B	426.549836075128	-0.540457056522798	0.261604060151497	-2.0659352771888	0.0388345913250021	0.553458883294714
TMEM48	774.598253153861	0.120015823381311	0.19588262258162	0.612692549239804	0.540079650007029	0.940977625840061
TMEM50A	5174.35752368559	-0.249130499758938	0.181649913914523	-1.37148702352905	0.170223185961836	0.743484838429845
TMEM51	1229.88735860393	-0.178114840246822	0.256176991473496	-0.695280396659861	0.486879597000938	0.924492283832755
TMEM52	49.0719748376489	-0.732058869842724	0.591079011056274	-1.23851271344336	0.215526010987317	0.782087609030384
TMEM53	210.910513291138	0.168857786032608	0.271239123588286	0.622542145833347	0.533585439736227	0.939339588664105
TMEM54	820.512861562797	-0.241001241114911	0.376510564353753	-0.640091577585791	0.522113064295736	0.936672678050041
TMEM56	5129.49081030505	0.305401068840906	0.2149268404284	1.42095360557187	0.155330247445796	0.731187888904335
TMEM56-RWDD3	58.8302873995938	1.22589374659984	0.557331991255637	2.19957541615002	0.0278370329780108	0.518517488887731
TMEM57	4280.37227075086	-0.0757079283189225	0.176128704205478	-0.42984434967851	0.66730886925723	0.978951810958662
TMEM59	9337.1130144676	0.0629213894402142	0.235562775793386	0.267110918642778	0.789383761071426	0.994853736273172
TMEM61	281.73318425331	-0.694209687831145	0.377513251070189	-1.83890151104146	0.0659296735261425	0.60808029216663
TMEM63A	844.895587954032	-0.345980004759877	0.417780993891267	-0.828137253294778	0.407592774043562	0.888860832179657
TMEM69	880.407232248826	-0.274164008848287	0.288831067946966	-0.949219247074304	0.342509114440972	0.855863443140141
TMEM79	357.510870298844	-0.215759953530578	0.380828173206487	-0.566554600501134	0.571016827074414	0.952008085359573
TMEM81	680.782040210771	-0.414040073819556	0.301013833931283	-1.37548520083656	0.168981070713484	0.742513075345581
TMEM82	0.430355857089012	-0.454346602339278	4.2866126072506	-0.105991990405378	0.915588707119313	0.996896678682774
TMEM88B	53.7175231155367	-1.59305559150061	0.634458180299389	-2.51089140461374	0.0120426736976994	0.425254031236911
TMEM9	6437.70070176365	-0.192811605557135	0.215814974798686	-0.893411616765662	0.371636783907199	0.871376428391548
TMOD4	12.5925932061443	0.786726517721478	0.942022013103152	0.835146638590632	0.403635149982825	0.88737446135966
TNFAIP8L2	49.3012179959712	-0.0688892725371681	0.586757597809166	-0.117406698770304	0.906537775936223	0.996896678682774
TNFAIP8L2-SCNM1	1.94301952429028	2.55033553776233	2.8242008014408	0.90302911055802	0.366510445199887	0.869075395190824
TNFRSF14	341.388317119037	-0.525845538594491	0.43988290380648	-1.19542163163001	0.231922338254557	0.794660923355128
TNFRSF18	95.060887828764	-1.88193914415765	0.581061370114534	-3.238795832851	0.00120035465237414	0.162927118739445
TNFRSF1B	600.319088495914	0.0824948065413678	0.372506047364836	0.221458972612521	0.824735078603127	0.994853736273172
TNFRSF25	3870.46315307178	-0.61486238738046	0.681231182292079	-0.902575224627396	0.366751380559756	0.869075395190824
TNFRSF4	13.6773336888581	-0.482801320974498	1.03672040438332	-0.46570060638643	0.641429818262487	0.972726876003804
TNFRSF8	3.62442571215586	0.622758290303942	1.19411585202943	0.521522504910683	0.602002832331576	0.960518145925867
TNFRSF9	1.50846826561736	-1.95864298787745	1.8962887572787	-1.03288224452073	0.301659008880919	0.832158315360236
TNFSF18	2.27214839758724	0.371793423540343	2.00910830033724	0.185053948300316	0.853186721601072	0.996834229464138
TNFSF4	242.384680185535	0.194163249129048	0.243782303806931	0.796461622098791	0.425763773574511	0.896306844361668
TNN	3.93102078977247	-1.82276607668096	1.73219623005713	-1.05228613539982	0.292668290790151	0.826993777728314
TNNI1	1.34398543697162	-3.96614759404373	2.73534075624318	-1.44996472011443	0.147068357659798	0.72075539276434
TNNI3K	0.0538872699902013	0.65016576819885	4.81371624359627	0.13506524591344	0.892560288081577	0.996896678682774
TNNT2	4.91664748127679	-0.641556328586307	2.4668178955962	-0.260074458569326	0.79480633928871	0.994853736273172
TNR	2419.07956208099	1.41532144035512	0.489025482788282	2.89416705298334	0.0038016584614874	0.302288588859315
TOE1	447.836187614904	-0.208184841353127	0.210158993707109	-0.990606386530698	0.3218778179528	0.845047260029981
TOMM20	15054.8994824423	0.071382524014322	0.292526067277935	0.244021070253886	0.807214501403182	0.994853736273172
TOMM40L	1784.53037119567	0.00540360226895069	0.199158553149512	0.0271321627090457	0.978354322065485	0.998542319091826
TOP1P1	15.6888875846376	-0.660048151635937	0.54944429349293	-1.2013013138054	0.229634340997941	0.793967503816256
TOR1AIP1	3632.11392606876	0.0782084809590825	0.194588587065133	0.401917101812884	0.687745036196466	0.981053937067873
TOR1AIP2	2874.09872666548	-0.110316840784249	0.192270670059909	-0.573758029500161	0.566131553734459	0.949867208100254
TOR3A	706.281351433541	-0.0632629716366516	0.20729194609059	-0.305187793494903	0.76022312860822	0.991982454810037
TP53BP2	3070.31057470396	0.0995431362565054	0.312342249659727	0.318698915580425	0.749954837049567	0.991558026243864
TP73	921.181693354943	-0.0234581383593802	0.351159543606095	-0.0668019388523122	0.946739379878429	0.997886035321916
TP73-AS1	1226.07614588067	-0.0644676894122909	0.288265221560613	-0.22364019170705	0.823037287187989	0.994853736273172
TPM3	6610.11444795987	0.0102444173793693	0.178715816892428	0.0573223878977402	0.954288386708785	0.998236177222877
TPR	4425.15036129153	0.38118017931693	0.224189747082595	1.70025696659758	0.0890826011306391	0.644152793688329
TPRG1L	7659.42321245833	0.0738852475513826	0.175809184697621	0.420258177514786	0.674296858705763	0.980470706889855
TRAF3IP3	115.538676959045	0.920959785307142	0.354586650582969	2.59727709374566	0.00939660871676208	0.399222664950916
TRAF5	197.071653157603	0.268714078908424	0.357295956043175	0.752077022881145	0.452004740808067	0.906826051525099
TRAPPC3	3010.7711596851	-0.291014015981938	0.202560421046562	-1.43667758231527	0.150809627663711	0.724303572421055
TRIM11	2514.01160344317	-0.523175781771655	0.267417481937687	-1.9564008230904	0.050417955288261	0.573926851109483
TRIM17	1084.91924686752	-0.0421607476828794	0.421557907471904	-0.100011758611572	0.920334990229794	0.996896678682774
TRIM33	3969.1839735004	-0.0181662469275634	0.182861448473149	-0.0993443236901347	0.920864887237501	0.996896678682774
TRIM45	106.048990925815	0.122344124847702	0.387152792076662	0.316009925155018	0.751994974695314	0.991558026243864
TRIM46	1829.48757747615	-0.5318338274066	0.202411503811338	-2.62748814860991	0.00860178381363422	0.395769283648389
TRIM58	36.6259233932513	-0.0356908549767349	0.672058866697743	-0.0531067392237632	0.957646861908214	0.998236177222877
TRIM62	1557.81771507632	-0.231723564572516	0.192705373136061	-1.20247588742066	0.229179202825355	0.793967503816256
TRIM63	2.78145816833188	4.66465955224058	2.66078645255149	1.75311308721056	0.0795825975482862	0.630427900786527
TRIM67	1893.72212915575	-0.0395049439403147	0.255183522483882	-0.154809932693871	0.876971160462019	0.996896678682774
TRIT1	769.104156304944	-0.252786200597135	0.218817925494811	-1.155235340183	0.247994066360026	0.803797260402089
TRMT1L	1643.77176507271	0.205807125086423	0.186392380556604	1.10416061253063	0.269523472078808	0.811156223899656
TRNAU1AP	867.573113537763	-0.395100777188288	0.247480722418526	-1.5964911259638	0.110379185450391	0.675340619645025
[truncated: 19,311 more rows]
