# Supplementary material for: Integrative analysis reveals generalizable human neurodegenerative disease-associated glial states
Source: bioRxiv. 2025 Sep 25:2025.09.25.678630. Preprint. [Version 1] doi: 10.1101/2025.09.25.678630 (PMC12485690; doi:10.1101/2025.09.25.678630)
Supplement: Supplement 10 [file media-10.zip › DAM_replication_DESeq_results/Prudencio_2015_FC_C9ALS.csv]

	baseMean	log2FoldChange	lfcSE	stat	pvalue	padj
AADACL4	0.102898602365527	0.46421062449921	5.30268805429632	0.0875425104675164	0.930240296645554	0.995861503243045
ABCA4	20.8245798292543	0.420923565286105	0.469107591940321	0.897285766672595	0.369566449500599	0.766524075153609
ABCB10	394.61940027553	-0.444667882451965	0.221701643042724	-2.00570404598343	0.0448878332898466	0.368186028105457
ABCD3	1643.18489456874	-0.391809571508217	0.162694809075008	-2.40824875566607	0.0160292549890716	0.265054750448199
ABL2	1675.94886811364	0.133632098677596	0.184170938813405	0.725587324137969	0.468091794179787	0.829685383736326
ACADM	1803.53688158677	-0.245287724644104	0.143106133125857	-1.71402664083154	0.0865238332232099	0.465714253933215
ACAP3	5111.57276404097	0.278936730771291	0.221929945103593	1.25686838088068	0.208801299714412	0.6253572011355
ACBD3	1288.25814996392	-0.0705037337100054	0.228360554804558	-0.308738668857877	0.757520326336886	0.962237855234318
ACBD6	848.547066660439	-0.358729239332761	0.190478328229256	-1.88330736975496	0.0596587252564786	0.408063249603115
ACOT11	145.195533311645	-0.00011289436699785	0.432737028325225	-0.000260884462406124	0.999791844317654	0.999938441298826
ACOT7	8045.23347229757	-0.168656867097295	0.213036035713581	-0.791682339245403	0.428545922558964	0.805891066232851
ACP6	133.364151253045	-0.156322881634377	0.353178241248795	-0.442617532387153	0.658042401208381	0.927561457217695
ACTA1	61.1095457888034	-0.156456743400935	0.355349441989213	-0.44028982436304	0.659727209684509	0.927919501690933
ACTL8	8.55243782736887	-0.401946371368753	0.705036615741601	-0.570107087198529	0.568605068564144	0.88851446635367
ACTN2	2364.74786687925	-0.134933953967472	0.220292079685561	-0.612522947534351	0.540191820200107	0.873260262296104
ACTRT2	0.106848887540636	1.52034018789248	5.30276837688539	0.286706882110785	0.774336767565471	0.964105754484166
ADAM15	1820.76936210001	0.59657417058108	0.293661376134415	2.03150369460918	0.042203925135366	0.360509100696748
ADAMTS4	1121.63825683408	0.829905031081886	0.44968929286254	1.84550765218146	0.0649637263873982	0.421394679473692
ADAMTSL4	62.993508377948	0.793687891444921	0.614968155096752	1.29061624551933	0.196836779922508	0.616267989962503
ADAR	11171.469480697	-0.301808348350212	0.165507872240273	-1.82352865918104	0.0682233605194165	0.427131344856742
ADC	1219.27837442961	-0.0182245535343015	0.163626604149714	-0.111378914382569	0.911315879901413	0.993608139467297
ADCK3	1861.34927716455	0.148302894697983	0.132551455348421	1.11883263980888	0.263211544192304	0.676842218225826
ADCY10	17.0075050835045	0.775567167720506	0.788137561186305	0.984050508331467	0.325090679387964	0.730133609136096
ADIPOR1	2750.56113731979	-0.121500993518009	0.122074099373497	-0.995305262472311	0.319587819095691	0.726170417642192
ADORA1	4794.9515908066	0.283985724374032	0.178791423981526	1.58836323381694	0.112204226235239	0.505124343338014
ADORA3	234.521097475902	-0.0438327771016512	0.631988253216867	-0.0693569490865362	0.944705496010705	0.995861503243045
ADPRHL2	1132.28061165611	0.0177488001864985	0.164835806519276	0.107675635296042	0.9142529973408	0.99377828884592
ADSS	2065.14766847966	-0.440995969054374	0.244717601895146	-1.80206068398516	0.071535858516133	0.435483649907091
AGBL4	510.507953468903	-0.403202962466261	0.310843871085259	-1.29712373307714	0.194588616765615	0.614566162994379
AGL	1005.01470509739	-0.583375224581271	0.250948077597685	-2.32468497135302	0.0200888114693107	0.287608792020598
AGMAT	229.911814259897	-0.356186508651642	0.286563044848513	-1.2429603713903	0.213882436949959	0.630594407748647
AGRN	3861.71517636684	-0.15039555755873	0.253922487188871	-0.592289242373651	0.553656918328525	0.879617065732244
AGT	10515.2449163468	-0.317236198449656	0.431248518451769	-0.735622697530811	0.461960345546343	0.826705415979424
AGTRAP	448.201204747748	0.598842278938988	0.534058409156938	1.12130483982888	0.262158126132961	0.675954201672792
AHCTF1	1291.15069826093	-0.000434187299000826	0.191128555712374	-0.00227170292467561	0.99818744486866	0.99966445167346
AHCYL1	18583.124226731	-0.154262142320068	0.309389304795494	-0.498602052265625	0.618059759076385	0.9120496357465
AHDC1	3454.93207091374	0.421677468091914	0.213702437802429	1.97319914750697	0.0484728775746904	0.378476976236434
AIDA	3125.87119588701	-0.0334672817556011	0.17026261441991	-0.19656271501307	0.844169750428034	0.983148629974972
AIM1L	1.16747454089532	4.14676994973585	2.81069132494297	1.47535587168043	0.14011689263772	0.548070396922439
AIM2	4.89425702559232	0.468453297870653	0.987844954131562	0.474217432514479	0.63534486342905	0.919102003924244
AJAP1	629.983503202434	0.050343976474151	0.195887155379068	0.257004990330931	0.797174920713061	0.970919958473459
AK2	1404.60966451563	0.389026938795158	0.21369654986659	1.82046429405634	0.0686883290208019	0.428502878327562
AK4	3348.25227085662	-0.306524121115219	0.28902902928562	-1.06053056979377	0.288903290170154	0.700760549906982
AK5	15027.1894757173	-0.417898962766715	0.21369587765954	-1.95557802679054	0.0505148834470048	0.384131388566094
AKIRIN1	2693.24103311279	-0.218249969042932	0.176722234605811	-1.23498873545681	0.21683469649669	0.63409528268029
AKNAD1	11.7391054488604	-0.0123681801701141	0.417724869309802	-0.0296084362670334	0.976379337096514	0.997615925286994
AKR1A1	1655.71586271234	-0.21048173132848	0.166241788041726	-1.26611806699077	0.205470815192912	0.621447321892705
AKR7A2	1531.84862526584	0.108801584303327	0.166596271076045	0.653085351794361	0.51370125516092	0.858948260568527
AKR7A2P1	2.34606015591289	1.89854064400368	1.7622133973983	1.07736137224166	0.281318854015695	0.694163278504609
AKR7A3	67.8465513495925	0.163216720825947	0.413878043697634	0.39435945760193	0.693315671631518	0.940529044132447
AKR7L	26.6507140003569	0.308215843857274	0.505769857014728	0.609399392989723	0.542259740150632	0.874499438976763
AKT3	6226.01626959384	-0.426824157778616	0.272326271283561	-1.56732641242014	0.117038414720031	0.512445475670998
ALDH4A1	6458.07862657388	0.695131355494828	0.487169856659209	1.42687677817697	0.153615415421204	0.566235140467619
ALDH9A1	2889.36580786161	-0.221062153977659	0.242107587808585	-0.913074042736879	0.361203601119933	0.760010393660407
ALG14	275.264699552948	-0.181792652852133	0.177211243845377	-1.02585281219939	0.304960968009089	0.71423264745324
ALG6	164.713756881246	0.281352604254451	0.222306183426701	1.26560854006662	0.20565326706028	0.621447321892705
ALPL	958.919004827513	0.0447857506213378	0.395083875478326	0.113357576456685	0.909747071939329	0.992939141986706
ALX3	95.4692038284104	0.393297979539081	0.292988244456316	1.34236778089477	0.179476776051965	0.598075220785824
AMIGO1	1068.540027897	-0.397409256599628	0.416327896339427	-0.954558318320387	0.339801104238982	0.744663685887796
AMPD2	5687.51979130558	-0.0503749886778918	0.134612224142644	-0.374222987538718	0.708238422878115	0.945987291723551
AMY2A	3.89205283314337	3.80020093749346	1.44968869634115	2.62139102490399	0.00875717544902133	0.212437698160655
AMY2B	94.7567594563516	1.46947426045663	0.508330536738915	2.89078494060916	0.0038428099137447	0.148260144107593
ANGEL2	1580.37194146381	0.156311100600695	0.246714127937251	0.633571745191871	0.526360345158442	0.865716625578747
ANGPTL1	61.5612281013582	-0.345505978081685	0.533084879696187	-0.648125638601107	0.516903692589163	0.860542846694482
ANGPTL3	0.49408811890214	-5.44028027291757	3.4400592167131	-1.58144960019486	0.113775274109448	0.507080422069482
ANGPTL7	17.8278929298607	2.31210862502272	0.724896436479213	3.18957096306408	0.00142484152327081	0.0947744430658935
ANKRD13C	1251.73724543219	-0.510999149538318	0.206261938400099	-2.47742823277023	0.0132333019345872	0.249974324077825
ANKRD34A	2168.23309317014	-0.273721561670601	0.192141123707127	-1.42458603545914	0.154276899044187	0.566970536939874
ANKRD35	726.555821122676	0.0809382232463056	0.279239319948028	0.289852529584193	0.771929059179882	0.964105754484166
ANKRD36BP1	95.0938333335437	-0.242499397989686	0.406327331206029	-0.59680799041974	0.550635582553522	0.878188720102263
ANKRD45	181.463627574599	-0.102155786223173	0.353241033473894	-0.289195695127878	0.772431625967973	0.964105754484166
ANKRD65	1375.14246411392	0.100033144666394	0.348679513075993	0.286891374213293	0.774195495378467	0.964105754484166
ANP32E	2727.7489954657	-0.203508821466341	0.24440929032536	-0.832655833971892	0.405038859982051	0.788501606248388
ANXA9	370.778683493741	0.915257329841123	0.400984200343772	2.28252716455275	0.0224582355875265	0.29890991883364
AP4B1	530.072142531083	-0.12336719921599	0.17986926526832	-0.685871480221796	0.492794156077283	0.844967676566996
APH1A	2827.33233348915	-0.0268765920691333	0.243557401407387	-0.110350134768346	0.912131698211185	0.993739146945613
APITD1	116.081203960648	-0.338954253304863	0.252103128549775	-1.34450633458894	0.178784709397578	0.597024442384662
APITD1-CORT	16.0158736451788	-0.536337026686105	0.581887555174673	-0.921719362987762	0.35667497792879	0.757699992069769
APOA1BP	2741.96955351911	-0.20746364729755	0.152077072746121	-1.36420068818586	0.172504411671113	0.589380612844522
APOA2	0.908265040407767	2.23446781844761	2.75242453210777	0.81181801440219	0.416896063695656	0.797449102446017
APOBEC4	0.686015023164888	5.59688951403836	4.91067546246557	1.13973923889245	0.254394954413206	0.668798048597768
AQP10	0.682024517458746	2.15788053463981	3.67000122062896	0.587978151753855	0.556546957824868	0.881339150832283
ARF1	20055.4297199474	-0.0814828759991455	0.165972851755167	-0.490940989068163	0.623468185274342	0.914669152172329
ARHGAP29	854.157420845003	-0.00571507739213723	0.254722719769606	-0.022436465020892	0.982099792785792	0.998898842716301
ARHGAP30	128.025792627192	0.443369396532685	0.541215454458502	0.819210524903222	0.412666311046698	0.794372201997376
ARHGEF10L	1797.44395893515	0.158522089219957	0.138738561441021	1.14259573959433	0.253206475249872	0.667692383852467
ARHGEF11	6040.75679271847	-0.186669038444631	0.218353244278086	-0.854894732898482	0.392609426764765	0.780063041981046
ARHGEF16	61.0648248613592	0.782186426386483	0.438594169982081	1.78339449067105	0.0745221094409989	0.443842731563865
ARHGEF19	35.4291601670884	0.142417074124502	0.579058810124911	0.245945785875843	0.805724200139033	0.973644721312677
ARHGEF2	5441.26746414093	-0.161217024426573	0.149097232165931	-1.08128784206506	0.279569093889242	0.692906890972176
ARID1A	2612.56517566137	0.103015171207842	0.131613875100105	0.782707530870043	0.433798878850428	0.80905889722095
ARID4B	1454.67173796794	-0.0316041380095516	0.139198033326911	-0.227044429107187	0.820389194712117	0.978986355430105
ARL8A	6016.39756905714	0.246507693388956	0.20961718667266	1.1759898952079	0.239598914004742	0.655711253466408
ARNT	1003.78948651745	0.128551467065226	0.138308784419703	0.929452656276211	0.352654549901323	0.754490476861982
ARPC5	2935.6950618509	0.0225515375848427	0.129594363084811	0.174016346452385	0.861852615618576	0.985114458490323
ARTN	25.1197852949155	0.358432211619179	0.453561374417815	0.790261763535878	0.429374912250724	0.806031674220502
ARV1	831.847662076459	-0.156607817414951	0.175463891185111	-0.89253587366151	0.372105773404269	0.769089175746149
ASAP3	1193.88847756063	0.723068216496609	0.324050964629686	2.23134104020615	0.025658547128018	0.308844205107092
ASB17	0.129320596113628	10.5555688863704	5.28259110523152	1.99818018773343	0.0456971286737037	0.370091043153685
ASH1L	5604.75251470922	-0.153455416243399	0.22849930572276	-0.671579354510547	0.501851525226748	0.851349178812335
ASPM	17.6252642417084	0.501041267405065	0.742212746579248	0.67506421806186	0.499634965886013	0.849765495863556
ASTN1	6220.89279233613	-0.412719271226782	0.259099479415482	-1.59289888253678	0.111182877035575	0.50312597742716
ATAD3A	719.140150754336	0.055023430124261	0.258428972029594	0.212915098845651	0.831393185221803	0.980468129515473
ATAD3B	182.629394185495	1.41044538945204	0.411318498508492	3.42908328841652	0.000605623645936181	0.0567901168617555
ATAD3C	143.782039039913	0.269300135746691	0.468262928148661	0.575104539689709	0.565220597890678	0.886780661080632
ATF3	375.567964400583	1.42857950796924	0.475515983239023	3.00427232379937	0.00266216924124498	0.129161533651215
ATF6	1430.60097191557	-0.252608786615268	0.240555630151809	-1.05010548477229	0.29366961730706	0.704984870808564
ATG4C	715.72046765795	0.0157976673077192	0.189736854579557	0.083260931792749	0.933644064304034	0.995861503243045
ATP13A2	10455.8137861156	-0.179474946464373	0.17322661313957	-1.03607028511127	0.300169353807272	0.710451766549391
ATP1A1	45347.4324231204	-0.36403480105054	0.36966684850526	-0.984764531963055	0.324739746282321	0.729892629616459
ATP1A1OS	55.8779193480055	1.07764078083706	0.367461062683618	2.93266658776552	0.00336064576259011	0.141239234496807
ATP1A2	37018.5942318746	-0.022134864480235	0.438387845387564	-0.0504915104584304	0.959730714450089	0.995861503243045
ATP1A4	26.197849063036	0.509833061556469	0.666925140152981	0.764453206006783	0.444597212271439	0.81572628135192
ATP1B1	46814.6728798926	-0.294978565875051	0.248941473347471	-1.18493138932829	0.236044575408875	0.652124206153388
ATP2B4	7875.56594798025	-0.3146293977168	0.203551869964119	-1.545696425055	0.122177901049127	0.520126646750467
ATP5F1	5792.98241313953	-0.452406694018977	0.156963274262323	-2.88224551982075	0.0039485193643565	0.150538861391254
ATP6V0B	7854.84375702368	-0.00665757887890208	0.1479169428152	-0.045008899942042	0.964100215017047	0.996742950653586
ATP6V1G3	0.0853842653256393	-0.296613584838993	5.30276749153919	-0.0559356195255127	0.955393094959629	0.995861503243045
ATP8B2	1252.46102052803	0.234081557554202	0.172761955655591	1.35493695163335	0.175437645398531	0.593236837472297
ATPAF1	3471.03532619331	-0.36919095231552	0.150699229893885	-2.44985294600036	0.0142914568462613	0.255002257323232
ATPAF1-AS1	1.93129385262782	-0.832077789748806	2.10657090638263	-0.394991589045364	0.692849095314602	0.940529044132447
ATPIF1	4292.08010291495	-0.148151776210496	0.143686218165257	-1.03107854115906	0.302503989882693	0.712263083284617
ATXN7L2	281.902014105586	0.305080214604482	0.260210414473682	1.17243660374454	0.241021810836139	0.657449398173036
AURKAIP1	4209.84422885735	0.156323502684723	0.211664535812647	0.73854366809512	0.460184141334881	0.825642375481971
AURKAPS1	5.55280755528413	0.633494933899373	1.07189034142871	0.591007222861059	0.554515581428732	0.880178785733734
AVPR1B	2.13090774379125	0.459245592053624	1.65391817192441	0.277671289819176	0.781264701626839	0.966287079503473
AXDND1	2.16304552419644	1.31042082900167	1.47617958782013	0.887710980299326	0.374696237952097	0.769975730327859
B3GALNT2	315.285674892347	-0.177374157813246	0.221038685257335	-0.802457531842202	0.422288344915508	0.801022458320771
B3GALT2	1596.6584092715	-0.466696868343738	0.347165034391731	-1.34430838970128	0.178848683715335	0.597142715179845
B3GALT6	1016.30501990938	-0.39318640338254	0.277162181156513	-1.41861491254648	0.156011315833696	0.569674812933778
B4GALT2	4182.83060498127	0.0526499951542166	0.276800328718929	0.190209294179267	0.849145128374133	0.983560973704316
B4GALT3	1336.74991024206	0.38495088276483	0.168119158609986	2.2897502339865	0.0220357995563989	0.29670998359553
BAI2	16410.194844483	-0.192226082988873	0.169399253858073	-1.134751650972	0.256479389257468	0.670525123439703
BARHL2	2.6315286709874	0.047065185817613	1.48390391407519	0.0317171384017443	0.974697627294452	0.997555640071901
BATF3	137.799051079689	0.537815531760204	0.342215345716957	1.57157047014784	0.116050199367275	0.510353832778187
BCAN	8193.79939793983	0.198062519626216	0.326672893160513	0.606302279047366	0.544314045512635	0.875622327636428
BCAR3	635.429852121087	0.261095447985628	0.361166614998411	0.722922432868765	0.469727540555982	0.830132384953089
BCAS2	1843.6753522161	-0.361254226397202	0.184368841313434	-1.95941040700612	0.0500647428683178	0.383495587332025
BCL10	316.769945355336	0.100519331551288	0.337408636851311	0.297915703905307	0.765767501900507	0.963359725680074
BCL2L15	11.3881272864936	0.172582506875831	0.60932931021074	0.283233555294005	0.776997807619752	0.965291112710236
BCL9	1190.92033035493	0.0977346819573795	0.149982890611689	0.65163887399942	0.514634163737621	0.859273466113619
BEND5	784.926518813039	-0.413285326791388	0.189054964138229	-2.18605911077379	0.0288112809893392	0.322005758444294
BEST4	34.7732077973937	-0.453251697981246	0.419205960233726	-1.08121482272947	0.279601565971174	0.692906890972176
BGLAP	20.7904252997503	0.17733652437342	0.655211760453575	0.270655282882373	0.786656172519059	0.968291638175529
BLZF1	343.650352359459	-0.429747500438518	0.348048232217435	-1.23473547818523	0.216928967372245	0.634256380973296
BMP8A	513.934038334525	-0.103818627119283	0.26695209914225	-0.388903580278505	0.697347473579722	0.942004717055915
BMP8B	100.945523586117	0.36104541018977	0.349092586160021	1.03423969601082	0.301024120738696	0.711604848533277
BNIPL	19.5342752183222	0.790470172921358	0.72268537532425	1.0937957234387	0.274044580166888	0.687071971522621
BOLA1	429.299027604503	-0.290241494021874	0.190535509682718	-1.52329345068112	0.127685304961739	0.527753890450032
BPNT1	804.68616644988	0.011000863154794	0.113252149405494	0.0971360209280082	0.922618375540541	0.99459755240312
BRDT	23.0939195026378	0.623501585512439	0.591678988283265	1.05378355131641	0.291982025930438	0.703885288444067
BROX	341.698611308138	-0.207747202262647	0.427880168341079	-0.485526597477274	0.627302850423128	0.916441628227943
BRP44	4427.36652033493	-0.269159868785203	0.189116743306676	-1.42324716510546	0.154664517308162	0.567600863712001
BSDC1	5044.99810605036	0.269473119392408	0.149456471566091	1.80302074957821	0.0713849560325468	0.435259543872673
BSND	1.40776151072061	-1.80296550631862	1.71745086028441	-1.04979161151665	0.293813932815104	0.704984870808564
BTBD19	20.2704951069663	0.918350980699487	0.539294655034639	1.70287424903275	0.0885916040169013	0.469710707808677
BTBD8	35.2902793175245	0.216429313257839	0.504272285380454	0.429191370480634	0.667783962511399	0.930811254504457
BTF3L4	2815.06086793753	-0.358899042168372	0.226478972615159	-1.58469034906047	0.113036705687491	0.505390325557222
BTG2	1427.00805725916	0.331662581392092	0.387084611413397	0.856821923716013	0.391543307420679	0.779990673666173
C1QA	1118.38719497442	-0.396691240144108	0.96913604153457	-0.409324618157808	0.682301451457671	0.935519352923176
C1QB	1434.0612300002	-0.388397289197616	1.03996356370628	-0.373472016474716	0.708797168757292	0.946103510524942
C1QC	1017.49033972042	-0.454135088605219	0.992617965732284	-0.457512461272238	0.647302747592483	0.923585592342793
C1orf100	3.08976862337961	0.800496862852013	1.1385399254278	0.703090726090463	0.481999211234984	0.838642297554971
C1orf101	25.9621285799931	-0.193423307376168	0.407076869784854	-0.47515179990058	0.634678779564983	0.918895274338897
C1orf105	0.615243510553436	1.85194041339067	4.35714482176976	0.42503531306505	0.670810932283309	0.931494639184842
C1orf106	82.6140634711492	0.358682566308984	0.500035773380203	0.717313811138585	0.473180487212988	0.832700351840046
C1orf109	607.570640294818	-0.336167819398236	0.172672276875817	-1.94685461662153	0.0515521668853519	0.385829406492339
C1orf110	11.1061530385118	0.18884049276004	0.757092292693653	0.249428629220575	0.803029241896524	0.972413126933814
C1orf111	2.73482631823565	1.8442743599464	1.39562854570992	1.32146506003735	0.186346345253951	0.605178954118471
C1orf112	66.4530087304696	0.174903828617866	0.331425111034286	0.527732579079599	0.597684957719799	0.902402653077887
C1orf114	422.328333905876	0.0321663741105636	0.193875735502952	0.16591232537232	0.86822594768606	0.986843268145497
C1orf115	9284.53908724023	-0.162604057898274	0.224572437020107	-0.724060619619653	0.469028519871694	0.830132384953089
C1orf116	7.88458105493854	0.197843843153325	0.911644477709586	0.217018638285824	0.828193819813443	0.980155626365527
C1orf122	2651.1960742088	-0.0231944762943426	0.260527269601178	-0.0890289770044009	0.929058881233265	0.995861503243045
C1orf123	1227.55571702164	0.0520628300899959	0.152311615952087	0.341817856534156	0.732487970578358	0.954571603687153
C1orf124	175.80788567312	-0.471746634257131	0.212427621327135	-2.22074055770106	0.0263685387324077	0.312403690330525
C1orf126	49.9208128172224	0.642672983284526	0.328282795168378	1.95768097732596	0.0502674587406848	0.383495587332025
C1orf127	4.25485864036416	0.70607566984489	1.09472240973494	0.644981470705301	0.518939193493484	0.861843414628455
C1orf129	0.414245717003524	-2.43917599471749	5.26431509101814	-0.463341565340409	0.64311955669946	0.922125140574768
C1orf130	15.5077828106245	0.930863726708342	0.969643763999499	0.960005892131765	0.337052249498831	0.74237408776807
C1orf131	147.868486080343	0.116155308067678	0.337406166944776	0.344259588138144	0.730651072894945	0.953507740062243
C1orf133	82.6609371170825	0.146462678351658	0.419863984167726	0.348833631543756	0.727214213151812	0.952244164991792
C1orf135	89.9705504924691	-0.61387581910354	0.301340374762627	-2.03715091144725	0.0416349213210953	0.359104798996364
C1orf140	0.493324769729882	0.0315983962235424	4.5972720683649	0.00687329262955302	0.994515949108761	0.999661977481584
C1orf141	9.73357173117501	-0.528780863549989	0.829319230536061	-0.637608346798123	0.523728660907494	0.864114062943225
C1orf144	2802.17290168999	0.294768318815552	0.324242167597498	0.909099272928211	0.363297726367223	0.761878723861899
C1orf146	7.83631698409118	0.399132443349898	0.685907676165834	0.581904033471406	0.560631323501547	0.883426025055453
C1orf150	2.8294803083088	-3.04371318124322	1.59158225605227	-1.91238195177721	0.0558272212129006	0.399385228458079
C1orf151-NBL1	9.16890720929036	0.345345152245335	0.810229627418798	0.426231207251114	0.6699393796824	0.931371247719928
C1orf158	0.6023567223088	22.8838592946542	4.32931481765403	5.28579238482235	1.25161783815025e-07	0.000145403225630888
C1orf159	457.610111888059	0.491903927269439	0.31621307380796	1.55560907506367	0.119801079427203	0.516847611285796
C1orf162	80.9979284732729	0.673781276671557	0.715125713971937	0.942185777279989	0.346097534327148	0.748964663180688
C1orf168	8.75116762019841	-0.250730437275012	0.656400718138922	-0.381977701038936	0.702477904788327	0.944417390048002
C1orf170	11.059661291268	0.376855190417053	0.981003473239093	0.384152758575611	0.700865230077125	0.943667644871547
C1orf172	59.8300714848669	-0.0844240093921445	0.628444156497748	-0.13433812458792	0.893135207392719	0.989994427638959
C1orf173	2935.23788478797	-0.1415274232534	0.269977772033296	-0.524218798412581	0.600126367456906	0.90373343438653
C1orf174	546.552529674157	0.00525506755885016	0.143652510801759	0.0365818009690215	0.970818454539895	0.997446759073975
C1orf177	2.88072159999313	-0.38728905162236	1.38934819450312	-0.278755932569423	0.7804321350884	0.966286717794631
C1orf180	0.334879903708748	0.0065576845041596	4.97837538824678	0.00131723383488544	0.99894899976411	0.999829815528619
C1orf182	6.86252952784333	1.06227496803769	0.930196982567418	1.14198926458107	0.253458482057403	0.668051411910153
C1orf186	2.94533933991077	-0.611939314426168	1.21899593674659	-0.502002751591927	0.615665585440553	0.911059589353012
C1orf187	44.9238880261114	-0.0708560581481789	0.527901708448757	-0.134222066369874	0.893226977353521	0.989996783984707
C1orf189	1.00043957611043	2.65684149586654	2.24170740863052	1.18518656165285	0.235943692012329	0.652095803708691
C1orf192	1032.13397808605	-0.240062844787824	0.214224559436866	-1.12061308665486	0.262452592078299	0.67629650683294
C1orf194	83.8886716666351	-0.0979058037713523	0.355160113532619	-0.275666664247646	0.782804101930319	0.966853895921228
C1orf198	4435.71137858408	0.285452257837631	0.254641054643718	1.12099856889543	0.262288471577245	0.676123548958553
C1orf200	0.213697775081273	27.0351155116101	5.28131333968437	5.11901373252469	3.07137599580617e-07	0.000256902173793211
C1orf201	1330.4381438801	0.228219973262494	0.176029132200518	1.29648979353329	0.194806794136804	0.61499322935105
C1orf204	230.590903266742	0.319297491385506	0.273781159063187	1.16625078394023	0.243513065438955	0.659402332984628
C1orf21	4642.6695953938	-0.359205108156019	0.192823342828823	-1.86287149100459	0.0624803486957604	0.414882381839616
C1orf210	1.69310855031336	1.79341340282186	2.09856738151976	0.854589382554443	0.392778507519601	0.780063041981046
C1orf212	1963.69135056235	-0.091865285437422	0.120219158359683	-0.764148465942264	0.444778772952287	0.81572628135192
C1orf213	182.480429323956	0.722285343361229	0.258174789136103	2.79766024319461	0.00514742268765413	0.164835766954878
C1orf216	7978.83437545391	-0.156190036597533	0.275375405243248	-0.567189493410153	0.570585445503149	0.890212060801041
C1orf220	14.2439755292265	0.481484238569955	0.548332046096554	0.878088818622817	0.379895520406156	0.773754841433142
C1orf226	73.2589477060503	1.55846771060782	0.480825798087954	3.24123147469458	0.00119014501261655	0.0879403616919601
C1orf227	3.64500726688174	1.38185988133188	0.930181234745976	1.485581335888	0.137389894839905	0.544720366080265
C1orf228	51.8684294147867	0.11701602357855	0.511780263906273	0.22864504911815	0.819144807767582	0.978942597841855
C1orf229	29.2781183423686	0.0300283608936129	0.536549240256156	0.0559657131920958	0.955369121241655	0.995861503243045
C1orf233	1628.56283059564	-0.100206026974842	0.328717958326368	-0.304838918704139	0.760488838521247	0.962237855234318
C1orf27	469.893859626443	-0.17229906063742	0.24970923011011	-0.689998766010548	0.490194963359646	0.844170119333675
C1orf31	659.544298968746	0.00299655292233304	0.183876156650452	0.0162965823134398	0.986997784099173	0.999487522868033
C1orf35	475.475703481482	0.117571195723909	0.243221436203787	0.48339158570464	0.628817721529547	0.916907026591324
C1orf38	313.120805160206	0.217914255452935	0.374056972613733	0.582569692339254	0.560183012997484	0.882875111907627
C1orf43	7921.28981302324	-0.195064473892557	0.119070419687314	-1.63822781850277	0.101374178598193	0.490758673803448
C1orf49	0.624586212270212	1.45689815707569	3.07326081347891	0.474056139552467	0.635459874472282	0.919102003924244
C1orf50	420.306715254216	0.0410904991442181	0.150529668715427	0.272972760086909	0.784874154944706	0.967547217712006
C1orf51	390.628053325133	-0.444245435175558	0.371140080883652	-1.19697509931519	0.23131626045907	0.648000698613887
C1orf52	1403.78076277708	0.0332907321091309	0.15547045508188	0.214128993779545	0.830446466357696	0.980429279576168
C1orf53	57.6127071756523	-0.14710744986183	0.282017987844934	-0.521624350935787	0.601931905320048	0.904923199817074
C1orf54	248.823919354685	-0.151246286214599	0.447227798694925	-0.338186236758891	0.735222846952178	0.954952003950058
C1orf55	828.303037270821	0.0412072913660298	0.148270069500759	0.277920496731263	0.781073389380761	0.966287079503473
C1orf56	136.690631717042	0.398395896606616	0.292962362098113	1.35988764479306	0.173865481368801	0.591059337367643
C1orf61	9350.326794359	-0.469159292776433	0.386420036074573	-1.21411740846143	0.224702893223243	0.640158337900714
C1orf63	792.726224801933	1.93538449192397	0.692733199027104	2.79383822609063	0.00520865282475041	0.165220204290545
C1orf64	398.817961103642	0.52505321063694	0.577766596501484	0.908763528068711	0.363474962340303	0.761878723861899
C1orf65	4.41752205697057	-0.981110590599905	1.01317476391766	-0.968352771447082	0.332868217872977	0.738488161760445
C1orf74	87.0886905210876	-0.565529172824073	0.377182738261703	-1.49935062094938	0.13378269650414	0.538551927202944
C1orf85	468.080064930359	-0.137327679834246	0.184225938914381	-0.745430750107719	0.456011360273715	0.822875900353508
C1orf86	954.847444798107	0.144569244224129	0.339803064532881	0.425450089518366	0.670508598190838	0.931494639184842
C1orf87	11.7975483207295	-1.23510038264431	1.13162482262921	-1.09143981109807	0.275079402711705	0.688024566081891
C1orf88	216.453390758392	0.195097684962931	0.315915407778125	0.617563056943247	0.536863403145633	0.871981644296603
C1orf9	976.152770244126	-0.202391300490509	0.127870775914083	-1.58277995142922	0.113471627836344	0.506576688660501
C1orf94	22.2312806543317	0.363012426928563	0.585929867961948	0.619549278467808	0.53555456899181	0.871244872583455
C1orf95	5307.03403510972	-0.404884661300538	0.392778301599008	-1.03082237397597	0.302624124090333	0.712391428442299
C1orf96	3906.54707756182	-0.0445674417007948	0.210128087323059	-0.212096546770899	0.832031713699427	0.980468129515473
C1orf98	5.34344030238767	0.372640398110135	1.12988438214456	0.329804008267509	0.741548058525188	0.957073907654624
C2CD4D	43.8067512530306	-0.365127757852361	0.412024440401547	-0.886179852575051	0.37552061858651	0.770639131191996
C4BPA	3.47825356135822	1.02080736664089	0.955361386474715	1.06850389924976	0.285293272442627	0.697424318453095
C4BPB	0.561882562384764	4.11509707360459	2.99670747455795	1.37320612990816	0.169688274585973	0.586879607277213
C8A	0.144258329725684	-1.78620022459403	5.29303712607074	-0.337462251265184	0.735768464011952	0.954952003950058
C8B	0.159606673717955	-17.3302028826199	5.27337439348162	-3.28635928145775	0.00101491469056045	0.0806701436512475
CA14	286.067058172733	0.404762733829798	0.321499323512836	1.25898471389361	0.208035853220426	0.624406161431367
CA6	0.270175422040149	0.662482745336923	5.29167234035124	0.125193455438503	0.900370398285885	0.991562975687786
CACHD1	889.14721989912	0.0438295843599513	0.344873797597099	0.127088763093436	0.898870145096806	0.991427850629106
CACNA1E	3483.10184009049	0.0391742893221976	0.24564621967677	0.15947442372101	0.873295107342079	0.987203549523141
CACNA1S	29.522806430262	-0.825436525934825	0.465024805000121	-1.77503762607805	0.0758916747076435	0.445688867263522
CACYBP	7206.94009818047	0.26316200441399	0.252167715267815	1.04359911471815	0.296670902675647	0.707456408467379
CADM3	26882.0902565261	-0.0208275710433027	0.170450992344877	-0.122190963847027	0.902747782635541	0.991809649723859
CALML6	3.33177469996886	1.45370953827571	1.63292315606206	0.890249815417804	0.373331761398045	0.769372347980383
CAMK1G	3993.57624664311	-0.0427738589770587	0.189943002970281	-0.225193127981404	0.821829035241489	0.979243903427515
CAMK2N1	38514.3272576034	-0.334404927985718	0.206304292085869	-1.62093054199052	0.105032535801971	0.494893050057463
CAMSAP2	7750.1898728258	-0.205895865347578	0.162423711480667	-1.26764659833601	0.204924183129148	0.621186145349992
CAMTA1	7423.79799181749	-0.254456392998434	0.222744768863174	-1.14236753705645	0.253301279103614	0.667858157525618
CAP1	6001.12588161645	-0.267029843457326	0.148731965963684	-1.79537627790468	0.072593769385211	0.43771865963499
CAPN2	2307.09900181886	0.086481742897159	0.266690748812808	0.324277251018786	0.745728140990782	0.958740925684491
CAPN8	10.9822613344782	0.051742903435984	0.868675403292605	0.0595652912927648	0.95250186279836	0.995861503243045
CAPN9	86.9510272464648	0.412161679500306	0.437234880652504	0.942655075654576	0.345857358978598	0.748918966358705
CAPZA1	2307.9361940257	-0.142946702474139	0.145562822140843	-0.982027556018582	0.326086272882887	0.731394406548756
CAPZB	6857.42329598644	-0.0878514393001019	0.144004458630699	-0.610060550454192	0.54182169790814	0.87426877200231
CASP9	520.299540102392	0.0217870629991309	0.148426978449518	0.146786407880297	0.883300613409143	0.987872996128368
CASQ1	843.76182464419	-0.100685222672692	0.306733360692485	-0.328249990302274	0.742722653031489	0.957705932835331
CASQ2	27.9502908157728	0.116387782261044	0.766636507785688	0.151816122867945	0.879331965328517	0.987203549523141
CASZ1	94.3075774816218	0.654311648751927	0.370830003931885	1.76445174827901	0.07765595228647	0.447912769123222
CATSPER4	0.413769760793015	2.82306633283829	5.27119449600348	0.535564820265822	0.592259347675834	0.900118847245393
CC2D1B	1169.49377503775	0.209394887426881	0.193825118081859	1.08032895580874	0.27999571987486	0.693192448881094
CCBL2	691.824051551748	-0.864101894708548	0.419037738023378	-2.06210996361464	0.0391972679762667	0.354817402952252
CCDC163P	242.459893800991	0.210367679395723	0.392002449688865	0.53664888972682	0.591510166690091	0.899837802342391
CCDC17	6.53065489813291	1.41502974415717	1.06063490680557	1.33413461604706	0.18215974295885	0.600243048378902
CCDC18	24.2717418896835	1.03061432919095	0.461356271899173	2.233879524274	0.0254910011617379	0.308473567877952
CCDC19	6.29569271330739	-0.66613515617811	0.907688358204232	-0.733880907645428	0.463021324197245	0.827400351246676
CCDC23	622.54029186946	-0.0626212306416734	0.187211361193999	-0.334494820412003	0.738006198756564	0.955626035335676
CCDC24	539.081138854872	0.133794968452856	0.240314876042981	0.556748590249265	0.577699213252617	0.893328624487294
CCDC27	7.36223041055663	-0.30502843833568	0.672502471269257	-0.453572219236578	0.650136752504788	0.924596090508639
CCDC28B	483.092638392692	0.268647985158694	0.244603371747117	1.0983004168742	0.272073329947796	0.686370539575143
CCDC30	195.832936362949	0.28674152280946	0.220614822498271	1.29973824769506	0.193690696683404	0.613604999376898
CCDC76	127.677051181011	0.733553541501706	0.229378676619546	3.19800232659986	0.0013838316389825	0.0939522837752048
CCNL2	994.076485675262	0.546072366895228	0.197071544938357	2.77093462207361	0.00558956485052278	0.172140486876704
CCT3	6889.71592419734	0.309806113694313	0.187502739894269	1.65227512872083	0.0984784770606025	0.484739361014985
CD101	79.6840333625059	-0.509195338973349	0.327398346474797	-1.55527767460043	0.119879952044398	0.516974567374799
CD160	214.516466973317	0.128014528535432	0.307094745279199	0.416856786067917	0.676783163684222	0.933668795894777
CD164L2	4.31561731405993	-0.156253331490414	1.25058026743892	-0.124944664136119	0.900567358531989	0.991562975687786
CD1A	0.170768530651279	-0.583849394901377	5.29999744966199	-0.110160316197626	0.912282233760371	0.993739146945613
CD1C	0.172767181522797	-0.310765254400517	5.30229181014279	-0.0586096098683312	0.953263056274963	0.995861503243045
CD1D	9.10670816200321	0.0505958775381987	0.848348418074202	0.0596404454352071	0.952442004885598	0.995861503243045
CD2	1.41472307629344	1.43452968819443	2.25122576278441	0.637221602519394	0.523980508324191	0.864202065835651
CD244	17.013980696245	-0.356439768947353	0.533201526101065	-0.668489776377331	0.503821005769038	0.852034051891335
CD247	41.7267836149402	0.442529382120636	0.343321561806538	1.28896472389346	0.19741035068439	0.616770931295573
CD34	957.993851004327	-0.0246850213397928	0.525791425323927	-0.0469483147706051	0.962554420903566	0.996618429000361
CD46	1674.58038313425	0.330888487160037	0.260388059696277	1.27075138370781	0.203817109191076	0.621186145349992
CD48	7.63509993994466	2.02631234607329	0.826656078434596	2.45121568562157	0.0142374612659025	0.254896877167198
CD52	60.2668526311681	0.192893569801671	0.483453347681717	0.39899107272014	0.68989978220515	0.939469545825207
CD53	383.687002348446	-0.457831087108985	0.579562759750226	-0.789959464107556	0.429551441973921	0.806031674220502
CD55	767.780944431023	0.439482854898851	0.244535103709447	1.79721785638203	0.0723010408331103	0.437563697360785
CD58	61.9546667676182	-0.27911443878455	0.276054462125509	-1.01108468465056	0.311975899902999	0.720853927389129
CD5L	0.544873786093161	1.14339674583842	3.89349631584782	0.293668377490026	0.769011320454924	0.964105754484166
CD84	42.8564317968613	-0.634783760902381	0.897952372699443	-0.706923641166047	0.47961393150416	0.83736031761526
CDA	79.4578322819281	0.912347575217039	0.717298932726373	1.27192099917019	0.20340118993902	0.621186145349992
CDC14A	178.46086446244	-0.165992367126706	0.504763067278927	-0.328852045419125	0.742267522279098	0.957404140573486
CDC20	41.0426076190474	-0.66262795803872	0.447081789261733	-1.48211797920224	0.138308905648063	0.545798464244138
CDC42	7568.72840662332	-0.354309749228344	0.148953491894992	-2.37866024301144	0.0173756829154843	0.274838186909279
CDC42BPA	4727.76144748264	-0.0568274782258272	0.192951790522334	-0.294516459639951	0.768363287889313	0.964105754484166
CDC42SE1	1454.13584088349	0.370919338366517	0.170070062075887	2.18097961416048	0.0291849243414809	0.322815181972551
CDC7	301.745966577842	-0.490077982074947	0.359010656547292	-1.36507920625022	0.172228156753924	0.588955516906183
CDC73	1030.98160623361	0.045513144741391	0.160302641657604	0.283920116791364	0.776471599646753	0.965291112710236
CDCA8	54.2053441810073	-0.168548508578741	0.35970869427838	-0.468569459842694	0.639377411228998	0.921079019278217
CDCP2	7.15877568447756	0.223436809319261	0.923560332188927	0.241929846412626	0.808834522875701	0.974739165180114
CDK11A	246.436876415785	0.301092351186123	0.288400272178184	1.04400855419477	0.29648143195205	0.707355620217281
CDK11B	716.307450033639	0.0716034429647395	0.141702424378426	0.505308524387118	0.613342156517215	0.909786627608664
CDK18	4182.56157354692	0.596173019463726	0.268814641419974	2.21778477658259	0.0265695105959978	0.312808989148195
CDKN2C	510.748985874934	0.317306013545925	0.386237431183228	0.821530975322268	0.411343887857386	0.793287101262178
CELA2A	8.18589214161673	2.72049236465941	0.873058467476797	3.1160483129175	0.00183292240120308	0.107062123831166
CELA2B	41.2170255178968	0.190321750638367	0.326494112280025	0.58292552141073	0.559943439143553	0.882759845405277
CELF3	7104.05443194283	0.186409777520416	0.305271795043319	0.610635442078635	0.541440953675519	0.873839931872174
CELSR2	14009.1071813339	0.0425199689331448	0.223096443408001	0.190590079714466	0.848846762965727	0.983560973704316
CENPF	97.4364520169697	-0.105658591036286	0.50282357965545	-0.210130541429037	0.833565788967184	0.980909668869075
CENPL	110.605829857267	-0.157122783411162	0.206289259378121	-0.761662453415288	0.446261489931613	0.816213943493393
CEP104	1076.60444212568	0.130484506546397	0.209911539801267	0.621616642276707	0.53419397521387	0.87034031626702
CEP170	2927.7716388553	-0.174382377741648	0.291763106282841	-0.597684813420508	0.55005026054195	0.877938305844801
CEP350	1278.48787320641	0.14495511427627	0.210264868099802	0.689392933713807	0.490576029008275	0.844339417868071
CEP85	541.731534250489	0.395481475125226	0.217954372108388	1.81451498907558	0.0695984772061315	0.432021394057236
CEPT1	836.42517831238	0.38512674829423	0.204584429264969	1.88248318641802	0.0597704406386999	0.408360883579949
CERS2	3045.6590798811	0.434062035213005	0.284443102215364	1.52600654342589	0.127008234908029	0.526761758712279
CFH	291.844030496991	0.574976931485097	0.557445957611351	1.03144874159437	0.302330433785356	0.712263083284617
CFHR1	2.41676822244867	2.32925257108732	1.44721145423389	1.6094763237763	0.107512228009912	0.497831826436195
CFHR3	0.385600924881554	0.248249537760098	4.15324725929409	0.0597723954923627	0.952336911460812	0.995861503243045
CFHR4	1.48022386976021	0.24611993027996	1.72530103455258	0.142653325623134	0.886563980356842	0.988532547362798
CFHR5	1.01344485471059	-2.87231839863469	2.80646468999906	-1.02346500523249	0.306088037707385	0.715951561129657
CGN	116.051791914478	0.59709582582983	0.36306840760124	1.64458215952963	0.100056008435728	0.487822614222315
CHD1L	822.008720779779	0.00160931665848795	0.177223031609208	0.00908074218048945	0.992754715587905	0.999487522868033
CHD5	15197.8143350449	0.233709898660145	0.186510417871024	1.25306618969543	0.210181619330689	0.627419903244385
CHI3L1	2525.69010800753	2.08447474097603	0.784099294450169	2.65843210895595	0.00785051658986891	0.201921466679888
CHI3L2	115.071842901154	1.55794149002649	1.13233648798317	1.37586442418841	0.168863611235231	0.58654933067146
CHIA	0.221127446348999	0.73867242162834	5.29961952505873	0.139382160952423	0.889148168252501	0.989106810499368
CHIT1	35.419233198073	0.142212057840959	0.411192484621174	0.345852765212811	0.729453368339581	0.953052132792813
CHML	915.459253619011	-0.915989392912342	0.387478608761498	-2.36397409353804	0.018080076841304	0.27860905440568
CHRM3	521.75735331277	-0.309403855045938	0.494604840666105	-0.6255576767693	0.531605106398436	0.868807688932997
CHRNB2	3444.30918052486	-0.126625808169762	0.296716373623654	-0.42675706306107	0.669556283125626	0.931371247719928
CHTOP	2451.50867535022	0.200957571871437	0.11423969891388	1.75908702300528	0.0785627287227728	0.449473384492996
CITED4	427.849660227782	-0.0149141964701042	0.392984240331752	-0.0379511312146101	0.96972664557324	0.997205319697325
CKS1B	235.790694660009	0.0836288127618305	0.251225968121311	0.332882836066725	0.739222726108079	0.956166406557233
CLCA1	0.176039959728734	-0.227845858933027	5.30200351713048	-0.0429735397565977	0.965722626577479	0.996742950653586
CLCA2	11.9966860697833	1.092284875299	0.77523380918397	1.40897476652723	0.158842629640193	0.572859699115466
CLCA3P	0.201247291984918	0.778479407885791	5.30033819590792	0.146873535067406	0.883231841311948	0.987872996128368
CLCA4	126.585133860834	0.471129753569855	0.408188483724687	1.15419658406537	0.248419582730732	0.663080727930541
CLCC1	1548.32790840071	-0.173934747747094	0.132491625562397	-1.31279805050908	0.189251007130345	0.608787767682887
CLCN6	4108.87816896983	-0.100028480132942	0.141253963617289	-0.708146359729469	0.478854372720279	0.836884562302863
CLCNKA	4.49792621026903	0.727109738372268	1.22330116665981	0.594383262428841	0.552255800643412	0.879216662326834
CLCNKB	9.53820411437655	0.560928144564755	0.891160955324336	0.629435279018262	0.529064127656708	0.867497835973879
CLDN19	1.02308674172574	0.554500049874363	2.38044824548678	0.232939342800529	0.815808507489603	0.978074549146493
CLIC4	4356.98237164364	0.331714466983476	0.30008567349678	1.10539921189218	0.268986645119161	0.683271906331387
CLK2	517.424423145718	0.171308667164752	0.152658334427401	1.1221704193702	0.261789987247491	0.675504741279897
CLSPN	151.321683475503	-0.514099023563538	0.261397053190436	-1.96673611002417	0.0492136415975049	0.38104661305471
CLSTN1	44955.2693527859	-0.0625063234253187	0.132870809139024	-0.470429312731269	0.638048325757145	0.920648914670092
CMPK1	4789.40958915699	-0.285014610454248	0.134913672237869	-2.11257025123245	0.0346375671859976	0.339577953947239
CNIH3	1104.47324222353	-0.753344570324508	0.289659536305719	-2.60079326209165	0.00930084854819102	0.215740329743579
CNIH4	314.263226160961	0.228042246992533	0.18744828784533	1.21656084253327	0.223771348774437	0.639850953866141
CNKSR1	67.291171137626	1.87472384469842	0.409028714232845	4.58335510311194	4.5757399537865e-06	0.00273380851924656
CNN3	5545.13020232055	0.144706050627555	0.378409531019736	0.382405935277586	0.702160288605889	0.944343444775439
CNST	3527.24720264424	-0.321715462344204	0.218864404034435	-1.46993049766826	0.141580578687064	0.550111087918047
CNTN2	11423.8485164278	0.830541005656782	0.266143126831444	3.12065547416067	0.00180449014560929	0.106049078933134
COG2	707.970741330746	-0.469648562979761	0.166183148724271	-2.82609016970184	0.00471199978170896	0.158024411966529
COL11A1	193.770164225415	0.674792230445452	0.351545301493023	1.91950291350671	0.0549207179248101	0.396843724432616
COL16A1	1034.77382071179	0.709177310983565	0.26097545411495	2.71741000849528	0.00657950451514674	0.187699889380946
COL24A1	62.7867727171024	0.940946304453485	0.443356578153514	2.12232399567032	0.0338105397821218	0.337831305897387
COL8A2	45.9208772168561	-0.176841711756518	0.566538115237334	-0.312144420649325	0.754930769022668	0.961866020961117
COL9A2	1850.60097383949	0.930834518238906	0.332444070052227	2.79997329503477	0.00511068344038059	0.163927298081315
COPA	7150.77160963328	-0.190822920529607	0.225167692085956	-0.847470251001916	0.396733061951956	0.78279723140945
CORT	162.407150913262	-0.796172094974376	0.434175260421761	-1.83375739603627	0.0666900144788322	0.425547648794978
COX20	232.502945342336	-0.405128851507179	0.216453590417675	-1.8716661189377	0.0612528097116149	0.411322255581111
CPSF3L	2199.83723436391	0.395434458829328	0.124431408093466	3.17793123848843	0.00148329924252811	0.0959120022997172
CPT2	483.840793447433	-0.225273780851175	0.31889716294769	-0.706415130096743	0.479930014497249	0.837574406038388
CR1	20.7127116685715	1.11645088219077	0.890284888073523	1.2540377772857	0.209828274722905	0.627138242898328
CR1L	0.683840363173662	-0.0677814316058993	4.40558869841265	-0.0153853290095649	0.987724767797297	0.999487522868033
CR2	6.05678692175294	1.16551738828375	1.16978145282526	0.996354819499647	0.319077776936635	0.726032142929486
CRABP2	175.722766690517	0.248539364293609	0.30814460478093	0.806567307807656	0.41991581514479	0.799804965887732
CRB1	528.218583460725	-0.00903619492499407	0.321350785586513	-0.0281194113420375	0.977566912182203	0.998119853742913
CREB3L4	64.1668653905816	0.665377513863888	0.342153021309287	1.94467817737732	0.0518137236171401	0.386746983299733
CREG1	1313.56597806589	-0.129186769315235	0.256536266438769	-0.503580920969197	0.614555902530566	0.910190415597185
CRNN	1.91195230748059	4.66567828417478	2.50051786444396	1.8658848035114	0.0620574841523879	0.413448026706276
CROCC	759.607696266751	0.316967749699476	0.337677561388977	0.938669861259616	0.347900272003446	0.750380875488815
CROCCP2	627.392144024846	-0.308756974553694	0.31986352931714	-0.965277208104478	0.334405984458657	0.740283091260283
CROCCP3	234.252880635143	1.4468740531764	0.413831045598947	3.49629170784494	0.000471772652407498	0.048703446764478
CRP	1.67351931478798	2.50387396790263	2.12013369163352	1.18099815015602	0.23760345816834	0.653495450974372
CRTC2	1228.90264174443	0.599581191150224	0.274544356760596	2.18391373337556	0.0289685876728246	0.322385384154569
CRYZ	864.062258867405	-0.0294520389614437	0.289978057472937	-0.101566439951038	0.919100818692908	0.994450701413675
CSDE1	15243.0495124602	-0.176064364663279	0.174225279100873	-1.0105557905942	0.312229084286412	0.721018882052852
CSF1	914.86342806726	0.842682988246611	0.544269467750673	1.54828267646393	0.121554253443432	0.519353064385383
CSF3R	63.9183708014472	0.384391248559387	0.771193720045287	0.498436694397374	0.618176278721622	0.9120496357465
CSMD2	395.336832794326	0.772689293845378	0.263498378835825	2.93242522879735	0.0033632589775102	0.141239234496807
CSRP1	25297.9391833354	0.0628548777528366	0.338972880983717	0.185427452398046	0.852893777866358	0.98415526922875
CTBS	265.720875837282	-0.425572506640771	0.296583473453358	-1.43491645601655	0.151310905780416	0.562499973470982
CTH	248.998287518505	-0.300406443439174	0.204160748644633	-1.47142114942999	0.141177257274718	0.550111087918047
CTNNBIP1	2883.41564607131	-0.164944552497305	0.157552694632183	-1.04691673400051	0.295137983205433	0.706296083868034
CTPS	623.200405736608	-0.54188520737618	0.363236083943166	-1.49182647685676	0.135744641004111	0.542330184951657
CTRC	1.7165943001291	2.76577895822647	1.81241034419114	1.52602249655599	0.127004261979274	0.526761758712279
CTSE	0.65525252200691	3.3423969320601	3.80497373826391	0.878428383998555	0.379711286523084	0.773591456789187
CTSK	166.95741542776	0.251787869878774	0.301724424298816	0.834496148145479	0.404001457016656	0.787993141281157
CTSS	206.89689076716	-0.409128091438427	0.8366558020732	-0.489004068847217	0.624838816230364	0.915178572963027
CTTNBP2NL	806.627851443995	0.076069517241264	0.14799880110955	0.513987388215103	0.607260808230204	0.907698813130003
CYB561D1	815.97707782999	-0.136478171939138	0.16691936043385	-0.817629372556957	0.413568850315128	0.795002992294445
CYB5R1	1419.55298847684	-0.12990727331449	0.187947135745607	-0.691190492470839	0.489445837888952	0.843968163279943
CYB5RL	129.248667726921	-0.162968374539183	0.269466117988201	-0.604782433338498	0.545323567194343	0.876051957392102
CYCSP52	0.140698641490124	0.738685869519164	5.29680240381198	0.139458830668773	0.889087586338014	0.989106810499368
CYMP	7.90732809331606	0.26222816908855	0.774162939075784	0.338724777243412	0.734817073402133	0.954952003950058
CYP2J2	498.535133119856	0.0948178152186396	0.421525621331601	0.224939625067416	0.82202624275174	0.979243903427515
CYP4A11	11.2200806357999	-0.0909270881657018	0.752743367422551	-0.120794273454767	0.903853986012689	0.991809649723859
CYP4A22	0.922428466486102	-0.184480817213148	2.09085976866708	-0.0882320373550228	0.929692254477292	0.995861503243045
CYP4B1	18.671251704203	0.95067834940255	1.06844104413725	0.889780820962575	0.373583586789923	0.769372347980383
CYP4X1	605.11244602238	-0.225400759889558	0.248829363525991	-0.905844698935677	0.365018058299451	0.76298406808275
CYP4Z1	8.35210528880072	0.379814494026596	0.626614705816746	0.606137217178036	0.544423638986136	0.875622327636428
CYP4Z2P	0.838392660287103	1.4707808116269	2.50753695276403	0.586544022813174	0.55750998702444	0.881692574795888
CYR61	732.248236170531	1.0947215010056	0.548876066779165	1.99447847567756	0.0460997899330305	0.371337714672419
DAB1	159.641153172175	-0.411929408749422	0.449885249223062	-0.915632173895035	0.359859850364791	0.759416195574165
DAP3	1408.95619726101	-0.273280059846756	0.159926246797253	-1.70878805274038	0.0874902165676695	0.467546107499754
DARC	730.57620980838	0.539139020327555	0.334864545456137	1.61002120900308	0.107393226247759	0.497831826436195
DARS2	343.474863253349	-0.550935577969309	0.218835950290344	-2.51757344823072	0.0118166329346248	0.23623098594258
DBT	1679.81422430355	0.00293527485676024	0.161405140798427	0.0181857581625978	0.985490664098924	0.999487522868033
DCAF6	4724.01776899819	-0.528522311166777	0.291317412041011	-1.81424895773952	0.0696394059167533	0.432021394057236
DCAF8	5127.3522633479	-0.222119201591107	0.166652992476023	-1.33282456132951	0.182589383531127	0.600523214693206
DCDC2B	29.941207373828	0.99118194107232	0.435285039919293	2.2770870812746	0.0227810259928586	0.29998364895256
DCLRE1B	203.302131943974	-0.446914408180341	0.258950389191915	-1.72586884142167	0.0843710114241043	0.460519863472987
DCST1	1.28857636526434	3.89363852564684	2.38363962355987	1.63348456166031	0.102367125070454	0.491978614651403
DCST2	8.97206812904143	1.38380418369705	0.795812767537637	1.73885647497055	0.0820600118180958	0.455765446780399
DDAH1	11643.0480067932	-0.223029454817655	0.19114122268276	-1.16683074266936	0.24327872921923	0.659334244806984
DDI2	92.0502034999762	0.011259909360582	0.472468527207573	0.0238320834344911	0.980986548432202	0.998559592769594
DDOST	2928.04734885039	-0.176615662453251	0.143391268357313	-1.23170444390761	0.218059509207007	0.634397640381173
DDR2	156.726422053078	-0.356523659213706	0.491163151973618	-0.725876234365513	0.467914646922897	0.829481449796939
DDX20	330.620710631802	-0.494551227938287	0.219489837816777	-2.25318508071942	0.0242474816949624	0.303484588803452
DDX59	277.413597001753	-0.0460814721835228	0.237526450908881	-0.194005644454311	0.846171462239385	0.983560973704316
DEDD	1034.69182787519	-0.0266994989276867	0.116714533370881	-0.22875899133182	0.819056241791912	0.978942597841855
DEGS1	2381.85153647049	-0.295991846133526	0.155531337005945	-1.90310102022856	0.0570273648602921	0.40213664337992
DEM1	162.266831188923	-0.656525807367989	0.211326406031211	-3.1066908281733	0.00189194154278661	0.108987299176889
DENND1B	317.84414101587	-0.0735485900574353	0.221124227902375	-0.332612083059059	0.739427121273024	0.956166406557233
DENND2C	29.4959269226774	-0.702424494724162	0.373767164047846	-1.87931033619166	0.0602021311776105	0.409283623719448
DENND2D	55.9183746179764	0.154844213988546	0.473565350470966	0.326975387524767	0.743686500844626	0.958209862767004
DENND4B	4973.74671655285	0.0484857373283867	0.153946917918157	0.314951010283708	0.752798850350089	0.961623605532296
DEPDC1	16.3974740874121	-2.29137546343606	0.605222840182716	-3.78600295842155	0.000153089852137984	0.0258947020346523
DFFA	903.895811084263	-0.0258996645192055	0.171484176457927	-0.151032387093511	0.879950167727936	0.987203549523141
DFFB	156.092024238853	0.81745811709136	0.291293072308484	2.80630813020387	0.00501127467827062	0.162378681491809
DHCR24	12069.9378714373	-0.304555201959292	0.323136917987721	-0.94249584311151	0.345938838365571	0.748918966358705
DHDDS	1030.56244868286	-0.148113904753414	0.170282430298235	-0.869813195019621	0.384402499343937	0.775934694893972
DHRS3	1117.98758122982	0.442418992207008	0.328068734886247	1.34855579078698	0.177479688764337	0.595710717777054
DHX9	4439.60988646855	-0.141961898393555	0.185427055384858	-0.765594309303514	0.443917731573115	0.815350345623663
DIEXF	721.629162473476	-0.350801618778961	0.217921094063508	-1.60976439791885	0.107449300232011	0.497831826436195
DIO1	2.26237212038614	2.38151039886085	1.77453497741348	1.34204759510127	0.179580563946808	0.598075220785824
DIRAS3	121.572364529181	0.0126191889820606	0.301699299234486	0.0418270410772573	0.966636578209247	0.996742950653586
DISC1	3.20935078817569	-1.4369012733337	1.21910474052207	-1.17865284710349	0.238536438891596	0.655019898282121
DISC2	0.144463634915792	-0.295804820586831	5.29977123836353	-0.0558146394028452	0.955489472567229	0.995861503243045
DISP1	119.373421043465	0.0457873697611076	0.251282886612308	0.182214437196237	0.855414443415206	0.984314531163648
DKFZP564C196	9.18482536754861	0.476499309712257	0.736163895238116	0.647273403102892	0.517455011920577	0.860907137287675
DLEU2L	5.73748717815015	1.12033211594689	0.923760952300268	1.21279440655847	0.225208434486919	0.64018125258999
DLGAP3	5125.84991718841	-0.0164562419984462	0.232398863985917	-0.0708103375214583	0.943548704327219	0.995861503243045
DMAP1	1783.43497724477	0.0978296558091251	0.148896096281623	0.657033046884515	0.511159667659281	0.857303481747131
DMRTA2	8.27051565936147	1.85300701308276	0.939213122441309	1.97293560833798	0.0485028990576092	0.378476976236434
DNAH14	20.359991400149	0.289358471180687	0.523048719479326	0.553215141160715	0.580116100194859	0.89426438395401
DNAJA1P5	0.680409120015796	0.606006995864138	3.04136901564377	0.199254675360682	0.842063532025202	0.982703217826433
DNAJB4	1703.92899257038	0.961610819195805	0.442917721346758	2.17108228650658	0.0299249527753286	0.325882499639009
DNAJC11	1154.53453332482	-0.238277061018677	0.268706709776259	-0.886755158503782	0.375210734511956	0.77059955887115
DNAJC16	1378.74744462095	-0.264828878883577	0.173388826881438	-1.52736992138867	0.12666905150726	0.526678327371103
DNAJC6	14604.5233108856	-0.479541335419881	0.371737676505899	-1.28999928101792	0.197050907733421	0.616457996847232
DNAJC8	4063.69035539046	-0.235268604028102	0.137227724039598	-1.71443930644957	0.0864480748526593	0.465426285593192
DNALI1	512.680715911578	0.0594920981936071	0.32141415281755	0.185094830679026	0.853154656074507	0.984294865470477
DNASE2B	8.64681701349476	-0.550374281200694	0.556178321572706	-0.989564425388605	0.322387065389125	0.728646338559445
DNM3	7372.89534364879	-0.459531652306662	0.347545314033596	-1.32222082632437	0.1860946279958	0.605010069343932
DNM3OS	4.77444314545947	-1.7298809468544	0.859009207969047	-2.01380955035901	0.0440295326490442	0.366229420538485
DNTTIP2	1339.13365917531	-0.0297794503261737	0.203011174422363	-0.146688724947809	0.883377718517991	0.987872996128368
DOCK7	995.872433271367	-0.371481717062144	0.317747255234604	-1.16911070337293	0.242359032090599	0.658903593111545
DPH2	638.856284958551	-0.00575848856442082	0.164994108826416	-0.0349011768079496	0.97215854222929	0.997555640071901
DPH5	423.507784569723	0.268575512182842	0.17663484673557	1.5205126120154	0.128382191416988	0.528588623931688
DPM3	670.793063088675	0.141221081662715	0.330666088199414	0.427080631194178	0.669320599933504	0.931371247719928
DPT	33.0364672615442	0.234156498334619	0.385940847493574	0.606716028778264	0.544039382965661	0.875622327636428
DPYD	220.974021215584	0.292871527078367	0.266730423759711	1.09800570534918	0.272201997964327	0.686446693129768
DR1	1442.33740536446	-0.105958323270953	0.220915570263157	-0.47963266303382	0.631488616536385	0.917494033732984
DRAM2	448.758911549983	0.172056345154392	0.239844080222845	0.717367487221409	0.473147375490907	0.832700351840046
DSTYK	3506.44780812169	-0.116988760686863	0.169539773761077	-0.69003725846496	0.49017075716805	0.844170119333675
DTL	9.6594251582342	-1.53576705093891	0.649098507474633	-2.36599997266044	0.0179814457421313	0.277908360616193
DUSP10	211.593404020967	0.0200558804216451	0.222457466796009	0.0901560226793201	0.928163230770862	0.995861503243045
DUSP12	359.516069831591	-0.11096086282422	0.225699248314193	-0.491631512523928	0.622979862073376	0.914451582641757
DUSP23	416.815873332696	0.203492918326913	0.317319249110084	0.641287658714701	0.521335805951431	0.862578656912622
DUSP27	42.8467756494345	-1.2135240823038	0.594029034267816	-2.04286998159873	0.0410653106152062	0.359104798996364
DUSP5P	13.0625310164232	0.583463872960134	0.597138064158673	0.977100452944989	0.328519423555191	0.734017487548093
DVL1	7164.51827316421	0.23650095986744	0.257486685532903	0.918497822044546	0.358358298661192	0.758214800289387
DYRK3	104.348619387822	-0.00465148743644034	0.249499253408679	-0.0186432920054523	0.985125666802426	0.999380391918549
E2F2	3.20834241800652	-2.46096605429529	1.88177506348405	-1.30778970454571	0.190944647178636	0.611180700620307
EBNA1BP2	2050.30803761659	-0.548967328383079	0.240852946906148	-2.27926349017018	0.0226514069563223	0.299671731481753
ECE1	2788.21902865847	0.415166331933278	0.364015515424376	1.14051823161787	0.254070461532727	0.668659992617416
ECHDC2	285.522649201905	0.706710628153327	0.418334303028667	1.68934419921308	0.0911534877900528	0.474983947963567
ECM1	669.452924971121	-0.120055575299096	0.351110056925926	-0.341931462602407	0.732402471428901	0.954571603687153
EDARADD	92.7216997789367	-0.29773860904877	0.289714613256948	-1.02769620662768	0.304092752768038	0.713951056327943
EDEM3	1387.62727433029	-0.223453657548651	0.247504459154408	-0.902826794765935	0.366617827891081	0.764084517575041
EDN2	0.783869688720814	2.41492520480842	3.77435667049287	0.639824323887512	0.522286817155664	0.863066075917037
EFCAB2	497.798991354535	0.00441639745960226	0.267483236437808	0.0165109317444239	0.986826781006482	0.999487522868033
EFCAB7	487.756922572818	-0.272358578078213	0.242795973848887	-1.1217590380956	0.26196490689	0.675809011463643
EFHD2	7954.88713972511	0.209946178678	0.256949300706375	0.817072387824526	0.413887061492316	0.795111836735491
EFNA1	604.915611198184	0.908771036100365	0.462383971108663	1.96540341552367	0.0493675644956037	0.381265952084122
EFNA3	1487.10749205123	-0.0658877363916668	0.183064455175841	-0.359915508056323	0.718910319392521	0.94921689601392
EFNA4	29.2445770969116	0.144275493189277	0.654078353801952	0.220578302814408	0.825420796798689	0.979812345700351
EGLN1	3584.58927498651	-0.325805472781983	0.129055794021957	-2.52453193017085	0.0115852479926261	0.234293153553002
EIF2B3	844.882716187444	-0.308475829529329	0.239408968961969	-1.28848902723579	0.197575786045461	0.616919107361001
EIF2C1	1456.16334418662	-0.0292187132714991	0.149251876043048	-0.195767812413103	0.844791904526062	0.983560973704316
EIF2C3	170.426047034353	0.507789385582866	0.320261030767943	1.58554846452987	0.112841774697777	0.505352247047696
EIF2C4	634.067412702676	-0.04770577939146	0.233093801424458	-0.204663440640315	0.837835085875361	0.981838012596698
EIF2D	538.514490438046	-0.207165442002728	0.190681421470532	-1.08644796333629	0.277280851270872	0.689448477099586
EIF3I	4584.05500127439	0.0157232335802439	0.0992182062077673	0.158471254230486	0.874085470222243	0.987203549523141
EIF4G3	5217.30175065735	-0.292989958402152	0.28654388817327	-1.02249592643548	0.30654623967255	0.716213094451249
ELAVL4	1953.75977475148	-0.499360203751994	0.625042268796477	-0.79892229482898	0.424335470461483	0.802534929308499
ELF3	5.20901298061635	1.29043912261185	1.17241248835478	1.10066988831098	0.271040356171707	0.685427101529849
ELK4	830.40078431649	0.00169622211253266	0.154784143176786	0.0109586297260135	0.991256453538772	0.999487522868033
ELOVL1	1814.97434176633	0.482514404042441	0.359655828812665	1.34160040068131	0.17972559621797	0.598075220785824
ELTD1	352.10465657927	0.777915781679531	0.437843487658922	1.77669830340271	0.075617891602521	0.445688867263522
EMBP1	19.0365672033283	-1.04161294825741	0.565999756747609	-1.84030635320907	0.065723273167937	0.422822959465127
ENAH	3331.47117057905	0.165768338062546	0.199173601489323	0.83228066783455	0.405250540026839	0.788737345727962
ENO1	32575.9665906962	-0.0234174422138789	0.177623646665327	-0.131837413843897	0.895112892856639	0.990879073717585
ENO1-AS1	1.57297556211714	1.56092090350197	1.90712287228833	0.818468975535406	0.413089450207041	0.79445539347737
ENSA	11959.1604537701	-0.424682471564325	0.163788069338591	-2.59287793841932	0.00951765433009993	0.217660930536125
EPB41	430.875915618351	0.231079102432593	0.246114752303038	0.938907969840299	0.347777996940149	0.750302825612786
EPHA10	1293.97770979119	0.12588572575536	0.228337440711846	0.551314429043737	0.58141814891255	0.894877396330335
EPHA2	269.733537903335	2.31445060582453	0.628176049456505	3.68439804068778	0.000229243765506634	0.0323899755439812
EPHA8	84.7093714443174	-0.0590331157518011	0.37128536488512	-0.158996613750361	0.873671541730674	0.987203549523141
EPHB2	638.308660940045	-0.0933591619708489	0.193253724115403	-0.483091140407203	0.629031024432672	0.916907026591324
EPHX1	5003.56247632978	0.562443572942647	0.483764010816118	1.16264037912576	0.244975440674604	0.660144934896055
EPHX4	851.136986205756	-0.48470240005556	0.198477784008412	-2.44209901111662	0.0146021412464404	0.255733145397249
EPRS	2929.65225980004	-0.21873439989374	0.223480048258004	-0.978764778326945	0.327696216556528	0.733196617206671
EPS15	9198.20517031331	-0.586173844596974	0.231097211078958	-2.53648169036838	0.0111972597920085	0.23080199311856
EPS8L3	2.78186606073285	3.63551283170081	2.8638808591118	1.26943577982092	0.204285681723042	0.621186145349992
ERI3	4984.83541647813	0.0123133354043676	0.163515053750879	0.0753039865254691	0.939972849702361	0.995861503243045
ERMAP	292.605383970018	-0.116344553841469	0.242641984067433	-0.479490613665338	0.631589644124254	0.917494033732984
ERO1LB	604.263292207728	0.0144908382312413	0.18602296479598	0.0778981146071619	0.937909099180875	0.995861503243045
ERRFI1	1574.0561220863	-0.0896111949734455	0.134771491041697	-0.664912098848272	0.506106716769705	0.853134208422401
ESPN	22.0724443692283	1.04553091425099	0.569782325934134	1.83496550640964	0.0665108004887207	0.425453456414695
ESPNP	4.99761157409723	0.23471249608219	0.924790960571672	0.253800595041607	0.799649613716867	0.971510916107873
ESRRG	887.961226271972	-0.222416844297402	0.444880973502684	-0.499946856675497	0.617112497792927	0.911974518823173
ETNK2	431.570557565271	-0.228372768483006	0.331518161923845	-0.68886955440911	0.490905360281864	0.844339417868071
ETV3	138.640812764779	-0.159061140904695	0.278626019431414	-0.570876837810364	0.568083132721918	0.88824845055479
ETV3L	13.3287039815314	0.477371017788327	0.715606527060779	0.667085891109797	0.504717271702228	0.852722216091565
EVI5	1265.69298325448	-0.0760293537743999	0.158734871486284	-0.478970707964252	0.631959467332765	0.917551704830838
EXO1	16.4478261409914	-0.152460462527249	0.494041248293247	-0.308598650525539	0.757626847516521	0.962237855234318
EXOC8	939.369632926168	-0.43280612538028	0.242250027370688	-1.78660919083409	0.0740006751985304	0.4423957510141
EXOSC10	836.739608712389	-0.0101815228141517	0.168312832552418	-0.0604916610323272	0.951764057221068	0.995861503243045
EXTL1	3163.06879663796	-0.378498614328347	0.238144615247681	-1.58936457133281	0.111978108376594	0.504625492741666
EXTL2	1965.35714659519	-0.431653548025882	0.311805345982671	-1.38436865687951	0.166245601086174	0.584994037427686
EYA3	736.726001552843	0.45989693215159	0.187129152240736	2.45764450191035	0.0139851535430098	0.253621710098978
F11R	608.098223467078	0.411916554729461	0.407986385430376	1.00963308933689	0.312671110318504	0.721018882052852
F3	3341.82691150989	-0.35872089285914	0.628678493862248	-0.570595139425496	0.568274114076277	0.88824845055479
F5	61.524572604601	-0.636085636837773	0.412290182997018	-1.54281053265431	0.122876753182655	0.520398886447397
FAAH	1512.24323910988	0.0321401882198648	0.181994143884651	0.176600123134926	0.859822497357249	0.984684638791308
FABP3	3311.46380179419	0.0286406175797559	0.269191953336722	0.106394776012976	0.915269137691178	0.99377828884592
FAF1	1551.97872055531	-0.191146499740378	0.152675808996863	-1.25197633466809	0.210578487390868	0.627715002910872
FAIM3	7.64095578449394	1.31020445065839	0.800015710196119	1.6377234021282	0.101479406520077	0.490807530604692
FAM102B	2254.86322228129	-0.501504026790131	0.290252404828574	-1.72782040199228	0.0840204284489161	0.460089676118487
FAM110D	92.5903775597823	0.959370037554015	0.57270577653622	1.67515341534772	0.0939041349294726	0.478700479158996
FAM129A	99.4353724079966	0.500550965278818	0.488393345985119	1.02489308954277	0.305413635639513	0.71498177004511
FAM131C	603.866873838967	-0.0359549645519698	0.302699589607549	-0.118781015192606	0.905448849869889	0.992235661860876
FAM132A	17.391996617101	-0.0452840076350067	0.629614803820782	-0.0719233527550547	0.942662905364162	0.995861503243045
FAM151A	23.6432866334819	0.948739167802562	0.669616194993593	1.41684023608724	0.156529642903147	0.569806735369096
FAM159A	5.35330454529996	-1.4254903236065	1.01062042089211	-1.41051011253877	0.158389112565065	0.57217340211463
FAM163A	197.975189986288	-0.083514917247968	0.490470595257406	-0.170275074704811	0.86479381250189	0.986186585222611
FAM167B	64.9799345980391	2.71642790146209	0.817325323053037	3.32355773746878	0.000888770225489559	0.0761911173983669
FAM176B	214.0052621074	0.351874871233677	0.424155157053078	0.829589987018936	0.40677063991363	0.790171111730271
FAM177B	2.34270803412505	1.21255324166296	1.88543677652202	0.64311530185579	0.520149286215268	0.862459804698984
FAM183A	1.55093111845356	-0.393402152061457	1.98638108558432	-0.198049686898691	0.843006189055157	0.982943148172878
FAM189B	1968.14000415073	0.210356120042469	0.157476836067988	1.33579087118343	0.18161763760396	0.600082212662879
FAM19A3	24.157592504778	0.193788023238768	0.531584904425167	0.364547641638397	0.715449104707333	0.947903201453148
FAM20B	5024.93448439558	-0.365873826850056	0.234088285575772	-1.56297367016952	0.118058787993596	0.512888148664724
FAM212B	3447.57235376851	-0.242007088178294	0.182018721412617	-1.32957250935572	0.183659160718826	0.601738492462063
FAM213B	4097.158032397	-0.141721736337477	0.211035642875587	-0.67155355562864	0.50186795407862	0.851349178812335
FAM40A	1728.39628843812	-0.136226368691607	0.255587693663443	-0.532992675582377	0.594038650504362	0.901319542121339
FAM41C	14.6497483789631	1.23778060818947	0.526667266876211	2.35021366626986	0.0187626372088843	0.282702012122366
FAM43B	813.098569026152	0.127694195397154	0.314701163123703	0.405763341100077	0.684916496608957	0.936159700931168
FAM46B	40.8426957212461	0.186078462621183	0.50093244809737	0.37146418310082	0.710291828340334	0.946532605812813
FAM46C	45.9201199364962	-0.578568772617647	0.528405383987327	-1.09493353048712	0.273545757958364	0.687050202179759
FAM54B	3313.25452722286	0.151761045915429	0.155627379319316	0.975156470405157	0.329482650700417	0.734913248938285
FAM58BP	1.09542921139037	-2.45069348529802	1.88194108042079	-1.30221584022708	0.1928426117361	0.613380084606769
FAM5B	2949.3510569734	-0.256460609900358	0.231478015053705	-1.10792642593231	0.267893591859608	0.682246120981156
FAM5C	729.647619619956	-0.419012549495095	0.195186784857478	-2.14672601836775	0.0318151001394562	0.330625707765006
FAM63A	923.883771546677	0.501163039137888	0.324495042323329	1.54443974105012	0.122481838776628	0.520253088185405
FAM69A	2201.06612056897	-0.244569416633911	0.180743082513036	-1.35313292898095	0.17601316754404	0.59386198800498
FAM71A	0.37702888672994	-9.93236843116669	5.28418751759815	-1.87963966041866	0.0601572042076346	0.409283623719448
FAM72A	2.44243716316875	-0.967006479068214	1.21043234328288	-0.798893456899492	0.424352193264984	0.802534929308499
FAM72B	3.27251469010287	-0.167552486824121	0.992428826372098	-0.1688307336221	0.865929783384788	0.986351686391741
FAM72D	10.1833331129705	-0.081310341392765	0.605436658722736	-0.134300327245301	0.893165094482855	0.989994427638959
FAM73A	2423.16680023416	-0.638097856232204	0.421454423738226	-1.51403762848754	0.130016296149836	0.530906223157433
FAM76A	379.045117630674	-0.200653302573917	0.209947896666523	-0.955729044014336	0.339209144867507	0.743947508886788
FAM78B	173.37432902253	0.283661715768667	0.298133641232714	0.951458260784628	0.341371797173992	0.745916995893976
FAM89A	358.053584439613	0.167561305705816	0.447713515959522	0.374260101008354	0.708210813368979	0.945987291723551
FAM91A2	57.8839345298342	-0.0442842040739169	0.272414062110095	-0.162562107590539	0.870863223811572	0.987132527814602
FASLG	0.521790883255457	3.12407247838749	5.26497209442549	0.593369237739215	0.552934071466329	0.879294977818734
FBLIM1	90.567831929415	0.749553768939076	0.451676447145239	1.65949270473705	0.0970165494879145	0.482887527418408
FBXO2	10257.7095498092	0.0475866286907083	0.256505572513176	0.185518888437653	0.852822066575723	0.98413903801897
FBXO28	1944.50537458673	-0.303844314668969	0.171414243425445	-1.77257332061279	0.0762994358428725	0.445688867263522
FBXO42	884.110378180018	-0.138436429797905	0.141539316447089	-0.978077563696976	0.328035963586864	0.733425009943027
FBXO44	9613.04983607746	0.30518204206074	0.246958591110786	1.2357619983499	0.216547044444616	0.634026217639507
FBXO6	464.664277101765	-0.172556449177957	0.216472018523417	-0.797130503771281	0.425375242236815	0.803295656060863
FCER1A	1.24555452300404	0.633062148248967	2.51788923477489	0.251425733708086	0.801484973944984	0.972140985731622
FCER1G	190.877808016694	0.0723584096688586	0.854039640350775	0.0847248842444119	0.932480112327683	0.995861503243045
FCGR1A	50.5167338478087	-0.57286394588773	0.876923577878877	-0.653265530017321	0.513585110550427	0.858891414484963
FCGR1B	12.9807000647713	-0.907515933674547	0.89582147530346	-1.013054451912	0.31103415265993	0.719989496060443
FCGR1C	3.60650448589824	1.91472719269038	2.13386107672173	0.897306396174578	0.369555444379655	0.766524075153609
FCGR2A	181.805175881615	-0.316162095630022	0.979503526494277	-0.322777904395701	0.746863447816383	0.959374750125216
FCGR2B	3.86482619999847	0.0718516344083849	1.66805922424542	0.0430749900027611	0.965641755876426	0.996742950653586
FCGR2C	2.12578413443744	1.15027362550862	2.19412447796137	0.524251762861409	0.60010344248013	0.90373343438653
FCGR3A	462.110761032943	0.302233420082443	1.02231304011686	0.29563686290052	0.767507418796785	0.964012496414322
FCGR3B	7.37631631940482	1.05425852943962	1.18875965128688	0.886855915994744	0.375156478534663	0.77059955887115
FCN3	26.4556806839929	0.38661298824645	0.840635774039172	0.459905467011965	0.645584075919112	0.923061971438713
FCRL2	0.137873412052034	-0.293223177626648	5.30245328503844	-0.0552995305878536	0.955899836132394	0.995861503243045
FCRL3	0.666949763496588	1.49965373451387	3.0584340822873	0.490333842144583	0.623897683198992	0.914697080093537
FCRL4	0.623292271863763	-0.898722942311122	5.03214217156049	-0.178596492640911	0.858254548678436	0.984314531163648
FCRL6	3.43789738609084	-0.662181565879572	1.03071922550004	-0.642446118687969	0.520583563368312	0.862560182205135
FCRLA	7.42965749603972	-1.10616486757973	0.902558497934357	-1.22558800356028	0.220353754531588	0.636526780081508
FCRLB	144.812019882411	-0.21757930282329	0.308843522981277	-0.704496894488801	0.481123383362969	0.8382481749614
FDPS	2669.93022638174	-0.433297542832254	0.274927866297304	-1.57604083088358	0.115016393642699	0.509044460608758
FGGY	226.393611270914	-0.348525155541915	0.268392093817614	-1.29856714698442	0.194092518675581	0.613861809139459
FGR	203.117437524808	0.461862926608781	0.532007316776536	0.868151455899585	0.385311425154049	0.775958329649616
FH	2534.37612087034	-0.317983951532551	0.213171935809056	-1.49167830336437	0.135783499622311	0.542381807182835
FHAD1	46.7318824060196	-0.654710377541591	0.556791888094207	-1.17586191814421	0.239650058703019	0.655711253466408
FHL3	399.127928911089	-0.0743760454839525	0.277090565088849	-0.268417820217386	0.788377724093901	0.968769930530548
FLAD1	763.247200724291	0.0687615620166329	0.111359583227576	0.6174732342174	0.536922630430704	0.871981644296603
FLG	70.9592069547621	0.657425662590656	0.585679277788486	1.12250114955933	0.261649419052249	0.675349169055381
FLG2	1.01256236583206	1.6661453508961	4.05998939654729	0.410381700088437	0.681525968274	0.935159284632118
FLJ23867	1072.30700358621	0.424593422455721	0.207990381313949	2.04140893330458	0.0412101972509593	0.359104798996364
FLJ27354	63.703974097994	0.0730545906370463	0.295676699169248	0.247075913801476	0.80484947394905	0.97355191887218
FLJ31662	0.18458980720444	-0.379777698248662	5.29182914224765	-0.0717668103107644	0.942787486222693	0.995861503243045
FLJ32224	56.2119253542148	-0.298956156057789	0.358909371613773	-0.832957230159763	0.404868851058983	0.788501606248388
FLJ37453	244.122419989082	-0.0574392373888431	0.222356561333331	-0.258320406847527	0.7961596382068	0.970687507101302
FLJ39739	6.84335771407697	1.14844197799671	0.98413875403549	1.16695127926575	0.243230045496285	0.659334244806984
FLJ42875	891.666503602504	-0.0255718678669002	0.482784605047474	-0.0529674467651794	0.95775784500642	0.995861503243045
FLVCR1	303.477681781927	0.239955296339368	0.261480106496341	0.917680888059171	0.358785956272305	0.758450450816722
FLVCR1-AS1	58.8519452691634	0.263454746069884	0.520663245872149	0.505998355287357	0.612857804269073	0.909786627608664
FMN2	4678.19836875625	-0.178072886588027	0.135096655093492	-1.31811469695378	0.187465255319531	0.60621205595225
FMO1	1.34646843398409	-1.18073486121183	1.91998136863038	-0.614972041137103	0.538573184723016	0.872500883591402
FMO2	46.397540449529	-0.34138046656632	0.408160932335969	-0.836386923688522	0.402937266525926	0.787630302836151
FMO3	27.1726089006379	0.738932243455376	0.576865185299018	1.28094442564141	0.200213186995054	0.619045319595724
FMO4	32.6082529524025	0.169318217777792	0.502289285195988	0.337093031382754	0.736046770475277	0.954952003950058
FMO5	81.387150592379	-0.405806587731026	0.341686187477785	-1.18765874244598	0.234967884497272	0.651970697959295
FMO6P	0.237177158498902	1.45327430095981	5.29438815857172	0.274493342277318	0.783705519305402	0.967042016951888
FMO9P	0.353428278189329	2.77490441004085	5.26759688507939	0.526787540994424	0.598341135831275	0.902735316837503
FMOD	83.0112249510536	0.863826185015143	0.495288203113577	1.74408794634072	0.0811437555581292	0.454674607672827
FNBP1L	639.286343333342	-0.36076340076478	0.19925552573734	-1.81055656765244	0.0702095204667839	0.432445149478915
FNDC5	1604.05448225097	-0.13874198777664	0.235068027918241	-0.590220579996935	0.555042776477567	0.880500209424278
FNDC7	5.05963385584812	-0.494468503463433	0.866268919522777	-0.570802544475257	0.568133497944862	0.88824845055479
FOXD2	4.32256019821621	-1.66963328853202	1.5982972319095	-1.04463253467397	0.296192836746441	0.707203517835673
FOXD3	0.97349355128392	2.51568848324512	3.17309323915658	0.792818960439311	0.427883308069858	0.805228641846704
FOXE3	5.10968615549937	0.924453590287087	1.21572680046964	0.760412281714912	0.447008184231072	0.816579727479335
FOXJ3	3073.00119219037	-0.204002345736511	0.161132161803956	-1.2660560340816	0.205493021702599	0.621447321892705
FPGT	284.214267989233	-0.195321109463354	0.269607372239695	-0.724465016816021	0.468780296785359	0.830132384953089
FPGT-TNNI3K	6.1935854921219	0.929538699241694	0.935364843606464	0.993771260054733	0.32033424102384	0.726903303512774
FRRS1	3.53181751387437	-0.592991050634397	1.26228428727413	-0.469776148378545	0.638514956913812	0.920725287978453
FUBP1	1378.41444253714	0.166927532686061	0.267700219656976	0.6235614333823	0.532915645178295	0.869861763821975
FUCA1	445.988066618754	-0.725782144403111	0.245230125404139	-2.95959618830281	0.00308042521645575	0.138112341400933
G0S2	106.754611472203	1.2881314844418	0.752884943702446	1.71092740692513	0.0870945145031749	0.46655461718495
GABPB2	124.361589489702	0.872233996047668	0.277243291194891	3.14609595164026	0.00165465711650989	0.100876195228392
GABRD	8960.58350241072	-0.116168109634421	0.202055785199511	-0.574930876241509	0.565338047006711	0.886780661080632
GADD45A	927.949114092373	0.440584224091449	0.509282660334636	0.86510745094277	0.386979815529939	0.776815870085479
GALE	696.101430170363	-0.49831783193137	0.278809565411734	-1.78730536448947	0.0738881474697153	0.442394809824594
GALNT2	2792.45656270307	-0.0285498379684999	0.109139447347791	-0.261590457550341	0.793637201683353	0.969822704827315
GAS5	1858.55385462783	-0.0738120679248547	0.281718242266025	-0.26200670333288	0.793316274163921	0.969734613164185
GATAD2B	3046.24474415632	0.264072312858002	0.117634381628703	2.24485655640636	0.0247773426488202	0.303781304891229
GBA	1363.27951387872	-0.169139513679728	0.202087863517673	-0.83696027428652	0.402614898225809	0.787492296024684
GBAP1	209.864692340572	0.362579613155366	0.284154331533703	1.27599537616889	0.201957153611754	0.620436935349779
GBP1	244.540663610675	0.598493105228642	0.570336497977687	1.04936841207041	0.29400859061012	0.70529008124908
GBP1P1	17.0269065169788	-0.049456310443517	0.640864172714765	-0.0771712830099631	0.938487286339842	0.995861503243045
GBP2	233.802702803657	0.879990220027845	0.580960288133835	1.51471664759489	0.129844176670719	0.530689421927689
GBP3	118.138672216259	-0.520249882306149	0.702574942267302	-0.740490232440163	0.459002585752719	0.824803091353323
GBP4	375.863500353788	-0.251660832953028	0.618002061190193	-0.407216818125754	0.683848750361656	0.935677629968762
GBP5	8.5093798170487	-0.929815421640367	0.77587302997983	-1.19841183507118	0.23075672726878	0.647090508772625
GBP6	15.0039990770111	0.883161743620351	0.831234392482754	1.06247016678713	0.288022294557129	0.700003975067889
GBP7	20.5040655959072	0.0510504803128474	0.608886988113648	0.0838422914422977	0.933181822665739	0.995861503243045
GCLM	556.475632213247	-0.452733568088243	0.297466780564953	-1.52196345161098	0.128018238726801	0.52810996054767
GDAP2	389.679513231064	0.0459615367070507	0.150993032186132	0.304395083942635	0.760826912659559	0.962237855234318
GEMIN8P4	77.4194641506051	0.00924431691457919	0.280098383753747	0.0330038209813681	0.973671540600263	0.997555640071901
GFI1	1.52985770618837	-0.56982602936502	1.84598397291198	-0.308684169378859	0.757561787137586	0.962237855234318
GGPS1	1146.3658124847	-0.219405220486369	0.160409442169135	-1.36778245419636	0.17138018139581	0.588639948860317
GIPC2	35.1491255414633	-0.0785606967569815	0.412266630069205	-0.19055798123606	0.848871912969438	0.983560973704316
GJA4	194.938352903529	1.70578131446593	0.60140693049907	2.83631802023035	0.00456369779655619	0.156367876780198
GJA5	58.2303707021278	0.214337222059189	0.606307106620856	0.353512633644951	0.723704159144472	0.95118330345459
GJA8	0.377775485026191	2.17460111560283	5.27447913563216	0.412287367090363	0.680128806950795	0.934778666002568
GJA9-MYCBP	1.93812361653733	2.53908710010485	1.84624366934358	1.37527193309625	0.169047154532473	0.58654933067146
GJB3	26.3082704321132	-0.901475043244662	0.683183906702351	-1.31952031422399	0.186995223344105	0.605708086654167
GJB4	3.17965319787126	0.146785294255714	1.20844579796808	0.121466179536164	0.903321801140088	0.991809649723859
GJB5	60.4618383968236	0.11845329269507	0.394728884322066	0.300087724511241	0.764110242383265	0.96278074707619
GJC2	911.32913239665	0.35294511144974	0.324255994847846	1.08847675003004	0.276384695100025	0.68885343971831
GLIS1	122.498239153727	0.97089099437683	0.331116538819348	2.93217305858145	0.0033659912231586	0.141239234496807
GLMN	395.265476243059	-0.420756307488947	0.263685214712678	-1.59567652645	0.110561032054726	0.502814645779986
GLRX2	583.671243848626	-0.114009329713719	0.193859842328475	-0.588101838649708	0.556463939076367	0.881339150832283
GLT25D2	2237.03794704373	-0.0396397728545551	0.158517437082842	-0.250065693617284	0.802536545796806	0.972300250958813
GLTPD1	1878.58563006137	0.0334648576702593	0.328060897903235	0.102008065832125	0.918750272875641	0.994357794943457
GLUL	91628.8627767466	-0.395876684921313	0.418486787663746	-0.945971764440505	0.344162987925773	0.747563336503152
GM140	0.366533641222487	0.927984417559278	4.84158485928151	0.191669555430862	0.848001055045986	0.983560973704316
GMEB1	208.722332963992	-0.220934022406059	0.213286550338616	-1.03585538823382	0.300269612865782	0.71060863225853
GNAI3	1248.7253265491	0.38619188637462	0.229783323110447	1.68067848069633	0.0928253826599705	0.476957956160478
GNAT2	8.60584976338242	0.581532280856729	0.805441460715912	0.722004402827534	0.470291770601376	0.830316718595523
GNB1	34868.5157275517	-0.432083977943928	0.113612081228746	-3.8031516830853	0.000142866818404333	0.025321598710445
GNG12	900.74676587654	0.0536995484027241	0.342994900788627	0.156560777665371	0.87559101614662	0.987203549523141
GNG4	1477.89997254819	-0.566899619834664	0.233828738748756	-2.42442234803218	0.015332762001304	0.260669419682331
GNG5	741.214738260881	0.0115137574584328	0.394411135590241	0.0291922727820612	0.976711244035546	0.997631816727323
GNL2	779.690474439031	-0.255526385622823	0.194405646531051	-1.31439796210862	0.188712315916268	0.607624511373437
GNPAT	1492.34619191154	-0.100047712040065	0.148388261222916	-0.674229290211628	0.500165550701839	0.850234577587083
GNRHR2	400.715148579315	0.0634648498554146	0.209842123601935	0.302440943534321	0.762315946775269	0.962375559225891
GOLPH3L	987.413112940763	0.223226790884997	0.250256811349084	0.89199087002518	0.372397826070342	0.769089175746149
GOLT1A	67.4079695762719	-0.418001027347739	0.463830119210515	-0.901194230463554	0.367485058037918	0.764867402439452
GON4L	951.024733673797	0.115107527045848	0.201713086284254	0.570649773726818	0.568237071588648	0.88824845055479
GORAB	211.838661094769	-0.0948022278044305	0.250397149329563	-0.37860745642777	0.704979384262374	0.945371894527223
GPA33	14.3259583284041	0.16708242861856	0.877554474067342	0.190395506553748	0.848999218524196	0.983560973704316
GPATCH2	158.027313639909	-0.413096519595102	0.493393244440438	-0.837256132405296	0.402448611496193	0.787240684284086
GPATCH3	625.934552698636	-0.302902331606402	0.189856656610086	-1.59542644969505	0.110616905222807	0.502850022850895
GPATCH4	1350.42579730411	-0.168214863966157	0.251077334239323	-0.669972319388324	0.502875436032161	0.851620814266884
GPBP1L1	2137.22562789974	-0.0845002164899319	0.118020742776284	-0.715977670553279	0.474005136862862	0.833207064460147
GPN2	560.837154811986	-0.0764140932525677	0.16774163892185	-0.455546361319198	0.648716222052558	0.923752463012668
GPR137B	1270.57033977117	-0.331558494402426	0.300052421341406	-1.10500189573598	0.269158767689921	0.683470430013835
GPR153	987.278930773488	0.0239659930604617	0.355683411656552	0.0673801259070334	0.946279090456114	0.995861503243045
GPR157	6.27047394983808	0.246946769126651	0.859725067185748	0.287239233276068	0.773929147623581	0.964105754484166
GPR161	272.420686274689	-0.169132019551679	0.213386018159429	-0.792610598438152	0.428004731910844	0.80536371357758
GPR25	0.895893722241444	-0.15134659305702	2.4469840712204	-0.0618502567454549	0.950682080971123	0.995861503243045
GPR3	158.470578077266	-0.0994032695455853	0.535257346896848	-0.185711172619816	0.852671266256979	0.98413903801897
GPR37L1	5398.64005802823	0.372885935715042	0.431262709542341	0.864637557257735	0.387237751889964	0.776815870085479
GPR52	39.4350429260583	0.0203841187676385	0.665880946620216	0.0306122571476197	0.975578766941601	0.99758986484311
GPR61	244.607323807994	-0.532779575148078	0.447952150636469	-1.18936715537827	0.234295219593538	0.65108023107531
GPR88	387.286580942032	-0.416598774759663	0.316966211533618	-1.31433181077561	0.188734566676192	0.607624511373437
GPR89A	81.6621276524166	0.40201888405241	0.316233837509245	1.27127092792737	0.203632281146966	0.621186145349992
GPR89B	11.4127393360309	0.0473053085539398	0.745459630485917	0.0634579078723612	0.949401876306468	0.995861503243045
GPSM2	810.426515503949	-0.378182650196716	0.239076063841173	-1.58185074708255	0.113683646953941	0.507080422069482
GPX7	89.2232400668332	-0.133994182089297	0.279790876728183	-0.478908332023537	0.632003843242599	0.917551704830838
GREM2	712.613693916633	-0.287896662804617	0.314585445516442	-0.915162055040371	0.360106561522973	0.75948745170998
GRHL3	6.89699438288777	0.329791026110223	0.949993751218774	0.347150731978104	0.72847808196335	0.952436176071987
GRIK3	1945.05320167859	0.179580674717774	0.328863506005285	0.546064465769235	0.585021624681595	0.896554239455556
GSTM1	438.824176049107	1.2175724754445	1.48925627051347	0.817570823471978	0.413602293203159	0.795002992294445
GSTM2	917.081137101719	0.264002598686934	0.306830380058283	0.860418706377075	0.389558277825147	0.778114910837763
GSTM3	5115.16362775618	-0.0815551847189299	0.283433881477538	-0.287739716556763	0.773545985678976	0.964105754484166
GSTM4	1482.71968192821	0.0702410127826237	0.225268132016038	0.311810694899458	0.755184395644414	0.961866020961117
GSTM5	1282.07981938371	0.277287998666228	0.702799133631548	0.394548008665589	0.693176489880924	0.940529044132447
GTF2B	812.086354677914	-0.157625778506125	0.156535641425831	-1.00696414612266	0.313952004220586	0.722545714313963
GUK1	14122.4345456128	-0.0813191005361162	0.23384908171216	-0.347741799714271	0.728034101835483	0.952436176071987
H3F3A	4.39960199788033	-1.55514110269064	0.929507242703694	-1.6730812103918	0.0943113099409705	0.478834971993141
H6PD	1149.49292284103	0.183081025936538	0.367501330583392	0.498177858692116	0.618358686932447	0.9120496357465
HAO2	1.57125502686457	2.48782594431477	2.03670020388312	1.22149835286094	0.221897388879255	0.63844613327238
HAPLN2	1930.21365396285	0.687797863034658	0.473258523673396	1.45332377258845	0.146133879860031	0.556104960082577
HAX1	2951.58936614058	0.09191458379971	0.111536458976956	0.824076581261198	0.409896045754606	0.791946863112033
HBXIP	2320.958031399	0.00375550773623451	0.108893380552429	0.0344879341350445	0.972488063791271	0.997555640071901
HCN3	266.932888513423	-0.0824621627814571	0.306127192215446	-0.269372224612513	0.787643258008005	0.968626577569587
HCRTR1	8.80058961528331	-1.99361018339124	1.0035764791344	-1.98650548796317	0.0469772240741242	0.374404885452106
HDAC1	488.858697236835	0.471255965082358	0.317684000242079	1.4834110774331	0.137965226073221	0.545078886743381
HDGF	5817.51469550154	0.322001664772621	0.179920640934457	1.78968718152756	0.0735042142445919	0.441426371070839
HEATR1	367.272644321026	-0.242561022614148	0.316213373589269	-0.767080215048752	0.443033824439679	0.81487204704531
HEATR8	19.1967739208668	2.36943063454346	0.595250312820007	3.98056176286283	6.87525978439658e-05	0.0156270171034257
HEATR8-TTC4	7.09660339281311	3.03063338878152	1.12137711056871	2.70259965199801	0.00687995576663927	0.18880151579553
HECTD3	1539.17908890456	0.300401431640493	0.189957505152135	1.58141386095751	0.113783440235745	0.507080422069482
HENMT1	578.731686212665	-0.267123860551692	0.184719945224279	-1.44610188264923	0.148148627774802	0.559262549755585
HES2	0.577968526208194	8.73910483404227	3.91720310016557	2.23095525316849	0.0256840931892895	0.308844205107092
HES3	0.327798667261294	-1.16440902715172	5.29535330233783	-0.219892604075662	0.825954796444753	0.980001177284171
HES4	254.239948536298	0.128336623738753	0.422440046815573	0.303798431768429	0.761281461576409	0.962237855234318
HES5	81.2662101289872	-0.902129466585628	0.69203396744063	-1.30359131058552	0.192372964961189	0.612817813956497
HEYL	247.75520004366	1.63312133789146	0.580282459978794	2.81435585344271	0.00488750915765281	0.160443805330735
HFE2	9.17846879758906	0.186696285002566	1.02809378543032	0.18159460513072	0.855900882938318	0.984314531163648
HFM1	14.5539501345119	0.342334786664458	0.619524527137206	0.552576648169801	0.580553335890233	0.89455094000447
HHAT	255.359613316327	-0.34737793752769	0.268568826022846	-1.29344102467849	0.195858568974818	0.615617287419905
HHIPL2	2.40727279087779	-1.39876645867902	1.63357140681399	-0.856262819515848	0.391852422022269	0.780063041981046
HHLA3	489.567119595585	0.294181295702027	0.278831903082513	1.05504891100991	0.291402955817165	0.703415865437906
HIAT1	1618.70696426112	-0.122831055305161	0.203567684771418	-0.603391719285335	0.546248129645503	0.876157637603227
HIPK1	3766.4387643804	-0.312828538878652	0.190635122282295	-1.64098060805087	0.100801440666684	0.490085776745183
HIST2H2AB	4.31735179402563	0.724022611209794	0.71626825100493	1.01082605601181	0.312099689889509	0.720980624754697
HIST2H2AC	6.87808793068116	-0.198490091630308	0.673454832386046	-0.294734081760256	0.768197025568638	0.964105754484166
HIST2H2BA	10.3308864917778	0.457088695668641	0.63113080360851	0.724237658905606	0.468919842421654	0.830132384953089
HIST2H2BC	31.5773510602939	0.351211519901022	0.57673908409136	0.608960844840865	0.542550392548175	0.874834973926121
HIST2H2BE	749.265844932011	0.411699888659845	0.455829541980144	0.903188255134589	0.366425990180616	0.76378926242692
HIST2H2BF	112.912645004786	0.540403918570084	0.380597794985097	1.41988189550926	0.155642067491275	0.569290060050735
HIST2H3D	11.1038864622044	-0.392525043567165	0.603726819967668	-0.65016996195098	0.515582441651632	0.859480291420634
HIST3H2A	218.910803240871	-0.0154316724488696	0.271215364907683	-0.0568982234989612	0.954626269464737	0.995861503243045
HIST3H2BB	19.0432440294255	0.518626056006028	0.532819684007972	0.973361291956827	0.330373769870167	0.735674392657638
HIST3H3	0.228441502114972	-0.733184752322506	5.28443360096216	-0.138744245398222	0.889652253430565	0.989106810499368
HIVEP3	1061.49947167947	0.45093536303879	0.189995955802848	2.37339453428529	0.0176254258095535	0.276817415962795
HLX	42.7018965025132	0.278030466530577	0.554697469788445	0.501229015226289	0.616209956214332	0.911542614204718
HMCN1	22.8875001387957	-0.328259634056622	0.565745272397026	-0.580225147380917	0.561762797348901	0.884431701201843
HMGB4	0.198036528473751	1.65252677666597	5.30004899566693	0.311794622656696	0.755196610976979	0.961866020961117
HMGCL	847.585711514634	-0.192610861560482	0.215305746139292	-0.894592294976986	0.371005072159397	0.768051387379977
HMGCS2	0.515776631788582	1.68741698807976	3.82219237323132	0.441478822441686	0.6588663897155	0.927561457217695
HMGN2	4673.46674247625	0.1724896593674	0.238725327377351	0.722544445796264	0.469959809705773	0.830132384953089
HNRNPR	3989.77415729507	-0.182839610272342	0.0854467755687464	-2.13980702086573	0.0323703655945317	0.331974847938819
HNRNPU	10252.8229475235	0.0877199795258008	0.0870322582716307	1.0079019120936	0.313501553621179	0.721667876240916
HNRNPU-AS1	246.07129459056	1.18099621055431	0.400372645820563	2.94974250334676	0.00318038872650032	0.139106222799927
HOOK1	891.195832551303	0.11288296350826	0.256789612615067	0.439593184314173	0.660231777986237	0.927919501690933
HORMAD1	0.833923764315432	-1.1359317699556	3.25869683928909	-0.348584672332825	0.727401136509384	0.952244164991792
HP1BP3	5771.74516584274	-0.353450199720871	0.173207619681094	-2.04061576720259	0.0412890337190914	0.359104798996364
HPCA	10628.8323967711	-0.0608364438187734	0.223429792231971	-0.272284386119874	0.785403360911151	0.967741450040298
HPCAL4	15445.0115167627	-0.0879693716612845	0.250709152086545	-0.350882171349363	0.725676747365411	0.951804959176949
HPDL	45.3764260969055	-0.543893375632604	0.714926733442995	-0.760767992285424	0.446795655462038	0.816548151666377
HRNR	19.3622835990264	-0.292920685726747	0.739288881895848	-0.396219519730333	0.691943092530789	0.940094020331085
HS2ST1	2357.51920215128	-0.276768870399652	0.156180690482961	-1.77210684332226	0.0763768231922303	0.445688867263522
HSD11B1	603.047681620747	0.488204700094852	0.511785176397936	0.953925050215309	0.340121582334422	0.744975637183942
HSD17B7	158.722084036708	0.879552639662686	0.302670541412763	2.90597372164874	0.00366112194564298	0.145385632732354
HSD3B1	1.78130336991517	3.65817308552324	4.95005337689056	0.739016896787721	0.459896737230168	0.825343346397188
HSD3B2	1.78416291434578	0.094397186129466	1.69979775554999	0.0555343633213132	0.955712754208939	0.995861503243045
HSD3BP4	92.9340049745204	0.00427871968279901	0.440897433410137	0.00970456926842395	0.99225699554931	0.999487522868033
HSD52	1.8687638838729	-0.0101030201277825	1.46325510143524	-0.00690448310610567	0.994491063299583	0.999661977481584
HSP90B3P	2.83806631459433	-1.96282231758045	1.38758591259716	-1.41455912730234	0.157197799774693	0.571037810600696
HSPA6	680.459090592565	4.65682694707725	1.40338133021391	3.31829050794586	0.000905702330454876	0.0765439129788488
HSPA7	18.7840580219295	2.54665194090641	1.28449667609058	1.9826068749802	0.0474113588429035	0.375481748029107
HSPB11	418.741079971193	0.0832881235758616	0.170154885774946	0.489484173178676	0.624498956772624	0.914974007522512
HSPB7	116.726547201635	0.78615381513437	0.614903715601495	1.27849904820523	0.201073520151017	0.619606304137625
HSPG2	252.616486844036	1.17184954769153	0.511431242293301	2.29131396517128	0.0219452614832509	0.296332273645531
HTR1D	60.1004356098267	-0.825203135244213	0.606511162881186	-1.36057369715035	0.173648448486741	0.590982074140441
HTR6	98.3811597625156	-0.0850872983603099	0.437911255635086	-0.194302606442283	0.845938944882481	0.983560973704316
IARS2	2186.94885861569	-0.645208456506567	0.287809966905918	-2.24178635452704	0.0249751835645842	0.304345434626186
IBA57	507.2932064253	0.0365310069716522	0.197339727546407	0.185117347762941	0.853136995215747	0.984294865470477
ICMT	3033.35977868178	-0.181253624194325	0.126070991035248	-1.43771079061041	0.150516130134834	0.561215604429887
ID3	941.540458269735	0.878078401820765	0.657902394748069	1.33466363526007	0.181986460513745	0.600203406066812
IER5	1874.10869998	0.035141637928754	0.293460685329659	0.119749048801129	0.904681944558023	0.991857761244028
IFFO2	1672.18804529666	0.368446563079211	0.189751998241322	1.94172691984318	0.0521701680016888	0.387767740430388
IFI16	385.779754992201	0.474154847303624	0.463883076398312	1.02214301712635	0.306713215858922	0.716213094451249
IFI44	99.8836294719896	-0.00406672394287733	0.409280410813315	-0.00993627800264373	0.992072127642698	0.999487522868033
IFI44L	200.37673693035	-1.06274867807538	0.443566748062319	-2.39591602102253	0.0165788882927211	0.269580974408313
IFI6	3423.212842396	0.00310761508676297	0.31321897145701	0.009921541700706	0.992083884930948	0.999487522868033
IGFN1	26.2102239534235	1.32839589083998	0.727643409232558	1.82561385698666	0.0679084470402036	0.427124363170437
IGSF21	3799.43773889361	0.0863283790022326	0.158186939324415	0.545736451889921	0.585247111321625	0.896564274347729
IGSF3	955.555141045188	-0.10169014369541	0.278677757908517	-0.364902260082029	0.715184367171939	0.947822170934541
IGSF8	10649.8143590722	0.377400732977394	0.155093913860064	2.4333690702906	0.0149590444427616	0.258092886421277
IGSF9	7.50665253877136	0.223519773386782	0.773520362757721	0.288964304171514	0.772608693952809	0.964105754484166
IKBKE	79.5666821815469	0.0293446406512003	0.422270500533134	0.0694925186915768	0.94459758747804	0.995861503243045
IL10	3.20265740900575	-0.63389013990874	1.39494001240952	-0.45442107493483	0.64952578648051	0.924338758751459
IL12RB2	152.63322926079	-0.363970604084544	0.435679734906508	-0.835408615373511	0.403487680659854	0.787652248905732
IL22RA1	1.29500997376587	0.0208827723377441	2.02261484620135	0.0103246410837752	0.991762274638153	0.999487522868033
IL23R	0.132203145252297	1.00968105277376	5.30119912187546	0.190462766925184	0.848946516796016	0.983560973704316
IL24	0.171982249466707	0.279385033158575	5.30218162081895	0.0526924675800567	0.95797694069014	0.995861503243045
IL28RA	68.9816607546225	0.0774347015680522	0.372572156380292	0.207838133478265	0.835355356490029	0.981391600908594
IL6R	275.969715356069	0.663674228899707	0.410757188413996	1.61573369284727	0.106151903035989	0.496924710121196
ILDR2	1008.19429025058	-0.378240665571623	0.291959838006064	-1.29552293272531	0.195139895544146	0.615117241760056
ILF2	3004.00442944835	-0.241585578225119	0.127618030312216	-1.89303641212831	0.0583530273517861	0.405254119878179
INADL	290.561721172572	0.308963166341318	0.274799177123218	1.12432347715066	0.260875822157556	0.674644362742599
INPP5B	566.449577029885	0.506791991382631	0.184017641983567	2.75404024266264	0.00588645297051058	0.17720546176305
INSL5	1.46774365171384	1.92610400709918	1.91739808947786	1.0045404851862	0.315118167335285	0.723477821382098
INSRR	1.70021022396862	3.53788812952403	2.22365705594014	1.59102237463872	0.11160454044108	0.503834746365162
INTS3	2102.92809388237	0.355914813309706	0.126496702359458	2.81362918298316	0.0048985699312591	0.160453281772705
INTS7	517.813246148474	0.159238869637474	0.240714194404405	0.661526712338157	0.508274589705549	0.855139588489238
IPO13	4270.72396422715	0.0898245932030329	0.154886490262074	0.57993820539833	0.561956290344527	0.884669727275044
IPO9	3343.57713193002	-0.401086734431295	0.218309391648408	-1.83723994374577	0.0661744813502766	0.423952426759143
IPP	452.644397297569	-0.118836742392302	0.199125846374508	-0.596792152078532	0.550646158234776	0.878188720102263
IQCC	164.135288219352	0.32843319255137	0.252626224107154	1.3000756105671	0.193575055891967	0.613604999376898
IQGAP3	89.8682677618523	0.16728038367651	0.457170734075782	0.365903526205991	0.714437065030809	0.947674639926083
IRF2BP2	3653.07105677251	0.436359114376917	0.21338317263056	2.04495560262573	0.0408592353603432	0.358928215160188
IRF6	54.674550481812	1.14532380278918	0.72554822911764	1.57856329438229	0.11443625946058	0.508328008530164
ISG15	651.928449487461	-0.130954575767096	0.388006260488549	-0.337506347454825	0.735735227992963	0.954952003950058
ISG20L2	455.896063802288	0.00724848131588763	0.109853860630526	0.065982945654196	0.947391403258342	0.995861503243045
ITGA10	43.5339558990821	0.944453714069522	0.490740679660129	1.92454743047514	0.0542860015110154	0.395439576445937
ITGB3BP	194.099289685791	-0.00417788846849098	0.27448998819323	-0.0152205495580768	0.987856227383927	0.999487522868033
ITLN2	0.256001300586243	0.796137372564145	5.29026654930499	0.150490975292868	0.880377270328466	0.987291109437719
ITPKB	11259.6418056913	0.293647976967261	0.482295234540886	0.608855232100301	0.542620400102887	0.874834973926121
IVL	0.139777071101504	-0.857615540955332	5.29847357833872	-0.161860869602416	0.871415417942736	0.987203549523141
IVNS1ABP	2039.76619810757	0.220432514286347	0.194673532730846	1.13231886838523	0.257500400269652	0.67147909590207
JAK1	3479.56857587436	-0.249534147612732	0.205190826379986	-1.21610771794753	0.223943890867108	0.639850953866141
JMJD4	537.261161991426	-0.128916423876914	0.292085557106685	-0.441365280618195	0.658948573103656	0.927561457217695
JTB	3391.23567563005	0.167219349747035	0.215286750776876	0.776728475596446	0.437318982924212	0.811560312021336
JUN	5442.67890346933	0.444755970911545	0.368260782000932	1.2077201609549	0.227154920424962	0.64224398877858
KANK4	87.9474892965621	0.43838926968816	0.47246212107168	0.92788236376234	0.353468593688123	0.754878873663697
KAZN	2670.16043488627	-0.269843618699867	0.29471692251042	-0.915602729566119	0.359875299179977	0.759416195574165
KCNA10	0.640897711499274	1.98981283128221	3.80188956310192	0.52337470572363	0.600713522795804	0.904243574024818
KCNA2	2507.54621744912	0.149419840370697	0.247219817649131	0.604400738547434	0.545577244868961	0.876051957392102
KCNA3	128.031872863128	-0.324786009436701	0.540263142389046	-0.601162626050142	0.547731674655726	0.876459682267806
KCNAB2	30593.2004761525	0.0787982342112524	0.0937102181376412	0.840871313473135	0.400420030640158	0.785771702394552
KCNC4	2759.26385474736	-0.0631501071698977	0.154860399361892	-0.407787319612438	0.683429823879948	0.935637720766123
KCND3	671.59062640266	-0.0342181770604783	0.433045009423028	-0.0790175993624063	0.937018624565511	0.995861503243045
KCNH1	2463.91057053754	-0.309559921635334	0.282962172754018	-1.09399754257767	0.273956055992597	0.687071971522621
KCNJ10	6740.23767600986	-0.031487899493365	0.277341088402143	-0.113534924358946	0.909606476439339	0.992915621147351
KCNJ9	5846.1813144329	0.238645530324358	0.235421453900977	1.01369491339875	0.310728351981009	0.719880408627838
KCNK1	2837.15044107742	-0.328084931258411	0.208011060359965	-1.57724753044697	0.114738580266523	0.508972942713885
KCNK2	329.757964306967	-0.180850006495042	0.312909800686737	-0.577962103130469	0.563289705252553	0.885241041648472
KCNN3	1592.34081870944	-0.336772578649768	0.395907322820389	-0.850634881544112	0.394972206545808	0.781535182728936
KCNQ4	487.906248646225	0.0968918922193492	0.246809241671972	0.392578055679641	0.694631149970649	0.941156082508433
KCNT2	266.272409495572	0.234792850589921	0.414678828020852	0.566204095131942	0.571255046423987	0.890973328842951
KCTD3	1444.06948790108	-0.397625980726545	0.176085640622968	-2.25813972859908	0.0239369494428567	0.303484588803452
KDM1A	2020.54135733191	-0.0301787246074151	0.185585048668591	-0.162613986546442	0.870822373908654	0.987132527814602
KDM4A	1371.30136786904	-0.0928981664186253	0.200348234205338	-0.463683479852452	0.64287453483353	0.922026707675168
KDM5B	1189.95794081425	-0.0713356591468496	0.160872469765995	-0.443429874922753	0.657454831014788	0.927258146671679
KDM5B-AS1	53.1576736400536	-0.163178106245837	0.445000211146068	-0.366692199596002	0.713848625692136	0.947610983359279
KHDRBS1	3337.17510216252	-0.274130054946064	0.18555893276865	-1.4773207134568	0.139589688168632	0.54744185470635
KIAA0040	221.461392222256	0.240389855987741	0.530489210526643	0.453147493328082	0.65044253837958	0.924762300792453
KIAA0090	2000.04373653609	-0.224057442712585	0.276897813991286	-0.80917013927613	0.418417288346729	0.798532802465862
KIAA0319L	4219.61872037469	-0.190532365900332	0.105622984093	-1.80389114676565	0.0712483731423226	0.435259543872673
KIAA0494	4475.45203414347	-0.139115341606431	0.166077161420729	-0.837654861248535	0.402224571545832	0.786949664632755
KIAA0754	131.227474837069	0.301151353367683	0.344467062066773	0.874252973740945	0.381980502993873	0.774539815955794
KIAA0907	961.303564637948	0.635806039339067	0.262840769760939	2.41897799917932	0.015564181536253	0.262469838794022
KIAA1107	4815.34345520127	-0.402074474183902	0.253594102383761	-1.58550404131815	0.112851859444102	0.505352247047696
KIAA1324	1645.00531871845	0.107998984708337	0.191488308539994	0.563997799822751	0.572755629495791	0.891126846824576
KIAA1383	161.613067383737	-1.24661669083162	0.433010370707839	-2.87895342735969	0.00398997251657011	0.150538861391254
KIAA1522	3457.72456806596	0.220439424438967	0.233920998931131	0.942366976228019	0.346004788579764	0.748918966358705
KIAA1614	442.782765806243	0.385618085319038	0.233428903597873	1.65197231094972	0.0985401955449488	0.484840948009512
KIAA1751	162.630248872563	-0.13493492314507	0.386519555767421	-0.349102448069312	0.727012398767772	0.952244164991792
KIAA1804	184.909267081625	-0.0662135372162757	0.312146131339843	-0.2121235234666	0.832010668201018	0.980468129515473
KIAA2013	1697.81812907439	0.163466779897716	0.136253406287681	1.19972618924901	0.230245698373392	0.646408026054263
KIF14	4.38913998075259	0.141465025633287	1.43910196988651	0.0983009047263297	0.921693359795104	0.994582836927726
KIF17	1376.30171238336	-0.0289098771595668	0.230877566619869	-0.125217350402717	0.900351481717252	0.991562975687786
KIF1B	20099.9874065548	-0.245056946778048	0.169904511464756	-1.44232159973504	0.149211669519256	0.560256931237397
KIF21B	4406.51359637038	0.194986185168932	0.18059889421404	1.07966433580618	0.280291680885711	0.693220501360272
KIF26B	218.729833191574	-0.0269778929508583	0.280353591593672	-0.0962280982294616	0.923339415201636	0.99459755240312
KIF2C	39.4877447279807	-0.825880738464518	0.439453646964967	-1.87933527043947	0.0601987286321367	0.409283623719448
KIFAP3	7561.08281785943	-0.457349012626549	0.252132131322349	-1.81392593727703	0.069689128921405	0.432163394509301
KIRREL	47.9709352342466	0.77705204147979	0.498710958178517	1.55812104935067	0.119204555769141	0.51588229106798
KISS1	6.95165472602874	0.923670678874385	0.795474024490583	1.16115756195295	0.245577829498147	0.660886429670632
KLF17	3.0687897740984	-0.953226592164568	1.26833596648371	-0.751556856664136	0.452317596706327	0.821307260454961
KLHDC7A	8.11883128993742	1.32879088574237	1.50627097617543	0.882172535194365	0.377683511777015	0.772209693762159
KLHDC8A	327.866180107036	0.116385628417454	0.221763235677396	0.52481931038724	0.599708806265532	0.903669180163401
KLHDC9	807.728784042666	0.00936702762337995	0.125146066206156	0.0748487579941144	0.940335047319837	0.995861503243045
KLHL12	2172.5261921762	-0.215636463567462	0.187834500831624	-1.14801307860242	0.250963164763049	0.666060507470506
KLHL17	203.092171148562	-0.053007699242145	0.238678028073665	-0.222088726264258	0.824244813865822	0.979748062944361
KLHL20	431.95776278299	-0.367420413096041	0.23370161573677	-1.5721774620073	0.115909400814205	0.510134293850433
KLHL21	3809.76908437225	0.537495009982516	0.219518373690089	2.4485194607962	0.0143444680740562	0.255002257323232
KMO	41.4176521420663	-0.754312779268552	0.476571690342763	-1.58278973458543	0.11346939724468	0.506576688660501
KNCN	72.8117041559353	-0.283139510418922	0.527893299243122	-0.536357462435835	0.591711524074266	0.900064157015022
KPNA6	3867.6874083361	0.176647539175886	0.210469892347016	0.839300753214786	0.401300560669774	0.786206965515929
KPRP	0.328599177304429	1.05861176237117	5.29614354681632	0.199883510145327	0.841571687196061	0.982585457898204
KRTCAP2	1329.83532602187	0.484300476951207	0.326659506325285	1.48258497785442	0.138184710751668	0.545759187200984
KTI12	274.926782631908	-0.411049431226034	0.198599490129546	-2.06974061694674	0.0384766409730573	0.35286695975032
L1TD1	3.80184193558814	-2.69891022077998	1.19069926103138	-2.26665986039345	0.0234110122618881	0.300791586461333
LAD1	3.6907329252086	2.24997645494138	2.16052696140636	1.04140170205365	0.297689152933468	0.708244833089276
LAMB3	358.618817843745	-0.151611467433055	0.297000060637405	-0.510476217101352	0.609717872352744	0.909058850737081
LAMC1	602.958038837107	0.247151188673365	0.240213908717046	1.02887959316498	0.303536258872062	0.713466452973756
LAMC2	18.6289777197745	1.09931187895215	0.553608531390115	1.98572062499067	0.0470643535579112	0.374491132895541
LAMTOR2	1298.23436619318	0.0412769072995488	0.194606568733007	0.212104388707347	0.832025595908064	0.980468129515473
LAPTM5	1163.40380131403	-0.491440242617846	0.780725468742899	-0.629466134119012	0.529043933230655	0.867497835973879
LAX1	1.51813071542006	-1.08487052150469	1.91923035690002	-0.565263319019709	0.571894674255873	0.890973328842951
LBR	418.177939557029	0.0669383416161527	0.211753966644804	0.316113755396305	0.751916166391183	0.96131810683578
LCE5A	1.53903653732795	2.36629138465589	1.81998378752475	1.30017168332809	0.193542133477048	0.613604999376898
LCK	1.58879351092126	0.430958828589128	2.01335293816368	0.214050313991243	0.830507821424734	0.980429279576168
LDLRAD2	11.7297357793079	-0.77402825888428	0.602707865197921	-1.28425113322538	0.199054099079581	0.618136628091018
LDLRAP1	460.755492641023	0.723655837153743	0.338010200044023	2.14092899285138	0.0322797646760888	0.33169639269862
LEFTY1	50.1657269603126	0.757605447140883	0.468924642981925	1.61562301849444	0.106175844036814	0.496924710121196
LEFTY2	5.42986049825193	-0.356128566092389	1.06570050237809	-0.334173217801525	0.73824885254289	0.955706169474671
LEMD1	6.38523830884806	-0.30987873765832	0.849046652170989	-0.364972568781666	0.715131882848162	0.947822170934541
LENEP	0.996585511935364	1.71350366643016	1.98781684435754	0.862002790294273	0.388685982368611	0.777824304795639
LEPR	311.791475751291	-0.157166965666658	0.34051658716069	-0.46155450745338	0.644400824527825	0.922633731030561
LEPRE1	200.304003107791	0.503104720915762	0.302576905563278	1.66273338006145	0.0963658173025867	0.482428921621832
LEPROT	1455.30899472026	-0.525989510359421	0.309626002000114	-1.69878985279546	0.0893587862205338	0.470794048540585
LGALS8	1532.50927988169	-0.231996444331326	0.204150470107253	-1.13639926574474	0.255789502959797	0.669698403732087
LGALS8-AS1	2.28945711553448	-0.375254619048675	1.47930446234985	-0.253669632316656	0.799750796704171	0.971510916107873
LGR6	31.8087095203296	-0.0345038214458118	0.61727194898944	-0.0558972775326975	0.955423639655106	0.995861503243045
LHX4	9.72564306165524	1.63364811096095	0.653606723311604	2.49943590341882	0.0124391199098043	0.2433250106959
LHX9	1.47004355595942	0.233621700131433	1.93426413541176	0.120780660642141	0.903864768521809	0.991809649723859
LIN28A	0.656736781262214	0.436490232608707	3.87666871510258	0.112594153559793	0.910352320358233	0.99328867054584
LIN9	118.690429832843	0.0166715725339942	0.246035975876142	0.0677607105002678	0.945976120321665	0.995861503243045
LINC00115	24.3097805185527	1.16295635981271	0.528050040631647	2.20236013697035	0.0276398793591484	0.317221469417756
LINC00184	6.26768973311134	1.07501271295258	0.935163745936829	1.14954489801747	0.250331364335756	0.665453310087877
LINC00260	8.88168662221424	1.66464383574238	1.15290346896844	1.44387095758487	0.148775277417777	0.559472009079513
LINC00303	0.647266329008936	-1.95237917295158	2.7278462613218	-0.715721850103656	0.474163116166702	0.833352237532518
LINC00339	264.118243543019	-0.165750509896567	0.455697050153715	-0.363729609047625	0.716059930824735	0.948111771891093
LINC00466	0.464596561392063	-0.706002632045927	3.54394424966803	-0.199213808770287	0.842095498074308	0.982703217826433
LINC00467	44.8080974664247	-0.218298719322256	0.298206946776703	-0.732037672769969	0.464145574070332	0.828045667183805
LINC00538	0.712289555132005	-1.88269771544784	3.84822683306246	-0.489237718336258	0.6246734088995	0.915000396014111
LINGO4	4.37161898527626	0.60928136272929	1.2603265192735	0.483431359581722	0.628789486153445	0.916907026591324
LIX1L	221.145560015414	0.065116396942989	0.245245376724235	0.265515288454179	0.790612533904921	0.96947743484934
LMNA	1643.0462388182	0.596344906375398	0.323342696409873	1.84431228228351	0.0651376425486772	0.4214834468624
LMO4	17380.5923202268	-0.399753762317683	0.194063299262578	-2.05991428485813	0.0394067358369176	0.355773528296521
LMOD1	512.203665059381	0.706633248161049	0.567570587702854	1.24501385989895	0.213126655604314	0.63027739999177
LOC100128071	68.5068104641393	0.419789194397301	0.485978197144889	0.863802526252316	0.387696379858855	0.777213977492907
LOC100129046	0.65303316298324	1.15105116113053	3.26334554086635	0.352721201820679	0.724297462949448	0.951458914945158
LOC100129138	3.47480365122376	-0.200104502326273	1.06848666533474	-0.18727842734807	0.851442336220909	0.983960210192126
LOC100129196	24.1265230557983	0.268871420625391	0.597386491746926	0.450079511907167	0.652653109228834	0.925890716898517
LOC100129269	6.80722230629207	0.707796717269188	0.701191334894086	1.00942022818365	0.312773141319704	0.721018882052852
LOC100129534	139.869403676306	0.0742565978876437	0.406475601231175	0.182684022516303	0.855045952968952	0.984314531163648
LOC100129620	20.0571923979854	0.679501029036805	0.589551816560402	1.15257219119634	0.249086022866474	0.663605277635475
LOC100129924	6.33806911497825	-1.19893070640529	1.17794166733784	-1.01781840276937	0.30876426476719	0.718034868833041
LOC100130000	38.2710689762456	-0.0281813711036851	0.405550313124319	-0.0694892105657093	0.94460022061523	0.995861503243045
LOC100130093	183.765729010662	0.077516450904953	0.228228287231585	0.339644361552328	0.734124366298538	0.954952003950058
LOC100130197	0.144463634915792	-0.295804820586831	5.29977123836353	-0.0558146394028452	0.955489472567229	0.995861503243045
LOC100130331	17.690242464731	-0.810516919301361	0.896586930488304	-0.904002603361542	0.365994020948321	0.76364547343257
LOC100130417	5.52790487878275	1.51376022677329	1.08745431170282	1.3920219088588	0.163915763659787	0.581097899090444
LOC100130557	52.1162726002225	0.618736473733278	0.409396108543212	1.51133941144428	0.13070199753779	0.532031048348272
LOC100131060	44.9176803742226	-0.158394720429349	0.429788609310555	-0.368540992008694	0.712469885442754	0.947274463561778
LOC100131234	2.17514693951998	-1.64119819108253	1.71523704810456	-0.95683462113657	0.338650734603982	0.743389199171097
LOC100131564	69.067294708029	0.512993227757283	0.28227050534147	1.8173816181634	0.0691587003742583	0.430409995097058
LOC100131825	16.2765583121726	2.047406562618	0.820732565689743	2.4946086559845	0.0126096113842868	0.244844763428481
LOC100132111	73.6785561661557	-0.292627728006044	0.571783217492251	-0.511780897119474	0.608804361289238	0.908738477669146
LOC100132774	12.4803005265012	1.55654117656263	0.569882876343443	2.7313352290034	0.00630782738147488	0.183897775235977
LOC100133331	15.5335936027734	2.57811347708652	0.481324353035803	5.35629136740302	8.49474844673534e-08	0.000126881203406916
LOC100133445	11.8656421503412	0.305893657991125	0.561603059718842	0.544679471910759	0.585973985794649	0.896972199140956
LOC100133612	4.4514525935433	1.44266063090924	1.36211929267665	1.05912943063475	0.289540838262088	0.701528471605983
LOC100286793	67.3348204018284	0.197397735483185	0.32427368102437	0.608738072296252	0.54269806713068	0.874834973926121
LOC100287722	5.45905312322359	3.38817534206848	1.22958124478641	2.7555522308386	0.00585931486470422	0.176802500917503
LOC100287814	0.596690620317984	1.02318573498722	3.80633062220072	0.268811576435167	0.788074684431945	0.968769930530548
LOC100288069	84.6320625305129	1.50324470960619	0.292520635424276	5.1389356085114	2.7629905100371e-07	0.000256902173793211
LOC100289178	23.4204840532429	-0.265201033862184	0.483501063597882	-0.548501448763608	0.583347634757682	0.896017510681496
LOC100289211	0.710496839442992	3.1549066346647	2.90917117521669	1.08446923355402	0.278156801160498	0.690554062574757
LOC100302401	54.2112773469727	-0.701842826060496	0.288221860651549	-2.4350783957675	0.0148885636119486	0.257405577994107
LOC100505633	0.504640504367395	2.96305204980214	3.41396305605343	0.867921533171908	0.385437289946466	0.775958329649616
LOC100505666	20.1039148576504	0.155160036075565	0.535074433434854	0.289978414927306	0.771832750863556	0.964105754484166
LOC100505768	4.28588402588422	-2.30533446219729	1.01190811083398	-2.27820534050006	0.022714346248318	0.299671731481753
LOC100505795	0.264153474822817	-3.84352973034016	5.25398448253625	-0.731545695103534	0.464445904238598	0.828045667183805
LOC100505918	0.0880199798643668	-0.0495337405770804	5.30276837688539	-0.00934110959720521	0.992546981258955	0.999487522868033
LOC100506023	57.5298336237409	-0.392279786046243	0.339710312309763	-1.15474794797676	0.248193658294036	0.662985284925508
LOC100506046	22.215152526128	0.394356912270762	0.387954082820436	1.01650409090627	0.309389400412346	0.718188705132891
LOC100506343	96.5027041307345	-0.623598015877097	0.295241496068211	-2.11216249809622	0.0346725139108216	0.339577953947239
LOC100506730	445.740479332669	0.0676468173828862	0.233605845830494	0.289576731876699	0.772140069915934	0.964105754484166
LOC100506795	118.367966422603	0.847528037609242	0.483242953303614	1.75383423972403	0.0794589142325508	0.451512324868715
LOC100506801	12.7566304862501	-1.56976808467583	1.57502444843362	-0.996662677990167	0.318928271308996	0.726032142929486
LOC100506810	3.97823803729388	-0.292531851840476	1.45193020508616	-0.201477902185467	0.840324906644251	0.982061930522435
LOC100506963	19.7771483554593	-0.241636847179502	0.442377217924616	-0.546223533646525	0.584912291161847	0.896554239455556
LOC100507178	14.6262881370565	0.861578824534755	0.535275510098414	1.60959881085601	0.107485467999863	0.497831826436195
LOC100507423	7.48359718932621	1.46954848686387	0.630150835731034	2.33205830023071	0.019697624359131	0.286636759202358
LOC100507564	11.3989448814308	0.412501373130637	0.629670168160391	0.655107060789902	0.512398826375963	0.858114207859154
LOC100507634	14.5747140352375	-1.19627691229608	0.620888532403809	-1.92671767936286	0.0540148233717768	0.395149107570225
LOC100527964	36.8111111374837	1.44560610537656	0.725857556081072	1.99158373880054	0.0464167490144891	0.372599093528592
LOC115110	22.4782170103579	1.575459985715	0.705808082425685	2.23213650416206	0.0256059424361149	0.308800167497522
LOC127841	0.745273049261705	2.58132125142125	4.37551134334242	0.589947333892499	0.555225958804293	0.880500209424278
LOC148413	636.275765830097	-0.0589094767152794	0.231194965937629	-0.254804322734137	0.798874236394316	0.971147549136757
LOC148696	33.1016580450847	2.69472865548685	0.823278168867622	3.27316909082299	0.00106348835574734	0.0828133587661345
LOC148709	56.1665171964129	0.227530581812665	0.263078819210206	0.864876094912313	0.387106799523628	0.776815870085479
LOC148824	0.490617097766391	-0.699263568082404	3.41715725140016	-0.204633125325411	0.837858772753142	0.981838012596698
LOC149134	23.5456078739314	1.26649304432877	0.508688156722191	2.48972386636561	0.0127842378110904	0.245934863723746
LOC149373	0.180175831497559	2.02145082595238	5.30158031656276	0.381292125224837	0.702986496276393	0.944607181250591
LOC254099	0.184035484628627	1.92669679693262	5.2889507867319	0.364287147796123	0.715643596088426	0.947912156329451
LOC255654	0.293768942937408	0.353324793398965	5.28436108526145	0.0668623486734128	0.946691287338396	0.995861503243045
LOC284576	0.901382664668395	0.362678580947529	2.25497407931092	0.16083492235013	0.872223419225625	0.987203549523141
LOC284578	282.22458080221	-0.113878019450637	0.183469188945896	-0.620692880940456	0.534801714358072	0.870494173654677
LOC284581	91.7597695681772	1.08373184143474	1.08502817768353	0.998805251075078	0.317889041783855	0.725775494348968
LOC284632	0.36236895888171	-0.209873918486369	5.27996302614227	-0.0397491265463861	0.968293135280724	0.997185441970924
LOC284648	5.11184863110549	-0.232955281757572	0.943210348699889	-0.246981261474363	0.80492272609541	0.97355191887218
LOC284661	0.229642595051323	-2.30074272434787	5.28196804181017	-0.435584370472523	0.663138312650034	0.929117880823518
LOC339442	4.16564663967529	1.00494541359288	1.1800431581843	0.851617507904674	0.394426419058101	0.780947379013656
LOC339505	60.9718751476321	-0.0755526724119956	0.461104113866832	-0.163851655493612	0.869847925948056	0.987040653321396
LOC339524	303.107822052098	-0.808644686959059	0.311058032950305	-2.59965858875038	0.00933165492193302	0.2158111054856
LOC339529	23.7096987356567	-0.619587463136864	0.510377961257135	-1.21397769921477	0.224756240149943	0.64018125258999
LOC339535	4.02880146202384	-2.50278521865723	1.37157361895236	-1.82475456225886	0.0680380754522176	0.427124363170437
LOC375010	5.29081810681192	-0.699406880347376	1.51636708678724	-0.461238499860363	0.644627502756966	0.922759753035599
LOC388588	28.9988871675586	0.286110298165586	0.440485880069963	0.64953341550958	0.515993655095555	0.859756439976346
LOC388630	8.61398363823017	1.47191636485457	0.99987434112188	1.47210134745837	0.140993511699455	0.550058828945394
LOC388692	539.924053933193	0.284307912663548	0.18050262565525	1.57509017739477	0.115235631008581	0.509341001906666
LOC400752	35.804093385149	0.252231355857326	0.576796119411615	0.437297248314751	0.661895790677511	0.928510593904052
LOC400794	0.690640962934345	-0.0334485759017589	3.17398870810118	-0.0105383411782109	0.991591775909233	0.999487522868033
LOC401980	0.75783941345997	0.631896300915037	3.33215780576128	0.189635766896301	0.849594557810243	0.983560973704316
LOC402779	0.448447954645896	6.89573640450087	5.25337584780419	1.3126295555996	0.189307805375064	0.608804995457612
LOC440600	4.92148866581734	-0.0411215472718211	0.881702253396289	-0.046638813855156	0.962801096691386	0.996640450121953
LOC440700	2.04834862840004	2.0924094859529	1.63762069786364	1.27771314119476	0.201350589975163	0.619820725301138
LOC641515	2.05693061308876	-1.08462658014062	1.25163815333375	-0.866565610237835	0.386180063002748	0.77635443233835
LOC643441	0.846709183782912	1.72877039922271	2.42486453976207	0.712934834451554	0.475886082405906	0.834329823356788
LOC643723	36.9370345391513	-0.550239938668264	0.362775244895928	-1.51675161524904	0.129329407238683	0.52993592270594
LOC643837	318.989588324701	-0.335986915910616	0.298820847960464	-1.12437575290954	0.260853653923157	0.674644362742599
LOC644242	319.360780482204	0.173850586602002	0.315078511039483	0.551769100432928	0.581106560097323	0.89487585817771
LOC644961	52.6502632920727	0.574390580913777	0.433375189984667	1.32538870287914	0.185042262017962	0.603182968208511
LOC645166	191.75191915388	0.136317870983383	0.247549052487536	0.550670138356707	0.581859818643886	0.894981292214954
LOC645676	66.350626807574	-0.0174207701657084	0.279239325842748	-0.0623865213580941	0.950255028449195	0.995861503243045
LOC646471	140.493602146806	0.801038448532335	0.344353587683581	2.32620909780789	0.0200073985619845	0.2875427569276
LOC646626	7.21385959416047	0.311153759610503	0.816548390546003	0.381059791695191	0.703158882088217	0.944607181250591
LOC646627	54.7718328050298	-0.652207043368174	0.513172782035748	-1.27093070053497	0.203753303371865	0.621186145349992
LOC648740	12.8922596944035	1.09484777163655	0.635905304361845	1.72171511092405	0.0851211386304409	0.461707286541095
LOC653160	44.4717329155381	-0.0427626101011716	0.490872193888292	-0.0871155682346578	0.930579650770088	0.995861503243045
LOC653513	101.353866799828	0.2227523055425	0.319663208336381	0.696834354825403	0.485906463507661	0.841032981716873
LOC653566	12.1653225232522	-0.568760536081807	0.46831709249953	-1.21447742393126	0.224565465717831	0.640111271786333
LOC728431	82.8028908862844	0.163004655196782	0.359787738312605	0.453057838939342	0.650507093522469	0.924771925472639
LOC728463	5.32991810817332	1.24053711182346	0.869049763271035	1.42746383953224	0.153446240967179	0.566080412655319
LOC728716	7.17245853103161	1.39038083896909	0.931690910641974	1.49231984887677	0.135615315696811	0.542020616692665
LOC728855	6.24798245990434	-1.89820370940754	2.65683975558324	-0.714459238807514	0.474943252494887	0.833599792281253
LOC728875	4.14464171760323	-0.917953030012905	1.48752157128448	-0.617102331645686	0.537167230855149	0.871981644296603
LOC728989	11.5062692266084	0.110961419054197	0.624357383931439	0.177721000679928	0.8589420916395	0.984506581795307
LOC729041	9.05473486320711	2.41673320166322	0.825000063578615	2.92937335202148	0.00339646191280159	0.142046830117188
LOC729059	3.10656924203933	1.32825545280258	0.917164917888522	1.44821877384981	0.147555875702837	0.558637707703529
LOC729737	69.083610006158	1.46601506700387	0.363172977464253	4.03668543083761	5.4211679998269e-05	0.0130997382637275
LOC729970	279.929518287209	-0.140465214139021	0.311839193100115	-0.450441180092218	0.652392357524792	0.925714722449606
LOC729987	1.16105137422618	-0.320027382844763	2.13516578999685	-0.149884090661285	0.880856063731052	0.987291109437719
LOC730102	191.418557721723	-0.362450970347406	0.258924678969356	-1.39983168769441	0.161563726355962	0.578107303530035
LOC730227	1.99987083361297	1.10804547431028	1.49527592077104	0.741030774934785	0.458674780780423	0.824565710187364
LOC731275	87.8414678159154	1.12243964546579	0.318967657121995	3.51897636140736	0.00043321530593863	0.0459845952410288
LOR	3.23451276208498	-0.312074073674064	1.1622626394341	-0.268505639849193	0.788310134240826	0.968769930530548
LPAR3	76.979270718409	-0.768273122008476	0.701033589545553	-1.09591485125058	0.273116039193922	0.687029778457723
LPGAT1	4309.24404698354	-0.267861580298444	0.29436827344599	-0.909953974192775	0.362846783201898	0.761621862064718
LPHN2	1833.67451022795	-0.01204649443079	0.227919630618101	-0.0528541328279658	0.957848129980181	0.995861503243045
LPPR4	3477.01413873849	-0.548744767060628	0.290250504131357	-1.89059022895714	0.0586790655900937	0.406467137524006
LPPR5	825.075143811212	-0.213101074186915	0.269541520189673	-0.790605744291116	0.429174093734151	0.805891066232851
LRIF1	742.77952288927	0.211035994855566	0.276912704501418	0.76210297117114	0.445998549696541	0.816089925857925
LRIG2	221.633285187526	-0.044188264249089	0.291480354577951	-0.151599459637928	0.879502859627558	0.987203549523141
LRP8	1187.48381915516	-0.284621728074141	0.324339057694784	-0.877543796596896	0.380191341280809	0.773935343750074
LRRC38	102.44496831199	0.6651078030387	0.436564569844465	1.52350385024524	0.127632698164585	0.52766851711701
LRRC39	44.5135682122996	0.417362843587196	0.35972717170936	1.16022051268455	0.245959037438421	0.661171028650831
LRRC40	826.826108192749	-0.639240994013163	0.242398660629796	-2.6371473850239	0.00836064972530703	0.20714401232926
LRRC41	2509.03603676546	-0.0108310968240553	0.165826281928525	-0.0653159239783461	0.947922463916037	0.995861503243045
LRRC42	365.491641521417	0.0988952946412256	0.178338259964715	0.554537734419931	0.579210888601425	0.893733684440998
LRRC47	3763.70828181628	-0.134738910193279	0.155285647863993	-0.86768424543194	0.385567212848968	0.775999331189912
LRRC52	0.419471859689893	-30	5.23788742220199	-5.72749995978114	1.01921461853833e-08	3.25646071072322e-05
LRRC7	661.160254888208	-0.431169068333748	0.326411851596278	-1.32093570201317	0.186522804231914	0.605178954118471
LRRC71	2.71864088638596	0.248265623102176	1.48875714885413	0.166760323060925	0.867558639063138	0.986545170582098
LRRC8B	4990.93179309842	-0.448569523046638	0.246228464216216	-1.8217614461208	0.0684911899963692	0.427981368801879
LRRC8C	810.250358523135	0.143862464709764	0.204091776194109	0.704891041630891	0.480878045535974	0.838157258801272
LRRC8D	1773.313553037	-0.169886810012482	0.167697432659283	-1.01305552099684	0.311033642039397	0.719989496060443
LRRIQ3	12.4803778875937	-1.32873636413686	0.822590946042965	-1.61530633242279	0.106244373006307	0.496924710121196
LRRN2	1734.62454436337	0.00440845910986736	0.167332131186307	0.0263455624368938	0.978981713939725	0.998250916522429
LSM10	1228.10562003582	0.137661645947219	0.223259672629395	0.616598798725881	0.537499387082612	0.871981644296603
LURAP1	215.857342098661	0.0233381454907177	0.264976096758385	0.088076418123097	0.929815939137665	0.995861503243045
LUZP1	4843.89307441064	-0.117951339888833	0.252906449642864	-0.466383281467894	0.640941176265337	0.921592583159215
LY9	0.560729299573589	-13.4809868948842	4.51572025275806	-2.98534588954008	0.00283257827880923	0.132148780787528
LYPLA2	1481.78914798552	0.146768167206867	0.213290835553921	0.688112861603768	0.491381711735028	0.844339417868071
LYPLAL1	548.258297286593	-0.225851419904285	0.203739355752377	-1.10853113808204	0.267632499113458	0.682079608648571
LYSMD1	754.372387019492	0.228512100021036	0.178247904372343	1.28199038763281	0.199846018217618	0.618798139408453
LYST	1018.78472770875	-0.189985576193854	0.211246330085354	-0.899355629596453	0.368463265042614	0.765658084595659
LZIC	600.314071187624	-0.123700250973592	0.183537613087186	-0.673977659907949	0.500325516792566	0.850386644042051
MAB21L3	63.6247766967524	0.961555550447511	0.39685333922119	2.42294937554143	0.0153950718968576	0.260880347192212
MACF1	7739.58197613997	0.299858661275571	0.153282813855847	1.9562444982095	0.0504363588806769	0.384076729990471
MAD2L2	792.417774394983	0.584130410379956	0.333413526825573	1.75196974142428	0.079779011061668	0.452102683010986
MAEL	145.907429556294	-0.490180788596185	0.320519369251587	-1.52933281299273	0.12618195908481	0.525930027192039
MAGI3	1694.70103058324	-0.211768629800142	0.284168265472645	-0.745222656892795	0.456137128259525	0.822875900353508
MAGOH	477.812955662134	-0.124073406118113	0.188650341989387	-0.657689802253807	0.510737476489687	0.857007813422874
MAN1A2	1128.25407541002	-0.0178843528303934	0.31344069323142	-0.0570581715029228	0.954498856414125	0.995861503243045
MAN1C1	2327.22020799543	-0.217696177437799	0.158305461520162	-1.37516529971439	0.169080203559935	0.58654933067146
MANEAL	1476.23105292215	-0.0182638942626575	0.205654968169336	-0.0888084271692336	0.929234160244942	0.995861503243045
MAP1LC3C	14.9933276506534	0.81625599614266	0.671117561583679	1.21626380066182	0.223884446502064	0.639850953866141
MAP3K6	432.726000062213	0.341005514956365	0.312530756712402	1.09111025917416	0.275224369108968	0.688024566081891
MAP7D1	12952.1522657659	0.136782126940925	0.121098178754903	1.12951431926789	0.258680932466714	0.672126861184326
MAPKAPK2	1823.65874442255	0.727932148342843	0.382056220284348	1.90530113029196	0.0567409386416645	0.401684219613104
1-Mar	397.844929747872	-0.349860071702592	0.313462199976773	-1.11611566475485	0.26437262770558	0.677135558162074
2-Mar	435.784360647103	-0.442611480430842	0.307705454578208	-1.43842585123348	0.150313262088651	0.561074341941258
MARCKSL1	10453.3015102872	0.317602043928339	0.266150265866803	1.19331852964327	0.232744648253444	0.649450849358345
MARK1	1590.89192880316	-0.380379498569378	0.252805355248575	-1.50463386424454	0.132418234889579	0.535249620914199
MASP2	146.240791139492	0.375283133635148	0.20018099311359	1.87471911192986	0.0608313761961643	0.411086729446866
MAST2	2409.97690275744	-0.00826416630456546	0.144616230000508	-0.0571454967712575	0.954429294430848	0.995861503243045
MATN1	23.4063352672226	-1.20299547771679	0.414746253700589	-2.90055779162082	0.00372499142366324	0.145429647386524
MCL1	4011.53307507559	0.631384528813056	0.352717796460045	1.79005577589158	0.0734449453005508	0.441197141964901
MCOLN2	3.28814137930513	-1.16754162834956	1.09807029028491	-1.06326674956903	0.287660999474761	0.69993939492864
MCOLN3	7.10153149282324	-0.687055457332374	1.06994698845727	-0.642139717896698	0.520782469411601	0.862560182205135
MDM4	750.127010886668	0.651414384537021	0.259427450078299	2.51096938408181	0.0120400138510029	0.239096609343136
MDS2	2.05794778623	-0.731512745898489	1.79017128220728	-0.40862723761077	0.682813238812407	0.935637720766123
MEAF6	3833.76480517716	-0.180207894469795	0.180856810698534	-0.996411988986025	0.319050010193781	0.726032142929486
MECR	1270.34841686603	-0.248657251614219	0.211059202919217	-1.17813982131541	0.238740868929589	0.655158833357826
MED18	464.682475375978	0.15399163605492	0.272892133758902	0.564294887997654	0.572553459870112	0.891070139815509
MED8	955.08804998865	-0.113469078795115	0.137550567548652	-0.824926285781996	0.409413441969052	0.791754784520008
MEF2D	8821.5742293277	0.0677092800761656	0.183459693264014	0.369068970254553	0.712076316930707	0.947274463561778
MEGF6	129.44347499379	0.0402189818853514	0.339081006740832	0.118611721346256	0.905582978621709	0.99225121298848
METTL11B	0.335079027250354	0.874943439829397	4.99751986796041	0.175075530052165	0.861020285481718	0.985060800100278
METTL13	1142.38106448926	-0.369435250063868	0.244361427349655	-1.51183946693537	0.130574706459517	0.532031048348272
METTL18	138.32490651603	0.153553226709389	0.304364537321602	0.504504329120113	0.613907020795287	0.909938312436225
MEX3A	95.6731612617319	0.647827818494892	0.315567156367024	2.0529000101057	0.0400822760525368	0.358012858439051
MFAP2	2.96769011189509	1.40011041549325	1.21330600669938	1.15396314512779	0.248515278971357	0.663080727930541
MFN2	8741.88907831007	-0.202999450224043	0.145448444300562	-1.39567976268316	0.162810951106641	0.579804349495963
MFSD2A	929.510346064327	0.156823317154162	0.353284831020539	0.443900511383816	0.657114514813487	0.927258146671679
MFSD4	6048.80716147386	-0.206328515105729	0.231722758580141	-0.890411094576933	0.373245187249208	0.769372347980383
MGC12982	7.66316069604869	2.07945296823335	1.09249456124731	1.90339892022824	0.0569885118215486	0.40213664337992
MGC4473	0.369725005424773	0.473174457069747	4.83229136988235	0.0979192728358322	0.921996396020206	0.99459755240312
MGST3	6185.87681033761	-0.510257403647343	0.13424211524244	-3.80102326848637	0.000144099767899333	0.025321598710445
MIA3	2744.52271208627	-0.339130252259853	0.234217674781765	-1.4479276705989	0.147637280047117	0.558675925274206
MIB2	2918.42187887325	-0.0142016602522138	0.233238370733385	-0.0608890390014247	0.951447578859147	0.995861503243045
MIER1	1309.09007027225	0.119330880351905	0.129648136041369	0.920421102805736	0.357352745067232	0.757762561145967
MIIP	773.252384382935	0.307837547619839	0.278346030557382	1.10595271289984	0.268746987203307	0.683040253902975
MINOS1	4261.66187780809	-0.226338013071549	0.16050624416335	-1.41015082778463	0.158495151665301	0.572183512168914
MIR101-1	0.351389028802494	-2.63048920421863	5.27146483505251	-0.499005359331479	0.617775608500162	0.9120496357465
MIR137HG	58.8735193810633	-0.236630372042337	0.403441025511944	-0.586530266083046	0.557519228706449	0.881692574795888
MIR1537	0.260134834801142	-1.0744227392986	5.28470089136385	-0.203308145793908	0.838894189064005	0.981871509432296
MIR186	0.992065364592976	3.10205447128979	2.38603226078791	1.30008907350877	0.19357044213517	0.613604999376898
MIR197	0.959478459215751	0.25002837531763	1.97425952189696	0.12664412785883	0.89922206913097	0.99143903235251
MIR2682	2.75899426780827	0.271197709973314	1.29558754380211	0.209324110339499	0.834195231334329	0.981228078153996
MIR29B2	6.46572980505793	6.71820189113799	1.95852154891457	3.43024149765483	0.000603044269921216	0.0567901168617555
MIR29C	21.5612843516525	2.76556937173437	1.07919731196286	2.56261699420314	0.0103886580044449	0.225349821090194
MIR3117	0.453118961882638	-1.72496982622086	4.570082815222	-0.377448264279881	0.705840504966321	0.945648527374824
MIR3121	0.116369820912067	0.94418030455615	5.30276837688539	0.178054223275488	0.858680392017946	0.984314531163648
MIR3123	0.0853842653256393	-0.296613584838993	5.30276749153919	-0.0559356195255127	0.955393094959629	0.995861503243045
MIR3124	1.45886508672798	0.778256030857402	2.01113479050076	0.3869735805543	0.698775766836095	0.942570553117519
MIR320B2	0.43309982533031	2.33136195007042	5.27175103346967	0.442236732210779	0.658317908067395	0.927561457217695
MIR34A	2.17248924193994	-1.67878312975895	1.50673704647502	-1.11418454446742	0.265200024500711	0.678443566471051
MIR3605	0.431320777542189	0.552073864965766	5.29012189899948	0.104359384435013	0.916884153158832	0.99377828884592
MIR3671	1.61808387623325	1.04753957937699	2.0645401337591	0.507396084119535	0.611876932745526	0.909701993646761
MIR3916	1.8088961264712	2.13209820573153	1.6513760748446	1.29110396971942	0.196667627734988	0.616088032654111
MIR4251	0.116369820912067	0.94418030455615	5.30276837688539	0.178054223275488	0.858680392017946	0.984314531163648
MIR4253	0.11434079387388	1.04897121588212	5.30269641701488	0.197818455628774	0.843187106003149	0.983006242524208
MIR4256	0.326291726686653	0.307502538422215	5.30109355903783	0.0580073780999307	0.953742751550954	0.995861503243045
MIR4257	0.562734231587598	2.7670035089866	3.82609544118059	0.723192495201532	0.46956162891022	0.830132384953089
MIR4258	0.284700229116153	0.561844331316075	5.28793672173963	0.106250199440972	0.915383842928949	0.99377828884592
MIR429	0.365965426657765	1.8207960623563	5.27496493262363	0.345176903659658	0.729961381133543	0.953418016295035
MIR4427	0.135393081179396	-0.849459900594365	5.30272727090781	-0.160193020911094	0.872729026905953	0.987203549523141
MIR4632	0.182471393538215	1.56079231106503	5.30276837688539	0.294335373551008	0.768501644969888	0.964105754484166
MIR4666A	2.64836582178455	0.579453031497678	1.08918104308962	0.532008002869728	0.59472045273222	0.901989596476413
MIR4671	0.232298686729914	0.809044024570088	5.29639052154918	0.152753846469283	0.878592395657947	0.987203549523141
MIR4684	0.116369820912067	0.94418030455615	5.30276837688539	0.178054223275488	0.858680392017946	0.984314531163648
MIR4742	0.154865791153276	0.724941177153349	5.30130495247689	0.136747684513912	0.891230236749831	0.989240790958262
MIR4753	0.173461779957452	1.37726895050808	5.3011034737629	0.259807973438868	0.795011900195433	0.97020681908297
MIR553	0.294987454136001	-0.479926131471089	5.27949054040705	-0.0909038718410293	0.927568973649032	0.995861503243045
MIR554	0.225593043103818	-0.182502145206417	5.30171536840518	-0.034423225791036	0.972539662941888	0.997555640071901
MIR760	2.70640372526436	-0.240539907778617	1.31941186420465	-0.182308431737209	0.855340682002075	0.984314531163648
MIR761	0.13514571935877	0.298692563886207	5.30276837688539	0.0563276655997646	0.955080779854788	0.995861503243045
MIR765	0.322661319167823	2.29428563066838	5.2787433759901	0.434627233652566	0.663833024000145	0.929271623462856
MIR9-1	5.03545780754341	0.932347644322629	1.15975812502733	0.803915596021935	0.421445722275591	0.800662673279726
MIR92B	6.32181268460931	-0.339423936956368	0.876639178223579	-0.387187734004972	0.698617230194258	0.942570553117519
MIXL1	0.694497400533679	0.16823125669487	3.32072694332274	0.0506609726021426	0.959595676043801	0.995861503243045
MKNK1	500.183464497142	0.30588556916053	0.157364945272104	1.94379738531738	0.0519198892058419	0.386973359804176
MLLT11	11520.1957307223	-0.489641740010226	0.228428697825904	-2.14352112790751	0.0320712764211065	0.331143316940393
MMACHC	456.065367196614	-0.0786197546349655	0.17699711694992	-0.444186639815215	0.656907650711204	0.927258146671679
MMEL1	20.5662056870321	0.276580997652716	0.796384427727181	0.3472958385714	0.728369076801209	0.952436176071987
MMP23A	0.903777295037415	3.63263697797469	3.12326880053327	1.16308816498742	0.244793733379554	0.65994262831348
MMP23B	5.09069952400311	-0.0924228048295129	0.972398293000702	-0.0950462433909745	0.924278096236775	0.994646185890124
MNDA	48.6386660307014	-0.471153340661968	0.781820830194072	-0.602635952466262	0.546750897568181	0.876368850149336
MOB3C	419.714940600533	0.641112656869729	0.385751945265286	1.66198165618797	0.0965164525744473	0.482631477398334
MORN1	279.735837953201	-0.105897293683099	0.235826517447527	-0.449047438893983	0.653397435626734	0.92642244761819
MOV10	208.556531100764	0.710325951254565	0.343238153465298	2.06948424609323	0.0385006681578908	0.35286695975032
MPL	57.7036287105069	-0.357238423778163	0.290423338456764	-1.23006100569065	0.218674260856481	0.634652760115693
MPZ	55.3999579271795	1.65255132219978	0.436576288168475	3.78525212427949	0.000153552821591358	0.0258947020346523
MPZL1	1323.70204731978	-0.0221435257031642	0.163270869075565	-0.135624473787273	0.892118156932866	0.989659563905738
MR1	336.692915448872	0.0281742590088404	0.275077950943014	0.102422818376588	0.918421072468373	0.994296116423297
MRPL20	2241.22193247457	0.03205052457016	0.189680873186398	0.168970777241542	0.865819627240203	0.986351686391741
MRPL24	1764.03722470249	0.166262994635208	0.191594865793216	0.867784185901161	0.385512488868472	0.775999331189912
MRPL37	1776.2704917192	-0.151801717285498	0.16760708384625	-0.905699889300317	0.365094721126964	0.76306803732993
MRPL55	1409.1792544554	-0.0762281824289584	0.223285162499729	-0.341393855174102	0.732807100412405	0.954631707760422
MRPL9	1310.62564301571	-0.26031111581393	0.109200613133072	-2.3837880424418	0.0171354686158028	0.273735511249085
MRPS14	1085.8630495912	-0.211611756561031	0.127591685517954	-1.65850741529121	0.0972150920648145	0.483100319947937
MRPS15	1446.38038584182	-0.0609079051010961	0.166451825871481	-0.365919116730649	0.714425431093746	0.947674639926083
MRPS21	3706.97354313324	-0.0399326467688567	0.140807230485723	-0.283597984500558	0.776718481858199	0.965291112710236
MRTO4	2392.97685446337	-0.163906722490454	0.24907004106118	-0.658074820207674	0.510490054820753	0.856945086504297
MSH4	10.8254282731221	0.893817809374556	0.798622926963222	1.11919878480488	0.263055343763058	0.67683194704013
MST1P2	8.88250999898177	1.76737284160666	0.791461827347332	2.2330487466846	0.0255457299495683	0.308800167497522
MST1P9	30.6349606460047	0.978921421611454	0.708023828744019	1.38261084142886	0.166784223027842	0.585251416487854
MSTO1	199.754178227044	-0.291364717448955	0.294068993798566	-0.990803939188966	0.321781325435885	0.728142981948902
MSTO2P	54.5771734483298	0.529907134368947	0.342186810930403	1.54859017776908	0.121480268596572	0.519175206261395
MTF1	799.752511248165	0.116374471277049	0.168430984434205	0.690932678853452	0.489607848607828	0.844056700179439
MTF2	372.396687742349	-0.156556435893326	0.249894169299657	-0.626490951477917	0.530992970081577	0.868553973511878
MTHFR	1531.05061642104	0.122672164843663	0.161801491434437	0.758164611191923	0.448352443917542	0.817799565364013
MTMR11	142.137433187655	0.791575124308967	0.271548548972211	2.91504089160121	0.00355641941162146	0.144207215694693
MTMR9LP	65.3366419157662	1.01008282682782	0.371093619972449	2.7219083607603	0.00649061382221678	0.186126036871559
MTOR	2479.08845795779	-0.282398089003706	0.279578901082448	-1.01008369340584	0.31245519404276	0.721018882052852
MTR	817.25533758948	-0.00225610317175459	0.229491490741149	-0.00983087941286381	0.992156219442816	0.999487522868033
MTX1	1142.27106055097	-0.176734797733135	0.139814521678979	-1.26406610422719	0.206206301424369	0.622353137620133
MUC1	65.1942929846708	0.695987411486833	0.707322728789348	0.983974334711516	0.325128132268819	0.730133609136096
MUL1	1395.19115309001	-0.0737623877158507	0.168040680955526	-0.43895553919692	0.660693752413483	0.928104733086011
MUTYH	199.296486439686	0.685652595297441	0.304590946458238	2.25106032621836	0.0243817167792712	0.303484588803452
MXRA8	773.328038475582	0.168574667234816	0.342344805427284	0.492411932538062	0.622428165507954	0.914365640007901
MYBPH	22.2289432991948	1.64895983162636	0.560260575562483	2.94320161644581	0.00324836791372385	0.139766710789876
MYBPHL	54.7953700945439	1.08023568842099	0.432916350395743	2.49525269127284	0.012586746032904	0.244844763428481
MYCBP	9.48237465757927	-0.35073638600636	0.630408381437753	-0.556363773600925	0.577962198578118	0.89344370921341
MYCL1	96.4774676030164	0.543505303933945	0.390057335512336	1.39339849414717	0.16349932084538	0.580747457272794
MYOC	0.6643644975861	-1.60382829722516	4.9683851142313	-0.32280675920858	0.746841593728208	0.959374750125216
MYOG	10.0932829308339	-0.948330854968222	0.99747893968376	-0.950727696836267	0.341742624485258	0.746103572834749
MYOM3	1.93138462781538	1.81617825042585	2.04316721511522	0.888903383428374	0.374055006933034	0.769538735687403
MYSM1	630.226664883929	-0.444232102401235	0.33140624356786	-1.34044578526557	0.180100458915078	0.598075220785824
NADK	1745.82888960534	0.088331072102904	0.141760814790593	0.623099353889758	0.533219234292802	0.870069131184058
NASP	1107.05409174071	0.331961548168069	0.176217120977255	1.88382119925178	0.0595891650289368	0.407997308833387
NAV1	2751.92943139399	0.26883570077951	0.151434398644536	1.77526178454707	0.0758546722746744	0.445688867263522
NBL1	148.09996678096	-0.262298241203893	0.243990256415874	-1.07503572092163	0.282358735931936	0.694308975431881
NBPF1	381.340425175668	-0.0881835829035461	0.287381994839507	-0.306851453769028	0.758956441777182	0.962237855234318
NBPF10	80.2820744573475	0.493711206084849	0.430582781663915	1.14661158576055	0.251542185992472	0.66631136649691
NBPF14	120.30415472019	1.45701052228883	0.413054305565101	3.52740669364404	0.000419651639459728	0.0452336877976411
NBPF15	38.2258678546788	0.612739866143335	0.417378141478721	1.46806889304857	0.142085510227016	0.550111087918047
NBPF16	136.069672051425	0.970630049305379	0.392104577439906	2.47543666958119	0.0133073360335952	0.250242539387149
NBPF24	1.78531092362467	-0.402279915583024	2.17422040042919	-0.185022601896116	0.853211307882642	0.984294865470477
NBPF3	211.709875421174	-0.212471375221704	0.245575968927826	-0.865196118941704	0.386931155211215	0.776815870085479
NBPF4	0.31064059357483	-0.51467763209948	5.30137045950073	-0.0970838835035783	0.922659779498781	0.99459755240312
NBPF7	0.307932336520775	3.13666450096686	5.27492621280314	0.594636659249117	0.552086369888388	0.879192603818146
NBPF9	67.7180597493593	0.709865668711977	0.318160676302596	2.23115463847216	0.0256708875399227	0.308844205107092
NCDN	55649.9251013541	-0.0860784035957742	0.162588987455771	-0.529423332679219	0.596511815765764	0.902264512516811
NCF2	39.296726010132	-0.229528952136425	0.72572756783273	-0.31627426366326	0.751794343927482	0.961280666389739
NCSTN	2179.81055102949	-0.00585267888857769	0.108505172549942	-0.053939169451888	0.956983629364386	0.995861503243045
NDUFS2	4827.87699447574	-0.345965290123531	0.266994700902659	-1.29577586728833	0.195052714600021	0.615109740667493
NDUFS5	8159.71315591325	-0.068803248240478	0.266239302528291	-0.25842633896311	0.796077891239083	0.970687507101302
NECAP2	734.25197762059	0.166430975672629	0.372919858957955	0.446291533354338	0.65538667131366	0.927007258175905
NEGR1	6224.15499369488	-0.400342179625372	0.316641824327121	-1.26433764862276	0.206108861979907	0.622194660439127
NEGR1-IT1	0.331712547405167	0.785220512239845	5.29907342265757	0.148180719459827	0.882200147471906	0.987646492457576
NEK2	64.0041669735942	-0.764423661790304	0.601592509916066	-1.27066685370959	0.203847192313427	0.621186145349992
NEK7	2020.60661854133	0.0313037152311223	0.296516544487178	0.105571563587663	0.915922287606063	0.99377828884592
NENF	2864.5021400754	0.349620892656792	0.338333324726848	1.03336227059234	0.301434396027938	0.711898802534449
NES	2027.10350149313	0.919330987116552	0.380275162695788	2.41754149968505	0.0156257520746087	0.263111401473679
NEXN	62.7055264280842	1.01498909888578	0.593298624622997	1.71075586013829	0.0871261910050801	0.46655461718495
NFASC	9402.40629183789	0.289635519392961	0.214105255495083	1.35277164833356	0.176128592868234	0.59403676356795
NFIA	2719.28975863558	0.0899328340898909	0.343646446090297	0.261701627102699	0.793551485996235	0.969782895427928
NFYC	2215.50525607396	0.113885432411021	0.135648650544354	0.839561853022509	0.401154095312778	0.786206965515929
NGF	31.0545230855767	0.469650078669459	0.330361130087345	1.4216263231249	0.155134758928373	0.568628035749554
NHLH1	68.6953704885207	0.243978099245273	0.292557752138088	0.833948502346008	0.404310003937793	0.788227344055863
NHLH2	55.1739967984848	0.746481137942521	0.541592287430443	1.37830828700343	0.168108125694832	0.585397005229749
NID1	228.143056699486	1.15973481330772	0.553281361194414	2.09610316675788	0.0360730401638697	0.34545601618893
NIPAL3	6704.50468640576	-0.16558749853497	0.18008476122587	-0.919497559970015	0.357835381304936	0.757971602356921
NIT1	1031.40676031759	-0.0925192627586636	0.193662260702118	-0.477735116915588	0.632838746602621	0.918085960191995
NKAIN1	731.716634732572	0.947940778359469	0.248258605805941	3.81836019453222	0.000134341681690886	0.0244279904855489
NLRP3	72.447020018962	-0.486450414969048	0.3752930740067	-1.29618809581432	0.19491068977389	0.615109740667493
NME7	479.272825840166	-0.00211432163163829	0.235375722068806	-0.0089827515474184	0.99283289761229	0.999487522868033
NMNAT1	465.477007203546	0.20114941972067	0.23092322233679	0.871066225757512	0.383717993985585	0.775672220789164
NMNAT2	11128.5827643763	-0.544204469232892	0.340931289283956	-1.59622917091553	0.110437637029712	0.502814645779986
NOC2L	3287.54686289857	0.138019481193056	0.168606085839661	0.818591336758199	0.413019611363582	0.794394140289171
NOL9	1106.74454354204	0.00924290780042823	0.148335350704265	0.0623108905365096	0.950315255937206	0.995861503243045
NOS1AP	1845.52288555904	-0.195297228318003	0.253976167229422	-0.768958876923231	0.441917723474952	0.814398955251334
NOTCH2	2060.62447417629	0.132427726025354	0.426468124395293	0.310521979135319	0.756164048039663	0.962237855234318
NOTCH2NL	686.932707161328	-0.15106215724564	0.340578744854318	-0.443545463502886	0.657371242581383	0.927258146671679
NPHP4	447.547809193878	0.111321531765761	0.153163876219053	0.726813231120831	0.467340376667304	0.829384239985973
NPL	320.052631472716	-0.249726842174498	0.445317955743579	-0.560783231292597	0.574945319428185	0.891824165459741
NPPA	76.0924090641172	-0.31771509475941	0.502949057652202	-0.631704324574191	0.527580101658213	0.866564095968493
NPPA-AS1	2.53635485452406	1.00995845326641	1.63942726730967	0.616043464327499	0.537865833834539	0.872087497194235
NPPB	2.42528801200783	3.96687583404644	1.7185329225719	2.30829202160977	0.0209828998983868	0.293690374682173
NPR1	55.3047329743242	0.640331291537914	0.425266850433057	1.50571644812158	0.132139979732155	0.534624248161438
NR0B2	1.25814437572948	1.30091256203827	2.09435188380779	0.621152812044677	0.534499083807616	0.87034031626702
NR1I3	130.494473023919	-0.109434164361871	0.2565346834127	-0.426586233510649	0.669680726473708	0.931371247719928
NR5A2	0.624685612200134	-0.275926577907288	4.30922839166997	-0.064031551087121	0.948945104213319	0.995861503243045
NRAS	1201.66010769076	-0.517067675484622	0.148246017081526	-3.48790264766619	0.000486825300079898	0.0491922300477061
NRD1	4165.38327497566	-0.2707157275796	0.183077063591726	-1.4786982173983	0.139220988962004	0.546647936558041
NSL1	1162.80894046846	-0.0413043168434575	0.142910069435403	-0.289023138863755	0.772563670584681	0.964105754484166
NSUN4	697.441580949458	0.0531553389512396	0.211595473505947	0.251212079684426	0.801650145728413	0.972140985731622
NT5C1A	62.61359200492	0.0799572328462391	0.477252411783792	0.167536571575173	0.866947874203212	0.986510169371102
NTNG1	702.622174535215	-0.561797181386633	0.327139977334484	-1.71729907779575	0.0859245404633127	0.463323379481261
NTPCR	1383.52651225977	-0.214918803041128	0.156132124574419	-1.37651878898688	0.168661074356722	0.58654933067146
NTRK1	8.4297262022417	-0.26797280162132	0.60297300595274	-0.444419234320289	0.656739509745107	0.927258146671679
NUAK2	56.7967458147256	0.799860334488055	0.45342370763237	1.76404612512359	0.077724213795236	0.447944867257161
NUCKS1	17718.1531438146	-0.236979525421826	0.108312265848999	-2.18792879609966	0.0286747893526694	0.321166856000894
NUDC	7380.27728493497	0.0344155881616598	0.169809678888582	0.202671534313665	0.839391773738422	0.981937822884692
NUDT17	99.8647621595025	0.15681058665678	0.27198428781143	0.576542813993351	0.564248339687803	0.886010139762082
NUF2	17.0342150495724	-0.100060155084627	0.522883515606352	-0.19136222905898	0.84824181003146	0.983560973704316
NUP133	1244.39593645847	-0.362829006825503	0.210660977412927	-1.72233610268647	0.0850086513221036	0.461397901357249
NUP210L	13.7501137783637	2.77497472189386	0.932427157990384	2.97607668128696	0.0029196184922502	0.133886276954921
NVL	222.304946749637	0.223688263823395	0.177524403674706	1.26004233329677	0.207654091237922	0.623618368788768
OAZ3	136.502137269906	0.213565198280645	0.22824943026823	0.935665854804857	0.349445256208677	0.751774665903256
OBSCN	834.301139626897	0.428855260702809	0.299424759566717	1.43226385594626	0.152068322950973	0.563512440408966
OCLM	2.18303652153094	2.5113471915185	1.97286002818615	1.27294747505602	0.203036681036458	0.621186145349992
ODF2L	433.812008526273	-0.185818480762783	0.254240427969964	-0.730876997991587	0.464854286982379	0.82812813043862
OLFM3	2178.5816784782	-0.476150130156328	0.395707703150443	-1.20328749318105	0.228865087189652	0.644725560854482
OLFML2B	120.763886107087	-0.117918048787643	0.550459736677055	-0.214217391265482	0.830377534592958	0.980429279576168
OLFML3	110.700354738463	-0.518732802355273	0.685330601033021	-0.756908857671567	0.449104468304857	0.818193373124487
OMA1	181.976958968342	0.371556153499015	0.243600863476537	1.52526615955449	0.127192724737292	0.526991691496237
OPN3	577.852092781293	-0.998430356382677	0.478065771093151	-2.08847906868474	0.0367546415957272	0.34657112657416
OPRD1	144.059974549042	0.273801754808962	0.3676854194757	0.744663074209982	0.456475427219578	0.822884139796194
OPTC	1.55936522723468	2.84883444695979	2.13006439329054	1.33744052805788	0.181078882797602	0.598946617871029
OR10X1	0.116369820912067	0.94418030455615	5.30276837688539	0.178054223275488	0.858680392017946	0.984314531163648
OR14C36	0.49208693065349	1.65154661944109	5.27120572190613	0.313314772098075	0.754041528225428	0.961866020961117
OR14I1	48.1293595169446	-0.898138243871606	0.698405199590552	-1.28598447491249	0.198448479956247	0.617746674884664
OR1C1	0.10303222933697	-0.558193767699293	5.30276837688539	-0.105264595401233	0.916165855632458	0.99377828884592
OR2AK2	1.02596280480069	-0.430715098157481	2.96912272242599	-0.145064767752528	0.884659735251474	0.988035731591177
OR2C3	0.25330880453032	0.290067926545728	5.29922479324951	0.0547378037095605	0.956347351490744	0.995861503243045
OR2L13	315.798537358495	0.142100470640677	0.445147055713405	0.319221409682117	0.74955862302172	0.960417914583773
OR2L1P	0.514902093277255	1.51754229899529	4.00471650112232	0.378938758478909	0.70473334168236	0.945371894527223
OR2L2	4.68208476441982	-1.17836484061451	1.35883940003926	-0.867184775905426	0.385840776389309	0.776098160357525
OR2L3	1.1407276367168	0.309172717373504	2.1799506059441	0.141825560877608	0.88721779348903	0.98868165625628
OR2L8	1.05835300875316	-1.67552189831066	3.07587617634689	-0.544729957335479	0.585939257953306	0.896972199140956
OR2M1P	0.210563719772483	0.535617790285615	5.30253745984589	0.101011599510922	0.91954125219725	0.994548390610625
OR2M3	0.318080646004741	1.61867463644901	4.98493807025292	0.324713088434996	0.745398227867213	0.958561676807167
OR2M4	1.13016192657568	2.45769162058566	2.54080310754091	0.967289284750721	0.333399438802805	0.739339076481933
OR2T10	0.222830196699213	0.271992028035711	5.2695369152892	0.0516159261066271	0.958834729057791	0.995861503243045
OR2T12	0.532874009023902	0.232066074232662	5.22093357321625	0.0444491528149634	0.964546382058535	0.996742950653586
OR2T33	1.46575713501241	-0.13175414426383	1.85552801984551	-0.0710062811526825	0.94339275647454	0.995861503243045
OR2T4	1.64129048291315	-0.555622461258377	1.86364501788942	-0.298137497176163	0.76559822354164	0.963337572440797
OR2T6	0.282208502802796	1.56922995033405	5.28638385656151	0.296843739106517	0.766585810689863	0.963496465055988
OR2T8	4.46391677563452	-1.17561507116926	1.23988232466319	-0.948166650805846	0.343044621737215	0.746884893723547
OR2W3	65.7603991524464	-0.599767387554499	0.548238517546311	-1.09398987549946	0.273959418655312	0.687071971522621
ORC1	13.8947866928167	-0.838235610802939	0.602886122143596	-1.39037138194945	0.164416132023879	0.582269613514897
OSBPL9	923.281120639797	-0.0954940944600959	0.113786008682567	-0.839242852137466	0.401333044942591	0.786206965515929
OSCP1	617.907764548721	-0.147502353358468	0.236084281081178	-0.624786845964341	0.532110965085013	0.869158911958499
OTUD3	692.839468593651	0.170478198524894	0.252247560337709	0.675836857635641	0.499144230727728	0.849683643799775
OTUD7B	1502.92165688431	0.277295165659671	0.269852838175429	1.02757920774361	0.304147808909344	0.713951056327943
OVGP1	73.8057848893217	1.26135026797584	0.362657209659734	3.4780785666975	0.000505021877394746	0.0502881546581025
OXCT2	99.2909642282417	-0.176038004106206	0.312994314910451	-0.562431953936835	0.573821753087793	0.891470035573465
PABPC4	1769.36881648868	0.0227685206185484	0.131647136136861	0.172951127435678	0.862689843258292	0.985354434588895
PADI1	0.203562864983126	-0.839239890546156	5.30118222486778	-0.158311835916391	0.874211082042415	0.987203549523141
PADI2	4658.16085482211	-0.015702147722005	0.301805897246652	-0.0520273058454266	0.958506935954406	0.995861503243045
PADI3	0.208164222526755	0.135849392035164	5.3017902975006	0.0256233054142498	0.979557797138635	0.998335666302801
PADI4	64.3190171450654	-1.69536362551112	1.07533019686764	-1.57659817463473	0.114888013044401	0.509044460608758
PADI6	0.160605231276036	-0.476171048773344	5.29754369471234	-0.0898852517721801	0.928378401088378	0.995861503243045
PAFAH2	230.790234757382	0.092225212646719	0.220597123251739	0.418070785725861	0.675895363872576	0.933668795894777
PALMD	173.465288439046	0.550656637662476	0.483064739378069	1.13992306366933	0.254318355405274	0.668798048597768
PANK4	1007.63778439429	0.0317716342114898	0.277065596034092	0.114671885164625	0.908705199281055	0.992811222705307
PAPPA2	23.1043505723479	-0.330516791279753	0.451658348753043	-0.731784970193195	0.46429982408628	0.828045667183805
PAQR6	13898.442292567	0.661783096112943	0.411208116010651	1.60936292438304	0.107537007317311	0.497831826436195
PAQR7	385.783460082989	-0.00669916549394553	0.22068541634741	-0.0303561767008632	0.975782994660653	0.99758986484311
PARK7	9293.24999102347	-0.255276757674999	0.143871771952672	-1.77433525847569	0.0760077117678246	0.445688867263522
PARP1	5662.77458053284	-0.170424082629114	0.124061262300788	-1.37370908104996	0.169532016538447	0.586851336181183
PARS2	168.145520809325	-0.348871763458349	0.215754268195952	-1.61698661340733	0.105881170540023	0.496430752726998
PAX7	287.593855708533	-0.14505178397643	0.329874660913686	-0.439717872159888	0.660141456666204	0.927919501690933
PBX1	4891.69560209649	-0.199969891924063	0.23544243921108	-0.849336647182732	0.395693994327697	0.782061163435325
PBXIP1	9576.709312713	0.175276648848483	0.482605398397586	0.363188330322166	0.716464204384032	0.948226770751551
PCNXL2	2411.84078155728	-0.333809500093235	0.308776372483913	-1.0810720308939	0.279665073659034	0.692910361454667
PCP4L1	1633.81175858238	-0.422418526251883	0.386718563747529	-1.09231509901775	0.274694625941551	0.687509194861014
PCSK9	10.0212375021387	-0.00903248421295328	0.656994189973583	-0.0137481949624493	0.98903087305266	0.999487522868033
PDC	2.82796075770993	0.533848981576394	1.01911262300137	0.523837080934356	0.600391859999293	0.903989484536933
PDE4B	2974.43354105898	-0.198143615256652	0.207980188440685	-0.952704277951751	0.340739925234264	0.745598969485063
PDE4DIP	7783.54277198597	0.0895442935263158	0.220703430939488	0.405722254271919	0.684946688779153	0.936159700931168
PDIA3P	145.026638000506	-0.169702340163393	0.230285867151943	-0.736920342799081	0.461170792273243	0.826157077169811
PDIK1L	594.820744823953	-0.187798113175314	0.2147072114822	-0.874670728937689	0.381753091189951	0.774539815955794
PDPN	313.216265096884	-0.262954355029846	0.306082008982806	-0.859097716666574	0.39028660695871	0.77830280737303
PDZK1	14.3193747386494	-0.138302071489618	0.615729160542228	-0.224615107343342	0.822278711220647	0.979251103726577
PDZK1IP1	8.09253948236215	2.07408017308471	1.0462741793595	1.9823486176008	0.0474402361576634	0.375481748029107
PEA15	50260.0695107729	0.162803084915532	0.246033116636654	0.661712078199467	0.508155762541393	0.855058710705403
PEAR1	121.57729485258	0.36714370414362	0.454519573875293	0.807762141052154	0.419227523196948	0.799590119803651
PEF1	4458.41157421657	0.21167770782115	0.162765891506421	1.30050409125673	0.193428254958278	0.613604999376898
PER3	1588.82625228362	-0.214371750323089	0.188665007425607	-1.13625601932366	0.255849431614329	0.669698403732087
PEX10	900.723781492148	-0.24920619360597	0.172899017655875	-1.44133955753277	0.14948877694934	0.560798555640271
PEX11B	2204.79119495415	-0.277950469440474	0.200811813432778	-1.3841340541129	0.166317411282128	0.584994037427686
PEX14	2267.49962277676	0.0164442793855583	0.179828575230277	0.0914441954761683	0.927139645918696	0.99575845587087
PEX19	4122.81445584086	-0.476436574229816	0.152849456925016	-3.11703151463302	0.00182682042440281	0.107004599144782
PFDN2	2577.34725047756	0.173600403276577	0.295477138276092	0.587525668785807	0.556850716213302	0.881476557663616
PFKFB2	1856.38446520006	-0.326592857845961	0.290937389026668	-1.12255375267709	0.26162706628564	0.675349169055381
PFN1P2	17.335136606874	1.43325921351846	0.742608097779768	1.93003445263199	0.0536025690478593	0.393430439227724
PGBD2	80.8825854507516	0.0333567011255369	0.287324699021464	0.116094095770879	0.907577968066842	0.992580979293969
PGBD5	4824.11478796166	-0.0697347316444004	0.126784240782216	-0.550026811015002	0.582300984366596	0.895160281262582
PGD	3186.00573643134	0.00172203791633572	0.142582963391987	0.0120774451264666	0.990363827263095	0.999487522868033
PGLYRP4	0.46449792635374	-7.78838479594437	5.26453179490718	-1.47940692531836	0.13903159034116	0.546579797825219
PGM1	2337.25235253869	-0.437338439461501	0.187397230309721	-2.3337508176545	0.019608773463352	0.28634012701966
PHACTR4	653.011214720777	0.2934334004265	0.215773474188616	1.35991414852967	0.173857093142013	0.591059337367643
PHC2	4520.80107775423	0.21503420555732	0.17351968239803	1.23924964929374	0.215253058916353	0.632540291596383
PHF13	932.268458635026	-0.167524920562928	0.178016886817564	-0.941061960793707	0.346673107654288	0.749145054721515
PHGDH	4198.05018088323	0.198251330143474	0.336954934192286	0.588361558256154	0.556289634711875	0.881322263160847
PHLDA3	2589.15582866222	0.244960860336195	0.243431728752788	1.00628156235525	0.314280147098829	0.722814297892987
PHTF1	415.096061010287	-0.489957515967266	0.303452162530427	-1.6146120425757	0.106394735892155	0.497055478606088
PI4KB	3654.41524169849	0.23282741935311	0.0995277752835025	2.33932104570716	0.0193188243003596	0.285422932713376
PIAS3	893.367543267141	0.0358856592298091	0.144969471337527	0.247539422602003	0.804490785755475	0.973367503701177
PIGC	506.742565310473	-0.025433432046301	0.120296085147868	-0.21142360547343	0.832556738533829	0.980704722224202
PIGK	1500.88909032582	-0.308521593773837	0.219139844173882	-1.40787539088069	0.159167971270145	0.573361145086995
PIGM	256.547810971742	-0.347064033753064	0.22034355864216	-1.57510405973201	0.115232427135195	0.509341001906666
PIGR	77.1627924831186	4.4750323902137	1.99709404622881	2.24077198500695	0.0250408485080072	0.304789978551187
PIGV	473.237116993513	-0.0247563799836976	0.15412851299569	-0.160621675396231	0.872391382063964	0.987203549523141
PIK3C2B	1264.89854605315	0.322202992497773	0.21466473517306	1.50095912231703	0.133366134775079	0.537380741470369
PIK3CD	799.162067786827	-0.333407656064911	0.283034368486316	-1.17797586861269	0.238806226710158	0.655166230219905
PIK3R3	2172.17647820291	0.157096907770335	0.268439815270646	0.585222082692716	0.558398398357376	0.881790432566916
PIN1P1	16.4599051727756	-0.198861681569348	0.594022669538928	-0.334771199428637	0.7377976876745	0.955552378469327
PINK1	20464.6912495133	-0.286239938969989	0.121939712192258	-2.34738899923501	0.0189055053438138	0.283264744611377
PIP5K1A	1517.38264036737	0.144458927123933	0.151541607184264	0.953262472320758	0.340457100547919	0.745420039702008
PITHD1	7598.41245717458	-0.222919503093572	0.165775891793936	-1.34470398971321	0.178720845715575	0.596956929276057
PKLR	26.1355037715746	-0.524933497736605	0.476370224439417	-1.10194439283928	0.27048584734242	0.684712531663797
PKN2	656.113494127874	-0.0493190306405252	0.234227003464208	-0.210560823095112	0.833229985517177	0.98082531746294
PKP1	125.521099361324	0.232203184379951	0.497474802958286	0.466763709436398	0.64066894278513	0.921412969157057
PLA2G2A	2.0360031612433	2.59334265505218	1.7658851208116	1.46857948146722	0.141946883552762	0.550111087918047
PLA2G2C	1.68267374694137	-1.50335550459469	1.80738426222061	-0.83178521359239	0.405530191542106	0.789183516628008
PLA2G2D	1.63245875916365	-1.32473258900647	2.13473265669422	-0.620561354534158	0.534888273445906	0.870563942354912
PLA2G2F	0.33727107413266	0.42160400753353	5.29824592898835	0.079574261592276	0.93657586655964	0.995861503243045
PLA2G4A	154.20662003008	-0.00611693479396345	0.439301779765027	-0.0139242203781539	0.988890438534423	0.999487522868033
PLA2G5	259.134159816345	-0.0727988442752276	0.541483970615869	-0.134443212035304	0.893052113512397	0.989994427638959
PLCH2	1810.24838465984	-0.121453421201765	0.309863256211893	-0.391958125937695	0.695089153851911	0.941264686970425
PLD5	210.481763587244	-0.0845672293795899	0.334659054631998	-0.252696672058023	0.800502619756386	0.972003971562526
PLEKHA6	6029.70947972074	0.331251078716582	0.161680998610045	2.04879411658955	0.0404822513241517	0.358012858439051
PLEKHG5	2785.73707072589	-0.0101285340483602	0.235832394956797	-0.042948018444267	0.965742970855903	0.996742950653586
PLEKHM2	17401.5771226223	-0.12298778214966	0.222419603946644	-0.552953876220204	0.580294994006492	0.894284665020986
PLEKHN1	1.72205878355944	2.89258520662123	2.62837989950189	1.10052021291496	0.271105527709551	0.685427101529849
PLEKHO1	2983.69155742956	0.275602621472083	0.299508356564308	0.920183412020787	0.357476921218284	0.757762561145967
PLK3	173.527452751139	0.299838663606446	0.337020831910857	0.88967397625365	0.373640971488195	0.769372347980383
PLOD1	2350.21397635183	1.06253451254429	0.370985441956457	2.86408681413703	0.0041821337396537	0.153156915288789
PLXNA2	4136.82672305696	0.0815340405417035	0.184081542797863	0.442923496307474	0.65782107161405	0.927490776590362
PM20D1	9.46365178543377	1.12975661051439	0.741553392573749	1.52350002282814	0.127633654993919	0.52766851711701
PMF1	499.215157866753	-0.0274148658216196	0.350952184139689	-0.0781156723353165	0.937736040568012	0.995861503243045
PMF1-BGLAP	60.4126507433809	1.39408488081615	0.321832502605495	4.33170941259787	1.47956131387834e-05	0.00533432873008792
PMVK	3004.13838336248	0.20035995260116	0.227177096068653	0.881954898043997	0.377801197731625	0.772209693762159
PNRC2	2363.83352775329	0.113604585075132	0.188205549633728	0.603619740736767	0.546096485174785	0.876125794191341
PODN	197.679217100489	-0.0466095987475717	0.468942914310648	-0.0993929054586281	0.920826315496378	0.994548390610625
POGK	2850.89475831693	0.104190986096176	0.167351882575207	0.622586280434303	0.533556429184264	0.870160543649365
POGZ	2255.7555623677	0.388027126131319	0.138440884644557	2.80283622231662	0.00506553857361392	0.163717893528347
POLR3C	460.164922984355	-0.633060977860222	0.281982832130377	-2.2450337599543	0.0247659653694242	0.303781304891229
POLR3GL	819.772258651173	-0.147295871769884	0.16323493742793	-0.902355060079688	0.366868285624304	0.764185067349041
POMGNT1	2859.38341472957	0.182497567493849	0.136085050267869	1.34105522344021	0.179902523615039	0.598075220785824
POU2F1	857.422786639939	0.365976977110538	0.236170099456055	1.54963298890695	0.121229630331482	0.519074820557837
POU3F1	480.520178550347	-0.0769415996161925	0.313249277468655	-0.245624188626873	0.805973162941195	0.973659886723226
POU5F1P4	0.971758390305043	5.78798761753614	2.93687665350154	1.97079697257129	0.0487471031394259	0.379024898369536
PPAP2B	6026.41669556766	-0.543565515028446	0.472404070798786	-1.1506368141776	0.24988168103825	0.664879100444597
PPCS	776.849961058253	-0.387900985307022	0.179700169809947	-2.1586011060383	0.0308811268825728	0.32812766475685
PPFIA4	3898.94889818107	-0.185182684531351	0.216744929310013	-0.854380700489111	0.392894085814591	0.780063041981046
PPIAL4G	14.7409388662444	-0.48582913979437	0.46889003585237	-1.03612596269231	0.300143381352167	0.710451766549391
PPIE	1387.80337086304	0.111877087022139	0.0916646482972056	1.22050418673291	0.222273803383332	0.639061527267079
PPIEL	120.64009660175	0.923426923709076	0.420729133217936	2.19482524693802	0.0281761357140176	0.319198935063182
PPIH	498.073562771314	-0.134298313718082	0.160588856506952	-0.836286630587397	0.402993672549572	0.787630302836151
PPM1J	392.223332046561	0.0652335037759009	0.233644201316951	0.279200183048447	0.780091203169267	0.966192484662241
PPOX	483.278613375872	-0.0502091708369292	0.141129986461466	-0.355765433667339	0.722016237565211	0.95043164282361
PPP1R12B	4090.61665830686	-0.146656039527873	0.197229558423102	-0.743580428311171	0.457130347334016	0.82340747442947
PPP1R15B	1957.02884876266	0.168183506624362	0.192070870331391	0.875632553412111	0.381229822324105	0.774539815955794
PPP1R8	1462.78075709642	-0.249544309957353	0.131255435509918	-1.90121124498876	0.0572743487821411	0.402170553184471
PPP2R5A	1927.23720105048	0.104918315737838	0.225694506428052	0.464868717446094	0.642025473871719	0.922008771361358
PPPDE1	574.701585740005	0.0118790637502875	0.150254849579905	0.0790594365739272	0.93698534740554	0.995861503243045
PPT1	6580.92911494422	-0.314513940193848	0.197433319509715	-1.59301348412152	0.111157166121347	0.503124175378044
PQLC2	553.438751289809	0.336255897374654	0.228900872952566	1.46900224991424	0.141832178970305	0.550111087918047
PRCC	2370.33773026309	0.00564068895811354	0.0911851114287324	0.0618597583501571	0.950674514276529	0.995861503243045
PRDM16	653.07460902946	0.114548191144736	0.375610935326796	0.304965005997694	0.760392804692085	0.962237855234318
PRDM2	4960.63485380645	0.0333040533964163	0.198245003266982	0.167994415231565	0.866587672639946	0.986510169371102
PRDX1	10762.1087937267	-0.196296853265732	0.230370902228303	-0.852090482639156	0.394163873925292	0.780918482137957
PRDX6	6702.59292761761	-0.0108740102663277	0.299777656674237	-0.0362735848527375	0.971064212307961	0.997446759073975
PRELP	1030.75881508323	0.832545762824414	0.443394278919962	1.87766464838555	0.0604270557244086	0.409724436528245
PRG4	8.39986427343685	0.138005021604519	0.590424461569613	0.233738658519737	0.815187873767634	0.97754293086105
PRKAA2	997.362298838957	-0.19696575179802	0.232934484273957	-0.84558433849737	0.3977846654771	0.783293904135071
PRKAB2	1432.45101283302	0.186628442958552	0.359264040880123	0.519474318947565	0.603430016980725	0.9059031578063
PRKACB	19043.3657803028	-0.459145581308929	0.263233594572143	-1.74425145869098	0.0811152518782279	0.454674607672827
PRKCZ	6144.98750373281	-0.163599633100518	0.150595402774976	-1.08635210694295	0.277323241898784	0.689448477099586
PRMT6	507.432315442313	-0.488664535125653	0.267243981857341	-1.82853335640879	0.0674695442537501	0.427014418852957
PRO0611	1.09055597712976	2.44205467104843	2.33915610150008	1.04398961210086	0.296490195740133	0.707355620217281
PROK1	9.21173991175192	0.6131658346634	0.882503015955625	0.694803103873168	0.487178702764852	0.842288920370731
PROX1	165.999181629284	0.558326923948419	0.424843712448722	1.31419368485019	0.188781033153519	0.607624511373437
PROX1-AS1	84.8018506458181	0.230037305742936	0.380731477890397	0.604198284359241	0.545711821438365	0.876051957392102
PRPF3	711.756075871641	0.662790465404807	0.188993467444996	3.50694907271175	0.000453275889650982	0.0473922606424584
PRPF38A	936.551133195972	-0.0764940855362284	0.195458227397276	-0.391357716453406	0.695532842275435	0.941560643802785
PRPF38B	1011.7709012944	0.419673271542532	0.308779793971327	1.35913450211546	0.174103971558639	0.591500917833095
PRRC2C	3458.32367415725	0.241210547290035	0.123782426301828	1.94866552948213	0.0513353808796781	0.385297206120382
PRRX1	376.889703791113	-0.485900885645084	0.352481596340951	-1.37851419957562	0.168044586843995	0.585397005229749
PRSS38	0.356639993476333	14.6220349364961	5.26987947810815	2.77464313884941	0.00552623095392812	0.171198541448283
PRUNE	908.07370560378	-0.165401146377485	0.136008542378137	-1.2161085141081	0.223943587619377	0.639850953866141
PSEN2	930.605168382307	-0.387155249671137	0.225516101154651	-1.71675214181554	0.0860244686661858	0.463589645670769
PSMA5	2360.19834138484	-0.480496395787661	0.201887637774407	-2.38001891093786	0.0173117495978983	0.274663122793362
PSMB2	4145.26044098841	-0.310237935268235	0.18353842635691	-1.69031598137898	0.0909675192493279	0.47448785109072
PSMB4	5874.32186009352	-0.238754793987491	0.130613158436293	-1.82795360625127	0.0675565147392944	0.427124363170437
PSMD4	5362.46419057282	-0.0392864180904906	0.13930331196046	-0.282020703869854	0.777927635002472	0.965415120209892
PSRC1	1918.4786390643	0.815308439971193	0.279137887442297	2.9208089501635	0.00349123847949746	0.144207215694693
PTAFR	110.534767502932	-0.268111793573069	0.725481068504327	-0.369564148828606	0.711707267818302	0.947123697471259
PTBP2	1940.72183249158	-0.239654098860256	0.113008291596449	-2.12067712443666	0.0339489828632503	0.337831305897387
PTCH2	206.691170656041	0.209319364501811	0.274153046691175	0.763512815298392	0.445157622489529	0.81581989957164
PTCHD2	325.096032771099	0.391925718909879	0.20470773330488	1.91456234985597	0.0555483405154646	0.398876701939312
PTGER3	207.725588489215	-0.741334410850722	0.537326497022567	-1.37967216386797	0.167687607286635	0.585394917524345
PTGFR	36.3961144141065	0.192384681139503	0.51207585746157	0.375695667616865	0.70714315908167	0.945772564829471
PTGFRN	1260.11850517165	-0.355060722324754	0.170203615836736	-2.08609388572178	0.0369701194497085	0.347191915019674
PTGS2	290.279806933722	0.00769768533352896	0.320697709168192	0.0240029320867143	0.98085026991497	0.998559592769594
PTP4A2	9709.29836827356	0.211489064753794	0.191335123535022	1.10533320200921	0.269015236230994	0.683271906331387
PTPN14	931.817374765341	0.282257962007758	0.187830968136901	1.50272324530656	0.132910425844505	0.536276736824151
PTPN22	3.97877780006671	0.803404942386502	1.03552190359997	0.775845435614136	0.437840253056458	0.811818459389473
PTPN7	7.75070158719511	0.0403180007917198	1.11311007747341	0.0362210365422579	0.971106112259049	0.997446759073975
PTPRC	90.0056261913675	-0.425606518433609	0.966646511490982	-0.440291785439893	0.659725789517626	0.927919501690933
PTPRF	7522.92993809404	-0.1243873330903	0.145081406762488	-0.857362331025188	0.391244670561279	0.779470017731222
PTPRU	2779.93023832661	0.334040692373582	0.294342181943658	1.1348719716888	0.256428965091606	0.670525123439703
PTPRVP	3.6804131056281	2.08778456287691	1.24954966969639	1.67082959045893	0.0947553420166855	0.479510304939976
PUM1	4711.4478338586	-0.125176160486139	0.141553723316124	-0.8843014337856	0.376533514501666	0.771476809890686
PUSL1	326.923662994141	-0.0853539768205021	0.263021609486465	-0.324513172081757	0.74554955150638	0.958585095523071
PVRL4	2.14428964185853	1.50795063415733	1.61041377867275	0.936374647390396	0.34908032654667	0.75140949874165
PYCR2	2690.55359964093	-0.113023078366981	0.161311174155722	-0.700652505683667	0.483519902590812	0.839622577438956
PYGO2	2703.68427586399	0.355071528391369	0.181315903532913	1.95830327882361	0.0501944362997116	0.383495587332025
PYHIN1	1.23916240284888	-0.966445445553289	2.06768085142696	-0.467405520966315	0.640209773337659	0.921336425599617
QSOX1	2289.14540241819	0.235500826868716	0.127914890086635	1.84107437929403	0.0656106596353626	0.422409022055132
RAB13	939.788981890378	0.352081823529908	0.49737495678541	0.707880078654246	0.479019731859731	0.836963704288005
RAB25	24.3734892022046	0.249207143732745	0.613154959299676	0.406434197347732	0.684423597057083	0.935881698746898
RAB3B	999.107022697711	-0.636897619802954	0.556929661503435	-1.14358717774816	0.252794881759621	0.667532993114716
RAB3GAP2	1927.7621036087	-0.378498552614461	0.264284343505261	-1.43216411382662	0.15209685928776	0.563518324692832
RAB42	6.45833943434544	0.309379570223303	0.968147062813615	0.319558445309113	0.749303079605153	0.960417914583773
RAB4A	2172.91539227281	-0.19042425744757	0.175309139777524	-1.08621979258599	0.277381762605271	0.689448477099586
RAB7L1	855.546712981447	0.146895029882471	0.244848095005544	0.599943527758078	0.548543872018527	0.876730010465423
RABGAP1L	3930.75506966553	-0.209243616484817	0.19962643352987	-1.04817589927793	0.294557572298342	0.705635627715733
RABGGTB	1627.83559484845	-0.0270483535881294	0.175508024869555	-0.154114625859603	0.877519356285988	0.987203549523141
RABIF	954.480192260604	-0.392602067669287	0.163416322759654	-2.40246543943294	0.0162849732955572	0.267086334575213
RAD54L	95.8897376054172	0.483856118825418	0.254032105478851	1.90470459595391	0.056818481247487	0.401684219613104
RALGPS2	202.789443971414	-0.386360044809583	0.395661458703416	-0.976491483592278	0.328820966187638	0.734265885133409
RAP1A	1669.0926824511	0.327907250119031	0.20227531871747	1.62109372610624	0.104997539318386	0.494893050057463
RAP1GAP	10559.4568728161	0.118276145157485	0.153843630302241	0.76880755430121	0.442007563633447	0.814398955251334
RASAL2	1415.42943585106	-0.35277569191411	0.30256195141188	-1.16596184770726	0.243629871235289	0.659402332984628
RASSF5	672.903425031647	-0.202513250371982	0.274515275035945	-0.737712137677822	0.460689394748689	0.825720370814868
RAVER2	526.404334790561	-0.00578349219614891	0.287379238614325	-0.0201249478704013	0.983943698651099	0.999192071068306
RBBP4	3207.65867762747	-0.403806234717915	0.263451957837377	-1.53275093505729	0.125337233969605	0.524999966049707
RBBP5	1269.58203499187	-0.147023669866528	0.182931183113144	-0.803710266147424	0.421564323743381	0.800662673279726
RBM15	300.973267522321	0.416647105431398	0.189950429166933	2.19345177191065	0.0282748457251802	0.319198935063182
RBM34	970.413506787082	-0.00525094061211362	0.124765377554171	-0.0420865204357977	0.966429725784503	0.996742950653586
RBM8A	1227.59806217437	-0.123343183918545	0.0969942227688941	-1.27165495425879	0.203495742081509	0.621186145349992
RBMXL1	940.147178101657	-0.234468554448745	0.146834627932258	-1.59682057121373	0.110305709078474	0.502746879367908
RBP7	145.121379892201	0.179239368180682	0.436161903708623	0.410946867795273	0.68111149496776	0.935114074668165
RC3H1	1180.09742882896	0.0142419756637264	0.149038553844272	0.0955590033341818	0.923870826736081	0.99459755240312
RCAN3	81.5380043314928	-0.278881671132661	0.36560627891378	-0.762792345802214	0.445587246651795	0.815908486404175
RCAN3AS	0.322379773740186	-1.11382610238934	5.29427771023847	-0.210383014142862	0.833368748747777	0.98082531746294
RCC1	277.136643449119	0.967709214048494	0.349031018019228	2.77255935458202	0.00556173756119469	0.171536127053307
RCC2	2750.79546435048	0.0475305429455603	0.16841054701377	0.282230203442508	0.777767000283764	0.965342321392356
RCOR3	1045.4092471489	0.0169434025826964	0.154011596157964	0.110013810682919	0.912398422058701	0.993739146945613
RCSD1	223.44368391149	-0.495029221746878	0.464396077899858	-1.06596339914315	0.286440187532915	0.698757671663647
RD3	1.42556167059593	-1.56095055885556	1.69263365572224	-0.922202245936979	0.356423091812336	0.757512274914906
REG4	0.818284435991713	1.7039331809177	4.24292955126932	0.401593559432998	0.687983170563207	0.938029328575136
REN	2.52863097984157	0.295011267202879	1.84861723877101	0.159584829685461	0.873208129973445	0.987203549523141
RER1	2684.67011201824	0.0408088114861885	0.130067922978645	0.313750005009987	0.7537109184749	0.96185206677924
RERE	7170.05292514277	0.295767025972864	0.155990794263089	1.89605436250317	0.057952856448595	0.404567600782787
RFWD2	1074.09359316837	-0.368031192354908	0.195944910261201	-1.87823808163381	0.0603486027374218	0.409495896965559
RFX5	1360.41478375369	-0.442063117605806	0.252777114010647	-1.74882571682176	0.0803211500318352	0.452943534101543
RGL1	3784.70025969285	-0.246157644013019	0.182959707780929	-1.34541996704412	0.178489650762452	0.596610787578906
RGS1	82.132794579305	2.15822312805308	1.15053212375171	1.8758477781702	0.0606761851866642	0.410614792374866
RGS13	0.24880524351218	-1.46588749114933	5.29026250310725	-0.277091635866526	0.781709744084723	0.966341688415152
RGS16	337.123390051331	0.221631742269386	0.628836718819366	0.352447202328606	0.724502907688382	0.951458914945158
RGS18	20.6683035545474	-0.912004234743826	1.07108881727895	-0.851473958117429	0.394506123514897	0.780947379013656
RGS2	1473.44978686012	0.879839640751026	0.386181258743504	2.27830745493376	0.0227082658109693	0.299671731481753
RGS21	0.113021487571665	0.228254576287748	5.30276837688539	0.043044417569265	0.965666126545329	0.996742950653586
RGS4	22133.198268594	-0.989416850661646	0.335136148551449	-2.95228328826412	0.00315433396590051	0.139106222799927
RGS5	7053.07136708751	-0.18668291204932	0.364334670835866	-0.512394034915829	0.608375264911604	0.908372930263219
RGS7	3122.86675076144	-0.585469101028265	0.255719855488283	-2.28949410248314	0.0220506601772718	0.296719018640238
RGS8	28.7493227976013	-0.0355451282893734	0.784746574535671	-0.0452950410269776	0.963872140070723	0.996742950653586
RGSL1	0.428019060704597	0.502025460141478	5.26431208509198	0.0953639244837259	0.924025769539464	0.994604835405577
RHBDL2	184.674975080996	0.514832707602327	0.326702272481216	1.5758467294773	0.115061130154446	0.509107763999073
RHBG	1.39899787347955	-2.1235578857884	1.83325383605869	-1.15835453008179	0.246719386771696	0.661768739967026
RHCE	56.091429430538	0.700905737892521	0.379484642546122	1.84699368382828	0.0647480557049171	0.421265274687468
RHD	17.8717138307929	0.738231634364881	0.76030804271181	0.970963863188677	0.331566274006072	0.737045004330921
RHOC	3107.70926995459	0.120703297379853	0.43974788988815	0.274482948424276	0.783713505795322	0.967042016951888
RHOU	2564.8757456305	-0.0387893392433275	0.295667832947951	-0.131192287157446	0.895623197181401	0.99116788717669
RIIAD1	93.2209715441255	-0.730656694623347	0.289509376546475	-2.52377557970408	0.011610202077601	0.234344532475592
RIMKLA	3745.14103720242	-0.148445377736648	0.297418634684696	-0.499112565337476	0.617700085972135	0.9120496357465
RIMS3	27430.5809237805	-0.169306902416655	0.229969768448446	-0.736213736087704	0.461600634131286	0.826467249567072
RIT1	497.968221296689	0.209576424649585	0.222570808555277	0.941616854474134	0.346388837442918	0.7489987515454
RLF	596.851911310418	0.0492780384046637	0.206121523247902	0.239072745185359	0.811049175238137	0.975510334258984
RNASEL	312.66212221093	-0.206150028278918	0.26401714722022	-0.780820603697252	0.434908014183654	0.810189911428298
RNF11	15365.5722223564	-0.287546759600095	0.157446538725963	-1.82631362954617	0.0678030333762887	0.427124363170437
RNF115	698.316595946374	-0.374292852336017	0.263762965923735	-1.41905005892389	0.155884422312586	0.569674812933778
RNF187	16505.9863317213	-0.0555317129175932	0.136641498245504	-0.406404449824016	0.68444545066885	0.935881698746898
RNF19B	986.378135589014	-0.02220583638732	0.348614194646116	-0.0636974533118523	0.949211132593597	0.995861503243045
RNF2	793.17416577229	-0.201814999424721	0.184073263635524	-1.096384099672	0.272910719319856	0.687029778457723
RNF207	100.196448442984	0.88514736413241	0.277107785490736	3.19423491680281	0.00140201978315907	0.0941160470657808
RNF220	8258.13320323767	0.0409960844260813	0.134974406021818	0.3037322825444	0.761331861270785	0.962237855234318
RNF223	0.367269825702058	1.24551965093304	4.86190662948474	0.256179261728242	0.797812421181988	0.971000962454574
RNPC3	174.122644631507	0.8155545271001	0.391246281660293	2.08450422490716	0.037114326320763	0.347749575237356
RNPEP	732.872048950039	0.0195239622291643	0.151716120806639	0.128687460009919	0.897604958361298	0.991427850629106
RNU11	4.60343794190633	0.591530086992695	1.14721140857639	0.51562430653191	0.606116830490926	0.907220564009977
RNU5F-1	0.592353753947412	-0.919065569392711	4.42043227666493	-0.207913052812589	0.835296857206406	0.981391600908594
ROR1	17.4149991783318	0.487795984434804	0.552267812558091	0.883259848469793	0.377095892208445	0.771948331078882
RORC	4.84079510035965	0.66313398784359	1.26722380897616	0.52329666089478	0.600767824299498	0.904243574024818
RP11-165H20	0.198817771662031	-1.65353020148761	5.28116385655548	-0.31309958304647	0.7542050058665	0.961866020961117
RPA2	2003.18625867911	-0.0920471721983902	0.154843194143072	-0.594454103764745	0.552208430860572	0.879216662326834
RPAP2	276.439837441392	-0.213332970616318	0.255430809484268	-0.835188875794003	0.403611372061251	0.787673112568626
RPE65	21.9014317785086	-1.45627692811368	0.718266913372409	-2.02748713744332	0.042612618563399	0.362371885636127
RPF1	737.870952693568	0.134320943961424	0.173510834051016	0.774135774841185	0.438850503588947	0.812609836230272
RPL11	8918.48403730585	0.227188247809758	0.23867293566605	0.951881063413232	0.341157304293877	0.745760024052818
RPL22	7577.27756613568	-0.0227858097803106	0.165809205270807	-0.13742186233325	0.890697351337797	0.989240790958262
RPL31P11	13.567921555415	0.104372187187979	0.658306380145993	0.158546522312046	0.874026164708951	0.987203549523141
RPL5	11452.387040776	0.102729116191273	0.174838559769424	0.587565559489573	0.556823933757701	0.881476557663616
RPRD2	2622.18534854288	0.148375327848284	0.116227273345402	1.27659647841298	0.201744745802979	0.620212346293161
RPS10P7	32.0687605689042	0.627290385452635	0.435486783090489	1.44043495648935	0.14974437974264	0.560982652179594
RPS15AP10	2.72241899071522	0.361180069976131	1.20788964330023	0.299017440856023	0.764926738143404	0.963231107727471
RPS27	8069.46182444328	0.1503406902334	0.316141350414164	0.475548959465269	0.63439574535416	0.918761164194157
RPS6KA1	463.900003675896	-0.176848618163457	0.308516063801426	-0.573223371205995	0.566493461970472	0.887203773461993
RPS6KC1	1778.56798536145	-0.436793795282922	0.253340836836046	-1.72413496670338	0.0846834809711367	0.460706584855342
RPS7P5	1.22960089980137	1.19184941930803	2.01427460890976	0.591701555505943	0.5540504547534	0.879775116533687
RPS8	11259.5256427939	0.201834046207796	0.25872350036837	0.78011485589993	0.435323272861724	0.810327740155379
RRAGC	516.435827009191	-0.32890437349484	0.375971630010469	-0.874811680566647	0.381676380633339	0.774539815955794
RRNAD1	695.846313661772	0.330717735283331	0.158680660740932	2.08417165481352	0.0371445560842451	0.347749575237356
RRP15	475.360906472152	-0.153397649731352	0.255969753800331	-0.599280373770292	0.548985933341491	0.876926503101667
RSBN1	1249.58633722529	-0.12777546096049	0.136795623018084	-0.934061033104825	0.350272410912218	0.752624988140711
RSC1A1	120.444862692605	-0.238997412620502	0.286701600535664	-0.833610318791272	0.404500608971866	0.788395476326571
RSG1	457.436341086556	0.151276289049116	0.216599965990779	0.698413263165315	0.48491878419008	0.840428711655749
RSPO1	241.266421968992	1.1637551922136	0.960030905821323	1.21220596665895	0.225433548072475	0.64018125258999
RTCD1	1419.90473011058	-0.235948787216463	0.164571611527672	-1.43371499510892	0.151653611263696	0.563018253394402
RUNX3	32.2594718899507	2.03712691970222	0.835106310899092	2.43936238190921	0.0147132055398512	0.256389867536524
RUSC1	4529.78451191596	-0.0907040050243799	0.189820853911778	-0.47784004315214	0.632764058130683	0.918041297410027
RUSC1-AS1	33.7145060434716	-0.0881660069454921	0.353820160073915	-0.249183107392958	0.803219145727479	0.972560252247094
RWDD3	265.106688685566	0.0586396020829764	0.309118031279428	0.189699713860978	0.849544445044333	0.983560973704316
RXFP4	0.522510343056438	-1.03925416043552	4.56206808381145	-0.227803299149202	0.819799161776922	0.97897417704749
RXRG	346.057901020634	0.0718504652464904	0.488663829277454	0.147034547968753	0.883104751324833	0.987872996128368
RYR2	2893.92059447869	-0.332391438243902	0.38863376337569	-0.855281937824278	0.392395084374291	0.780063041981046
S100A1	7590.49610627508	0.00568251654759094	0.415517598105111	0.0136757542243818	0.989088666965715	0.999487522868033
S100A10	447.224284469602	0.683536676941231	0.475136922885772	1.43860989120721	0.150261082322477	0.561074341941258
S100A11	396.503703952765	0.76481286074962	0.573709125111318	1.33310213708248	0.182498288169819	0.600523214693206
S100A12	12.4581458411643	2.47353469127107	1.68117793437969	1.47131046671972	0.141207173997652	0.550111087918047
S100A13	3245.97567787988	0.000537363597043961	0.436162061577303	0.00123202736868191	0.999016984632727	0.999829815528619
S100A14	24.0954077754786	0.902163157883152	0.67810718322719	1.33041380507084	0.183381968556554	0.601356707342258
S100A16	1510.58258217545	0.199695708186479	0.394423521453884	0.506297665642203	0.612647701507581	0.909786627608664
S100A2	11.9340166603317	0.838829892303129	0.961304030180328	0.87259583437487	0.382883411879776	0.77478790747686
S100A3	11.5845959817815	2.66721540551309	1.51553099643778	1.75992138186703	0.0784211374157025	0.449078082533984
S100A4	71.8144019434418	0.903097249988398	0.63718755530071	1.41731777790637	0.15639003972777	0.569806735369096
S100A5	12.3149687948468	0.18026527554796	0.609526887840854	0.295746224069818	0.767423893646543	0.964012496414322
S100A6	3453.33627129062	0.315450395655405	0.319862103084851	0.986207470697847	0.324031314041893	0.729812571439315
S100A7	4.10016303011882	1.00248300666332	1.12734887224843	0.889239375087074	0.373874445508498	0.769421172131504
S100A8	161.107733199359	1.18829330667938	1.27989864025166	0.928427665526486	0.353185773273999	0.754809369099275
S100A9	229.33961207234	1.71393949273293	1.11300731289437	1.53991754849826	0.123580452671542	0.521742549124695
S100PBP	512.029106466861	0.249513340608231	0.225455908756534	1.10670570571595	0.268421187697157	0.682924377166961
S1PR1	2569.25625507177	-0.265504518341671	0.448816894499926	-0.591565338995309	0.554141689807533	0.879785656029559
SAMD11	39.1901350168685	0.454255501138832	0.664401511121756	0.683706303394585	0.49416064232704	0.845869643254466
SAMD13	44.890578014499	-0.775485840861811	0.315545345478903	-2.45760506999353	0.013986688994416	0.253621710098978
SARS	9185.41065816683	-0.252605133261373	0.222242980356183	-1.13661692646728	0.255698460967533	0.669698403732087
SASS6	84.2898583068406	0.12698639246479	0.271142145577696	0.468338819825418	0.639542311707824	0.921079019278217
SCAMP3	1738.54645936953	0.145302379286499	0.0983944369137562	1.47673368377379	0.139747039231368	0.547624417503398
SCARNA1	1.02307450004099	1.11521461095	4.11932524503418	0.270727496522491	0.786600627120286	0.968291638175529
SCARNA2	138.26566428981	0.850649386883861	0.4864403703908	1.74872284181607	0.0803389396959793	0.452943534101543
SCARNA3	0.79954153578715	2.74546173193664	2.95757467973444	0.928281456677589	0.353261590355974	0.754809369099275
SCARNA4	0.432339775534989	5.51013028023509	4.01824604522786	1.3712774723636	0.170288475509039	0.587413776207441
SCCPDH	2483.00263518814	-0.140820794191902	0.18019653653198	-0.781484466361595	0.434517609326485	0.809935026343855
SCMH1	1326.92215736981	0.166679606967047	0.17619601059223	0.945989675968279	0.344153852010297	0.747563336503152
SCNM1	131.088177451171	-0.024245574273301	0.191106595253932	-0.12686937486948	0.899043786049314	0.991427850629106
SCNN1D	277.943484733881	1.12110909205514	0.33990917160034	3.29826078765925	0.000972857335736201	0.0804087737058486
SCP2	3038.92004828216	-0.338472934220137	0.120004522171451	-2.82050149523999	0.00479486500331008	0.159547446091707
SCYL3	204.211876611564	-0.617050123918597	0.346142489392973	-1.78264773273201	0.0746436645393181	0.444313597831392
SDC3	15800.8738647749	0.119307569436351	0.321884340330054	0.370653537584385	0.710895600645693	0.946962595694628
SDCCAG8	583.970570164256	-0.0881668199593407	0.15511841615114	-0.568383962052805	0.56977427810858	0.889628051711254
SDF4	3228.20484058267	0.251837688730957	0.18651807172601	1.35020529860989	0.176950139051795	0.595070241998367
SDHB	2707.26633434565	-0.196758284361404	0.174422528383816	-1.12805545352741	0.259296500537912	0.672973702711713
SDHC	3894.75190362417	-0.240557835399076	0.129689607271581	-1.85487365148178	0.063614271375168	0.418313845511364
SEC16B	223.757120806397	0.0247810679306942	0.388561949262988	0.0637763630167548	0.949148299514424	0.995861503243045
SEC22B	1790.21472898505	-0.296199460390125	0.222295555714587	-1.3324578597083	0.182709780077745	0.600717065542214
SELE	48.816398055029	1.69450120409481	1.31787164936752	1.285786218186	0.198517681341148	0.617746674884664
SELENBP1	1467.68566778884	0.111213573008495	0.372116851137434	0.29886733876349	0.765041268630426	0.963231107727471
SELL	83.2141037146149	0.178826663862605	0.800348125948121	0.223436099948083	0.82319611071391	0.979562617147816
SELP	3.16897467176269	4.01375791944527	2.41503872118258	1.66198491321904	0.0965157995034974	0.482631477398334
SELRC1	581.371557580638	-0.390953589058879	0.348137800704614	-1.12298517503014	0.261443790771453	0.675316543450926
SEMA4A	1053.78382100221	-0.101177448610226	0.25586647223179	-0.395430662437746	0.692525083719162	0.94041119719796
SEMA6C	990.649872932178	0.244737264569782	0.194542799620781	1.25801245302753	0.208387252623577	0.624924628559709
15-Sep	3144.23388929027	-0.1551657077653	0.146730535120132	-1.05748750686598	0.290289153339985	0.702609766356542
SEPN1	4257.85633280949	0.268011657859672	0.319547195670453	0.838723235537547	0.401624636370188	0.78636725037136
SERBP1	5055.28622012899	0.055325134912742	0.0871158667412864	0.635075296639642	0.525379307695872	0.865331312201157
SERINC2	19.4229255763934	0.28416469521115	0.613900065080834	0.462884289112648	0.643447309443262	0.922242507298784
SERPINC1	3.04353258010985	1.45405441516663	1.3028429316206	1.11606271168693	0.26439529191765	0.677135558162074
SERTAD4	103.541652532126	-0.606073050208269	0.638572782740716	-0.949105672194546	0.342566869809862	0.746783718545887
SESN2	1036.6691961701	0.751230429825217	0.251663766363368	2.98505597639568	0.00283526434501442	0.132148780787528
SETDB1	591.194436309475	0.318444678511243	0.178700006298682	1.78200709170088	0.0747480752714775	0.444447999322177
SF3A3	1757.24495128495	-0.199774019161088	0.183119503676186	-1.09094888938948	0.275295372981071	0.688024566081891
SF3B4	1325.77048618411	-0.0247380002130794	0.195222670577021	-0.126716841542846	0.899164515670269	0.991427850629106
SFN	62.2205390775957	2.25053084419753	1.22025830386944	1.84430692834549	0.0651384223641638	0.4214834468624
SFPQ	4388.52089722467	0.114757814892174	0.177410384204599	0.646849480692344	0.51772936471051	0.861115717721355
SFT2D2	68.5481204694756	0.168205605067705	0.348133132241901	0.483164598510051	0.62897886956106	0.916907026591324
SGIP1	2140.45678184156	-0.503015207093269	0.34824134376248	-1.44444425138778	0.148614050725813	0.559472009079513
SH2D1B	47.1006460545348	0.12151383269688	0.874445057962461	0.138961083478496	0.889480901499943	0.989106810499368
SH2D2A	10.8751731140737	1.71604191808702	1.0655691808349	1.61044627505316	0.107300465193647	0.49781607806739
SH2D5	2935.65302432706	0.00143638199460579	0.270108386673854	0.00531779857816916	0.995757030614838	0.999661977481584
SH3BGRL3	4602.74491914382	0.382374859549517	0.33840144910722	1.12994450986634	0.258499607151959	0.672126861184326
SH3BP5L	2939.18990477212	0.476758231679723	0.191449750924614	2.49025255649173	0.0127652349310512	0.24579542140259
SH3D21	150.37751238836	0.0328669081342056	0.343740743587061	0.0956153983703747	0.923826035104155	0.99459755240312
SH3GLB1	2119.89941891476	-0.121960028873184	0.188007199873284	-0.648698714492764	0.516533135463494	0.860244058273106
SHC1	1223.88987939796	1.06698196022665	0.357292377288187	2.98629925531838	0.00282376165174512	0.132148780787528
SHCBP1L	0.483242047546131	0.208257462637968	5.27250268794825	0.03949878738118	0.96849272029355	0.997185441970924
SHE	237.167651919369	0.0969149799893467	0.418134347078504	0.231779524132589	0.816709261401283	0.978550816688258
SHISA4	5767.21895823156	0.148066189480331	0.262309566201248	0.564471176650615	0.572433510796263	0.890973328842951
SIKE1	906.351641004734	-0.28000434289724	0.190844722130544	-1.46718410533621	0.142325979581591	0.5503288755604
SIPA1L2	2511.08246102926	-0.285909540254424	0.227316363052154	-1.25776049033842	0.208478388403227	0.62492711867831
SKI	5166.84738996095	0.13771189876241	0.187149593837453	0.735838619462987	0.461828915365983	0.826611696415139
SKINTL	1.06102813438927	0.949983329451328	3.51456288956169	0.270299140832789	0.786930126283256	0.968295250611163
SLAMF6	1.53773345266826	-0.554250126052487	1.78652540707543	-0.310239151291894	0.756379099851015	0.962237855234318
SLAMF7	2.36187577922354	1.97867127759352	1.94156859764966	1.01910964154899	0.30815091736589	0.717406349703643
SLAMF8	27.8178385599872	0.596297494936419	1.09775060249128	0.543199423970396	0.586992503154394	0.897594166980734
SLAMF9	1.47778783372408	-2.6228610402442	2.20117375905067	-1.1915738271273	0.233428392609185	0.650336777441191
SLC16A1	2185.21204707388	0.224241644190841	0.487161095964819	0.460302856792642	0.645298850920791	0.923061971438713
SLC16A4	116.921967600249	0.0550926501722461	0.363431240281111	0.151590298427929	0.879510085705431	0.987203549523141
SLC19A2	303.280066818287	-0.212810075214877	0.201848897400281	-1.05430387758254	0.291743814028386	0.703813439680154
SLC1A7	88.5334307556427	1.61340101915087	0.960899702658057	1.67905246997981	0.0931418182523424	0.477023894556633
SLC22A15	702.054138121457	0.259831191397324	0.263360314930242	0.986599638089539	0.323838947729885	0.729812571439315
SLC25A24	224.471853411626	-0.365598315485473	0.297830573633653	-1.22753789520339	0.219620487837205	0.63511049940033
SLC25A33	1207.10634326608	-0.431912358225013	0.311900452110733	-1.38477631341064	0.16612087585655	0.584994037427686
SLC25A34	97.9988910356661	1.31972595526645	0.403185269190734	3.27324943670532	0.00106318607526649	0.0828133587661345
SLC25A44	3065.82750678112	-0.577479318496802	0.227004036941506	-2.54391651477813	0.0109617280459317	0.228535089898781
SLC26A9	66.2719993004513	0.0575329381674097	0.581679823258044	0.0989082582324453	0.921211111939885	0.994548390610625
SLC27A3	307.713431610736	0.35026027941016	0.360696589214357	0.971066236509393	0.331515295725413	0.737045004330921
SLC2A1	5404.75646095246	0.348293130439645	0.349292338874977	0.997139334808917	0.318696882462516	0.726032142929486
SLC2A5	231.909568636452	-0.126799174486099	0.601894024778646	-0.210666943458579	0.833147170989808	0.98082531746294
SLC30A1	336.358457033	-0.395970453374221	0.331102593227663	-1.19591468467284	0.231729854022361	0.648298714811475
SLC30A10	131.034638570759	-0.105268071830301	0.397948872398161	-0.264526624226685	0.791374152061113	0.969594735121821
SLC30A2	7.41355182071076	-0.320453894831356	0.944396303171581	-0.33932142020799	0.734367607861826	0.954952003950058
SLC30A7	286.782624589843	0.0459983078061871	0.139413284101062	0.32994207189641	0.741443733090489	0.957073907654624
SLC35A3	169.223141962196	-0.253865424563844	0.312370427962653	-0.81270633145272	0.416386450277059	0.797117651529501
SLC35D1	351.558573070323	-0.0638349922483312	0.237870689895057	-0.268360058469136	0.788422180945752	0.968769930530548
SLC35E2	1386.78845679536	-0.164101324608895	0.278190590286835	-0.589888121088835	0.555265658557899	0.880500209424278
SLC35E2B	1723.05937373307	-0.17497132183496	0.355624518233413	-0.492011413341635	0.622711275128194	0.914451582641757
SLC35F3	884.881539077133	0.0213934847626884	0.157695231009679	0.135663485989473	0.892087314745366	0.989659563905738
SLC39A1	1525.62225315294	0.294793811276725	0.302047715172897	0.97598424509843	0.329072271795074	0.734546357334202
SLC41A1	2326.76152903996	-0.0359191755579382	0.190920255411733	-0.188137060054083	0.850769210064068	0.983766586576517
SLC44A3	288.393159227448	0.296615765785144	0.544616645188483	0.544632207637521	0.586006498740465	0.896972199140956
SLC44A5	112.849624002461	-0.0551392492070977	0.306446381922888	-0.179931147697389	0.85720662192603	0.984314531163648
SLC45A1	1273.05672731342	-0.364646208307802	0.183719654358976	-1.98479694282087	0.04716706777831	0.374765135955613
SLC45A3	411.795306557855	0.603366811006947	0.421223449950626	1.43241505447446	0.152025072648782	0.563512440408966
SLC50A1	180.110873001174	0.578529963390087	0.287339328809393	2.01340333670041	0.0440722148710703	0.366229420538485
SLC5A9	7.58373689446855	1.72304034229164	0.973928504264511	1.76916512325804	0.076866322608606	0.44668474708906
SLC6A17	17907.7239182232	0.026059240006834	0.267931515834461	0.0972608240044985	0.922519266368837	0.99459755240312
SLC6A9	1002.46132996514	0.343002193956853	0.332175133060391	1.03259443534111	0.301793733400511	0.712120148853315
SLC9A1	3181.78348135737	-0.11402088642874	0.236678759145773	-0.481753778160184	0.629980868048522	0.917485674311858
SLC9A11	7.03370268865109	1.46498899259454	0.701483249189215	2.08841621562282	0.0367603059988277	0.34657112657416
SLFNL1	7.2972364902993	1.08261831509011	0.855219898499547	1.2658946745621	0.205550793271376	0.621447321892705
SMAP2	6545.52354631003	-0.447179553484482	0.208361577684981	-2.14617089413945	0.0318593468101233	0.330625707765006
SMG5	4759.53330465133	0.303090879553785	0.18581728329037	1.63112318825669	0.102864328741673	0.492487558043866
SMG7	3942.64176915662	-0.0591776462931591	0.128404018311657	-0.460870672672607	0.644891393774763	0.922830625827967
SMPDL3B	17.0124841425921	-0.933270523905806	0.714344408763643	-1.3064713777505	0.191392306368053	0.611805243275146
SMYD2	2532.77610546373	-0.490568511834688	0.317179987451065	-1.54665657116962	0.121946080565489	0.519755448263843
SMYD3	857.848950555759	-0.441831968485323	0.264655301516965	-1.66946199812665	0.0950258556103216	0.479510304939976
SNAP47	2785.91647452717	-0.12858544765557	0.142329499949811	-0.903434970971667	0.36629508674366	0.763744795981321
SNAPIN	1017.59295937128	0.033436159211279	0.189849333189037	0.176119445086415	0.860200104730042	0.984684638791308
SNHG12	72.3871080373364	0.603161236117356	0.323880726663559	1.86229431535118	0.0625616163265113	0.415046306790507
SNHG3	253.977908768872	0.776124651511874	0.369889445403375	2.09826114574718	0.0358820827922208	0.344820879259251
SNIP1	362.874179080103	-0.30302311045392	0.211003849444872	-1.43610228557982	0.15097323783766	0.561843989397278
SNORA14B	12.6347434562045	0.32262947176903	0.610296070024497	0.528644190279777	0.597052299258377	0.902264512516811
SNORA16A	2.70260390108345	2.43841491368799	1.57038379864928	1.55275093629043	0.120482648293779	0.518184421734104
SNORA16B	0.523074457811066	0.792648379833283	5.2943632783199	0.149715525392663	0.880989058750615	0.987291109437719
SNORA42	0.859464462882874	1.8509070424608	3.14890796321785	0.587793312501065	0.556671033339961	0.881459032119637
SNORA44	1.93606447225018	0.457494034877265	1.7453563804489	0.262120699246305	0.793228388863878	0.969734613164185
SNORA55	0.626141123477774	-1.8772386964867	4.40037848915177	-0.426608461320919	0.669664533778642	0.931371247719928
SNORA61	11.7540567452398	0.979558030098699	0.601564398806017	1.62835106605863	0.10345046721726	0.493335602563492
SNORA66	3.17544061609341	-1.70042609248651	1.11025777955994	-1.53155971864523	0.125631119110348	0.524999966049707
SNORA77	3.01560451887368	1.38152983325748	1.35274892659059	1.02127586731075	0.307123756659407	0.716213094451249
SNORD21	1.24962271130546	0.741693758951185	1.74983662687178	0.423864575447325	0.671664580337736	0.931904411008599
SNORD38A	0.936659353515937	0.807014269669233	3.70157703838037	0.218019039263963	0.827414277038555	0.980155626365527
SNORD38B	5.16313782470345	2.17275061425058	1.04247861429564	2.08421600640567	0.0371405234279324	0.347749575237356
SNORD44	1.33081284813201	-1.22113772771016	2.16299943639348	-0.564557580165737	0.57237472508823	0.890973328842951
SNORD45A	0.915880529920743	-2.25180794956945	2.20568150057001	-1.02091256103273	0.307295867410292	0.716213094451249
SNORD45B	0.799683028200973	1.24967972967666	3.47951892282567	0.359153020114001	0.719480619586185	0.949222530794865
SNORD45C	0.997633165879195	-1.36932633071861	2.38425881980547	-0.574319498933566	0.56575161663076	0.886916404387423
SNORD46	0.170986686381622	0.907526865301227	5.29918278853269	0.171257890417574	0.864020989813793	0.985842904894212
SNORD47	2.4340225638232	1.09893182279159	1.18904647982332	0.924212670773705	0.355375599872419	0.756362256379863
SNORD55	15.8274219857085	-0.113935426380222	0.463037021568759	-0.246061159417041	0.805634889122894	0.973644721312677
SNORD74	0.729040300148656	1.19304941535427	2.66536333894834	0.447612300327133	0.654433024422342	0.926949483441081
SNORD76	0.69045934929009	-0.4171918032516	3.34235553115513	-0.124819696577107	0.900666293727297	0.991619695052467
SNORD77	0.774149925333506	3.09679985491729	3.00301695279582	1.03122956133636	0.302433181119913	0.712263083284617
SNORD78	0.734862648317416	2.60054790354044	3.25488330055612	0.798968092986966	0.424308913396654	0.802534929308499
SNORD79	2.78773572778164	1.32615984949722	1.10550701279943	1.19959424421835	0.230296963038796	0.646408026054263
SNORD80	21.6749558905481	0.259379028131284	0.451156951126873	0.574919720251284	0.565345592237587	0.886780661080632
SNORD81	3.62047051244353	2.54627042460633	1.44296308849101	1.76461230707509	0.0776289456611674	0.447912769123222
SNORD99	4.03711912891536	1.7126793022596	1.43029176517064	1.19743351948564	0.231137625258942	0.647637529383591
SNRNP40	550.793522245662	-0.13796762502335	0.205973236910589	-0.669832775814657	0.502964397278792	0.851620814266884
SNRPD2P2	0.617960765274225	2.76871119339298	4.40002111142924	0.629249524780946	0.529185710663421	0.867497835973879
SNRPE	841.690497596405	-0.0465613449894063	0.188828962917604	-0.246579466782982	0.805233697078909	0.973638773043927
SNX27	4789.25681384756	0.282762880420561	0.122168843330289	2.31452531359489	0.0206389243604978	0.291805643882602
SNX7	322.852648367697	-0.0264557292250622	0.272856421079682	-0.0969584264148077	0.922759409752674	0.99459755240312
SOAT1	724.076864039766	0.3255625058099	0.2005698971393	1.62318728011208	0.104549376132006	0.494287136399812
SORT1	26534.9954823166	0.26279735219519	0.192433400869896	1.36565352484139	0.172047738050029	0.588935505357381
SOX13	454.500046836682	0.325955049180597	0.325165424648693	1.00242837790259	0.316136742046536	0.724055526699784
SPAG17	5.70183734312434	0.877572119463214	0.993905990575629	0.882952842406112	0.377261751159813	0.772209693762159
SPATA17	17.5049657756829	0.488157053166039	0.589341283567861	0.828309617494884	0.407495177576155	0.790372340614087
SPATA21	1.24518343366351	2.08423142267271	2.03956406477074	1.02190044366515	0.3068280224661	0.716213094451249
SPATA6	276.620647776091	-0.313038579871973	0.243962120437695	-1.28314420005183	0.199441560930417	0.618502591446386
SPEN	3163.13842473003	0.491168957265675	0.205727573826016	2.38747265683042	0.0169646646715036	0.272463980757152
SPHAR	748.30763498575	0.167607434756806	0.249892026979849	0.670719417431919	0.502399290632427	0.851536277378319
SPOCD1	19.7162728680295	0.839637014473943	0.602533723643373	1.39351040701401	0.163465500194495	0.580747457272794
SPRR2A	0.106848887540636	1.52034018789248	5.30276837688539	0.286706882110785	0.774336767565471	0.964105754484166
SPRR2G	4.11640856213501	-1.88858787924685	1.05478186947259	-1.7905008930341	0.0733734238153226	0.441020886864677
SPSB1	600.621141889327	0.397772534364818	0.308867401829	1.28784239453356	0.197800831330586	0.617161024165008
SPTA1	1.11741962200512	-29.9937402706762	4.44311481815859	-6.75061111364816	1.47223720969785e-11	3.07859522919917e-07
SRG7	2.34585842464668	0.329283378950098	1.48180206296404	0.222218194440515	0.824144031069016	0.979748062944361
SRGAP2	2707.76342613273	0.121501033310479	0.225047988745864	0.539889443080891	0.589273278738984	0.898660751006195
SRGAP2P2	225.01703663874	0.29848638322365	0.487123191221687	0.612753382722463	0.540039419150772	0.873260262296104
SRM	2386.75868139041	0.155338662075045	0.267027870400636	0.581732018616568	0.560747200975895	0.883468485421103
SRP9	9887.02848464523	-0.161480864509035	0.144453632374327	-1.1178733400804	0.263621092769011	0.676842218225826
SRRM1	1526.7241019535	0.113705978896472	0.178056923584961	0.638593414999761	0.523087466220092	0.863625448878686
SRSF10	1359.40077949279	-0.044883852072601	0.153016828270069	-0.293326247707753	0.769272792781464	0.964105754484166
SRSF11	2226.21449579372	0.467490015257016	0.238455493497731	1.96049169763189	0.0499383474349622	0.383495587332025
SRSF4	2751.30660148855	0.206895536354928	0.173200955344551	1.1945403877441	0.232266651992481	0.648974874373966
SSBP3	5490.3384516492	-0.334246407877106	0.170746303749955	-1.95756160184049	0.0502814767370365	0.383495587332025
SSR2	2695.24356056681	0.101416907544272	0.153099804518507	0.662423494681944	0.507699850551208	0.854532631619063
SSU72	4731.14903705009	0.118324716136275	0.175609564006789	0.673794259472682	0.500442124973799	0.85044658881163
SSX2IP	4999.44900393433	-0.53088386257053	0.209800496917521	-2.5304223315507	0.0113925304641555	0.232645707554643
ST3GAL3	2557.79418154906	-0.0535486537338117	0.136186445451283	-0.393201052838753	0.694170992162649	0.940935348227987
ST6GALNAC3	317.425002490471	0.00791371211344021	0.402221620811473	0.0196750042861308	0.984302630610005	0.999192071068306
ST6GALNAC5	1246.97782102063	-0.43998334045977	0.247859379769583	-1.77513290345837	0.0758759452186625	0.445688867263522
ST7L	316.564123518603	-0.19162873923059	0.162087300125905	-1.18225634631299	0.237104001147833	0.652771591002129
STIL	87.8104803222511	-0.0706370623152015	0.29259365539337	-0.241416931000213	0.80923199172605	0.975059068158977
STK40	1786.86745050544	0.576502182740077	0.253564934447301	2.27358796277051	0.0229907718761873	0.300637380893568
STMN1	34287.2137536025	-0.21571641666009	0.226328282885933	-0.953112946864042	0.340532847022247	0.745486009640098
STX12	4133.54979707874	-0.411594799681213	0.166245065644942	-2.47583167707531	0.0132926230382871	0.250215684766223
STX6	2726.88577662279	-0.0178293512439851	0.134853374630456	-0.132212866699433	0.894815924308432	0.99082400736594
STXBP3	1439.81415974326	-0.0945410136877307	0.130116472008805	-0.726587589012811	0.467478633360728	0.829384239985973
SUMO1P3	7.42328544318627	0.60195380413058	0.5597371106368	1.07542235933892	0.28218567567532	0.694308975431881
SUSD4	2442.49432461771	-0.470393778030457	0.21575211142075	-2.18025109897125	0.0292388537282912	0.322818504562114
SV2A	23763.3566383011	0.0181276795443355	0.168545495304894	0.107553628244665	0.914349782825684	0.99377828884592
SWT1	134.967483341528	0.261687973713658	0.290845479181607	0.899749153571189	0.368253758831462	0.765462659137645
SYDE2	76.4458714247069	-0.15823776677733	0.342010828430187	-0.462668879531193	0.643601728307559	0.922242507298784
SYF2	1163.65635963307	0.0854306102058374	0.164929928021382	0.517981249556855	0.604471351744769	0.90655755698707
SYNC	77.286668695761	-0.625837658813605	0.410772184152597	-1.52356387057872	0.127617694202103	0.52766851711701
SYPL2	67.5469444358191	0.695859973550616	0.470393456842675	1.47931473839218	0.139056215600888	0.546579797825219
SYT11	30153.4618217381	-0.375543057028519	0.349794005787254	-1.07361204256006	0.282996597929835	0.694929072064408
SYT14	176.745096852269	-0.292700911890306	0.342056588133005	-0.855709031911681	0.392158743128551	0.780063041981046
SYT2	7355.56956475808	0.45679330471453	0.516996295453088	0.883552375001456	0.376937897611397	0.771851584112017
SYT6	151.821967339034	-0.168500240623481	0.380698602306061	-0.442607983330646	0.658049309331448	0.927561457217695
SYTL1	32.6561670953857	0.228922306977415	0.477776215417915	0.479141279096897	0.631838125244313	0.917542924895892
SZT2	1207.93638578803	0.499710319124688	0.18510725605555	2.69957174976829	0.00694287830348507	0.189533326637306
TACSTD2	5.88222535010157	1.10840807218153	0.975953265873951	1.13571839035649	0.256074441391692	0.670100443491636
TADA1	809.840829845887	-0.460826122128343	0.26734164571795	-1.72373488945498	0.0847557135006599	0.460822783652587
TAF12	542.473562389109	0.0510951774134167	0.156064468486233	0.32739788825106	0.743366963465821	0.958061422066798
TAF13	859.876612772553	-0.32881341667795	0.289013350628639	-1.13771012987027	0.25524154212669	0.669262562628435
TAF1A	79.934116134089	0.00444266969403803	0.327388333942382	0.0135700305522185	0.989173014424307	0.999487522868033
TAF5L	648.078357912904	-0.184373060066334	0.173262569815483	-1.06412516138184	0.2872720038636	0.699389664951352
TAGLN2	2166.65089346429	1.02988826317446	0.458113157421883	2.24810889294329	0.0245692471577154	0.303645110706257
TAL1	73.5965587956512	0.13220495142818	0.583163797420043	0.226702946947433	0.820654735443927	0.979053312400239
TARBP1	243.21374082701	0.945200634038796	0.394567206103455	2.39553774215834	0.0165960055420818	0.269649628508526
TARDBP	4104.22574783885	0.183336263572225	0.186037345208532	0.985480970859484	0.324387874029342	0.729841992274677
TARS2	1071.1914756029	-0.208364595830177	0.1771335818099	-1.17631334330378	0.239469685655472	0.655696032046823
TAS1R1	3.26455461270916	0.57777676165692	1.17582872180542	0.491378336778316	0.623158883230327	0.914468311098263
TAS1R2	0.120380831706793	-0.299976392989913	5.30251045095813	-0.0565725227256666	0.954885723167735	0.995861503243045
TAS1R3	29.2985110781614	1.00556676991626	0.498322933384495	2.01790185148951	0.0436014841964832	0.365871041746654
TATDN3	808.857798784759	-0.364676620900508	0.210277658078826	-1.73426232835351	0.0828715483793365	0.457598877253843
TBCE	474.563577168575	-0.387349609915533	0.232411444823442	-1.66665462714108	0.095583099884778	0.4799284026672
TBX15	29.7194233525907	0.111630702688718	0.619982711870216	0.180054541120957	0.8571097501942	0.984314531163648
TBX19	34.4201542467519	1.65840471771944	0.750352461515955	2.21016762491713	0.0270935309634135	0.314899022667664
TCEA3	149.535065383021	0.118781699030569	0.426621058481646	0.278424369048532	0.780686614978326	0.966287079503473
TCEANC2	331.537101618901	0.118004308681135	0.194145907666766	0.607812495763129	0.543311840673099	0.875217155867435
TCEB3	1011.88274806944	0.0948703319706437	0.0995784025394233	0.952719962876331	0.340731975977079	0.745598969485063
TCHH	77.503240957868	-0.593424808897044	0.48525746615649	-1.22290711691115	0.221364780202564	0.637773342355444
TCTEX1D1	124.455214961466	-0.0721183204114872	0.338772468423628	-0.212881290935675	0.831419555581078	0.980468129515473
TCTEX1D4	1.51209551960521	0.454295875776895	1.87544553098776	0.242233575046898	0.808599180465407	0.974739165180114
TDRD10	15.0397803582598	0.662870556346398	0.630054819808449	1.05208393858161	0.292761040404373	0.70479497623621
TDRD5	43.4939872140236	-0.310827038922972	0.544788697849943	-0.570546048678467	0.568307398975302	0.88824845055479
TDRKH	814.125725116529	-0.394537880574427	0.259716355724859	-1.51911064466189	0.12873464778767	0.529556736306426
TEDDM1	0.11407425887141	1.36320071736189	5.30097019953207	0.257160607596365	0.797054792161834	0.970919958473459
TEKT2	21.7665163864545	0.124244397308654	0.417717217303712	0.297436620186806	0.766133189146781	0.963359725680074
TESK2	242.761530054801	0.00880134469794347	0.261584222277387	0.033646313303294	0.973159190481774	0.997555640071901
TFAP2E	79.4217610064436	1.78072641919019	0.468371458298749	3.80195331640886	0.0001435597815249	0.025321598710445
TFB2M	258.556304811619	-0.200816785275609	0.261602528903258	-0.767640840925785	0.442700591638217	0.814621039937348
TGFB2	1383.59112480005	-0.0808685577084776	0.370863943869716	-0.218054515800777	0.827386635762293	0.980155626365527
TGFBR3	741.53253741552	0.43914186307458	0.436428111538857	1.00621809517759	0.314310669539521	0.722814297892987
THAP3	736.886963324871	0.236030438941915	0.155554445098882	1.51734936788131	0.129178500113933	0.52993592270594
THBS3	367.821822412953	0.672426435005369	0.32119557896399	2.09351086703705	0.036303575017741	0.3465276550403
THEM4	527.306545362765	-0.0530887879024669	0.191353280603939	-0.277438608498956	0.781443339385965	0.966287079503473
THEM5	248.934643390773	-0.130541318879031	0.390191950580766	-0.334556668031546	0.737959536831596	0.955626035335676
THRAP3	3412.61142633943	-0.131027831418071	0.15333222094414	-0.854535534744557	0.392808329087347	0.780063041981046
TIE1	593.916490351787	0.240099928320568	0.416049033176679	0.57709526804406	0.563875100749572	0.885557058338288
TIMM17A	2586.19850662824	-0.331069629334749	0.235588321304931	-1.40528879997507	0.159935417454999	0.57483834898616
TINAGL1	555.338093265282	1.14876090232847	0.475813130583858	2.41431105719771	0.0157649971146182	0.264470199972503
TIPRL	2118.53497783122	-0.195285785207734	0.153116072284389	-1.27541010093977	0.20216412532469	0.62045530725691
TLR5	42.224810521157	0.924077538410481	0.62714291563379	1.47347201949433	0.140623803195829	0.549128729902516
TM2D1	895.861568621616	-0.333705855225859	0.165631741388135	-2.01474579950147	0.0439312907198213	0.366017357890492
TMCC2	7239.82822556331	0.0476199003240181	0.21403380400814	0.222487753954076	0.823934205320473	0.979748062944361
TMCO1	1848.93813761941	-0.0839938941031663	0.149931710984156	-0.560214337259462	0.575333248833418	0.892227348439307
TMCO2	0.472072156109087	0.494964027128836	4.60368689378599	0.107514702573916	0.914380661963315	0.99377828884592
TMCO4	137.345451273606	-0.0188613639203098	0.344728774997253	-0.0547136336978545	0.956366607513346	0.995861503243045
TMED5	1541.1081663432	0.149871427647332	0.241449176467299	0.620716251097381	0.534786334919932	0.870494173654677
TMEM125	529.894629575261	0.388575706932575	0.402577094082468	0.965220606547911	0.334434327807866	0.740283091260283
TMEM167B	2652.48881415179	0.0359677164836929	0.139778881324767	0.257318674629569	0.796932777436887	0.970919958473459
TMEM183A	595.123642611702	-0.708955585148554	0.400135631510347	-1.77178818710181	0.0764297242059135	0.445688867263522
TMEM200B	73.9248456783086	-1.06639196928875	0.43485444668981	-2.45229634284831	0.0141947706216173	0.254568480676363
TMEM201	1275.29515614405	-0.000559819436648726	0.213682920412269	-0.0026198604716214	0.997909656169474	0.99966445167346
TMEM206	742.998844174741	0.194004869396384	0.297976826424154	0.65107368154941	0.514998924769516	0.859467692112932
TMEM222	2946.09135239512	0.0971116578332986	0.276105716886545	0.351719112984548	0.725048925238921	0.951611810570504
TMEM234	172.216810559878	0.433105391898616	0.275236098082442	1.57357772078606	0.115585107255974	0.510134293850433
TMEM240	836.077191231317	-0.0955674651410396	0.194892336713934	-0.490360302269427	0.623878962545136	0.914697080093537
TMEM39B	510.94894384822	0.166129827365205	0.202879422353362	0.818859919050097	0.412866339968518	0.794394140289171
TMEM48	516.891351364637	-0.23881574553726	0.194542608722282	-1.22757552757082	0.219606353241001	0.63511049940033
TMEM50A	3438.33391980352	-0.0996534438089823	0.155246329329575	-0.641905314214717	0.520934663553644	0.862560182205135
TMEM51	184.522542096171	0.812846991063016	0.375924638603444	2.16226048412983	0.0305981037669117	0.327173128961549
TMEM52	39.6857524358073	-0.10707037254451	0.678809113901567	-0.157732667920596	0.874667457435522	0.987203549523141
TMEM53	367.103177119242	0.0298201686326669	0.178525979631281	0.167035457216121	0.867342150004822	0.986545170582098
TMEM54	1380.61338052848	0.203618300552533	0.318436182600483	0.639432048486765	0.522541905690752	0.863093820804865
TMEM56	2665.79291599512	-0.0813876040059651	0.209412149689335	-0.388647956322995	0.69753658621413	0.942110430900239
TMEM56-RWDD3	22.0824869244636	0.117846794690124	0.53750111332004	0.219249396456515	0.826455778600087	0.980155626365527
TMEM57	1464.97703501052	0.26049991513691	0.134325922418169	1.93931231178112	0.0524633206300531	0.388924990918252
TMEM59	6521.07518147182	-0.126115525220552	0.147483594642475	-0.855115618291495	0.392487144049142	0.780063041981046
TMEM61	20.6325010256357	-0.526464448413046	0.55484153291849	-0.948855514913999	0.342694102346052	0.746783718545887
TMEM63A	1162.28551944438	0.974355539214035	0.37980521044843	2.5654085631517	0.0103054379168107	0.224479372003185
TMEM69	647.173232557481	-0.511946968542484	0.185965096907946	-2.75291964489392	0.00590663919943119	0.17720546176305
TMEM79	205.049139454493	1.70013828143472	0.461357206396013	3.68508014584989	0.000228630684595046	0.0323899755439812
TMEM81	353.087306891819	0.544467816294535	0.247146653309611	2.20301512888567	0.0275936823432703	0.316865179286175
TMEM82	0.232739641824134	2.04257961206056	5.28273798984874	0.386651697658594	0.699014079717072	0.942570553117519
TMEM88B	384.988300162588	0.546193910803318	0.491856893800588	1.11047322440246	0.266795159921495	0.680941485306772
TMEM9	5890.86294544352	-0.0714211900151115	0.169727214699572	-0.420799870789913	0.673901226013743	0.933277617208884
TMOD4	4.81323599885167	0.972312779476409	0.904075037975027	1.0754779621548	0.282160793642524	0.694308975431881
TNFAIP8L2	43.2127108043977	-0.445968465721392	0.760863954582635	-0.586134305660496	0.557785264305686	0.881692574795888
TNFAIP8L2-SCNM1	1.4956474328194	-2.25116567037242	1.81350924858311	-1.24133123232278	0.214483411498842	0.631341746065524
TNFRSF14	488.933406675994	0.505769238048345	0.387542508573823	1.30506777155776	0.191869771755335	0.612192919818984
TNFRSF18	69.5434098612353	0.366627688890773	0.428622746721973	0.855362184332664	0.392350671740001	0.780063041981046
TNFRSF1B	409.129581496442	0.637836553280217	0.502402361643326	1.26957315884005	0.204236715461653	0.621186145349992
TNFRSF25	228.221913666053	1.75532600608361	0.600175903629071	2.92468590536493	0.00344804055325508	0.143343888686117
TNFRSF4	22.7580424412189	-0.832997965098869	0.675069622596449	-1.23394378478326	0.217223852444907	0.634397640381173
TNFRSF8	2.71628658546599	0.941011436109005	1.42059097422927	0.662408429435181	0.507709502904463	0.854532631619063
TNFRSF9	2.39650276620564	1.0691239488713	1.73330597366557	0.61681201421716	0.537358726578127	0.871981644296603
TNFSF18	4.43089031163491	-1.16110875945457	1.33474391098735	-0.869911261551041	0.384348900653291	0.775934694893972
TNFSF4	71.4668755320327	0.256042688913736	0.317037756939661	0.807609451269445	0.419315444204813	0.799590119803651
TNN	14.213772240315	-0.000225526279622027	0.790277194295476	-0.000285376170854938	0.999772302762344	0.999938441298826
TNNI1	0.737613555987413	0.263165292004489	3.36006033283231	0.0783215972144933	0.937572238138043	0.995861503243045
TNNT2	1032.36986247562	0.112538326395317	0.280376962245827	0.401382215906338	0.688138740795121	0.938029328575136
TNR	1893.7288568524	0.500657970609218	0.408961005463603	1.22421933612391	0.220869496746683	0.637048558133778
TOE1	229.874782331123	-0.144302118138369	0.178622893157593	-0.80785903524167	0.41917173573056	0.799590119803651
TOMM20	17522.3922565388	-0.488884494006449	0.224848908269681	-2.17428004329062	0.0296841102378752	0.324986612138329
TOMM40L	2059.06520424927	-0.0993602513743362	0.134125010594276	-0.740803306811269	0.458812709872533	0.824742764217702
TOP1P1	9.14832424092936	0.638848249164917	0.541223455515719	1.18037798002707	0.237849915859895	0.653578215119915
TOR1AIP1	1916.40166093488	-0.314849340962795	0.147099089657484	-2.1403894592136	0.0323233056691021	0.331817695064602
TOR1AIP2	2147.6959823837	0.0225992707936009	0.139433676435939	0.162078999645282	0.871243643381365	0.987203549523141
TOR3A	772.40459852524	-0.0199685680745978	0.140429708182854	-0.142196180088879	0.886925048979094	0.988618853902017
TP53BP2	3723.62387056898	-0.0608024603418174	0.420239595416845	-0.144685224821583	0.884959405283075	0.988035731591177
TP73	33.7649140291705	0.290328229633323	0.442269184692683	0.656451409417235	0.511533721896952	0.857514040199736
TP73-AS1	706.657615647246	0.254444236591775	0.151202740984359	1.68280174641871	0.0924134768512888	0.476594506457507
TPM3	9260.83601869363	-0.418640700689237	0.14684945199388	-2.85081554616005	0.00436072581188661	0.154816871735757
TPR	2073.31635531186	-0.335763907044641	0.18929561688155	-1.77375426106534	0.0761038067953885	0.445688867263522
TPRG1L	9792.77614244993	-0.154769233905111	0.150370421009577	-1.02925317935536	0.303360718584372	0.71332238685683
TRAF3IP3	25.9620404058509	-0.793097195300717	0.569131332536553	-1.393522285561	0.163461910745372	0.580747457272794
TRAF5	240.392572151123	0.0605394522402871	0.269411769967208	0.22470975283543	0.822205076969038	0.979251103726577
TRAPPC3	1929.55483280732	0.0695431049401313	0.127479224777989	0.545525006613775	0.585392486585079	0.896655602620905
TRIM11	827.067370657624	0.319456085594494	0.215506501676707	1.48235010595517	0.138247162479251	0.545759187200984
TRIM17	229.207989436786	0.447160262512447	0.261519245264872	1.70985604543005	0.0872924961542116	0.466847413575631
TRIM33	1801.79754562687	-0.25871610645367	0.137644616610877	-1.8795948059855	0.060163321689815	0.409283623719448
TRIM45	116.642022473683	0.595480968534181	0.255639755626248	2.32937544113753	0.0198391849375674	0.287023758176605
TRIM46	823.035036803816	0.230840584527143	0.189671968151703	1.21705166438993	0.223584559488655	0.639850953866141
TRIM58	163.737848055289	-0.271045146850135	0.263919755327835	-1.02699832573522	0.304421252457576	0.714095135606246
TRIM62	505.56021195658	0.344799386638151	0.188053469724827	1.83351781353828	0.0667256019284523	0.425547648794978
TRIM63	4.54432432143485	1.64537285524661	1.16374145388105	1.41386460863737	0.157401659085075	0.571428141168057
TRIM67	127.456551353306	0.114937441198335	0.314876394075363	0.365024001039678	0.715093490340152	0.947822170934541
TRIT1	265.903545808402	-0.0657199835597048	0.225012573905144	-0.292072493634999	0.770231197081855	0.964105754484166
TRMT1L	913.466459430568	0.0145098340244186	0.179057847391347	0.081034337426754	0.935414644971026	0.995861503243045
TRNAU1AP	355.991000611193	-0.122544383734014	0.1903442203722	-0.64380406977627	0.519702494363076	0.862303993160526
TRNP1	2942.70415031265	0.0281156699513775	0.143889940095308	0.195397050917907	0.845082125143588	0.983560973704316
TROVE2	597.009894973143	0.182096176659795	0.184250211515025	0.988309186526746	0.323001247698236	0.72898663659865
TSEN15	880.754267345831	-0.289955938816033	0.183344512004881	-1.58148141793474	0.113768004401916	0.507080422069482
TSHB	0.539828149200691	-2.46374495324328	3.36195196228104	-0.732831694469442	0.463661087776087	0.827650825096902
TSNAX	1663.68024579874	-0.685862790939095	0.27117791556504	-2.52919855036867	0.0114323333423042	0.232776555521834
TSNAX-DISC1	0.61521229643029	1.88538422887176	3.41796694238158	0.551609848970059	0.581215687113384	0.894877396330335
TSPAN1	46.7736025234855	0.601677205868604	0.48512990664621	1.24023936192288	0.214886873401168	0.632086005020654
TSPAN2	56.5061238065298	-0.859971805744792	0.456448311713435	-1.88405079759545	0.0595581046604831	0.407997308833387
TSSK3	41.2643377037068	1.85035563726055	0.499784812978479	3.70230465034204	0.000213649852886886	0.0312421823336901
TSTD1	376.087543416704	-0.230917698270655	0.282905043795177	-0.816237473792936	0.414364327862481	0.795444088858197
TTC13	345.228567096071	-0.177356841583684	0.253819516046441	-0.698751791612562	0.484707160849505	0.840370735471685
TTC22	9.34912428773254	0.179436856566302	0.658706139972251	0.272408052206498	0.78530828197069	0.967699871072197
TTC24	4.9259580623909	2.21609955181779	1.16074626334855	1.90920240003594	0.0562359868176802	0.400469938219003
TTC34	6.33798122805599	-0.761074218184458	0.927299080056319	-0.820742988484615	0.411792678746581	0.79366270628012
TTC39A	327.286530081796	-0.0266050076425766	0.328027274245502	-0.0811060839491806	0.935357587339117	0.995861503243045
TTC4	50.2463941426523	-0.472651358364447	0.391887443239811	-1.20608957117111	0.227782955539001	0.643130380579886
TTF2	105.831205737119	0.00195192189348063	0.269905245164398	0.00723187832934377	0.994229846232024	0.999661977481584
TTLL10	0.997631558402491	1.14253532248194	2.45284259500922	0.46580050623984	0.641358302700588	0.921875410212537
TTLL7	1438.37778324326	-0.148451407319745	0.45549724307826	-0.325910660438923	0.744491949831078	0.958467393388749
TUFT1	533.15567894856	0.225266348292661	0.191992320432359	1.17330916041522	0.240671850135408	0.65735228032674
TXLNA	1614.78235850948	0.395661030658185	0.193163875952694	2.04831793060045	0.0405288571847884	0.358012858439051
TXNDC12	1553.16727861816	-0.108403079154443	0.134400284656421	-0.806568821126853	0.419914942967003	0.799804965887732
TXNIP	3759.96921696338	0.264585020918681	0.722862618635741	0.366023936080734	0.714347214684617	0.947674639926083
TYW3	857.114310589376	0.109029231912492	0.249349487887775	0.437254685526215	0.66192665447438	0.928510593904052
UAP1	1124.70241878242	-0.292774037089932	0.197168238699025	-1.4848945196333	0.137571768017191	0.544720366080265
UBAP2L	4046.21181086682	-0.129657312939619	0.171035277716432	-0.758073507820911	0.448406978290537	0.817799565364013
UBE2J2	1688.50285538489	0.124810288461694	0.256759448864556	0.486098131981632	0.626897591302481	0.916396751606164
UBE2Q1	4274.4691297802	-0.107250199714712	0.084106858924656	-1.27516591495574	0.202250522852482	0.62045530725691
UBE2T	394.649793935836	-0.158283086733277	0.164138252092735	-0.964327843846237	0.33488158544867	0.740792217636426
UBE2U	0.268726993468244	-1.78142214393642	5.28523286415814	-0.337056510038971	0.736074301011524	0.954952003950058
UBE4B	2641.90827398854	-0.112217702449098	0.144129541164545	-0.778589188187208	0.436221749998376	0.8109235899576
UBIAD1	437.672103653859	-0.0410409764156717	0.168198697509143	-0.244002938330963	0.807228544231149	0.973974732468845
UBL4B	11.7545864505546	0.708466041130941	0.702314650131858	1.00875873940253	0.313090353496748	0.721197662697787
UBQLN4	5896.0123150215	0.146827308964957	0.13982838413507	1.05005367739304	0.293693434499224	0.704984870808564
UBR4	4078.69932249158	0.128335459384167	0.193121145124623	0.664533442473897	0.506348952075805	0.85320410450098
UBXN10	417.711507145774	-0.539255274831186	0.284626743492723	-1.8946050824805	0.0581447409568917	0.404872282556826
UBXN11	1267.3916445639	0.145290976201749	0.166779911818441	0.871153933454017	0.383670109004073	0.775672220789164
UCHL5	2390.2268345619	-0.494172456053172	0.264518943752638	-1.86819306414323	0.0617351652112798	0.412442185218234
UCK2	1063.27588343927	-0.137159167637302	0.187494671759322	-0.731536349008182	0.464451610654625	0.828045667183805
UFC1	2712.45005973504	-0.110816351379846	0.146460290445616	-0.756630695205363	0.449271146295701	0.818283158277973
UHMK1	7075.22899221736	-0.324477039154822	0.207659368151571	-1.56254467131955	0.118159730870713	0.512888148664724
UOX	18.8243987621857	0.536924479696275	0.694972520154758	0.772583755652254	0.439768761232248	0.813349780124809
UQCRH	6745.3392493186	-0.200771339397331	0.158302772928694	-1.26827430551559	0.204700009566141	0.621186145349992
UQCRHL	214.011540879518	-0.775555391252404	0.36500899929692	-2.12475690392916	0.0336069025520279	0.337537915113091
URB2	293.533006869199	-0.326594776245591	0.190607805066332	-1.71343862929399	0.0866318747296759	0.466008020964508
UROD	3018.56639413869	-0.196468502583554	0.116535178093476	-1.68591583930099	0.0918120106775168	0.476235133644043
USF1	1930.19170609025	0.249196072867166	0.0978705404939088	2.54618061379435	0.0108908822311114	0.228061514438621
USH2A	15.5344962165146	1.0117124400725	0.568006153281974	1.78116457757854	0.0748855685583362	0.444447999322177
USP1	1141.07853381621	-0.206409581978646	0.134719550447678	-1.53214274611769	0.125487213316635	0.524999966049707
USP21	1191.12251794561	0.449842086764888	0.230722043509975	1.94971438325285	0.0512101710167924	0.385297206120382
USP24	1655.86146079158	-0.157942679244986	0.158437269654763	-0.99687832029134	0.318823576037415	0.726032142929486
[truncated: 18,912 more rows]
