# Supplementary material for: Integrative analysis reveals generalizable human neurodegenerative disease-associated glial states
Source: bioRxiv. 2025 Sep 25:2025.09.25.678630. Preprint. [Version 1] doi: 10.1101/2025.09.25.678630 (PMC12485690; doi:10.1101/2025.09.25.678630)
Supplement: Supplement 10 [file media-10.zip › DAM_replication_DESeq_results/Prudencio_2015_FC_sALS.csv]

	baseMean	log2FoldChange	lfcSE	stat	pvalue	padj
AADACL3	0.0323608518424262	0.349549883587578	4.45351823862668	0.0784884814338085	0.937439492441006	0.999894521019812
AADACL4	0.102898602365527	0.343466315956897	4.45384455100697	0.0771168171729844	0.938530614670366	0.999894521019812
ABCA4	20.8245798292543	0.322914486199672	0.394502159516882	0.81853667568036	0.413050808834477	0.999894521019812
ABCB10	394.61940027553	0.124915060235527	0.18525667684284	0.674281015747123	0.500132671173737	0.999894521019812
ABCD3	1643.18489456874	-0.107897579140353	0.136457670572809	-0.790703656946735	0.429116941582915	0.999894521019812
ABL2	1675.94886811364	0.219388296405024	0.154594225656273	1.4191234858462	0.155863017930507	0.999894521019812
ACADM	1803.53688158677	-0.0687802707495077	0.119997178789741	-0.573182398479757	0.566521200835664	0.999894521019812
ACAP3	5111.57276404097	-0.175382515464608	0.186408309567408	-0.940851380883251	0.346781025917897	0.999894521019812
ACBD3	1288.25814996392	-0.00949812802636664	0.191678332821279	-0.0495524344695897	0.960479051825591	0.999894521019812
ACBD6	848.547066660439	-0.26235428987005	0.159768934564804	-1.64208574454526	0.100572235556621	0.999894521019812
ACOT11	145.195533311645	-0.408389292045934	0.363313881345123	-1.12406740566566	0.260984431518098	0.999894521019812
ACOT7	8045.23347229757	-0.143202671845615	0.178917257008936	-0.80038490551229	0.423487823752496	0.999894521019812
ACP6	133.364151253045	-0.294954604041541	0.296713270692407	-0.994072841276153	0.320187406319047	0.999894521019812
ACTA1	61.1095457888034	-0.440306139582145	0.297898222068766	-1.47804218677245	0.13939648683357	0.999894521019812
ACTL8	8.55243782736887	0.29260691760028	0.573758458349791	0.509982752048411	0.610063545482913	0.999894521019812
ACTN2	2364.74786687925	-0.0234666888893206	0.184937493419888	-0.126889839671619	0.899027588404147	0.999894521019812
ACTRT2	0.106848887540636	0.470186846602664	4.45401103615335	0.105564814003859	0.915927643069111	0.999894521019812
ADAM15	1820.76936210001	0.14285550899944	0.24669280708344	0.57908258732133	0.562533448646392	0.999894521019812
ADAMTS4	1121.63825683408	0.495979361894754	0.377748833979633	1.31298714193118	0.189187280930618	0.999894521019812
ADAMTSL4	62.993508377948	0.0565412237621155	0.518178950269746	0.1091152462536	0.913111082332454	0.999894521019812
ADAR	11171.469480697	0.0368904188677422	0.138980159156397	0.265436585277103	0.790673155636435	0.999894521019812
ADC	1219.27837442961	-0.0144036657436863	0.137282655447137	-0.10491977807956	0.916439464947944	0.999894521019812
ADCK3	1861.34927716455	0.110182087782472	0.111242521744815	0.990467368541183	0.321945731147434	0.999894521019812
ADCY10	17.0075050835045	-0.124167849021311	0.670373480152914	-0.185221898982323	0.853054993363026	0.999894521019812
ADIPOR1	2750.56113731979	-0.0821313995307855	0.102467105086924	-0.80153918139009	0.422819570641366	0.999894521019812
ADORA1	4794.9515908066	0.014862150775183	0.150160244302386	0.098975270346885	0.921157905080365	0.999894521019812
ADORA3	234.521097475902	0.262499831315887	0.530477340478779	0.494837029379934	0.62071516356034	0.999894521019812
ADPRHL2	1132.28061165611	-0.257800783988401	0.138403256131899	-1.86267860448829	0.0625074978319454	0.999894521019812
ADSS	2065.14766847966	0.0146797054171599	0.205389505865766	0.0714725192763933	0.943021695051013	0.999894521019812
AGBL4	510.507953468903	0.167215021347143	0.260474522023869	0.641963060524668	0.520897167775372	0.999894521019812
AGL	1005.01470509739	0.0280406662267604	0.210464686948983	0.133232166560833	0.89400977237173	0.999894521019812
AGMAT	229.911814259897	-0.304221802625258	0.239905175950134	-1.26809186763229	0.204765145360019	0.999894521019812
AGRN	3861.71517636684	-0.136390707305808	0.213244166198985	-0.639598774198294	0.522433479607314	0.999894521019812
AGT	10515.2449163468	-0.467890603177127	0.362226126346687	-1.29170860174042	0.196458077477457	0.999894521019812
AGTRAP	448.201204747748	-0.0817315953801952	0.448985045340274	-0.182036342253344	0.855554205364396	0.999894521019812
AHCTF1	1291.15069826093	0.0298580299885389	0.160437330744767	0.186104006155767	0.852363200340461	0.999894521019812
AHCYL1	18583.124226731	-0.13082700972971	0.259863822344701	-0.503444490846334	0.614651797995132	0.999894521019812
AHDC1	3454.93207091374	0.0755505131237565	0.179499848710957	0.420894578275736	0.673832064434258	0.999894521019812
AIDA	3125.87119588701	-0.149941258703803	0.142963403916856	-1.04880867827549	0.294266182514167	0.999894521019812
AIM1L	1.16747454089532	0.978917452640365	2.40222127612185	0.407505113026362	0.683637039584819	0.999894521019812
AIM2	4.89425702559232	0.595456581140573	0.824381984195759	0.722306640072298	0.470105971380205	0.999894521019812
AJAP1	629.983503202434	0.252229589076054	0.164118264795185	1.5368770160398	0.124323428866133	0.999894521019812
AK2	1404.60966451563	0.0153448464808969	0.179518998623684	0.0854775628125214	0.931881732459661	0.999894521019812
AK4	3348.25227085662	-0.148247828419494	0.242697442196459	-0.610833913525509	0.541309539304532	0.999894521019812
AK5	15027.1894757173	0.0173877016058312	0.179468282831148	0.0968845376549924	0.922818088199052	0.999894521019812
AKIRIN1	2693.24103311279	0.102931318632832	0.148321675891839	0.693973541047992	0.487698802143808	0.999894521019812
AKNAD1	11.7391054488604	-0.540601015681453	0.351732520915418	-1.53696625570614	0.124301572981145	0.999894521019812
AKR1A1	1655.71586271234	-0.112969255619027	0.139480917337256	-0.809926244934815	0.417982566832868	0.999894521019812
AKR7A2	1531.84862526584	0.0304834901131323	0.139851221979261	0.21797085275131	0.827451821539093	0.999894521019812
AKR7A2P1	2.34606015591289	-1.38743191384462	1.52546786079562	-0.909512386003985	0.363079722795418	0.999894521019812
AKR7A3	67.8465513495925	-0.0804070521595439	0.345861199773514	-0.232483586514469	0.816162434084478	0.999894521019812
AKR7L	26.6507140003569	-0.642361168461745	0.427266810364987	-1.5034192988522	0.132730953049055	0.999894521019812
AKT3	6226.01626959384	0.0837414350141512	0.228685068591564	0.366186719272498	0.714225751489691	0.999894521019812
ALDH4A1	6458.07862657388	-0.144266007373883	0.40920894223131	-0.352548521025072	0.724426936646844	0.999894521019812
ALDH9A1	2889.36580786161	-0.216577775509328	0.203301512803065	-1.06530331488051	0.286738693201103	0.999894521019812
ALG14	275.264699552948	-0.258335232956134	0.148609263506527	-1.73835215154531	0.0821487822809156	0.999894521019812
ALG6	164.713756881246	0.310190004886235	0.186013550912752	1.6675667087917	0.0954017715785743	0.999894521019812
ALPL	958.919004827513	0.130110413023288	0.331736976404623	0.392209558408076	0.694903382203727	0.999894521019812
ALX3	95.4692038284104	0.057647446116968	0.245850924799462	0.234481306767466	0.814611343757187	0.999894521019812
AMIGO1	1068.540027897	0.641261014608992	0.349304951843649	1.8358199940321	0.0663842833904834	0.999894521019812
AMPD1	0.0839622696023402	0.665937872310711	4.45401103615335	0.149514194487906	0.881147909676484	0.999894521019812
AMPD2	5687.51979130558	0.0736308900738485	0.113005484316296	0.651569174003627	0.514679139107442	0.999894521019812
AMY2A	3.89205283314337	0.289737801619615	1.20738464115379	0.23997141568965	0.810352416187663	0.999894521019812
AMY2B	94.7567594563516	-0.037178031481211	0.428065568807293	-0.0868512540842728	0.93078974663935	0.999894521019812
ANGEL2	1580.37194146381	0.130869467991035	0.207159200270648	0.631733796133878	0.527560840320072	0.999894521019812
ANGPTL1	61.5612281013582	-0.137080068279771	0.446220233985713	-0.307202717042545	0.758689077560461	0.999894521019812
ANGPTL3	0.49408811890214	-6.79436970167454	2.90201655861757	-2.34125807500946	0.0192188770525325	0.904517569006606
ANGPTL7	17.8278929298607	3.18592369069279	0.59956436667161	5.31373088160486	1.07403202456032e-07	0.000134696251550741
ANKRD13C	1251.73724543219	0.036182611290396	0.172923510363262	0.209240555054584	0.834260454689128	0.999894521019812
ANKRD34A	2168.23309317014	-0.141607968861066	0.161261828199466	-0.878124540954041	0.379876136386559	0.999894521019812
ANKRD35	726.555821122676	-0.0525835441783334	0.234446131466458	-0.224288384924179	0.822532913490803	0.999894521019812
ANKRD36BP1	95.0938333335437	0.192008090432266	0.340116610532752	0.564536057593625	0.572389367970157	0.999894521019812
ANKRD45	181.463627574599	0.0287760867663898	0.295646585471128	0.0973327215010231	0.922462171356604	0.999894521019812
ANKRD65	1375.14246411392	-0.1422171710408	0.292819914074773	-0.485681349542653	0.627193108956613	0.999894521019812
ANP32E	2727.7489954657	-0.160480116583283	0.205227589803706	-0.781961707666972	0.434237078001137	0.999894521019812
ANXA9	370.778683493741	0.362864288765369	0.336842555599142	1.07725191705645	0.281367736984135	0.999894521019812
AP4B1	530.072142531083	-0.023927471778684	0.150740426870153	-0.158732944277085	0.873879281452574	0.999894521019812
APH1A	2827.33233348915	-0.198768921183034	0.204562657884127	-0.971677447091175	0.331211039993923	0.999894521019812
APITD1	116.081203960648	-0.446067892875066	0.211069964796962	-2.11336507922461	0.0345695324573245	0.952819754005604
APITD1-CORT	16.0158736451788	-0.711012998311416	0.482410583128377	-1.47387520750598	0.140515194152163	0.999894521019812
APOA1BP	2741.96955351911	-0.317604693753195	0.127699766467336	-2.48712039606145	0.0128781808217279	0.851611422791821
APOA2	0.908265040407767	0.695933283150379	2.34190605949298	0.297165328356957	0.766340290813093	0.999894521019812
APOBEC4	0.686015023164888	-16.4897682237495	4.14400673371792	-3.97918470778044	6.91520013159215e-05	0.0294864133611089
AQP10	0.682024517458746	1.45543421831308	3.08161773774461	0.472295509104347	0.636715875417762	0.999894521019812
ARF1	20055.4297199474	-0.217771529588083	0.139401848694926	-1.56218537721594	0.118244324393746	0.999894521019812
ARHGAP29	854.157420845003	0.204501153400282	0.21374691966457	0.956744329795271	0.338696317254126	0.999894521019812
ARHGAP30	128.025792627192	0.615940476648105	0.453955760320863	1.35682930031056	0.17483545524221	0.999894521019812
ARHGEF10L	1797.44395893515	-0.149778941440486	0.116519026506722	-1.28544621364344	0.19863640078575	0.999894521019812
ARHGEF11	6040.75679271847	0.0208708437625698	0.183361912258336	0.113823222639417	0.909377929224539	0.999894521019812
ARHGEF16	61.0648248613592	0.151553757366782	0.368710500513719	0.411037269499038	0.681045206594181	0.999894521019812
ARHGEF19	35.4291601670884	0.260803347506584	0.485001376289792	0.537737334895215	0.590758400094071	0.999894521019812
ARHGEF2	5441.26746414093	-0.0132016705596395	0.125182375297534	-0.105459498817319	0.916011205988166	0.999894521019812
ARID1A	2612.56517566137	0.217061567514882	0.110430708232727	1.96559064945446	0.0493459150864984	0.983972872011699
ARID4B	1454.67173796794	0.0369054454987539	0.116731802432854	0.316155878086288	0.751884195540034	0.999894521019812
ARL8A	6016.39756905714	-0.153140749042261	0.176067864916824	-0.869782507526892	0.384419272666221	0.999894521019812
ARNT	1003.78948651745	0.0413626671901563	0.115998528199439	0.356579241411068	0.721406820172238	0.999894521019812
ARPC5	2935.6950618509	0.041596370533129	0.108782064608473	0.382382616866502	0.702177582252393	0.999894521019812
ARTN	25.1197852949155	-0.177582661462809	0.38215990569718	-0.464681560821621	0.642159514977378	0.999894521019812
ARV1	831.847662076459	-0.145843199119968	0.147112149112399	-0.9913742678624	0.321502860358462	0.999894521019812
ASAP3	1193.88847756063	0.00403507630331674	0.272233702696642	0.0148221041823508	0.98817410493043	0.999894521019812
ASB17	0.129320596113628	-7.81897000899934	4.44956985837131	-1.75724176895187	0.078876608540864	0.999894521019812
ASH1L	5604.75251470922	0.174204487974368	0.191868319280731	0.907937738900406	0.363911117348026	0.999894521019812
ASPM	17.6252642417084	0.558980442625591	0.622739233421014	0.897615587113141	0.36939052618829	0.999894521019812
ASTN1	6220.89279233613	0.196707228457173	0.217566130167532	0.904126153761632	0.365928511681052	0.999894521019812
ATAD3A	719.140150754336	-0.188243350883666	0.216990139126465	-0.867520301343993	0.385656993298217	0.999894521019812
ATAD3B	182.629394185495	0.0134341851969418	0.345768754985806	0.0388530918517879	0.969007515584755	0.999894521019812
ATAD3C	143.782039039913	-0.506346993910055	0.394004764953024	-1.28512911251321	0.198747169814072	0.999894521019812
ATF3	375.567964400583	0.399378118359916	0.399568375054352	0.999523844462389	0.317540994124345	0.999894521019812
ATF6	1430.60097191557	0.276040059205085	0.201824089704498	1.3677260212557	0.171397851706383	0.999894521019812
ATG4C	715.72046765795	0.0959944603184411	0.159209111769272	0.602945768942909	0.546544766886389	0.999894521019812
ATP13A2	10455.8137861156	-0.0637866066758428	0.145481143376624	-0.438452745114266	0.661058118350655	0.999894521019812
ATP1A1	45347.4324231204	0.0286160241340705	0.310492766342936	0.0921632554314143	0.926568331670585	0.999894521019812
ATP1A1OS	55.8779193480055	0.226790564476665	0.311158274463931	0.728859179038011	0.466087807211837	0.999894521019812
ATP1A2	37018.5942318746	0.150225224939895	0.368214622865938	0.407982778550839	0.683286318308049	0.999894521019812
ATP1A4	26.197849063036	0.0806492855685412	0.558394371437038	0.144430692166522	0.885160382043469	0.999894521019812
ATP1B1	46814.6728798926	-0.122367941154067	0.209090029009189	-0.585240442760134	0.558386054742824	0.999894521019812
ATP2B4	7875.56594798025	0.139488320875372	0.170922436224566	0.816091345036213	0.414447893684075	0.999894521019812
ATP5F1	5792.98241313953	-0.126576976635884	0.131774901154077	-0.960554517797624	0.336776206686163	0.999894521019812
ATP6V0B	7854.84375702368	-0.227439209878891	0.124233133232492	-1.83074518013852	0.0671385861239966	0.999894521019812
ATP6V1G3	0.0853842653256393	0.392666721796453	4.45394185099066	0.0881616183895877	0.929748222579733	0.999894521019812
ATP8B2	1252.46102052803	0.0186468931584656	0.144995928638387	0.128602874119108	0.89767189197815	0.999894521019812
ATPAF1	3471.03532619331	-0.214167914725383	0.12647461196141	-1.69336684575661	0.0903856615486818	0.999894521019812
ATPAF1-AS1	1.93129385262782	-0.832486357005189	1.77015939113159	-0.470288924927272	0.638148608980677	0.999894521019812
ATPIF1	4292.08010291495	-0.306771255579756	0.120649736520151	-2.54265997115144	0.0110012229455857	0.819037948981198
ATXN7L2	281.902014105586	-0.123817640053274	0.218377068879484	-0.566990118003669	0.570720895525655	0.999894521019812
AURKAIP1	4209.84422885735	-0.338180038099718	0.177800874705632	-1.90201560402675	0.0571691146556591	0.99148980608876
AURKAPS1	5.55280755528413	-1.75661248490784	0.929884013877348	-1.88906622620952	0.0588829552715646	0.999894521019812
AVPR1B	2.13090774379125	1.28206762403703	1.37541759398707	0.932129725286238	0.351269487726629	0.999894521019812
AXDND1	2.16304552419644	-0.331857581743273	1.33420967151876	-0.248729707801857	0.803569867356501	0.999894521019812
B3GALNT2	315.285674892347	0.058352597582091	0.184883474801322	0.315618243570971	0.752292288629428	0.999894521019812
B3GALT2	1596.6584092715	0.0235770900456305	0.291474146488656	0.0808891297209719	0.935530124862665	0.999894521019812
B3GALT6	1016.30501990938	-0.50265075122581	0.232685150089471	-2.16021843694165	0.0307557635420762	0.93406392979639
B4GALT2	4182.83060498127	-0.301671760191484	0.232491688319838	-1.29755933371896	0.194438803894397	0.999894521019812
B4GALT3	1336.74991024206	0.103147769925708	0.141169249857483	0.730667408304854	0.4649823274525	0.999894521019812
BAI2	16410.194844483	-0.210578640299707	0.142274987971092	-1.48008194063242	0.138851380446211	0.999894521019812
BARHL2	2.6315286709874	1.33595511579036	1.21057709268017	1.10356880521555	0.269780229333281	0.999894521019812
BATF3	137.799051079689	0.129687814342965	0.28742120968373	0.451211705933846	0.651836973628444	0.999894521019812
BCAN	8193.79939793983	-0.121393862125611	0.27437720410515	-0.44243421213334	0.658175026622128	0.999894521019812
BCAR3	635.429852121087	-0.192434957003779	0.303448398839229	-0.634160396759033	0.525976150255883	0.999894521019812
BCAS2	1843.6753522161	-0.0868611087405414	0.154670736041032	-0.561587220464887	0.574397289443615	0.999894521019812
BCL10	316.769945355336	-0.19060766239182	0.283454412671773	-0.672445563980458	0.501300084134692	0.999894521019812
BCL2L15	11.3881272864936	-0.403874293479024	0.508394430837657	-0.794411325107515	0.426956013284853	0.999894521019812
BCL9	1190.92033035493	0.266137494665153	0.125686267725076	2.11747472084459	0.03421957852544	0.952819754005604
BEND5	784.926518813039	-0.490541695192429	0.158587137467155	-3.09319975772956	0.00198010802110382	0.417979237722113
BEST4	34.7732077973937	-0.202479367930045	0.347857861756021	-0.582075008763377	0.560516157820089	0.999894521019812
BGLAP	20.7904252997503	-0.779991227757522	0.554369279407445	-1.40698854848386	0.159430784490273	0.999894521019812
BLZF1	343.650352359459	0.171990655680076	0.29162992118177	0.589756548241413	0.555353877713638	0.999894521019812
BMP8A	513.934038334525	-0.176692575280606	0.224102214837013	-0.788446358770319	0.430435663234833	0.999894521019812
BMP8B	100.945523586117	0.684376225643574	0.292116898396157	2.34281628143077	0.0191388046915694	0.902741849611194
BNIPL	19.5342752183222	-0.0910630787728046	0.609249762354662	-0.149467565520024	0.881184700809373	0.999894521019812
BOLA1	429.299027604503	-0.336504857622177	0.159643117944706	-2.10785696216939	0.035043363915822	0.952819754005604
BPNT1	804.68616644988	0.0951227658370909	0.0948063387847553	1.00333761493579	0.315697993124413	0.999894521019812
BRDT	23.0939195026378	-0.910834831924808	0.502461250197221	-1.81274641888762	0.0698709414733956	0.999894521019812
BROX	341.698611308138	0.438327279062134	0.358646168004883	1.22217192923184	0.221642616762912	0.999894521019812
BRP44	4427.36652033493	-0.0460350441492177	0.158776565808674	-0.289936011115708	0.771865191417628	0.999894521019812
BSDC1	5044.99810605036	0.104416811846386	0.125505846915274	0.831967708379959	0.405427171759378	0.999894521019812
BSND	1.40776151072061	-0.0848326992725537	1.40556884511579	-0.0603547094596889	0.951873129475233	0.999894521019812
BTBD19	20.2704951069663	0.573153943980856	0.449702902502256	1.27451688835382	0.202480291302691	0.999894521019812
BTBD8	35.2902793175245	0.30350758426453	0.421015494463289	0.720894095955878	0.470974675650814	0.999894521019812
BTF3L4	2815.06086793753	0.0178704363532943	0.190123861028169	0.0939936536984521	0.925114198033209	0.999894521019812
BTG2	1427.00805725916	0.434688444729291	0.325072949893262	1.33720275671052	0.181156462323287	0.999894521019812
C1QA	1118.38719497442	-0.348134807317091	0.81401638194977	-0.427675431400068	0.668887439487148	0.999894521019812
C1QB	1434.0612300002	0.0547241806812214	0.873475570811054	0.0626510717757201	0.950044359868195	0.999894521019812
C1QC	1017.49033972042	0.0116887264197999	0.833707411204491	0.0140201781376906	0.988813882792689	0.999894521019812
C1orf100	3.08976862337961	-0.541959772797676	0.985227103459755	-0.55008613840861	0.582260293700437	0.999894521019812
C1orf101	25.9621285799931	0.10462265991403	0.335236441314408	0.312086178649973	0.754975030176333	0.999894521019812
C1orf105	0.615243510553436	0.301695443770482	3.68372547391103	0.0818995459643117	0.934726595495924	0.999894521019812
C1orf106	82.6140634711492	0.0492887700981637	0.420283818589066	0.117274964959705	0.906642163183075	0.999894521019812
C1orf109	607.570640294818	-0.0919464206420252	0.144591327488553	-0.635905501658143	0.524838016555117	0.999894521019812
C1orf110	11.1061530385118	-0.473153870970371	0.639981574069646	-0.739324208916802	0.459710152392248	0.999894521019812
C1orf111	2.73482631823565	0.395228923892599	1.18145540510858	0.334527162162567	0.737981797885565	0.999894521019812
C1orf112	66.4530087304696	0.321685018968416	0.276566959386086	1.16313611605118	0.244774280896847	0.999894521019812
C1orf114	422.328333905876	-0.106889224323316	0.162666061838026	-0.657108330499515	0.511111262799514	0.999894521019812
C1orf115	9284.53908724023	-0.0893887799235447	0.188605432449705	-0.473945945047906	0.63553845446964	0.999894521019812
C1orf116	7.88458105493854	-0.432918543114854	0.775129663056107	-0.558511128845185	0.576495407279631	0.999894521019812
C1orf122	2651.1960742088	-0.227066882388672	0.218816323685679	-1.03770540773203	0.299407226561745	0.999894521019812
C1orf123	1227.55571702164	-0.0126791698969628	0.127778680221997	-0.0992275853447115	0.920957572998979	0.999894521019812
C1orf124	175.80788567312	-0.0491150195748886	0.176580381900899	-0.27814539217869	0.78090075203924	0.999894521019812
C1orf126	49.9208128172224	0.330538797370457	0.273566008974126	1.20825974911861	0.226947365713218	0.999894521019812
C1orf127	4.25485864036416	0.388918592667878	0.910964504016415	0.426930567495383	0.669429900504386	0.999894521019812
C1orf129	0.414245717003524	-2.49687724224046	4.42247913979271	-0.56458768109814	0.572354246217309	0.999894521019812
C1orf130	15.5077828106245	1.00243043529289	0.812288209361866	1.23408221828113	0.217172268800454	0.999894521019812
C1orf131	147.868486080343	-0.0185360889728194	0.28288199032129	-0.0655258715896568	0.9477553080464	0.999894521019812
C1orf133	82.6609371170825	-0.414287679093846	0.35258082764452	-1.1750147671431	0.23998880788807	0.999894521019812
C1orf135	89.9705504924691	-0.393153505105603	0.250688428139831	-1.56829538572202	0.116812212301406	0.999894521019812
C1orf140	0.493324769729882	-0.959120780021567	3.86678225156089	-0.248041062988329	0.804102635649304	0.999894521019812
C1orf141	9.73357173117501	-0.463483604150495	0.703567933058935	-0.658761695029769	0.510048808442016	0.999894521019812
C1orf144	2802.17290168999	-0.202290659701327	0.272356092828465	-0.742743287291663	0.457637116901982	0.999894521019812
C1orf146	7.83631698409118	-0.300364739687047	0.586625990143015	-0.512020852696656	0.608636415506779	0.999894521019812
C1orf150	2.8294803083088	-1.64616967029761	1.28990223384296	-1.27619723968788	0.201885804166039	0.999894521019812
C1orf151-NBL1	9.16890720929036	-0.715969625089784	0.682799359418539	-1.04857981369445	0.294371550549102	0.999894521019812
C1orf158	0.6023567223088	17.1390782529509	3.67503012294467	4.66365653602261	3.10639687542918e-06	0.00194789357012206
C1orf159	457.610111888059	-0.0922678807544201	0.265712788377527	-0.347246669299654	0.728406012512021	0.999894521019812
C1orf162	80.9979284732729	0.359636174941782	0.600705081863143	0.598690082371763	0.549379571968113	0.999894521019812
C1orf168	8.75116762019841	0.707658676379114	0.530905697938565	1.33292725831886	0.182555676301152	0.999894521019812
C1orf170	11.059661291268	-0.523101341888767	0.819838905641005	-0.638053815559986	0.523438649133083	0.999894521019812
C1orf172	59.8300714848669	-0.348663552850055	0.52861973221239	-0.659573473337481	0.509527581798954	0.999894521019812
C1orf173	2935.23788478797	0.0771292032330039	0.22667623007414	0.340261540470197	0.73365957727441	0.999894521019812
C1orf174	546.552529674157	-0.05744227521271	0.120385817170509	-0.477151516372992	0.633254232770103	0.999894521019812
C1orf177	2.88072159999313	-0.292272554905901	1.15729162296971	-0.252548751848651	0.800616936440938	0.999894521019812
C1orf180	0.334879903708748	0.0521946560204023	4.17356485326127	0.0125060129303171	0.990021905462639	0.999894521019812
C1orf182	6.86252952784333	-0.0489383792620706	0.791680197015637	-0.0618158436279593	0.950709486226539	0.999894521019812
C1orf185	0.0760383434333104	0.389514026471452	4.45315407692671	0.0874692453354927	0.930298530379908	0.999894521019812
C1orf186	2.94533933991077	-0.890094028444099	0.997966182246319	-0.891908006782944	0.372442242672052	0.999894521019812
C1orf187	44.9238880261114	0.330332596649805	0.440607858533657	0.749720165566616	0.453423259684116	0.999894521019812
C1orf189	1.00043957611043	1.21332241888531	1.92428119434865	0.630532804898098	0.52834604664245	0.999894521019812
C1orf192	1032.13397808605	0.105597358017191	0.179586814270926	0.588001733010787	0.556531129599533	0.999894521019812
C1orf194	83.8886716666351	-0.429966452341694	0.298162405933091	-1.44205454405335	0.149286987027089	0.999894521019812
C1orf198	4435.71137858408	-0.00804473836305891	0.213882676923091	-0.0376128561639038	0.969996357439484	0.999894521019812
C1orf200	0.213697775081273	-6.05451926724424	4.45129265058142	-1.36017102053567	0.173775810810893	0.999894521019812
C1orf201	1330.4381438801	0.191457850313516	0.147765349493118	1.29568840712845	0.195082856949304	0.999894521019812
C1orf204	230.590903266742	0.370752503011485	0.229085018268428	1.61840571598209	0.105575190979635	0.999894521019812
C1orf21	4642.6695953938	0.072267862153025	0.161861010334332	0.446480977745982	0.655249850268088	0.999894521019812
C1orf210	1.69310855031336	-0.769941080266379	1.83890624322	-0.418695125488389	0.675438958588065	0.999894521019812
C1orf212	1963.69135056235	-0.0867541583552863	0.100855590975319	-0.860181944464701	0.389688755921527	0.999894521019812
C1orf213	182.480429323956	0.0183937414586583	0.216988978732277	0.0847680908317131	0.932445762031843	0.999894521019812
C1orf216	7978.83437545391	0.0686599453629163	0.231270618682771	0.296881401338298	0.766557055946583	0.999894521019812
C1orf220	14.2439755292265	-0.0259100904247347	0.460337016914743	-0.0562850465478282	0.955114731076069	0.999894521019812
C1orf226	73.2589477060503	0.696516998260879	0.404216939730542	1.72312669213019	0.084865616835916	0.999894521019812
C1orf227	3.64500726688174	0.197123202468049	0.778362362055313	0.253253769809133	0.800072118120303	0.999894521019812
C1orf228	51.8684294147867	-0.734386817566963	0.431694940853009	-1.70117077609445	0.0889109237538847	0.999894521019812
C1orf229	29.2781183423686	-0.17127860741938	0.448164704880112	-0.382177814438105	0.702329476617786	0.999894521019812
C1orf233	1628.56283059564	-0.369495899966915	0.276069187569328	-1.33841774672563	0.180760296963683	0.999894521019812
C1orf27	469.893859626443	-0.0260398162750729	0.209418008795888	-0.124343729676338	0.901043124667371	0.999894521019812
C1orf31	659.544298968746	-0.0898417507977571	0.154258852995969	-0.582409042028238	0.5602911924815	0.999894521019812
C1orf35	475.475703481482	-0.323209905241324	0.204352978520972	-1.58162561456452	0.113735062984995	0.999894521019812
C1orf38	313.120805160206	0.120263468319351	0.314088297409782	0.382897004794949	0.701796132271317	0.999894521019812
C1orf43	7921.28981302324	-0.120051467614798	0.0999714671102006	-1.20085731544245	0.22980655428788	0.999894521019812
C1orf49	0.624586212270212	0.401960622943228	2.59004389237324	0.155194521655351	0.876667967049331	0.999894521019812
C1orf50	420.306715254216	-0.048993380697057	0.126117996184498	-0.388472558867687	0.697666357515538	0.999894521019812
C1orf51	390.628053325133	-0.511587265633064	0.311401248474363	-1.64285553811831	0.100412826086217	0.999894521019812
C1orf52	1403.78076277708	-0.039758692718898	0.130501263943866	-0.304661361257005	0.760624080623811	0.999894521019812
C1orf53	57.6127071756523	-0.196140587253896	0.233628302119862	-0.839541209152248	0.401165674435327	0.999894521019812
C1orf54	248.823919354685	-0.651604489389028	0.375981353348231	-1.73307661027944	0.0830820530181819	0.999894521019812
C1orf55	828.303037270821	-0.0786314780304721	0.124430259760771	-0.631932121508457	0.527431232750379	0.999894521019812
C1orf56	136.690631717042	0.0844817454098295	0.245870005362624	0.34360330079804	0.731144642021816	0.999894521019812
C1orf61	9350.326794359	-0.782426261689296	0.324565796222489	-2.41068612526547	0.0159225446697223	0.869889535793718
C1orf63	792.726224801933	0.37148878423902	0.581993094883245	0.638304453274563	0.523275513677712	0.999894521019812
C1orf64	398.817961103642	0.313473511287764	0.48526262333866	0.645987340073778	0.518287554280936	0.999894521019812
C1orf65	4.41752205697057	0.057935816827242	0.81053823349667	0.071478203535577	0.943017171238604	0.999894521019812
C1orf74	87.0886905210876	0.00377646501117878	0.314271958543734	0.0120165509792158	0.990412410237467	0.999894521019812
C1orf85	468.080064930359	-0.186229937795983	0.154582514611667	-1.20472835018772	0.228308187848477	0.999894521019812
C1orf86	954.847444798107	-0.462172628857943	0.28551614781142	-1.61872675994214	0.105506066538018	0.999894521019812
C1orf87	11.7975483207295	-0.446803945136624	0.945394985083377	-0.472610868670113	0.636490826879905	0.999894521019812
C1orf88	216.453390758392	0.122957636240143	0.265228332232923	0.463591635195905	0.642940348491769	0.999894521019812
C1orf9	976.152770244126	0.0638383729006347	0.107024481017233	0.596483835229771	0.550852049498001	0.999894521019812
C1orf94	22.2312806543317	0.58911263736238	0.490018444356678	1.20222543487276	0.229276197353439	0.999894521019812
C1orf95	5307.03403510972	0.0426207402695097	0.32986291366119	0.129207432858871	0.897193514942424	0.999894521019812
C1orf96	3906.54707756182	0.24316500677304	0.176428364295926	1.37826481441032	0.16812154242483	0.999894521019812
C1orf98	5.34344030238767	0.178222940976714	0.942430186958811	0.189109966385768	0.85000663038172	0.999894521019812
C2CD4D	43.8067512530306	-0.595944656993164	0.346458548499818	-1.72010377453128	0.0854135797587928	0.999894521019812
C4BPA	3.47825356135822	-0.0668722590801443	0.781034009386203	-0.0856201628565415	0.93176836967507	0.999894521019812
C4BPB	0.561882562384764	1.88937009730886	2.52321146928623	0.748795778834709	0.453980304336397	0.999894521019812
C8A	0.144258329725684	-0.877795943839575	4.44403465993863	-0.197522299218903	0.843418832916631	0.999894521019812
C8B	0.159606673717955	-23.1062356495186	4.43369753204398	-5.21150472771794	1.87315068425859e-07	0.000190169393278063
CA14	286.067058172733	0.314545343453393	0.269791611430188	1.16588259281288	0.243661917816435	0.999894521019812
CA6	0.270175422040149	1.66863948510452	4.44179378268628	0.375667932088322	0.707163780998833	0.999894521019812
CACHD1	889.14721989912	0.00376908530487838	0.289608142243151	0.0130144314164824	0.989616279230508	0.999894521019812
CACNA1E	3483.10184009049	0.327367014079404	0.206244808854675	1.58727395805668	0.112450610677628	0.999894521019812
CACNA1S	29.522806430262	-0.133509996923519	0.38227165702996	-0.349254239670339	0.726898449375451	0.999894521019812
CACYBP	7206.94009818047	-0.0476721621834289	0.211798270294385	-0.225082868321672	0.821914808150846	0.999894521019812
CADM3	26882.0902565261	-0.0811979425143629	0.143162427230722	-0.567173553040587	0.570596274376932	0.999894521019812
CALML6	3.33177469996886	-0.24935311427918	1.366390202507	-0.182490414393836	0.855197876259882	0.999894521019812
CAMK1G	3993.57624664311	0.195074011298853	0.159491193405024	1.2231020856648	0.221291140977814	0.999894521019812
CAMK2N1	38514.3272576034	-0.315364431754129	0.173276630243551	-1.82000556746091	0.0687581570466759	0.999894521019812
CAMSAP2	7750.1898728258	0.00611613240101935	0.136385976905178	0.0448442907387142	0.964231421678267	0.999894521019812
CAMTA1	7423.79799181749	0.00362069803894371	0.187055190843977	0.0193563088124282	0.984556864388538	0.999894521019812
CAP1	6001.12588161645	0.0129048970867518	0.124869774005846	0.103346844258304	0.917687698287981	0.999894521019812
CAPN2	2307.09900181886	0.189764370334205	0.223960608580958	0.847311371122697	0.396821590182807	0.999894521019812
CAPN8	10.9822613344782	-0.935962347913055	0.737651650869935	-1.26884057916667	0.204497928869274	0.999894521019812
CAPN9	86.9510272464648	-0.30793639420869	0.368520460115775	-0.835601893343855	0.403378903264948	0.999894521019812
CAPZA1	2307.9361940257	-0.0339191641995139	0.122161400690098	-0.277658605810855	0.781274439295662	0.999894521019812
CAPZB	6857.42329598644	-0.117513010541786	0.120923084361519	-0.971799645719102	0.33115023216386	0.999894521019812
CASP9	520.299540102392	0.0268528622607745	0.124384237013006	0.215886376808073	0.829076316445056	0.999894521019812
CASQ1	843.76182464419	-0.0300928549630142	0.257381553985897	-0.116919237206343	0.906924053620918	0.999894521019812
CASQ2	27.9502908157728	0.367975003087896	0.64087668535872	0.574174426211071	0.565849773215881	0.999894521019812
CASZ1	94.3075774816218	0.212251286900933	0.312503767975569	0.679195928663254	0.49701372662983	0.999894521019812
CATSPER4	0.413769760793015	0.514872768530199	4.44636454484062	0.115796346281961	0.907813946281106	0.999894521019812
CC2D1B	1169.49377503775	-0.0580825376594876	0.162765689524998	-0.356847550789057	0.721205936271794	0.999894521019812
CCBL2	691.824051551748	0.0214850361612641	0.351527300549874	0.0611191111690509	0.951264349091066	0.999894521019812
CCDC163P	242.459893800991	0.156626987378233	0.329036455606524	0.476017124271283	0.63406217817816	0.999894521019812
CCDC17	6.53065489813291	0.225989337042611	0.886617543669278	0.254889313499653	0.798808590319703	0.999894521019812
CCDC18	24.2717418896835	0.325646170475368	0.388361072850437	0.838513932627791	0.401742126063554	0.999894521019812
CCDC19	6.29569271330739	-0.0226104542241668	0.738077379373594	-0.030634259843265	0.975561219560206	0.999894521019812
CCDC23	622.54029186946	-0.259048004211334	0.156997475153002	-1.6500138232088	0.0989401088407288	0.999894521019812
CCDC24	539.081138854872	-0.298137059453325	0.201899689610152	-1.47665932537588	0.139766980452079	0.999894521019812
CCDC27	7.36223041055663	-0.326547816001664	0.574106156759508	-0.568793440301764	0.569496326821263	0.999894521019812
CCDC28B	483.092638392692	-0.129447169275207	0.205381171150714	-0.63027768587518	0.528512919710493	0.999894521019812
CCDC30	195.832936362949	0.274729757683096	0.184983940297955	1.48515464229266	0.137502864106574	0.999894521019812
CCDC76	127.677051181011	0.128087547423331	0.19293871327753	0.663876861452293	0.506769126741687	0.999894521019812
CCNL2	994.076485675262	0.0560030657224026	0.165631942198107	0.33811754531876	0.735274609138564	0.999894521019812
CCT3	6889.71592419734	-0.0253801827741975	0.157491132964891	-0.161153090313062	0.871972826619618	0.999894521019812
CD101	79.6840333625059	-0.302400597649777	0.272650813543702	-1.1091131316258	0.267381380663077	0.999894521019812
CD160	214.516466973317	-0.49280635376617	0.258077536121358	-1.90952828042513	0.0561939770956864	0.99148980608876
CD164L2	4.31561731405993	-0.338245600854841	1.04156535548026	-0.324747361339489	0.745372286500282	0.999894521019812
CD1A	0.170768530651279	0.669631130487813	4.44938585297777	0.150499676273223	0.880370406125512	0.999894521019812
CD1C	0.172767181522797	-0.802918104937439	4.45199115350496	-0.180350337018374	0.856877540256809	0.999894521019812
CD1D	9.10670816200321	0.00417479741563408	0.717225188331449	0.00582076240984553	0.99535572976673	0.999952132627777
CD2	1.41472307629344	2.02959117568572	1.85247008591766	1.09561346826301	0.273247965165136	0.999894521019812
CD244	17.013980696245	0.18343076683191	0.438602914575664	0.41821602350585	0.675789181410512	0.999894521019812
CD247	41.7267836149402	-0.129616892976584	0.287861173818509	-0.450275704976821	0.65251165475436	0.999894521019812
CD34	957.993851004327	0.120465299103108	0.441549184301008	0.272824191247935	0.784988362821719	0.999894521019812
CD46	1674.58038313425	0.497508466090679	0.218631944241577	2.27555249447426	0.0228728073878064	0.922392745702125
CD48	7.63509993994466	1.87723178094896	0.703108587281106	2.66990307742953	0.00758731447400273	0.700266426778087
CD52	60.2668526311681	-0.0946927298560886	0.405519860565087	-0.233509475279794	0.815365812697535	0.999894521019812
CD53	383.687002348446	-0.149751004099	0.486466314969431	-0.307834272365621	0.758208441494649	0.999894521019812
CD55	767.780944431023	0.406204802280107	0.205357648264598	1.97803590814754	0.0479246559359092	0.982990445075507
CD58	61.9546667676182	0.0741931668190937	0.229086046448863	0.323865935831475	0.746039534446005	0.999894521019812
CD5L	0.544873786093161	1.8902641433823	3.27924122186728	0.576433392815775	0.564322278939341	0.999894521019812
CD84	42.8564317968613	-0.20840243708278	0.751323419899632	-0.277380461680031	0.781487982576807	0.999894521019812
CDA	79.4578322819281	0.233521659106709	0.603568419104966	0.386901719365966	0.698828968229777	0.999894521019812
CDC14A	178.46086446244	-0.362706741753854	0.424052165437999	-0.855335195327249	0.392365608533523	0.999894521019812
CDC20	41.0426076190474	-0.238364952038802	0.37529879413618	-0.635133807417217	0.525341149494158	0.999894521019812
CDC42	7568.72840662332	-0.152376979662136	0.125070487580033	-1.21832882089494	0.223099041993725	0.999894521019812
CDC42BPA	4727.76144748264	0.142041458467493	0.162011832092487	0.876735091708651	0.380630541725844	0.999894521019812
CDC42SE1	1454.13584088349	0.197268608193893	0.142785369299654	1.38157438091503	0.167102424750816	0.999894521019812
CDC7	301.745966577842	0.0872497311996987	0.300704429354791	0.290151134078427	0.771700618162196	0.999894521019812
CDC73	1030.98160623361	0.130545871931633	0.13441254184571	0.971232819043665	0.331432354367031	0.999894521019812
CDCA8	54.2053441810073	-0.063739372619417	0.301217563778284	-0.211605763687583	0.832414612385306	0.999894521019812
CDCP2	7.15877568447756	-0.0901921501588188	0.772040093953968	-0.116823142820088	0.907000204003856	0.999894521019812
CDK11A	246.436876415785	-0.24363640830864	0.242469704114548	-1.00481175245523	0.314987503724633	0.999894521019812
CDK11B	716.307450033639	-0.147075536620803	0.118870446798298	-1.23727587959994	0.215984679418908	0.999894521019812
CDK18	4182.56157354692	0.23267431506099	0.225773471166077	1.03056534436607	0.302744694636108	0.999894521019812
CDKN2C	510.748985874934	-0.113904952754105	0.324411347326279	-0.351112726767675	0.725503780456047	0.999894521019812
CELA2A	8.18589214161673	1.78871692735677	0.740622338052179	2.41515389889679	0.0157285624197053	0.869889535793718
CELA2B	41.2170255178968	-0.113092659052083	0.274181536399431	-0.412473649893508	0.679992290412046	0.999894521019812
CELA3A	0.0661015726261483	0.947671126402695	4.45374698141812	0.212780638495307	0.831498066172249	0.999894521019812
CELF3	7104.05443194283	-0.200963742632882	0.256404030248859	-0.783777627979683	0.433170603303135	0.999894521019812
CELSR2	14009.1071813339	0.269797090296419	0.187369396172655	1.43992079713919	0.149889808414394	0.999894521019812
CENPF	97.4364520169697	0.122423731398997	0.421324950268345	0.290568434936084	0.7713814041759	0.999894521019812
CENPL	110.605829857267	-0.142734230830343	0.171869604454423	-0.830479777290656	0.406267576884082	0.999894521019812
CEP104	1076.60444212568	0.0671463091717222	0.176223363182615	0.381029552262832	0.703181320132108	0.999894521019812
CEP170	2927.7716388553	0.220184207829582	0.244977127246032	0.898794962227021	0.368761883965852	0.999894521019812
CEP350	1278.48787320641	0.255358342105223	0.176528987684838	1.4465518975338	0.148022466811385	0.999894521019812
CEP85	541.731534250489	0.377925519501748	0.182931717149137	2.06593763723128	0.0388343684531789	0.961870374354007
CEPT1	836.42517831238	0.244742023550737	0.171754739095647	1.4249506292484	0.154171472960341	0.999894521019812
CERS2	3045.6590798811	0.168339096071695	0.238924762326735	0.704569482176515	0.481078195864897	0.999894521019812
CFH	291.844030496991	0.515463243262889	0.468066932534084	1.10125968624232	0.270783651340537	0.999894521019812
CFHR1	2.41676822244867	1.25524918238242	1.22848296257119	1.0217880268809	0.306881237400523	0.999894521019812
CFHR3	0.385600924881554	0.680769445383365	3.480727280338	0.195582529326244	0.844936935758375	0.999894521019812
CFHR4	1.48022386976021	0.496033798046914	1.38850490150782	0.357243101920817	0.720909821233464	0.999894521019812
CFHR5	1.01344485471059	-2.50138227713689	2.34650376820896	-1.06600394639304	0.286421857955447	0.999894521019812
CGN	116.051791914478	0.172451679969017	0.304514377881268	0.566317036223023	0.571178281370967	0.999894521019812
CHD1L	822.008720779779	-0.142187488348329	0.148759012511163	-0.955824362827489	0.339160977522841	0.999894521019812
CHD5	15197.8143350449	0.0229495740516756	0.156647013478777	0.146505021334383	0.883522726238611	0.999894521019812
CHI3L1	2525.69010800753	0.605355764046731	0.658671246305579	0.919056004709649	0.358066279505243	0.999894521019812
CHI3L2	115.071842901154	1.42993519447281	0.952864080370779	1.50067068738324	0.133440758276503	0.999894521019812
CHIA	0.221127446348999	1.41681329092502	4.44363480730672	0.318841073212259	0.749847030542701	0.999894521019812
CHIT1	35.419233198073	0.499916417431121	0.340953381391077	1.46623100023669	0.142585365853659	0.999894521019812
CHML	915.459253619011	0.0602045306832151	0.325033676689528	0.185225516618459	0.853052155998755	0.999894521019812
CHRM3	521.75735331277	0.531138383058528	0.414871034085889	1.28024937732474	0.200457445182649	0.999894521019812
CHRNB2	3444.30918052486	0.138269471251264	0.249148180040594	0.554968819072792	0.578915988245094	0.999894521019812
CHTOP	2451.50867535022	0.115653302472371	0.0958852501626458	1.2061636411877	0.227754400061664	0.999894521019812
CITED4	427.849660227782	-0.311582556616018	0.330124322696195	-0.94383398978681	0.345254488376437	0.999894521019812
CKS1B	235.790694660009	0.144441151260897	0.210445628215345	0.686358526360515	0.492487050802765	0.999894521019812
CLCA1	0.176039959728734	-0.706474888084314	4.45121668850103	-0.158715007047258	0.873893414140806	0.999894521019812
CLCA2	11.9966860697833	0.553435281983992	0.6599325777067	0.838623975660072	0.401680352148205	0.999894521019812
CLCA3P	0.201247291984918	1.39556685205729	4.44533940474354	0.313939324985648	0.753567122135955	0.999894521019812
CLCA4	126.585133860834	0.489734502588316	0.343059127590627	1.42755129714175	0.153421050291027	0.999894521019812
CLCC1	1548.32790840071	-0.00137257149677033	0.11108630672128	-0.0123559017963768	0.990141667565004	0.999894521019812
CLCN6	4108.87816896983	-0.01596871028929	0.118573084129385	-0.134673989519116	0.892869639163458	0.999894521019812
CLCNKA	4.49792621026903	0.643763522036726	1.01978379196671	0.631274518292933	0.527861045218619	0.999894521019812
CLCNKB	9.53820411437655	0.23600629979258	0.74872170737552	0.31521231115343	0.752600458737382	0.999894521019812
CLDN19	1.02308674172574	-0.54974489065101	2.0475064299168	-0.268494829915307	0.788318453955621	0.999894521019812
CLIC4	4356.98237164364	0.418294620912597	0.252044451816414	1.65960654121947	0.0969936315658659	0.999894521019812
CLK2	517.424423145718	-0.137481177492951	0.128154810466287	-1.07277422511672	0.283372428010921	0.999894521019812
CLSPN	151.321683475503	-0.0514864490441257	0.217677192710717	-0.236526612655046	0.813024059118698	0.999894521019812
CLSTN1	44955.2693527859	0.0383173542023302	0.111596774536457	0.343355391421392	0.731331114354366	0.999894521019812
CMPK1	4789.40958915699	-0.103359361853352	0.113235334810966	-0.912783646782157	0.361356340712476	0.999894521019812
CNIH3	1104.47324222353	-0.260721925866164	0.243025567875326	-1.07281685686634	0.283353296002177	0.999894521019812
CNIH4	314.263226160961	0.107578476258615	0.157291136575098	0.683944935493885	0.494009937529576	0.999894521019812
CNKSR1	67.291171137626	0.398733908302464	0.345120844004728	1.15534577302147	0.247948858631741	0.999894521019812
CNN3	5545.13020232055	0.00854389461970359	0.317841696022929	0.0268809747953498	0.978554667948222	0.999894521019812
CNR2	0.064660298056814	0.539842708459283	4.45326935426408	0.121223906643413	0.903513688989176	0.999894521019812
CNST	3527.24720264424	0.0999963323542848	0.183752572677636	0.544190107910554	0.586310658281725	0.999894521019812
CNTN2	11423.8485164278	0.578545214672081	0.223543801315655	2.58806198725746	0.0096517610228769	0.770200874491279
COG2	707.970741330746	-0.125213784748651	0.139007217617849	-0.900771822459473	0.367709652215897	0.999894521019812
COL11A1	193.770164225415	0.224145791376817	0.295111484460721	0.759529205670918	0.447536050083961	0.999894521019812
COL16A1	1034.77382071179	-0.132867758813853	0.219223318701803	-0.606084058943496	0.544458935938237	0.999894521019812
COL24A1	62.7867727171024	0.657109141027838	0.371571073490177	1.76846150819975	0.0769837816668892	0.999894521019812
COL8A2	45.9208772168561	0.19201948036614	0.473364553758894	0.405648202514006	0.685001106109456	0.999894521019812
COL9A2	1850.60097383949	0.320831540815251	0.279296236736041	1.14871415585332	0.250673866780858	0.999894521019812
COPA	7150.77160963328	0.0751030975882489	0.189087054613558	0.397187939395106	0.691228875256897	0.999894521019812
CORT	162.407150913262	-0.395446000409085	0.363585435182475	-1.08762882707504	0.276758999359329	0.999894521019812
COX20	232.502945342336	-0.319624135091273	0.180711242031247	-1.76870089264289	0.0769438032500485	0.999894521019812
CPSF3L	2199.83723436391	-0.0459847326952691	0.104565737765585	-0.439768643897083	0.660104680078974	0.999894521019812
CPT2	483.840793447433	-0.19880098971428	0.267798722752656	-0.74235226990943	0.457873930199758	0.999894521019812
CR1	20.7127116685715	1.0765599841403	0.752677849692271	1.43030645126656	0.152629084041401	0.999894521019812
CR1L	0.683840363173662	-0.223825387049378	3.70961743489602	-0.0603365147424296	0.951887620350253	0.999894521019812
CR2	6.05678692175294	1.35182652444756	0.982285564372007	1.37620522328638	0.16875810544008	0.999894521019812
CRABP2	175.722766690517	-0.170094678586913	0.25887934801343	-0.657042285884036	0.511153727161077	0.999894521019812
CRB1	528.218583460725	0.343347573678253	0.269437690763887	1.27431159577127	0.202553008580248	0.999894521019812
CREB3L4	64.1668653905816	0.455935855429586	0.288320992889801	1.58134810393029	0.113798466389777	0.999894521019812
CREG1	1313.56597806589	0.0849679166028103	0.215321810234924	0.394608964647414	0.693131496537702	0.999894521019812
CRNN	1.91195230748059	1.14528887858475	2.17488296782978	0.526597934475338	0.598472826663974	0.999894521019812
CROCC	759.607696266751	-0.225671118466299	0.283657828636877	-0.79557514612153	0.426279017292831	0.999894521019812
CROCCP2	627.392144024846	-0.556192515480023	0.268719548018022	-2.06978807303859	0.0384721947662613	0.960378699797137
CROCCP3	234.252880635143	0.33986607242684	0.347906598927312	0.97688883589658	0.328624189382712	0.999894521019812
CRP	1.67351931478798	2.54295813471275	1.79653839915706	1.41547663879932	0.156928793154829	0.999894521019812
CRTC2	1228.90264174443	-0.157017820501523	0.230682717451807	-0.680665730991862	0.496083024915958	0.999894521019812
CRYZ	864.062258867405	0.350371012622871	0.243313325707872	1.43999927502341	0.149867604179087	0.999894521019812
CSDE1	15243.0495124602	0.0318325899955729	0.146319443746626	0.217555433375593	0.827775511711777	0.999894521019812
CSF1	914.86342806726	0.298185406674802	0.457203859729	0.652193546335208	0.51427632271357	0.999894521019812
CSF3R	63.9183708014472	0.281495777975868	0.647574790358343	0.434692304529179	0.663785784936257	0.999894521019812
CSMD2	395.336832794326	0.446766688881236	0.221198760342801	2.01975222731295	0.0434090947232374	0.962953951616754
CSRP1	25297.9391833354	-0.285132305517881	0.284717232429509	-1.00145784322512	0.316605511361941	0.999894521019812
CTBS	265.720875837282	-0.199144774211699	0.248791294880684	-0.800449124665738	0.423450628673973	0.999894521019812
CTH	248.998287518505	-0.103014317960602	0.17064736138518	-0.603667804321223	0.54606452340304	0.999894521019812
CTNNBIP1	2883.41564607131	-0.214741378486653	0.132265627256165	-1.62356148714854	0.104469430589848	0.999894521019812
CTPS	623.200405736608	0.0590107979586196	0.304671089908123	0.193686896831645	0.846421052369548	0.999894521019812
CTRC	1.7165943001291	0.250571471415835	1.57942315077369	0.158647460177528	0.873946634472792	0.999894521019812
CTSE	0.65525252200691	2.16876336296238	3.20678595127246	0.676304373262521	0.498847416728164	0.999894521019812
CTSK	166.95741542776	0.308288577501184	0.252739528379428	1.21978773750959	0.222545351120239	0.999894521019812
CTSS	206.89689076716	-0.225094176096659	0.702387777966292	-0.320469950015932	0.748612106548732	0.999894521019812
CTTNBP2NL	806.627851443995	0.256783945587298	0.124008461894081	2.07069696426541	0.0383871241116446	0.960378699797137
CYB561D1	815.97707782999	0.0572432769938903	0.139779634404098	0.409525158925528	0.682154307438026	0.999894521019812
CYB5R1	1419.55298847684	-0.0828553726412446	0.157739039466673	-0.525268652081211	0.599396446174714	0.999894521019812
CYB5RL	129.248667726921	0.233149513519937	0.224113944949535	1.04031685120012	0.298192717746525	0.999894521019812
CYCSP52	0.140698641490124	0.890467559809934	4.45181917787396	0.200023299292042	0.841462359128396	0.999894521019812
CYMP	7.90732809331606	-0.293702239607864	0.649678089446398	-0.452073487437651	0.651216042688567	0.999894521019812
CYP2J2	498.535133119856	-0.0631923780715339	0.354026656397561	-0.17849610171888	0.858333382415611	0.999894521019812
CYP4A11	11.2200806357999	0.460831659237182	0.626189082457104	0.735930523459343	0.461772980376724	0.999894521019812
CYP4A22	0.922428466486102	0.634930904299896	1.71755553071717	0.369671252512446	0.711627453940411	0.999894521019812
CYP4B1	18.671251704203	1.27481060852244	0.898146672796128	1.4193790915616	0.155788524747134	0.999894521019812
CYP4X1	605.11244602238	0.0649290564476674	0.208582943660347	0.311286509377281	0.755582822145738	0.999894521019812
CYP4Z1	8.35210528880072	0.216936474500167	0.520165252961503	0.417052990881385	0.676639648328667	0.999894521019812
CYP4Z2P	0.838392660287103	1.57517969591057	2.09410620604538	0.752196660973187	0.451932801341825	0.999894521019812
CYR61	732.248236170531	0.778114390968554	0.460988809073194	1.68792468635612	0.0914256871381797	0.999894521019812
DAB1	159.641153172175	0.51859280975205	0.375789035352712	1.38001048717482	0.167583415888201	0.999894521019812
DAP3	1408.95619726101	-0.0159477042311399	0.134088345445126	-0.118934305425271	0.905327402846686	0.999894521019812
DARC	730.57620980838	0.222901723844954	0.281228596024881	0.792599781798978	0.428011035900844	0.999894521019812
DARS2	343.474863253349	-0.229418478122287	0.182871982481591	-1.25453049181758	0.209649249935825	0.999894521019812
DBT	1679.81422430355	0.208909923313773	0.135415462876776	1.54273314786713	0.122895535697683	0.999894521019812
DCAF6	4724.01776899819	-0.0414402987875635	0.244625890619849	-0.169402750798615	0.865479859952568	0.999894521019812
DCAF8	5127.3522633479	0.0488185397547591	0.139915071829017	0.348915517939466	0.727152734820203	0.999894521019812
DCDC2B	29.941207373828	-0.0563791640861557	0.367239366213118	-0.153521570052589	0.877986981492189	0.999894521019812
DCLRE1B	203.302131943974	-0.193707740855938	0.216264680757211	-0.895697532198534	0.370414328785177	0.999894521019812
DCST1	1.28857636526434	2.35393735098652	2.0174315806519	1.1667990991922	0.243291510889726	0.999894521019812
DCST2	8.97206812904143	1.03217948527255	0.660441821940313	1.56286208865469	0.118085036468744	0.999894521019812
DDAH1	11643.0480067932	-0.237430975473776	0.160528671634594	-1.47905650159638	0.139125214502006	0.999894521019812
DDI2	92.0502034999762	0.619662571482769	0.3945267218879	1.57064791078673	0.116264454684961	0.999894521019812
DDOST	2928.04734885039	-0.0243381357450272	0.120354322327521	-0.202220703622057	0.83974418832527	0.999894521019812
DDR2	156.726422053078	0.282003724526629	0.410976709033738	0.686179334078709	0.492600027949129	0.999894521019812
DDX20	330.620710631802	-0.0429886228357303	0.183410523230967	-0.234384712929449	0.814686325464364	0.999894521019812
DDX59	277.413597001753	0.0380690955053812	0.198895633706834	0.191402369151522	0.848210364065583	0.999894521019812
DEDD	1034.69182787519	-0.210189493048619	0.0979392076944618	-2.14612204852975	0.0318632426169846	0.940961484810463
DEGS1	2381.85153647049	-0.0294250647390537	0.130495669412733	-0.225486905975307	0.821600510623562	0.999894521019812
DEM1	162.266831188923	-0.240235564596006	0.175572197110421	-1.36830072499986	0.171217963956376	0.999894521019812
DENND1B	317.84414101587	0.0770499605999597	0.184902998479855	0.416704765381911	0.676894368328139	0.999894521019812
DENND2C	29.4959269226774	-0.456725868766055	0.310174232168357	-1.47248166159126	0.140890855545354	0.999894521019812
DENND2D	55.9183746179764	0.152455620797569	0.397937940128101	0.383114062329648	0.701635193420931	0.999894521019812
DENND4B	4973.74671655285	-0.0167481718833082	0.12925924994237	-0.129570393536829	0.896906328278945	0.999894521019812
DEPDC1	16.3974740874121	-0.531733685691647	0.483804273609576	-1.09906777326392	0.271738505409061	0.999894521019812
DFFA	903.895811084263	0.0198170372313729	0.143763829716717	0.137844388748004	0.890363402044024	0.999894521019812
DFFB	156.092024238853	0.215034907919802	0.244680686696497	0.878838909695117	0.379488625925485	0.999894521019812
DHCR24	12069.9378714373	0.0756352349076262	0.271399830749091	0.278685637713426	0.78048608546289	0.999894521019812
DHDDS	1030.56244868286	0.0424719107841129	0.142765085725821	0.297495081295156	0.766088562667011	0.999894521019812
DHRS3	1117.98758122982	-0.221098893212514	0.275679304230349	-0.802014840503843	0.422544373723483	0.999894521019812
DHX9	4439.60988646855	0.0317356094656721	0.155679261513823	0.203852518036605	0.838468750972197	0.999894521019812
DIEXF	721.629162473476	0.0258647793724064	0.182562272533743	0.141676475722145	0.887335557136319	0.999894521019812
DIO1	2.26237212038614	1.67817652193119	1.48125562071949	1.13294187610647	0.257238662850506	0.999894521019812
DIRAS3	121.572364529181	0.099919224071794	0.25216572133768	0.396244277539969	0.691924830030943	0.999894521019812
DISC1	3.20935078817569	-0.494089733531555	0.98366230171352	-0.502296095591811	0.615459255280553	0.999894521019812
DISC2	0.144463634915792	-0.700434439715175	4.45315722244944	-0.157289402715026	0.875016771712937	0.999894521019812
DISP1	119.373421043465	0.222928640192617	0.209720283691415	1.06298082507192	0.287790647118019	0.999894521019812
DKFZP564C196	9.18482536754861	0.857593394216309	0.61422493954929	1.39622040558236	0.162648133706928	0.999894521019812
DLEU2L	5.73748717815015	-0.0637659565237815	0.781048561258759	-0.0816414749180442	0.934931819145203	0.999894521019812
DLGAP3	5125.84991718841	-0.1250706645639	0.195177334152477	-0.640805271303643	0.521649207698691	0.999894521019812
DMAP1	1783.43497724477	-0.168453242945442	0.125013856948648	-1.34747656825465	0.177826795059895	0.999894521019812
DMBX1	0.04640859515485	-0.338593245681535	4.45376078397942	-0.0760241203118688	0.939399908492663	0.999894521019812
DMRTA2	8.27051565936147	1.17372204750707	0.787371394373519	1.49068413698336	0.136044442770357	0.999894521019812
DMRTB1	0.0712605196352181	-0.341820769714698	4.45401103615335	-0.0767444819826732	0.938826817358439	0.999894521019812
DNAH14	20.359991400149	0.299969826357743	0.431851614213403	0.694613187689768	0.487297745408333	0.999894521019812
DNAJA1P5	0.680409120015796	-0.765472062966358	2.57352917520808	-0.297440600378842	0.766130150829451	0.999894521019812
DNAJB4	1703.92899257038	0.181364608493692	0.37207293772873	0.487443697466437	0.625943933159481	0.999894521019812
DNAJC11	1154.53453332482	0.095224240568465	0.225462492234714	0.422350696227262	0.672769059535528	0.999894521019812
DNAJC16	1378.74744462095	0.0503463924782167	0.145383403717618	0.346300823827222	0.729116649551342	0.999894521019812
DNAJC6	14604.5233108856	0.218038461940151	0.312216421241756	0.698356803504959	0.484954083528674	0.999894521019812
DNAJC8	4063.69035539046	-0.203598861149738	0.115187071798116	-1.76754958669822	0.0771362323000399	0.999894521019812
DNALI1	512.680715911578	-0.189611228926654	0.269964313806962	-0.70235664207913	0.482456777550805	0.999894521019812
DNASE2B	8.64681701349476	-0.636735814141568	0.466008601059212	-1.36636064805307	0.171825793869779	0.999894521019812
DNM3	7372.89534364879	0.107386873827864	0.291878314782603	0.367916588486019	0.712935430666383	0.999894521019812
DNM3OS	4.77444314545947	-0.732773415919452	0.681120926137988	-1.0758345365695	0.282001263414806	0.999894521019812
DNTTIP2	1339.13365917531	-0.0877406118395427	0.170421689714866	-0.514844160894908	0.606661923308312	0.999894521019812
DOCK7	995.872433271367	-0.0211983259222516	0.266701682180346	-0.0794832854031912	0.936648225864079	0.999894521019812
DPH2	638.856284958551	0.0291109653178533	0.138284317511808	0.210515305290258	0.833265507405321	0.999894521019812
DPH5	423.507784569723	0.0515518971347031	0.148305870666662	0.347605235739946	0.728136673671307	0.999894521019812
DPM3	670.793063088675	-0.444668115993718	0.277864246934451	-1.60030705965067	0.109530481505134	0.999894521019812
DPT	33.0364672615442	-0.0705135285385328	0.324366535473371	-0.217388419664277	0.827905655192484	0.999894521019812
DPYD	220.974021215584	0.230834665627288	0.223964880485642	1.03067349276703	0.302693959188945	0.999894521019812
DR1	1442.33740536446	0.0726724949954251	0.185407643645053	0.391960620213427	0.695087310858743	0.999894521019812
DRAM2	448.758911549983	-0.136404384208081	0.201564286355656	-0.676728931867417	0.498577956364696	0.999894521019812
DSTYK	3506.44780812169	0.165518529434277	0.1422961595893	1.16319744617143	0.244749402464744	0.999894521019812
DTL	9.6594251582342	-0.562209630408761	0.521096137743933	-1.07889809516307	0.280633158100646	0.999894521019812
DUSP10	211.593404020967	0.0433252979935927	0.186137581378537	0.232759540941303	0.815948131710485	0.999894521019812
DUSP12	359.516069831591	-0.0462376707732018	0.189117884940089	-0.24449126420724	0.806850366876787	0.999894521019812
DUSP23	416.815873332696	-0.37936652480456	0.266779320766985	-1.42202373000235	0.155019362190339	0.999894521019812
DUSP27	42.8467756494345	-0.690649332390259	0.495755471470252	-1.39312498224581	0.163581999763588	0.999894521019812
DUSP5P	13.0625310164232	-0.349341043296052	0.501363434379919	-0.696782053378331	0.485939199064426	0.999894521019812
DVL1	7164.51827316421	-0.19614257952011	0.216271899599359	-0.906925864541171	0.364446002520849	0.999894521019812
DYRK3	104.348619387822	-0.130181418987746	0.209066080358043	-0.622680727379591	0.533494350004803	0.999894521019812
E2F2	3.20834241800652	-0.650289997367432	1.55322733013007	-0.418670200268094	0.675457177154636	0.999894521019812
EBNA1BP2	2050.30803761659	-0.167801100077802	0.202149083463124	-0.830085881187843	0.406490229110903	0.999894521019812
ECE1	2788.21902865847	-0.0357999224847369	0.305761139962411	-0.117084605614494	0.906793008764099	0.999894521019812
ECHDC2	285.522649201905	-0.217696389262949	0.351764007877069	-0.61887056204746	0.536001632906415	0.999894521019812
ECM1	669.452924971121	0.0831714670941857	0.294610972347541	0.282309468759607	0.777706225729455	0.999894521019812
EDARADD	92.7216997789367	-0.151085365736952	0.242612441603509	-0.622743684282542	0.533452970992058	0.999894521019812
EDEM3	1387.62727433029	0.228925963408116	0.207662741064878	1.10239305440255	0.270290829793617	0.999894521019812
EDN2	0.783869688720814	-0.229383240166214	3.21328671133062	-0.0713858615097644	0.943090661781865	0.999894521019812
EFCAB2	497.798991354535	-0.32856507083582	0.224614850961793	-1.46279317431112	0.143523981371706	0.999894521019812
EFCAB7	487.756922572818	0.0337536707325168	0.203403507723526	0.16594438862085	0.868200714677368	0.999894521019812
EFHD2	7954.88713972511	-0.197643901399891	0.215821298708728	-0.915775702316715	0.359784550008067	0.999894521019812
EFNA1	604.915611198184	0.30095704273393	0.388514700335785	0.774634891482407	0.438555433729652	0.999894521019812
EFNA3	1487.10749205123	-0.121829974415441	0.153636322521876	-0.792976377041917	0.427791586176444	0.999894521019812
EFNA4	29.2445770969116	-0.258953394898305	0.548105323690799	-0.472451887813422	0.636604275436876	0.999894521019812
EGLN1	3584.58927498651	-0.0870095513298854	0.108274295521903	-0.803603024249501	0.421626275976628	0.999894521019812
EIF2B3	844.882716187444	-0.0821261615858958	0.200833026426601	-0.408927570565246	0.682592815274329	0.999894521019812
EIF2C1	1456.16334418662	0.197755766943455	0.125117777905205	1.58055689810352	0.113979387562393	0.999894521019812
EIF2C3	170.426047034353	0.600213378174531	0.268321084058508	2.23692215720049	0.0252914281299328	0.923648315396231
EIF2C4	634.067412702676	-0.0344991378445314	0.195621617973076	-0.176356469197998	0.860013901146761	0.999894521019812
EIF2D	538.514490438046	-0.253079477400728	0.159838853612066	-1.58334141969611	0.113343667114306	0.999894521019812
EIF3I	4584.05500127439	-0.147183679679361	0.0833121597928475	-1.76665303174623	0.0772863537731682	0.999894521019812
EIF4G3	5217.30175065735	0.129089088493407	0.240623533464105	0.536477403664527	0.591628648640905	0.999894521019812
ELAVL4	1953.75977475148	0.382880860249787	0.524869470297941	0.729478245386316	0.465709170353755	0.999894521019812
ELF3	5.20901298061635	0.371411941030529	0.990338351377735	0.375035401298788	0.70763413852275	0.999894521019812
ELK4	830.40078431649	0.0444220057313635	0.129722928471619	0.342437580270031	0.732021611105928	0.999894521019812
ELOVL1	1814.97434176633	0.225437158732288	0.302099078500381	0.746235837101383	0.45552496319598	0.999894521019812
ELTD1	352.10465657927	0.559443889603708	0.367698150079697	1.52147594292343	0.128140443896706	0.999894521019812
EMBP1	19.0365672033283	-0.530714532731996	0.470794089125938	-1.12727526744719	0.259626115940221	0.999894521019812
ENAH	3331.47117057905	-0.0433916709882784	0.167258395483265	-0.259428956393521	0.795304290317987	0.999894521019812
ENO1	32575.9665906962	-0.144925404713839	0.149189741650065	-0.971416687976918	0.331340821698344	0.999894521019812
ENO1-AS1	1.57297556211714	1.34720165433985	1.63372034044459	0.824621950886176	0.409586255161567	0.999894521019812
ENSA	11959.1604537701	-0.299924036412461	0.137545700979052	-2.18054097131062	0.0292173852476573	0.93406392979639
EPB41	430.875915618351	0.216261651220803	0.20640315709496	1.0477632913401	0.294747679161308	0.999894521019812
EPHA10	1293.97770979119	0.118127450250204	0.191656145367548	0.616350965546475	0.537662908481489	0.999894521019812
EPHA2	269.733537903335	1.30789391293892	0.527749671661845	2.47824675820349	0.0132029799221096	0.855585203463153
EPHA8	84.7093714443174	-0.00998977667429554	0.310141245851886	-0.0322104099596812	0.974304254540513	0.999894521019812
EPHB2	638.308660940045	0.0287288231105865	0.161924400112439	0.177421210704733	0.859177547870779	0.999894521019812
EPHX1	5003.56247632978	-0.421999745964561	0.406360605599523	-1.03848586735411	0.299043911506658	0.999894521019812
EPHX4	851.136986205756	-0.187533710867923	0.166367962984321	-1.12722249827389	0.259648420492744	0.999894521019812
EPRS	2929.65225980004	0.149071555936336	0.187606833217019	0.79459555592996	0.42684880428172	0.999894521019812
EPS15	9198.20517031331	-0.139745484128229	0.194072828081614	-0.720067232026224	0.471483601632387	0.999894521019812
EPS8L3	2.78186606073285	1.83013111856771	2.4532605878035	0.745999478272421	0.455667730202832	0.999894521019812
ERI3	4984.83541647813	-0.119383154718586	0.137332820514127	-0.869298061975689	0.384684122641635	0.999894521019812
ERMAP	292.605383970018	0.275955879156446	0.202669494742912	1.36160540345008	0.17332244906243	0.999894521019812
ERO1LB	604.263292207728	0.00117469601235553	0.15580031974313	0.00753975354025116	0.993984204055573	0.999894521019812
ERRFI1	1574.0561220863	-0.0213622836260911	0.113032886012618	-0.188991756113406	0.85009927802731	0.999894521019812
ESPN	22.0724443692283	-0.159838082007898	0.478593885037422	-0.333974350707386	0.738398913671054	0.999894521019812
ESPNP	4.99761157409723	-0.471395926690463	0.785116073349516	-0.600415585276915	0.54822930355847	0.999894521019812
ESRRG	887.961226271972	0.128050307099183	0.373428890960754	0.342904124985446	0.731670588420789	0.999894521019812
ETNK2	431.570557565271	-0.287380026521105	0.278427496529486	-1.03215390039852	0.302000026960674	0.999894521019812
ETV3	138.640812764779	0.483852734395239	0.231581486064714	2.08934117583143	0.0366770223378345	0.95877122007841
ETV3L	13.3287039815314	0.0646539276188932	0.603632341584067	0.107108123877569	0.914703202323429	0.999894521019812
EVI5	1265.69298325448	0.103632122585072	0.133132177709817	0.778415288984122	0.436324228354638	0.999894521019812
EXO1	16.4478261409914	-0.185176944860724	0.406835315922963	-0.455164381294244	0.648990983347407	0.999894521019812
EXOC8	939.369632926168	0.144748876320697	0.203043024342018	0.712897558484322	0.475909150090542	0.999894521019812
EXOSC10	836.739608712389	0.0368914587527726	0.141172309744008	0.261322201355698	0.793844047033333	0.999894521019812
EXTL1	3163.06879663796	-0.146701473963468	0.199948482632001	-0.733696360344315	0.4631338172619	0.999894521019812
EXTL2	1965.35714659519	0.0159117435936531	0.261777875362583	0.0607833781659894	0.951531728144098	0.999894521019812
EYA3	736.726001552843	0.260713649140007	0.157086739946766	1.65967954537957	0.096978936415103	0.999894521019812
F11R	608.098223467078	0.0804316466125383	0.342685948543472	0.23470949700272	0.814434216083958	0.999894521019812
F13B	0.0676656637165604	0.25439721866283	4.45401103615335	0.0571164320424622	0.954452446914129	0.999894521019812
F3	3341.82691150989	-0.192226425866505	0.528032858643123	-0.364042545307628	0.715826239380025	0.999894521019812
F5	61.524572604601	-0.0966626464591268	0.341624023856178	-0.282950377341792	0.777214876260432	0.999894521019812
FAAH	1512.24323910988	-0.136467741712954	0.152844434914505	-0.892853847045782	0.37193544569693	0.999894521019812
FABP3	3311.46380179419	-0.0826355723530923	0.226079775464244	-0.365515102726035	0.714726935213883	0.999894521019812
FAF1	1551.97872055531	0.00310969673591868	0.128060937309038	0.0242829453013788	0.980626916798583	0.999894521019812
FAIM3	7.64095578449394	0.368372325686147	0.677441688595776	0.543769791389311	0.586599899093192	0.999894521019812
FAM102B	2254.86322228129	0.0523543990317768	0.243667353279416	0.214860129299888	0.82987637108009	0.999894521019812
FAM110D	92.5903775597823	0.441873415278967	0.480135609257792	0.920309609949632	0.35741098859475	0.999894521019812
FAM129A	99.4353724079966	0.803337497451473	0.409368489561167	1.96238234728968	0.0497179864024524	0.984893309371263
FAM131C	603.866873838967	-0.398395585207229	0.254265579857791	-1.56684827505968	0.117150160374433	0.999894521019812
FAM132A	17.391996617101	-0.239412573582362	0.532181505051051	-0.449870150146229	0.652804072057821	0.999894521019812
FAM151A	23.6432866334819	-0.0634004875612128	0.563211469148104	-0.112569596029553	0.910371790650805	0.999894521019812
FAM159A	5.35330454529996	-1.11149276273748	0.822723720180652	-1.35099151206364	0.176698151681706	0.999894521019812
FAM163A	197.975189986288	0.630499116756497	0.410713151618932	1.53513252320074	0.124751278858628	0.999894521019812
FAM167B	64.9799345980391	0.967625779248717	0.688861001609395	1.40467493004836	0.160117963912469	0.999894521019812
FAM176B	214.0052621074	-0.360369166190909	0.356584412948974	-1.01061390544425	0.312201257780801	0.999894521019812
FAM177B	2.34270803412505	1.98001769284942	1.5605610261901	1.26878581460115	0.204517465838984	0.999894521019812
FAM183A	1.55093111845356	-1.01465264705453	1.67107214531305	-0.607186619620451	0.543727070961086	0.999894521019812
FAM189B	1968.14000415073	0.0013113539961587	0.132266251730947	0.00991450184001752	0.992089501650844	0.999894521019812
FAM19A3	24.157592504778	0.153800522433054	0.441571753846483	0.348302447095664	0.727613056256732	0.999894521019812
FAM20B	5024.93448439558	-0.0280576637919251	0.19655166477095	-0.142749560654303	0.88648797375242	0.999894521019812
FAM212B	3447.57235376851	0.0202690975252626	0.152801848233638	0.132649557316026	0.89447053762885	0.999894521019812
FAM213B	4097.158032397	-0.243249486343447	0.177233969728687	-1.3724766573576	0.169915100689568	0.999894521019812
FAM40A	1728.39628843812	0.220686071425179	0.214508964499558	1.0287964978062	0.30357531280688	0.999894521019812
FAM41C	14.6497483789631	0.376810694308934	0.443614094300287	0.849411006436298	0.395652630828784	0.999894521019812
FAM43B	813.098569026152	-0.0518476685793461	0.264229549378735	-0.19622206789987	0.844436356115219	0.999894521019812
FAM46B	40.8426957212461	0.0278075429249875	0.420764511207819	0.0660881376263529	0.947307655007283	0.999894521019812
FAM46C	45.9201199364962	-0.805099071669198	0.445315028214218	-1.80793151063814	0.0706171607790601	0.999894521019812
FAM54B	3313.25452722286	-0.106207069906291	0.13069891613244	-0.812608650852691	0.41644247009505	0.999894521019812
FAM58BP	1.09542921139037	-2.0631460018093	1.59927754386283	-1.29004875340528	0.197033731230377	0.999894521019812
FAM5B	2949.3510569734	0.0119739601337408	0.19434735886016	0.0616111286717123	0.950872514382632	0.999894521019812
FAM5C	729.647619619956	0.00648650665668891	0.163431849548332	0.0396893670029148	0.968340778901257	0.999894521019812
FAM63A	923.883771546677	0.374888841795726	0.272533119846804	1.37557168099957	0.168954279219191	0.999894521019812
FAM69A	2201.06612056897	0.0163167021570111	0.151688980594921	0.10756682583677	0.914339313407612	0.999894521019812
FAM71A	0.37702888672994	10.8224982946297	4.42520313457417	2.44565005616881	0.01445912659081	0.869889535793718
FAM72A	2.44243716316875	-0.272328203109551	0.97799630352966	-0.278455247864127	0.780662914039668	0.999894521019812
FAM72B	3.27251469010287	0.231668777719899	0.822140842409172	0.28178721426979	0.77810667536349	0.999894521019812
FAM72D	10.1833331129705	0.0547469503277727	0.500506915215931	0.109383004836514	0.912898713036088	0.999894521019812
FAM73A	2423.16680023416	0.299957267408251	0.35385902212854	0.847674493655531	0.396619274989561	0.999894521019812
FAM76A	379.045117630674	-0.0785199928775991	0.175702584168823	-0.446891508449037	0.654953395378972	0.999894521019812
FAM78B	173.37432902253	0.304052414538852	0.249441723716554	1.21893166070466	0.222870131669698	0.999894521019812
FAM89A	358.053584439613	0.331941870979955	0.375846219200556	0.883185340233067	0.377136140890166	0.999894521019812
FAM91A2	57.8839345298342	-0.238714511046319	0.226385001631852	-1.05446257183821	0.291671187803139	0.999894521019812
FASLG	0.521790883255457	5.4509678429426	4.40453532409049	1.23758068487467	0.215871579982296	0.999894521019812
FBLIM1	90.567831929415	0.221817304074451	0.379934524753636	0.58383034344743	0.559334461231003	0.999894521019812
FBXO2	10257.7095498092	-0.258733699670705	0.215443188775214	-1.20093701333329	0.229775635167674	0.999894521019812
FBXO28	1944.50537458673	0.0460606533080275	0.143796940186061	0.320317339495743	0.748727780059311	0.999894521019812
FBXO42	884.110378180018	0.0831181995972657	0.118455649485141	0.701682021571223	0.482877487394575	0.999894521019812
FBXO44	9613.04983607746	-0.179582206854584	0.207431686397456	-0.865741439861266	0.386631969345483	0.999894521019812
FBXO6	464.664277101765	-0.288383106563532	0.18162191717485	-1.58782106834552	0.11232680595336	0.999894521019812
FCER1A	1.24555452300404	1.02350086126038	2.08573829289157	0.490713942755228	0.623628783678303	0.999894521019812
FCER1G	190.877808016694	0.316345225498825	0.717263125572386	0.441044874914456	0.659180510084519	0.999894521019812
FCGR1A	50.5167338478087	-0.37946831848872	0.736175241713507	-0.515459223547748	0.606232156764481	0.999894521019812
FCGR1B	12.9807000647713	-0.714411097371738	0.743351596825169	-0.961067549222959	0.336518204817775	0.999894521019812
FCGR1C	3.60650448589824	2.43681222768314	1.78610315066348	1.36431774770564	0.17246758252438	0.999894521019812
FCGR2A	181.805175881615	0.045809764004584	0.822228708101884	0.0557141383573627	0.955569536217255	0.999894521019812
FCGR2B	3.86482619999847	1.29696695974909	1.38407423573876	0.937064592533809	0.348725333247455	0.999894521019812
FCGR2C	2.12578413443744	1.47072522216442	1.80189142226311	0.816211900446941	0.414378951627033	0.999894521019812
FCGR3A	462.110761032943	0.197568685580934	0.858708369187717	0.230076580909327	0.81803226249539	0.999894521019812
FCGR3B	7.37631631940482	1.43980603349368	0.994499723478538	1.44776916423623	0.147681619322606	0.999894521019812
FCN3	26.4556806839929	1.28930810288033	0.705464031928632	1.8276028890595	0.0676091718968486	0.999894521019812
FCRL2	0.137873412052034	-0.559324702299307	4.45300599538475	-0.125606096843124	0.900043736600338	0.999894521019812
FCRL3	0.666949763496588	1.90486589265521	2.54838304052872	0.74748021092622	0.454773743689052	0.999894521019812
FCRL4	0.623292271863763	0.571568028604673	4.19951980132821	0.136103186946255	0.891739708155619	0.999894521019812
FCRL5	0.0679321987190303	1.11979678808838	4.4537507245846	0.251427809353389	0.801483369347348	0.999894521019812
FCRL6	3.43789738609084	0.00677821061837632	0.839765786269073	0.00807154891185873	0.993559905670124	0.999894521019812
FCRLA	7.42965749603972	-0.598575463666341	0.739956202424792	-0.808933639186813	0.418553318251884	0.999894521019812
FCRLB	144.812019882411	0.220810139982443	0.257918131741097	0.856124920306477	0.391928685772272	0.999894521019812
FDPS	2669.93022638174	-0.00848446533880745	0.230836111374181	-0.0367553641772032	0.970680064205999	0.999894521019812
FGGY	226.393611270914	-0.343594766203868	0.224912525290441	-1.5276817765492	0.126591566854018	0.999894521019812
FGR	203.117437524808	0.234564063037513	0.446552928149302	0.525277180489316	0.599390518360483	0.999894521019812
FH	2534.37612087034	-0.167455716008163	0.178971635690263	-0.935655057083851	0.349450817406366	0.999894521019812
FHAD1	46.7318824060196	-0.170576855251626	0.465308745843864	-0.366588543145208	0.71392595539524	0.999894521019812
FHL3	399.127928911089	-0.32839955114255	0.23249534405553	-1.41249947381361	0.157802945513905	0.999894521019812
FLAD1	763.247200724291	-0.0853106133348535	0.0933819816103302	-0.913566106262798	0.360944882854259	0.999894521019812
FLG	70.9592069547621	0.335007385562285	0.491833707009368	0.681139541247228	0.495783199194069	0.999894521019812
FLG2	1.01256236583206	0.0715975917953569	3.39153742068158	0.0211106595371041	0.983157381709663	0.999894521019812
FLJ23867	1072.30700358621	0.0902305157825207	0.1746740278036	0.51656515234179	0.605459747056242	0.999894521019812
FLJ27354	63.703974097994	0.0329824413641729	0.247694585853018	0.133157700038485	0.89406866334725	0.999894521019812
FLJ31662	0.18458980720444	-1.24918366985506	4.43988709991284	-0.281354827666582	0.778438261502859	0.999894521019812
FLJ32224	56.2119253542148	-0.15263851979349	0.298283884017507	-0.511722315458826	0.608845365939584	0.999894521019812
FLJ37453	244.122419989082	-0.0897912197905402	0.186234198607735	-0.482141413670576	0.629705492060828	0.999894521019812
FLJ39739	6.84335771407697	0.675527034228705	0.827341442289	0.816503319789867	0.414212325583169	0.999894521019812
FLJ40434	0.0712605196352181	-0.341820769714698	4.45401103615335	-0.0767444819826732	0.938826817358439	0.999894521019812
FLJ42875	891.666503602504	-0.348195337198638	0.405516748024885	-0.8586460088136	0.390535846347332	0.999894521019812
FLVCR1	303.477681781927	-0.0507649632666348	0.219493989980553	-0.231281791684285	0.817095891374881	0.999894521019812
FLVCR1-AS1	58.8519452691634	0.46389280188165	0.435709877232206	1.06468277659545	0.287019506732254	0.999894521019812
FMN2	4678.19836875625	-0.0165698584296682	0.113399827996728	-0.146118902668409	0.883827524400482	0.999894521019812
FMO1	1.34646843398409	-1.53500778996093	1.61749506494654	-0.949003074709017	0.342619048280521	0.999894521019812
FMO2	46.397540449529	0.282520442108732	0.336642127370542	0.839230800718419	0.401339806355228	0.999894521019812
FMO3	27.1726089006379	0.181686465042384	0.48686599732561	0.373175506279757	0.709017824758011	0.999894521019812
FMO4	32.6082529524025	-0.0852583604267459	0.421633323660163	-0.20220972974011	0.839752767015358	0.999894521019812
FMO5	81.387150592379	0.0299022333664046	0.283958139624009	0.105305075621352	0.916133735607642	0.999894521019812
FMO6P	0.237177158498902	0.390184567829829	4.45199213191389	0.0876426903436801	0.93016067071927	0.999894521019812
FMO9P	0.353428278189329	0.455490214658088	4.44507959952985	0.102470654227714	0.918383104746959	0.999894521019812
FMOD	83.0112249510536	1.26881837807358	0.414219590253453	3.06315395970823	0.00219017346345008	0.453344643114133
FNBP1L	639.286343333342	-0.252334994642547	0.16701556908025	-1.51084713857606	0.130827401520831	0.999894521019812
FNDC5	1604.05448225097	-0.201314711628808	0.197315498930894	-1.02026811233574	0.307601322129308	0.999894521019812
FNDC7	5.05963385584812	-0.119083343202272	0.708639992125232	-0.16804490929892	0.866547948891953	0.999894521019812
FOXD2	4.32256019821621	-0.501318988395907	1.31783234218739	-0.380411811387022	0.703639748289871	0.999894521019812
FOXD3	0.97349355128392	2.12392965582837	2.67300302151837	0.794585579862867	0.426854609228782	0.999894521019812
FOXE3	5.10968615549937	0.162598845038598	1.02800991560147	0.158168557103328	0.874323979634188	0.999894521019812
FOXJ3	3073.00119219037	-0.0318864039280807	0.1352502701242	-0.235758523060984	0.813620054759678	0.999894521019812
FPGT	284.214267989233	0.146478603510273	0.225826396488578	0.648633666337947	0.516575189382168	0.999894521019812
FPGT-TNNI3K	6.1935854921219	0.527721883639561	0.790005778465707	0.66799749827712	0.504135189411478	0.999894521019812
FRRS1	3.53181751387437	0.434043843843721	1.04235577333163	0.41640661945624	0.677112485493012	0.999894521019812
FUBP1	1378.41444253714	0.170302155035631	0.224776518423105	0.757651004786295	0.448659937354652	0.999894521019812
FUCA1	445.988066618754	-0.180230886194838	0.205212722116166	-0.878263707709178	0.379800626085977	0.999894521019812
G0S2	106.754611472203	-0.287749586028461	0.632684959232535	-0.454807059705529	0.649248050880544	0.999894521019812
GABPB2	124.361589489702	0.644680570281729	0.232216648414554	2.77620306159463	0.00549978470816609	0.603036974803138
GABRD	8960.58350241072	-0.439742370487496	0.169707896379125	-2.59117212498538	0.00956496376862147	0.770200874491279
GADD45A	927.949114092373	0.0449497964492517	0.42787494588161	0.105053583720906	0.916333290247552	0.999894521019812
GALE	696.101430170363	-0.358714117933898	0.233944839190946	-1.53332776723968	0.125195116321962	0.999894521019812
GALNT2	2792.45656270307	-0.0155960696231074	0.0915988067670647	-0.170264986778356	0.86480174566642	0.999894521019812
GAS5	1858.55385462783	-0.38076915942924	0.23665061253835	-1.60899291721687	0.107617890363697	0.999894521019812
GATAD2B	3046.24474415632	0.0396219292006938	0.0987414549960468	0.401269448604743	0.68822175434555	0.999894521019812
GBA	1363.27951387872	-0.0325466982688886	0.169613097126137	-0.191887883779897	0.84783002842466	0.999894521019812
GBAP1	209.864692340572	0.0263841932512107	0.238377708937173	0.110682300659935	0.911868281760314	0.999894521019812
GBP1	244.540663610675	0.0198168312834925	0.479438016134047	0.0413334583754657	0.967030059926782	0.999894521019812
GBP1P1	17.0269065169788	-0.628941912819628	0.540997448733153	-1.1625598499446	0.245008128697934	0.999894521019812
GBP2	233.802702803657	0.143877929533503	0.488384841518998	0.294599498801002	0.768299845086179	0.999894521019812
GBP3	118.138672216259	0.32435729263994	0.588606504597805	0.551059646990435	0.581592786615099	0.999894521019812
GBP4	375.863500353788	-0.348541379923702	0.518954121055853	-0.671622723054144	0.501823908571381	0.999894521019812
GBP5	8.5093798170487	-0.0166117485726259	0.628455725553508	-0.0264326473563355	0.978912254416537	0.999894521019812
GBP6	15.0039990770111	1.08296923795108	0.688863967660073	1.57210899218565	0.115925276433786	0.999894521019812
GBP7	20.5040655959072	-0.173557267668174	0.506405702258464	-0.342723762576417	0.731806284294152	0.999894521019812
GCLM	556.475632213247	-0.0384288123760616	0.24951842260293	-0.154011924150447	0.87760033365005	0.999894521019812
GDAP2	389.679513231064	0.0471844647759814	0.126316418810727	0.373541818397202	0.70874522734012	0.999894521019812
GEMIN8P4	77.4194641506051	-0.0919812052247671	0.234378450383104	-0.392447364825645	0.694727695062667	0.999894521019812
GFI1	1.52985770618837	-0.967937341736937	1.5875839263506	-0.609692077169077	0.542065803844733	0.999894521019812
GGPS1	1146.3658124847	-0.190860587161481	0.134505032084594	-1.41898473390529	0.155903466816623	0.999894521019812
GIPC2	35.1491255414633	-0.105701872336257	0.345138910202853	-0.306258927091506	0.759407509048649	0.999894521019812
GJA4	194.938352903529	0.75611353255709	0.505403525644102	1.49605907792882	0.134638260621311	0.999894521019812
GJA5	58.2303707021278	1.52661639301642	0.503612023350556	3.03133428558708	0.00243475527074787	0.467648489840942
GJA8	0.377775485026191	-0.203378087481205	4.44613967308853	-0.0457426222374897	0.963515391712516	0.999894521019812
GJA9-MYCBP	1.93812361653733	-0.230153132431664	1.56983114425612	-0.146610119995246	0.883439765404155	0.999894521019812
GJB3	26.3082704321132	-0.336552251016298	0.567393447597053	-0.593154983445118	0.553077436244697	0.999894521019812
GJB4	3.17965319787126	0.0765684699632952	1.00199558432215	0.0764159754407438	0.939088160203894	0.999894521019812
GJB5	60.4618383968236	0.0372285130232102	0.332088861034218	0.11210407029995	0.910740890139453	0.999894521019812
GJC2	911.32913239665	0.00592386127942805	0.272319258375182	0.0217533688758309	0.982644691620839	0.999894521019812
GLIS1	122.498239153727	0.251337518439358	0.278465927889482	0.902579070783517	0.366749338497651	0.999894521019812
GLMN	395.265476243059	-0.0479636510927621	0.220895460466655	-0.217132805678469	0.828104848549527	0.999894521019812
GLRX2	583.671243848626	-0.236477452907003	0.162571019522706	-1.45461013655005	0.145777223174187	0.999894521019812
GLT25D2	2237.03794704373	0.289709575557662	0.132975667778434	2.17866607024963	0.0293564840671794	0.93406392979639
GLTPD1	1878.58563006137	-0.314502895045362	0.275550944206093	-1.14136025173674	0.253720038395506	0.999894521019812
GLUL	91628.8627767466	-0.414627915297785	0.351501230311845	-1.17959164731781	0.238162666618305	0.999894521019812
GM140	0.366533641222487	0.43019056028164	4.07058066157486	0.105682848725372	0.915833988868599	0.999894521019812
GMEB1	208.722332963992	0.175544099741162	0.177451592089957	0.989250632658017	0.322540531181667	0.999894521019812
GNAI3	1248.7253265491	0.031566399067995	0.193038887800532	0.163523523304862	0.870106253502672	0.999894521019812
GNAT2	8.60584976338242	0.350474889185095	0.677636686711605	0.517201763213056	0.605015321318279	0.999894521019812
GNB1	34868.5157275517	-0.17905253136041	0.0954123391704697	-1.87661819128555	0.0605704423066051	0.999894521019812
GNG12	900.74676587654	0.0298895934049779	0.288015126868401	0.103777859621363	0.917345637045044	0.999894521019812
GNG4	1477.89997254819	-0.144357448577078	0.196180567625267	-0.735839692608196	0.461828262202092	0.999894521019812
GNG5	741.214738260881	-0.248265731996643	0.331285987533773	-0.749400039056386	0.453616127436674	0.999894521019812
GNL2	779.690474439031	-0.183282633057096	0.163066989959035	-1.12397140036214	0.261025158966507	0.999894521019812
GNPAT	1492.34619191154	-0.0943386272916272	0.124529050258269	-0.757563211925027	0.448712510454148	0.999894521019812
GNRHR2	400.715148579315	0.222869668315595	0.175712191707559	1.26837908143859	0.204662608232969	0.999894521019812
GOLPH3L	987.413112940763	0.00195176354318318	0.21018994708552	0.00928571309068872	0.992591179359317	0.999894521019812
GOLT1A	67.4079695762719	-0.283598762548262	0.388797681799698	-0.729425034726332	0.465741708643818	0.999894521019812
GON4L	951.024733673797	0.321810791524154	0.169170314383581	1.90228878332916	0.0571334112694345	0.99148980608876
GORAB	211.838661094769	0.100593549246668	0.20955778269334	0.480027742008865	0.631207666790672	0.999894521019812
GPA33	14.3259583284041	-0.551464562152662	0.740125117747243	-0.745096401850518	0.456213444158504	0.999894521019812
GPATCH2	158.027313639909	0.356832366310221	0.412962205100191	0.864079961563669	0.387543966056795	0.999894521019812
GPATCH3	625.934552698636	-0.222711626509258	0.1591593511196	-1.399299663781	0.161723140430058	0.999894521019812
GPATCH4	1350.42579730411	0.104730169910276	0.210702150242001	0.497053161488803	0.619151563165848	0.999894521019812
GPBP1L1	2137.22562789974	0.0980529229482952	0.0989495660480875	0.990938382697338	0.321715668718464	0.999894521019812
GPN2	560.837154811986	-0.0274788534922819	0.140604926511541	-0.195433077446447	0.845053923769744	0.999894521019812
GPR137B	1270.57033977117	-0.431110536906529	0.251982398437471	-1.71087559916812	0.0871040799427484	0.999894521019812
GPR153	987.278930773488	-0.236092215080301	0.298717629389153	-0.790352466183819	0.429321954071516	0.999894521019812
GPR157	6.27047394983808	0.869485982469563	0.704793361305313	1.2336750460578	0.217324016103977	0.999894521019812
GPR161	272.420686274689	0.026730364245111	0.178343389945857	0.149881440816091	0.88085815438612	0.999894521019812
GPR25	0.895893722241444	-0.811123666190567	2.01947043515153	-0.401651666729999	0.687940400023741	0.999894521019812
GPR3	158.470578077266	-0.0237892698832031	0.449109337654858	-0.0529698848111798	0.957755902454159	0.999894521019812
GPR37L1	5398.64005802823	-0.0960716341416747	0.362234495608855	-0.265219451229222	0.790840411383725	0.999894521019812
GPR52	39.4350429260583	0.772311020998491	0.554500222809038	1.3928056098626	0.163678581558095	0.999894521019812
GPR61	244.607323807994	0.14782362368485	0.375245125982115	0.393938824116521	0.693626205738919	0.999894521019812
GPR88	387.286580942032	-0.062178847446289	0.265641643927266	-0.234070406006499	0.814930320368109	0.999894521019812
GPR89A	81.6621276524166	-0.145230865337509	0.266377173991383	-0.545207621063684	0.585610730588251	0.999894521019812
GPR89B	11.4127393360309	0.0502672069441389	0.623141832991435	0.0806673605956252	0.935706494666294	0.999894521019812
GPSM2	810.426515503949	-0.28093243394095	0.200616282286095	-1.40034712407001	0.161409395709012	0.999894521019812
GPX7	89.2232400668332	-0.169139410953758	0.234365770166426	-0.721689907334378	0.470485148584148	0.999894521019812
GREM2	712.613693916633	0.0742636635981126	0.263894205878736	0.281414528791276	0.778392475847606	0.999894521019812
GRHL3	6.89699438288777	0.307468058831776	0.790940327098793	0.38873736525685	0.697470438636982	0.999894521019812
GRIK3	1945.05320167859	0.337882026913738	0.276152510433569	1.22353414923968	0.221128014182386	0.999894521019812
GSTM1	438.824176049107	0.740210299751644	1.25109743838892	0.591648801315459	0.554085787567094	0.999894521019812
GSTM2	917.081137101719	-0.290833598755461	0.257734305528239	-1.12842408836256	0.25914085943943	0.999894521019812
GSTM3	5115.16362775618	0.139136816715553	0.238048089953098	0.584490372272957	0.558890440841955	0.999894521019812
GSTM4	1482.71968192821	-0.089698906802677	0.189134977475632	-0.474258690803152	0.635315445338561	0.999894521019812
GSTM5	1282.07981938371	-0.783387849555771	0.590352758625026	-1.32698261863015	0.184514432405257	0.999894521019812
GTF2B	812.086354677914	-0.0796845483185447	0.131254013983314	-0.607101801310815	0.543783354833495	0.999894521019812
GUCA2A	0.0564900072106766	0.692834082974524	4.4539713483155	0.155554229875447	0.876384404920959	0.999894521019812
GUCA2B	0.0666128924168154	-0.254899862328589	4.45401103615335	-0.0572292839554187	0.954362551158033	0.999894521019812
GUK1	14122.4345456128	-0.313989439536638	0.196416641983656	-1.59858877723185	0.10991200502289	0.999894521019812
H3F3A	4.39960199788033	-0.469068666208094	0.723594926224502	-0.648247588820933	0.516824826713662	0.999894521019812
H6PD	1149.49292284103	0.0100013883254375	0.308632141310452	0.032405530684431	0.974148651957557	0.999894521019812
HAO2	1.57125502686457	0.493117536244776	1.69823909818842	0.290369911263263	0.771533259890982	0.999894521019812
HAPLN2	1930.21365396285	0.0454975748680082	0.397545148467538	0.114446308912064	0.90888400592177	0.999894521019812
HAX1	2951.58936614058	-0.103867254131418	0.0936592136213455	-1.10899131132302	0.267433930251405	0.999894521019812
HBXIP	2320.958031399	-0.146054378290823	0.0913601629476442	-1.59866591278436	0.109894855536073	0.999894521019812
HCN3	266.932888513423	0.17258354480277	0.25638268822615	0.673148198877364	0.500853012775955	0.999894521019812
HCRTR1	8.80058961528331	-0.840110236103125	0.816818452602591	-1.02851525137112	0.30370752041443	0.999894521019812
HDAC1	488.858697236835	0.00575366103816042	0.266904095956227	0.021557035374624	0.982801306363595	0.999894521019812
HDGF	5817.51469550154	-0.0738301856665909	0.151119419388651	-0.488555249651361	0.625156601527377	0.999894521019812
HEATR1	367.272644321026	0.338711923505005	0.264892326711482	1.27867774695462	0.201010559123335	0.999894521019812
HEATR8	19.1967739208668	0.555000221068305	0.505936208673763	1.09697667720434	0.272651587617996	0.999894521019812
HEATR8-TTC4	7.09660339281311	1.57577344335539	0.954158617110052	1.65147954972946	0.0986406931710997	0.999894521019812
HECTD3	1539.17908890456	0.111023746863792	0.159485020604926	0.696139025738461	0.486341768545608	0.999894521019812
HENMT1	578.731686212665	-0.121457597269663	0.154806921043457	-0.784574723474848	0.432702954782366	0.999894521019812
HES2	0.577968526208194	8.26646754499771	3.30814882191073	2.49881972970706	0.0124607680106958	0.846062337541508
HES3	0.327798667261294	-0.749576092675443	4.44410825660047	-0.168667379234554	0.866058278709708	0.999894521019812
HES4	254.239948536298	-0.544953026586747	0.355078821574504	-1.53473818621537	0.124848151895326	0.999894521019812
HES5	81.2662101289872	-0.822702134897968	0.579682332328404	-1.41922927268359	0.155832184362974	0.999894521019812
HEYL	247.75520004366	0.672343180734947	0.487459471165026	1.37928016687838	0.167808389081315	0.999894521019812
HFE2	9.17846879758906	0.827914228476832	0.861175528203364	0.961376863789983	0.336362712961777	0.999894521019812
HFM1	14.5539501345119	0.351807909775764	0.514465610690804	0.683831732316123	0.494081426362736	0.999894521019812
HHAT	255.359613316327	0.316626174004879	0.224320070008932	1.41149284587987	0.158099343605901	0.999894521019812
HHIPL2	2.40727279087779	-0.735596090194025	1.34667304791716	-0.546232132091557	0.584906381387783	0.999894521019812
HHLA3	489.567119595585	-0.248344635720959	0.234355916250643	-1.05969006327689	0.289285624875041	0.999894521019812
HIAT1	1618.70696426112	0.243029376458724	0.17082352614922	1.42269265795643	0.154825269930379	0.999894521019812
HIPK1	3766.4387643804	0.0357196631038076	0.160030894506046	0.22320479563687	0.823376119712562	0.999894521019812
HIST2H2AB	4.31735179402563	-0.0267727449657826	0.602334813680771	-0.0444482775321895	0.964547079743602	0.999894521019812
HIST2H2AC	6.87808793068116	-1.11950223072739	0.586455909311882	-1.90892821259311	0.0562713529785091	0.99148980608876
HIST2H2BA	10.3308864917778	0.0191284572663453	0.527895727681924	0.036235294705531	0.971094743353887	0.999894521019812
HIST2H2BC	31.5773510602939	-0.293997940255852	0.485082772973605	-0.606077883272613	0.544463036644004	0.999894521019812
HIST2H2BE	749.265844932011	-0.423431995578797	0.383090562597293	-1.10530521218794	0.269027360198642	0.999894521019812
HIST2H2BF	112.912645004786	0.553904170440677	0.319692768609641	1.73261401203922	0.0831642970787159	0.999894521019812
HIST2H3D	11.1038864622044	-0.0370220916226763	0.49904848291244	-0.0741853605217191	0.940862894362329	0.999894521019812
HIST3H2A	218.910803240871	-0.237557032624173	0.227861469681392	-1.04255025194184	0.297156640022828	0.999894521019812
HIST3H2BB	19.0432440294255	0.826670440467494	0.442271304941867	1.86914780866498	0.0616022531215429	0.999894521019812
HIST3H3	0.228441502114972	-1.71859241924085	4.43327788820368	-0.38765727359744	0.698269678586531	0.999894521019812
HIVEP3	1061.49947167947	0.271991246072123	0.159437591089584	1.70594176827031	0.0880189220607611	0.999894521019812
HLX	42.7018965025132	0.00451067910322785	0.465122600713862	0.00969782826356951	0.992262373839917	0.999894521019812
HMCN1	22.8875001387957	0.142002491141408	0.469755674153315	0.302290103035695	0.762430922287631	0.999894521019812
HMGB4	0.198036528473751	0.513151494808848	4.45047104730907	0.115302737475198	0.908205168644771	0.999894521019812
HMGCL	847.585711514634	-0.268759514187941	0.18074865460813	-1.4869240093135	0.137034882256947	0.999894521019812
HMGCS2	0.515776631788582	0.051289601209218	3.22544860911771	0.0159015403513894	0.987312941135701	0.999894521019812
HMGN2	4673.46674247625	-0.086488856526819	0.200511056807312	-0.431342081099963	0.666219656831095	0.999894521019812
HNRNPR	3989.77415729507	-0.0477831761751709	0.0716441652003673	-0.666951398505874	0.504803178324497	0.999894521019812
HNRNPU	10252.8229475235	0.00311834820703844	0.0730727522441263	0.0426745689914684	0.965960952101453	0.999894521019812
HNRNPU-AS1	246.07129459056	-0.311176625558317	0.336809637047424	-0.923894661346945	0.355541162921602	0.999894521019812
HOOK1	891.195832551303	0.201859084339604	0.215516927498373	0.936627515447145	0.3489501932418	0.999894521019812
HORMAD1	0.833923764315432	-2.82093992654472	2.73601538995183	-1.03103949521073	0.30252229913299	0.999894521019812
HP1BP3	5771.74516584274	-0.0731021128657145	0.145421469878246	-0.502691335240384	0.615181302578796	0.999894521019812
HPCA	10628.8323967711	-0.255390364355485	0.187660738811678	-1.36091526641476	0.17354046845037	0.999894521019812
HPCAL4	15445.0115167627	0.240470175553107	0.210560464235561	1.14204808783137	0.253434031756834	0.999894521019812
HPDL	45.3764260969055	-0.0969248495632157	0.596958579847564	-0.162364446772783	0.87101886666908	0.999894521019812
HRNR	19.3622835990264	0.039806432835579	0.614241522838421	0.064805831835713	0.948328598080303	0.999894521019812
HS2ST1	2357.51920215128	0.0664222734140998	0.13098548308022	0.507096449561668	0.612087146070567	0.999894521019812
HSD11B1	603.047681620747	0.498223938832078	0.42963326438656	1.15964935709402	0.246191596863892	0.999894521019812
HSD17B7	158.722084036708	0.326322271036445	0.254680984738168	1.28129813606591	0.200088967347349	0.999894521019812
HSD3B1	1.78130336991517	2.1184249358609	4.16161153141646	0.509039567933883	0.610724489614883	0.999894521019812
HSD3B2	1.78416291434578	0.749696742153898	1.42964796528078	0.524392550026579	0.600005537142628	0.999894521019812
HSD3BP4	92.9340049745204	0.58596368992152	0.3676025242643	1.59401432591965	0.11093282625738	0.999894521019812
HSD52	1.8687638838729	0.972016430144377	1.17085231374403	0.830178510760389	0.40643786311935	0.999894521019812
HSP90B3P	2.83806631459433	-0.98980390849926	1.09807968313362	-0.901395339247721	0.367378158608675	0.999894521019812
HSPA6	680.459090592565	-1.24734692152781	1.182985721051	-1.05440572893782	0.291697200487724	0.999894521019812
HSPA7	18.7840580219295	-0.358775534693826	1.08282342295311	-0.331333370786681	0.740392687269588	0.999894521019812
HSPB11	418.741079971193	-0.102064736781795	0.142668240601413	-0.715399141053011	0.474362443104294	0.999894521019812
HSPB7	116.726547201635	-0.570834333374308	0.517972475094118	-1.10205534236271	0.270437612475127	0.999894521019812
HSPG2	252.616486844036	0.958282844529364	0.429646614926037	2.23039775303323	0.0257210486201069	0.923648315396231
HTR1D	60.1004356098267	-0.709715661837186	0.509470116803972	-1.39304669386578	0.163605671073446	0.999894521019812
HTR6	98.3811597625156	0.0949550340495993	0.366185043167218	0.259308881729061	0.795396927100471	0.999894521019812
IARS2	2186.94885861569	0.0140272682937007	0.241574678369726	0.0580659711041081	0.953696079765033	0.999894521019812
IBA57	507.2932064253	-0.0295553508247156	0.165405036272693	-0.178684709309513	0.858185276154577	0.999894521019812
ICMT	3033.35977868178	-0.119243782581473	0.10577633296016	-1.12732006531542	0.259607181752025	0.999894521019812
ID3	941.540458269735	0.194571882043819	0.552678656988598	0.352052462282496	0.724798918537662	0.999894521019812
IER5	1874.10869998	-0.316099889241368	0.246497575291774	-1.28236510589286	0.199714598887916	0.999894521019812
IFFO2	1672.18804529666	0.113305588770529	0.159308679010651	0.71123299417324	0.476939865904353	0.999894521019812
IFI16	385.779754992201	0.443844313599996	0.389569597879668	1.13931969028315	0.254569838666051	0.999894521019812
IFI44	99.8836294719896	-0.119945409182411	0.34309194463927	-0.349601356302674	0.726637892911567	0.999894521019812
IFI44L	200.37673693035	-1.12206763535071	0.372539186325981	-3.01194525713295	0.00259579404690817	0.481237644174627
IFI6	3423.212842396	-0.385671389489864	0.263116028706836	-1.46578447305306	0.142707012389818	0.999894521019812
IGFN1	26.2102239534235	1.04077921947999	0.606776889050134	1.71525850483406	0.0862978427274642	0.999894521019812
IGSF21	3799.43773889361	-0.0889209066819916	0.13283794102707	-0.669393894503916	0.50324424529243	0.999894521019812
IGSF3	955.555141045188	0.341731578364672	0.233791341380612	1.46169475886762	0.143824874128038	0.999894521019812
IGSF8	10649.8143590722	0.0378193651886415	0.130270206326827	0.290314771543071	0.77157543919357	0.999894521019812
IGSF9	7.50665253877136	0.40850115830652	0.642539222398492	0.635760657196385	0.524932434135015	0.999894521019812
IKBKE	79.5666821815469	0.0786969636661555	0.35430041085779	0.222119312466006	0.824221004178371	0.999894521019812
IL10	3.20265740900575	-0.636587772918099	1.15893761134767	-0.549285627358185	0.582809449220692	0.999894521019812
IL12RB2	152.63322926079	0.123087058483911	0.364730499411796	0.337473994312004	0.735759613037276	0.999894521019812
IL22RA1	1.29500997376587	-0.486229717397577	1.7130184311851	-0.283843832935991	0.776530061559681	0.999894521019812
IL23R	0.132203145252297	1.41690372763009	4.44852933694202	0.318510595369951	0.750097658879953	0.999894521019812
IL24	0.171982249466707	0.257617221529668	4.45190959422249	0.0578666785740649	0.953854825273436	0.999894521019812
IL28RA	68.9816607546225	-0.218514027283228	0.31328477396946	-0.697493288660525	0.485494138014902	0.999894521019812
IL6R	275.969715356069	0.297312113854146	0.345149465638926	0.861401055058205	0.389017195173235	0.999894521019812
ILDR2	1008.19429025058	0.257300696020111	0.244805144938293	1.05104284505527	0.293238912338324	0.999894521019812
ILF2	3004.00442944835	-0.0808620626272725	0.107083663289061	-0.755129775575515	0.450171118994132	0.999894521019812
INADL	290.561721172572	0.250193499925217	0.230378082513105	1.086012598056	0.277473418616687	0.999894521019812
INPP5B	566.449577029885	0.0897710256867782	0.154508088967655	0.581011818129283	0.561232488528454	0.999894521019812
INSL5	1.46774365171384	-0.311762938993088	1.68051106889399	-0.185516742355212	0.852823749687413	0.999894521019812
INSRR	1.70021022396862	1.52588775333964	1.8917051298127	0.806620296838083	0.419885276382075	0.999894521019812
INTS3	2102.92809388237	0.151911224062249	0.106175041271762	1.43076209100237	0.152498411181111	0.999894521019812
INTS7	517.813246148474	0.163703636296209	0.201942040250342	0.810646639467788	0.417568624941435	0.999894521019812
IPO13	4270.72396422715	0.151242583079386	0.13005718347483	1.16289296014669	0.244872934036701	0.999894521019812
IPO9	3343.57713193002	0.165367534800317	0.183242303437748	0.902452827201534	0.366816369441363	0.999894521019812
IPP	452.644397297569	0.135535543462307	0.166656148228993	0.813264586411029	0.416066376431259	0.999894521019812
IQCC	164.135288219352	0.18498135903612	0.211525734347945	0.874509948429436	0.381840604828374	0.999894521019812
IQGAP3	89.8682677618523	0.182140416005311	0.383037261924573	0.475516181089395	0.634419102712351	0.999894521019812
IRF2BP2	3653.07105677251	0.0262631444478607	0.179237399702979	0.146527144956255	0.883505262597536	0.999894521019812
IRF6	54.674550481812	1.31415889592719	0.608089144541839	2.16112868930975	0.0306853999803918	0.93406392979639
ISG15	651.928449487461	-0.820390793766364	0.326025357316099	-2.51634044823989	0.0118580576768829	0.831624308128762
ISG20L2	455.896063802288	0.123284386599735	0.0915585081954678	1.34650934172645	0.178138309718569	0.999894521019812
ITGA10	43.5339558990821	0.471358125345233	0.414122179604447	1.13821028807357	0.2550326837525	0.999894521019812
ITGB3BP	194.099289685791	0.0475935966187505	0.230509772272465	0.206471058252985	0.836422969842242	0.999894521019812
ITLN1	0.0575890605075989	-0.446092147891343	4.45384693304756	-0.100158841243811	0.92021822157525	0.999894521019812
ITLN2	0.256001300586243	0.299392297693737	4.44448740834368	0.0673626157949475	0.94629302983355	0.999894521019812
ITPKB	11259.6418056913	-0.0336313444591941	0.405097729352654	-0.0830203233005944	0.933835379739735	0.999894521019812
IVL	0.139777071101504	0.462724276093837	4.45198477757231	0.103936625844926	0.91721964127805	0.999894521019812
IVNS1ABP	2039.76619810757	0.36909028959965	0.16336940079328	2.25923757942088	0.0238686103901765	0.922392745702125
JAK1	3479.56857587436	0.0832529957339837	0.172253606913241	0.483316414825006	0.628871086631958	0.999894521019812
JMJD4	537.261161991426	-0.248248916296296	0.245191389647619	-1.01246995929617	0.311313403138773	0.999894521019812
JTB	3391.23567563005	-0.155985473240943	0.18082212705144	-0.862645937112377	0.388332165301509	0.999894521019812
JUN	5442.67890346933	0.0160206383560966	0.309317232451129	0.0517935526228004	0.958693192919579	0.999894521019812
KANK4	87.9474892965621	0.617977198228788	0.395782544944098	1.56140589352184	0.118428012207146	0.999894521019812
KAZN	2670.16043488627	0.102443077607077	0.247447796122678	0.413998747260165	0.678875024284133	0.999894521019812
KCNA10	0.640897711499274	2.9350773333535	3.16327523281678	0.927860245262289	0.353480068454922	0.999894521019812
KCNA2	2507.54621744912	0.275545470006314	0.207566746614777	1.32750295748335	0.184342362264836	0.999894521019812
KCNA3	128.031872863128	0.752338629926175	0.450798098951027	1.66890373246207	0.0951364597925223	0.999894521019812
KCNAB2	30593.2004761525	-0.0183447201582911	0.0787015039470207	-0.233092371025592	0.815689678804656	0.999894521019812
KCNC4	2759.26385474736	-0.161581563199901	0.130010085622702	-1.2428386799838	0.213927285776206	0.999894521019812
KCND3	671.59062640266	0.541407718172096	0.363404124980511	1.48982270963801	0.136270858261918	0.999894521019812
KCNH1	2463.91057053754	0.0902897271183126	0.237554842392139	0.380079505890554	0.703886398203836	0.999894521019812
KCNJ10	6740.23767600986	0.0928596192645694	0.232909956790271	0.398693214082672	0.690119268571791	0.999894521019812
KCNJ9	5846.1813144329	0.301565782101184	0.197707084520211	1.52531601400635	0.127180295394949	0.999894521019812
KCNK1	2837.15044107742	-0.00491471031462777	0.17460399290941	-0.0281477544283749	0.977544306619115	0.999894521019812
KCNK2	329.757964306967	0.0128514905431597	0.262290145151917	0.0489972299024663	0.960921503507582	0.999894521019812
KCNN3	1592.34081870944	-0.0965520466168858	0.332447414683024	-0.290428026666848	0.771488805060991	0.999894521019812
KCNQ4	487.906248646225	0.0562664797709325	0.206944914318924	0.27189109699125	0.785705757029918	0.999894521019812
KCNT2	266.272409495572	0.564697811743931	0.347737896318764	1.62391795004788	0.104393321060043	0.999894521019812
KCTD3	1444.06948790108	-0.17059137980638	0.147794296792252	-1.15424873292758	0.248398208285971	0.999894521019812
KDM1A	2020.54135733191	0.0517587453325627	0.155770006833813	0.332276709647851	0.739680324788973	0.999894521019812
KDM4A	1371.30136786904	0.0730058148233561	0.16812604799477	0.434232623047364	0.664119525402184	0.999894521019812
KDM5B	1189.95794081425	0.0917634000097043	0.134944540218239	0.680008245322855	0.496499240100302	0.999894521019812
KDM5B-AS1	53.1576736400536	-0.734529177904732	0.373674505495805	-1.96569251340851	0.0493341401484995	0.983972872011699
KHDRBS1	3337.17510216252	-0.052977083313909	0.15576363537256	-0.340112011299664	0.733772176700602	0.999894521019812
KIAA0040	221.461392222256	0.234809405329891	0.445656317045981	0.526884498993121	0.598273798927566	0.999894521019812
KIAA0090	2000.04373653609	0.214571395532589	0.232447983043802	0.923094245529143	0.355958093198255	0.999894521019812
KIAA0319L	4219.61872037469	0.0705405409581842	0.088598512769572	0.796181998468154	0.425926259105227	0.999894521019812
KIAA0494	4475.45203414347	-0.0218487215972749	0.139440925444312	-0.156688013419708	0.875490734294258	0.999894521019812
KIAA0754	131.227474837069	0.316752921948328	0.288467617793971	1.09805365458579	0.272181060985046	0.999894521019812
KIAA0907	961.303564637948	0.359091160957057	0.220794242809576	1.62636106987063	0.103872867345292	0.999894521019812
KIAA1107	4815.34345520127	0.0713739452752599	0.212946691690066	0.335172829917176	0.737494716399434	0.999894521019812
KIAA1324	1645.00531871845	0.178496388641247	0.160705630961293	1.11070400939616	0.266695775872912	0.999894521019812
KIAA1383	161.613067383737	-0.215351201674958	0.361272614110114	-0.596090578870505	0.551114717566845	0.999894521019812
KIAA1522	3457.72456806596	-0.103059106187059	0.196477836196631	-0.524532986427636	0.599907882932202	0.999894521019812
KIAA1614	442.782765806243	-0.096807117376664	0.196053573527282	-0.493778897446073	0.621462338043654	0.999894521019812
KIAA1751	162.630248872563	-0.0218728198748799	0.323668235764837	-0.0675779006339434	0.946121647914397	0.999894521019812
KIAA1804	184.909267081625	0.126173027406863	0.261172040838837	0.483103118548287	0.629022519888395	0.999894521019812
KIAA2013	1697.81812907439	-0.0184405647057002	0.114432077062575	-0.161148562352987	0.871976392800979	0.999894521019812
KIF14	4.38913998075259	-0.475189799118834	1.22045428344802	-0.389354853814214	0.697013663725757	0.999894521019812
KIF17	1376.30171238336	0.0574821261849513	0.19380767956706	0.296593645377513	0.766776762943803	0.999894521019812
KIF1B	20099.9874065548	0.0739958005643216	0.142689421413952	0.518579442197431	0.604054048058367	0.999894521019812
KIF21B	4406.51359637038	0.239935071410303	0.151624532836309	1.58242908929079	0.113551648388165	0.999894521019812
KIF26B	218.729833191574	0.148420532226288	0.234524184598721	0.632858110050528	0.526826305202261	0.999894521019812
KIF2C	39.4877447279807	-0.412422362161029	0.365276917282491	-1.12906768166267	0.258869283441025	0.999894521019812
KIFAP3	7561.08281785943	-0.0135853615781364	0.211738704036681	-0.0641609744422681	0.948842051221976	0.999894521019812
KIRREL	47.9709352342466	0.430138287734469	0.41873796200788	1.0272254411134	0.304314321069143	0.999894521019812
KISS1	6.95165472602874	-0.546063527796406	0.665769477975467	-0.820199101732519	0.41210261397166	0.999894521019812
KLF17	3.0687897740984	-0.193713433657981	1.01428796660459	-0.190984651337678	0.848537618278768	0.999894521019812
KLHDC7A	8.11883128993742	1.32002091604559	1.27326219535118	1.03672356005317	0.299864708722353	0.999894521019812
KLHDC8A	327.866180107036	0.179540485255335	0.185643121970085	0.967127051894045	0.333480523602505	0.999894521019812
KLHDC9	807.728784042666	-0.141507115702099	0.104973570125547	-1.3480261320336	0.177649977822671	0.999894521019812
KLHL12	2172.5261921762	0.0669270637125679	0.157622407164777	0.424603740777812	0.671125565587716	0.999894521019812
KLHL17	203.092171148562	-0.180517764550142	0.200004947425225	-0.902566495849465	0.366756015007039	0.999894521019812
KLHL20	431.95776278299	0.0241939476737097	0.195631064749435	0.123671297831443	0.901575538175067	0.999894521019812
KLHL21	3809.76908437225	0.177417170375927	0.184392406418311	0.962171782570264	0.335963320851326	0.999894521019812
KMO	41.4176521420663	0.0264324425776593	0.39499387854987	0.0669186132066148	0.946646495056085	0.999894521019812
KNCN	72.8117041559353	0.0312792336041049	0.441197738322199	0.0708961784868947	0.943480384849819	0.999894521019812
KPNA6	3867.6874083361	0.399424617410671	0.176706392700408	2.26038578065404	0.0237973182339828	0.922392745702125
KPRP	0.328599177304429	2.00501117809281	4.43172896359421	0.45242188648349	0.650965082788813	0.999894521019812
KRTCAP2	1329.83532602187	-0.182628986885752	0.274418873305367	-0.6655117583058	0.505723225403521	0.999894521019812
KTI12	274.926782631908	-0.200784250000284	0.165885191014429	-1.21038079874664	0.226132806337073	0.999894521019812
L1TD1	3.80184193558814	-1.37145864569718	0.942653845309085	-1.45489105308587	0.145699425105705	0.999894521019812
LAD1	3.6907329252086	0.907498032518365	1.88182978709926	0.482242357273568	0.629633790241999	0.999894521019812
LAMB3	358.618817843745	-0.169538174982665	0.248956978119583	-0.680993865941086	0.495875371796624	0.999894521019812
LAMC1	602.958038837107	0.215449604046342	0.201596465567221	1.06871716942131	0.285197132565576	0.999894521019812
LAMC2	18.6289777197745	0.386343364138574	0.46801246513067	0.82549802179031	0.40908890532496	0.999894521019812
LAMTOR2	1298.23436619318	-0.184920706597224	0.163407214940207	-1.13165570238064	0.257779211898458	0.999894521019812
LAPTM5	1163.40380131403	-0.369625783168445	0.655707048713179	-0.563705672973675	0.572954455954446	0.999894521019812
LAX1	1.51813071542006	-1.0486095639604	1.60463410216868	-0.653488270343495	0.513441548895259	0.999894521019812
LBR	418.177939557029	0.243483017443352	0.177379751446724	1.37266523071255	0.169856442908691	0.999894521019812
LCE1E	0.0323608518424262	0.349549883587578	4.45351823862668	0.0784884814338085	0.937439492441006	0.999894521019812
LCE1F	0.0575890605075989	-0.446092147891343	4.45384693304756	-0.100158841243811	0.92021822157525	0.999894521019812
LCE3A	0.0564900072106766	0.692834082974524	4.4539713483155	0.155554229875447	0.876384404920959	0.999894521019812
LCE3D	0.0774328955766381	-0.295545475059529	4.45363234536236	-0.0663605462106197	0.94709078049545	0.999894521019812
LCE5A	1.53903653732795	1.31201114638577	1.58556186338361	0.827473955248849	0.407968478198947	0.999894521019812
LCK	1.58879351092126	0.664628678840894	1.66167527107707	0.399975067577489	0.689174880604393	0.999894521019812
LDLRAD2	11.7297357793079	-0.770371068978645	0.504098904634508	-1.52821412999736	0.126459381671919	0.999894521019812
LDLRAP1	460.755492641023	0.343746099650184	0.283862978760224	1.21095784012237	0.225911563142235	0.999894521019812
LEFTY1	50.1657269603126	-0.0280048600323306	0.394717251985157	-0.0709491665020604	0.943438212727528	0.999894521019812
LEFTY2	5.42986049825193	-0.836789728384697	0.911354120114278	-0.91818285550711	0.358523142824138	0.999894521019812
LEMD1	6.38523830884806	0.00237757949051217	0.7062624040094	0.0033664251091589	0.997313986453654	0.999955302166341
LENEP	0.996585511935364	-0.239181510519159	1.71723913703444	-0.139282587591272	0.889226848848006	0.999894521019812
LEPR	311.791475751291	0.309770474274177	0.285290426669597	1.08580746255791	0.277564184100384	0.999894521019812
LEPRE1	200.304003107791	-0.0522685420607697	0.254178084199619	-0.205637485329855	0.837074094185079	0.999894521019812
LEPROT	1455.30899472026	-0.350486756307457	0.260001642231913	-1.34801747134672	0.17765276330569	0.999894521019812
LGALS8	1532.50927988169	-0.0814439142654536	0.171305846716159	-0.475429857338146	0.634480617409765	0.999894521019812
LGALS8-AS1	2.28945711553448	0.301465752710643	1.21636488732171	0.247841544797002	0.80425700940043	0.999894521019812
LGR6	31.8087095203296	-0.174571640286063	0.519069400612781	-0.336316569768849	0.736632156072308	0.999894521019812
LHX4	9.72564306165524	1.17217820574457	0.549732363406708	2.13227068983268	0.032984600123855	0.9449793768053
LHX8	0.0820144884422483	0.0265076808090633	4.45401103615335	0.00595141785547895	0.995251483609823	0.999894521019812
LHX9	1.47004355595942	-0.165062491585755	1.56513369057758	-0.105462231488252	0.916009037723521	0.999894521019812
LIN28A	0.656736781262214	-0.413381700146084	3.23918723671189	-0.127618958071009	0.898450527440709	0.999894521019812
LIN9	118.690429832843	0.0474716480116289	0.205918689272771	0.230535888603804	0.81767537931517	0.999894521019812
LINC00115	24.3097805185527	0.264029558970937	0.442473429450752	0.596712799904573	0.550699145294737	0.999894521019812
LINC00184	6.26768973311134	0.287827276512424	0.799367192031984	0.36006891373759	0.718795599048638	0.999894521019812
LINC00260	8.88168662221424	0.350962880034583	0.972553163784454	0.360867552647607	0.718198460675767	0.999894521019812
LINC00303	0.647266329008936	-1.22184391124192	2.28679517280345	-0.534304045142807	0.593131193990936	0.999894521019812
LINC00339	264.118243543019	0.0788706461661855	0.382052599994971	0.206439234197657	0.836447826341161	0.999894521019812
LINC00466	0.464596561392063	0.176790786552217	2.98058088258652	0.0593142053567759	0.952701846797268	0.999894521019812
LINC00467	44.8080974664247	-0.23636024591267	0.248042580071882	-0.952901900327652	0.340639777163232	0.999894521019812
LINC00538	0.712289555132005	0.571822079921791	3.21857409401794	0.17766317108703	0.858987510254409	0.999894521019812
LINGO4	4.37161898527626	0.32736848560155	1.06001285375079	0.308834448981611	0.757447462732215	0.999894521019812
LIX1L	221.145560015414	0.212823787340256	0.205148128653665	1.03741520206382	0.299542396505156	0.999894521019812
LMNA	1643.0462388182	0.0296461956752745	0.271678430715566	0.109122375291959	0.913105427946366	0.999894521019812
LMO4	17380.5923202268	-0.200983410488071	0.162984329820464	-1.23314560798247	0.21752144417979	0.999894521019812
LMOD1	512.203665059381	0.663271793046346	0.47701846610923	1.39045307502722	0.164391339185515	0.999894521019812
LOC100128071	68.5068104641393	-0.348480736464873	0.410340819064013	-0.849247065548482	0.395743828983552	0.999894521019812
LOC100129046	0.65303316298324	-0.389242063730246	2.76187343372087	-0.140934069960566	0.887922026820259	0.999894521019812
LOC100129138	3.47480365122376	0.585337412668497	0.894869159074419	0.654103906401158	0.513044864913024	0.999894521019812
LOC100129196	24.1265230557983	-0.201587852262406	0.501726339225538	-0.401788458173386	0.687839717060983	0.999894521019812
LOC100129269	6.80722230629207	-0.473889084288557	0.59267601700802	-0.799575266569533	0.423956922346026	0.999894521019812
LOC100129534	139.869403676306	-0.378423891548139	0.341383827808302	-1.10849976103917	0.267646042277258	0.999894521019812
LOC100129620	20.0571923979854	0.766460803669499	0.491835996584915	1.55836662828962	0.119146362764086	0.999894521019812
LOC100129924	6.33806911497825	0.0676106856875952	0.964302110289017	0.0701135929976666	0.944103247681304	0.999894521019812
LOC100130000	38.2710689762456	-0.223359955342384	0.34148514076701	-0.654083966408303	0.513057710709235	0.999894521019812
LOC100130093	183.765729010662	0.541263126242393	0.189864533160072	2.85078585891586	0.00436113294861409	0.557563633515579
LOC100130197	0.144463634915792	-0.700434439715175	4.45315722244944	-0.157289402715026	0.875016771712937	0.999894521019812
LOC100130331	17.690242464731	-0.0942839468661999	0.745742334898058	-0.126429656000539	0.899391828402884	0.999894521019812
LOC100130417	5.52790487878275	0.826981653587867	0.918134274859207	0.900719727204043	0.367737357164576	0.999894521019812
LOC100130557	52.1162726002225	0.0307467354503499	0.343716173313132	0.0894538512807748	0.92872122783185	0.999894521019812
LOC100131060	44.9176803742226	-0.0966779743926558	0.358700508779404	-0.269522824825742	0.787527380184151	0.999894521019812
LOC100131234	2.17514693951998	-1.02093036972562	1.41475314517069	-0.721631454371106	0.470521095164681	0.999894521019812
LOC100131564	69.067294708029	0.293049530131824	0.237179233923763	1.2355615004053	0.216621602841126	0.999894521019812
LOC100131825	16.2765583121726	-0.275058669218301	0.698977131303618	-0.393515977704888	0.693938425414354	0.999894521019812
LOC100132111	73.6785561661557	0.0751831926201621	0.478544003515214	0.157108211716985	0.87515956594055	0.999894521019812
LOC100132774	12.4803005265012	0.326680885394819	0.487476277694371	0.670147246836153	0.502763928750594	0.999894521019812
LOC100133331	15.5335936027734	1.23836481959971	0.405012173104176	3.05759901019366	0.00223117919711917	0.45568182550979
LOC100133445	11.8656421503412	-0.00332216059496158	0.466799574201558	-0.00711688865750146	0.99432159235459	0.999894521019812
LOC100133612	4.4514525935433	0.0404879059654568	1.16577642963322	0.0347304208047808	0.9722947032596	0.999894521019812
LOC100286793	67.3348204018284	0.0415918029513332	0.271887084166411	0.152974544851408	0.878418349263783	0.999894521019812
LOC100287722	5.45905312322359	0.919648583940564	1.01899472705678	0.902505733858739	0.366788276919994	0.999894521019812
LOC100287814	0.596690620317984	-0.162078381944644	3.21230378690014	-0.0504554963343143	0.959759412984571	0.999894521019812
LOC100288069	84.6320625305129	0.418315210983432	0.247147941229977	1.69257008131085	0.090537329965768	0.999894521019812
LOC100288079	0.04640859515485	-0.338593245681535	4.45376078397942	-0.0760241203118688	0.939399908492663	0.999894521019812
LOC100289178	23.4204840532429	-0.35586688301078	0.403161194904897	-0.882691309352644	0.377403078945405	0.999894521019812
LOC100289211	0.710496839442992	1.88100490227025	2.46181746939103	0.764071636365284	0.444824553818935	0.999894521019812
LOC100302401	54.2112773469727	-0.589680205583666	0.237655147638055	-2.48124314345482	0.0130925031835553	0.852275126121979
LOC100505633	0.504640504367395	1.82183662939407	2.88845533697515	0.630730413613365	0.528216809449246	0.999894521019812
LOC100505666	20.1039148576504	0.221606815274745	0.447463769004025	0.495250857444843	0.620423055157953	0.999894521019812
LOC100505768	4.28588402588422	-1.21034245337773	0.817949626428313	-1.47972737473193	0.138946017016681	0.999894521019812
LOC100505795	0.264153474822817	-22.1643870090506	4.42738570000058	-5.00620196904185	5.55145078707226e-07	0.000438359002890298
LOC100505918	0.0880199798643668	-0.329368377890453	4.45401103615335	-0.0739487116706626	0.941051195614107	0.999894521019812
LOC100506023	57.5298336237409	0.0718859548234228	0.281286947119256	0.255560933628909	0.798289887252401	0.999894521019812
LOC100506046	22.215152526128	-0.0263559156930246	0.325261100027592	-0.081030026925411	0.935418072980479	0.999894521019812
LOC100506343	96.5027041307345	-0.0868098132308914	0.244808057944309	-0.354603577839091	0.722886595406822	0.999894521019812
LOC100506730	445.740479332669	0.010786189786976	0.195819718831604	0.0550822452985524	0.956072940867346	0.999894521019812
LOC100506795	118.367966422603	0.275257813603754	0.406357130036946	0.677379066976695	0.498165476339652	0.999894521019812
LOC100506801	12.7566304862501	-1.65496527057955	1.32031981239971	-1.25345787818757	0.210039119238147	0.999894521019812
LOC100506810	3.97823803729388	-0.0430054277827739	1.21750734490336	-0.035322520198995	0.971822566011887	0.999894521019812
LOC100506963	19.7771483554593	-0.733156933106734	0.374767003817062	-1.9563006498422	0.0504297476936773	0.986386550522237
LOC100507178	14.6262881370565	0.175655570548764	0.453713340153055	0.387150993818055	0.698644427822063	0.999894521019812
LOC100507423	7.48359718932621	0.356200959331234	0.531273023938253	0.670466865964257	0.502560221700601	0.999894521019812
LOC100507564	11.3989448814308	-0.27662255996419	0.533528140076376	-0.518477919317603	0.60412486206683	0.999894521019812
LOC100507634	14.5747140352375	-1.23387914633415	0.517851981567126	-2.38268692648463	0.0171868038776322	0.870706792077657
LOC100527964	36.8111111374837	-0.222180884256891	0.611710309471852	-0.363212587423484	0.716446085390164	0.999894521019812
LOC115110	22.4782170103579	0.514872776009177	0.594541848360345	0.86599921843873	0.386490590388578	0.999894521019812
LOC127841	0.745273049261705	1.17679581930747	3.67725368833651	0.320020297495389	0.748952943862617	0.999894521019812
LOC148413	636.275765830097	-0.0877690099172847	0.193900166155918	-0.45265051421724	0.650800418431616	0.999894521019812
LOC148696	33.1016580450847	-0.0201290817350025	0.693883397034269	-0.0290093145635654	0.976857161774399	0.999894521019812
LOC148709	56.1665171964129	-0.110250305031815	0.220963834596272	-0.49895180916486	0.617813334056127	0.999894521019812
LOC148824	0.490617097766391	-0.167297054754507	2.87304247981415	-0.0582299273087423	0.953565482614087	0.999894521019812
LOC149134	23.5456078739314	0.043173790979271	0.430934234669466	0.100186496003006	0.920196266700448	0.999894521019812
LOC149373	0.180175831497559	0.8951419364591	4.45328213762201	0.201007236639422	0.840692915536312	0.999894521019812
LOC254099	0.184035484628627	0.327582029935427	4.451570536011	0.0735879679509627	0.941338245364334	0.999894521019812
LOC255654	0.293768942937408	-0.622803581474543	4.4328867644836	-0.140496163011531	0.888267983896482	0.999894521019812
LOC284576	0.901382664668395	-0.632307720139086	1.90540120119692	-0.331850173990595	0.740002395636173	0.999894521019812
LOC284578	282.22458080221	-0.114702035617749	0.153629288174462	-0.746615681037933	0.455295580123201	0.999894521019812
LOC284581	91.7597695681772	0.611991879847333	0.911594011431353	0.671342584717515	0.502002312048204	0.999894521019812
LOC284632	0.36236895888171	-1.03662640734685	4.42832462906824	-0.234089976272802	0.814915127543238	0.999894521019812
LOC284648	5.11184863110549	-0.163598685866759	0.780951382936768	-0.209486389858925	0.834068559008092	0.999894521019812
LOC284661	0.229642595051323	-0.594466361348106	4.43586089223293	-0.134013751961654	0.89339170003724	0.999894521019812
LOC339442	4.16564663967529	1.96882390784694	0.957933058558196	2.05528339402991	0.039851640303314	0.961870374354007
LOC339505	60.9718751476321	-0.130592052151522	0.384244336972924	-0.339867213607691	0.733956528207589	0.999894521019812
LOC339524	303.107822052098	-0.172447425516864	0.259860716083541	-0.663614832268165	0.506936861725824	0.999894521019812
LOC339529	23.7096987356567	-0.0463941684214628	0.421541620624266	-0.110058333866907	0.912363112111286	0.999894521019812
LOC339535	4.02880146202384	-1.12554481674161	1.10792578630369	-1.01590271718172	0.309675714823811	0.999894521019812
LOC375010	5.29081810681192	0.319335311540171	1.25633364840029	0.254180338118608	0.799356239796513	0.999894521019812
LOC388588	28.9988871675586	-0.278478833594729	0.377665636233418	-0.737368738051175	0.460898141240441	0.999894521019812
LOC388630	8.61398363823017	1.31996386304572	0.84089605621895	1.5697110876948	0.116482340541717	0.999894521019812
LOC388692	539.924053933193	-0.00265446312397827	0.151486796551595	-0.0175227358714011	0.986019595027382	0.999894521019812
LOC400752	35.804093385149	-0.349174229903083	0.484778412706631	-0.72027594618655	0.471355111674886	0.999894521019812
LOC400794	0.690640962934345	-0.71780111549677	2.67328016686307	-0.268509497954742	0.788307164909565	0.999894521019812
LOC401980	0.75783941345997	-0.265097316319002	2.81820958354019	-0.0940658629036353	0.925056837563629	0.999894521019812
LOC402779	0.448447954645896	3.06506929320478	4.42778697006944	0.692235040647566	0.488789736684536	0.999894521019812
LOC440563	0.0760383434333104	0.389514026471452	4.45315407692671	0.0874692453354927	0.930298530379908	0.999894521019812
LOC440600	4.92148866581734	-1.19796543162571	0.766037303061674	-1.56384738293777	0.117853413699908	0.999894521019812
LOC440700	2.04834862840004	1.34295005749053	1.34622698645828	0.99756584216428	0.31848993143834	0.999894521019812
LOC641515	2.05693061308876	-1.36148807735204	1.07471686896049	-1.26683419296185	0.2052145830466	0.999894521019812
LOC643441	0.846709183782912	-0.0508402987122647	2.06273036424984	-0.0246470889232069	0.980336459164254	0.999894521019812
LOC643723	36.9370345391513	-0.318666747729277	0.30224698762722	-1.05432563689372	0.291733855188277	0.999894521019812
LOC643837	318.989588324701	0.297907080564047	0.249865600933215	1.1922692817715	0.233155675246915	0.999894521019812
LOC644242	319.360780482204	-0.284380189829295	0.264567451812261	-1.0748872844385	0.282425195560572	0.999894521019812
LOC644961	52.6502632920727	-0.226145783235104	0.36638514068006	-0.61723513899976	0.537079641485849	0.999894521019812
LOC645166	191.75191915388	-0.229962305350699	0.207797640206966	-1.10666466241704	0.268438939022487	0.999894521019812
LOC645676	66.350626807574	-0.0154081114169279	0.233387910886909	-0.0660193210452708	0.947362443041674	0.999894521019812
LOC646471	140.493602146806	0.324898792865127	0.289328175247387	1.12294211439078	0.261462079671367	0.999894521019812
LOC646626	7.21385959416047	0.20691560734254	0.685497856878218	0.301847198012902	0.762768549125855	0.999894521019812
LOC646627	54.7718328050298	-1.11151096920461	0.432243206125773	-2.57149436579274	0.0101260663003367	0.796633703037563
LOC648740	12.8922596944035	-0.29045693909128	0.545929679676501	-0.53204093842891	0.594697641876996	0.999894521019812
LOC653160	44.4717329155381	-0.237490238175381	0.4114158537606	-0.577251061194095	0.563769868123944	0.999894521019812
LOC653513	101.353866799828	0.0423034658787617	0.267641713790452	0.158060062012168	0.874409470839485	0.999894521019812
LOC653566	12.1653225232522	-0.599869778910587	0.386138030608109	-1.55351126115675	0.120301041046355	0.999894521019812
LOC728431	82.8028908862844	-0.090665841243178	0.301994921835789	-0.300223065646375	0.764007012277389	0.999894521019812
LOC728463	5.32991810817332	0.30855071981685	0.750220285302618	0.411280161122795	0.680867114953729	0.999894521019812
LOC728716	7.17245853103161	1.57338044335519	0.779602172880697	2.01818375844364	0.0435721270108265	0.964459457264702
LOC728855	6.24798245990434	-4.05836158501932	2.2618218697934	-1.79428877190493	0.0727670893061225	0.999894521019812
LOC728875	4.14464171760323	-2.67273214512522	1.30178165869514	-2.05313397010392	0.0400595861630818	0.961870374354007
LOC728989	11.5062692266084	0.462342401533297	0.514737221454938	0.898210547561447	0.369073311233103	0.999894521019812
LOC729041	9.05473486320711	0.187787992642329	0.709312982130848	0.26474630716358	0.791204901923157	0.999894521019812
LOC729059	3.10656924203933	-1.00318344895975	0.798184150087529	-1.25683208423738	0.2088144454532	0.999894521019812
LOC729737	69.083610006158	0.334035100623142	0.307853037600418	1.08504727848977	0.277900716006502	0.999894521019812
LOC729970	279.929518287209	-0.148129669885506	0.261800248593947	-0.56581179995461	0.571521724095008	0.999894521019812
LOC729987	1.16105137422618	0.913851169752734	1.71887992102639	0.531655038012805	0.594964937927745	0.999894521019812
LOC730102	191.418557721723	-0.37942460050485	0.216565813545992	-1.75200598050196	0.0797727795687021	0.999894521019812
LOC730227	1.99987083361297	-1.12054405648679	1.25256460194608	-0.89459981125591	0.371001052774863	0.999894521019812
LOC731275	87.8414678159154	0.283886878706932	0.269040557418569	1.05518246553907	0.291341881957727	0.999894521019812
LOR	3.23451276208498	0.499497047475725	0.944815769499227	0.528671370229637	0.597033441042264	0.999894521019812
LPAR3	76.979270718409	-0.119353089465255	0.587094954869142	-0.203294353793003	0.838904968408194	0.999894521019812
LPGAT1	4309.24404698354	0.174333833697828	0.247185511889057	0.705275290471205	0.480638934537447	0.999894521019812
LPHN2	1833.67451022795	0.2630876609991	0.191279182472287	1.37541188538495	0.169003786285621	0.999894521019812
LPPR4	3477.01413873849	0.210433306400052	0.243690315326101	0.863527572355327	0.387847466495389	0.999894521019812
LPPR5	825.075143811212	-0.0368918050720714	0.226157086729673	-0.163124691804014	0.870420258933976	0.999894521019812
LRIF1	742.77952288927	-0.10378091502433	0.232613837185347	-0.446151081466567	0.655488116327228	0.999894521019812
LRIG2	221.633285187526	0.101937446200553	0.244080193022315	0.417639157599459	0.676210962629846	0.999894521019812
LRP8	1187.48381915516	0.288989533421657	0.272138133915348	1.06192222774465	0.288270993304138	0.999894521019812
LRRC38	102.44496831199	0.32554042268933	0.365634971910433	0.890342685187882	0.373281907677388	0.999894521019812
LRRC39	44.5135682122996	0.0434153325709114	0.301153954956877	0.144163248917412	0.885371560856043	0.999894521019812
LRRC40	826.826108192749	-0.0481678117347545	0.203148592578681	-0.237106302944722	0.812574322736217	0.999894521019812
LRRC41	2509.03603676546	0.0963687298740005	0.13921389594388	0.692234990053357	0.488789768452271	0.999894521019812
LRRC42	365.491641521417	0.0520801742805188	0.149527494884253	0.348298313436156	0.727616160329869	0.999894521019812
LRRC47	3763.70828181628	-0.0932070812523347	0.130378784221542	-0.714894542151551	0.474674209756627	0.999894521019812
LRRC52	0.419471859689893	-8.55317761018648	4.40005495122471	-1.94387972536702	0.051909956706895	0.987522629915925
LRRC7	661.160254888208	0.213433407314233	0.273713819588758	0.779768473637562	0.435527166222305	0.999894521019812
LRRC71	2.71864088638596	-1.37734741118502	1.28253612826752	-1.07392484377464	0.282856367470853	0.999894521019812
LRRC8B	4990.93179309842	0.117404858795465	0.206744590681022	0.567873908617052	0.570120589689475	0.999894521019812
LRRC8C	810.250358523135	0.0731372735819789	0.171287509843535	0.426985444816071	0.669389929182718	0.999894521019812
LRRC8D	1773.313553037	-0.0115778998351634	0.140721683560876	-0.0822751657185425	0.934427902339346	0.999894521019812
LRRIQ3	12.4803778875937	-0.972376885517898	0.686115378288927	-1.41722065455356	0.156418424831222	0.999894521019812
LRRN2	1734.62454436337	0.252501866408762	0.140335738182873	1.79926987721206	0.0719760006242196	0.999894521019812
LSM10	1228.10562003582	-0.183700173422492	0.187516387417434	-0.97964863739377	0.327259587767572	0.999894521019812
LURAP1	215.857342098661	0.178022307598978	0.221757846945917	0.802777940220506	0.422103094706003	0.999894521019812
LUZP1	4843.89307441064	0.210253543635838	0.212370493973612	0.990031805745871	0.322158573231628	0.999894521019812
LY9	0.560729299573589	4.81751924672062	3.75776259311907	1.28201799005134	0.199836335479991	0.999894521019812
LYPLA2	1481.78914798552	-0.174955668590927	0.17913538551134	-0.976667273702052	0.328733901991676	0.999894521019812
LYPLAL1	548.258297286593	-0.00967091922954799	0.170772940394983	-0.0566302788204034	0.954839714230362	0.999894521019812
LYSMD1	754.372387019492	0.149363857423493	0.149564444961495	0.998658855464926	0.317959978517617	0.999894521019812
LYST	1018.78472770875	0.162490474065017	0.177154258938531	0.917225897015542	0.359024279062637	0.999894521019812
LZIC	600.314071187624	0.0962572238661547	0.153665690465658	0.626406737733477	0.531048191324415	0.999894521019812
MAB21L3	63.6247766967524	0.14075308650236	0.333486632208608	0.42206515316726	0.672977462121724	0.999894521019812
MACF1	7739.58197613997	0.271862432162344	0.128720672745238	2.11203395976969	0.0346835366055681	0.952819754005604
MAD2L2	792.417774394983	0.0431663122926791	0.280180136983818	0.154066283061216	0.877557473042025	0.999894521019812
MAEL	145.907429556294	0.147327132081776	0.267405324644155	0.550950630013928	0.581667518656422	0.999894521019812
MAGI3	1694.70103058324	0.260724888317684	0.238517064820072	1.09310790200426	0.274346426929224	0.999894521019812
MAGOH	477.812955662134	-0.237963787909036	0.158045510000272	-1.50566623441961	0.132152876069921	0.999894521019812
MAN1A2	1128.25407541002	0.589729931399153	0.262984483473441	2.24245143139295	0.0249322109613605	0.923648315396231
MAN1C1	2327.22020799543	0.0116389214790339	0.132823510826714	0.0876269675947541	0.930173167578555	0.999894521019812
MANEAL	1476.23105292215	0.156654781635974	0.172559875346063	0.90782855123074	0.363968811215592	0.999894521019812
MAP1LC3C	14.9933276506534	0.281852229885856	0.566338481849528	0.497674516069247	0.618713472826569	0.999894521019812
MAP3K6	432.726000062213	0.224582943639017	0.262369247458258	0.855980439074693	0.392008599301639	0.999894521019812
MAP7D1	12952.1522657659	-0.042840045306162	0.101708383648689	-0.421204661497086	0.673605640746158	0.999894521019812
MAPKAPK2	1823.65874442255	-0.0359125950351142	0.320953149659293	-0.111893574103377	0.910907791730218	0.999894521019812
1-Mar	397.844929747872	-0.244524909873513	0.263108907519906	-0.929367660633127	0.352698581477782	0.999894521019812
2-Mar	435.784360647103	0.102011588831929	0.257845166673582	0.39563118497804	0.692377128012304	0.999894521019812
MARCKSL1	10453.3015102872	-0.012486768796717	0.223549666533154	-0.055856799029781	0.955455886447143	0.999894521019812
MARK1	1590.89192880316	-0.0629705681569176	0.212174043695765	-0.296787331098853	0.766628878249823	0.999894521019812
MASP2	146.240791139492	-0.148912676399785	0.16772282485007	-0.887849799411025	0.374621551152236	0.999894521019812
MAST2	2409.97690275744	0.0240754397068944	0.121349235040456	0.198397951984353	0.842733719677721	0.999894521019812
MATN1	23.4063352672226	-0.790046989707881	0.344781531892836	-2.29144230948379	0.0219378449008351	0.922392745702125
MCL1	4011.53307507559	0.126845940785574	0.296272004044516	0.428140151799545	0.668549085707229	0.999894521019812
MCOLN2	3.28814137930513	-0.448469580548305	0.882260474495	-0.508318794180377	0.61122979181649	0.999894521019812
MCOLN3	7.10153149282324	-0.587904286031621	0.879239119324284	-0.668651192958111	0.503718008354967	0.999894521019812
MDM4	750.127010886668	0.0309956024737404	0.217892843630035	0.142251585492034	0.886881286712636	0.999894521019812
MDS2	2.05794778623	-0.825469585053247	1.5107321952661	-0.546403649594458	0.584788501954922	0.999894521019812
MEAF6	3833.76480517716	-0.133686060910081	0.151847971129117	-0.880394119960993	0.378645840783305	0.999894521019812
MECR	1270.34841686603	-0.146973158064029	0.177131062379363	-0.829742429643737	0.406684426658912	0.999894521019812
MED18	464.682475375978	-0.154286148419415	0.229138993573647	-0.673329955819268	0.500737399183693	0.999894521019812
MED8	955.08804998865	-0.252165504648181	0.115380717565098	-2.18550820249414	0.0288516051952668	0.93406392979639
MEF2D	8821.5742293277	0.123967762016787	0.154069154535861	0.80462414680112	0.421036603567036	0.999894521019812
MEGF6	129.44347499379	0.203935519039883	0.283840899431925	0.718485318528925	0.472458097116074	0.999894521019812
METTL11B	0.335079027250354	1.08459980374295	4.19284369444691	0.258678806743838	0.795883072892598	0.999894521019812
METTL13	1142.38106448926	0.0722348739302488	0.204996939866313	0.352370498688205	0.724560423610639	0.999894521019812
METTL18	138.32490651603	-0.124379356897566	0.255573179471807	-0.486668269161188	0.626493435147352	0.999894521019812
MEX3A	95.6731612617319	0.180909045204874	0.264616722429055	0.683664446994187	0.494187078692003	0.999894521019812
MFAP2	2.96769011189509	0.95574329620569	1.00674969555967	0.949335570123393	0.342449968020385	0.999894521019812
MFN2	8741.88907831007	0.0393560376757625	0.12212528147594	0.322259545281097	0.747256077837706	0.999894521019812
MFSD2A	929.510346064327	0.173526645755764	0.296611660241978	0.585029751069799	0.558527712358232	0.999894521019812
MFSD4	6048.80716147386	0.243231774244598	0.194582618601973	1.25001799231687	0.211292974847179	0.999894521019812
MGC12982	7.66316069604869	1.62357683321443	0.92067418538743	1.7634651421569	0.0778220713744821	0.999894521019812
MGC4473	0.369725005424773	-0.376075218774862	4.06864185745028	-0.0924326180458015	0.926354324896201	0.999894521019812
MGST3	6185.87681033761	-0.435931433033302	0.11270484050681	-3.86790337551618	0.000109775143642866	0.045007808893575
MIA3	2744.52271208627	0.0573436114847634	0.196604100234482	0.291670475927876	0.770538584928573	0.999894521019812
MIB2	2918.42187887325	-0.381920528531108	0.195904128183018	-1.94952772089779	0.0512324356379826	0.986618667645213
MIER1	1309.09007027225	0.0744343984752188	0.108750062007386	0.684453848588735	0.493688622673477	0.999894521019812
MIIP	773.252384382935	-0.237997141919904	0.233898353068575	-1.01752380381288	0.308904314328896	0.999894521019812
MINOS1	4261.66187780809	-0.369225481548744	0.134767889817126	-2.73971405243316	0.00614926582878411	0.633344673766557
MIR101-1	0.351389028802494	-1.90059607101231	4.4207686769914	-0.429924343452819	0.667250676716409	0.999894521019812
MIR1262	0.0712605196352181	-0.341820769714698	4.45401103615335	-0.0767444819826732	0.938826817358439	0.999894521019812
MIR137HG	58.8735193810633	-0.145483103500497	0.337647153778928	-0.430873181877169	0.666560584252275	0.999894521019812
MIR1537	0.260134834801142	-1.32138777604216	4.43289974593999	-0.298086546453571	0.765637109460436	0.999894521019812
MIR186	0.992065364592976	0.5077564542135	2.03333224758918	0.249716422299169	0.802806657316098	0.999894521019812
MIR197	0.959478459215751	1.31314992684171	1.65281517520094	0.794492903105192	0.426908538859342	0.999894521019812
MIR200A	0.0666128924168154	-0.254899862328589	4.45401103615335	-0.0572292839554187	0.954362551158033	0.999894521019812
MIR200B	0.0666128924168154	-0.254899862328589	4.45401103615335	-0.0572292839554187	0.954362551158033	0.999894521019812
MIR205HG	0.0323608518424262	0.349549883587578	4.45351823862668	0.0784884814338085	0.937439492441006	0.999894521019812
MIR215	0.064660298056814	0.539842708459283	4.45326935426408	0.121223906643413	0.903513688989176	0.999894521019812
MIR2682	2.75899426780827	0.201927103410714	1.07804499324258	0.187308604628228	0.85141867686713	0.999894521019812
MIR29B2	6.46572980505793	3.22099484713788	1.63906309648015	1.96514390083878	0.0493975847310701	0.983972872011699
MIR29C	21.5612843516525	-0.0303188985283064	0.907017453029567	-0.0334270288041724	0.973334055833784	0.999894521019812
MIR3117	0.453118961882638	-2.11758150507192	3.82895179943366	-0.553044701525137	0.580232801005085	0.999894521019812
MIR3121	0.116369820912067	0.0959507268746733	4.45401103615335	0.0215425435850603	0.98281286645422	0.999894521019812
MIR3123	0.0853842653256393	0.392666721796453	4.45394185099066	0.0881616183895877	0.929748222579733	0.999894521019812
MIR3124	1.45886508672798	0.632260236076686	1.65975363107342	0.380936196938929	0.703250592602295	0.999894521019812
MIR320B2	0.43309982533031	-0.104685488833871	4.44599234881924	-0.0235460344104446	0.98121471850109	0.999894521019812
MIR34A	2.17248924193994	0.127035454401469	1.17211706021308	0.108381200746601	0.913693312916881	0.999894521019812
MIR3605	0.431320777542189	2.90624529437976	4.42604763048969	0.656623140329427	0.511423265942664	0.999894521019812
MIR3659	0.064660298056814	0.539842708459283	4.45326935426408	0.121223906643413	0.903513688989176	0.999894521019812
MIR3671	1.61808387623325	-0.210901251470702	1.75681585168212	-0.12004744337249	0.904445565303782	0.999894521019812
MIR3916	1.8088961264712	2.14751555079008	1.36465430046401	1.57367001302812	0.11556375787602	0.999894521019812
MIR4251	0.116369820912067	0.0959507268746733	4.45401103615335	0.0215425435850603	0.98281286645422	0.999894521019812
MIR4252	0.0666128924168154	-0.254899862328589	4.45401103615335	-0.0572292839554187	0.954362551158033	0.999894521019812
MIR4253	0.11434079387388	0.740722966021563	4.4538593920772	0.166310361602166	0.867912712224015	0.999894521019812
MIR4256	0.326291726686653	-0.383629320587905	4.44922327965606	-0.0862238859402806	0.931288443179802	0.999894521019812
MIR4257	0.562734231587598	-2.09117796372544	3.24495074379896	-0.644440587494786	0.519289772419802	0.999894521019812
MIR4258	0.284700229116153	-1.17784335957682	4.43433832885759	-0.265618739984657	0.790532851489576	0.999894521019812
MIR429	0.365965426657765	-0.100691940026671	4.44675390191414	-0.0226439200926606	0.981934309630313	0.999894521019812
MIR4417	0.0323608518424262	0.349549883587578	4.45351823862668	0.0784884814338085	0.937439492441006	0.999894521019812
MIR4423	0.0661015726261483	0.947671126402695	4.45374698141812	0.212780638495307	0.831498066172249	0.999894521019812
MIR4427	0.135393081179396	-0.283500896464362	4.45392441216992	-0.063651932594483	0.949247379316087	0.999894521019812
MIR4632	0.182471393538215	1.04683888217292	4.45401103615335	0.235032844255592	0.814183241106724	0.999894521019812
MIR4666A	2.64836582178455	-0.687593049344645	0.925822514831253	-0.742683439136248	0.4576733585041	0.999894521019812
MIR4671	0.232298686729914	-0.882825053462506	4.44326743200129	-0.198688255202517	0.842506611849563	0.999894521019812
MIR4677	0.0774328955766381	-0.295545475059529	4.45363234536236	-0.0663605462106197	0.94709078049545	0.999894521019812
MIR4684	0.116369820912067	0.0959507268746733	4.45401103615335	0.0215425435850603	0.98281286645422	0.999894521019812
MIR4689	0.0798033368589777	-1.23522410855164	4.45369966219024	-0.27734786856826	0.781513006797359	0.999894521019812
MIR4735	0.0323608518424262	0.349549883587578	4.45351823862668	0.0784884814338085	0.937439492441006	0.999894521019812
MIR4742	0.154865791153276	-0.674184681702105	4.44833731665375	-0.15155880359569	0.879534927927331	0.999894521019812
MIR4753	0.173461779957452	0.215429162433323	4.45364410476995	0.0483714363710818	0.96142022312234	0.999894521019812
MIR551A	0.0774328955766381	-0.295545475059529	4.45363234536236	-0.0663605462106197	0.94709078049545	0.999894521019812
MIR553	0.294987454136001	-1.35411343004397	4.44113838689368	-0.304902327304215	0.760440543180123	0.999894521019812
MIR554	0.225593043103818	-0.692245010562117	4.45036374884658	-0.155547961836047	0.876389345952809	0.999894521019812
MIR555	0.0839622696023402	0.665937872310711	4.45401103615335	0.149514194487906	0.881147909676484	0.999894521019812
MIR760	2.70640372526436	0.84719337097895	1.08094535700898	0.783752264150675	0.433185488824295	0.999894521019812
MIR761	0.13514571935877	0.617867632219234	4.45401103615335	0.13872162129909	0.889670131966889	0.999894521019812
MIR765	0.322661319167823	0.251381159389558	4.44906428633032	0.0565020290135889	0.954941879190125	0.999894521019812
MIR9-1	5.03545780754341	0.368838611045961	0.973323143770891	0.378947745572956	0.704726667816998	0.999894521019812
MIR921	0.064660298056814	0.539842708459283	4.45326935426408	0.121223906643413	0.903513688989176	0.999894521019812
MIR92B	6.32181268460931	-0.639895451310104	0.740094447866327	-0.864613230317976	0.387251108407623	0.999894521019812
MIXL1	0.694497400533679	-0.822505807709656	2.80072991249417	-0.293675517957095	0.769005863640225	0.999894521019812
MKNK1	500.183464497142	-0.00243457550306393	0.132080194155336	-0.018432555453399	0.985293781354242	0.999894521019812
MLLT11	11520.1957307223	-0.150947972287399	0.191841605035735	-0.786836475118531	0.431377598258232	0.999894521019812
MMACHC	456.065367196614	-0.017770397878183	0.148227054913295	-0.11988633174003	0.904573192069712	0.999894521019812
MMEL1	20.5662056870321	-0.0796497689536741	0.671697834837366	-0.118579761349029	0.905608300308312	0.999894521019812
MMP23A	0.903777295037415	0.457431565769698	2.67506072358017	0.170998572756694	0.864224887842354	0.999894521019812
MMP23B	5.09069952400311	-0.819461053811742	0.841474504746542	-0.973839432079489	0.330136270814441	0.999894521019812
MNDA	48.6386660307014	0.191221599253526	0.654515782690629	0.292157354047964	0.770166316343575	0.999894521019812
MOB3C	419.714940600533	0.154355801159441	0.324074183388614	0.476297740058933	0.633862275202988	0.999894521019812
MORN1	279.735837953201	-0.282490969617977	0.197860497178688	-1.42772798838597	0.153370166979582	0.999894521019812
MOV10	208.556531100764	0.217233321835437	0.288543744338379	0.752860965097495	0.451533467047973	0.999894521019812
MPL	57.7036287105069	0.155962267302149	0.24105370500563	0.647002157873931	0.517630546895036	0.999894521019812
MPZ	55.3999579271795	0.242448150514436	0.369808500681397	0.655604590126266	0.512078571381902	0.999894521019812
MPZL1	1323.70204731978	0.105550745202543	0.136987741834227	0.770512337740939	0.440996039264135	0.999894521019812
MR1	336.692915448872	0.274607301076086	0.230579739720927	1.19094288773353	0.233676006397535	0.999894521019812
MRPL20	2241.22193247457	-0.30338378099269	0.159313542639098	-1.90431884174443	0.056868671790546	0.99148980608876
MRPL24	1764.03722470249	-0.254000461525043	0.160913225126867	-1.57849338564176	0.11445230648555	0.999894521019812
MRPL37	1776.2704917192	-0.0839657200223323	0.140690842480378	-0.596810130226086	0.550634153755635	0.999894521019812
MRPL55	1409.1792544554	-0.355276441433914	0.187529069869189	-1.89451396352436	0.0581568227137633	0.998609466549115
MRPL9	1310.62564301571	-0.273695088895128	0.0915079700967212	-2.99094263161821	0.0027811773691229	0.501766877055094
MRPS14	1085.8630495912	-0.133813549318957	0.106877359628754	-1.25202895902151	0.210559311911645	0.999894521019812
MRPS15	1446.38038584182	-0.257463808749961	0.139731864736906	-1.84255616451355	0.0653938390995271	0.999894521019812
MRPS21	3706.97354313324	-0.311787065424896	0.118246748267523	-2.63674959348146	0.00837045958650547	0.722502827466788
MRTO4	2392.97685446337	-0.36519165756742	0.209155905730289	-1.7460260387691	0.080806427306139	0.999894521019812
MSH4	10.8254282731221	-0.149362635743198	0.672200303068206	-0.222199595955914	0.824158508636119	0.999894521019812
MST1P2	8.88250999898177	0.740509872531232	0.675582595622249	1.09610560918785	0.273032560226296	0.999894521019812
MST1P9	30.6349606460047	0.620910246079265	0.593835910967349	1.04559228334274	0.295749313540925	0.999894521019812
MSTO1	199.754178227044	-0.368531661330074	0.246679646501673	-1.49396866160814	0.135183810456746	0.999894521019812
MSTO2P	54.5771734483298	-0.0116838370474063	0.28839844117783	-0.0405128300960609	0.967684278502171	0.999894521019812
MTF1	799.752511248165	0.137857163726181	0.141257429788324	0.97592858607693	0.329099855008012	0.999894521019812
MTF2	372.396687742349	-0.247685246476037	0.209669072280143	-1.18131512570008	0.237477560707825	0.999894521019812
MTHFR	1531.05061642104	0.108057234140467	0.135778996856023	0.795831731287925	0.42612984569488	0.999894521019812
MTMR11	142.137433187655	0.215088555460498	0.228559150408743	0.94106298118384	0.346672584775499	0.999894521019812
MTMR9LP	65.3366419157662	0.218114887519443	0.312091347428758	0.698881559249995	0.484626052839695	0.999894521019812
MTOR	2479.08845795779	0.320620484923312	0.234691115262482	1.36613814530101	0.171895607510225	0.999894521019812
MTR	817.25533758948	0.258220529947543	0.192452775556653	1.34173450707927	0.179682094241678	0.999894521019812
MTX1	1142.27106055097	-0.320122667829692	0.117344965334242	-2.72804774297614	0.0063710386240579	0.649906906530691
MUC1	65.1942929846708	0.0720185402562571	0.596273347874427	0.120781082221746	0.903864434594524	0.999894521019812
MUL1	1395.19115309001	-0.0865602414269726	0.141070079806382	-0.613597451321895	0.539481368152448	0.999894521019812
MUTYH	199.296486439686	-0.0208412361612624	0.25594834618976	-0.0814275086028911	0.935101973042473	0.999894521019812
MXRA8	773.328038475582	-0.0567234051859314	0.287492782709168	-0.197303753685232	0.843589842069197	0.999894521019812
MYBPH	22.2289432991948	0.653783663270669	0.473427883650456	1.3809572394206	0.167292108719897	0.999894521019812
MYBPHL	54.7953700945439	0.309340809943385	0.366453479303624	0.844147558733047	0.398586954564299	0.999894521019812
MYCBP	9.48237465757927	-0.20370033033984	0.524325361316462	-0.3884998616668	0.697646156414534	0.999894521019812
MYCL1	96.4774676030164	0.207955982987042	0.327424208082054	0.635127085456452	0.525345533194513	0.999894521019812
MYOC	0.6643644975861	-1.98391722758559	4.16994453573791	-0.475765855056995	0.634241198122689	0.999894521019812
MYOG	10.0932829308339	-0.949185182518895	0.835262236176394	-1.13639183170068	0.25579261283073	0.999894521019812
MYOM3	1.93138462781538	1.25731633110495	1.6956168317139	0.741509701713726	0.45838445154217	0.999894521019812
MYSM1	630.226664883929	0.015327467936306	0.277971226328348	0.0551404839226084	0.95602654368212	0.999894521019812
NADK	1745.82888960534	-0.0275552831626133	0.118979210407782	-0.231597462011825	0.816850678945218	0.999894521019812
NASP	1107.05409174071	0.0198784802086303	0.147917371830615	0.134389084680289	0.893094912501911	0.999894521019812
NAV1	2751.92943139399	0.421826635647359	0.127100646282094	3.31883942361029	0.000903923925499609	0.24707253963656
NBL1	148.09996678096	-0.54671460135831	0.205127877799892	-2.66523793460996	0.00769338685694418	0.701358011438576
NBPF1	381.340425175668	0.139066126115803	0.240882092432159	0.577320317636188	0.563723090946105	0.999894521019812
NBPF10	80.2820744573475	0.0420898079803893	0.361605258761516	0.116397112488201	0.907337823741064	0.999894521019812
NBPF14	120.30415472019	0.727476799456041	0.346879611866418	2.09720252955135	0.0359756506788826	0.956360190116928
NBPF15	38.2258678546788	0.532543871317842	0.350110206629076	1.52107496792302	0.128241025385506	0.999894521019812
NBPF16	136.069672051425	0.114331307479179	0.329904923197148	0.346558354968398	0.728923136963439	0.999894521019812
NBPF24	1.78531092362467	-0.694980148270208	1.82145781630286	-0.381551602265957	0.702793988692259	0.999894521019812
NBPF3	211.709875421174	-0.0269798645735738	0.205595261765795	-0.131228046511637	0.895594909894321	0.999894521019812
NBPF4	0.31064059357483	-1.08272767659986	4.44915463498129	-0.243355820471368	0.807729765296559	0.999894521019812
NBPF7	0.307932336520775	1.86902630321497	4.44309780151775	0.42065837546419	0.674004560258801	0.999894521019812
NBPF9	67.7180597493593	0.555752596495214	0.266020944261899	2.08913098191273	0.0366959341268285	0.95877122007841
NCDN	55649.9251013541	0.0662605397177769	0.136560299974733	0.485210853593884	0.627526783811361	0.999894521019812
NCF2	39.296726010132	0.404597463875955	0.606586949774949	0.667006542138874	0.504767954613486	0.999894521019812
NCSTN	2179.81055102949	0.0847155764937502	0.0909943623332835	0.930998078578361	0.351854558080569	0.999894521019812
NDUFS2	4827.87699447574	-0.0995172395122477	0.224216539047443	-0.443844329838623	0.657155135831187	0.999894521019812
NDUFS5	8159.71315591325	-0.452985969683498	0.223623679028092	-2.02566191403458	0.0427994421153074	0.962953951616754
NECAP2	734.25197762059	-0.222409136982082	0.313327002249276	-0.709830737170678	0.477809105848938	0.999894521019812
NEGR1	6224.15499369488	0.102622725665985	0.2659110235508	0.385928812937609	0.699549390945012	0.999894521019812
NEGR1-IT1	0.331712547405167	0.712996556449637	4.44203471088503	0.160511252805492	0.87247835809639	0.999894521019812
NEK2	64.0041669735942	0.0308696578009728	0.502732713564551	0.0614037180554577	0.951037691369355	0.999894521019812
NEK7	2020.60661854133	-0.114439869916215	0.249063853831125	-0.459480041587286	0.645889481172633	0.999894521019812
NENF	2864.5021400754	-0.283334710927706	0.284199975832597	-0.996955436388212	0.318786141301016	0.999894521019812
NES	2027.10350149313	0.489484002414867	0.319370496663572	1.53265253844188	0.125361489090069	0.999894521019812
NEXN	62.7055264280842	0.471912797937585	0.498920591710763	0.945867550424066	0.344216146174145	0.999894521019812
NFASC	9402.40629183789	0.359969235956379	0.179818551339759	2.00184704678348	0.0453011842633771	0.969700048689959
NFIA	2719.28975863558	-0.25701549104784	0.288646638778162	-0.890415672726294	0.373242729894383	0.999894521019812
NFYC	2215.50525607396	-0.0962200575847851	0.113885131757973	-0.844886914555891	0.398173981134303	0.999894521019812
NGF	31.0545230855767	-0.104915918581162	0.275573309796368	-0.38071872293688	0.703411974433759	0.999894521019812
NHLH1	68.6953704885207	0.182138661976504	0.245186068141251	0.742858937121887	0.457567088645711	0.999894521019812
NHLH2	55.1739967984848	-0.166136091993904	0.456490224335992	-0.363942277702802	0.715901113332737	0.999894521019812
NID1	228.143056699486	0.785615605349125	0.464834564444316	1.69009722047732	0.0910093565722622	0.999894521019812
NIPAL3	6704.50468640576	0.00976319241407336	0.151232043946161	0.0645576966317342	0.948526167606631	0.999894521019812
NIT1	1031.40676031759	-0.0774740989155105	0.162533970127482	-0.476664040475629	0.63360137305346	0.999894521019812
NKAIN1	731.716634732572	0.432751733042421	0.208586810338106	2.07468407202238	0.0380158245380883	0.960378699797137
NLRP3	72.447020018962	-0.281011963396227	0.312983894356332	-0.897847999412694	0.369266590794966	0.999894521019812
NME7	479.272825840166	0.0568993326078417	0.197378935629284	0.288274594380779	0.773136552820488	0.999894521019812
NMNAT1	465.477007203546	0.107872310257725	0.193778942458945	0.556677154333108	0.577748028602315	0.999894521019812
NMNAT2	11128.5827643763	0.144203979274274	0.28633196921526	0.503625144162173	0.614524819873298	0.999894521019812
NOC2L	3287.54686289857	-0.0376474338311053	0.14157981070172	-0.265909621184766	0.790308815147298	0.999894521019812
NOL9	1106.74454354204	-0.0915326154006501	0.124397574262401	-0.735807076169936	0.461848114247067	0.999894521019812
NOS1AP	1845.52288555904	0.177760898220689	0.213174498349847	0.83387506290251	0.404351390878339	0.999894521019812
NOTCH2	2060.62447417629	0.309513534393903	0.358146510435	0.864209270161455	0.387472940663365	0.999894521019812
NOTCH2NL	686.932707161328	-0.198657144866336	0.285934107294323	-0.69476547147924	0.487202290131667	0.999894521019812
NPHP4	447.547809193878	0.187715706249756	0.128101436642533	1.4653676896191	0.142820627757321	0.999894521019812
NPHS2	0.0760383434333104	0.389514026471452	4.45315407692671	0.0874692453354927	0.930298530379908	0.999894521019812
NPL	320.052631472716	-0.221848677386422	0.374079498848064	-0.593052220369149	0.553146204952367	0.999894521019812
NPPA	76.0924090641172	-0.148863751442089	0.421166831673521	-0.353455543615754	0.723746951634826	0.999894521019812
NPPA-AS1	2.53635485452406	-1.58249753166698	1.42307208635352	-1.11202907206336	0.266125650719603	0.999894521019812
NPPB	2.42528801200783	0.296745742853992	1.45841970067398	0.203470744886988	0.838767109594798	0.999894521019812
NPR1	55.3047329743242	0.800237446750697	0.354351021057326	2.25831844469622	0.0239258131673202	0.922392745702125
NR0B2	1.25814437572948	1.72172373323062	1.71945858599148	1.00131736074227	0.316673402321784	0.999894521019812
NR1I3	130.494473023919	0.0187257589112077	0.213650147972472	0.0876468333343742	0.930157377762873	0.999894521019812
NR5A2	0.624685612200134	-0.99227147933585	3.63810152073059	-0.272744307348682	0.785049773107686	0.999894521019812
NRAS	1201.66010769076	-0.108779543474897	0.124151782761144	-0.87618188845647	0.380931160935786	0.999894521019812
NRD1	4165.38327497566	-0.0125349351269119	0.153695842979427	-0.0815567609632085	0.934999186448313	0.999894521019812
NSL1	1162.80894046846	-0.0803603541394321	0.119870351960157	-0.670393911633316	0.502606714796949	0.999894521019812
NSUN4	697.441580949458	0.207850821175141	0.177473500234623	1.1711653903279	0.241532303901563	0.999894521019812
NT5C1A	62.61359200492	0.758898149665291	0.397093658355731	1.91113137592704	0.055987699949864	0.99148980608876
NTNG1	702.622174535215	-0.0109610004475176	0.274337562286553	-0.039954428245843	0.968129458249324	0.999894521019812
NTPCR	1383.52651225977	-0.0118128988516138	0.13089986701918	-0.0902437803843062	0.92809349451864	0.999894521019812
NTRK1	8.4297262022417	0.0129543193449304	0.505891775166031	0.025606898512392	0.979570883658362	0.999894521019812
NUAK2	56.7967458147256	0.109451952731562	0.380987636971203	0.28728478856083	0.77389426895057	0.999894521019812
NUCKS1	17718.1531438146	-0.0428504622526304	0.0909508515466204	-0.471138659220422	0.637541719565897	0.999894521019812
NUDC	7380.27728493497	-0.325315216594105	0.142626809650197	-2.28088405953947	0.0225553084544669	0.922392745702125
NUDT17	99.8647621595025	0.00879063108455918	0.227399198187707	0.0386572650854421	0.969163645443225	0.999894521019812
NUF2	17.0342150495724	0.499456704780099	0.432507478638003	1.15479322196445	0.248175113414044	0.999894521019812
NUP133	1244.39593645847	0.0464948128787293	0.176707480303167	0.263117400570484	0.79246009263254	0.999894521019812
NUP210L	13.7501137783637	0.261029900690166	0.790090866576114	0.330379595224721	0.74111315742404	0.999894521019812
NVL	222.304946749637	0.0702392172666218	0.14878571475608	0.472083071831004	0.636867494910257	0.999894521019812
OAZ3	136.502137269906	0.317582365733653	0.190507554549711	1.66703292414991	0.0955078582902702	0.999894521019812
OBSCN	834.301139626897	0.412364546887676	0.251334470148317	1.64070032512584	0.100859637414517	0.999894521019812
OCLM	2.18303652153094	0.844757600308576	1.64877696923512	0.512354075821709	0.608403225650526	0.999894521019812
ODF2L	433.812008526273	0.0706300468184771	0.213014801303843	0.331573423002333	0.740211390657112	0.999894521019812
OLFM3	2178.5816784782	0.27170535105188	0.332233146781969	0.817815301343755	0.413462659515725	0.999894521019812
OLFML2B	120.763886107087	0.167466365878471	0.4621509753524	0.362362896131019	0.717080862701528	0.999894521019812
OLFML3	110.700354738463	-0.00112475697828241	0.574108779807541	-0.00195913565136464	0.998436836911216	0.999955302166341
OMA1	181.976958968342	-0.140911778460533	0.20459736571369	-0.68872723736689	0.490994932418123	0.999894521019812
OPN3	577.852092781293	-0.154459723914645	0.401106358035083	-0.385084207269372	0.700175028264278	0.999894521019812
OPRD1	144.059974549042	0.111866542138391	0.308047337228463	0.363147245955335	0.716494892973478	0.999894521019812
OPTC	1.55936522723468	2.4485253533107	1.78438869899705	1.37219281577323	0.170003421310834	0.999894521019812
OR10X1	0.116369820912067	0.0959507268746733	4.45401103615335	0.0215425435850603	0.98281286645422	0.999894521019812
OR14C36	0.49208693065349	-0.0809346781797535	4.4420791463876	-0.0182199991293652	0.985463348286046	0.999894521019812
OR14I1	48.1293595169446	0.0450571407377324	0.58206325712407	0.0774093540285574	0.93829789967423	0.999894521019812
OR1C1	0.10303222933697	-0.671011930402093	4.45401103615335	-0.150653405426136	0.880249130687513	0.999894521019812
OR2AK2	1.02596280480069	-3.6413423664296	2.5286006508167	-1.44006225943725	0.149849785422583	0.999894521019812
OR2B11	0.0839622696023402	0.665937872310711	4.45401103615335	0.149514194487906	0.881147909676484	0.999894521019812
OR2C3	0.25330880453032	1.57519698351044	4.4391991303118	0.354838099682138	0.722710883820026	0.999894521019812
OR2L13	315.798537358495	0.300252061141379	0.373611117168897	0.803648626455742	0.421599931529659	0.999894521019812
OR2L1P	0.514902093277255	0.608822201969477	3.35833961390408	0.181286668998232	0.856142569259175	0.999894521019812
OR2L2	4.68208476441982	0.491940120103906	1.10986718775579	0.443242331633062	0.657590462954728	0.999894521019812
OR2L3	1.1407276367168	0.64224236647859	1.81804236235259	0.353260396885093	0.723893232639136	0.999894521019812
OR2L8	1.05835300875316	-1.58911291008563	2.59093234263592	-0.613336320650089	0.539653982305732	0.999894521019812
OR2M1P	0.210563719772483	-0.555076487386604	4.45310091447855	-0.124649429250943	0.900801094644061	0.999894521019812
OR2M2	0.0839622696023402	0.665937872310711	4.45401103615335	0.149514194487906	0.881147909676484	0.999894521019812
OR2M3	0.318080646004741	-0.156209628822965	4.19986771355669	-0.0371939402564366	0.97033037024582	0.999894521019812
OR2M4	1.13016192657568	3.89065238260443	2.10968667962712	1.84418493048081	0.0651561937684853	0.999894521019812
OR2M7	0.0666128924168154	-0.254899862328589	4.45401103615335	-0.0572292839554187	0.954362551158033	0.999894521019812
OR2T10	0.222830196699213	-4.33283692973068	4.4386610850329	-0.976158541218869	0.328985904708626	0.999894521019812
OR2T11	0.0839622696023402	0.665937872310711	4.45401103615335	0.149514194487906	0.881147909676484	0.999894521019812
OR2T12	0.532874009023902	-1.63451421432157	4.3767245344573	-0.373456040345532	0.708809057198956	0.999894521019812
OR2T33	1.46575713501241	0.605345021907577	1.53766891362592	0.393677089094646	0.693819458488736	0.999894521019812
OR2T4	1.64129048291315	0.573305762228939	1.52920771886169	0.374903785246191	0.707732023837963	0.999894521019812
OR2T6	0.282208502802796	1.38190556638812	4.4453264152454	0.310867062911022	0.755901684705196	0.999894521019812
OR2T8	4.46391677563452	-1.17029638566462	1.04268303005217	-1.12238940496238	0.261696907326857	0.999894521019812
OR2W3	65.7603991524464	-0.137633116648711	0.457920311414068	-0.300561283738861	0.763749058130174	0.999894521019812
ORC1	13.8947866928167	-0.165762700087246	0.491125216399443	-0.337516166045172	0.735727827628239	0.999894521019812
OSBPL9	923.281120639797	0.00754412551617303	0.0952243456364551	0.079224755662536	0.93685385430442	0.999894521019812
OSCP1	617.907764548721	0.0319219803009656	0.197985612172627	0.161233838917206	0.871909230169287	0.999894521019812
OTUD3	692.839468593651	0.0766308955577964	0.211787246434931	0.361829604226618	0.71747936797329	0.999894521019812
OTUD7B	1502.92165688431	-0.113321797335439	0.226716669585707	-0.499838840886815	0.617188559095261	0.999894521019812
OVGP1	73.8057848893217	0.382747758922802	0.305682647511038	1.25210823067404	0.210530428964469	0.999894521019812
OXCT2	99.2909642282417	-0.0293637202247506	0.261879611230496	-0.11212679019485	0.910722875861187	0.999894521019812
PABPC4	1769.36881648868	-0.165514099965008	0.110504073954608	-1.49780993624721	0.134182638510806	0.999894521019812
PADI1	0.203562864983126	0.272562029868601	4.45259854299979	0.0612141488248727	0.951188661732035	0.999894521019812
PADI2	4658.16085482211	-0.0824297029549429	0.253478990126424	-0.325193432851498	0.745034678641633	0.999894521019812
PADI3	0.208164222526755	0.04431413363886	4.4503688343119	0.00995740696753097	0.992055270001795	0.999894521019812
PADI4	64.3190171450654	-1.31250674125308	0.902384122266188	-1.45448784931736	0.145811099787566	0.999894521019812
PADI6	0.160605231276036	0.12286493170289	4.44936939412591	0.0276140101707665	0.977970007426569	0.999894521019812
PAFAH2	230.790234757382	0.122958301892131	0.184756297917381	0.665516159817813	0.505720411135067	0.999894521019812
PALMD	173.465288439046	0.4165591476422	0.405147909425078	1.02816561051325	0.303871932029927	0.999894521019812
PANK4	1007.63778439429	0.140107193416911	0.232583212965585	0.6023959839167	0.546910582671406	0.999894521019812
PAPPA2	23.1043505723479	0.388603453436438	0.371412249730977	1.04628604392535	0.295428986908548	0.999894521019812
PAQR6	13898.442292567	-0.149431486681031	0.345394143885572	-0.432640475602671	0.665275979648351	0.999894521019812
PAQR7	385.783460082989	0.0216192853355131	0.184793625479556	0.116991510282939	0.906866781094324	0.999894521019812
PARK7	9293.24999102347	-0.426332464170376	0.120830724602329	-3.52834484419006	0.000418167009167803	0.127857868275323
PARP1	5662.77458053284	0.0204466074009823	0.104132399891215	0.196352023216046	0.844334645160406	0.999894521019812
PARS2	168.145520809325	-0.103923553230318	0.180306578907085	-0.576371388444297	0.564364179268368	0.999894521019812
PAX7	287.593855708533	0.176172536636695	0.276404004972324	0.637373313944329	0.523881706623523	0.999894521019812
PBX1	4891.69560209649	0.139607165668821	0.197693871337853	0.706178520983266	0.480077125954578	0.999894521019812
PBXIP1	9576.709312713	-0.489707346353297	0.405367867890849	-1.20805664469971	0.227025474750106	0.999894521019812
PCNXL2	2411.84078155728	0.045609820727932	0.259260280155857	0.175922901496956	0.860354513147773	0.999894521019812
PCP4L1	1633.81175858238	0.00702927142695786	0.324678432620148	0.0216499487515441	0.982727189512274	0.999894521019812
PCSK9	10.0212375021387	0.0845053060081582	0.544589994270868	0.155172344143596	0.876685450355455	0.999894521019812
PDC	2.82796075770993	-1.21863174847543	0.893869713601463	-1.36332144375435	0.172781226692597	0.999894521019812
PDE4B	2974.43354105898	0.178556890345655	0.174612057557584	1.02259198387127	0.306500801303592	0.999894521019812
PDE4DIP	7783.54277198597	0.323831245675092	0.18534444730726	1.74718611957256	0.0806050586568478	0.999894521019812
PDIA3P	145.026638000506	-0.295400583293002	0.192776560315256	-1.53234699701002	0.125436829472086	0.999894521019812
PDIK1L	594.820744823953	0.0724367345146488	0.179882603617775	0.402688937439257	0.687177073140156	0.999894521019812
PDPN	313.216265096884	0.198190155354069	0.256388187015968	0.773008139184375	0.439517563738	0.999894521019812
PDZK1	14.3193747386494	-0.410922992105947	0.510873935336348	-0.804353018784183	0.421193125915726	0.999894521019812
PDZK1IP1	8.09253948236215	-0.522794616922938	0.911561727848977	-0.573515320960855	0.566295828499886	0.999894521019812
PDZK1P1	0.0822350768073328	0.550154642579752	4.45401103615335	0.123518922183652	0.901696191290027	0.999894521019812
PEA15	50260.0695107729	-0.0671940705863504	0.206651016750235	-0.325157222272771	0.745062082681876	0.999894521019812
PEAR1	121.57729485258	0.40088209990475	0.381449832937471	1.05094317860264	0.29328468763763	0.999894521019812
PEF1	4458.41157421657	-0.0506981186459463	0.136702569806657	-0.370864415479902	0.710738520397751	0.999894521019812
PER3	1588.82625228362	0.0310611367435935	0.158285615613862	0.19623474074465	0.844426437459975	0.999894521019812
PEX10	900.723781492148	-0.33412006125203	0.145132970304715	-2.30216511486346	0.0213258624669533	0.922392745702125
PEX11B	2204.79119495415	-0.177088215948755	0.168573706055168	-1.05050912205015	0.29348409918323	0.999894521019812
PEX14	2267.49962277676	-0.164074169676571	0.151004987998599	-1.08654801309009	0.277236610919105	0.999894521019812
PEX19	4122.81445584086	0.00192309466160037	0.128269486018308	0.0149926122049471	0.988038074327707	0.999894521019812
PFDN2	2577.34725047756	-0.351264329789941	0.24818033015417	-1.4153592654653	0.156963186545081	0.999894521019812
PFKFB2	1856.38446520006	0.134461319819233	0.244217968471353	0.550579143135429	0.581922209697362	0.999894521019812
PFN1P2	17.335136606874	0.0832431307657962	0.626592518822586	0.132850502144865	0.894311613367106	0.999894521019812
PGBD2	80.8825854507516	-0.025706392346936	0.239780332064428	-0.107208093864967	0.914623894464165	0.999894521019812
PGBD5	4824.11478796166	0.0848942604953441	0.10641488723162	0.797766766510452	0.425005850363325	0.999894521019812
PGD	3186.00573643134	-0.0694169916544101	0.119737767879646	-0.579741821512694	0.562088736047101	0.999894521019812
PGLYRP4	0.46449792635374	-21.2058380941007	4.41545781954203	-4.80263632012233	1.56590141966586e-06	0.00104328182085238
PGM1	2337.25235253869	-0.195947918510936	0.157275817008038	-1.24588714424496	0.212805830412033	0.999894521019812
PHACTR4	653.011214720777	0.1462526983118	0.181117066518611	0.807503683242195	0.419376353336945	0.999894521019812
PHC2	4520.80107775423	0.060956855573701	0.145737932067987	0.418263486442669	0.675754482942727	0.999894521019812
PHF13	932.268458635026	-0.160387495793781	0.149323970489404	-1.07409075226245	0.28278200892326	0.999894521019812
PHGDH	4198.05018088323	-0.261097683686619	0.283029743590651	-0.922509699419607	0.356262773358054	0.999894521019812
PHLDA3	2589.15582866222	-0.199750880133375	0.204479711257062	-0.976873837044191	0.328631615727357	0.999894521019812
PHTF1	415.096061010287	-0.0229579059598571	0.254253201739611	-0.0902954448666845	0.928052439836182	0.999894521019812
PI4KB	3654.41524169849	0.0927047147984697	0.0835576626886707	1.10946993747157	0.267227506279465	0.999894521019812
PIAS3	893.367543267141	0.191887415673823	0.121431291154924	1.58021391231861	0.114057886778831	0.999894521019812
PIGC	506.742565310473	-0.0690552374891768	0.100899532150656	-0.684396012719549	0.493725133143222	0.999894521019812
PIGK	1500.88909032582	0.0291169827578647	0.183877796406506	0.158349639417555	0.874181294923235	0.999894521019812
PIGM	256.547810971742	0.0154332292140947	0.184180888022627	0.0837938690587632	0.933220322659856	0.999894521019812
PIGR	77.1627924831186	2.13671009457766	1.69514964214606	1.26048464480846	0.207494583723633	0.999894521019812
PIGV	473.237116993513	0.0144324538506034	0.129125764820067	0.111770519777479	0.911005362833358	0.999894521019812
PIK3C2B	1264.89854605315	0.489436090703989	0.180117442568717	2.71731645599656	0.00658136474478983	0.66186177527792
PIK3CD	799.162067786827	-0.0269828816652264	0.237550688422824	-0.113587890838686	0.909564486930131	0.999894521019812
PIK3R3	2172.17647820291	0.349091066382752	0.225388676688432	1.54884030338987	0.121420114323653	0.999894521019812
PIN1P1	16.4599051727756	0.0112581450740058	0.493489950355621	0.0228133218637844	0.981799181480171	0.999894521019812
PINK1	20464.6912495133	-0.244838930759946	0.102408115890956	-2.39081569492647	0.0168109894882522	0.870706792077657
PIP5K1A	1517.38264036737	0.226191848157405	0.127179036736698	1.77853091170753	0.0753166996922172	0.999894521019812
PITHD1	7598.41245717458	-0.213595060310265	0.139213020691793	-1.53430375441064	0.12495494254097	0.999894521019812
PKLR	26.1355037715746	0.487631323147528	0.389005378247817	1.25353362810547	0.21001156875131	0.999894521019812
PKN2	656.113494127874	0.0538703586382745	0.196566977763411	0.274055994812685	0.784041590604053	0.999894521019812
PKP1	125.521099361324	0.132957171436988	0.416932970010795	0.318893397740999	0.749807351000218	0.999894521019812
PLA2G2A	2.0360031612433	2.48680685687604	1.50997274717423	1.6469216822157	0.0995741446115431	0.999894521019812
PLA2G2C	1.68267374694137	-1.55161410670523	1.50199836504255	-1.03303315290977	0.301588384120202	0.999894521019812
PLA2G2D	1.63245875916365	0.0893113668338536	1.69517740710121	0.0526855575467927	0.95798244645133	0.999894521019812
PLA2G2F	0.33727107413266	1.82455678226821	4.43472707672655	0.41142481841633	0.680761058592415	0.999894521019812
PLA2G4A	154.20662003008	0.710536776792444	0.367616776050695	1.9328192375379	0.0532584696313939	0.991470542765077
PLA2G5	259.134159816345	-0.606590796964994	0.454868395831336	-1.33355230331262	0.182350623371222	0.999894521019812
PLCH2	1810.24838465984	-0.192658405851956	0.260201127550133	-0.740421102959425	0.459044517894001	0.999894521019812
PLD5	210.481763587244	0.4899934638821	0.279763173204733	1.75145805743174	0.0798670399563831	0.999894521019812
PLEKHA6	6029.70947972074	0.386495370947142	0.135752724808699	2.84705424139211	0.00441258432024068	0.557563633515579
PLEKHG5	2785.73707072589	-0.101657500378519	0.198050825932263	-0.513289959281903	0.60774850649729	0.999894521019812
PLEKHM2	17401.5771226223	-0.425532501249034	0.186814184163913	-2.27783828703106	0.0227362142511032	0.922392745702125
PLEKHN1	1.72205878355944	1.2223147839883	2.24088257823238	0.545461326649465	0.585436271845072	0.999894521019812
PLEKHO1	2983.69155742956	-0.4370782623876	0.251593542785897	-1.73723958710478	0.0823448900687971	0.999894521019812
PLK3	173.527452751139	0.425875126006645	0.282289707971643	1.50864560053116	0.131389374271253	0.999894521019812
PLOD1	2350.21397635183	0.0679964140340818	0.311650728467171	0.218181469905482	0.827287722180457	0.999894521019812
PLXNA2	4136.82672305696	0.333333204340794	0.154561815700789	2.15663359562288	0.0310342247226508	0.936548648939496
PM20D1	9.46365178543377	0.47814986277469	0.624001612838793	0.766263825183762	0.443519338214263	0.999894521019812
PMF1	499.215157866753	-0.272048729478946	0.294747685291049	-0.922988518842178	0.356013188436383	0.999894521019812
PMF1-BGLAP	60.4126507433809	0.207466705538672	0.273815229427489	0.757688701145139	0.448637364674061	0.999894521019812
PMVK	3004.13838336248	-0.264620169549824	0.190833451435842	-1.38665505213476	0.165546972654131	0.999894521019812
PNRC2	2363.83352775329	0.0477268672262841	0.158031905603941	0.302007794210222	0.762646121302015	0.999894521019812
PODN	197.679217100489	-0.0758490995509801	0.393718051586852	-0.192648265034523	0.847234442852628	0.999894521019812
POGK	2850.89475831693	0.103248388204621	0.140479330921586	0.73497209537717	0.462356488774414	0.999894521019812
POGZ	2255.7555623677	0.139452541225381	0.116228502106311	1.19981363175297	0.230211728766558	0.999894521019812
POLR3C	460.164922984355	0.0404220937388536	0.23609592727627	0.171210466038888	0.864058278295969	0.999894521019812
POLR3GL	819.772258651173	-0.142304013765293	0.1367827441881	-1.04036524935924	0.298170240227056	0.999894521019812
POMGNT1	2859.38341472957	0.103167264641215	0.114248110996524	0.903010682114076	0.36652022561099	0.999894521019812
POU2F1	857.422786639939	0.146954979811916	0.198280548111037	0.741146729782197	0.458604478569612	0.999894521019812
POU3F1	480.520178550347	-0.164692890438139	0.262821406861045	-0.626634231987097	0.530899023849668	0.999894521019812
POU5F1P4	0.971758390305043	2.08117555256706	2.48883502019568	0.836204704481951	0.40303975226897	0.999894521019812
PPAP2B	6026.41669556766	-0.294442997476229	0.396772962563109	-0.74209440979587	0.458030136589714	0.999894521019812
PPCS	776.849961058253	-0.145870679704316	0.150512564527045	-0.969159486204258	0.332465621472626	0.999894521019812
PPFIA4	3898.94889818107	-0.152569281838019	0.181991232895161	-0.838333140618425	0.401843628102312	0.999894521019812
PPIAL4G	14.7409388662444	-0.712532042965271	0.396148055514919	-1.7986508656192	0.072073925780452	0.999894521019812
PPIE	1387.80337086304	-0.0894562079917159	0.0769006899412207	-1.16326925103132	0.244720277232205	0.999894521019812
PPIEL	120.64009660175	-0.070206948077723	0.353757391763209	-0.198460723966206	0.842684611264383	0.999894521019812
PPIH	498.073562771314	-0.105223709880453	0.134531310278714	-0.782150338552843	0.43412622611448	0.999894521019812
PPM1J	392.223332046561	0.177255460588451	0.1958200223533	0.905195793863437	0.365361669787579	0.999894521019812
PPOX	483.278613375872	-0.184881119510042	0.11831009822916	-1.56268249521641	0.118127293706673	0.999894521019812
PPP1R12B	4090.61665830686	0.232568433198107	0.16557751920801	1.40458942923247	0.160143401776809	0.999894521019812
PPP1R15B	1957.02884876266	0.206488689707743	0.161236627897556	1.28065621565181	0.200314445151871	0.999894521019812
PPP1R8	1462.78075709642	-0.14376739980699	0.110055093097999	-1.30632209523436	0.191443046290394	0.999894521019812
PPP2R5A	1927.23720105048	-0.12584912225496	0.189547447499646	-0.663945222766423	0.506725370827151	0.999894521019812
PPPDE1	574.701585740005	0.0792650495865921	0.125872822725621	0.629723302220489	0.528875633945534	0.999894521019812
PPT1	6580.92911494422	0.0311248012172415	0.165779321179709	0.18774839344107	0.851073892288761	0.999894521019812
PQLC2	553.438751289809	-0.0918775774070338	0.192287130867354	-0.477814490198067	0.632782246859895	0.999894521019812
PRAMEF12	0.0323608518424262	0.349549883587578	4.45351823862668	0.0784884814338085	0.937439492441006	0.999894521019812
PRCC	2370.33773026309	-0.0456863738993131	0.0764709750046222	-0.597434175470519	0.550217542278887	0.999894521019812
PRDM16	653.07460902946	-0.0397094683218836	0.31541253530787	-0.125896925063944	0.899813516753305	0.999894521019812
PRDM2	4960.63485380645	0.134330733957739	0.166471532734333	0.806929159306258	0.419707298015636	0.999894521019812
PRDX1	10762.1087937267	-0.407100166421302	0.193494625429151	-2.10393526703079	0.0353840940942049	0.952975606579305
PRDX6	6702.59292761761	-0.334321083384084	0.25179515512704	-1.32775026276978	0.184260622876731	0.999894521019812
PRELP	1030.75881508323	0.070210874663241	0.372443028330461	0.188514401727355	0.850473426961735	0.999894521019812
PRG4	8.39986427343685	-0.00699243552855006	0.479767033412164	-0.014574647780234	0.988371525245931	0.999894521019812
PRKAA2	997.362298838957	0.175668240765205	0.195342143465766	0.899284904160946	0.368500926056729	0.999894521019812
PRKAB2	1432.45101283302	0.529500432601522	0.301645002892594	1.75537611272831	0.0791949951939949	0.999894521019812
PRKACB	19043.3657803028	-0.0542739290621976	0.221086008887158	-0.245487850341081	0.806078714438517	0.999894521019812
PRKCZ	6144.98750373281	-0.120277915172245	0.126453813481408	-0.951160837786273	0.341522735162472	0.999894521019812
PRMT6	507.432315442313	-0.118963778511562	0.223919679369085	-0.531278799821228	0.595225594188637	0.999894521019812
PRO0611	1.09055597712976	1.76211006596961	1.97244257204931	0.893364446164245	0.371662035984133	0.999894521019812
PROK1	9.21173991175192	-0.173283225343198	0.742181057903094	-0.233478372289344	0.815389961937582	0.999894521019812
PROX1	165.999181629284	0.830138254590409	0.356006117430423	2.3318089604251	0.0197107434446268	0.905194234735699
PROX1-AS1	84.8018506458181	0.125047191419151	0.319983749688091	0.390792318488181	0.695950753340907	0.999894521019812
PRPF3	711.756075871641	0.0804584564193567	0.158903699112199	0.506334697485843	0.61262170898793	0.999894521019812
PRPF38A	936.551133195972	-0.0856124745085062	0.163964144770709	-0.522141439082482	0.601571855965622	0.999894521019812
PRPF38B	1011.7709012944	-0.00962024948407218	0.259386847906253	-0.0370884243427374	0.970414501715913	0.999894521019812
PRR9	0.04640859515485	-0.338593245681535	4.45376078397942	-0.0760241203118688	0.939399908492663	0.999894521019812
PRRC2C	3458.32367415725	0.27981197127286	0.103873506082946	2.69377613045451	0.0070647598784346	0.679677172904384
PRRX1	376.889703791113	-0.164639505819479	0.295803678648422	-0.556583699606933	0.577811893318594	0.999894521019812
PRSS38	0.356639993476333	-23.702138910695	4.44165861515492	-5.33632612597092	9.48487393036449e-08	0.000126385945122107
PRUNE	908.07370560378	0.00995823808483461	0.113907551751888	0.0874238619975393	0.930334602859255	0.999894521019812
PSEN2	930.605168382307	-0.192106411940928	0.189156400032019	-1.01559562303157	0.309821990032412	0.999894521019812
PSMA5	2360.19834138484	-0.104668413053442	0.169437607369234	-0.617740150363142	0.536746640957744	0.999894521019812
PSMB2	4145.26044098841	-0.215223798575438	0.154103174830964	-1.39662144411702	0.162527438251798	0.999894521019812
PSMB4	5874.32186009352	-0.304433999350103	0.109683376647257	-2.77557099950676	0.00551048661554616	0.603036974803138
PSMD4	5362.46419057282	-0.220588548728231	0.116985515306048	-1.88560565084613	0.0593481153483782	0.999894521019812
PSRC1	1918.4786390643	0.260363191740322	0.234547251998321	1.1100671166345	0.266970105909426	0.999894521019812
PTAFR	110.534767502932	-0.399323178728735	0.609160212489266	-0.655530631419515	0.512126171303857	0.999894521019812
PTBP2	1940.72183249158	-0.167390578991347	0.0948009535169728	-1.76570564726839	0.0774452448638675	0.999894521019812
PTCH2	206.691170656041	-0.269200528799269	0.230341545105608	-1.16870158475253	0.242523883249993	0.999894521019812
PTCHD2	325.096032771099	0.237023944875517	0.171688911031672	1.38054311982789	0.167419482756489	0.999894521019812
PTGER3	207.725588489215	0.535367786207469	0.450116724136443	1.18939767731266	0.234283214404615	0.999894521019812
PTGFR	36.3961144141065	0.522581359033745	0.426238482323298	1.22603045174455	0.220187215804072	0.999894521019812
PTGFRN	1260.11850517165	-0.0503888012017929	0.142629812230579	-0.353283793996259	0.723875693750541	0.999894521019812
PTGS2	290.279806933722	0.00911728078247018	0.269077628208914	0.0338834589971614	0.972970083422558	0.999894521019812
PTP4A2	9709.29836827356	-0.0106283905743417	0.160708008896832	-0.0661347909621893	0.947270512289985	0.999894521019812
PTPN14	931.817374765341	0.170395175785762	0.157578025022282	1.08133844018966	0.279546594141333	0.999894521019812
PTPN22	3.97877780006671	0.55813696574213	0.847513053444642	0.658558547828416	0.510179288827763	0.999894521019812
PTPN7	7.75070158719511	0.477349747975727	0.939167918011662	0.508268797113872	0.61126484939078	0.999894521019812
PTPRC	90.0056261913675	0.326687897401867	0.810334476321125	0.403151916829471	0.686836469742361	0.999894521019812
PTPRF	7522.92993809404	0.113429225056906	0.12181310763391	0.931174216471021	0.35176345285992	0.999894521019812
PTPRU	2779.93023832661	0.184612112203703	0.247216115182552	0.746764069435279	0.455205987865672	0.999894521019812
PTPRVP	3.6804131056281	-0.593248339156576	1.11415447904276	-0.532465066842682	0.594403930291354	0.999894521019812
PUM1	4711.4478338586	0.0307988838104241	0.118834344435327	0.259174937656056	0.795500267440164	0.999894521019812
PUSL1	326.923662994141	-0.420888000423377	0.220808299899966	-1.90612400264869	0.0566341192348088	0.99148980608876
PVRL4	2.14428964185853	1.73955497214676	1.3689988817144	1.27067669329891	0.203843690365922	0.999894521019812
PYCR2	2690.55359964093	-0.173511647836053	0.135427924660558	-1.28121026938092	0.20011982001456	0.999894521019812
PYGO2	2703.68427586399	0.0518062020534085	0.152292729538046	0.340175149598763	0.733724631190311	0.999894521019812
PYHIN1	1.23916240284888	-0.72217721822757	1.73156611421997	-0.41706592217121	0.676630190060526	0.999894521019812
QSOX1	2289.14540241819	0.15243982263881	0.107373912658215	1.41971004748655	0.155692111802908	0.999894521019812
RAB13	939.788981890378	-0.353800128221558	0.417815017418426	-0.846786528659502	0.397114118311879	0.999894521019812
RAB25	24.3734892022046	0.193958598569921	0.517676902773415	0.3746711462899	0.707905053585559	0.999894521019812
RAB3B	999.107022697711	0.186703029884424	0.467539482313821	0.399331044643424	0.689649295235064	0.999894521019812
RAB3GAP2	1927.7621036087	0.18860368882766	0.221817930131794	0.85026349635307	0.395178606643941	0.999894521019812
RAB42	6.45833943434544	0.173207648618511	0.813601290887007	0.212890085793345	0.831412695524535	0.999894521019812
RAB4A	2172.91539227281	-0.0962476841086485	0.147149607330689	-0.654080468542138	0.513059964131324	0.999894521019812
RAB7L1	855.546712981447	0.257849980256601	0.205422467593232	1.25521800647037	0.209399630597551	0.999894521019812
RABGAP1L	3930.75506966553	-0.0261603660557699	0.16760670890546	-0.156081855115512	0.875968500588423	0.999894521019812
RABGGTB	1627.83559484845	-0.0310826505169995	0.147343601858676	-0.21095351358936	0.832923545784787	0.999894521019812
RABIF	954.480192260604	-0.246215467710928	0.136943823924519	-1.79793042617707	0.0721880337879684	0.999894521019812
RAD54L	95.8897376054172	-0.0616322089457434	0.213411313496618	-0.288795415462921	0.772737940633082	0.999894521019812
RALGPS2	202.789443971414	0.376477708440928	0.330739135605841	1.13829198879445	0.254998578082518	0.999894521019812
RAP1A	1669.0926824511	0.132425860408779	0.169869646712477	0.779573413918524	0.435642009801275	0.999894521019812
RAP1GAP	10559.4568728161	0.0133087856387096	0.129203350513785	0.10300650552626	0.917957807758134	0.999894521019812
RASAL2	1415.42943585106	0.238732280560466	0.25390359486898	0.940247737270746	0.347090500476559	0.999894521019812
RASSF5	672.903425031647	0.0407894782889499	0.230348426886371	0.177077303458517	0.859447669404047	0.999894521019812
RAVER2	526.404334790561	0.0823733888956548	0.24105461330847	0.341720856386366	0.73256097485347	0.999894521019812
RBBP4	3207.65867762747	0.154187080376595	0.221173900321391	0.697130539148349	0.485721103790738	0.999894521019812
RBBP5	1269.58203499187	0.18674191997528	0.153401719782881	1.2173391552558	0.223475202527442	0.999894521019812
RBM15	300.973267522321	0.00578250421505519	0.159654273096742	0.036218912922871	0.971107805551103	0.999894521019812
RBM34	970.413506787082	-0.211353977222224	0.104648708248197	-2.01965204119817	0.0434194929979262	0.962953951616754
RBM8A	1227.59806217437	-0.0383905423983399	0.0810915381891145	-0.473422298499369	0.6359119243075	0.999894521019812
RBMXL1	940.147178101657	-0.0670778455080096	0.123049742623261	-0.545127881440442	0.58566556792699	0.999894521019812
RBP7	145.121379892201	0.346578690726911	0.365919258352999	0.947145259002929	0.343564764973132	0.999894521019812
RC3H1	1180.09742882896	-0.0318363592373509	0.125053209789806	-0.254582503646749	0.799045574084584	0.999894521019812
RCAN3	81.5380043314928	0.285656757450377	0.304975183227063	0.936655744994494	0.348935667402512	0.999894521019812
RCAN3AS	0.322379773740186	-0.996211643884123	4.44747652904869	-0.223994806353079	0.822761344497311	0.999894521019812
RCC1	277.136643449119	0.241567012050059	0.293273590970321	0.823691663646951	0.410114777362647	0.999894521019812
RCC2	2750.79546435048	-0.213557415644071	0.141429300064508	-1.50999414934999	0.131044917070809	0.999894521019812
RCOR3	1045.4092471489	-0.0336844608205401	0.12922162974806	-0.260672001167404	0.794345459568112	0.999894521019812
RCSD1	223.44368391149	-0.138983558325757	0.389045718905359	-0.357242225198645	0.720910477513535	0.999894521019812
RD3	1.42556167059593	1.41294004223383	1.38172683660959	1.02258999738388	0.306501740933151	0.999894521019812
REG4	0.818284435991713	-1.64134519810064	3.6036045459813	-0.455473173362225	0.648768863035424	0.999894521019812
REN	2.52863097984157	0.961789375112704	1.55947604902238	0.616738792311457	0.537407029755017	0.999894521019812
RER1	2684.67011201824	-0.0734335096546838	0.109210011956749	-0.67240638782977	0.501325017290134	0.999894521019812
RERE	7170.05292514277	0.0946451574591251	0.13101051390833	0.722424137083758	0.470033751477499	0.999894521019812
RFWD2	1074.09359316837	-0.146572767255831	0.164341847583084	-0.891877324074321	0.372458690141672	0.999894521019812
RFX5	1360.41478375369	0.00667652994749926	0.212064075431546	0.0314835501199939	0.974883910744771	0.999894521019812
RGL1	3784.70025969285	0.224631175138464	0.153585867302772	1.4625771178258	0.143583128297198	0.999894521019812
RGS1	82.132794579305	0.998331954992093	0.964882130440297	1.03466726504359	0.300824328623549	0.999894521019812
RGS13	0.24880524351218	-0.172014380288563	4.44653884183546	-0.0386850056655657	0.969141528206507	0.999894521019812
RGS16	337.123390051331	0.0102865283041894	0.527986788111602	0.0194825486845613	0.984456158534267	0.999894521019812
RGS18	20.6683035545474	0.633553166048705	0.891912279536386	0.710331251833448	0.477498744261955	0.999894521019812
RGS2	1473.44978686012	-0.0592926952396314	0.324452800199376	-0.182746751463375	0.854996731041321	0.999894521019812
RGS21	0.113021487571665	-0.629009809088854	4.45401103615335	-0.141223226431897	0.887693597917024	0.999894521019812
RGS4	22133.198268594	-0.176427258152133	0.281477804978496	-0.626789235355917	0.530797400665556	0.999894521019812
RGS5	7053.07136708751	0.0597353485116985	0.305985620710039	0.19522273096717	0.84521858467226	0.999894521019812
RGS7	3122.86675076144	-0.174095520284472	0.214694297913853	-0.810899599924769	0.417423330066068	0.999894521019812
RGS8	28.7493227976013	1.29868256491586	0.647149933946674	2.00677230544672	0.0447739130087085	0.968133697105137
RGSL1	0.428019060704597	-1.62650795771917	4.42780571423886	-0.367339504641921	0.713365790211779	0.999894521019812
RHBDL2	184.674975080996	0.103397913602462	0.27472718294278	0.3763657913094	0.706644974134665	0.999894521019812
RHBG	1.39899787347955	-1.32614969221336	1.51968581695828	-0.872647278414237	0.382855362428775	0.999894521019812
RHCE	56.091429430538	0.493811972968813	0.320108817561933	1.54263783400241	0.122918672966149	0.999894521019812
RHD	17.8717138307929	0.0787620203175591	0.64060618128721	0.122949204391531	0.90214732169931	0.999894521019812
RHOC	3107.70926995459	-0.296031081066572	0.369384073899449	-0.80141809564631	0.42288964266093	0.999894521019812
RHOU	2564.8757456305	0.203510244537415	0.248284303600573	0.819666171345296	0.412406439825878	0.999894521019812
RIIAD1	93.2209715441255	-0.617391787022604	0.241578316219834	-2.55565895434416	0.0105986940874925	0.809907376148174
RIMKLA	3745.14103720242	0.197927081547545	0.249741355172275	0.792528259530794	0.428052720787309	0.999894521019812
RIMS3	27430.5809237805	0.226543754978607	0.193148174081526	1.17290135439222	0.240835366374162	0.999894521019812
RIT1	497.968221296689	0.103500699688312	0.186619730121579	0.554607487755359	0.579163166315639	0.999894521019812
RLF	596.851911310418	0.216875183458368	0.172735963980807	1.2555299919041	0.209286427536022	0.999894521019812
RNASEL	312.66212221093	0.470307157208831	0.220817549995299	2.12984501104574	0.0331844112220041	0.9449793768053
RNF11	15365.5722223564	-0.0575070611461596	0.132222596018646	-0.434926123656277	0.663616051875089	0.999894521019812
RNF115	698.316595946374	0.0299515657493034	0.221126652588693	0.135449822075564	0.892256234727958	0.999894521019812
RNF187	16505.9863317213	-0.169583489039515	0.114760322703087	-1.47771882341487	0.139483053938774	0.999894521019812
RNF19B	986.378135589014	0.227551440172453	0.292690571688245	0.777447113721265	0.436895025156382	0.999894521019812
RNF2	793.17416577229	-0.201225906693083	0.154405520865566	-1.30322999828666	0.1924962515533	0.999894521019812
RNF207	100.196448442984	0.301979376046738	0.232680952607813	1.29782594003614	0.194347153739691	0.999894521019812
RNF220	8258.13320323767	-0.0902961067113264	0.11334605863799	-0.796640904821565	0.425659613832057	0.999894521019812
RNF223	0.367269825702058	0.809769431548873	4.08474870078441	0.198242166376935	0.842855598095719	0.999894521019812
RNPC3	174.122644631507	-0.0664378448903521	0.329026486328075	-0.201922482386742	0.83997732568134	0.999894521019812
RNPEP	732.872048950039	0.0726929795754791	0.127163549245366	0.571649501817661	0.567559452036594	0.999894521019812
RNU11	4.60343794190633	-3.0287469483264	1.08948200289987	-2.77998804960964	0.00543608989083069	0.603036974803138
RNU5F-1	0.592353753947412	-1.47591743948814	3.71854002431963	-0.396907772898904	0.691435472084293	0.999894521019812
ROR1	17.4149991783318	0.776722132855111	0.456537007369228	1.70133443799208	0.0888802047607266	0.999894521019812
RORC	4.84079510035965	1.37610991403517	1.04584269588247	1.31579052897054	0.188244358989266	0.999894521019812
RP11-165H20	0.198817771662031	-1.99186048183644	4.43422270006012	-0.44920172408333	0.653286143894669	0.999894521019812
RPA2	2003.18625867911	-0.0473515881709029	0.12999607324526	-0.364253988515222	0.715668354982183	0.999894521019812
RPAP2	276.439837441392	0.00448942213972924	0.21373825481735	0.0210042986622384	0.983242226596616	0.999894521019812
RPE65	21.9014317785086	0.235370402086437	0.593201103727804	0.396780114884005	0.691529615660053	0.999894521019812
RPF1	737.870952693568	-0.0646506793673673	0.145701334207329	-0.443720572080494	0.657244620141521	0.999894521019812
RPL11	8918.48403730585	-0.146103136421832	0.20047210890801	-0.728795328276187	0.466126869698197	0.999894521019812
RPL22	7577.27756613568	-0.180033296315938	0.139252390962649	-1.29285605131353	0.196060850092678	0.999894521019812
RPL31P11	13.567921555415	-0.28857410334949	0.551992435423742	-0.522786336968483	0.601122948684491	0.999894521019812
RPL5	11452.387040776	-0.0767981674547369	0.146848175497799	-0.522976653910745	0.600990499783693	0.999894521019812
RPRD2	2622.18534854288	0.132580664807154	0.0975368537491784	1.35928789694297	0.174055377742876	0.999894521019812
RPS10P7	32.0687605689042	0.347415932942311	0.364712437370815	0.952574953151601	0.340805472703367	0.999894521019812
RPS15AP10	2.72241899071522	-0.533554943553719	1.03440749170124	-0.515807307888117	0.605988997990927	0.999894521019812
RPS27	8069.46182444328	-0.219925099264361	0.265542488983296	-0.828210581690356	0.407551252162165	0.999894521019812
RPS6KA1	463.900003675896	-0.0337022010218265	0.258840290554917	-0.130204617486612	0.896404541456008	0.999894521019812
RPS6KC1	1778.56798536145	0.126727006135918	0.212596390701823	0.596091992519566	0.551113773236673	0.999894521019812
RPS7P5	1.22960089980137	2.38864501269611	1.65797917614916	1.44069663060787	0.149670407223977	0.999894521019812
RPS8	11259.5256427939	-0.167315824971329	0.217313474989771	-0.769928440835084	0.441342342000714	0.999894521019812
RPTN	0.0709601708226356	-0.171356717903671	4.45401103615335	-0.038472450228067	0.969310996749585	0.999894521019812
RRAGC	516.435827009191	0.291802686228189	0.315330180945053	0.925387748656498	0.354764249257338	0.999894521019812
RRNAD1	695.846313661772	-0.023313206150622	0.133326247015605	-0.174858339392793	0.861190946205424	0.999894521019812
RRP15	475.360906472152	-0.0437379258277809	0.21460547499093	-0.203806197533541	0.838504949561103	0.999894521019812
RSBN1	1249.58633722529	0.0671660373234793	0.114665223436641	0.58575769802247	0.558038354565304	0.999894521019812
RSC1A1	120.444862692605	0.267426675629086	0.23874944679475	1.12011432578937	0.262665046607729	0.999894521019812
RSG1	457.436341086556	-0.0176580232401485	0.181735154039941	-0.0971634978022342	0.922596555380323	0.999894521019812
RSPO1	241.266421968992	-0.224074058709999	0.806885622083254	-0.277702381325714	0.781240832440844	0.999894521019812
RTCD1	1419.90473011058	-0.14585842526242	0.138069562454098	-1.05641259861971	0.29077975255443	0.999894521019812
RUNX3	32.2594718899507	1.22236727076506	0.698372908634009	1.75030740117907	0.0800652844942728	0.999894521019812
RUSC1	4529.78451191596	0.0408552157712919	0.15938182903842	0.256335468213528	0.797691812233229	0.999894521019812
RUSC1-AS1	33.7145060434716	0.00200372005847869	0.294710274062853	0.00679894878062972	0.994575265531974	0.999894521019812
RWDD3	265.106688685566	-0.248649941940528	0.259592142056707	-0.957848492525674	0.338139162492195	0.999894521019812
RXFP4	0.522510343056438	-1.52686985096193	3.82571821036678	-0.399106721144406	0.689814570108828	0.999894521019812
RXRG	346.057901020634	-0.541835871512951	0.410636402178848	-1.31950277334877	0.187001083564275	0.999894521019812
RYR2	2893.92059447869	0.214738579744222	0.326347541032033	0.658005815104774	0.510534394526788	0.999894521019812
S100A1	7590.49610627508	-0.600242841134616	0.349018809908624	-1.71980083621213	0.0854686505739886	0.999894521019812
S100A10	447.224284469602	0.252729871961348	0.399173382009608	0.6331330778846	0.526646743111385	0.999894521019812
S100A11	396.503703952765	0.460217871878311	0.482042508539522	0.954724663749396	0.339716953897135	0.999894521019812
S100A12	12.4581458411643	2.33784006444226	1.41944071971511	1.64701493480579	0.0995549761140241	0.999894521019812
S100A13	3245.97567787988	-0.589737749529687	0.36636887886091	-1.60968298225346	0.107467081955733	0.999894521019812
S100A14	24.0954077754786	0.0445788672940898	0.573236324418701	0.0777669966035312	0.938013399810858	0.999894521019812
S100A16	1510.58258217545	-0.262957913343569	0.331338775213082	-0.793622518748259	0.427415218897142	0.999894521019812
S100A2	11.9340166603317	0.183700592422252	0.805968527973728	0.227925267608265	0.819704338960487	0.999894521019812
S100A3	11.5845959817815	0.967683497193625	1.2996653487735	0.744563589470804	0.456535586059575	0.999894521019812
S100A4	71.8144019434418	0.320286196089739	0.536082633966356	0.59745676467826	0.550202464676439	0.999894521019812
S100A5	12.3149687948468	-0.0237834713678743	0.512429912954075	-0.0464131206368623	0.962980979027405	0.999894521019812
S100A6	3453.33627129062	-0.152978672523306	0.268668670946277	-0.569395277776528	0.569087920781186	0.999894521019812
S100A7	4.10016303011882	-0.044167542129981	0.930965678419844	-0.0474427179796229	0.962160383307724	0.999894521019812
S100A7A	0.0666128924168154	-0.254899862328589	4.45401103615335	-0.0572292839554187	0.954362551158033	0.999894521019812
S100A8	161.107733199359	1.53807852580204	1.07539863564009	1.43024035443987	0.152648047016177	0.999894521019812
S100A9	229.33961207234	2.19913555314925	0.935140532351735	2.35166317475168	0.0186896902114396	0.899676926069107
S100PBP	512.029106466861	0.186064429412536	0.189197538004414	0.983440013940324	0.325390924861033	0.999894521019812
S1PR1	2569.25625507177	-0.0926808480143887	0.376937337599427	-0.245878661436509	0.805776162541965	0.999894521019812
SAMD11	39.1901350168685	0.175591733973119	0.557287937693325	0.31508260289988	0.752698937154822	0.999894521019812
SAMD13	44.890578014499	-0.265959126753981	0.259560069380573	-1.02465347381313	0.305526723497587	0.999894521019812
SARS	9185.41065816683	-0.0359544320647386	0.186648510568907	-0.192631765210175	0.847247365783173	0.999894521019812
SASS6	84.2898583068406	-0.0313672661838858	0.226508858787191	-0.138481410183413	0.889859960582169	0.999894521019812
SCAMP3	1738.54645936953	-0.106058674782745	0.0826511195449648	-1.28320917328949	0.199418803017631	0.999894521019812
SCARNA1	1.02307450004099	0.123850062277327	3.49034272421043	0.0354836393051757	0.971694092103176	0.999894521019812
SCARNA2	138.26566428981	-0.322933564422215	0.40927911389588	-0.789030159267714	0.430094379590946	0.999894521019812
SCARNA3	0.79954153578715	1.01662782905413	2.49151980525203	0.408035218869671	0.683247818674827	0.999894521019812
SCARNA4	0.432339775534989	1.63847247733969	3.41022662364134	0.480458531987583	0.630901382847957	0.999894521019812
SCCPDH	2483.00263518814	-0.0124836015826463	0.15126639396835	-0.0825272636912221	0.934227438985328	0.999894521019812
SCMH1	1326.92215736981	-0.0749678105935559	0.147902173985756	-0.506874297877297	0.612243020691594	0.999894521019812
SCNM1	131.088177451171	-0.135073723739465	0.160146772352368	-0.843437065607948	0.398984049418498	0.999894521019812
SCNN1D	277.943484733881	0.122513154408566	0.285746687883718	0.428747417217383	0.668107049164846	0.999894521019812
SCP2	3038.92004828216	-0.09477171183776	0.100652307082409	-0.94157515694266	0.346410193791611	0.999894521019812
SCYL3	204.211876611564	0.0618947632042603	0.289312807066664	0.213937170054136	0.830596053695155	0.999894521019812
SDC3	15800.8738647749	-0.0892125560815711	0.270359153018286	-0.329977938921628	0.741416631560037	0.999894521019812
SDCCAG8	583.970570164256	-0.0567738935492569	0.129823800765409	-0.437314985499826	0.661882928981214	0.999894521019812
SDF4	3228.20484058267	-0.203055675403813	0.156692142058149	-1.29588933265369	0.195013614883239	0.999894521019812
SDHB	2707.26633434565	-0.0283605011180666	0.146407400902223	-0.193709477412326	0.846403370506486	0.999894521019812
SDHC	3894.75190362417	-0.0333557336010256	0.108827836085754	-0.306500016914257	0.7592239669563	0.999894521019812
SEC16B	223.757120806397	0.701517794600729	0.325224933157712	2.15702341081131	0.0310038403984138	0.936548648939496
SEC22B	1790.21472898505	0.0894555489413801	0.18654694993867	0.479533699000654	0.631559000476661	0.999894521019812
SELE	48.816398055029	1.13989679711003	1.10700959598832	1.02970814457335	0.303147031140817	0.999894521019812
SELENBP1	1467.68566778884	-0.318158415889357	0.312580873617955	-1.01784351744509	0.308752327429837	0.999894521019812
SELL	83.2141037146149	0.462006195318943	0.672396509426221	0.687103797896258	0.492017321104079	0.999894521019812
SELP	3.16897467176269	3.14281581593883	2.04256633551482	1.53866034179335	0.123887238889732	0.999894521019812
SELRC1	581.371557580638	0.158876053989544	0.291890738478683	0.544299743176493	0.586235223650488	0.999894521019812
SEMA4A	1053.78382100221	-0.0948864830927174	0.21471529870234	-0.441917663371805	0.658548788367579	0.999894521019812
SEMA6C	990.649872932178	0.0261130951607856	0.163353754149194	0.159856106746932	0.872994425521231	0.999894521019812
15-Sep	3144.23388929027	0.069518707787183	0.12314870647237	0.564510255759611	0.57240692248241	0.999894521019812
SEPN1	4257.85633280949	-0.0425285118328833	0.268400775113303	-0.158451523900891	0.874101016335664	0.999894521019812
SERBP1	5055.28622012899	0.0839891487749692	0.0731050425914732	1.14888311117358	0.250604182567331	0.999894521019812
SERINC2	19.4229255763934	0.112848987030524	0.515389980998994	0.218958441550971	0.826682421051486	0.999894521019812
SERPINC1	3.04353258010985	0.672649867336179	1.10035549963446	0.611302317805143	0.540999456836186	0.999894521019812
SERTAD4	103.541652532126	0.352880458337721	0.53402403507185	0.660795086292777	0.508743734421603	0.999894521019812
SESN2	1036.6691961701	0.176996923380723	0.21146160330974	0.837016841877745	0.402583101289198	0.999894521019812
SETDB1	591.194436309475	0.0786458887696356	0.149969884399669	0.524411211520606	0.599992560224651	0.999894521019812
SF3A3	1757.24495128495	-0.0619698609267532	0.153685292302078	-0.403225708839772	0.686782188511979	0.999894521019812
SF3B4	1325.77048618411	-0.262361805426017	0.163936172161354	-1.60038996865065	0.109512099088592	0.999894521019812
SFN	62.2205390775957	0.417263849960664	1.03055487018176	0.404892414789202	0.685556594197609	0.999894521019812
SFPQ	4388.52089722467	-0.00507418128019424	0.148985471300093	-0.0340582288723549	0.972830717676136	0.999894521019812
SFT2D2	68.5481204694756	0.497704951616587	0.291110728604014	1.70967574435772	0.0873258504648978	0.999894521019812
SGIP1	2140.45678184156	0.223938411156302	0.292361761796206	0.765963407049107	0.443698075829864	0.999894521019812
SH2D1B	47.1006460545348	0.698463900958053	0.733456019580601	0.952291456217707	0.340949189611699	0.999894521019812
SH2D2A	10.8751731140737	0.835871381690375	0.89933260193444	0.929435205498431	0.35266358990749	0.999894521019812
SH2D5	2935.65302432706	0.317594251140971	0.226798637407284	1.40033579906672	0.161412785416072	0.999894521019812
SH3BGRL3	4602.74491914382	-0.2475837744907	0.284240811955764	-0.87103527740144	0.383734891454182	0.999894521019812
SH3BP5L	2939.18990477212	0.263712145017143	0.160791589864275	1.6400866813976	0.100987145243142	0.999894521019812
SH3D21	150.37751238836	-0.14415803577548	0.287828507103248	-0.500846970393272	0.616478825967485	0.999894521019812
SH3GLB1	2119.89941891476	-0.0740325482052903	0.157847193548396	-0.469014028954475	0.639059608349094	0.999894521019812
SHC1	1223.88987939796	0.332506391652657	0.300190824460774	1.10765008307609	0.26801296492197	0.999894521019812
SHCBP1L	0.483242047546131	0.535372609559839	4.42028574977728	0.121117194648969	0.903598210076764	0.999894521019812
SHE	237.167651919369	0.259751313325865	0.350614617232445	0.740845648068516	0.45878703378395	0.999894521019812
SHISA4	5767.21895823156	-0.229029998557924	0.22033039986367	-1.03948433216495	0.298579541091575	0.999894521019812
SIKE1	906.351641004734	-0.0871679603856808	0.160040652129514	-0.544661367132769	0.585986439915936	0.999894521019812
SIPA1L2	2511.08246102926	0.101868820848882	0.19080431870723	0.533891588718122	0.593416541842073	0.999894521019812
SKI	5166.84738996095	-0.118346127913495	0.157175336670856	-0.752956096167463	0.451476297084633	0.999894521019812
SKINTL	1.06102813438927	0.695871730597036	2.91452618203463	0.238759814506538	0.811291832460931	0.999894521019812
SLAMF1	0.0524015423862382	-0.640633563455708	4.45223342304416	-0.143890380980448	0.885587031507765	0.999894521019812
SLAMF6	1.53773345266826	-1.35822426327067	1.43698188650562	-0.945192334033887	0.344560692456214	0.999894521019812
SLAMF7	2.36187577922354	-0.471230655089668	1.65527594755743	-0.284684046660032	0.775886214045118	0.999894521019812
SLAMF8	27.8178385599872	0.891830396663407	0.92341537429616	0.965795482172009	0.334146529629176	0.999894521019812
SLAMF9	1.47778783372408	-1.51831135317557	1.80064620012537	-0.843203597169647	0.399114586972583	0.999894521019812
SLC16A1	2185.21204707388	0.261643292078728	0.409158065520615	0.63946751665719	0.522518838845371	0.999894521019812
SLC16A4	116.921967600249	0.406501433875711	0.303970357931918	1.33730616577672	0.181122719203453	0.999894521019812
SLC19A2	303.280066818287	0.044209311597843	0.168659871976582	0.262121102546439	0.793228077943768	0.999894521019812
SLC1A7	88.5334307556427	1.21909851245705	0.808015065518165	1.50875715624839	0.131360853207434	0.999894521019812
SLC22A15	702.054138121457	0.457880493732026	0.220938282255674	2.07243619827802	0.0382247805103861	0.960378699797137
SLC25A24	224.471853411626	0.048336430859515	0.249256714950812	0.193922281568438	0.846236736698898	0.999894521019812
SLC25A33	1207.10634326608	-0.48801002808542	0.261902651309604	-1.8633260321925	0.0624164097469744	0.999894521019812
SLC25A34	97.9988910356661	0.279135781632863	0.339387199222557	0.822469976098941	0.410809467588001	0.999894521019812
SLC25A44	3065.82750678112	-0.0934130516251694	0.190547242570416	-0.490235651616156	0.623967155549527	0.999894521019812
SLC26A9	66.2719993004513	0.454562089631123	0.487732038624828	0.931991449470434	0.351340944345302	0.999894521019812
SLC27A3	307.713431610736	0.0225461893433527	0.303081402104948	0.0743898806946448	0.940700160529929	0.999894521019812
SLC2A1	5404.75646095246	0.554357001079467	0.293360378790155	1.88967918355466	0.0588008797819891	0.999894521019812
SLC2A5	231.909568636452	0.416324477554625	0.505231375335575	0.824027362271597	0.409924010855546	0.999894521019812
SLC2A7	0.0637387276681938	0.180707367570296	4.45305003628605	0.0405805832177467	0.967630263751778	0.999894521019812
SLC30A1	336.358457033	0.278548590038128	0.277194224278408	1.00488598116806	0.314951755555117	0.999894521019812
SLC30A10	131.034638570759	0.0187957053681663	0.333622507388108	0.0563382414313582	0.955072354940472	0.999894521019812
SLC30A2	7.41355182071076	-0.426150009467178	0.788775245776091	-0.540267980960636	0.589012236486274	0.999894521019812
SLC30A7	286.782624589843	0.0565608401014545	0.116343768303123	0.486152725894956	0.626858886175171	0.999894521019812
SLC35A3	169.223141962196	0.272695796384347	0.261289682555203	1.04365313516248	0.296645899734177	0.999894521019812
SLC35D1	351.558573070323	-0.0685129055535051	0.199591008211497	-0.343266493653388	0.731397985293545	0.999894521019812
SLC35E2	1386.78845679536	0.142615101509248	0.233530261731736	0.610692166624103	0.541403392891645	0.999894521019812
SLC35E2B	1723.05937373307	0.0324174143307957	0.298625401929833	0.108555448134357	0.913555099081782	0.999894521019812
SLC35F3	884.881539077133	0.107210433736638	0.132246602633478	0.810685731063901	0.417546169649078	0.999894521019812
SLC39A1	1525.62225315294	0.0126389376590215	0.25372884353169	0.0498127744685949	0.960271586767829	0.999894521019812
SLC41A1	2326.76152903996	0.0301225424522017	0.160262811643502	0.187957157017861	0.850910236280697	0.999894521019812
SLC44A3	288.393159227448	-0.274131917613435	0.457831428594815	-0.598761684960787	0.54933181602424	0.999894521019812
SLC44A5	112.849624002461	0.186403456380482	0.255932673261062	0.728330048701294	0.466411572350063	0.999894521019812
SLC45A1	1273.05672731342	-0.248640346262613	0.154177085675429	-1.61269325576724	0.106811166505043	0.999894521019812
SLC45A3	411.795306557855	0.348818460035773	0.353679180740521	0.986256695419361	0.324007164201922	0.999894521019812
SLC50A1	180.110873001174	0.0891952008823241	0.241511261729845	0.369321083594429	0.711888412232677	0.999894521019812
SLC5A9	7.58373689446855	1.42576771492785	0.815808336392473	1.74767485367045	0.0805203455283608	0.999894521019812
SLC6A17	17907.7239182232	0.139674739249017	0.225034426132544	0.620681651467627	0.534809104331436	0.999894521019812
SLC6A9	1002.46132996514	0.245411794001253	0.279011221206398	0.879576788847895	0.379088617551175	0.999894521019812
SLC9A1	3181.78348135737	-0.300736001587948	0.198765455540569	-1.51301945687724	0.130274716658637	0.999894521019812
SLC9A11	7.03370268865109	0.933307821123737	0.575618764297191	1.6213992298588	0.104932045835199	0.999894521019812
SLFNL1	7.2972364902993	0.043388543233409	0.719925543764311	0.0602680980126655	0.951942109840577	0.999894521019812
SMAP2	6545.52354631003	-0.0529487791382886	0.174958748771515	-0.302635789922322	0.762167436313033	0.999894521019812
SMCP	0.0712605196352181	-0.341820769714698	4.45401103615335	-0.0767444819826732	0.938826817358439	0.999894521019812
SMG5	4759.53330465133	-0.00603083097575278	0.156075837934396	-0.0386403882597621	0.969177101148509	0.999894521019812
SMG7	3942.64176915662	0.0829795111951195	0.107773860993593	0.769940971123344	0.441334908791472	0.999894521019812
SMPDL3B	17.0124841425921	-0.458092227245388	0.598054660042029	-0.765970500444215	0.443693855049444	0.999894521019812
SMYD2	2532.77610546373	-0.241168269423545	0.266330848479534	-0.905521349856239	0.365189254497734	0.999894521019812
SMYD3	857.848950555759	-0.0825889183699117	0.22202056002322	-0.371987704027385	0.709902004263309	0.999894521019812
SNAP47	2785.91647452717	0.00310515288947555	0.11943961282441	0.025997680468376	0.979259188545075	0.999894521019812
SNAPIN	1017.59295937128	-0.0511117126897265	0.159390125869244	-0.32067050835794	0.748460098845771	0.999894521019812
SNHG12	72.3871080373364	-0.0898090361998178	0.272552086152947	-0.329511461341081	0.741769132333308	0.999894521019812
SNHG3	253.977908768872	-0.122823136466782	0.311013757171894	-0.394912230197262	0.692907663702169	0.999894521019812
SNIP1	362.874179080103	0.00865198033363377	0.176595485080194	0.0489932136696745	0.960924704153786	0.999894521019812
SNORA14B	12.6347434562045	0.484041779214868	0.50148572605698	0.965215466890217	0.334436901579021	0.999894521019812
SNORA16A	2.70260390108345	2.41351820237557	1.33873382218059	1.80283650296093	0.071413895548822	0.999894521019812
SNORA16B	0.523074457811066	2.14148114494369	4.4288470744142	0.483530162356519	0.628719348659603	0.999894521019812
SNORA42	0.859464462882874	-1.15046966086788	2.70298581214065	-0.425629189654072	0.67037806706368	0.999894521019812
SNORA44	1.93606447225018	0.229049896013583	1.42842439839186	0.160351430759269	0.872604247091035	0.999894521019812
SNORA55	0.626141123477774	-1.17485764784977	3.68668197741293	-0.318676157869794	0.749972096015818	0.999894521019812
SNORA61	11.7540567452398	0.512053681557019	0.503216810723415	1.0175607623698	0.308886742276636	0.999894521019812
SNORA66	3.17544061609341	-1.23766867891709	0.933857669727614	-1.32532902929211	0.185062044762697	0.999894521019812
SNORA77	3.01560451887368	-0.702343255640879	1.19094264186267	-0.589737264376052	0.555366808056319	0.999894521019812
SNORD21	1.24962271130546	1.56218828404378	1.42221618802065	1.09841829758522	0.272021876102489	0.999894521019812
SNORD38A	0.936659353515937	-3.54069186398075	3.14088709030113	-1.12729039987276	0.259619719988899	0.999894521019812
SNORD38B	5.16313782470345	-0.10609639844154	0.873597712599907	-0.1214476605322	0.903336468582004	0.999894521019812
SNORD44	1.33081284813201	0.0430990209866331	1.72267064848453	0.0250187237035403	0.980040028926863	0.999894521019812
SNORD45A	0.915880529920743	-0.02593283791608	1.81812434304533	-0.0142635117423503	0.988619750080329	0.999894521019812
SNORD45B	0.799683028200973	1.50277058957215	2.91323916285484	0.515841819213877	0.605964892040633	0.999894521019812
SNORD45C	0.997633165879195	1.41125882715708	1.94586433744041	0.725260646388871	0.468292143586191	0.999894521019812
SNORD46	0.170986686381622	0.341689333525699	4.45215736698216	0.0767469128696384	0.938824883494788	0.999894521019812
SNORD47	2.4340225638232	0.75408055118715	1.00131455877402	0.753090569371553	0.451395491059577	0.999894521019812
SNORD55	15.8274219857085	-0.202364505601777	0.388784404875516	-0.520505717472313	0.602711143945595	0.999894521019812
SNORD74	0.729040300148656	1.5995339939662	2.2392786910732	0.714307692179042	0.475036936749555	0.999894521019812
SNORD76	0.69045934929009	-0.223159372073965	2.79547217882379	-0.0798288653217292	0.93637336637277	0.999894521019812
SNORD77	0.774149925333506	2.0351685389792	2.5263612938369	0.805573036581913	0.420489077860932	0.999894521019812
SNORD78	0.734862648317416	1.13459887660178	2.75279287849159	0.412162820336664	0.680220086344191	0.999894521019812
SNORD79	2.78773572778164	0.135389371065723	0.906752256903465	0.149312416963895	0.881307117784506	0.999894521019812
SNORD80	21.6749558905481	0.0463739455031097	0.379780285742419	0.122107300573685	0.902814040126781	0.999894521019812
SNORD81	3.62047051244353	0.500545451385266	1.24670472622343	0.401494789308724	0.688055873731078	0.999894521019812
SNORD85	0.0774328955766381	-0.295545475059529	4.45363234536236	-0.0663605462106197	0.94709078049545	0.999894521019812
SNORD99	4.03711912891536	-0.588742860015751	1.20930199804555	-0.486845189181252	0.626368043708384	0.999894521019812
SNRNP40	550.793522245662	0.0793481561274268	0.172609957885017	0.459696283457088	0.645734237563483	0.999894521019812
SNRPD2P2	0.617960765274225	2.28595262535272	3.70765104311815	0.616550101066206	0.537531516035866	0.999894521019812
SNRPE	841.690497596405	-0.200844299878599	0.158472761146469	-1.267374269405	0.205021495676881	0.999894521019812
SNX27	4789.25681384756	0.183119713229621	0.102564121277576	1.78541687822813	0.0741937229478053	0.999894521019812
SNX7	322.852648367697	0.0768589185805857	0.228807953538798	0.335910170043774	0.736938607651259	0.999894521019812
SOAT1	724.076864039766	0.237120700666722	0.168282222947101	1.40906565479148	0.15881575533703	0.999894521019812
SORT1	26534.9954823166	0.375874243572893	0.161625305884872	2.32559029982987	0.0200404175524418	0.905194234735699
SOX13	454.500046836682	0.0778376079707617	0.273051296599634	0.285065879342417	0.775593670280551	0.999894521019812
SPAG17	5.70183734312434	0.444455005191223	0.840572644818843	0.528752640156414	0.596977055290476	0.999894521019812
SPATA17	17.5049657756829	0.572706543424182	0.488098100225195	1.17334311106712	0.2406582406148	0.999894521019812
SPATA21	1.24518343366351	0.775917529558939	1.74410797545499	0.444879296739942	0.656406984982681	0.999894521019812
SPATA6	276.620647776091	-0.236341117379081	0.204652228594189	-1.15484262742982	0.248154877327343	0.999894521019812
SPEN	3163.13842473003	0.242050772293828	0.172790258217382	1.40083575770407	0.161263193090322	0.999894521019812
SPHAR	748.30763498575	-0.294499976191812	0.209914509619157	-1.40295197662189	0.160631159927213	0.999894521019812
SPOCD1	19.7162728680295	0.388388569078553	0.507109711947771	0.765886670927245	0.443743737563651	0.999894521019812
SPRR2A	0.106848887540636	0.470186846602664	4.45401103615335	0.105564814003859	0.915927643069111	0.999894521019812
SPRR2B	0.0774328955766381	-0.295545475059529	4.45363234536236	-0.0663605462106197	0.94709078049545	0.999894521019812
SPRR2G	4.11640856213501	-0.614265465557854	0.806234620353368	-0.761894180739379	0.446123163422662	0.999894521019812
SPRR3	0.0676656637165604	0.25439721866283	4.45401103615335	0.0571164320424622	0.954452446914129	0.999894521019812
SPSB1	600.621141889327	0.160232742073797	0.259352773084999	0.61781773207138	0.536695493391121	0.999894521019812
SPTA1	1.11741962200512	-5.19811733771038	3.72242398434301	-1.39643344218024	0.16258401038195	0.999894521019812
SRG7	2.34585842464668	-0.308867340477482	1.26029972319703	-0.245074512667487	0.806398737186966	0.999894521019812
SRGAP2	2707.76342613273	0.293656548517943	0.188944458710576	1.55419508209957	0.120137890244269	0.999894521019812
SRGAP2P2	225.01703663874	0.833387127791143	0.408346897360058	2.04088027404873	0.0412627289686235	0.961870374354007
SRM	2386.75868139041	-0.188366290221779	0.2242770021961	-0.839882325772655	0.400974368264384	0.999894521019812
SRP9	9887.02848464523	-0.20299815591364	0.121312888281577	-1.67334368828533	0.0942596565644985	0.999894521019812
SRRM1	1526.7241019535	0.0850867490143457	0.149453486192598	0.569319265692446	0.569139494753076	0.999894521019812
SRSF10	1359.40077949279	-0.0208984144299311	0.128348053047084	-0.162826111762402	0.870655348411228	0.999894521019812
SRSF11	2226.21449579372	0.148721898486267	0.200290130114165	0.742532337472126	0.457764866677186	0.999894521019812
SRSF4	2751.30660148855	-0.0530205242752461	0.145449150991762	-0.364529623677549	0.715462556784432	0.999894521019812
SSBP3	5490.3384516492	-0.291836763158062	0.143372402566316	-2.03551560784561	0.0417990197101123	0.961870374354007
SSR2	2695.24356056681	-0.0951675334351399	0.128586993141883	-0.740102331579772	0.459237904071237	0.999894521019812
SSU72	4731.14903705009	-0.197076938486139	0.147495886105198	-1.33615210356158	0.181499562581961	0.999894521019812
SSX2IP	4999.44900393433	-0.104290678920296	0.176144548189652	-0.592074407026254	0.553800763985476	0.999894521019812
ST3GAL3	2557.79418154906	-0.108767144561892	0.114323358491803	-0.951399136596312	0.341401798467013	0.999894521019812
ST6GALNAC3	317.425002490471	0.360306875193611	0.337546487463297	1.06742889816855	0.285778204835979	0.999894521019812
ST6GALNAC5	1246.97782102063	-0.0663624832692633	0.207988504535374	-0.319068034156555	0.749674922817016	0.999894521019812
ST7L	316.564123518603	-0.0272011893594315	0.135120422330894	-0.201310718914266	0.840455621653978	0.999894521019812
STIL	87.8104803222511	0.183152522535253	0.244518650922566	0.749032934069531	0.453837355437554	0.999894521019812
STK40	1786.86745050544	0.0548768784134114	0.213015120258419	0.257619639145041	0.796700471352944	0.999894521019812
STMN1	34287.2137536025	-0.218654620691754	0.190096662878779	-1.15022861201507	0.250049724640683	0.999894521019812
STX12	4133.54979707874	-0.0408233667650885	0.139543391600038	-0.292549624149148	0.769866423867794	0.999894521019812
STX6	2726.88577662279	0.0825622633175381	0.113153459742849	0.729648598506559	0.46560500800642	0.999894521019812
STXBP3	1439.81415974326	0.0400581692402718	0.109041163670037	0.367367404125376	0.713344982107459	0.999894521019812
SUMO1P3	7.42328544318627	0.726128981238044	0.469142314264188	1.54777976567072	0.121675329768965	0.999894521019812
SUSD4	2442.49432461771	-0.127130548000192	0.181076305227039	-0.702082737113457	0.482627567358414	0.999894521019812
SV2A	23763.3566383011	-0.0375078666950041	0.1415582862437	-0.264964119659039	0.791037102545769	0.999894521019812
SWT1	134.967483341528	0.0814408580356605	0.243764734870317	0.334096144296618	0.738307009483583	0.999894521019812
SYDE2	76.4458714247069	0.269814547637776	0.283822459674387	0.950645512505663	0.341784356592726	0.999894521019812
SYF2	1163.65635963307	-0.147790879610772	0.138437392161494	-1.06756474752404	0.285716892534119	0.999894521019812
SYNC	77.286668695761	-0.159508634910957	0.342333887593251	-0.465944625092097	0.641255137835036	0.999894521019812
SYPL2	67.5469444358191	0.305973129387901	0.39484909627997	0.774911560569836	0.438391920478799	0.999894521019812
SYT11	30153.4618217381	0.369703282433295	0.293795047898041	1.25837138875669	0.208257474202802	0.999894521019812
SYT14	176.745096852269	0.224540669682618	0.28571847454636	0.785880822159383	0.431937310895558	0.999894521019812
SYT2	7355.56956475808	0.0684434854482887	0.434232185477476	0.157619558699982	0.874756590617193	0.999894521019812
SYT6	151.821967339034	0.248457670014063	0.318500761899286	0.780085009946158	0.435340839120961	0.999894521019812
SYTL1	32.6561670953857	-0.0622599495449033	0.400166004297459	-0.155585304289424	0.876359909346914	0.999894521019812
SZT2	1207.93638578803	0.383020851055549	0.155410698710217	2.46457196469942	0.0137177013596734	0.869402880355925
TACSTD2	5.88222535010157	0.843395469373634	0.833930494469072	1.01134983666785	0.311849021168359	0.999894521019812
TADA1	809.840829845887	0.0209659092807524	0.224165460002694	0.0935287232943934	0.925483531811681	0.999894521019812
TAF12	542.473562389109	-0.22728183571895	0.130946954289683	-1.73567867196173	0.0826206667069681	0.999894521019812
TAF13	859.876612772553	0.0445816173350177	0.242420546233374	0.183901975421257	0.854090355078842	0.999894521019812
TAF1A	79.934116134089	-0.135769217947354	0.273742882680055	-0.495973508491317	0.619913101746228	0.999894521019812
TAF5L	648.078357912904	0.119066544380673	0.145054780987977	0.820838469230065	0.411738283077089	0.999894521019812
TAGLN2	2166.65089346429	0.398680975169497	0.384812988917983	1.03603824884006	0.300184298752957	0.999894521019812
TAL1	73.5965587956512	0.171903072071041	0.488706675027179	0.351751021328858	0.725024993216287	0.999894521019812
TARBP1	243.21374082701	0.0849826623574532	0.331682577943197	0.256216841066663	0.797783405271536	0.999894521019812
TARDBP	4104.22574783885	0.076666427430256	0.156225470770702	0.490742175728708	0.623608812459037	0.999894521019812
TARS2	1071.1914756029	0.000303240817690908	0.148505477537903	0.00204195038942932	0.998370760442551	0.999955302166341
TAS1R1	3.26455461270916	-0.0306974088389045	0.959912703852278	-0.0319793755366618	0.974488498421637	0.999894521019812
TAS1R2	0.120380831706793	0.00382961603342884	4.45346748356379	0.000859917816299912	0.999313884935374	0.999955302166341
TAS1R3	29.2985110781614	-0.285537693639645	0.426057906732995	-0.670185177008318	0.502739751934381	0.999894521019812
TATDN3	808.857798784759	-0.0239945072330221	0.176237702667856	-0.136148547500321	0.891703849449158	0.999894521019812
TBCE	474.563577168575	-0.0913829959001801	0.194673378378145	-0.469417013571688	0.638771589642951	0.999894521019812
TBX15	29.7194233525907	-0.0770555581902046	0.522516592718346	-0.147470069398811	0.882761002571798	0.999894521019812
TBX19	34.4201542467519	0.727974690895768	0.631292078500313	1.15315036524002	0.248848672111578	0.999894521019812
TCEA3	149.535065383021	-0.439969263353575	0.358614664410455	-1.22685798160782	0.219875973678351	0.999894521019812
TCEANC2	331.537101618901	0.0562894911531648	0.162869230637643	0.345611573977405	0.729634646637032	0.999894521019812
TCEB3	1011.88274806944	0.138505165192275	0.0833038464711781	1.66265029838923	0.0963824564916214	0.999894521019812
TCHH	77.503240957868	-0.258472154312142	0.405031342985859	-0.638153463400402	0.523373787070917	0.999894521019812
TCTEX1D1	124.455214961466	-0.192583814003383	0.283879711467903	-0.678399357980037	0.497518516064105	0.999894521019812
TCTEX1D4	1.51209551960521	-1.81147632228245	1.55912801092328	-1.16185220815174	0.245295502912824	0.999894521019812
TDRD10	15.0397803582598	0.231007685485328	0.526325397152354	0.438906590362498	0.660729221232202	0.999894521019812
TDRD5	43.4939872140236	0.332490271950942	0.453643922777677	0.73293227409527	0.463599737457977	0.999894521019812
TDRKH	814.125725116529	0.0877877584156992	0.217746435072436	0.403165077703777	0.686826788515639	0.999894521019812
TEDDM1	0.11407425887141	-0.0971546702491087	4.45154011979647	-0.0218249566744443	0.982587586379064	0.999894521019812
TEKT2	21.7665163864545	-0.0598336890460928	0.346841684514654	-0.172510086640307	0.863036532244909	0.999894521019812
TESK2	242.761530054801	0.0409507681655885	0.219382166010021	0.186664070787403	0.851924028259363	0.999894521019812
TFAP2E	79.4217610064436	0.317142314017722	0.394328583521765	0.80425900447112	0.421247408400145	0.999894521019812
TFB2M	258.556304811619	0.138151626799773	0.218894562180836	0.631133205975404	0.527953430894883	0.999894521019812
TGFB2	1383.59112480005	-0.0583930704830696	0.311422358459431	-0.187504425732093	0.851265153996248	0.999894521019812
TGFBR3	741.53253741552	0.146008211513935	0.366621118184133	0.398253685540839	0.690443196404393	0.999894521019812
THAP3	736.886963324871	-0.0675485763134205	0.130623563701753	-0.517123973647291	0.605069619309762	0.999894521019812
THBS3	367.821822412953	-0.014235173892543	0.270103376546677	-0.0527026876692265	0.957968797553522	0.999894521019812
THEM4	527.306545362765	-0.108981571752028	0.160310378503501	-0.679816071606668	0.496620929039454	0.999894521019812
THEM5	248.934643390773	-0.0289205704645249	0.327209239883158	-0.0883855555999948	0.929570241325032	0.999894521019812
THRAP3	3412.61142633943	-0.0334790632740129	0.128702256981546	-0.260128019967926	0.794765024895085	0.999894521019812
TIE1	593.916490351787	0.0712929793075321	0.349484123402328	0.203994901437795	0.838357483202673	0.999894521019812
TIMM17A	2586.19850662824	-0.0468389661402081	0.197772054234068	-0.236833087068878	0.812786281885269	0.999894521019812
TINAGL1	555.338093265282	0.536739564364574	0.399818046605047	1.34245957360395	0.179447029766053	0.999894521019812
TIPRL	2118.53497783122	-0.0203691330712971	0.128465999148287	-0.15855660802346	0.874018217990591	0.999894521019812
TLR5	42.224810521157	0.558079435222906	0.526754714975369	1.05946737515013	0.289386979689435	0.999894521019812
TM2D1	895.861568621616	-0.170597181683658	0.138833916580926	-1.22878606240441	0.219152028514955	0.999894521019812
TMCC2	7239.82822556331	-0.265516747363153	0.179765091370127	-1.47702062363414	0.139670109053017	0.999894521019812
TMCO1	1848.93813761941	-0.0595484632136436	0.125844384604519	-0.473191262373619	0.636076730975571	0.999894521019812
TMCO2	0.472072156109087	0.623291713436588	3.86029868973701	0.161462043103989	0.871729504280439	0.999894521019812
TMCO4	137.345451273606	-0.0865193743265123	0.289259539252551	-0.299106382282427	0.764858876725318	0.999894521019812
TMED5	1541.1081663432	0.345625651078937	0.202691091202468	1.70518422407471	0.0881600713339884	0.999894521019812
TMEM125	529.894629575261	0.187434100755734	0.338186447002057	0.554233034520731	0.579419373044018	0.999894521019812
TMEM167B	2652.48881415179	0.0687824527706667	0.117316367263104	0.586298863281446	0.557674694782428	0.999894521019812
TMEM183A	595.123642611702	-0.198242313950357	0.335649923055139	-0.590622253525112	0.55477355091306	0.999894521019812
TMEM200B	73.9248456783086	-0.600985497333935	0.362422041171056	-1.65824764794115	0.0972674910412031	0.999894521019812
TMEM201	1275.29515614405	-0.247306454062773	0.179450172359618	-1.37813439135166	0.168161799068057	0.999894521019812
TMEM206	742.998844174741	0.2247190461954	0.250190384584917	0.898192177002423	0.369083103325227	0.999894521019812
TMEM222	2946.09135239512	-0.243849509445093	0.231910463931449	-1.05148127131156	0.293037606705252	0.999894521019812
TMEM234	172.216810559878	-0.193094448382925	0.231646011976218	-0.833575535083027	0.404520216609915	0.999894521019812
TMEM240	836.077191231317	-0.359148777947769	0.163598326817437	-2.19530838080363	0.028141484134985	0.93406392979639
TMEM39B	510.94894384822	-0.206472115520763	0.170399153684544	-1.21169683684579	0.225628450404564	0.999894521019812
TMEM48	516.891351364637	0.26899009030618	0.162691041403254	1.65337985414604	0.0982535802952414	0.999894521019812
TMEM50A	3438.33391980352	-0.142553697407179	0.130360543196362	-1.09353408563549	0.274159371766036	0.999894521019812
TMEM51	184.522542096171	0.178249502306596	0.315779843648277	0.564473971002196	0.572431609579483	0.999894521019812
TMEM52	39.6857524358073	-0.574461215692349	0.57088082451607	-1.00627169633752	0.3142848917059	0.999894521019812
TMEM53	367.103177119242	-0.0170916021602905	0.149752812383684	-0.11413209467145	0.909133080579228	0.999894521019812
TMEM54	1380.61338052848	-0.401662357307861	0.267507547438137	-1.50149915826486	0.133226504239287	0.999894521019812
TMEM56	2665.79291599512	0.178824107400062	0.175833694004849	1.01700705551423	0.309150073008367	0.999894521019812
TMEM56-RWDD3	22.0824869244636	0.173723879994097	0.447747984090937	0.387994778685177	0.698019897541303	0.999894521019812
TMEM57	1464.97703501052	0.0551694842729481	0.112755817894595	0.489282817535152	0.624641484029627	0.999894521019812
TMEM59	6521.07518147182	-0.12015860096311	0.123853113973527	-0.970170204915417	0.331961659587514	0.999894521019812
TMEM61	20.6325010256357	-0.188665797536571	0.462031564635816	-0.408339628668622	0.683024349167059	0.999894521019812
TMEM63A	1162.28551944438	0.578387701740588	0.318989905877585	1.81318496630595	0.0698032977677078	0.999894521019812
TMEM69	647.173232557481	-0.383852403305901	0.155788916149367	-2.46392627148052	0.0137424376491532	0.869402880355925
TMEM79	205.049139454493	0.063339124460802	0.388411483202641	0.16307222417458	0.870461568929414	0.999894521019812
TMEM81	353.087306891819	-0.0653798869815211	0.207758212574539	-0.314692190365589	0.752995374406413	0.999894521019812
TMEM82	0.232739641824134	0.258663143475417	4.44903550754394	0.0581391501679002	0.953637789793736	0.999894521019812
TMEM88B	384.988300162588	-0.0382541723073223	0.413483837322682	-0.0925167294446598	0.926287500049929	0.999894521019812
TMEM9	5890.86294544352	-0.231576832809813	0.142551349613045	-1.62451519005907	0.10426590115138	0.999894521019812
TMOD4	4.81323599885167	-0.459311975737055	0.778582141887872	-0.589933869563634	0.555234985962144	0.999894521019812
TNFAIP8L2	43.2127108043977	0.0549599599486511	0.637182243944887	0.0862546947453935	0.931263952550446	0.999894521019812
TNFAIP8L2-SCNM1	1.4956474328194	-0.287654561396661	1.41334579009691	-0.203527376960551	0.838722849733149	0.999894521019812
TNFRSF14	488.933406675994	-0.0454775351461121	0.325561944085757	-0.139689346289604	0.888905444299959	0.999894521019812
TNFRSF18	69.5434098612353	-0.169649164010769	0.360437829112333	-0.470675246348508	0.637872663954178	0.999894521019812
TNFRSF1B	409.129581496442	0.362616941472557	0.421943054008264	0.85939782164409	0.390121071136388	0.999894521019812
TNFRSF25	228.221913666053	-0.00664300798928841	0.504481411277015	-0.0131679935886492	0.989493764843032	0.999894521019812
TNFRSF4	22.7580424412189	-1.27497672929437	0.567265285351812	-2.24758461731647	0.0246026893628109	0.923648315396231
TNFRSF8	2.71628658546599	1.74277254966849	1.18303724075434	1.47313414120188	0.140714869095694	0.999894521019812
TNFRSF9	2.39650276620564	0.637600932741795	1.45238963871308	0.439001295345755	0.660660597736063	0.999894521019812
TNFSF18	4.43089031163491	0.824798398808674	1.0514556921905	0.784434764997439	0.432785045963034	0.999894521019812
TNFSF4	71.4668755320327	0.218149765128323	0.264680842018763	0.824199301560548	0.409826323835176	0.999894521019812
TNN	14.213772240315	0.524449531509151	0.655046919135565	0.800628956779527	0.423346481921757	0.999894521019812
TNNI1	0.737613555987413	0.608240983905342	2.84094699238256	0.214097969985438	0.830470658812937	0.999894521019812
TNNI3K	0.0774328955766381	-0.295545475059529	4.45363234536236	-0.0663605462106197	0.94709078049545	0.999894521019812
TNNT2	1032.36986247562	-0.202645292371621	0.235479305703455	-0.860565185404519	0.389477567403021	0.999894521019812
TNR	1893.7288568524	0.854884720988816	0.343371713308055	2.48967718613984	0.0127859168556825	0.851611422791821
TOE1	229.874782331123	-0.122825551344493	0.149072443974237	-0.823931962675272	0.409978217947741	0.999894521019812
TOMM20	17522.3922565388	-0.00523582621654005	0.188838132203145	-0.0277265304176359	0.977880263621335	0.999894521019812
TOMM40L	2059.06520424927	0.125481870769199	0.112477638172291	1.1156161598716	0.264586471893729	0.999894521019812
TOP1P1	9.14832424092936	0.200878669135595	0.456135069252007	0.440392950853364	0.659652529508587	0.999894521019812
TOR1AIP1	1916.40166093488	-0.0418002495784373	0.12336939043021	-0.338821886309665	0.734743912606183	0.999894521019812
TOR1AIP2	2147.6959823837	-0.1419136941887	0.117055905993873	-1.21235825722564	0.225375272383518	0.999894521019812
TOR3A	772.40459852524	-0.0984228137132785	0.1178150513075	-0.835401017280828	0.403491957247004	0.999894521019812
TP53BP2	3723.62387056898	-0.432615476004515	0.352979355590809	-1.22561126919282	0.220344995032806	0.999894521019812
TP73	33.7649140291705	-0.135611507464954	0.370347676278846	-0.366173507088103	0.714235609695385	0.999894521019812
TP73-AS1	706.657615647246	0.0600122729502139	0.126823289578606	0.473195996962513	0.636073353436219	0.999894521019812
TPM3	9260.83601869363	-0.263444557954351	0.123306729317417	-2.13649781656433	0.0326388587552344	0.943895713997112
TPR	2073.31635531186	0.0426834350021439	0.158834156971351	0.268729571875668	0.788137793513707	0.999894521019812
TPRG1L	9792.77614244993	-0.0344354541513707	0.126276423633369	-0.272698997647815	0.785084605273126	0.999894521019812
TRAF3IP3	25.9620404058509	-0.459663625125257	0.472793113239666	-0.972229950592039	0.330936163627459	0.999894521019812
TRAF5	240.392572151123	0.310074188279089	0.225500166846424	1.37505081532939	0.169115691254382	0.999894521019812
TRAPPC3	1929.55483280732	-0.104453940340698	0.106973524721393	-0.97644665456002	0.328843171214466	0.999894521019812
TRIM11	827.067370657624	-0.0831648766854851	0.181022447488151	-0.459417480204651	0.645934397899537	0.999894521019812
TRIM17	229.207989436786	-0.114112647981549	0.219610001734842	-0.519614986021126	0.603331950929693	0.999894521019812
TRIM33	1801.79754562687	-0.0158957227975607	0.115407253459419	-0.137735907588774	0.890449139697651	0.999894521019812
TRIM45	116.642022473683	0.236843226465456	0.214485457003397	1.10423909282439	0.269489435780635	0.999894521019812
TRIM46	823.035036803816	-0.059427537765023	0.159228342035642	-0.373222109866097	0.708983141833724	0.999894521019812
TRIM58	163.737848055289	-0.34482847786216	0.220930438382458	-1.56080112992497	0.118570680772415	0.999894521019812
TRIM62	505.56021195658	0.32782853368245	0.157575251498131	2.08045699160022	0.0374836365333474	0.960378699797137
TRIM63	4.54432432143485	1.33378283620717	0.991547420010586	1.34515284825504	0.178575879573166	0.999894521019812
TRIM67	127.456551353306	0.107655005306712	0.262950372501891	0.409411876022111	0.682237425719686	0.999894521019812
TRIT1	265.903545808402	-0.183917673447819	0.188629275040074	-0.975021896302927	0.329549398690309	0.999894521019812
TRMT1L	913.466459430568	0.0454173170538162	0.15026852436227	0.302241053118505	0.762468310852487	0.999894521019812
[truncated: 19,321 more rows]
