# Supplementary material for: Integrative analysis reveals generalizable human neurodegenerative disease-associated glial states
Source: bioRxiv. 2025 Sep 25:2025.09.25.678630. Preprint. [Version 1] doi: 10.1101/2025.09.25.678630 (PMC12485690; doi:10.1101/2025.09.25.678630)
Supplement: Supplement 10 [file media-10.zip › DAM_replication_DESeq_results/Rexach_2024_INS_AD.csv]

	baseMean	log2FoldChange	lfcSE	stat	pvalue	padj
AL627309.1	27.1144818459468	-0.91637860536943	0.377054539393924	-2.43036088848688	0.0150837952224325	0.148261098965167
AL669831.5	66.380671723353	-0.742028714744852	0.219576438535883	-3.3793640141567	0.000726537401352203	0.0308137333161728
LINC00115	2.94964593556098	0.36395434645731	0.543569665261692	0.669563387578096	0.50313616008357	0.784329556992973
NOC2L	33.1367446065692	0.106644149967676	0.308596128598618	0.345578379262123	0.729659596825808	0.900232763547553
KLHL17	6.16990411917782	0.935366421462372	0.512125477848659	1.82643992911985	0.0677840219680468	0.316862573824698
HES4	4.62713377697305	-1.16766426937505	0.649507195244911	-1.79776956733291	0.0722135318788107	0.328175255195114
ISG15	8.07384281829969	0.101267905401128	0.583312695096084	0.173608265776638	0.862173335523305	0.953167516181958
AGRN	15.9273999941557	0.321889974341875	0.387839699187029	0.829956229381894	0.406563531530096	0.7189650117843
C1orf159	35.1688937317507	-0.319097493405545	0.200197627707359	-1.59391246070103	0.110955643113169	0.404327170247049
SDF4	43.001792381396	-0.0673903108184728	0.250444934636248	-0.269082347049071	0.787866314622789	0.924928405875688
B3GALT6	8.21751505860572	0.460763206201421	0.330350664360831	1.39477003048538	0.163085199075242	0.481339765925583
UBE2J2	55.8312621358522	0.0292165730205905	0.189234391933734	0.154393568325686	0.877299424589694	0.958889413299731
SCNN1D	8.69834278732792	0.0303169707913823	0.45572145873781	0.0665252210755003	0.946959678667763	0.983900520799559
ACAP3	72.3763321686981	-0.297766128770137	0.329051664131175	-0.904922117796778	0.365506648650458	0.686958312713082
PUSL1	3.54936960018989	0.0997391957752626	0.460999034074986	0.2163544571745	0.828711463411158	0.940849742001525
INTS11	43.0291012286171	0.0116326196380927	0.196407708876285	0.0592268995175741	0.95277138452811	0.985146925416786
CPTP	4.59496037880224	1.11245469004117	0.465694566555693	2.38880753595422	0.0169031547517069	0.156436837466744
DVL1	20.0666390182732	0.204108572198777	0.331967404775404	0.614845220532628	0.538656942234786	0.804235042603444
AURKAIP1	18.6237962211939	0.108732696496328	0.404395005666527	0.268877446488523	0.788023993153441	0.924928405875688
CCNL2	77.2884783828321	-0.161774534056217	0.131974294264841	-1.22580336540065	0.220272680453193	0.55199415007312
MRPL20	44.2598307253252	-0.247199500676104	0.209842587228333	-1.17802350772164	0.238787234649053	0.570894918651716
AL391244.3	2.43845798397567	0.766516060102347	0.700281969543827	1.09458203043792	0.273699791626176	0.60471159273485
ANKRD65	9.63701615321583	-0.0261323547030406	0.567778864256653	-0.0460255855723928	0.963289857176759	0.988704092246284
VWA1	19.6963548214731	0.607012324273668	0.504117845931539	1.2041079862031	0.228547843586915	0.558766817334002
ATAD3C	10.988874879818	1.24017595864959	0.664362722429626	1.86671514939034	0.0619413770277469	0.30312035862221
ATAD3B	27.8117480618459	-0.441783216086649	0.263675879864566	-1.6754783043241	0.0938404243550032	0.373609746294795
ATAD3A	16.3113518220601	-0.12034939730598	0.271405217869994	-0.443430668910826	0.657454256823908	0.865382265186874
SSU72	56.0975761729222	-0.105122699302356	0.212917531378011	-0.493724958306617	0.621500436338559	0.850806893545296
FNDC10	3.70672454077227	-0.322294323065571	0.642709840287303	-0.501461628347715	0.616046276471621	0.84795969745971
AL691432.2	4.33917525203354	-0.0998237569367691	0.432509175937534	-0.230801477726767	0.817469033167329	0.937106195577417
MIB2	29.4300700690824	0.169563750858218	0.311297227717162	0.544700484812155	0.585959531354236	0.832344179847341
CDK11B	48.6817651740687	-0.222851120443361	0.176883498449243	-1.25987512909413	0.207714412007486	0.536781688377769
SLC35E2B	33.3170889645639	0.0335961968345033	0.207084516461087	0.162234228848376	0.871121406108325	0.957089908190598
CDK11A	31.2561992093157	-0.355939191532357	0.342702060571812	-1.03862576997191	0.298978815959515	0.62929910726392
SLC35E2A	37.4694803596415	0.312764428286724	0.350143928156748	0.89324532895144	0.371725808341481	0.691991157683516
NADK	41.8606745620612	-0.0015279767127222	0.210378246354994	-0.00726299766822789	0.994205017244072	0.99828652984236
GNB1	478.060040844961	-0.251603774488963	0.147332630217999	-1.70772607613589	0.0876871813238857	0.362276112463708
CFAP74	38.1896481701093	-0.722822766910876	0.48883701323561	-1.47865801348903	0.139231739205439	0.448021528941985
GABRD	8.99156802388624	-0.890389681991495	0.525478088837317	-1.69443731509641	0.0901822138273627	0.366815064517303
PRKCZ	53.3604303067691	0.142979711638936	0.243019455757874	0.588346769163166	0.55629955932936	0.81459686922687
FAAP20	27.0727891477319	0.645109569083683	0.285928927155979	2.25618854132854	0.0240588258717858	0.18825564988357
SKI	354.183750326975	-0.230881984026496	0.171392703795638	-1.34709342296036	0.177950146127542	0.501926818650728
MORN1	19.2927517818028	-1.25886881054867	0.445951932085675	-2.82288004597505	0.00475943753244398	0.0791680122355245
RER1	51.949862785584	-0.00188842053888371	0.200274626404307	-0.0094291552194507	0.99247673411012	0.998009928090695
PEX10	9.74340635740883	-0.361507070663259	0.478044508712542	-0.756220527743037	0.449516987130253	0.747318182253341
PLCH2	4.73290780639991	0.0407916997249658	0.574219981550651	0.0710384539646459	0.94336715094551	0.982563254623786
PANK4	8.8506751269813	0.259831199270873	0.31212467038509	0.832459667319156	0.405149534874828	0.7181096015453
TNFRSF14-AS1	3.7204739304582	-0.525438173668535	0.563295391853754	-0.932793311053665	0.350926695498718	0.673255791535897
TNFRSF14	27.1611787769061	0.34332674323496	0.307788827855958	1.11546200564379	0.26465249128497	0.596042844579383
FAM213B	4.64868786500484	0.202849128660452	0.484041895654178	0.419073494426144	0.675162421110282	0.874179461937141
TTC34	2.58863585294011	-0.483025183991477	0.477280083741428	-1.01203716736934	0.311520282759829	0.639036526387559
PRDM16	5.46510264361887	0.567412361802339	0.562118752131316	1.00941724440068	0.31277457169593	0.639875664105943
TPRG1L	14.3870702194712	0.0527096609582194	0.313727851784965	0.168010779592332	0.866574798739287	0.955521707912411
WRAP73	15.5171219390625	0.121494342152531	0.248171289085951	0.489558411853404	0.624446411331712	0.851330292316679
LRRC47	18.9415691067347	0.0505836983486405	0.26653525578441	0.189782391825702	0.849479654418378	0.948559996666047
CEP104	46.375554921096	0.347869553202295	0.186800292104785	1.86225379672939	0.0625673247219969	0.305098828861757
DFFB	23.0372400302626	0.246027780403284	0.272879174260625	0.90159969543262	0.367269552871359	0.688391718250216
C1orf174	10.5986529161192	0.0515778987300901	0.332735112820243	0.155011890067504	0.876811943692509	0.958870005334232
LINC01134	4.37791193692157	2.66064328579051	0.672230640525357	3.95793218189397	7.56014146549873e-05	0.00936427555640539
AJAP1	15.9719957661259	0.173844205143572	0.443862095966447	0.391662650907488	0.695307489879538	0.884156437748054
NPHP4	52.3486911294288	-0.0887110758543287	0.162712928187348	-0.545199922603486	0.585616024753965	0.832095742379859
KCNAB2	37.2830495041374	-0.350332926297241	0.321575097130329	-1.08942803539061	0.275965173892551	0.606618568221127
CHD5	22.871812562026	-0.207192706830612	0.436592872609846	-0.474567313918949	0.635095408355209	0.855876958317553
RPL22	35.7964540448077	-0.259770233406844	0.226577494691718	-1.14649618559994	0.251589904603352	0.582643430039667
RNF207	3.65214561417221	-0.638694260112836	0.589824128116123	-1.08285543040228	0.278872597382137	0.610201805180219
ICMT	10.0688265963008	0.615410206960075	0.37910635798862	1.6233180847327	0.104521425528904	0.39240240613269
GPR153	3.98707244873214	0.654314916072484	0.581601058245138	1.12502359959032	0.260579034002293	0.593283939470686
ACOT7	27.1189709679257	-0.0822270466098684	0.290502089256634	-0.283051481041941	0.777137373728318	0.9200591895864
TNFRSF25	22.5098170458225	-1.13941134112884	0.389728122554214	-2.92360565016792	0.00346002784821304	0.0670784656207345
PLEKHG5	19.6239750947766	-1.83356435171502	0.404990839862589	-4.52742178647088	5.97076892528931e-06	0.00210240493715827
NOL9	39.7310798352426	-0.530939047077729	0.166467220535724	-3.18945102446634	0.00142543290024278	0.0420711102194463
TAS1R1	2.48420997856073	-1.61301678327193	1.02075835100046	-1.58021414342678	0.114057833870738	0.408744075435654
ZBTB48	23.2256882732945	-0.0500802454450272	0.220301525133862	-0.227325913493322	0.8201703244656	0.938144095946351
KLHL21	37.211375058892	1.15058041544019	0.35738041319593	3.21948370127772	0.00128421660947753	0.04000889646934
PHF13	11.7903740872177	0.103072347570934	0.289303395767569	0.356277696974368	0.721632610182213	0.896760612272535
THAP3	11.8946806478742	0.631746435492066	0.294461343672473	2.14543079785288	0.0319184188898774	0.216150638820514
DNAJC11	73.526976930021	-0.366378974346883	0.129252550193436	-2.83459764467758	0.00458834335862008	0.078307141971698
CAMTA1	315.016023668148	-0.0194005109313722	0.160487340535121	-0.120884992340729	0.903782129367263	0.96831058737261
VAMP3	32.0092464402124	0.233137340271519	0.174862052435157	1.33326434766613	0.182445069181314	0.507510726154954
PER3	63.8824937574629	-0.616870996121496	0.34393800465521	-1.79355287223898	0.0728845644213045	0.329853379681365
Z98884.1	8.65212981589317	0.201067241222962	0.50803347249004	0.395775578009585	0.692270594774251	0.882563305142203
PARK7	43.1730596251371	-0.0843547372295887	0.280361308206663	-0.300878668918923	0.763507016797734	0.912916350101436
AL034417.4	7.92028855105288	2.08539322164177	0.535851163052037	3.89173965726609	9.95280107914242e-05	0.0107792508368347
ERRFI1	19.1994916657576	0.25375110019703	0.336053268052592	0.755091898577573	0.450193843785802	0.747738590254589
SLC45A1	4.98932538626016	-0.611784510110055	0.386426900518164	-1.58318302708664	0.113379753866973	0.408150939919123
RERE	1097.2567206144	0.106398970356179	0.150050790314929	0.709086370907262	0.478270880091493	0.76922661944607
AL096855.1	2.44100597078333	0.137059572271148	0.60101405050104	0.228047201487032	0.819609545662949	0.937980197612152
ENO1	120.053341472492	-0.470597104240067	0.319653599367246	-1.47220962057556	0.140964280264752	0.450187759436534
SLC2A5	529.462366021568	-1.23130466594486	0.304003331142237	-4.05029991388074	5.11520312214341e-05	0.00751934858955082
GPR157	5.3937582122308	-0.0403706368044231	0.396008007173753	-0.101943991215082	0.918801131890367	0.973116282654071
MIR34AHG	125.159439949008	0.0135072905324574	0.339980395124998	0.039729615960624	0.968308690188733	0.98998370260903
LINC01759	6.30457639336554	-0.13815216692135	0.374406172823666	-0.368990088703521	0.712135112389681	0.892364291706709
H6PD	47.8107319716328	-0.365172974313598	0.236153606017684	-1.54633664279618	0.122023286776965	0.423369006225761
SPSB1	29.4805103508656	0.0771290919024185	0.367464678490612	0.209895253658751	0.833749426751875	0.942778197942505
SLC25A33	48.0197446843919	-0.249536426636353	0.202942694365712	-1.22959058672335	0.218850456788332	0.549886287127802
TMEM201	6.98345504934322	-0.013932004473853	0.386228756327525	-0.0360718984425866	0.971225029534012	0.991031641531933
PIK3CD	216.789512628633	-0.551879622701376	0.192902150014142	-2.86093038704294	0.00422399789124033	0.0746817509508973
PIK3CD-AS2	4.76774958969373	0.244262415062329	0.554603803228365	0.440426866243018	0.6596279700493	0.866497386042466
CLSTN1	123.756279690272	-0.29215135737503	0.186059843685238	-1.57020102558653	0.116368351048019	0.412641459073682
CTNNBIP1	43.31811842426	0.171119179743132	0.222974446941616	0.767438520827181	0.442820833010173	0.74225066230566
LZIC	29.4006171381237	0.59043576475963	0.223695487009023	2.63946212171823	0.00830377021288894	0.107701068182395
NMNAT1	37.0547863991992	-0.0143745401447434	0.21179599206693	-0.0678697458080363	0.945889322550064	0.983712329717516
RBP7	4.68463207322746	0.0892922160638373	0.474074145240629	0.188350739985018	0.850601712299025	0.948650374267763
UBE4B	247.216375118819	0.168808480549647	0.14489271613479	1.16505843118165	0.243995341687093	0.575192776595282
KIF1B	309.858868959706	-0.0205212908543763	0.178718703946466	-0.114824528161995	0.908584206980076	0.970108425012214
AL139424.2	2.71148993811597	-0.448847583760333	0.635141120346766	-0.706689536201462	0.479759433594148	0.770575451494814
PGD	36.3508566572328	-0.553406538140772	0.253915478635835	-2.17949114844812	0.0292952015176773	0.207076865629856
DFFA	39.4293558924946	0.057439273269012	0.290844237405144	0.197491529423014	0.843442909451579	0.945656210891715
PEX14	108.459201937086	-0.0954904655078034	0.16921763078754	-0.564305652214786	0.572546135415805	0.825848591257949
CASZ1	5.04922127645838	0.323902873981829	0.41651018344711	0.777658954941156	0.436770095439116	0.738848452818375
AL109811.4	3.14453007278851	-0.0819600859222935	0.460077164388583	-0.178144216375559	0.858609717719116	0.95205939062757
SRM	30.0848193035679	-0.209654553543574	0.329970765957286	-0.635373115358688	0.52518509795273	0.797591096419348
EXOSC10	37.7507811848581	-0.348790469570896	0.179296703701841	-1.94532561039668	0.0517358016538255	0.278751428727484
AL109811.1	6.23613810994528	-0.449670157590424	0.360430228157776	-1.24759280010661	0.212180216503817	0.542100732525755
MTOR	98.9482264131079	-0.242317360757074	0.141712805616631	-1.70991858994454	0.0872809283023086	0.361498611664001
UBIAD1	14.2489937460979	-0.115310763054448	0.257673825159836	-0.447506699537371	0.654509251728271	0.864212486301365
DISP3	3.94876004165298	-0.240971946333002	0.51304660093038	-0.46968822305033	0.638577783127086	0.857151198593431
FBXO2	13.3791542921879	0.445029336787949	0.57688664597018	0.771432897427396	0.440450381985193	0.740577326925577
FBXO44	22.8729770979413	-0.345952424831166	0.395577025409907	-0.874551358165153	0.38181806412461	0.698921083815151
FBXO6	5.64009892308806	-0.505631877401039	0.414287792334122	-1.22048461662913	0.222281217667553	0.553291665892928
MAD2L2	9.48550295191517	-0.084894976829738	0.54000264772969	-0.157212149211968	0.875077653678909	0.95816826398267
AGTRAP	15.4867545795332	0.678015307457999	0.333026426882277	2.03592043371883	0.0417583456001678	0.250005184156639
MTHFR	102.140625326912	-0.180167303225046	0.218093579329477	-0.82610090484537	0.408746854442504	0.720973453298457
CLCN6	50.0582221748452	0.0471367789990432	0.210230690410409	0.224214546919974	0.822590364803208	0.93877497037951
NPPA-AS1	3.71814920118884	0.24117326944758	0.543384201647693	0.443835629958095	0.657161426208006	0.865299691644092
KIAA2013	27.3635896873329	-0.0649648566740748	0.273882783820516	-0.237199490117087	0.812502031856552	0.934631265488094
PLOD1	41.016179425532	0.5821280077866	0.429950964064235	1.35394046400982	0.175755372643625	0.498344448534329
MFN2	40.3928290343624	-0.697199065638105	0.193161064937758	-3.60941821201267	0.00030688451095684	0.0195521663853948
MIIP	22.0624487696806	0.12272507704379	0.289426395014271	0.424028627512492	0.671544935563981	0.872739442137902
TNFRSF8	4.7555550533182	-0.380166906503162	0.679731764719017	-0.559289599567725	0.575964092205895	0.827419517625944
TNFRSF1B	367.261642421087	-0.577998744081499	0.414881086264443	-1.3931672549495	0.163569219243184	0.481878733665634
VPS13D	375.522934302832	-0.0648732992114019	0.116313601813072	-0.557744736644473	0.577018704334797	0.828041720475194
DHRS3	140.088777714154	0.106208384659935	0.270603110261928	0.392487671546461	0.694697918800766	0.883826669066666
PDPN	58.3844983224619	-0.525725410925537	0.403755145099507	-1.30208968803597	0.192885727849207	0.518735844647396
PRDM2	260.336663267008	0.114287308752075	0.110646961265615	1.03290056450553	0.301650434585266	0.631358854781087
KAZN	196.394255616362	0.295204203306799	0.280765485040704	1.05142625798182	0.293062861263205	0.624646818195814
TMEM51-AS1	8.51690116430904	0.110285227670013	0.514734235125763	0.214256639920342	0.830346929174397	0.941210064717084
TMEM51	174.978554534845	0.210123475589271	0.338196562049809	0.621305770572333	0.534398457618382	0.802233496609154
FHAD1	28.3249031515343	-1.21846627109985	0.626120429913354	-1.94605736035233	0.051647849769462	0.278620072828058
EFHD2	61.7920131865319	-0.566794338454043	0.227319415776396	-2.49338287500956	0.0126532322228733	0.135107608664686
CASP9	18.4074159239228	-0.0161423420328601	0.231353872772554	-0.0697733815276556	0.9443740339929	0.983235961046368
DNAJC16	66.5184784819065	-0.215356156448514	0.172858692495443	-1.24585089323287	0.212819141283993	0.543113874630194
AGMAT	3.0815519982969	-1.5973610266139	0.680701838244456	-2.3466383324798	0.0189436327748542	0.165412655042715
DDI2	132.802827235655	-0.74189588632471	0.149083673153189	-4.97637246677163	6.47869274166602e-07	0.00051628361474508
PLEKHM2	122.865078832173	-0.289359433367182	0.1227094229425	-2.35808649758522	0.0183694121525218	0.162935717282562
SLC25A34	5.14752116867271	-0.114764425009852	0.444390303817944	-0.258251415532388	0.796212879456719	0.927730505552802
UQCRHL	4.25988172487543	0.316285853688977	0.517654488542952	0.610997993235277	0.541200908845235	0.805508528564754
AL450998.2	16.0615196734038	0.0215057001900693	0.350282350616006	0.0613953290888033	0.951044372191433	0.984809166844726
SPEN	248.217872380671	0.229279938893996	0.186823808256198	1.22725224923997	0.219727796831646	0.55108473941162
ZBTB17	27.9019112047267	-0.108144124084112	0.17597879788996	-0.614529280690594	0.538865630223363	0.804235042603444
EPHA2	4.50219429665511	-0.602691589823216	0.580304837152308	-1.03857757378133	0.299001240186027	0.62929910726392
AL451042.1	3.14188250402242	-2.02301254858247	0.620892480807071	-3.25823328694985	0.00112108203950887	0.0377237422378916
ARHGEF19	3.71646224519737	0.311572368722188	0.511609889532406	0.609003803673449	0.542521917699727	0.805700376601103
FBXO42	215.611449186944	0.0389270816967775	0.179550538497925	0.216802923691746	0.828361933374934	0.940849742001525
SZRD1	44.0570989294427	-0.152474991660187	0.177600178070809	-0.858529497641578	0.390600149544187	0.708095200330968
SPATA21	3.34467336923086	0.188004798919313	0.55394399901531	0.339393150306729	0.734313577971914	0.902381453134709
NECAP2	31.4723337044741	0.228991135646102	0.221137157136781	1.03551632213696	0.300427847841563	0.630373897473546
LINC01772	7.59178658967312	0.0973497355818868	0.437199358103009	0.222666693757931	0.823794925111789	0.939237873578133
NBPF1	121.113448923563	0.885308687403043	0.306031023129396	2.89287235767832	0.00381736397265357	0.0704862291584729
CROCC	91.8470234859783	0.293732447224636	0.26207250736347	1.12080603257349	0.262370435770578	0.594782268004541
BX284668.5	6.93583087391411	0.748758063485314	0.462201552218138	1.61998171553508	0.105236204691902	0.393182966028919
AL049569.1	3.95121260066616	-0.753066485604166	0.804385808577635	-0.936200611166655	0.349169908585893	0.671920155944029
ATP13A2	45.4888778545347	-0.073565196514594	0.258942547042278	-0.284098528244502	0.776334874809927	0.91946858099946
SDHB	69.8069104529383	-0.160910979839764	0.14557867863436	-1.10531968932012	0.269021089290685	0.600221496837223
PADI2	500.216349676388	0.239700037187094	0.376928033831587	0.635930511059287	0.524821714933446	0.79742354097414
PADI1	3.07603089687733	-0.190503146910657	0.619952498389161	-0.307286683101764	0.758625171023597	0.911116497856603
RCC2	123.484612395602	-0.21525526099613	0.173045601987852	-1.24392217151663	0.213528208433774	0.543457825499374
ARHGEF10L	149.632580007871	0.017753604221589	0.252745393266319	0.0702430378340542	0.944000219663863	0.983087373679796
IGSF21	564.031042587078	-0.593620737667435	0.318324760127267	-1.86482740905892	0.0622056000647182	0.304210127448759
IFFO2	4.50485101651187	0.457765866372911	0.408742949926026	1.11993580918217	0.262741117234334	0.594998885541476
UBR4	152.013623381082	-0.281466258654396	0.11528917164015	-2.44139371157017	0.0146306944376148	0.145739042421004
AL035413.1	52.5528115811892	0.049630682974472	0.22993152943625	0.215849836236715	0.829104800154202	0.940867313165044
EMC1	21.6873694924139	-0.0712979842416537	0.292774999517619	-0.243524837705151	0.807598846437593	0.932323879530416
MRTO4	14.3432508665821	-1.00064359930378	0.411923517664799	-2.42919754855573	0.0151322846505145	0.148392436459482
AKR7A2	8.63867096029543	-0.41743069533965	0.382989690986953	-1.08992671385996	0.275745428010539	0.606562909102371
PQLC2	10.3453401258065	0.00163753630789191	0.312372801077345	0.00524224997261028	0.995817308840545	0.998690325811803
CAPZB	658.36610966794	-0.110524251266871	0.216762964543433	-0.509885309511558	0.610131814438144	0.84523363082463
NBL1	19.4200379170387	-0.0875469494159332	0.35453367375755	-0.246935498363415	0.80495814312461	0.930941213360164
TMCO4	56.174184800413	0.218188767225373	0.209375018262375	1.04209551376351	0.297367398321535	0.627605210201611
OTUD3	31.8861096089068	-0.128827845918227	0.235536357041424	-0.546955245196265	0.584409479821945	0.831708237050858
PLA2G2C	4.38275527410147	0.271894460672263	0.667950765087004	0.407057637903668	0.683965655791711	0.878886870435567
LINC01141	154.406918848605	0.414841853215925	0.444537299678885	0.933199201766848	0.350717126804166	0.673255791535897
CAMK2N1	107.017156891177	0.36920329258484	0.358095342239104	1.03101953316756	0.302531659929149	0.632305198852966
MUL1	13.6769791195941	-0.0127916951555741	0.29052379838825	-0.0440297670157801	0.964880676221628	0.989117015482172
PINK1	21.625593453416	-0.352053156938097	0.308580625976753	-1.14087900309276	0.253920278209084	0.584987913658635
PINK1-AS	4.28832993114322	-0.295637669681985	0.537356727847286	-0.550170220937483	0.582202626593345	0.830721852520537
DDOST	28.3033054091625	-0.328227934937601	0.273641446182853	-1.19948180188418	0.230340656716572	0.561066261799488
KIF17	2.72442229898763	-0.437200825509104	0.565038700378548	-0.773753771584497	0.439076414906681	0.740235608295519
HP1BP3	399.991838391394	1.05673121615037	0.205126613750527	5.1516046447077	2.58267047659715e-07	0.000244401335538484
EIF4G3	1287.04304854388	-0.3083003746407	0.128983690922836	-2.39022757400499	0.0168379357465329	0.156292063390447
ECE1	22.3412540779148	0.310752326929934	0.296100622168377	1.04948218161198	0.293956251873559	0.624935637407689
NBPF3	11.904057628439	-0.0723155849280637	0.528342218290154	-0.13687262237361	0.891131479321065	0.96383447238528
RAP1GAP	25.746735436041	-0.833935790966571	0.474348365660522	-1.75806612046682	0.07873625955927	0.34316476767177
USP48	161.467208744165	0.0774474684176692	0.114039396968083	0.67912905957706	0.497056091291821	0.780616769863028
HSPG2	3.86450931036446	0.259287039623255	0.446788479603055	0.580335105895335	0.561688657787096	0.817664452221366
CDC42	167.611655474642	-0.0658231491149354	0.136321332171604	-0.482852889319449	0.629200194203212	0.853598705919998
ZBTB40	84.817272397866	0.46729826124816	0.210450047498239	2.2204711607493	0.0263868012258357	0.195844390862931
C1QA	199.603493265454	0.407691489480166	0.36283360943173	1.12363209714418	0.261169133670761	0.594062491004143
C1QC	214.433335472448	0.326070420852804	0.488020542165338	0.668148966447263	0.504038507799432	0.784503191467023
C1QB	352.075734389642	0.0737191883444104	0.383267647422174	0.192343885115896	0.847472844758038	0.947539975076166
EPHB2	110.869460798766	0.0798091904109159	0.248116312578684	0.321660392182422	0.74770998681124	0.907890752765407
KDM1A	80.9596029855093	-0.21370712775975	0.139894925829961	-1.52762601282269	0.126605419399872	0.429529005861848
AL031428.1	29.01235562433	-0.00830893760115378	0.2052407202238	-0.0404838649566885	0.967707370395217	0.989803235503207
LUZP1	165.465777548817	-0.432562546264386	0.144366261928863	-2.99628556204866	0.00273290376135771	0.0595379796413195
LINC01355	24.250603384322	0.384064693920719	0.216148511612317	1.77685560291794	0.0755920006856504	0.335502858265769
HNRNPR	140.590919644795	-0.279718932864839	0.112248655594662	-2.49195797832025	0.0127041066687454	0.135364446918701
ZNF436	3.8445288861586	0.219182895883034	0.503289419196893	0.435500703020516	0.663199028818742	0.868759038706189
ZNF436-AS1	4.47170093369336	0.116494226148914	0.492736752535393	0.236422847594561	0.813104568829468	0.934631265488094
ASAP3	4.83765898986676	0.059731082029161	0.512092230870569	0.116641258016386	0.907144341688003	0.969449057009171
ID3	2.59263696913898	0.740901139554347	0.743937081774971	0.995919087386557	0.319289460358876	0.646233648758136
RPL11	108.868133930366	-0.395534981617502	0.562270575817613	-0.703460217604922	0.481768990578502	0.771764606182549
ELOA	36.9764591326792	0.0272169888654192	0.206497884257061	0.131802749279202	0.89514031191563	0.965513992245414
ELOA-AS1	30.8500262601078	0.114049421260285	0.195131176797998	0.584475649313334	0.558900343533633	0.815880264311872
PITHD1	28.0388679344618	-0.115240621532317	0.223571233150849	-0.515453709800675	0.606236008814212	0.84303998984717
LYPLA2	18.7628686648972	-0.150501227459293	0.303065057006272	-0.496597096827886	0.619473200827014	0.849993280851688
GALE	16.7371354152133	-0.333165536001373	0.411285251079566	-0.810059527121044	0.41790596408179	0.726692703548351
HMGCL	37.8593779153784	-0.230836032027686	0.215414197082686	-1.07159154389012	0.283903533123062	0.614171080871022
FUCA1	16.0448844989368	-0.102011135697192	0.310888024005086	-0.328128225664697	0.742814713403813	0.905624464778125
PNRC2	32.2595572281716	0.311710687342516	0.215643612587488	1.44549000827026	0.148320297547418	0.46028235809909
SRSF10	119.981088755409	-0.0826322195013178	0.15693286202851	-0.526545036095157	0.59850956947546	0.83892180998222
IFNLR1	56.1282678091945	-0.058347896404491	0.342204042004356	-0.170506157854642	0.864612092006707	0.95430031236868
AL590683.1	2.90322971252494	-0.510827056993096	0.734209790050719	-0.695750811165033	0.486584898767028	0.774535529040325
AL138902.1	4.78856587304981	-0.219715929604556	0.527530658317397	-0.416498882368956	0.677044985030589	0.874894437001634
STPG1	18.6002990692949	0.910136078235162	0.24371322063709	3.73445509380237	0.000188122052780671	0.0152879623794463
NIPAL3	79.4785632975409	0.652217026472081	0.189195492679312	3.44731799492494	0.000566181744347735	0.0267892430974033
RCAN3	25.6263144681651	0.0461183710839602	0.331272360041708	0.139215873845176	0.889279565136803	0.963400174535353
NCMAP	21.8996010774976	-0.657298893912402	0.510169984298333	-1.28839193630026	0.197609564299678	0.523902366146283
SRRM1	168.725304969635	-0.229658143348004	0.166671746156036	-1.37790686570837	0.168232044913916	0.489469906233975
CLIC4	118.675662584221	-0.219610723292053	0.357579969781627	-0.614158347365398	0.539110694814446	0.804362931630422
RUNX3	19.3741583377598	-0.416948771865093	0.588174058665187	-0.708886707467726	0.478394784557952	0.769344177694312
SYF2	20.890921504507	-0.0391819546459606	0.242410156395197	-0.161634954692587	0.871593329378564	0.957089908190598
RSRP1	285.307907176646	0.034333653195232	0.213565447924754	0.16076408205942	0.872279215568305	0.957480586665361
RHD	5.11734540894665	0.421592441401978	0.91407902959145	0.461220997040496	0.644640058826918	0.860334520114443
TMEM50A	46.8373091997363	0.0545645934625309	0.198105750723823	0.275431648314938	0.782984632168279	0.922599236299991
RHCE	2.6025426739928	0.062774469399208	0.697278468900166	0.0900278327799561	0.928265097269816	0.978102762710343
MACO1	115.795370759134	-0.264924127366865	0.18126596148933	-1.46152165133584	0.14387233816694	0.454978940793418
LDLRAP1	27.7130288486798	0.794324064084334	0.279236662118331	2.84462669786436	0.00444634988645721	0.0768518077977724
MAN1C1	158.633615797404	-0.19725505151974	0.205437842376801	-0.960169018704684	0.336970156633813	0.662950252285936
AL031280.1	5.64413357728002	0.504237930093684	0.681282710204871	0.740130231606866	0.459220976389541	0.753556389239628
SELENON	4.86567037271251	-0.603559728300496	0.482405974396158	-1.25114480403355	0.210881651682373	0.540086910370708
MTFR1L	21.6584112444879	-0.492198903046368	0.186811701506833	-2.63473272325163	0.00842035585029789	0.10813622385866
AL033528.2	4.71468525197288	0.30747398637948	0.440352749651911	0.698244729078065	0.485024158090452	0.77333252421268
PAQR7	11.1258652759817	-0.690747253691386	0.276616861309409	-2.49712635166789	0.0125204335886279	0.134480295804144
STMN1	85.0521192074124	-0.0801489489093437	0.479233532418953	-0.167244033414749	0.867178038642836	0.955606505068096
PAFAH2	22.8563808765421	-0.18116945308127	0.240695660272687	-0.752690982778918	0.451635629808875	0.748294620678518
EXTL1	3.60665348863672	0.166606226190205	0.78437270206419	0.212406966422668	0.831789551357212	0.941898556360747
PDIK1L	29.3795901040178	-0.729906344642889	0.239613493715146	-3.04618213826724	0.00231767391055995	0.0544905290058822
ZNF593	6.22640505147918	-0.259257474076291	0.600063925614411	-0.432049758383383	0.665705249141121	0.869681048373863
CNKSR1	4.06176327162331	1.40591721145809	0.633578563994083	2.21901006655778	0.026486039689827	0.196292279463372
CEP85	28.7657360214765	-0.21456483835795	0.187856231842323	-1.14217578120083	0.253380960756233	0.584396315400369
SH3BGRL3	48.2765605515967	0.741609292391888	0.507446880069448	1.46145206822514	0.1438914204173	0.454978940793418
UBXN11	10.9225381311368	-0.915096234830166	0.380420429301139	-2.40548657313506	0.0161509454496769	0.15312552601976
DHDDS	34.1851191201688	-0.470375473855535	0.239514700326611	-1.96386891165391	0.0495452959443613	0.271855562084728
AL513365.2	10.3482646504949	0.447744579343163	0.451311470743508	0.992096608148538	0.321150400973446	0.648277426719734
HMGN2	33.8898336321901	-0.204898740938673	0.230445215858326	-0.889142958231952	0.373926254266784	0.693315872624709
RPS6KA1	177.02094978586	-0.325461479505767	0.142617066124765	-2.28206545225832	0.0224854762941834	0.182143864311512
ARID1A	432.565732270609	0.0170615519562365	0.0888546387721387	0.19201644609675	0.847729323009574	0.947616809131632
PIGV	7.30552050935061	0.658576278416877	0.350606118711665	1.87839356836349	0.0603273447252231	0.299578985400001
ZDHHC18	17.2141210319234	0.913770658801361	0.293286300928001	3.11562679849027	0.00183554414817884	0.0483356662058128
GPN2	19.4393801643492	-0.0227409935144749	0.207003364010585	-0.109858086718398	0.912521923233882	0.971624081553038
GPATCH3	8.67758624937387	-0.593712218801754	0.287812766669235	-2.06284184566444	0.039127656833051	0.240825956141962
NUDC	69.2398512861447	0.724604458251793	0.363642653035069	1.99262779600806	0.0463022191457487	0.262939465526544
TRNP1	2.47196696447452	-1.01639623735439	0.647258952607163	-1.57030850366819	0.116343356803718	0.412641459073682
SLC9A1	21.4199283160086	-0.142497317896339	0.220480706006806	-0.646302891881796	0.518083215406014	0.792777611851398
WDTC1	80.8544983965393	0.504388355777531	0.226598640137401	2.22591077983384	0.0260201581684472	0.194396295336721
TMEM222	34.6333234499978	0.00200309511211951	0.195508852348736	0.0102455468796191	0.991825379344686	0.997860962400371
MAP3K6	9.75476951105956	0.872953212918986	0.500282162641454	1.74492172239333	0.0809984955941463	0.346506553715815
WASF2	510.231404271448	-0.137603511599616	0.189839297481297	-0.724842081830674	0.468548915974161	0.760868978107378
FO393419.2	2.56427083074179	0.212726136557836	0.854670980007785	0.248898279611528	0.803439466101502	0.930450974833236
AHDC1	56.8719490551025	0.0196509752586706	0.239272961569322	0.0821278556916148	0.934545042303529	0.980041378004758
FGR	44.5710496787591	-0.496123125252149	0.458420861841307	-1.08224377760516	0.279144220802766	0.610201805180219
IFI6	14.5023563031835	-0.190230682728307	0.478358684878289	-0.397673730490977	0.690870703839124	0.88224696928927
FAM76A	21.6336335080355	-0.0357261135583876	0.244045996884939	-0.146390901774273	0.883612809269982	0.961445406533931
STX12	177.139038204753	-0.12827204266674	0.133422133526673	-0.961400026189034	0.33635107112755	0.662534446995744
PPP1R8	28.699988606694	-0.334481966368996	0.176413350155505	-1.89601277949859	0.0579583546913187	0.293004156387732
THEMIS2	88.4299552049209	-0.548242475643709	0.466315804084892	-1.17568924501624	0.239719077915823	0.571408463275106
RPA2	48.2570128973805	-0.292247564403808	0.19006455101573	-1.53762268051564	0.124140898624721	0.426313755063937
XKR8	6.83159174327035	0.537392643210763	0.356287456031879	1.50831199390494	0.131474694966775	0.437002825061143
EYA3	228.606879169007	0.0317493793598267	0.139094576825507	0.228257492739319	0.81944606815998	0.937912973062005
PTAFR	145.237747239014	-0.137962165487131	0.221283935184229	-0.623462183878244	0.532980845348667	0.801695110214997
DNAJC8	44.0231590251153	-0.0137794082104222	0.166350714444497	-0.0828334777908018	0.933983949161413	0.979731950550988
ATP5IF1	35.5764994411889	0.29842699969548	0.364221972404994	0.819354740530717	0.412584049297761	0.723024894724235
AL353622.1	4.84743706070676	0.633025282729941	0.415525597127456	1.52343270091197	0.127650485946423	0.430841731545873
SESN2	24.1043486658584	-0.849524301629126	0.327544737239762	-2.59361303981897	0.00949733127133294	0.114588326964653
MED18	2.90797980595417	-0.00109474920247382	0.452479514474747	-0.00241944478689746	0.998069564242189	0.999158440376552
PHACTR4	269.896758084007	0.0163889279110349	0.129792141128123	0.126270572074596	0.899517749861684	0.966778805581449
RCC1	68.5507839827899	-0.44858116408387	0.294269706341711	-1.52438784698745	0.127411854159485	0.430516153498944
TRNAU1AP	72.0714831157823	0.171869394796744	0.17212066238995	0.998540166010765	0.318017497706344	0.645283159042047
SNHG12	33.2148570737851	-0.892200634270855	0.42757410510261	-2.08665731535997	0.036919122308396	0.233641725015702
TAF12	41.1940399125637	-0.0909723847806326	0.165146895245421	-0.550857372434647	0.581731451062627	0.830512744408617
RAB42	3.73360706922592	-0.619836120743626	0.724628061650928	-0.855385201797798	0.392337933227931	0.70909569239247
GMEB1	47.5046478918752	-0.265026409427434	0.173755284158365	-1.52528546519416	0.127187911486196	0.430047380038521
YTHDF2	107.059966607662	-0.281774092469589	0.143476966336161	-1.96389775770282	0.0495419499537325	0.271855562084728
OPRD1	4.86049844802309	0.330119771761501	0.619500740692847	0.53288035038069	0.594116408099587	0.836792235817289
EPB41	359.634770974952	-0.0243318440220274	0.1766055927042	-0.137775048057403	0.890418205035845	0.963400174535353
SRSF4	199.987624598734	-0.444193246778369	0.156855660615776	-2.83185984512499	0.00462781285284061	0.0783777566049885
MECR	23.8690387332933	-0.209990538369536	0.257361315172768	-0.815936685078598	0.414536349050956	0.724499988728422
PTPRU	5.06725750055343	-0.0405359067647623	0.546813870034358	-0.0741310873519272	0.940906079176962	0.981821761206621
MATN1-AS1	2.82956082822352	-0.965973552636465	0.593536988300021	-1.62748669700124	0.103633771695117	0.391887846462478
LAPTM5	435.95953759881	-0.318270208712567	0.211257893976002	-1.50654824168948	0.131926492792491	0.43738967686183
SDC3	21.4090922535588	-0.630728256713564	0.382196314306932	-1.65027299611017	0.0988871127883276	0.382194647814007
PUM1	449.623150608423	-0.084596587667754	0.0977798434487746	-0.86517409605051	0.386943240856804	0.704791858353789
NKAIN1	13.6115560451274	1.20029389282998	0.616797447680021	1.94600982436727	0.0516535595025665	0.278620072828058
SNRNP40	54.8698251193371	-0.145856331946753	0.144196986068976	-1.01150749348522	0.311773596430926	0.639296319550467
ZCCHC17	52.1871420591711	-0.306881600457901	0.136091384705168	-2.25496713934345	0.0241353914687897	0.18865976367008
AL451070.1	3.49952656744635	-0.0791102879706044	0.551888317970183	-0.143344740946081	0.886017922488814	0.962648590260064
FABP3	3.43148690383753	0.355648549276356	0.653775551359484	0.54399181574901	0.586447104791126	0.832623810819034
PEF1	21.8549236623272	-0.458456534460868	0.271936710698414	-1.68589424091884	0.0918161714017632	0.369829383132242
COL16A1	17.673360181248	-0.0823867530886691	0.441206043505162	-0.186730790072927	0.851871713699095	0.949233854659847
ADGRB2	19.3740828727731	-0.934451623206853	0.355538408579604	-2.62827194096987	0.00858198788737792	0.108782894713791
AL136115.2	7.44016566725687	1.29749851301396	0.756808843506474	1.71443360387062	0.0864491213837681	0.359792783637062
PTP4A2	93.9209981016672	0.124035575433089	0.208347519885224	0.595330222799959	0.551622757487482	0.811820285369063
KHDRBS1	231.715627897511	0.254890737261679	0.256346096638151	0.994322677834541	0.320065798533619	0.647106696521145
AL445248.1	6.64369393245791	0.378322839797705	0.458607802850157	0.824937642679656	0.409406993920356	0.721423260440031
TMEM39B	28.6066469479133	-0.598563252224242	0.197934570430392	-3.02404603158871	0.00249418485564286	0.0566817075645401
KPNA6	142.623007999362	-0.23918875440884	0.101283046564708	-2.36158727962459	0.0181968879428872	0.162070047260738
TXLNA	52.4122624034176	-0.149179892397943	0.198165165553849	-0.75280583235203	0.451566601494286	0.748294620678518
CCDC28B	2.86658964407967	-0.21925807612985	0.609705098045646	-0.359613322625417	0.719136319226653	0.895928287336324
TMEM234	5.96372612505639	0.119145512007849	0.361710774171333	0.329394423709958	0.741857582078766	0.905220187241777
EIF3I	14.5663380394422	-0.140501758077711	0.347870370060974	-0.403891133507819	0.686292776660204	0.880233708717674
HDAC1	47.0586108379674	-0.357276017992543	0.198938872875895	-1.79590852621059	0.072509066219507	0.328602146551797
MARCKSL1	46.7633178984733	-0.34155190373192	0.66227867159039	-0.515722336205876	0.606048352020996	0.84293386900146
TSSK3	4.27079046317551	0.460864571930187	0.455769603052415	1.0111788255374	0.311930848352957	0.639299270582406
FAM229A	7.29556365257666	0.646192624718403	0.405696955373452	1.5927963376594	0.111205887001528	0.404557504827037
BSDC1	79.3500405261164	0.152851756931092	0.143838777597909	1.06266028871837	0.287936035779042	0.61872310639245
ZBTB8A	4.27703501166953	-0.42082313972977	0.445677050803754	-0.944233361288938	0.345050410652068	0.668133686251615
ZBTB8OS	119.70503646262	0.12474443928196	0.209232487655626	0.596200144058297	0.551041529404195	0.811449114638098
RBBP4	102.581038842412	0.0441628976528061	0.127063526919245	0.347565495178437	0.72816652332448	0.899676992360102
SYNC	11.4713822949063	0.320789017699672	0.494725819822022	0.648417779801903	0.516714773695183	0.791699897644076
KIAA1522	4.17663089187172	0.371244051881244	0.552817886829586	0.671548552834155	0.501871139915119	0.783357627804842
YARS	88.5266712643627	-0.606200193611394	0.379693347173605	-1.59655205476704	0.110365593549729	0.402952845897382
S100PBP	129.928052738966	-0.410768833226826	0.179092426140398	-2.2936136501094	0.021812700626065	0.178909046684318
HPCA	11.9770474338871	0.45533124820948	0.683869111780175	0.6658163680243	0.505528481443854	0.785449639562996
TMEM54	3.82315004290781	0.651302052985539	0.578554849286225	1.12573951076387	0.260275794499768	0.59296355770704
RNF19B	45.6652408182872	-0.446309405475661	0.249439661815439	-1.78924795771206	0.0735748912789007	0.331328956075199
AL020995.1	8.04961059033383	-0.538629470569766	0.63476089027996	-0.848554910703784	0.39612900556897	0.711903771313919
AK2	59.2764987410645	-0.49918970409332	0.15783674890989	-3.16269631464793	0.00156315301731084	0.0444210237625046
AZIN2	75.9176440444667	-0.806759903603184	0.438196637230445	-1.84109104237355	0.0656082181384537	0.311304929750651
TRIM62	21.0031592132445	-0.114575618091191	0.243226863326675	-0.471064817940383	0.637594448173576	0.856652281360115
ZNF362	76.063897774242	-0.046447976316333	0.172585529275313	-0.269130190180882	0.787829498821822	0.924928405875688
A3GALT2	3.31359329688784	-1.96478329440516	0.575464106774238	-3.41425863277337	0.000639558329698558	0.0288200972320413
AL513327.1	28.3394114155848	-0.403455409535931	0.55764477778585	-0.723498947014024	0.469373400786032	0.76179468981684
PHC2	575.87430870977	-0.620795324585235	0.241355352899805	-2.57212163362687	0.0101077373066086	0.119228768477224
AL513327.2	5.9516172700126	0.663114960415295	0.438408084411721	1.51255185292739	0.130393531950365	0.435438999724415
ZSCAN20	6.99188591985297	0.303756036186166	0.367687061080067	0.826126530789237	0.40873231911624	0.720973453298457
CSMD2	42.5149638609334	0.25387112852115	0.303688981687827	0.835957653485477	0.403178726365024	0.71717006977387
SMIM12	46.663487916124	0.653208182607416	0.275828967857992	2.36816382151607	0.0178766183635003	0.161113023001047
DLGAP3	6.51854970618604	-1.33975258434974	0.520186674783681	-2.57552269078571	0.0100088705858441	0.11857927194074
AC114490.3	10.5296663038794	-0.584560836289648	0.288256806207423	-2.02791685643326	0.042568734446166	0.252066174520688
ZMYM1	53.2115195108914	0.203980170388825	0.159199461004329	1.28128681530698	0.200092942215418	0.527714202766702
SFPQ	262.252132197302	-0.192712101950139	0.140836636362318	-1.36833786241788	0.17120634445504	0.49362847305878
ZMYM4	418.594064711124	-0.021000036882628	0.0998753621626068	-0.210262435378586	0.833462852131744	0.942524538361845
ZMYM4-AS1	4.22956961244698	1.35451200919136	0.860143907294236	1.57475045478408	0.115314056662104	0.410430214367871
KIAA0319L	242.644099370235	0.0477134126288832	0.127537981978634	0.374111397159135	0.708321439673783	0.890757618335439
NCDN	36.0788931454026	-0.105527193144215	0.44625488215667	-0.236472915734211	0.813065721485134	0.934631265488094
AC004865.2	3.35040303468617	-0.00833715594937011	0.44875895992522	-0.0185782495590938	0.985177554179508	0.995632982768118
TFAP2E	11.0037233416176	-0.299111080470353	0.311822076237033	-0.959236382747266	0.337439675718759	0.663397612881699
PSMB2	39.9551980664288	-0.0838536657920719	0.200872251322757	-0.417447732277057	0.676350947612921	0.874861980425562
C1orf216	13.6297072254516	0.0699164591287743	0.333799808506363	0.209456258952412	0.834092078298876	0.942883989661288
CLSPN	8.64227475195354	0.0220044747376876	0.664552735941618	0.0331117058851756	0.97358550792299	0.9917956116169
AGO4	303.09047564755	-0.462798915522145	0.238979261169227	-1.93656517832494	0.0527985179896549	0.281313723199149
AGO1	75.9444691836447	-0.379419597116208	0.139055291506786	-2.72855202419746	0.00636130552180172	0.0926394801378979
AGO3	356.756578412364	-0.00230687301400984	0.119601359283963	-0.0192880166899505	0.984611343447959	0.99545942515662
AL138787.2	7.00205500153578	0.628987898315997	0.573716642719543	1.09633894414228	0.272930472551408	0.603782746012775
ADPRHL2	29.7029501378091	-0.275172864970338	0.30043010212823	-0.915929738801235	0.359703747740334	0.680825126800112
COL8A2	31.2176378659973	0.289596604997731	0.303857860922307	0.953066029355673	0.340556616677546	0.665667745058866
TRAPPC3	30.9685586820907	0.0730483341220936	0.15871876940134	0.46023752828742	0.645345736623857	0.860579240021756
MAP7D1	69.8182971650849	-0.048237388347214	0.182505087226166	-0.264307089080956	0.791543298162273	0.926035935518079
THRAP3	184.257842307174	-0.201565704386344	0.128662387431174	-1.56662493531118	0.117202385880802	0.413964975851112
EVA1B	8.39526898178667	1.70849530652246	0.612417900665755	2.78975403015681	0.00527480982527784	0.083530686463145
AL591845.1	5.97111237930534	0.632291742782619	0.518064580927484	1.2204882674099	0.222279834527765	0.553291665892928
STK40	79.1920948598883	0.148200175950809	0.21834183296281	0.678753008252214	0.497294373046515	0.780748040470478
LSM10	16.7125245351604	0.237693836338926	0.362795600067069	0.655172875015531	0.51235645638004	0.789188116536149
OSCP1	7.81305660945857	0.0615886710453522	0.40633775366921	0.151570142053524	0.879525984462776	0.959707619685132
MRPS15	13.0396112054205	0.501604053736341	0.398019017291615	1.26025147529278	0.207578658832243	0.536705681929472
CSF3R	397.371512753369	-0.789833976304745	0.269563853932575	-2.93004408707669	0.00338913915938438	0.0662583676954852
GRIK3	6.76110720439767	-0.764458536578272	0.573824116476282	-1.33221751165258	0.182788723774558	0.507935723554209
LINC01137	7.45286318042589	-0.0265632262984717	0.325085230422489	-0.0817115753427168	0.934876073350738	0.980041378004758
ZC3H12A	3.93402974334897	0.362635144990815	0.591280091443583	0.613305183513719	0.539674566606307	0.804880580600151
MEAF6	42.6530316992424	0.27453485754407	0.17263779709262	1.590236102218	0.111781595601235	0.405841872694332
SNIP1	18.8794634080425	-0.51677070723845	0.207227886767798	-2.49373149192753	0.0126408127128728	0.135070250730845
GNL2	26.1354607095235	-0.194782227911391	0.228593973472494	-0.852088202293876	0.39416513947603	0.710306084403776
C1orf109	9.44927634660253	-0.351262188905833	0.382748704445729	-0.917735801129642	0.358757199717271	0.680431655040684
CDCA8	4.21394097037392	1.22969226546121	0.786942035364075	1.56262114641302	0.118141731422791	0.415513113930891
EPHA10	3.78772650225491	-0.214223873902999	0.699933736626016	-0.306063078107438	0.759556619190356	0.911431825262417
MANEAL	3.37119867415924	0.102314907025761	0.602365996458367	0.169855050961252	0.865124131490387	0.954587121038912
YRDC	7.11028750641301	-0.546283499219958	0.516671557799058	-1.05731289244378	0.290368811246545	0.621146393202026
C1orf122	27.2514594531481	0.373431567090424	0.358243676744415	1.04239541778945	0.297228390062043	0.627546434211323
MTF1	49.4321793912191	0.102956361545059	0.162786553976056	0.632462319708561	0.527084822808603	0.798059130214506
AL929472.2	4.84846497956135	-0.074301705206533	0.683712084741445	-0.108673967982636	0.913461090082762	0.971934996608565
INPP5B	110.613906277007	-0.564959052645039	0.211163974166185	-2.6754518846118	0.00746285846263667	0.101141722687193
SF3A3	59.0666737804161	-0.721043569465181	0.222465584724642	-3.24114658165063	0.00119049951069615	0.0391005490053154
FHL3	16.8798009001486	-0.390893325689553	0.374186718220529	-1.04464778319357	0.296185786556636	0.626838105865055
UTP11	11.5312762527421	0.048368042884803	0.272396476275533	0.177564862608127	0.859064721534095	0.95205939062757
RRAGC	34.4287912021283	0.177166551055617	0.174625629182815	1.01455068127567	0.310320058883914	0.637524560591769
AL139260.1	110.606545118552	0.722774244666089	0.260185946985201	2.77791423034542	0.00547090572799683	0.085221176571605
RHBDL2	12.4655442174689	-0.134215950086195	0.494477854893099	-0.271429647977282	0.786060601836397	0.924407267759603
AKIRIN1	77.11531935132	0.0443151786370171	0.126388370668162	0.350627026859681	0.725868177758785	0.89864023544119
NDUFS5	36.0814348302482	-0.0540844745346793	0.538414429832772	-0.100451383800166	0.91998597764706	0.973546060454394
MACF1	851.124823013233	-0.155270394171264	0.0964999853214331	-1.60901987346497	0.107611996139226	0.397888457519908
PABPC4	97.3079709669654	0.233796864778862	0.280388506769977	0.833831840941551	0.404375749882924	0.717578126267843
HPCAL4	14.8691991924254	-1.1042452749204	0.442221422952734	-2.49704156697634	0.0125234275862785	0.134480295804144
PPIE	20.3992835796324	-0.277734280998331	0.262788543547287	-1.05687362641193	0.290569266449151	0.621366878534722
TRIT1	70.9438687489079	-0.194506511536802	0.163326139228854	-1.1909086472941	0.233689449470343	0.564998920972312
MFSD2A	12.9140794413913	0.0505188491315177	0.311086400537209	0.162394913581172	0.87099487604937	0.957089908190598
CAP1	182.142312396188	0.097628762324687	0.183553574076511	0.531881565455065	0.594808025796053	0.8370655561463
PPT1	98.1493950318101	0.241505587801432	0.205940039289444	1.17269856136136	0.240916708552761	0.572191354383898
RLF	286.094684904491	0.133357540354864	0.225329869669743	0.591832501169604	0.553962756937494	0.812983435377591
AL050341.2	5.73247686650452	-0.312897314807975	0.484476733628756	-0.64584590567303	0.518379155127688	0.792966133338889
ZMPSTE24	47.2710510439377	-0.123563545517243	0.168361823415916	-0.733916650522344	0.462999538450422	0.756714725167394
COL9A2	45.7847814866503	0.641680200113478	0.362373099211347	1.77077217241016	0.0765985952025648	0.338029533652589
SMAP2	884.953441765485	0.170666297341979	0.299501273403452	0.569834963980531	0.568789638810732	0.823409878691394
ZFP69B	6.48751451365471	0.107648972765012	0.38146335482321	0.282200036789648	0.777790130112335	0.920373284150195
ZFP69	6.02370875016501	-0.0739244684227795	0.418161766533067	-0.176784379489496	0.859677759157799	0.952229731323374
AL603839.3	36.1119090291721	0.290804220018881	0.232753469758013	1.24940874274064	0.211515612350348	0.540951036722928
EXO5	4.31184972863321	-0.330382873686579	0.429398366451597	-0.769408780980587	0.441650677424613	0.740863384321524
ZNF684	13.4276315497048	0.193811959753642	0.250160994373887	0.774748918146582	0.438488038974998	0.739737871656874
RIMS3	14.8754011447222	-0.255131721914039	0.441562701474002	-0.57779273716365	0.563404059303761	0.818828035473853
NFYC-AS1	3.81101453970805	0.44594528346505	0.517816448739971	0.861203394658843	0.389126030751716	0.707323976462553
NFYC	140.171144716185	0.0345798174985883	0.133108469813532	0.25978675547116	0.795028267891956	0.927247188734563
CITED4	7.26953765105954	0.501282716137525	0.599303607388878	0.836442013625742	0.40290628530831	0.71717006977387
CTPS1	27.9532795365487	-0.405956769315312	0.306939358407731	-1.32259600535181	0.185969763394432	0.511073380015486
SLFNL1-AS1	9.27705722266685	-0.347159333678229	0.326213277507419	-1.06420969842447	0.287233714494036	0.618019848110588
SLFNL1	4.54608126221896	2.23674380645227	0.694286430107996	3.22164413627435	0.00127457334818003	0.0400036221994102
SCMH1	255.4094602524	-0.0757674231004484	0.177319853877675	-0.427292384036797	0.66916637930226	0.871182128032289
AC093151.3	5.18043940666065	0.756954913120163	0.644677579568686	1.17416044408834	0.24033076661346	0.571748324971976
HIVEP3	798.529121003285	-0.848063921002778	0.269033407003716	-3.15226250318818	0.00162010554869539	0.0455846730818426
FOXJ3	269.592398518758	-0.077215863695678	0.078198412206715	-0.987435185916056	0.323429342209887	0.651003172003953
RIMKLA	5.63893045081308	-0.82498468380731	0.50115540972323	-1.64616537665017	0.0997297154798759	0.384068257557777
PPCS	25.4671220744983	-0.133252552962187	0.210276437247242	-0.633701781838302	0.526275461874801	0.79767773745904
CCDC30	111.940929740596	1.54145111304247	0.349190487455781	4.41435597021431	1.01311138780156e-05	0.00311463050020762
PPIH	26.577373763741	-0.332910873600037	0.196988578424348	-1.69000089377207	0.0910277836524839	0.36833943702776
YBX1	97.4400935444099	0.0478764764317058	0.354566966804449	0.135028022670004	0.892589718336972	0.964098052841297
P3H1	26.9462920534431	0.330137651003082	0.20283100406851	1.62764885239917	0.103599364168396	0.391887846462478
AC098484.3	4.1415901119393	-0.275528567181944	0.445244927956979	-0.618824718444781	0.53603183641537	0.803191726839156
SVBP	21.2032178357042	0.0891003164730469	0.296723662111059	0.30028045569112	0.76396323985737	0.913215098773757
ERMAP	66.6129113462118	-0.242733515214439	0.286783098771219	-0.846401047532023	0.397329054322848	0.71270693182114
AL512353.1	3.50618808230901	-0.209223868115299	0.584687114531259	-0.357839026917898	0.720463782567433	0.896266053059221
ZNF691	18.6097304874696	0.0375362202313096	0.21743174532943	0.172634498124635	0.862938733421883	0.95347313169941
SLC2A1	11.850402625205	0.0278696818363731	0.522730387320747	0.0533155954051553	0.957480454538065	0.986339063965223
SLC2A1-AS1	2.96601586767645	-0.205093198084686	0.670963008460517	-0.305669903554385	0.759855990653817	0.911566329604006
EBNA1BP2	9.92596048262378	-0.251186526583197	0.381970839010617	-0.657606552463067	0.510790983019542	0.788583328351656
TMEM125	8.04458213376404	-0.291730500487916	0.594531092461051	-0.490690065140753	0.623645674253845	0.851186525435811
AL139289.2	5.74718711210478	0.612050388901572	0.476018307025189	1.28577069383423	0.198523100851126	0.525404347139819
ELOVL1	38.9057803423118	0.193669969790222	0.350221968414088	0.552992065766802	0.580268843176677	0.829714850744931
MED8	15.2178199913451	-0.342214055687424	0.252721595186179	-1.35411481331983	0.175699750908693	0.498344448534329
SZT2	58.241927209686	-0.29885571588243	0.147052766840613	-2.03230256936513	0.0421230345256868	0.251617301048439
HYI	13.880390836784	0.320193190719682	0.33331763028991	0.960624826359129	0.336740841214586	0.662849932816613
PTPRF	28.9622066642381	0.175975410096149	0.315493341777072	0.557778522693812	0.576995630307964	0.828041720475194
KDM4A-AS1	3.5673961000591	-0.0323383719853489	0.588803629280591	-0.0549221682360559	0.956200470833393	0.986155189050892
ST3GAL3	5.45957802537839	-0.376781610953474	0.437521051647548	-0.861173672751627	0.389142397802128	0.707323976462553
AL357079.1	3.37369992274137	0.183665814450316	0.586269711137931	0.313278702551129	0.754068929243235	0.909613275517137
IPO13	28.1784867807499	-0.166173186344251	0.315306066115633	-0.52702185020224	0.598178415004935	0.838768233153336
DPH2	6.56747967289513	0.0199871333096616	0.477959054642432	0.0418176685126601	0.966644049896577	0.989517785104731
ATP6V0B	133.436945868595	0.121871343189119	0.211515111021354	0.576182678394144	0.564491711961397	0.819513182126638
B4GALT2	10.4672929109712	0.0119611612005083	0.369598869434849	0.0323625481289975	0.974182929096542	0.992070468755094
CCDC24	9.86035884113067	-0.613738002555427	0.400484021409172	-1.5324906107262	0.125401412819486	0.428247900379552
SLC6A9	12.3957859794604	0.814861664616523	0.463765827856246	1.75705413308095	0.0789085826797887	0.343320359297322
AL139220.2	12.412735919622	-0.773160862641574	0.501109662717582	-1.5428975335431	0.122855639364845	0.424112456822415
DMAP1	20.9689703904764	-0.425813618973072	0.230373332133831	-1.84836332846765	0.0645498000264926	0.308994158141361
ERI3	145.699376962355	0.133205377926342	0.108329870455588	1.22962740900675	0.218836661285011	0.549886287127802
RNF220	561.869426942326	0.779180377567917	0.339940112085423	2.29211072735105	0.0218992545429679	0.179037048075096
TMEM53	6.83555563299844	-0.134866266235212	0.34231105760003	-0.39398746619747	0.693590292924234	0.883085319976944
ARMH1	41.8772535887499	-0.0461583448460036	0.385169352438569	-0.119839090399503	0.904610615406212	0.968874087120467
KIF2C	3.38289498494659	0.0528683681591213	0.82391876691972	0.0641669667954931	0.948837279847881	0.984468255614114
RPS8	122.546906945279	-0.289062912895397	0.463453660900962	-0.623714811818412	0.532814893919107	0.8015251176184
PLK3	54.0789053825502	-0.924735384442628	0.315611591272839	-2.9299791579683	0.003389847394348	0.0662583676954852
BTBD19	30.3692346675414	-0.757290100871521	0.347899708033149	-2.17674830816289	0.029499351781191	0.208083546142415
PTCH2	13.4492753776004	-0.572981500492704	0.267416497661216	-2.14265576545918	0.0321407497657635	0.216671011666708
EIF2B3	153.707182868828	-0.175846273727437	0.175768250326844	-1.0004438992847	0.317095734279352	0.644449196338747
HECTD3	14.2924723136912	-0.31696848661401	0.253192422816925	-1.25188772668446	0.210610777588495	0.53975250227952
UROD	14.1959844800914	-0.217528761567134	0.350902749245326	-0.619911818972537	0.535315844084704	0.80289422439688
ZSWIM5	52.813082292497	-0.0989190842792415	0.271147585697071	-0.364816393348805	0.71524846714628	0.89411724837055
MUTYH	18.7721474075883	0.150370406401303	0.2098477073894	0.716569212368238	0.473639947072226	0.76532816079737
TOE1	7.20945020631114	0.012749348468107	0.343263445476914	0.0371415850889503	0.97037211478183	0.991031641531933
TESK2	77.4553231246414	0.538174857825258	0.270918920504641	1.98647941171033	0.0469801166793777	0.264971613812925
CCDC163	2.97417530163072	1.46039753021173	0.781902396530672	1.86774914195373	0.0617970453919308	0.30279601337805
MMACHC	4.50906668003136	0.506240922592839	0.501000105863506	1.0104607098242	0.312274614308131	0.639678531332785
PRDX1	56.7065424062346	0.540449367039006	0.35331874587032	1.52963683177277	0.126106647330865	0.429212158276229
AKR1A1	86.2408263375251	-0.418523618304014	0.254868554973016	-1.64211555383254	0.10056605887375	0.385388685752327
NASP	140.253547640749	-0.380221726126955	0.208332433452284	-1.82507216867911	0.0679901394322017	0.317434073741279
CCDC17	3.0744712900652	0.830647155347086	0.539380779014385	1.54000140098602	0.12356001192654	0.425283505473913
GPBP1L1	302.398357462101	0.0725703986235906	0.129777183756814	0.559192274965516	0.57603050470248	0.827419517625944
TMEM69	19.0094670735592	0.371530416699569	0.22677609962418	1.63831381400103	0.101356247474383	0.387266702520175
IPP	11.2791833987842	-0.718505796484864	0.358879330691976	-2.00208185603632	0.0452759285774289	0.259667740375323
MAST2	141.605077913781	0.419193040669612	0.150343330227444	2.7882383610596	0.00529955354418783	0.0836721366977049
POMGNT1	24.7276597892404	-0.0860934894246274	0.209206959390227	-0.411523066324194	0.68068903114929	0.876476382770118
LURAP1	17.7196479610372	-0.469956366832546	0.377701946491245	-1.24425190602887	0.213406865561669	0.543375215660498
RAD54L	2.81419242013607	-0.227669281585302	0.705500299357301	-0.322706144551186	0.746917798244523	0.907890752765407
LRRC41	45.432323429783	-0.158024040433335	0.170238078821494	-0.928253194157778	0.353276247165949	0.675202683456153
UQCRH	45.9115717891913	0.190822709285693	0.334148401934874	0.57107173992376	0.567951014085861	0.822453362809091
NSUN4	41.8590778708296	-0.580364701623115	0.186697916358028	-3.10857621201383	0.00187991154206359	0.0486559823985974
FAAH	17.7797143873071	-0.256273289779136	0.399255079034559	-0.641878596507355	0.520952012339923	0.794634447611591
MKNK1-AS1	5.58932107388889	-0.444023107216389	0.597376061268376	-0.743289087067899	0.457306677161974	0.752208625628402
MKNK1	454.529940357871	-0.833968308203183	0.311858112402024	-2.67419148336309	0.00749096659478564	0.101277557395551
ATPAF1	47.666932014057	-0.0326458997768404	0.151566679579438	-0.215389687676904	0.829463509375416	0.941000452583135
EFCAB14	95.6284134635698	0.0505016608968073	0.149819970654499	0.337082304022536	0.736054856943759	0.9031659491187
CYP4X1	3.37706497740857	-1.27988287407545	0.470705728287696	-2.71907222954632	0.00654653108922704	0.094671468215842
TAL1	110.593328173868	0.0761416606761616	0.299784346667228	0.253988113531097	0.799504741089332	0.929000384518578
STIL	8.20391246829745	-0.428405977321044	0.51580192391913	-0.830562968951259	0.406220561593453	0.718821989289641
CMPK1	70.051712884438	0.0747718598644805	0.125177408680757	0.597327110798189	0.550289007427354	0.811290965683886
SLC5A9	4.72741729941618	0.367920404759811	0.781140123065519	0.471004361312204	0.637637620429859	0.856652281360115
AL109659.2	2.59678292672978	-1.64160423548498	0.733569772791704	-2.23782971487174	0.0252321618588966	0.192560565879816
SPATA6	506.224922775494	-0.71955010880559	0.333872213507765	-2.1551661974076	0.0311488310462807	0.213903723336747
AGBL4	94.7576734846877	-1.2182153805129	0.392329796465128	-3.10507993909451	0.00190227605611663	0.0489836084450033
ELAVL4	72.2756469450972	-0.201834089057467	0.515983164371649	-0.391164097966753	0.695675944002649	0.884476401725092
FAF1	711.923573569219	0.0512804963604752	0.0731663119893871	0.700875785127908	0.483380537428877	0.772565440259717
CDKN2C	4.89871036054205	2.35403988388409	0.801061466649659	2.93865075514064	0.00329644297781701	0.0653291140407426
RNF11	65.5619433963473	-0.120116297598641	0.146838291206383	-0.818017538966158	0.413347172469915	0.723357551822351
EPS15	561.460877304978	-0.167490728843943	0.172681869912832	-0.96993812337387	0.332077335785201	0.658630199256449
AC104170.1	4.67193846838278	-0.411038516339413	0.583642186526971	-0.70426457481654	0.481268023212661	0.771669928991094
OSBPL9	250.310696904512	0.0878908384242775	0.120623264283373	0.728639196977794	0.466222395036235	0.759448443598025
NRDC	315.206921845623	0.0477553520065337	0.0867560426660011	0.550455628668833	0.582006902636794	0.830631210559307
RAB3B	2.84306983768562	-1.03977714069673	0.579959476511992	-1.79284447070368	0.0729977964459719	0.329853379681365
TXNDC12	52.1455368790419	-0.242226084833241	0.170079050897088	-1.42419706339852	0.154389434746842	0.467915803106902
BTF3L4	92.6662063927133	-0.461677352520431	0.151036599757898	-3.05672501407254	0.00223769457406042	0.0536090720662164
ZFYVE9	75.1757030274685	0.182547489381032	0.196928563412929	0.92697314303897	0.353940478733663	0.675874989091486
CC2D1B	23.3611123546572	-0.403103365728143	0.179363162642295	-2.24741446231105	0.0246135515900481	0.190093814379302
PRPF38A	27.0699859419503	0.172702410315886	0.210441696501243	0.820666308945412	0.411836366398434	0.722704095999338
TUT4	398.4902580029	-0.0671320635015228	0.10394233692696	-0.645858708648201	0.518370862858769	0.792966133338889
GPX7	5.44669314547797	-0.651562388713149	0.483173548453604	-1.34850591634926	0.177495718564777	0.50120527317965
SHISAL2A	47.769050015539	-0.965038916914027	0.350782611681053	-2.75110249133867	0.0059395056917232	0.0887358278149758
COA7	6.15061745254933	-0.392475930279168	0.393661476672958	-0.996988411454912	0.318770134977559	0.646020730613388
ZYG11B	138.968703567041	0.224950968327239	0.110307479400568	2.03930839096012	0.0414192587251157	0.248761997761593
ECHDC2	87.5525047751844	-0.135360305691185	0.150934398670226	-0.89681548330763	0.369817384553149	0.690352041641743
SCP2	106.305404359758	0.181970331902412	0.176725766885737	1.02967628948	0.303161989539137	0.633182130296624
CPT2	10.6591501288889	-0.309181390201538	0.28379269879016	-1.08946210215983	0.275950158351006	0.606618568221127
AL606760.2	4.29764001269574	0.890901113836955	0.50403258408008	1.76754666657704	0.0771367208666666	0.339020926166096
C1orf123	22.6647216660676	0.576827445043634	0.246595781343399	2.33916185386954	0.0193270584769756	0.16760079747989
MAGOH	28.1505164204782	-0.16129633669234	0.192726993057011	-0.836916169000917	0.402639691080247	0.716897461639264
LRP8	67.4672091523834	-0.658794745866212	0.390346732965574	-1.68771681745909	0.0914656019222621	0.368967685136687
LINC01771	4.58847865605404	-0.330317481918587	0.555117264012905	-0.595040909970524	0.551816125325868	0.811823198314411
AC119428.2	6.84686536691611	0.917536323136659	0.60356418903454	1.52019675753849	0.128461532102913	0.432523024108703
GLIS1	5.81092330826558	0.223163557432736	0.537160095554797	0.41545073671611	0.677811971319815	0.875194091022593
NDC1	53.3807514011246	0.207287582835082	0.176434848974318	1.17486757315872	0.240047700556586	0.571748324971976
YIPF1	54.5815702961936	-0.177172952988183	0.206026531620483	-0.859952121674062	0.389815435327513	0.707709005323663
HSPB11	53.7109171214296	-0.289402552795534	0.185067635203475	-1.56376641694992	0.117872433714057	0.415048027642916
LRRC42	10.615886675806	-0.00804248227209022	0.263212409827802	-0.030555102919926	0.975624348095043	0.99230013132413
TMEM59	108.977463665786	0.354242177401508	0.141744473637603	2.49916041388108	0.0124487945947377	0.134345829621471
TCEANC2	36.0327606447631	0.444141250387386	0.197477559089504	2.24907200815706	0.0245079151201487	0.189904986097324
MRPL37	14.74345320876	-0.080970600352882	0.243588257090875	-0.332407651008704	0.739581462033475	0.904435087480194
SSBP3	123.143656623711	0.808942330946572	0.230299091636478	3.51257282518278	0.000443790363985333	0.0237435685551305
ACOT11	50.0640206005777	0.971668208982355	0.364188946749402	2.66803322191697	0.00762967133810449	0.102013430790697
MROH7-TTC4	3.92943561838312	0.578398028534991	0.686551584782554	0.842468419497105	0.399525809531457	0.714660881463231
DHCR24	38.9028631113068	0.67901684987341	0.472930924823951	1.43576326738662	0.15106971544724	0.463964819794455
USP24	367.663078068822	0.142956120534447	0.125133115504079	1.14243236059912	0.253274346470561	0.584396315400369
PLPP3	14.6683283069866	0.398191801126954	0.425994037325167	0.934735621247696	0.349924564557109	0.672532093419547
PRKAA2	13.4831805593174	-0.575911666271039	0.464477293810253	-1.23991349834704	0.2150073906261	0.545206314096429
DAB1	165.993917013343	-0.277661015015385	0.330635085257998	-0.839780856283666	0.401031268998833	0.715880123779099
MYSM1	143.471777655875	0.00372800484994802	0.100913263120533	0.0369426647664265	0.970530721384838	0.991031641531933
JUN	53.205536618035	1.21521588602915	0.427319833610894	2.84380875973029	0.00445777950728226	0.0769615045835356
LINC01135	37.1450913955145	0.621809664771196	0.333984182490126	1.86179375362957	0.0626321673080575	0.3053166919547
LINC01358	15.489832783796	0.351225322772648	0.422389411957381	0.831520186893524	0.405679829103205	0.718409157011886
FGGY	141.399352755061	0.153671475931564	0.260869989981577	0.589073031905342	0.555812283273315	0.814040799094724
HOOK1	8.95800759023957	-0.552839618643498	0.381735627203309	-1.4482264144265	0.14755373954804	0.459976222123598
CYP2J2	15.2987746488917	0.980807276527748	0.417875471235713	2.34712813754627	0.0189187472644791	0.165290682245515
LINC01748	5.85749459504863	-0.285080637353328	0.489757435553147	-0.582085368507675	0.560509180063014	0.816889931209365
AC099792.1	3.88571316999794	0.131985460147078	0.563929816068256	0.234045897887235	0.814949346654158	0.93549665314741
NFIA	784.501823810557	0.353386669722673	0.264702645352699	1.33503263351149	0.181865666009936	0.507300672265373
TM2D1	116.272083607579	0.0522174349638752	0.107623469042652	0.485186320682353	0.627544184596998	0.852700933230113
AC099791.2	3.99189052481774	-0.80307111580089	0.507679019480187	-1.58184814614391	0.113684240854852	0.408478298427193
PATJ	69.9150027340854	-0.245736414842781	0.159245179311072	-1.54313251996631	0.122798625829433	0.424069202284348
KANK4	3.17736097566171	0.449183179097376	0.928777981695493	0.483628152206394	0.62864979154924	0.853437325728239
USP1	20.8522957222506	-0.0234669670254896	0.222572321184919	-0.105435244151462	0.916030451118876	0.972002958268356
DOCK7	178.504160569023	0.267166181581354	0.156378433708358	1.70845925007544	0.0875511613979393	0.362189107848688
AC103923.1	3.84620223131781	-0.0522726570020145	0.446752254116126	-0.117005916635906	0.906855364892199	0.969449057009171
ATG4C	327.468821374203	0.773801026374567	0.244150718476539	3.16935797364414	0.00152776103786709	0.0442016314383836
ALG6	27.5652301831048	-0.254761247873084	0.237530601162787	-1.07254074475435	0.28347722337972	0.613831035175971
ITGB3BP	101.560411738045	0.75245552679109	0.472658981022845	1.59196282521229	0.111393057687873	0.404849324640443
EFCAB7	41.8654424798968	0.697300939471854	0.3649551505444	1.91064830413188	0.0560497923729251	0.288439258665664
PGM1	40.554566036212	0.0487159477343262	0.441654774717167	0.110303228954161	0.912168896557131	0.971624081553038
ROR1	26.8702135300213	0.429329173548497	0.545711177275686	0.78673333335741	0.431437986702583	0.734638164267186
CACHD1	13.210110680166	-0.184489917621866	0.378610800319028	-0.487281180215699	0.626059082710555	0.852209033548112
RAVER2	7.87672208894926	0.275845737855779	0.555953083479312	0.496167295501733	0.619776383064614	0.850022538616207
JAK1	253.235233602574	0.360178477188069	0.188726159057779	1.90847140103031	0.0563303160985669	0.288961102700727
AK4	11.0958499177042	-0.732870818367329	0.444875993538189	-1.64735977893223	0.0994841173916457	0.383572452616987
DNAJC6	253.939123763006	0.599852496454212	0.332999657395489	1.80136070152707	0.0716460459938434	0.3273649475277
AL139294.1	5.25657835481386	0.968137392054663	0.805830420590638	1.20141579086213	0.229589953764767	0.560044924722447
LEPR	146.334633341595	1.39086240000337	0.376435482063189	3.69482279507833	0.00022004019295268	0.0164119633571257
PDE4B	1441.84796359726	-0.0582396561483671	0.308914286296767	-0.18853014810852	0.850461084457987	0.948650374267763
SGIP1	128.502726586379	0.471540503097444	0.330960816322433	1.42476232787042	0.154225915422851	0.467732226613345
TCTEX1D1	6.59647193262042	-0.786701139406931	0.572328755191408	-1.37456161737641	0.169267395035247	0.490160603840431
WDR78	12.3282422077694	0.30622881776744	0.37575350797234	0.814972611752655	0.415087987500263	0.72482845923104
MIER1	168.148929161318	0.0635732232825737	0.100185927147475	0.634552427597872	0.525720363241816	0.79767773745904
SLC35D1	63.9932362919968	0.327946604893567	0.219693191222044	1.49274815058839	0.135503124148027	0.443647291004195
IL12RB2	10.7370229779429	0.326531545092426	0.619450442100731	0.527131022757955	0.59810260475003	0.838739607161267
SERBP1	103.478903585696	-0.0051787791701434	0.135100594764531	-0.0383327636652494	0.969422368347831	0.990620508817879
GADD45A	3.86759745773869	-0.723495555772401	0.644076861749051	-1.12330623678621	0.26130745592019	0.594062491004143
GNG12	7.01544969753199	0.160034166678462	0.403088271974274	0.397020151180869	0.691352600755354	0.882279509306466
GNG12-AS1	6.83375778673844	-0.559946253519596	0.515694444606533	-1.08581013306596	0.277563002361468	0.608805072976239
WLS	68.6269729670852	-0.338423028977578	0.301789979775895	-1.12138590296764	0.26212363406897	0.594589130950249
LRRC7	241.763555214199	-0.0834055534759177	0.336248453701539	-0.24804739637539	0.804097735425632	0.930656154416718
LRRC40	53.7558589967519	-0.0874985468119943	0.181737111035096	-0.48145668385307	0.630191958446051	0.854075943683464
SRSF11	320.78156967428	-0.267910125132259	0.149650839039759	-1.79023470133089	0.0734161886851544	0.330923369050245
ANKRD13C	143.221142403591	-0.053543076307738	0.177751002086207	-0.301225172737819	0.763242795671162	0.912723264201661
HHLA3	8.55674878408151	0.700217505826114	0.32521142565401	2.15311471427536	0.0313096641209216	0.214409599482078
CTH	3.49371236189483	-0.261131114989278	0.553468798641174	-0.471808195205192	0.63706370082006	0.856652281360115
ZRANB2-AS1	4.0288939819851	0.477947589151964	0.727040799521196	0.657387576414863	0.510931737881023	0.788583328351656
ZRANB2	211.012319336275	-0.239622236582873	0.162691947273788	-1.47285861776318	0.140789162500692	0.450103190334242
NEGR1	233.568609791828	-0.13515056558878	0.392958196594435	-0.343931152881043	0.730898062824173	0.901165360601697
LRRIQ3	4.58711015835882	0.536887741781618	0.529482219291007	1.01398634783341	0.310589266697997	0.637645028755847
ERICH3	12.2417479665477	-0.673456230270157	0.467974594366476	-1.43908716066489	0.150125829288558	0.462661343630788
CRYZ	35.7177681407291	2.09208250270674	0.615886897876738	3.39686151778707	0.000681634528933172	0.0297424449641993
TYW3	43.6682596548605	0.449091972876705	0.234449027086269	1.91552073582057	0.0554261272890501	0.28652256963166
SLC44A5	18.2805146657649	0.00560399648922442	0.397406247709968	0.0141014302656718	0.988749059382571	0.996838997572533
ACADM	77.1650245724738	-0.0576899866192479	0.131286129113939	-0.43942179580282	0.660355936390626	0.866867455600005
RABGGTB	39.2704841143049	-0.32097268245503	0.327907295714239	-0.97885190921384	0.327653156870707	0.654917022861963
MSH4	38.2499276491972	1.72319837725311	0.400764793565772	4.29977484279768	1.70971722990837e-05	0.00404481696531916
AC092813.1	2.81544518851635	2.14308488356395	0.794264009685051	2.69820218143052	0.00697150857490124	0.0976023133484576
ST6GALNAC3	2180.53939416396	-0.915286568396512	0.237080568355379	-3.86065620959925	0.000113082918593639	0.0113389964928894
ST6GALNAC5	51.2304604494872	-0.268407878069122	0.566693359986425	-0.473638650143266	0.635757608969876	0.856023912555954
PIGK	79.9697658219442	0.507507740906387	0.130652295474669	3.88441503505603	0.000102576555515469	0.0108335036703296
AK5	201.967161782213	0.374102864887312	0.339167044670216	1.10300476053346	0.270025097815594	0.601272843130441
AC118549.1	286.31272017437	0.198916941950035	0.0888717376437141	2.23824747016302	0.025204921595812	0.192546779960742
USP33	252.438733927726	0.112364315065842	0.109480637625809	1.02633961130084	0.304731532164701	0.633998688249207
MIGA1	145.432598681727	-0.215820693987486	0.12315216784127	-1.7524717410225	0.0796927249007168	0.344570825541384
NEXN	12.7723279692939	0.751872605189252	0.420017321300768	1.79009904367931	0.0734379905253229	0.330923369050245
FUBP1	208.772456825055	-0.0847314664043469	0.132017439239536	-0.641820254145423	0.520989897207278	0.794634447611591
GIPC2	40.1046753232725	0.172229366772164	0.487340748570074	0.353406455908948	0.723783746582503	0.897527412531178
AC103591.3	8.01291718217396	0.202167161724132	0.737198283681226	0.274237157355553	0.783902374820554	0.923303450576274
IFI44L	183.10279869733	-1.26746985603373	0.581790870667515	-2.1785660792159	0.0293639183726914	0.207465743388204
IFI44	78.0209609955809	-0.814447264798621	0.372591130531667	-2.18590083890738	0.0288228608640651	0.20585673536188
ADGRL2	74.883344736313	-0.500089599073858	0.448220605037072	-1.11572202048252	0.264541141709666	0.596042844579383
LINC01362	5.09811544526928	0.0765205751052779	0.517053254984148	0.147993604851446	0.882347815256254	0.96070066026918
LINC01725	14.8813169487812	-0.0579477982196709	0.477407408232026	-0.121380182252027	0.903389913082839	0.968294703723946
TTLL7	425.478957908298	0.832225417791565	0.342764817743032	2.42797794496948	0.0151832665615729	0.148603645125258
AL359504.2	2.68554068734964	0.669403733499298	0.838238938705388	0.798583437955237	0.424531994231641	0.732600743635888
PRKACB	306.174643338999	0.239122180584245	0.266007561778259	0.898930011559501	0.368689941126954	0.689177086247311
SAMD13	11.6193526296937	0.208521767460702	0.407419062673921	0.51181151439542	0.608782930998157	0.84433290814721
RPF1	29.738108866203	0.00664805108654774	0.232706648020602	0.0285683762930536	0.977208833847171	0.992787054975999
GNG5	34.415242163318	0.160864045430034	0.294152198279168	0.54687351096171	0.584465635282192	0.831709979681171
SPATA1	26.4362055116379	0.213993636842134	0.388987239729894	0.550130222756736	0.582230058587053	0.830721852520537
CTBS	88.9841755362528	0.475837202938986	0.170730570686962	2.7870650289774	0.00531878045616331	0.0836721366977049
SSX2IP	31.6861359893302	-0.415483516030207	0.340712053589453	-1.21945646375884	0.222670990368392	0.553512894600486
MCOLN2	6.20104296937271	-0.746197408381046	0.564000378714242	-1.32304416192443	0.185820692077195	0.511019364077162
C1orf52	53.6112894553164	-0.0358153502514407	0.16962866971226	-0.211139722502063	0.832778244772348	0.94241836812248
BCL10	17.388153087099	0.479795678371523	0.230335558563893	2.08302913090352	0.0372485683238654	0.234468894431056
AL078459.1	21.0524634213778	0.539360298087904	0.543969690017986	0.991526380946097	0.321428617173356	0.648640636095133
DDAH1	20.6436398771351	-0.131747961420306	0.396230598838555	-0.332503248882067	0.739509286875915	0.904435087480194
ZNHIT6	100.637836769634	-0.162128854592857	0.152483920870553	-1.06325213614156	0.287667624731484	0.618513988364016
COL24A1	9.25573898480812	-1.11667734311031	0.586164867215342	-1.90505676059237	0.056772693238202	0.290011925883811
AL136382.1	3.33043136498317	0.456653951501138	0.68899354686021	0.662784076254619	0.50746885349571	0.78657996315328
ODF2L	70.5229805295918	-0.328483308739717	0.245141393375362	-1.33997487823993	0.180253512404567	0.505410820614361
CLCA4	8.04937622792837	1.52332545753613	0.518189956170275	2.93970471522527	0.00328525168577746	0.0652125440594675
AL356270.1	4.16711955966261	-0.998613087432783	0.424630067911252	-2.35172486099476	0.0186865913424198	0.164019524356857
SH3GLB1	142.476910626625	0.2855874199238	0.187988106331589	1.51917813045075	0.128717664566735	0.432899635540856
SELENOF	109.271279773206	-0.284234157357298	0.165440689740238	-1.71804262786609	0.0857888402388855	0.358609791249986
HS2ST1	138.315295882583	0.166947522018931	0.251507362540642	0.663787812541484	0.506826127110589	0.786172204406439
LMO4	124.439863126481	-0.228513055430602	0.12633561307383	-1.80877782495945	0.0704855266609261	0.324284825029803
PKN2-AS1	18.0897358112859	0.009515352214212	0.302013146998093	0.0315064172165727	0.974865674488285	0.992264775273047
PKN2	693.089922609835	0.102193868709494	0.159913260312984	0.639058127571655	0.522785118257383	0.795886150351437
GTF2B	81.8192166986778	-0.296321576088584	0.140059527907523	-2.11568309929073	0.0343717689235741	0.224999115119687
KYAT3	103.726229054775	-0.181767633649527	0.165380716010712	-1.09908602426025	0.271730545295196	0.602823763562573
GBP3	18.6430902619361	0.0206123014779873	0.347793531410791	0.0592659138724505	0.95274031016223	0.985146925416786
GBP1	11.7114727284693	0.0770715462269258	0.374552486645404	0.205769682420747	0.836970824322574	0.943978779097579
GBP2	44.5076245479347	0.518012737586866	0.402983517800535	1.28544398146643	0.19863718036685	0.525522549001306
GBP4	10.5846971286754	0.533031659764916	0.413987561925334	1.28755476924462	0.197900992780542	0.524583146304303
GBP5	3.38478403052401	0.0626689123429158	0.481052894261906	0.130274473120197	0.896349275438245	0.965902988483424
LRRC8B	133.667503956051	0.0730296328531706	0.183293427544984	0.398430177400919	0.690313116975434	0.881976736292222
LRRC8C-DT	40.9953776519269	0.306377657042854	0.259698555814037	1.17974339935199	0.238102287172269	0.570157635627918
AC093423.3	18.8955831312961	-1.49949201401028	0.530928838122159	-2.82428059344795	0.00473868797750899	0.0790181439068983
LRRC8D	20.1228248738684	0.536748078194638	0.286847264091564	1.87119817891414	0.0613176171028471	0.301627693487397
ZNF326	99.7577587562054	0.0326444719418797	0.128964834124297	0.253126925363366	0.800170132820548	0.929000384518578
ZNF644	426.194512899817	0.0648862441077528	0.0970877590072649	0.668325695960265	0.503925714326893	0.784408269828672
HFM1	4.90152445332624	-0.782633142277862	0.618768053370554	-1.26482474008589	0.205934160660509	0.535365171370681
CDC7	14.3863195369407	-0.274632495969437	0.267670920280265	-1.0260079641146	0.304887830101661	0.634000942887266
TGFBR3	7.01885784509354	0.542729853665508	0.457181867442444	1.18712025195057	0.235180191125568	0.565485671563002
EPHX4	6.56497223187638	-0.492513071328549	0.486811817073683	-1.01171141302431	0.311676056942621	0.639194688934381
BTBD8	75.1885180427635	0.383438409812728	0.252390001849781	1.51922979120601	0.128704664991046	0.432899635540856
GLMN	67.8510368970495	-0.285106852673114	0.149271964182181	-1.90998258939738	0.0561354550646816	0.288697944823763
RPAP2	158.196133484277	-0.19263272182454	0.108123266417274	-1.78160287057111	0.074814015997366	0.334344455789881
EVI5	474.274742966805	0.0645040639049164	0.0923607222442071	0.698392805270231	0.484931574580288	0.773319316989735
RPL5	100.109453114777	-0.212355331211351	0.300496786873921	-0.706680871434571	0.479764819425487	0.770575451494814
FAM69A	168.573748371814	0.237029406788229	0.18382868677311	1.28940379735607	0.197257741948586	0.523827138941482
MTF2	164.635190151977	-0.0205990530839335	0.122741060445566	-0.167825282013666	0.866720732414974	0.955521707912411
TMED5	81.5223860540636	0.0890487686702574	0.23171052584258	0.384310416397551	0.700748388533289	0.886994016266956
CCDC18	85.1855636570945	0.342277399534813	0.208662814601134	1.64033730777133	0.100935052573685	0.386313860216928
DR1	66.0394985730495	-0.280819803801729	0.211949429964975	-1.32493776391913	0.185191794231211	0.510522008631299
FNBP1L	281.453644183442	0.240185018003326	0.163811181812702	1.46623090893727	0.142585390718044	0.453261683993682
BCAR3	191.507118588479	-0.742089571235755	0.235818830804255	-3.14686307579795	0.00165032224979637	0.0457647054655071
AL109613.1	4.94138992383993	-0.190502872086096	0.421150454641177	-0.4523392293341	0.651024619069434	0.862544956014202
DNTTIP2	22.0268474423663	0.145413872188622	0.388601553569365	0.374197866305406	0.708257111322074	0.890757618335439
GCLM	20.8587202277638	-0.457784438781197	0.229005999949679	-1.99900630936216	0.0456076712088845	0.260731502139923
ARHGAP29	3.78911647174321	-0.458243834037312	0.491197755154899	-0.932911091771593	0.350865875016828	0.673255791535897
ABCD3	91.6463202084242	-0.177472034025862	0.1380962248964	-1.28513313205341	0.19874576543514	0.525542984532535
F3	8.80593928570133	-2.0084616836494	0.66591777278582	-3.01608061194573	0.00256065173633457	0.0575234835902695
SLC44A3	3.08989294747983	-1.22180037255126	0.855204713006973	-1.42866421801548	0.153100766940839	0.466179687503035
CNN3	15.1745295809899	0.448855533604811	0.34015454307733	1.31956354174805	0.18698078206629	0.511856087735618
AC105942.1	2.80494433136645	-0.807990900582004	0.579240008655266	-1.39491555919591	0.163041304584025	0.481339765925583
ALG14	33.4691324799703	-0.0487429750572749	0.211597159146189	-0.230357417150384	0.81781404757765	0.937288811927424
AC092802.1	3.80735947406706	-0.20152204022555	0.534800154326587	-0.37681746834816	0.706309258182939	0.890069149036564
AL356479.1	3.66426054984248	0.184834988812795	0.764158755247189	0.241880352143586	0.80887287486868	0.932565057946188
PTBP2	384.434907010026	0.134348058485329	0.131683211374594	1.020236802269	0.307616167540039	0.636112591194172
DPYD	1965.95551208002	0.70351248579717	0.361751059774895	1.94474201743857	0.0518060357693054	0.278751428727484
DPYD-AS1	18.397453318526	1.22715750444352	0.647645095376514	1.89479934798256	0.0581189896288568	0.293362690311177
MIR137HG	28.2928148711637	-0.611700349764991	0.530181615026798	-1.15375624583676	0.248600117069089	0.578930427222674
SNX7	63.0660997962372	-0.291134472881036	0.171052635950144	-1.70201687488693	0.0887522049576685	0.363969999483939
PLPPR5	9.84412847426293	-0.513798577147681	0.576573912194982	-0.891123525155137	0.372862905493881	0.692616519701
AL445433.2	5.28312749596764	-1.18350083049015	0.61016340584637	-1.9396457066259	0.052422762074169	0.280680988074275
PLPPR4	20.0306305207333	-0.867536184439332	0.463345631586119	-1.87233055693132	0.0611608857835837	0.30117987332544
PALMD	2.85035726440222	0.268658477761671	0.980718122637939	0.273940566162918	0.784130296264785	0.923497588788397
FRRS1	46.4189008857231	0.125373359431463	0.517271695605961	0.242374288979012	0.808490154940523	0.932477824318894
AGL	57.0965743679136	0.194421476073647	0.193187260333315	1.00638870150238	0.314228626491055	0.64120426330203
AC118553.2	2.44883159811157	1.4473136063513	0.771457585226075	1.87607670735024	0.0606447476006792	0.300331618108525
MFSD14A	5.08112359440617	-0.217121910549436	0.561952544404254	-0.386370544472958	0.699222261756522	0.886597451306883
AC093019.2	3.86075867807821	0.381692873545173	0.477504799837508	0.799348768169578	0.424088208164731	0.732106957458624
SASS6	18.3693106793115	0.400281925112309	0.226217312072879	1.76945752491017	0.0768175530776455	0.338559497976735
TRMT13	93.2206985198114	0.340088844991749	0.14638943417881	2.32317890221737	0.0201695436733151	0.17127709520901
LRRC39	8.31486624804792	-0.315213705009816	0.454678739725812	-0.693266866183146	0.488142092427445	0.775868327771365
DBT	44.5431794644838	0.133182448586557	0.167049161617176	0.797264992516211	0.425297147158511	0.733085622168376
RTCA	54.9073766577602	-0.595663880935357	0.179481461125947	-3.31880450046796	0.000904036974802511	0.0343000142094843
CDC14A	169.504489229259	0.384079298599676	0.236394974650926	1.62473546303947	0.104218937566012	0.39240240613269
GPR88	5.67339993325868	0.586257418746902	0.934800985380902	0.62714677018448	0.530563031621162	0.800142024168338
EXTL2	30.8983018616749	0.0793220586852615	0.222757728773065	0.356091162906725	0.721772295039063	0.896760612272535
SLC30A7	138.133830716206	-0.135011579411768	0.153176924999861	-0.881409385988726	0.378096279308337	0.696188223885143
DPH5	33.6706316753319	0.546103861636355	0.185460514115317	2.94458291696956	0.00323390280925294	0.0648536720992036
AC093157.1	38.0829463115211	0.120016769476631	0.326861884014718	0.367178846314263	0.713485617197521	0.893317268666805
OLFM3	32.0984203343408	-0.456756550721528	0.483372098436009	-0.944937765749	0.344690649476522	0.668111831064906
AC114485.1	2.5115960404758	0.100075638697441	1.18706037876718	0.0843054325521124	0.932813593229543	0.979502056090527
COL11A1	9.27502749570135	-0.709251163075639	0.394039611509179	-1.79994889437433	0.0718687081914942	0.327859027034472
RNPC3	157.030227918612	0.223963508868598	0.180982015363429	1.23749041261839	0.215905071483263	0.546110706202488
AMY2B	30.2600507627249	-0.0953895331823187	0.217150072694739	-0.439279305774921	0.660459167082533	0.866927806571012
PRMT6	3.40345891513726	-0.661255465000147	0.666511999964103	-0.992113367854983	0.321142226223952	0.648277426719734
NTNG1	10.0909227430969	-0.485256897479607	0.3720461143946	-1.30429234093528	0.192133925726519	0.518002095695376
VAV3	30.0523918615454	0.943485860228877	0.530067656752002	1.77993478419359	0.0750866342453248	0.334666868661375
SLC25A24	60.7756193099865	0.642692656975651	0.181122581185251	3.54838503719373	0.000387601159307065	0.0225718044348779
FAM102B	255.594861366138	-0.551273722769458	0.174310882968029	-3.16258923931084	0.00156372800115019	0.0444210237625046
HENMT1	12.7826704059353	-0.169860561793084	0.285625519052182	-0.59469672862827	0.552046208958799	0.811823198314411
PRPF38B	261.721853224955	-0.315776391276957	0.193709684659844	-1.63015283325386	0.103069199746886	0.390656037046082
STXBP3	185.506253397794	0.181535610852593	0.172699344872454	1.05116560220113	0.293182538421569	0.624673547737615
AL449266.1	33.9315728996026	0.392344875172878	0.247171535146628	1.58733842446757	0.112436017086013	0.406784643894702
GPSM2	42.5265347226948	0.971647938862108	0.259341753681867	3.74659276829763	0.000179252731781687	0.0147503565864485
WDR47	43.9456449538704	-0.117429622253521	0.203268197949445	-0.577707794126884	0.56346141612853	0.818828035473853
TAF13	18.1030506602553	0.195039144245493	0.22859123100504	0.853222336604823	0.393536018829163	0.710251298351252
AL356488.3	2.82133680952346	-0.21167694548766	0.648863143550339	-0.326227414196224	0.744252301438972	0.906210220835342
TMEM167B	22.5994015015365	-0.223276087087195	0.243465524673774	-0.917074757858914	0.359103467260049	0.680669203528344
AL356488.2	3.5040338011132	0.0726066566851381	0.516445563569508	0.140589176879174	0.888194498909806	0.963400174535353
KIAA1324	11.124085347516	-0.380184063607948	0.415405498632222	-0.915211919100144	0.360080388596522	0.680825126800112
SARS	58.579767194067	-0.41273398915633	0.236159487078894	-1.74769175806368	0.0805174167549	0.345974881795195
CELSR2	25.1172033094572	0.190335508731575	0.293690681758667	0.648081538003914	0.516932214221847	0.791872789916328
PSRC1	34.2646718337232	-0.073701510906112	0.293254604354544	-0.251322604357158	0.801564700139449	0.929854256463842
SORT1	541.046388810878	0.275563172390775	0.234539357076558	1.17491228689958	0.240029809403858	0.571748324971976
PSMA5	39.0542937662446	-0.852963727604045	0.267301570120108	-3.19101652571954	0.0014177317079819	0.0420075847173269
ATXN7L2	2.69980937967396	0.307278540619635	0.571677086808955	0.537503684702204	0.590919740399838	0.834696873718998
CYB561D1	22.7810478961633	0.394680388486764	0.233912442258715	1.68729967792921	0.0915457429065783	0.369063844218791
AMIGO1	3.17842513545219	0.12353202261182	0.746510460704972	0.165479292139003	0.868566747607896	0.956364564433944
GNAI3	159.211843227508	-0.163141395734263	0.119962547885825	-1.35993606845974	0.173850155882808	0.496372847486629
AMPD2	38.9223504159408	-0.527416356596477	0.283984282116997	-1.85720263341613	0.0632823304822024	0.307200309660476
GSTM4	19.3844402657358	-1.042233577071	0.271737836350004	-3.83543782886597	0.000125340810391013	0.0119357560385556
GSTM2	5.54615300820463	0.109569541915341	0.54134945819393	0.20240076027949	0.83960343408472	0.944600653550063
GSTM5	4.72502225531075	0.836310713575525	0.74322325343908	1.12524831496553	0.260483824686775	0.593275147596355
GSTM3	20.1681948501475	-2.05921474868498	0.458478731807541	-4.49140735616367	7.0754076858943e-06	0.00243474426754831
CSF1	10.3827756853903	0.458151622329375	0.566736420412891	0.808403352647767	0.41885842257933	0.727369580946627
AHCYL1	122.639911173142	-0.140957593206073	0.142230085688893	-0.991053281894214	0.321659563576098	0.649020182849906
STRIP1	37.2711436537752	-0.166863301544986	0.177070930855725	-0.942352879372074	0.346012003414746	0.66891825123885
SLC6A17	9.17675637273062	-0.374603039120362	0.366029115935801	-1.02342415619763	0.306107342867761	0.634813214403612
KCNC4	11.5966567558793	-0.19794348704993	0.33851743638597	-0.584736458964078	0.55872493506511	0.815781508372307
RBM15-AS1	9.62549437960453	0.352990892844767	0.292393546040683	1.20724584254556	0.227337480609645	0.557255875151436
RBM15	28.1139765618456	0.206437201626008	0.187907616116718	1.09861008240231	0.271938178031203	0.603008460407681
SLC16A4	11.5018312019502	1.41061398730861	0.522547614747713	2.69949368726839	0.00694450732573203	0.0976023133484576
AL355488.1	13.8925446624406	0.694798655624793	0.309845927767345	2.24240047507256	0.0249355011351037	0.191300600170972
LAMTOR5	17.0874240152428	0.462607380162833	0.360141056480316	1.28451719635614	0.198961050574036	0.526004379122329
KCNA2	7.83560160436899	0.0852106557512276	0.427224034292574	0.199451924310216	0.841909246582487	0.944877911385771
AL365361.1	4.33726766907555	0.393497232860682	0.519633052289266	0.75725982234408	0.448894216503499	0.747024765748988
CD53	379.134358255836	0.266771166572121	0.164325627600688	1.62343007884549	0.104497499109829	0.39240240613269
LRIF1	31.999157654323	0.889340760138268	0.401445142606165	2.21534816529278	0.0267361762431552	0.197259657400897
DRAM2	189.62003269012	-0.251397906117115	0.139815036451842	-1.79807488877427	0.0721651409867869	0.328175255195114
CEPT1	180.44034194387	-0.0599284919368134	0.160657396296524	-0.373020435524823	0.709133234537501	0.891110158862337
AL355816.2	2.76808112586079	-0.244802959201784	0.649975785362943	-0.376633968087115	0.706445640705414	0.890069149036564
DENND2D	23.1500938292369	-0.493534354768515	0.407360003627173	-1.21154347597711	0.225687182756137	0.555811586550207
CHI3L2	3.06772768835032	-1.33544514671828	0.693336714125315	-1.92611341576369	0.0540902138348714	0.284128182286664
OVGP1	5.08269804412644	-0.477058018775304	0.511626990421463	-0.932433252558311	0.351112666617315	0.673277214444374
WDR77	27.7074124962989	-0.51354274233232	0.254524843646582	-2.01765271701884	0.0436274424305519	0.255240767326502
ATP5PB	41.573525978042	0.199718092840893	0.253529636608898	0.787750479637153	0.430842672140539	0.734549517797283
C1orf162	81.6966422605061	-0.0719422702330466	0.406281378882504	-0.17707498785922	0.859449488244521	0.952210802438676
TMIGD3	171.195094681888	0.101315610538272	0.267172297035352	0.379214505629923	0.704528580686635	0.888922868388244
RAP1A	878.166973601712	0.0357595658600617	0.0893217171057968	0.400345705599305	0.688901908289626	0.881518294092037
INKA2	15.3337167854021	0.41161701993476	0.534088549823607	0.770690590672098	0.440890350473145	0.740577326925577
AL049557.1	2.47896586169337	-0.857731042470958	0.564337778288103	-1.51988946242949	0.128538759299114	0.432682382069339
DDX20	17.8063938147152	0.0305111481236341	0.235866818382386	0.129357526136506	0.897074754471122	0.96625231965905
KCND3	20.866458750859	-0.479074097261282	0.494666632957149	-0.968478699275402	0.332805352023617	0.659210601123703
AL445426.1	14.6306681718083	-0.467875563499139	0.489234628998061	-0.956341877224299	0.338899539166456	0.664474231902266
CTTNBP2NL	302.848724351147	0.0797350587077976	0.215011659889759	0.370840626730101	0.710756239718688	0.891905925279908
WNT2B	180.956370822699	0.38621424994396	0.297987520370805	1.29607524994124	0.194949560946957	0.521092050183351
ST7L	100.887384291683	0.180072890954351	0.155950458257828	1.15468010139888	0.248221451048513	0.578930427222674
CAPZA1	266.613728359947	-0.230607831663575	0.132693337219057	-1.73790060975613	0.0822283282380546	0.349921056169866
MOV10	29.8967551313069	0.111067376743972	0.212176789285808	0.523466195891774	0.600649869208869	0.839977802686938
RHOC	12.877493372413	0.523391552575545	0.355860983467707	1.47077532208035	0.141351888395055	0.450748577605811
LINC01356	19.86745747543	-0.136229932561282	0.387991402346379	-0.351115853953028	0.725501434480383	0.89848006048319
AL390729.1	77.4929041220937	-0.00534545732363767	0.306054744373757	-0.0174656901155884	0.986065103990714	0.996064563314657
SLC16A1	16.6741366751188	0.142105184940125	0.367417760814358	0.386767326177042	0.698928468257408	0.886597451306883
SLC16A1-AS1	148.297059289305	-0.431868052439648	0.166313327029507	-2.59671344535743	0.00941204077640252	0.114006167516408
AL357055.3	9.49619741909652	0.0768947210875191	0.339414465557677	0.226551101648472	0.820772818822728	0.93847731874435
LRIG2	79.1948948691912	-0.282660651457059	0.149563560784595	-1.88990319549929	0.0587709081103336	0.295113091456058
MAGI3	197.672701887297	0.282390309486257	0.232869186598076	1.21265639997984	0.225261215870831	0.555459189417889
PHTF1	63.8487580209618	-0.00215495094797747	0.325594977512445	-0.00661850180995223	0.994719238143802	0.99828652984236
RSBN1	95.3339222668059	0.0699638177001468	0.136449560496856	0.512744910613024	0.608129769825033	0.843890829889179
PTPN22	21.7693753375003	0.906709753826491	0.509995591870503	1.77787762929669	0.0754239551011975	0.335311971145488
AP4B1	21.3450426660784	0.267576317967321	0.311103328321908	0.860088252384274	0.389740396414829	0.707709005323663
DCLRE1B	4.40977990004394	0.117284827173745	0.639244271079052	0.183474193637695	0.854425965557535	0.950154820866283
HIPK1	99.7937012816279	0.203746965891331	0.150258427290769	1.35597696292305	0.175106497946324	0.497954166076272
OLFML3	20.2590225144909	0.101123476988986	0.536820484327475	0.18837484772153	0.85058281533676	0.948650374267763
SYT6	121.734104619586	0.359128033231503	0.509450405182422	0.704932275209217	0.480852383534483	0.771330219207078
AL121999.1	10.8686573641076	-0.779983837933278	0.935285011224931	-0.833953103676646	0.404307410933383	0.717578126267843
TRIM33	242.095161396481	-0.0549729188242119	0.0990915833732245	-0.554768800263879	0.579052810182696	0.828915439063647
BCAS2	29.7800595131651	0.281755290620777	0.287664222839371	0.979458925547745	0.32735327408591	0.654490416338937
DENND2C	5.57360935561367	-0.671286975840547	0.442400467812406	-1.51737401897413	0.129172279698923	0.433443854171303
NRAS	18.2613946191851	-0.618566925374274	0.270153274625127	-2.28968879326973	0.0220393635213571	0.17969736299239
CSDE1	165.76045744653	-0.216772697931471	0.112548094138137	-1.92604503515993	0.0540987508144866	0.284128182286664
SIKE1	28.581888874628	0.662213952556631	0.202188780229638	3.27522601305827	0.00105577470456183	0.0366639559673639
SLC22A15	70.2217438956017	0.131251566456606	0.311560143657053	0.421272005192936	0.673556470087536	0.873518752189488
ATP1A1	110.652701766123	-0.257821028989317	0.292648443382364	-0.880992312856615	0.378321980679826	0.696349758020089
LINC01762	25.3512310851311	0.145560284888769	0.298882781651992	0.487014621866888	0.626247969015115	0.852217800225809
AL390066.1	12.813385530335	0.561550478928976	0.377180619300488	1.48881053318809	0.136537267840117	0.445082121937081
CD58	201.898319390208	-0.672771215888168	0.26690062158344	-2.52068058851576	0.0117128119213613	0.130129074322609
PTGFRN	11.8410172779358	-0.368387613360909	0.334078138325887	-1.10269895302623	0.270157921608155	0.601449947223803
TTF2	52.7933700227609	-0.102069811079836	0.170200915716596	-0.599701891438671	0.548704927480144	0.810287570853185
AL358072.1	3.7186564809984	0.105878381754326	0.588998180782132	0.179760116769342	0.85734089570287	0.951520377634879
MAN1A2	250.299508057281	0.101797756469223	0.117155625101509	0.868910531449265	0.384896068769833	0.702303130542786
GDAP2	148.027594040251	0.114158381182821	0.151775372326716	0.752153524203386	0.451958739125205	0.748428195602553
WDR3	23.4108296631405	-0.296732135909373	0.247304932119632	-1.19986339684415	0.230192397647668	0.560795348798606
WARS2	35.6327823080458	-0.279979354751752	0.235140114219798	-1.19069158267926	0.233774683542746	0.564998920972312
AL359915.2	104.136078252201	0.546284385124	0.195180133604903	2.79887289261635	0.00512813197012892	0.0826357696786131
ZNF697	8.08658963281585	0.550312219994214	0.324380974996448	1.69649967912033	0.0897912908876315	0.366055448392469
PHGDH	17.9301369882071	0.621384274925496	0.473420696431549	1.31254142374686	0.189337518900184	0.514770941581556
NOTCH2	174.239559186442	0.392171259951897	0.194314421376097	2.01823033604308	0.0435672781270381	0.255184272420905
SEC22B	63.389643095165	0.223994369521789	0.161726814699498	1.38501688750866	0.166047303637599	0.485820719686355
NBPF26	39.0467704192553	0.23068774633976	0.4042956393415	0.570591725192719	0.568276428991394	0.8228242719096
LINC00623	211.708985824568	-0.189816124121333	0.161730400089767	-1.17365766742664	0.240532172755131	0.57183471765027
FCGR1B	78.5749065693212	-1.29537668193686	0.515215032090698	-2.51424473521344	0.0119287622555242	0.131259730603846
AC244453.3	54.4674661487178	-0.136522054145253	0.420533705344993	-0.324639981076558	0.74545356422989	0.907089320582236
AC244453.1	2.75425141238946	-0.611906781153461	0.633394057253576	-0.966075974578472	0.334006165581991	0.660170966957051
FAM72B	3.33339310607218	-0.456221349706434	0.514871368702729	-0.886088016228073	0.37557010014915	0.694359188758592
SRGAP2C	826.449304794449	0.0918647257468225	0.203344758720502	0.451768348123941	0.651435874074493	0.862787838467626
SRGAP2-AS1	50.8399898017135	0.36582822681769	0.354204298833287	1.03281701555484	0.301689539286782	0.631358854781087
AC244021.1	870.314393416546	0.187028057467306	0.303789620359525	0.615649926570776	0.53812559226395	0.804128118542319
AC239800.2	3.13788095117362	-1.2587770025172	0.599228434859977	-2.10066300143341	0.0356705593379107	0.228950479267515
AC239800.3	12.9195203256147	-0.138905627358707	0.283810224000824	-0.489431372135148	0.62453633002031	0.851330292316679
AC239798.2	4.35059910113032	-2.29232666300716	0.934833799953987	-2.4521221452626	0.0142016445363253	0.143542790336783
NBPF15	66.946334814409	0.251724495736316	0.197775671702492	1.27277785770829	0.203096880531762	0.532257326285163
LINC01632	23.2178807034008	0.473973613091123	0.275979295283518	1.71742453579426	0.085901631828851	0.358609791249986
FP700111.1	55.7570279024833	0.143487031165934	0.393566245676382	0.364581649829591	0.715423714682598	0.89411724837055
SRGAP2B	1261.64606390347	0.202845129791156	0.191547468040626	1.05898100280884	0.289608431536742	0.620396330206256
FAM72D	4.46540428755163	-0.290275353713672	0.562221772808296	-0.516300448955841	0.605644582720171	0.842914296071892
NBPF20	8.34093012609157	0.825757099802537	0.337439932919017	2.44712323363552	0.0144001593423503	0.144488278729308
GPR89A	36.9017923004486	0.30970363847014	0.329718316977539	0.939297644453392	0.347577947673213	0.670404803276449
RNF115	212.066504269162	-0.159027672752963	0.11969562210948	-1.32860057828604	0.183979781174669	0.508792304432086
POLR3C	51.2514606232133	-0.185208544935932	0.173924128257227	-1.06488126053457	0.286929666179807	0.617580558229899
NUDT17	5.49533310702133	0.661803508270479	0.584974115979669	1.1313381057248	0.257912811626627	0.590714577530124
PIAS3	13.459971480892	-0.277153326838924	0.260003818310788	-1.06595867952845	0.286442321108694	0.61693075162258
ITGA10	10.1034037549346	1.14240900111381	0.470071424578672	2.43028812512431	0.0150868240712266	0.148261098965167
PEX11B	12.975053655722	-0.984160737001511	0.297199633889285	-3.31144666674837	0.000928149301752218	0.0343000142094843
RBM8A	25.8393773226751	-0.214272794452752	0.239419034725708	-0.894969753337428	0.370803256972004	0.690869423941284
LIX1L	30.8161775165227	0.109200540021802	0.244352035696752	0.446898425504926	0.654948400858923	0.864476771481998
POLR3GL	7.51687070771675	0.433105354474945	0.376696828546107	1.14974515752243	0.250248849273187	0.581033124255689
TXNIP	348.792675601011	0.697532840113424	0.324362176484025	2.15047527327151	0.0315176398293053	0.215249699889721
NBPF10	4.75352682961524	0.113544899394401	0.516946065015749	0.21964554346872	0.8261472188727	0.940008645145528
NBPF12	76.8417668819432	-0.0776709655320103	0.161190639887468	-0.481857790168429	0.629906972942861	0.85402851943196
PRKAB2	32.3441384280079	0.403447002496042	0.176843019987142	2.28138493973568	0.022525678425721	0.182143864311512
AC242426.2	55.9595725011919	0.135182287248516	0.254290778595047	0.531605149016399	0.594999497820288	0.837150937491858
FMO5	27.2620031103587	0.468550945751693	0.329462950595167	1.42216581532238	0.154978120089506	0.468461512532483
CHD1L	173.841574566844	0.0362090962543988	0.117862075793576	0.307215836905974	0.758679091928544	0.911116497856603
LINC00624	7.89470189695064	0.162767230491388	0.522205588450074	0.311691858707387	0.755274715762307	0.91004934019335
BCL9	18.0380289625413	-0.0190744999796817	0.249984792466387	-0.076302641418663	0.939178324424491	0.981712047643163
ACP6	37.5787439157651	1.05622896363812	0.269806893159543	3.91475900140754	9.04945509335407e-05	0.0102755194371626
GPR89B	45.1988297913747	0.548369409392888	0.398695419512387	1.37540935399648	0.169004570635106	0.489987978586566
NBPF11	64.6881850735214	0.118469254958539	0.219697918591778	0.539237038374805	0.589723306590735	0.83414723501775
AC239809.3	23.7794378160206	0.00877390013055307	0.419006444399523	0.0209397737142848	0.983293698735721	0.994863324790234
NBPF14	55.1142769231996	0.616200933553155	0.283603157364313	2.17275766348959	0.0297985612571279	0.209119992244961
PDE4DIP	266.410568913393	0.473995515076014	0.299897312161104	1.58052605293569	0.113986445360168	0.408683108974259
NBPF9	50.684256935691	0.151564840308134	0.191469756664926	0.791586321245368	0.428601925368796	0.733852963022611
AC245297.3	472.074889814622	0.0849325805704108	0.138055437644919	0.615206340433027	0.538418461071827	0.804201826880589
AC245297.2	3.07125786625024	-0.128986386291151	0.493555934939589	-0.261340968996631	0.793829575323343	0.926705751732516
NBPF19	100.09732909374	0.529347943415402	0.285770191154624	1.85235535335798	0.0639748119615185	0.308583188247643
FCGR1A	121.000884660316	-0.66935587778675	0.441483286263165	-1.516152249958	0.129480858926514	0.433821460310154
HIST2H2BF	80.5402711488855	0.650670942469795	0.386921757897356	1.68166025608311	0.0926347389963801	0.371048930982467
AC239868.3	4.22021776075475	0.614335088896606	0.496663101268239	1.23692516582748	0.216114866203807	0.546458782430169
HIST2H2BE	24.1936078635996	0.840028914313108	0.463490549695599	1.81239707015559	0.0699248652308514	0.323079763338517
HIST2H2AC	2.51574978818408	-0.875888329073807	0.558127275810876	-1.5693343920547	0.116570042601099	0.412904487359811
BOLA1	4.16580636197909	-0.123766079409267	0.586210770220687	-0.211128975611748	0.832786630542422	0.94241836812248
SV2A	25.0606841908566	-0.814022108902191	0.403833644109225	-2.01573623390829	0.0438275645715578	0.255540184921918
SF3B4	12.1511279607476	0.110515602859728	0.347691708217074	0.317855158026172	0.750594808572505	0.908191079333632
OTUD7B	63.1534115903933	0.598115651642088	0.273275517179524	2.18869095122474	0.0286193101181096	0.205286388776865
VPS45	182.73480340226	-0.0773321585538642	0.13019276119699	-0.593982014382932	0.55252414255142	0.812210489550587
PLEKHO1	178.011529338241	-0.419009399930333	0.212482341396055	-1.9719728104338	0.048612710472458	0.269120676147527
ANP32E	21.1069373411828	-0.562605484751338	0.27629450917926	-2.03625286084249	0.0417249706740401	0.249957967416823
APH1A	24.7635952527809	-0.431669746886628	0.239389608750343	-1.80321004382781	0.0713552336981114	0.327192487408572
C1orf54	35.0674783026215	0.359191064460069	0.339491302653755	1.05802729452073	0.29004299890592	0.620975826701716
MRPS21	38.5459987832561	-0.0794544216746753	0.326815847277466	-0.24311679600781	0.807914920164515	0.932323879530416
PRPF3	48.2330171759767	-0.377113276794067	0.177605693989412	-2.12331749238033	0.0337272558543698	0.222834264827935
RPRD2	240.650845906144	0.00403826067861465	0.154135292554006	0.0261994551131093	0.979098250491178	0.992887766678849
TARS2	15.7168552094879	-0.562319478617773	0.276944632437536	-2.03044006907988	0.0423118272061786	0.251833142292948
ECM1	3.69188676929612	0.556077546477874	0.572583304207405	0.971173176709407	0.331462048712638	0.658242022854661
FALEC	2.6536636507148	1.03425516312813	0.556719895111309	1.85776576732783	0.063202284411229	0.307008594247808
AL356356.1	26.7727812284389	-1.28009586887793	0.400851625057741	-3.19344063702756	0.00140588239955845	0.0418281281408478
ADAMTSL4	8.74842585720805	-0.636570874342263	0.390341427641462	-1.63080531366752	0.102931405887798	0.390547629644465
MCL1	73.2065494521444	-0.339026573929046	0.23891561195675	-1.41902226963058	0.155892523637707	0.469598614506091
ENSA	138.607996320307	-0.0336868543327525	0.152258580358003	-0.221247658119137	0.824899602777198	0.939788088936327
GOLPH3L	65.9980381013855	0.146339762717773	0.181427351340161	0.806602541660866	0.419895508942188	0.728084963455527
HORMAD1	8.63492564354491	0.796752391690083	0.445822787222579	1.78715044301291	0.0739131764720362	0.331787549648117
CTSS	195.624187191699	0.648514571534973	0.183078437686384	3.54227717764278	0.000396688406034516	0.0229246532662924
CTSK	9.41609189454482	0.376517702828943	0.342138586149115	1.10048301498751	0.271121726066145	0.602620970987595
ARNT	134.855291386895	0.0522426538827471	0.109534631367421	0.476951017505188	0.633397001820184	0.855433414018322
SETDB1	80.6212680417904	-0.317718461548434	0.15782136231751	-2.01315244579652	0.0440985942583531	0.255906954374071
CERS2	38.5025206087656	0.38124263069129	0.223295088323083	1.70734893254649	0.0877572161394091	0.362348516380364
MINDY1	13.1375530583184	0.18314956059745	0.272594933186456	0.671874412545205	0.501663651098691	0.783357627804842
PRUNE1	17.6536115588072	0.0826177412617449	0.262295575981803	0.314979545318281	0.752777184447839	0.909168236355942
BNIPL	4.92551746879364	2.02642815770381	0.72322024213008	2.80195165961538	0.0050794484117674	0.0822544688797543
C1orf56	22.8921991278656	1.11274456734256	0.490261923129878	2.26969404484585	0.0232261529894292	0.184796207258511
CDC42SE1	150.388864558862	0.363712438542764	0.186220223743219	1.95313071390297	0.050804108400054	0.276202874429162
MLLT11	13.561184395273	0.00233515859056593	0.479942616185252	0.00486549539844278	0.99611791165774	0.998690325811803
GABPB2	53.4382900538008	0.0390753711106814	0.252136117093255	0.154977285924606	0.876839224144407	0.958870005334232
SEMA6C	5.05468404351074	-0.746049764429566	0.526874300073088	-1.41599194404827	0.15677786313146	0.471080298804016
SCNM1	45.931244362478	0.000640383173604133	0.211665765968925	0.00302544519031079	0.997586047675709	0.999158440376552
LYSMD1	3.20458833753272	0.398207380660085	0.504388480667616	0.789485477806733	0.429828314241878	0.734549517797283
VPS72	18.5377165191217	-0.33800427509001	0.207880481774497	-1.62595483811062	0.103959263022928	0.39227271009126
PIP5K1A	183.066206508149	-0.635276712227095	0.23647183993638	-2.68647933892682	0.0072209413925177	0.0992125894955631
PSMD4	52.210158994483	0.144064789699764	0.155231207169978	0.928065898128416	0.353373387724367	0.675303100282044
ZNF687	8.97221530031168	-0.269166435956998	0.325426565290081	-0.827118817780184	0.408169719348976	0.720375069432666
PI4KB	83.8146071486228	-0.000181462822817641	0.136541546037016	-0.0013289934681745	0.998939616942481	0.999533752321313
RFX5	12.5520784602678	-0.253969455471352	0.266569474900348	-0.952732699669735	0.340725520945997	0.665667756470109
SELENBP1	4.93914641715297	-1.5359698354852	0.547597368032664	-2.80492552585385	0.00503282068531833	0.0818495574612296
PSMB4	20.6678575523547	-0.0904587998522879	0.300175450457684	-0.301353091048463	0.763145260510192	0.912723264201661
POGZ	346.407534294681	-0.0105673982424073	0.140342076107288	-0.0752974342087461	0.939978062893829	0.981787868053631
CGN	3.66737108277861	0.268369646366808	0.571662960913037	0.469454319618992	0.638744929247057	0.857151198593431
TUFT1	6.29132897053975	-0.162372553321049	0.331967179562078	-0.489122308823561	0.624755108318229	0.851356052114689
SNX27	231.197824755561	0.402913520742505	0.133000975448102	3.02940274975445	0.0024503777987717	0.0559595328072432
CELF3	4.10916169834337	-0.794399700369812	0.517772366487847	-1.53426438293411	0.124964624230787	0.427767707453539
MRPL9	9.49313930493673	-0.127774765378009	0.337144178481064	-0.378991462802865	0.704694203486342	0.888925679828935
TDRKH	7.77975493387353	-0.362581220407179	0.354517248762461	-1.02274634498848	0.306427792698529	0.635042870140765
THEM4	33.3648891218683	-0.026301521959335	0.193294452703626	-0.136069719495068	0.891766165194578	0.964050647579908
S100A10	3.85780543824667	1.12489405076701	0.81061086388685	1.38771154061912	0.165224900410764	0.484501872920749
S100A11	61.4398424546708	0.900894530533511	0.561129342684885	1.60550244302485	0.108383275976658	0.399251238514035
FLG-AS1	50.3840210254464	0.108600688929317	0.341337804803833	0.318161912922976	0.750362121857859	0.908191079333632
S100A9	26.1373927169613	-0.0353096336579595	1.39069800027403	-0.0253898644069396	0.979743995534928	0.993146278953788
S100A8	38.280253963303	-1.35099782255699	1.26112724809792	-1.07126209872525	0.284051596566261	0.614315843966542
S100A6	28.6206161539216	1.22861778632969	0.641274807223349	1.91589903811982	0.0553779479592267	0.28652256963166
S100A4	17.4511157660777	3.36222874024762	0.786794476755835	4.27332529596673	1.9257918412106e-05	0.00428800209820142
S100A13	12.26642127467	0.136254696004673	0.311663512613714	0.437185267091409	0.661976993491103	0.867866798722728
S100A1	6.08450367299153	0.803441508106294	0.75414016732429	1.06537424064936	0.286706608827352	0.617324340764355
CHTOP	48.4268725948323	0.233994251742894	0.170265794366125	1.37428808066835	0.169352265202624	0.490251513605005
SNAPIN	11.761950867749	0.701141003538264	0.331602575896965	2.11440155928138	0.0344809846014988	0.22542167005669
ILF2	23.128332920539	-0.132244432673424	0.29650034519743	-0.446017803403793	0.65558438573819	0.86480250779421
INTS3	73.79964992937	0.490666263208186	0.174912212324584	2.80521443692941	0.00502831148955444	0.0818495574612296
SLC27A3	5.86859377537165	-0.339952104357883	0.353306353384772	-0.962202069396851	0.335948109839026	0.662221679120228
GATAD2B	329.125094722765	-0.217676573518691	0.167678319024315	-1.29817960237976	0.194225625619214	0.520080714682885
AL358472.5	4.51860469320556	-0.237211230378848	0.510865950433311	-0.464331651341508	0.642410150540073	0.85937760139996
DENND4B	121.7472434395	-0.0931920233009393	0.174265768611386	-0.534769530720391	0.592809234747072	0.836039923929342
CRTC2	24.9696060385844	0.38128247483088	0.249296026406865	1.52943663132683	0.126156237193842	0.429212158276229
SLC39A1	28.8967082640744	-0.084877811816226	0.340591067640874	-0.249207392325752	0.803200361536336	0.930450974833236
CREB3L4	3.24305630488909	0.081695518625618	0.543788010889104	0.150234129825783	0.880579899750736	0.959981945066737
JTB	44.1536537147956	0.315240986266463	0.247645283552848	1.27295372536012	0.203034462967117	0.532227285973878
RAB13	7.53668744877206	-0.152980515949534	0.525562806231075	-0.291079418360273	0.770990580496313	0.916148829013866
RPS27	32.4877749140438	-1.04170608518196	0.815624183974118	-1.27718881520441	0.201535594773855	0.530594755776549
NUP210L	14.460025795653	-0.741215306032557	0.507861936003272	-1.45948190538891	0.144432517328962	0.455454345048379
TPM3	137.679078158184	-0.496941796005012	0.233375513837274	-2.129365621243	0.033224022478421	0.221144316422835
C1orf43	75.0396143294354	-0.140999383449237	0.135822320870671	-1.0381164343635	0.299215851128649	0.629440379381566
UBAP2L	85.0553340480256	-0.251869417808443	0.105109285485057	-2.39626229639102	0.016563232807264	0.15528415351999
HAX1	16.5185212143546	0.174252275337386	0.413634793054774	0.421270836649158	0.673557323281968	0.873518752189488
ATP8B2	15.4849710355002	-0.0878481604077946	0.278293925940628	-0.315666826398993	0.75225540884041	0.909168005872984
IL6R	172.891688319118	-0.2117920986486	0.2024527920519	-1.04613078684687	0.295500652801047	0.626635207851633
SHE	4.59518546214632	-0.489750826182891	0.54042207597422	-0.906237638978786	0.364810084858369	0.686245433574427
TDRD10	11.3334515858379	0.0524168457075395	0.464803620952012	0.112772025312925	0.910211297398893	0.970979697649321
UBE2Q1	30.5544872050741	0.143648343553517	0.238067836094532	0.603392486402393	0.546247619443342	0.808320485339292
ADAR	159.018903175271	-0.283272944217371	0.106303622318762	-2.66475344902122	0.00770447853801903	0.102597633723963
KCNN3	14.146265818022	-0.207972131949612	0.401877895569819	-0.517500798730744	0.604806611506817	0.842897226361167
PMVK	26.1882988855875	0.425925711236838	0.306620029799818	1.38909943852954	0.164802514487233	0.483978611951826
PBXIP1	18.8539125146338	0.726266380013085	0.284571235558321	2.55214262463376	0.0107062681861407	0.122945149495486
PYGO2	19.4520100788149	0.424192871962629	0.284324230540091	1.49193359692507	0.135716554028578	0.444011310403349
SHC1	2.53142319239955	-0.906082677378558	0.528635821472514	-1.71400166347915	0.0865284203593761	0.360023856186126
CKS1B	4.74165863330289	1.50712914034185	0.614826565439978	2.45130777532902	0.0142338189132847	0.143580447812155
FLAD1	25.6759772067955	0.0699340936541165	0.218372919197288	0.320250761455155	0.748778245689435	0.908039962550361
ZBTB7B	28.1029699361156	-0.167178049788186	0.246606558974862	-0.677914044472868	0.497826194585136	0.781177988621986
ADAM15	26.8927561580907	-0.200107299489064	0.251352265021401	-0.796122921239742	0.425960592717423	0.733105745149858
EFNA1	9.81029064651039	0.208283783077266	0.549233024628578	0.379226619189768	0.70451958603621	0.888922868388244
SLC50A1	12.4544687934719	-0.176766848656554	0.323984310189499	-0.545603114401321	0.585338783076316	0.831982257918106
DPM3	11.3276413882461	-0.112577407765903	0.435567273618392	-0.25846158466105	0.796050692911536	0.927725026275675
KRTCAP2	4.95324700994422	-0.431232926815832	0.994188850781227	-0.433753533322137	0.66446742764933	0.869328907729999
TRIM46	4.68816745893278	-0.131874902616754	0.533816480385274	-0.247041647199755	0.804875992931512	0.930941213360164
THBS3	6.58782654585735	-0.190790379819211	0.346134043482871	-0.551203741473793	0.581494015540625	0.830447169336031
MTX1	7.70665668874392	0.210587849460274	0.344016514685604	0.612144593269686	0.540442095943915	0.805137038685144
GBA	23.3526814627536	0.160106789023365	0.239340173671142	0.668950751424436	0.503526894206269	0.784408269828672
FAM189B	13.2299966627821	0.0145436245830302	0.267177392634182	0.0544343383234646	0.956589121374172	0.986226057927709
SCAMP3	41.9809993714789	-0.0816945848452377	0.205060548840174	-0.398392500689691	0.690340884995857	0.881976736292222
CLK2	36.627762533047	-0.283219909158792	0.176760575081865	-1.60227985809404	0.109093737652505	0.400724959193734
HCN3	3.763965364842	0.76166539141814	0.484256083141025	1.57285663089198	0.115752019192537	0.411698689827157
FDPS	56.3777427710684	0.43217480254004	0.171701835080676	2.51700747599452	0.0118356317781005	0.1306965822845
RUSC1-AS1	2.73610438056874	-0.313199581503049	0.564530284729984	-0.55479677525689	0.579033673105249	0.828915439063647
RUSC1	17.5247938194533	0.0104660956770347	0.303731181033059	0.0344584169509272	0.972511601106728	0.991330639243805
ASH1L	811.166016769116	-0.270497910742445	0.143871820847556	-1.88013128039201	0.0600901883020428	0.299011939672966
ASH1L-AS1	2.90915109572577	-0.550693075816181	0.569980504985772	-0.966161247620087	0.333963500773449	0.660170966957051
MSTO1	11.1001325820232	-0.864133413577371	0.40079817411371	-2.15603131298749	0.0310812201687218	0.213804238713939
YY1AP1	134.22420594322	-0.287411215671425	0.112016347968136	-2.56579705449048	0.0102939036690979	0.120151153025766
DAP3	172.084156831611	-0.30202758533863	0.105135177280465	-2.87275480149638	0.00406909798138635	0.072997882151861
GON4L	155.82839722658	-0.525015147794993	0.110608468129377	-4.74660897736051	2.06855295983253e-06	0.00111633907400529
SYT11	98.1822173905892	-0.188332164202519	0.287851632947247	-0.654268180709031	0.512939042049602	0.789323960949522
RIT1	25.5535767527266	-0.605463473605159	0.203004242059304	-2.9825163625314	0.00285889366102889	0.061326657563278
KHDC4	66.5782799181566	-0.389455080364068	0.169831177452967	-2.29318954390411	0.0218370948686482	0.178910739214146
ARHGEF2	145.19540021862	-0.047152007435196	0.157116125083037	-0.300109281655691	0.764093799604793	0.913215098773757
SSR2	29.4457448608633	0.00856285868273362	0.30913790814929	0.0276991545100267	0.977902098049306	0.992887766678849
UBQLN4	29.3775832058197	0.34152853942375	0.282876709749857	1.20734061042267	0.227300997088505	0.557255875151436
LAMTOR2	18.6921072585154	0.206645843784661	0.324813433453463	0.636198575864219	0.524647001282303	0.79742354097414
LMNA	18.1724588191852	0.305263636432901	0.349572868528892	0.873247508359397	0.382528184910904	0.699668911299348
SEMA4A	7.57153800665606	-1.03854135308725	0.457347929362212	-2.27079054350488	0.0231596606886486	0.184396710482863
SLC25A44	17.9010750587689	-0.612635308429047	0.221568312578703	-2.76499514438209	0.00569236431252536	0.0871467017754767
PAQR6	7.70465151048205	-0.498872545709759	0.662828827137647	-0.752641595061707	0.451665315261936	0.748294620678518
SMG5	69.2259580542557	0.191374965524338	0.172503692400053	1.10939634312593	0.267259239239779	0.599290041213267
TMEM79	16.4740381271745	1.42536040739485	0.542174870577452	2.62896804102475	0.00856444092861289	0.108782894713791
GLMP	13.7637898197277	-0.108355382932808	0.243971507307734	-0.44413130093972	0.656947657361832	0.865093449305575
CCT3	110.835232551651	0.96152221983265	0.414713636910066	2.31852086417202	0.0204210303822172	0.172253382182257
C1orf61	20.2063100581902	0.0401279967684929	0.337287772915952	0.118972580658868	0.905297078929988	0.969074705925684
MEF2D	75.4343281456456	-0.136133345611645	0.253772041199074	-0.536439494943627	0.591654841740501	0.835268314629222
IQGAP3	2.88237886533469	1.53753210150125	0.999047042630037	1.53899870165636	0.123804613210568	0.425738280404546
NAXE	7.62979050941259	-0.178678986436408	0.444056505130479	-0.402378941355462	0.687405165702622	0.880765136151595
GPATCH4	20.446993457396	-0.401004926959919	0.31251669200662	-1.28314722770528	0.199440500404358	0.526819367868525
HAPLN2	53.9325514299104	-0.0337069802479509	0.533772552256372	-0.0631485828663618	0.949648187934889	0.984809166844726
BCAN	12.7633618271684	0.125923575683936	0.376662636097691	0.334313955290423	0.738142660876662	0.904277851667463
NES	2.61284079338669	-0.451410717037446	0.601768771091456	-0.75013981901836	0.453170499688828	0.749111309513288
ISG20L2	21.653779303871	-0.389929706795971	0.258359200951717	-1.50925419090781	0.131233836407588	0.436844531457245
RRNAD1	27.3707401164672	0.268351436921959	0.182792604535763	1.46806506534271	0.142086549856049	0.452435846765602
MRPL24	13.6019308701369	-0.338246542254363	0.367561179896264	-0.920245555718983	0.357444453032358	0.67928608599263
HDGF	35.1892403944231	0.0952665954953702	0.222425865960067	0.428307180390943	0.668427491917606	0.870822135328132
PRCC	44.3962595826368	-0.233623222315532	0.143327178568322	-1.62999945055199	0.103101613105881	0.390656037046082
ARHGEF11	212.025501393207	0.18824603353757	0.151597285985042	1.24175068382256	0.214328563407434	0.54439670836302
ETV3	21.9882427790693	0.069567025844459	0.197593495733551	0.352071436289928	0.724784689214427	0.89816614303462
CD1D	5.00459516575662	-1.301749635264	0.463535050502246	-2.80830895927619	0.00498024214631176	0.0815458389757599
MNDA	78.5033412670733	-0.840882638007449	0.351263567275876	-2.39387945789162	0.0166712267583892	0.155759208304801
IFI16	698.792684476553	-0.357975055780552	0.226217087943392	-1.58244038518492	0.113549071459869	0.408327424202088
AIM2	4.68063015462678	0.0447843186160859	0.62395474450021	0.0717749468384256	0.942781010911743	0.982223029396181
CADM3	15.1069896079676	-0.470070426895422	0.395575836701566	-1.18831936453706	0.234707611358698	0.565067251324861
DUSP23	9.83684410052922	0.000365296993585592	0.427310505733928	0.000854874824474945	0.999317908659212	0.999780127858407
SLAMF8	17.7774377956434	0.351875039475222	0.565996766950088	0.621690900058182	0.53414513644142	0.802230794778368
TAGLN2	11.6509777455157	0.0924143606090942	0.409327177392731	0.225771377306879	0.821379239916643	0.938604005402105
KCNJ10	23.7001404412036	0.628024970156956	0.394658715111417	1.59131154617897	0.111539479617375	0.40508977234029
KCNJ9	5.67334556427251	0.661305594793631	0.657437006881973	1.00588434765789	0.314471206451195	0.641526345577681
IGSF8	28.0058795198648	-0.394666563561065	0.423787567042571	-0.931283959827494	0.351706696974613	0.673939143823382
ATP1A2	24.0725686798553	-0.559538506652196	0.299021467869757	-1.87123189060095	0.0613129463028564	0.301627693487397
PEA15	73.4073816932663	0.287996300120035	0.293357677823284	0.981724092776334	0.326235792719478	0.653377795974288
DCAF8	32.6999284132258	-0.229101814202989	0.22180064506522	-1.03291770921415	0.30164241050065	0.631358854781087
AL139011.2	12.9491412501922	0.59873438007751	0.404364833169485	1.48067866185227	0.138692222706708	0.447652727350729
COPA	260.484482417132	-0.0284031281987989	0.204361161468129	-0.138984961696005	0.889462032534377	0.963400174535353
NCSTN	37.2373985975689	-0.0570074202780932	0.265937353845114	-0.214364095354936	0.83026313861207	0.941210064717084
AL138930.1	2.59430789123733	-0.535723421787654	0.633418248127645	-0.845765690160061	0.397683469038338	0.713004784453461
CD84	175.738768066756	-0.252365501173935	0.231579354622869	-1.08975820225822	0.27581967037645	0.606562909102371
AL121985.1	2.84360681952065	-0.557888973938833	0.767885100709414	-0.726526629340021	0.467515988801637	0.760328634419504
CD48	6.18641472856054	-0.195203537946285	0.976720313981372	-0.199856125803899	0.841593104646795	0.944793066599779
CD244	4.01075057938391	-0.767894109653814	0.770402386139044	-0.996744199485414	0.318888689624213	0.646020730613388
F11R	15.4566597248976	0.414675609307661	0.30488441487639	1.36010759840179	0.173795876916274	0.496311462163205
AL591806.3	4.93100387834676	-0.65681225980815	0.461902277132082	-1.42197233554736	0.155034282147625	0.468512238914592
USF1	27.4528339850687	-0.242952868529825	0.291126967148888	-0.834525468077212	0.40398494196723	0.717568469549658
ARHGAP30	93.3821298745375	-0.419010474143333	0.186296581432233	-2.24915814837833	0.0245024361027434	0.189904986097324
PFDN2	41.1357880131758	-0.0383411466400226	0.248423519360082	-0.154337828957525	0.877343371439698	0.958889413299731
NIT1	24.5372531602067	0.0940355762051567	0.243407272902483	0.386330182676302	0.699252149816113	0.886597451306883
DEDD	16.8580873406331	-0.36652757835532	0.264148854586561	-1.3875796619637	0.165265078054432	0.484501872920749
UFC1	20.6847929431377	-0.0152846127621353	0.303481906636966	-0.0503641648080825	0.959832192468639	0.98681464155413
USP21	8.44713372336911	1.35321769899373	0.42340021644097	3.19607228916566	0.00139312203316	0.0418281281408478
PPOX	11.2679060592543	0.330516697911635	0.306472961163267	1.07845304413514	0.280831625946528	0.611096982597118
B4GALT3	12.6028510145209	-0.15526266643098	0.258491583883306	-0.600648826157033	0.548073910010123	0.809743666622213
ADAMTS4	16.0328035697879	-1.12956284838727	0.531154782776828	-2.12661710863643	0.0334519098009402	0.221903659852063
NDUFS2	71.7266354494861	0.28015575878267	0.184793597509844	1.51604688992402	0.129507496242117	0.433821460310154
FCER1G	61.6001873194017	0.145756137857602	0.431599864311936	0.337711268955029	0.735580781799689	0.903145505861279
TOMM40L	15.0945072696219	-0.671982981288444	0.239546051616614	-2.80523505502789	0.0050279898311118	0.0818495574612296
MPZ	6.62085186948925	-0.230449803744469	0.356196122798137	-0.646974486791562	0.517648455827574	0.792488904922679
SDHC	81.3065384013534	0.0191342525088926	0.136695207863631	0.139977493051411	0.888677773234644	0.963400174535353
AL592295.4	34.7673829696589	-0.663133558040562	0.18542289570461	-3.57633050395768	0.000348451064865324	0.0208533500914066
AL592295.3	6.22023754713605	-0.504242012788123	0.499089559120034	-1.01032370558337	0.31234022733923	0.639678531332785
FCGR2A	267.580157853375	-0.446356697714625	0.381713765419565	-1.16934923010703	0.242262955980835	0.573218699476162
HSPA6	101.580522710452	1.52625587068814	0.94000861615001	1.62366157550685	0.104448055957284	0.39240240613269
FCGR3A	233.090774568953	-0.874815138437365	0.427961994809025	-2.04414211787134	0.0409395093697409	0.247253734091443
FCGR2B	20.6586452375701	-0.240438725820247	0.440238699886485	-0.546155360449329	0.584959148080562	0.831806258390205
DUSP12	37.1170179967001	0.290157445636765	0.198474563554124	1.46193769337923	0.143758284607352	0.454978940793418
ATF6	691.530994599632	-0.452678990138218	0.199099511323273	-2.2736318493681	0.0229881308524411	0.183965797693874
OLFML2B	58.0603822736387	-0.338452136352903	0.27995314362712	-1.20895994225269	0.226678235324108	0.556849257156366
NOS1AP	73.9582827606569	-0.787550409881024	0.406358195436704	-1.93806946365303	0.0526147483701546	0.280902646358431
UHMK1	97.6012936828953	0.316717702395602	0.17033798740607	1.85934862339648	0.0629777390790353	0.30631093716533
UAP1	10.8460854938346	-0.46850856547112	0.302879994939661	-1.54684552726718	0.121900498973741	0.423227575088605
DDR2	6.93007518966848	-1.08719579847571	0.464177667564538	-2.3421975559058	0.0191705644853856	0.166721146969112
HSD17B7	45.3556614442678	0.80585766078933	0.26368955686886	3.05608485356174	0.00224247783334625	0.0536387944307987
RGS4	13.1403710750399	-0.777837977559172	0.526848424566706	-1.47639803269581	0.139837070536805	0.449050495227521
RGS5	12.2894299832544	0.0347705087489122	0.307852088030461	0.112945502404622	0.910073761405888	0.97092917287532
NUF2	7.15642240991953	0.781791442340721	0.699777725596338	1.11719966747226	0.26390896276682	0.595968277111117
PBX1	148.486478282097	0.644982413686174	0.318225820855537	2.02680729034547	0.0426821246072465	0.252441425264968
MGST3	95.8181662223319	0.623657791413702	0.209804802220041	2.9725620425009	0.00295325516383678	0.0621908712596003
ALDH9A1	26.890300745199	0.0811632080535362	0.203721230285355	0.398403288355612	0.6903329343621	0.881976736292222
TMCO1	41.2862886782601	-0.264943681077938	0.177499958797917	-1.49264080325548	0.135531236524587	0.443647291004195
AL451074.2	5.05124209134531	0.963101963597729	0.462848268624747	2.08081574218561	0.0374507746896592	0.235140958096082
UCK2	72.7246197083375	-0.101514433124779	0.237014865122205	-0.428304077351594	0.668429750794766	0.870822135328132
FAM78B	9.29404067049666	-0.033119508383584	0.414638134373915	-0.0798756931356374	0.93633612211442	0.980589365363944
LINC01675	2.39356962040889	0.541108128967255	0.676954601348514	0.799327056628836	0.424100794126517	0.732106957458624
POGK	56.4023342685474	-0.0318043485710359	0.144719922414985	-0.219764826019162	0.826054314704269	0.940008645145528
TADA1	16.9387647896694	0.0421936452758069	0.226785372658069	0.186050999591687	0.852404767565003	0.949341685641494
ILDR2	9.68427463305333	0.658965848800954	0.522140963378329	1.26204587461851	0.206932279622304	0.536012380146902
DUSP27	8.92307803337187	-0.795855789943224	0.496837835193386	-1.60184215767998	0.109190517967252	0.400940974484665
POU2F1	349.980610819693	-0.121856993333613	0.147964359351664	-0.823556387954192	0.410191665010984	0.72181389999806
CD247	27.639909715823	1.32854177015726	0.596869821839491	2.22584845396074	0.0260243340072612	0.194396295336721
CREG1	112.4988580228	-0.20263881386821	0.191487784202767	-1.05823363465126	0.289948940631219	0.620862241563751
RCSD1	495.533480360501	-0.163954129470866	0.30354032536356	-0.540139532612325	0.589100809343809	0.833570353042379
MPZL1	362.94430627561	-0.12874924286234	0.24457778934925	-0.526414288087662	0.59860039043522	0.838971444189545
ADCY10	17.2479846829892	1.27437631215909	0.571332951247057	2.23053179302453	0.025712159213522	0.193565018913928
MPC2	40.1847479760432	-0.21755893724221	0.369160013325921	-0.589335056313733	0.555636532733195	0.813862120742315
DCAF6	507.401749024688	-0.180214249844344	0.285152714313883	-0.631992054776558	0.52739206896992	0.79808573774008
GPR161	25.3305779493583	1.1186992448936	0.339575960783851	3.29440058804893	0.000986318259398578	0.0350559736280607
TIPRL	46.7282546515195	0.0310677101119745	0.154722491933784	0.200796340103354	0.840857824822843	0.944793066599779
SFT2D2	142.363174941083	0.102250360335397	0.163187368988628	0.626582565606061	0.530932899514481	0.800284224146217
TBX19	45.62065799523	0.344027977957065	0.318759980085395	1.07926966824663	0.280467530283326	0.610839884352682
LINC00970	8.01455271119584	-0.755796975399537	0.587226797598211	-1.28706145307194	0.19807286956658	0.524651655235899
ATP1B1	192.765348905432	0.191028592903699	0.381716358156516	0.50044644098111	0.616760759765004	0.848585227624896
NME7	79.9977037162767	0.221098517998705	0.196089628518689	1.12753805323076	0.259515061009707	0.592032173986435
BLZF1	60.9696770017049	0.264604180857571	0.178014344672731	1.48642055416394	0.137167916432511	0.445965089693934
CCDC181	3.33546273795656	0.431164673681208	0.540041644808072	0.798391527443113	0.424643318435255	0.732625852829102
SLC19A2	19.3618903826349	-0.256275332665741	0.269475686185564	-0.951014677032001	0.34159692533968	0.666081010504584
C1orf112	53.747731827016	-0.308642110171417	0.229305535221895	-1.34598630544504	0.178306933129153	0.502158936182622
SELL	28.1359877241983	0.403309292826578	0.574602534358412	0.70189264528202	0.482746115906605	0.772507440736317
METTL18	3.25190524409808	0.0180982863737477	0.532388359648701	0.0339945193123493	0.972881521131946	0.991545443690011
SCYL3	38.1552657142246	-0.108774921249387	0.198864977649754	-0.546978771903038	0.584393316276467	0.831708237050858
KIFAP3	81.7834969524173	0.0306727943947101	0.179789456479712	0.170603966413188	0.864535178906464	0.95428498533373
GORAB	19.5453970048758	-0.0190678838926578	0.22878677095315	-0.0833434722349503	0.933578434665531	0.979667154748319
PRRX1	3.78937401958183	1.30993646127641	0.68382429610261	1.91560386014691	0.0554155378563978	0.28652256963166
FMO4	21.344350898351	0.14525854949304	0.274234637760668	0.5296870981696	0.596328894705236	0.83795970252733
PRRC2C	481.336027133718	-0.011490912473928	0.135626730633573	-0.0847245408058491	0.932480385370262	0.979502056090527
MYOCOS	16.3685473358774	2.44115884716839	0.671557466872788	3.63507066422183	0.000277904450871678	0.0186183685426906
VAMP4	32.9611397224226	0.473030006465184	0.172703139657753	2.73897745809712	0.00616305989514152	0.0907455781215914
METTL13	14.3476524919514	0.376428164642868	0.262514205709637	1.43393445556706	0.151590968131778	0.464707253850721
DNM3	595.872063367637	0.457601294676204	0.272830442597226	1.67723693265326	0.0934961596427421	0.373211654221104
PIGC	38.6758006200039	-0.10014930752498	0.206365124205932	-0.485301515507248	0.627462480623054	0.852668330438931
SUCO	128.356928554147	-0.0954464550880225	0.122909691355698	-0.776557601237501	0.437419824425068	0.739088668856149
AL645568.1	84.128809204151	-0.150331265616347	0.250131744229377	-0.601008344940374	0.547834428173888	0.809682139175086
PRDX6	42.6396838030906	0.551186817640144	0.275392592269324	2.00145840197874	0.0453430123348262	0.259855620651629
SLC9C2	2.53765888367329	0.233346340143662	0.684569041973738	0.340866042482555	0.733204429663976	0.901920951040099
KLHL20	108.684434587023	-0.0716383726200616	0.128626779811099	-0.55694757130101	0.577563250855391	0.828506412240784
CENPL	5.22211207890414	-0.205043220460318	0.432981678883754	-0.473560962184193	0.635813018995063	0.856023912555954
DARS2	15.1215200226907	0.519875709057319	0.229299585004358	2.26723353663042	0.0233759631516637	0.185500764192526
ZBTB37	87.781740838551	0.390441729971896	0.193583512435418	2.01691623971412	0.0437042550393524	0.255394104805416
RC3H1	316.303393721016	0.0705835319218627	0.111121292340008	0.635193583835326	0.525302167360714	0.79767326406665
RABGAP1L	942.58577775288	0.0469563092931323	0.0965076185118773	0.486555465953741	0.626573389658763	0.852223112901844
CACYBP	68.9694766954895	1.64656231453143	0.60197459348813	2.735268784336	0.00623293577283771	0.0914465896671858
MRPS14	20.5843808631488	0.210118699791482	0.224405894390839	0.936333247225343	0.349101635219344	0.671920155944029
KIAA0040	19.1050541706346	-0.510408095415168	0.32501088893246	-1.57043383097615	0.116314217012803	0.412641459073682
TNR	38.0052410153654	-0.345040437388453	0.406663338878616	-0.848467035017	0.396177923615461	0.711907185077343
AL513329.1	10.3242059183846	0.12413403220953	0.425048880031786	0.292046486983444	0.770251081006704	0.915988974043552
COP1	691.926725866147	0.232302515850094	0.0954041135434153	2.43493186218203	0.0148945941625516	0.147398072036075
AL359265.3	10.5741074288899	-0.529520949141604	0.370387517695017	-1.42964037351178	0.152820261691165	0.466016046178684
PAPPA2	9.76560728707013	0.402031377585002	0.409843067039752	0.980939803346747	0.326622427517405	0.653547003441393
ASTN1	55.6394498898668	-0.938093182987557	0.406963257958909	-2.30510534954061	0.0211606739685415	0.176489119913715
BRINP2	34.8283485027203	-1.21649369404024	0.459329924665417	-2.64840940839279	0.00808715207628668	0.106249802124877
SEC16B	16.6678161797762	0.543243141839036	0.372487092236832	1.45842138737424	0.144724429072325	0.455491014126331
RASAL2	912.550384887169	0.455872929279472	0.22886096763804	1.99192083291577	0.0463797447840492	0.262961941783849
RALGPS2	230.563320931471	-0.442863818112089	0.285606856179903	-1.55060639662351	0.120996038286446	0.42106995066408
ANGPTL1	6.2767889713615	0.271432052823063	0.66806861598765	0.40629367452292	0.68452683255358	0.879458699337612
FAM20B	55.025443115523	0.0322383904896145	0.142609431040674	0.226060718806316	0.821154195618578	0.938559347464399
TOR3A	19.6774413256439	-0.682896736177711	0.24343549148439	-2.80524722181483	0.0050278000284593	0.0818495574612296
ABL2	269.120202331906	-0.627965668625757	0.206100749096788	-3.04688688118671	0.00231224707799524	0.0544905290058822
SOAT1	254.234546599007	-0.141451511375925	0.118348005124924	-1.19521669356923	0.232002377932727	0.563301475990926
AL359853.2	2.44271691321514	1.22113653857323	0.684766110924724	1.7832899717017	0.0745391129965348	0.333542076816311
TOR1AIP2	93.5964205821319	0.216850170379422	0.136016311592961	1.59429533002161	0.110869903172121	0.404111989390728
TOR1AIP1	63.5663991798659	-0.0285910684550042	0.186058569676637	-0.153667033476042	0.877872279463427	0.958889413299731
CEP350	518.779284245916	0.183367638957335	0.164628310039303	1.11382810716795	0.265352936402149	0.596896272480305
QSOX1	66.887441372367	-0.277567970085265	0.138318731597151	-2.00672726593296	0.0447787111397917	0.257890629656746
ACBD6	298.053920343266	0.2146795076191	0.142338923681399	1.50822770094583	0.131496259888948	0.437002825061143
XPR1	303.969871126684	0.370244686620428	0.144173891685511	2.56804253732741	0.010227460495403	0.119880848914902
KIAA1614	4.81787205782488	-0.0300570299496896	0.510786462893068	-0.0588446095056007	0.95307587675073	0.985146925416786
AL162431.2	20.8046374336282	0.328661349385816	0.309828077017614	1.06078620294678	0.288787073771124	0.619513330117396
STX6	174.025194934049	0.146266738046082	0.178937894298358	0.817416224884145	0.413690606688496	0.723683345232031
MR1	76.4567040718024	-0.347865456372555	0.23483848665703	-1.48129661932541	0.138527548978418	0.447502799036105
IER5	64.3626507298068	1.58775580039446	0.644717643332119	2.46271498355218	0.0137889479669605	0.141448821929369
CACNA1E	37.7251284573129	-0.363351355954576	0.381156296960452	-0.953287034353462	0.340444658967354	0.665667745058866
LINC01344	4.08991186117085	0.666398384388438	0.82983989479249	0.80304452529976	0.421948999772802	0.730725129310305
GLUL	261.723724767437	-0.690741446757173	0.340415026312889	-2.02911561877496	0.0424465154247893	0.251833142292948
RNASEL	16.2955946899189	0.141809601123667	0.223539184873948	0.634383637050623	0.525830485632022	0.79767773745904
RGS16	64.369166159256	0.329908420842854	0.681044896038261	0.484415084470906	0.628091315160821	0.852924377659787
NPL	428.165724593679	-0.340157105336765	0.245057083005111	-1.38807293862088	0.165114835964763	0.484463852334535
DHX9	178.058455578344	-0.0405269576399006	0.105620638953223	-0.383703015258686	0.701198577528046	0.887177042061682
LAMC1	8.34843129951502	-0.246975626857299	0.483242157410282	-0.51108046570451	0.60929471373696	0.844819265422404
NMNAT2	23.0683670024714	-0.320728310573267	0.477147194179383	-0.67217897220347	0.50146976600217	0.783353751928246
SMG7	171.753473249107	0.00715846897673692	0.148319464297133	0.0482638540441066	0.961505961259666	0.987931715488097
NCF2	41.6005334956609	-0.733181503583432	0.336206433905748	-2.18074798589063	0.0292020616693396	0.206901457995073
ARPC5	122.418786767772	0.0101918855669602	0.22719249319228	0.044860133465477	0.964218793719537	0.988974173940354
RGL1	303.806399776253	-0.492410991508946	0.320567927750002	-1.53605819198781	0.124524108859049	0.426951886828546
COLGALT2	94.8436231307121	0.963189035202021	0.329255341400145	2.92535583813492	0.00344062549670051	0.0669595252513398
TSEN15	103.919627047924	0.0625748834905835	0.187921648319449	0.332983900738313	0.739146435719788	0.904435087480194
C1orf21	19.1067314972442	-0.166570080053641	0.354801543773796	-0.46947394388971	0.638730905144452	0.857151198593431
EDEM3	178.003861527517	0.42081677397302	0.146811083164245	2.86638287044195	0.00415191769206156	0.073870958608113
FAM129A	458.697684225929	-0.626642563920955	0.479085856662504	-1.30799637519335	0.190874538751783	0.516585193184847
RNF2	87.067376804809	0.0414605001195947	0.124990111630148	0.331710241545174	0.740108066517093	0.9045141809813
TRMT1L	66.527582364914	0.414164288660873	0.17393216889463	2.38118279840331	0.0172571460074008	0.15809544146534
SWT1	67.0184108061751	0.245012213881104	0.194147802972018	1.26198808397753	0.206953074195761	0.536012380146902
IVNS1ABP	115.250358469193	0.615032056816149	0.153738047121934	4.00051950919053	6.32035759856e-05	0.00869968494543608
TPR	133.680502162889	0.119828330879201	0.151252663297197	0.792239477091058	0.428221054122158	0.73354377170646
ODR4	103.502717082875	-0.150749732438523	0.146420367673902	-1.02956805008346	0.303212819865379	0.633182130296624
AL596220.1	40.5543440863423	0.212723906086482	0.239530356958183	0.888087459092371	0.37449370798667	0.693534364557551
PLA2G4A	356.610130582382	-0.027939648769988	0.19799275247534	-0.141114502529419	0.887779486936071	0.963162806950577
ERVMER61-1	45.8454056924155	-0.346439353368644	0.680741807240663	-0.50891446607769	0.610812179635245	0.845520864130301
BRINP3	29.0053365564038	-0.360115292081854	0.466799213792088	-0.771456509441015	0.440436391173364	0.740577326925577
RGS18	71.88820326926	-0.132236766217817	0.250363727280836	-0.528178612988477	0.597375371985227	0.838263253681958
AL390957.1	18.0660635680921	-0.344960653091224	0.242701935716871	-1.42133457680225	0.15521951606772	0.468816814837693
RGS1	186.377383109463	-0.109601178920781	0.638600697873819	-0.171627089174332	0.86373070936705	0.953883783408206
AL136454.1	12.1336098685085	-0.556617457326777	0.562185678869617	-0.990095404859768	0.322127489169567	0.649531537290773
RGS2	22.4375077457177	0.311035755824718	0.642195410123115	0.484331950870047	0.628150304029369	0.852924377659787
UCHL5	67.4406863495267	0.258316773628184	0.135926563342438	1.90041421835561	0.0573787824686445	0.291730068958276
TROVE2	82.2392413285516	0.486342418562713	0.156138670317143	3.11481081256087	0.00184062923395148	0.0483836236653807
GLRX2	14.4703212262055	0.616053636963782	0.305613389418817	2.01579400083003	0.0438215211491993	0.255540184921918
CDC73	253.418865267943	-0.0434728850171332	0.103513498344449	-0.419973102179137	0.674505103347361	0.873924505372445
B3GALT2	5.91965740076076	-0.174014865076148	0.438730971111874	-0.396632279310354	0.691638645478712	0.882425534377571
LINC01031	2.96824764270118	-0.463673975725063	0.677582605115429	-0.684306197096182	0.493781834569745	0.779338292708141
KCNT2	16.2273794886106	-0.259801000223575	0.487326161344891	-0.533115233351301	0.59395381468179	0.836641055735136
ASPM	8.84776557719617	0.494925292451328	1.11915037495568	0.442233057797017	0.658320566711866	0.865639387780678
ZBTB41	54.135331535687	0.275028791039632	0.161380151435557	1.70422935282384	0.0883382474751389	0.363451705590939
CRB1	27.2819008628699	0.409695023888601	0.293532031859844	1.39574213176238	0.162792162066087	0.480943634310755
DENND1B	110.287926811381	0.631839704821302	0.19609142765761	3.22216892583668	0.00127224102403828	0.0400036221994102
NEK7	335.223503470064	0.443456687004871	0.179142423267829	2.47544204725799	0.0133071356325915	0.138737211924918
PTPRC	1233.21396902931	-0.109094387423291	0.161978908417345	-0.67350983217028	0.500622995743991	0.783165300080463
AL157402.2	8.65099909058877	0.381256123162049	0.744237339127453	0.512277607045402	0.608456735053295	0.844112463390319
MIR181A1HG	353.608607219002	-0.543492955053275	0.290110388604579	-1.87340052752836	0.0610130972322462	0.30117987332544
LINC00862	99.903563471718	1.62335483331957	0.424061831280685	3.82810881237996	0.000129131668808884	0.0120603171985987
AC104461.1	7.70158949511959	0.833086534019176	0.590794542520924	1.41011210168664	0.158506584472112	0.473175906051311
ZNF281	40.81646897098	0.846899268165471	0.338793899627743	2.49974769054584	0.0124281785535364	0.13421900961419
KIF14	4.39968130542893	1.50947078938321	0.961819873884754	1.56939030931698	0.116557020699313	0.412904487359811
DDX59	31.5773193637949	-0.44159819486576	0.273777352510856	-1.61298292505129	0.106748217486304	0.39627651949118
AL445483.1	2.65812933197594	-0.772932552543878	0.498292686648073	-1.55116174339876	0.120862927640735	0.420879849909929
CAMSAP2	290.686554788265	0.284721231734858	0.135317199083401	2.10410231414393	0.035369523039549	0.228187021916113
KIF21B	33.8868273102479	-0.733325038413277	0.325285446068679	-2.25440469985997	0.0241707198961148	0.188741036589517
AL358473.1	3.31870035555923	-0.0608376577549025	0.571944776863442	-0.106369810890725	0.91528894457989	0.971934996608565
TMEM9	16.0811078353917	0.00210162928640067	0.293748377790333	0.00715452218735567	0.99429156590661	0.99828652984236
PHLDA3	20.8086952887443	0.399770926449874	0.498045941656198	0.802678815372893	0.422160400536109	0.730809591173929
CSRP1	71.48207942036	0.419357311267729	0.391114093824463	1.07221222116312	0.283624722415369	0.613831035175971
AC096677.1	19.7281233561045	0.416687411756059	0.351536371277889	1.18533228934843	0.235886091671994	0.56673299174955
NAV1	164.268938822178	0.285245905563311	0.233643629093519	1.22085890666053	0.222139445706697	0.553291665892928
IPO9-AS1	23.644016865411	0.734752482528042	0.342534967939855	2.14504372195091	0.0319493514087782	0.216150638820514
IPO9	137.215626549901	-0.120302075232813	0.12610456434653	-0.95398668443299	0.34009038258863	0.665457286478992
SHISA4	9.18001322082317	-0.0793626243692731	0.446502371348011	-0.177742895585691	0.858924895785283	0.95205939062757
LMOD1	2.57613221304989	-1.17664454186727	0.89719187460219	-1.31147480842823	0.18969739927836	0.515194317932494
TIMM17A	23.020611738318	-0.57475152459584	0.301908263821192	-1.90372902457629	0.056945484316157	0.290496656139323
RNPEP	54.6161960896993	-0.264368065209519	0.165957490355599	-1.59298664159753	0.111163187832078	0.404557504827037
GPR37L1	9.363232736587	0.244649029339761	0.404838950106391	0.604311984495236	0.545636239971177	0.808089691727203
ARL8A	56.3983958722436	0.0259933042341367	0.197768437218094	0.131433026421056	0.895432763959455	0.965513992245414
PTPN7	25.995856220966	0.0591670497549154	0.443246893943684	0.133485537210403	0.893809401544133	0.964710391857751
UBE2T	4.69444446133394	0.263602863807757	0.485350614055452	0.543118430623105	0.587048263605475	0.832941576780803
PPP1R12B	334.892185466048	0.315604671085206	0.125287819320701	2.51903714819514	0.011767624076105	0.130322198230271
KDM5B	76.0103355825369	0.294728955878177	0.214611220008604	1.37331569088681	0.169654226726696	0.490684746297785
RABIF	12.6020491615673	-0.0248974503053291	0.284893806947357	-0.0873920376581922	0.930359898193405	0.978914469669655
KLHL12	42.6391505451534	0.0893440761690007	0.180645391946087	0.494582647287593	0.620894753685238	0.850227680704367
ADIPOR1	37.6396633893062	-0.407434969365725	0.21197395733243	-1.92209917903623	0.0545932793663468	0.285030283011027
CYB5R1	20.8198925838397	0.251457764854312	0.200225741221626	1.25587131464769	0.2091626302947	0.538510437199131
TMEM183A	17.0656800451315	-0.318287636278873	0.222588895823256	-1.4299349260064	0.152735696770893	0.465868490090268
PPFIA4	14.267884101628	-0.750969559865313	0.554149157170743	-1.35517585860719	0.175361534310006	0.497989726785418
ADORA1	22.3819120320488	0.67799083271223	0.387047872259804	1.7516976097911	0.0798258181164598	0.344833869358436
MYBPH	8.78543595610812	3.91653754682435	1.40916638528057	2.77932938773909	0.00544712594738476	0.0850484763070286
CHI3L1	56.6013499920107	3.46162163341426	0.875874477589021	3.95218918005569	7.74394800368791e-05	0.0094557352196644
CHIT1	5.43384131851371	-1.84025167484779	0.525064591966111	-3.5048100805216	0.000456933116083866	0.0240223066341174
BTG2	92.0832029183103	-0.577794137192011	0.306638712986952	-1.88428307555738	0.059526695458809	0.297456665327336
PRELP	3.48470047551154	1.3743179252725	0.72400693635945	1.89821099253971	0.0576682933356553	0.292471015955684
ATP2B4	181.80018177987	-0.138657153634251	0.304603185928951	-0.455205854828429	0.648961148789147	0.861648887430211
SNRPE	13.1883675156363	-0.325161453954248	0.369602083545441	-0.879760879146318	0.378988861630634	0.696741575138715
SOX13	5.55450653756813	0.721674715657103	0.454096237023235	1.58925500107189	0.11200283354888	0.406040126794411
PLEKHA6	40.4375764175391	0.146165687209781	0.249168536573261	0.586613740321927	0.557463152401168	0.815196985754885
AL606489.1	4.92687142551301	0.260750186803704	0.541690634539954	0.481363660690116	0.63025805914337	0.854089078447129
PPP1R15B	36.9513826193269	0.245016335369965	0.236332865071989	1.03674254232619	0.299855859704445	0.629731979959479
PIK3C2B	83.3812629479341	-0.0429610999822302	0.235332489989674	-0.182554903422452	0.855147271456664	0.950226393448213
MDM4	273.339763865767	-0.123458451248539	0.113382230737087	-1.08886948550887	0.276211444279654	0.607071777883326
AL512306.3	5.81357320555442	0.936861332257135	0.381936486107456	2.45292441632181	0.0141700109286247	0.143318727769076
LRRN2	8.33134185372757	-0.555029241034361	0.528418629545482	-1.05035895784327	0.293553107858082	0.62486821398555
NFASC	174.628694212945	0.720901479153452	0.287707511639039	2.50567486071724	0.0122217949355631	0.132810373858292
CNTN2	151.90802411633	0.56810985786969	0.398731971905611	1.4247913332723	0.154217528311007	0.467732226613345
TMEM81	2.67842313164341	1.50535438653476	0.704996415655063	2.1352653050527	0.0327393452258659	0.219122002169093
RBBP5	37.866774350647	0.153901563339732	0.174921654331055	0.879831396108679	0.378950653768587	0.696741575138715
DSTYK	73.4145375133803	0.00686102632305326	0.120522760534818	0.0569272251366259	0.954603166951314	0.98525198028697
TMCC2	37.9266386368556	0.825136574955389	0.399418393566252	2.06584520955098	0.0388430977207293	0.239561443010005
NUAK2	14.2688778058833	-0.274412362772494	0.399777374848115	-0.686412938893176	0.492452747540225	0.778636910036189
CDK18	157.938682513096	0.98803624021339	0.314343345303729	3.14317530488427	0.00167125716392794	0.0462605205101151
MFSD4A	12.214433383997	-0.364906203311279	0.54153692458276	-0.673834390134024	0.500416608189605	0.783165300080463
ELK4	100.246868642563	0.212483128329358	0.163501875766935	1.29957608946483	0.193746299110803	0.51984985200012
SLC45A3	9.71293743192957	0.701238701182306	0.522773423724861	1.34138169493362	0.179796557665837	0.504503276430401
NUCKS1	218.874512698017	-0.397460034453857	0.132873641591569	-2.99126320083544	0.00277825919367872	0.0602659347442544
RAB29	59.5064306518632	-0.368971222495495	0.244127241647813	-1.51138897898083	0.130689375631528	0.43587436088254
SLC41A1	16.5473031993676	0.253518129853143	0.299692674703218	0.845927015414037	0.397593460623972	0.713004784453461
RAB7B	2.83957706347727	-1.06806983345117	0.694985428186054	-1.53682334928789	0.124336573953049	0.426695391256374
RHEX	5.49172636715648	1.98686165898843	0.95820249120762	2.07353004946209	0.0381229775442739	0.237347854641182
FAM72A	6.62397967455813	-0.702349019713803	0.476156643054998	-1.4750377422177	0.140202396731744	0.449420682489315
SRGAP2	2387.25213576045	0.187342697672749	0.158597331012246	1.18124748050321	0.237504424308654	0.569356315461895
IKBKE	66.7070845618644	-0.506657450331373	0.420193428585303	-1.20577195135387	0.227905433275805	0.557878233004935
C1orf147	4.63887518585482	0.0982578387568255	0.802966684183518	0.122368512532668	0.902607174430433	0.968248244431713
RASSF5	50.0769690794666	-0.437299578465171	0.249467955771815	-1.75292885658293	0.0796142196333244	0.344570825541384
EIF2D	24.274051702887	0.0315300206883044	0.223317138795163	0.1411894351612	0.88772029198958	0.963162806950577
MAPKAPK2	93.1031728129811	0.0667307009765221	0.147900271804156	0.45118714227168	0.651854675783563	0.86282634754833
IL10	2.77296489992211	-1.58686110215646	0.754984550234655	-2.10184579494143	0.0355667860990761	0.228766656043377
PFKFB2	41.6981835867776	-0.497718971360004	0.256903936191399	-1.93737386331517	0.052699659174808	0.281137622067616
YOD1	19.9884758541881	0.302605584613351	0.256871981431163	1.17804045006148	0.238780480582469	0.570894918651716
CD55	97.2958101360484	-0.379174632866928	0.312169534035251	-1.21464329963766	0.224502166753803	0.55451668953007
CR1	25.4116487183981	-0.740597274911158	0.600797132963117	-1.23269109367841	0.217691035951636	0.548155658630256
CR1L	5.30955044850517	-0.277725322137473	0.623023703864529	-0.445770073297021	0.655763341353798	0.864883347729732
CD46	111.214777839834	0.0572626801901826	0.120304011028702	0.475983133900008	0.634086393797993	0.855754352208137
MIR29B2CHG	271.259808734623	0.224472106829238	0.273563339280351	0.820548935466811	0.411903244473599	0.722704095999338
PLXNA2	44.954613030268	-1.46218790035013	0.306578451275384	-4.7693759762545	1.84797474472303e-06	0.0011111599274968
CAMK1G	4.06035265883404	-0.609550909406839	0.65455221907848	-0.931248709636953	0.351724926655595	0.673939143823382
AL031316.1	4.28796429604284	1.21963299201061	0.668027371732903	1.82572308204498	0.0678919845169928	0.3172048230169
G0S2	4.78826531539292	-0.574795376542881	1.33669650788818	-0.430011878650742	0.667187000359326	0.870534897089232
HSD11B1	5.5911651970282	1.05123114058366	0.625456595833016	1.68074195329825	0.0928130478717859	0.371325694421494
TRAF3IP3	119.357129807162	0.711103051046052	0.260111078604365	2.73384376729165	0.00625997393377619	0.0917043423613203
UTP25	21.3595988382293	-0.21694233148511	0.221967068248149	-0.97736269257104	0.328389625922907	0.655771386854892
SYT14	33.8334822862228	-0.3955812886881	0.313876712622881	-1.26030786222547	0.207558324846364	0.536705681929472
HHAT	31.8743044531891	-0.456466363983638	0.389597862328161	-1.17163467288009	0.241343761169314	0.572576917559476
KCNH1	16.813147239065	-0.337459482219272	0.510411190363987	-0.661152201578146	0.508514711012102	0.787100924088553
RCOR3	177.270976132738	-0.0124843722942677	0.157504475337913	-0.0792636035736984	0.936822955325586	0.980671762070292
TRAF5	22.516722260678	-0.562914961738683	0.233284600047499	-2.4129966642636	0.0158219643739989	0.151583009095592
LINC00467	13.3062080946166	-0.74935384179431	0.423843890539562	-1.76799491161797	0.0770617543227421	0.338805982202722
SLC30A1	23.669538634093	0.213303790513353	0.279291588430421	0.763731524146824	0.445027250656268	0.744264425045037
LPGAT1	239.575139886748	-0.0117308715300785	0.150569622045195	-0.0779099487050405	0.937899685546126	0.981191990078041
INTS7	61.8430360622121	0.503190421058859	0.198505095605394	2.5348992655541	0.011247966578426	0.12643315661763
DTL	5.28066999834751	0.199859500268375	1.04051998618229	0.192076560683536	0.8476822349132	0.947616809131632
PPP2R5A	108.501597273818	0.387601270037444	0.138258988266987	2.80344355832375	0.0050560081008723	0.0821384320335917
AL360091.3	16.9542430229183	0.378321372682578	0.25965148340608	1.45703528329513	0.145106640930597	0.455692257842319
TMEM206	47.3793537412388	-0.01704247283055	0.164579134540325	-0.103551843787186	0.917525005214134	0.972301659010862
NENF	33.796036028024	-0.107864740601791	0.270338715090196	-0.398998495519973	0.689894312818117	0.881707295085934
AC092803.2	2.65760228888511	0.722841909083696	0.647529537098059	1.11630723800362	0.264290644461881	0.595968277111117
ATF3	8.54114056148664	0.533450745287258	0.560782245420971	0.951261830493231	0.341471477995474	0.666081010504584
BATF3	35.657056398177	-0.223599242144333	0.33965889923363	-0.658305266397665	0.51034199461811	0.78823708461826
NSL1	190.714889000478	0.115015146148796	0.149091236456192	0.771441359550275	0.440445367899456	0.740577326925577
TATDN3	73.3752849777096	-0.266066296788144	0.190544427887795	-1.39634782154229	0.162609779623711	0.480727207204884
FLVCR1-DT	8.81799589539879	0.146185552349113	0.327636196612387	0.446182545947631	0.655465389738268	0.864796223947988
FLVCR1	45.0018474967643	-0.198167160807953	0.251261085495704	-0.788690220043411	0.43029308538237	0.734549517797283
ANGEL2	69.8494823820176	-0.0948121097296722	0.152334955436792	-0.622392342307886	0.53368391452039	0.802115162770819
RPS6KC1	357.536025624045	-0.0305400380502759	0.138327236104944	-0.220781090624164	0.825262887779117	0.939788088936327
PROX1	58.7143306132012	0.807242777823695	0.291459882186844	2.76965313979713	0.0056116017374123	0.0866108684058712
SMYD2	44.5443394832118	0.155008879149416	0.200015482249265	0.774984403238544	0.438348875811451	0.739733898793924
PTPN14	89.3665967149143	-0.138791612067524	0.440575533258984	-0.315023421842942	0.752743870535049	0.909168236355942
CENPF	12.5964043194813	1.08105772374615	0.744260584003749	1.4525258316524	0.146355451953788	0.457844607031468
KCNK2	3.09473209363091	0.580458762459536	0.480645690531823	1.20766455185996	0.22717631837232	0.557255875151436
KCTD3	73.5662250277239	0.420465914218423	0.160132430425696	2.62573866580715	0.00864611710470012	0.108806021715617
USH2A	3.99699870244496	0.128671916571149	0.476743933563493	0.269897333793786	0.787239238410717	0.924928405875688
ESRRG	103.210477147539	-0.818548315462332	0.568442269269829	-1.43998495487284	0.149871655681092	0.46234856126068
GPATCH2	165.805038971022	-0.623637794291246	0.199120059917473	-3.13196869541783	0.00173638388414444	0.0469474792675552
RRP15	54.3683095384951	-0.172990455837822	0.258841498699634	-0.668325816018256	0.50392563770722	0.784408269828672
TGFB2	12.117554608292	0.594574719569718	0.415712084013773	1.43025604122208	0.152643546364724	0.465775077692118
LYPLAL1	171.691282308799	0.482275534646519	0.164557223474957	2.93074666953113	0.00338148412872683	0.0662583676954852
AC096642.1	5.98354359030403	0.762612604260629	0.496348832307789	1.53644484407234	0.124429315479124	0.426832704619068
ZC3H11B	14.3995451019404	0.480188742349567	0.539368737158824	0.890279152772195	0.373316012272867	0.692951660293996
SLC30A10	39.7769228019867	-0.0441760123417089	0.79309191127073	-0.055700999737758	0.955580003065322	0.985789795354094
EPRS	87.9645149680404	-0.228952792626798	0.23310920363678	-0.982169682941995	0.326016260628923	0.653197327270414
BPNT1	12.9453452679966	0.214834216279125	0.283520882419364	0.757736835628769	0.448608542553618	0.747024765748988
IARS2	49.0292140993536	0.1183617293041	0.160733188151045	0.736386372134128	0.461495595797995	0.755569292385103
RAB3GAP2	205.433280140397	-0.093737108416009	0.115365080587021	-0.812525834845685	0.416489968553139	0.726107995067442
MARK1	25.6481296897021	-0.285404638004039	0.38096519592204	-0.74916197347971	0.453759585650668	0.749549845770976
C1orf115	6.58419689935539	-0.41588241061673	0.487458235331342	-0.853165215957506	0.393567689925831	0.710251298351252
MARC2	6.5896578991957	0.0936183496316844	0.458371177513321	0.204241353349412	0.83816489708279	0.944040823566679
MARC1	4.27994183497713	0.0413911099460441	0.596654202882867	0.0693720244423885	0.944693496519142	0.983471137981046
HLX-AS1	9.02420219772902	-0.701062863211716	0.532543474886393	-1.31644249957484	0.188025565831979	0.513421479255909
HLX	13.4523860572643	-0.702195676077717	0.492871040462451	-1.42470467613366	0.154242586848982	0.467732226613345
DUSP10	86.8671022827355	1.58006750326225	0.370252809063516	4.26753684126996	1.97643138578122e-05	0.00433697791479906
AL356108.1	18.4747932435668	0.207065697715925	0.468084882597107	0.442367838429321	0.658223048191306	0.865639387780678
AL513314.2	19.9913951574735	-0.309328709922286	0.21573619862603	-1.43382849930759	0.151621209988974	0.464707253850721
TAF1A	20.5520334712964	0.228080110499697	0.213587180717666	1.06785486719444	0.285585983848229	0.615962589949577
MIA3	107.356760529212	0.162167632596286	0.151038197738312	1.07368622656142	0.282963336584328	0.613585252020013
AL592148.3	4.27970665098792	-0.412201428317372	0.465301079141069	-0.885881092470885	0.375681605740285	0.694359188758592
AIDA	189.969703152084	-0.0517602402397866	0.299096935415888	-0.173055067140073	0.862608143211331	0.953393148779852
BROX	80.2693789577662	0.140891064295692	0.209367041708276	0.672938124100755	0.500986656655136	0.783353751928246
FAM177B	79.5183926493438	0.502073270670985	0.490126082111733	1.0243757453343	0.305657833606536	0.634750412650742
AC093152.1	287.609657207843	-0.27434498815756	0.228162958140143	-1.20240809636177	0.229205453864823	0.559610435851823
DISP1	20.6299863281435	0.0720828867973214	0.263206934741972	0.273863934732517	0.784189188234094	0.923497588788397
TLR5	204.061355330346	0.248890021338153	0.335468194096437	0.741918386655173	0.458136784981655	0.752508540375676
AL359979.1	8.60487320981035	-1.09115011989331	0.828866075197579	-1.31643718152321	0.188027349744007	0.513421479255909
SUSD4	14.0195261203664	-0.728260520405428	0.367981677997732	-1.97906733935247	0.0478084251034596	0.266337570830294
CAPN2	20.5551885300189	-0.0984891109705925	0.24448687371006	-0.402840076753536	0.687065876402356	0.880585886137308
TP53BP2	51.7508430858474	-0.13210438414184	0.173267220594154	-0.762431484090519	0.445802521374723	0.745021630919943
FBXO28	159.182631779222	-0.0735880887651904	0.146712911404015	-0.501578818530462	0.61596382206543	0.847923286652666
DEGS1	48.7286291036149	0.312230008095846	0.197025299995598	1.58472037907224	0.113029879540557	0.407834362827068
NVL	99.974913222239	-0.244333899846469	0.176631706126546	-1.38329581480359	0.166574180782283	0.486892252187116
CNIH4	39.0674656731507	-0.380098541395712	0.294942503194036	-1.28872080924076	0.197495165411005	0.523827138941482
WDR26	212.516045388924	-0.0503045163466708	0.136468738107692	-0.368615677437962	0.712414208357349	0.892457901392896
CNIH3	42.6471518602347	-0.523935919196015	0.238950666698124	-2.19265309628922	0.0283323824905892	0.204082113839206
DNAH14	22.379141192562	-0.30726734132114	0.488552599272839	-0.628934001739989	0.529392264715351	0.799310816512016
LBR	81.2297505562106	0.0243094917903928	0.1587460370543	0.153134479710367	0.878292225660408	0.958889413299731
ENAH	56.3367304857619	0.558521067548287	0.287447135668046	1.94303925224458	0.0520114158626414	0.279453858751632
SRP9	45.4155667297009	-0.261899433835313	0.226953840338474	-1.15397665641931	0.248509739433234	0.578930427222674
EPHX1	25.0121967807025	0.234133397986998	0.294629409920198	0.79467083089368	0.426805004217498	0.733347091336488
AL591895.1	24.906962963349	-0.356334964839107	0.247929012286497	-1.43724593403914	0.150648125333083	0.463233807000042
TMEM63A	103.505532103486	0.210671812352818	0.188401464182031	1.11820687417413	0.263478649059862	0.595600212812089
AL117348.2	10.7587260010683	-0.479688172817145	0.380463447733765	-1.26079962654603	0.207381048399557	0.536490242506629
SDE2	11.7443969886155	-0.186176036630618	0.259405353604042	-0.717703139291408	0.472940347232148	0.76492068623181
H3F3A	65.6138841051246	-0.23944339374797	0.33176154507615	-0.721733417575595	0.470458392252937	0.762564711018194
ACBD3	95.9362430096967	-0.106008079594329	0.158935116214077	-0.666989662948631	0.504778736277659	0.784880245213037
LIN9	15.0434547651987	0.727038685124488	0.270084228974676	2.6918961091677	0.00710470732532098	0.098456720207592
PARP1	70.8874776713039	-0.157316929898813	0.183282675202687	-0.85832951600494	0.390710535573896	0.708095200330968
STUM	4.85405515308335	-0.995904426004456	0.464205792655675	-2.14539422334001	0.0319213405817458	0.216150638820514
ITPKB	186.230091349758	0.875831668852139	0.228869608989576	3.8267713774616	0.000129834997911075	0.0120603171985987
PSEN2	10.2272834822859	-0.532512121374381	0.341901818781594	-1.5575001129624	0.119351793781522	0.416960200656675
COQ8A	41.0416600018947	0.0741367237816451	0.186986291554839	0.396482133343461	0.691749385773256	0.882425534377571
CDC42BPA	240.587854980396	0.227568890236377	0.284566120026699	0.799704793441416	0.423881855055162	0.73197937584286
ZNF678	86.9806305764138	0.02812934563127	0.156094096987255	0.180207619469215	0.856989576888653	0.951372819044495
SNAP47	13.7919896705717	0.197209863059281	0.25773581192242	0.765162829287543	0.444174590667457	0.743696503073754
JMJD4	8.29311679788203	-0.593416250573945	0.349444802689895	-1.69816876944813	0.089475913122608	0.365458538060266
ARF1	109.071810983293	-0.129647096740282	0.182459292354303	-0.710553543573602	0.477360939886528	0.768709684906114
C1orf35	16.7452781600365	-0.011865356472022	0.24317494743268	-0.0487934986613156	0.96108386332172	0.98762686010473
MRPL55	11.4482380298875	-0.156506441204997	0.37470732078234	-0.417676497161123	0.676183658362147	0.874838343440177
GUK1	58.4615836866654	0.0888330536895542	0.305292702945447	0.290976668726432	0.771069163487245	0.916164098374633
GJC2	11.2285831049216	1.08160522575479	0.498214538905383	2.17096279071093	0.0299339851960406	0.209926109241895
IBA57	7.84870194710879	-0.181204098983731	0.313419029793779	-0.578152829784962	0.563160942098236	0.81881410522895
OBSCN	10.8352709503398	0.311753077888469	0.460163575296289	0.677483170387265	0.498099444507944	0.781222959847902
TRIM11	20.2256371632271	-0.0227195373699287	0.215689057642285	-0.105334677698896	0.91611024719888	0.972002958268356
HIST3H2A	6.16519846037364	0.497825392378089	0.5256034731651	0.94715011942418	0.343562288614008	0.667308297075685
HIST3H2BB	2.5894705237401	0.101331350777692	0.639948531257397	0.158342969517552	0.874186550431601	0.957944214203327
RNF187	32.3571345039507	-0.0514623971673435	0.244062844165123	-0.210857155841903	0.832998737113754	0.942495346649524
RHOU	60.5501564457168	-0.565367783811875	0.370012573481605	-1.52796911329821	0.126520206801353	0.429529005861848
RAB4A	49.3596322237554	0.101269458601931	0.172441965538517	0.587266900407204	0.557024467487586	0.815041549827355
AL117350.1	3.36294556416408	-0.227324267170206	0.497751545010305	-0.456702283396227	0.647885049395011	0.861249124924484
CCSAP	50.817549451561	-0.107677689410647	0.25115687942256	-0.428726816713965	0.668122042659284	0.870720937158221
NUP133	73.6178618565853	-0.114036041453201	0.136273595646867	-0.836816852977952	0.402695522834815	0.716897461639264
ABCB10	58.0318412698209	0.242239676987547	0.149451946859532	1.62085327142125	0.105049110486623	0.392825038744864
TAF5L	44.5728595381316	-0.10706613690545	0.151725965482403	-0.705654675289357	0.480402913896086	0.771017650975264
URB2	19.4880852541865	-0.291184039491809	0.303684374850444	-0.958837739462917	0.337640493833652	0.663472868138468
LINC01736	59.6198858390152	1.83867848140827	0.496320537068425	3.70461897923597	0.000211708719916075	0.0160274086412465
GALNT2	679.557005473472	0.686475896007441	0.216146994533299	3.17596780602787	0.00149337523337826	0.0434830661703465
AL136988.2	3.68410075689411	0.894551859083225	0.654151580854868	1.36749934612127	0.171468842080321	0.49362847305878
PGBD5	52.7768546399914	0.533743065412169	0.365749003160833	1.45931516094239	0.144478384470468	0.455454345048379
COG2	59.5517703140924	0.160912373682587	0.149678837908332	1.07505092858307	0.28235192758796	0.613256338408084
AGT	10.6211072490085	-0.878561646752179	0.364476169368286	-2.41047761304919	0.0159316490333027	0.152094008835584
C1orf198	25.6905481439339	0.604822802108685	0.373003827997256	1.62149221190602	0.104912118907475	0.392794743360814
TTC13	138.47322028756	0.118425477119968	0.127227480840389	0.930816804181926	0.351948335697369	0.673943399585838
ARV1	25.6527017856768	0.37860598690808	0.203672540591655	1.85889558704505	0.063041939741894	0.306426327329701
FAM89A	45.1770020203177	-0.192290746852652	0.304274244554426	-0.631965242849388	0.527409589213234	0.79808573774008
C1orf131	25.2910715857505	-0.18522967924621	0.247713993186245	-0.747756220242851	0.454607213473311	0.750049887675646
GNPAT	75.4828723085484	0.215646949242936	0.129653737090127	1.66325286168212	0.0962618301833258	0.377518826545027
EXOC8	12.7320605827356	0.603664744760024	0.354405901486336	1.70331459557622	0.0885092106139216	0.363733766218129
SPRTN	15.5839910919348	-0.40573054687634	0.326039218902339	-1.24442252144479	0.2133440983336	0.543375215660498
EGLN1	193.021949133764	0.0970818885039637	0.267513076621306	0.362905207214949	0.716675696765665	0.894405382296429
AL445524.1	4.50841968324293	2.27590386917065	0.696632747672158	3.26700672165603	0.00108691099667159	0.0374872879284843
TSNAX-DISC1	9.7462943322781	-0.511540496530039	0.382033578111295	-1.33899354883674	0.180572773064957	0.505837623862444
DISC1	1441.94949740696	0.20484390835596	0.200846826737116	1.01990114399007	0.307775346946403	0.636221603776901
SIPA1L2	560.692682726501	-0.851813053071957	0.272255351550216	-3.12872840964099	0.00175564499871129	0.0471315973856163
NTPCR	31.8789692564785	-0.147507780605105	0.216143609973098	-0.682452655544452	0.494952770081766	0.780226953858202
PCNX2	727.537805753298	-0.374640532309321	0.174046447081969	-2.15253191656869	0.0313554843063714	0.214626305552789
MAP3K21	24.6747034536181	0.282413528302521	0.287701384884979	0.981620329757636	0.326286928175633	0.653378424352435
KCNK1	35.41889640548	0.333926521705818	0.359558980937478	0.928711392036912	0.353038675316156	0.675057570158335
SLC35F3	64.247935052289	-0.561078144080571	0.394515906591928	-1.42219397166393	0.154969948336689	0.468461512532483
AL355472.3	3.57674791663998	-0.955456307751496	0.481138603244579	-1.98582342241577	0.0470529340434286	0.264971613812925
AL355472.1	6.73674987887791	-0.460151414111327	0.61345719029993	-0.750095396039537	0.453197252172361	0.749111309513288
COA6	16.2460211927915	0.503123530152949	0.33481367074631	1.50269709427178	0.132917172375735	0.439506934886003
TARBP1	71.8102271993661	-0.937879540785903	0.291834280834588	-3.21374013396834	0.00131018191279106	0.0407340130217032
IRF2BP2	98.6602707309917	0.804393591628771	0.349334783981432	2.30264384914938	0.0212988898758561	0.176879521908509
AL160408.3	2.49820400850326	1.22622035188016	0.797329430384848	1.53790930718348	0.124070791313461	0.426169657730743
TOMM20	64.1705082344993	-0.253545326735261	0.217890062635459	-1.16363878034885	0.244570428533898	0.57599017863303
ARID4B	503.394111644635	-0.0368130408032688	0.112983637881712	-0.325826300988909	0.744555778366231	0.906365398053178
TBCE	12.0935710812223	0.0095402125549908	0.378746009275554	0.0251889454181678	0.979904254438465	0.993146278953788
B3GALNT2	59.2401809472094	-0.15844518001133	0.157431017835626	-1.00644194638164	0.314203024391013	0.64120426330203
GNG4	2.98457419421203	-0.577980924540229	0.611899691562716	-0.944568092629917	0.344879423140314	0.668111831064906
LYST	573.31857691799	0.403088965162925	0.165881026733279	2.42998836636726	0.0150993074832764	0.148261098965167
GPR137B	70.7114958568056	-0.176250684634373	0.219652052555174	-0.802408548356727	0.422316669849189	0.730809591173929
ERO1B	94.4735403292453	0.510782870434575	0.189161007471275	2.70025454644578	0.00692864420495848	0.0976023133484576
EDARADD	3.12070070253756	-0.870440037019379	0.495870492740189	-1.75537776448304	0.0791947128494761	0.343918342743755
LGALS8	80.382272993825	-0.361332852707319	0.240060663936978	-1.50517309575623	0.132279580224203	0.438163448736524
AL359921.1	15.6552389982075	-0.124368037348951	0.341121099013272	-0.364586176899344	0.715420334861397	0.89411724837055
HEATR1	67.6428830869026	-0.407438382366023	0.185597196740206	-2.19528306204077	0.0281432991481675	0.203357396455986
ACTN2	19.9230248591695	0.413660549878708	0.500392139451115	0.826672757754462	0.408422566169427	0.720653312477717
MTR	167.161156006179	-0.335580870393636	0.131317122096324	-2.55549973252901	0.0106035442589518	0.122459989531254
RYR2	153.366511443739	-0.788383620564216	0.373527563894814	-2.11064375636339	0.0348029436729362	0.227014527122261
CHRM3	83.9866703427266	-0.745488334076389	0.449177215744237	-1.65967530842186	0.0969797892319733	0.378897748010132
FMN2	61.3058640679054	-0.615756675776528	0.405396142438721	-1.51890117175845	0.128787374044681	0.433037892607265
GREM2	2.47262880605421	-0.153554570179952	0.581991323580667	-0.263843401023947	0.791900589959358	0.926310787436236
RGS7	94.7299324372951	-1.17937294263363	0.41988061393342	-2.80882923263668	0.00497220131151406	0.0815458389757599
FH	13.8035492460374	-0.0328620281595602	0.321972652829199	-0.102064656332763	0.918705354629924	0.973116282654071
KMO	13.521250239319	1.92355497354794	0.548266238797344	3.50843228605026	0.000450755965202711	0.0238532758430104
OPN3	24.0521322022124	0.384016325380923	0.269743756985617	1.42363378367789	0.154552510924381	0.468015913581209
PLD5	55.0059095970202	1.30326071746568	0.392196991504774	3.32297479505223	0.00089062961434595	0.0341449808433409
CEP170	868.486418787145	-0.173211630414526	0.098919986069295	-1.75102764665968	0.0799411479154559	0.34513513561104
SDCCAG8	1199.91627465728	0.186387062462003	0.168521887801986	1.10601100481979	0.268721756183034	0.60021952196088
AKT3	1053.91393848595	0.326000576937051	0.224593843695224	1.45151163350424	0.14663744518629	0.458452825963379
AL591885.1	3.04500081666339	-0.415581756505492	0.761758469299701	-0.545555807062498	0.585371309266336	0.831982257918106
ZBTB18	42.2653884817528	0.013668936064651	0.206298599862883	0.0662580166503119	0.947172407597253	0.984022054578702
AL645465.1	28.2193561603664	1.20122353935809	0.349618215402167	3.43581508754148	0.000590774044770039	0.027438373656022
ADSS	76.5369185839392	0.0869699983324977	0.186448755440162	0.466455236599365	0.640889681614485	0.858569944384393
CATSPERE	37.1481547053451	-0.0667883220521956	0.228863645158508	-0.291825824962015	0.770419798807599	0.916117660704143
DESI2	81.5167559152032	-0.069168659472607	0.125776379544019	-0.549933618087644	0.582364904945684	0.830783921132174
COX20	51.1113055357173	0.438737966389278	0.277063226525323	1.58353012737033	0.113300685461507	0.408123330042462
HNRNPU	421.475083158632	0.391218533861426	0.283409516667383	1.38040013074286	0.167463479956372	0.488077872958503
EFCAB2	95.9608738059871	0.340342713066433	0.244553315752534	1.39169126380126	0.164015908920535	0.482779798729086
KIF26B	139.353336198414	1.16974716010668	0.4604380964775	2.54050906963525	0.0110691222714211	0.125353463209863
SMYD3	890.433326432104	0.113400431437143	0.124050722997205	0.914145671200143	0.360640307030637	0.681505646576775
TFB2M	16.9159247777039	-0.150544237539752	0.246118132937926	-0.611674709793613	0.540752997608613	0.805327820611158
CNST	94.6398166126901	0.085135030676287	0.122295043252905	0.696144573089759	0.486338294837943	0.774468670818394
SCCPDH	29.4746251298972	-0.0820770319808964	0.227611190606682	-0.36060191839481	0.718397055014081	0.89546800114993
AHCTF1	146.017001046467	0.200881729868853	0.168880968540981	1.18948707840994	0.234248052789135	0.565020593597562
ZNF669	2.89993677748973	0.400048666555363	0.512040250876689	0.781283631258324	0.434635695225863	0.737206677178537
ZNF124	261.709095955957	0.113292545620311	0.33402378215649	0.33917508774041	0.734477835224468	0.90245944682397
AL390728.6	62.796079085224	0.55689888895006	0.213929527933061	2.6031885094624	0.00923611539186599	0.11259932757606
AL390728.5	4.477725424715	0.104723592442149	0.491669525775403	0.212995898570267	0.831330161752717	0.94171697772342
ZNF496	40.2789504562938	-0.594331491519608	0.182154987723816	-3.26277912532779	0.0011032546853027	0.0375379307644229
NLRP3	57.2486300652637	-0.426373666582488	0.280833149615883	-1.51824550330213	0.12895252029374	0.433304507271975
AL390860.1	9.83099260429472	0.097391102047943	0.614355901906596	0.158525541539845	0.874042695887708	0.957944214203327
TRIM58	2.47386304577364	-0.239720618249028	0.929532418331809	-0.257893768438162	0.79648889429907	0.927730505552802
OR2L2	2.81135128843472	1.5439814597735	0.847686104975413	1.8214070641376	0.0685450021550916	0.319360972385228
OR2L3	2.91340127826686	1.77962370451593	0.929059213047152	1.9155116052066	0.0554272905654271	0.28652256963166
SH3BP5L	16.3690797881311	0.312597891600491	0.248691776619379	1.25696915213614	0.208764806023071	0.53793531790254
ZNF672	17.2705173804413	0.0443334803111833	0.226871002210199	0.195412722998013	0.845069857098708	0.946250754794523
ZNF692	32.3763900219944	0.468809551560919	0.236745208460912	1.98022825724189	0.0476778860602361	0.266282136790127
PGBD2	8.62769455893807	0.691966951090241	0.342913176408034	2.01790715171255	0.0436009320885596	0.255184272420905
SH3YL1	83.0652313228127	0.288143889005307	0.140394403514493	2.05238871202983	0.0401319006677315	0.244030967072338
ACP1	36.4056824882311	0.338884385644883	0.168488836110361	2.0113165564448	0.0442920308051632	0.256257408643858
TMEM18	8.85463315902629	-0.146234345500027	0.457935518756416	-0.319333922594923	0.749473311669762	0.908039962550361
SNTG2	3.31334188456545	-0.738582884908691	0.506289251331117	-1.4588160482705	0.144615744345312	0.455491014126331
MYT1L	63.2889122148012	-0.281495196654768	0.352492806998847	-0.798584229424257	0.424531535148507	0.732600743635888
LINC01250	21.9410354409147	-0.591485699338177	0.568066071257367	-1.04122694395209	0.297770233525934	0.627755375357305
AC019118.2	5.15324287634299	0.258197099801405	0.430209836227522	0.600165496134436	0.548395946209121	0.809916408657072
EIPR1	88.1862263332272	-0.0742890297558738	0.216153922838133	-0.343685780856752	0.731082605739445	0.901165360601697
TRAPPC12	209.875093557987	0.0201185927288123	0.141321921861458	0.142360027827353	0.886795633928042	0.962921162744154
ADI1	18.559988813876	0.333663060188712	0.23948676681026	1.39324215960987	0.163546574786606	0.481878733665634
AC231981.1	5.16340675825346	1.93089173297614	0.638256045913892	3.02526195456774	0.00248417868485653	0.056560826266786
AC108488.2	16.4671624837911	-0.343019072490867	0.260268636903194	-1.31794240202077	0.187522929912965	0.513061922987388
RNASEH1	4.83025631739836	-0.559239437328231	0.444861379490388	-1.25710943478364	0.208714011219714	0.53793531790254
RNASEH1-AS1	5.18194820162611	0.139943633620939	0.391493034400652	0.357461362844381	0.720746446003294	0.896403970669942
RPS7	53.5008589082946	0.154729994377105	0.523112037482331	0.295787485835349	0.767392380464743	0.91488882146588
COLEC11	2.63006199890616	1.38271028091398	1.28890803423932	1.07277652414512	0.283371396245078	0.613809200364339
NRIR	11.5782324665538	-1.40066528605861	0.523777371753214	-2.67416150753179	0.00749163623822843	0.101277557395551
CMPK2	10.0940120921973	-1.5389729915261	0.696657642955299	-2.20908075449744	0.0271690244950943	0.199498642036965
RSAD2	15.0079281489065	-1.20395343417585	0.535395690423287	-2.24871708105084	0.0245305017417418	0.189968603736457
RNF144A	111.590277211762	0.86271366917253	0.303242456468584	2.84496333138598	0.00444165359000636	0.0768518077977724
LINC00299	4.94770567694557	0.227358061705817	0.582923867184104	0.390030455956628	0.696514026241164	0.88487654444204
ID2	94.2040261402337	-0.749627662638647	0.525004395158774	-1.42785026097151	0.15333496259574	0.466422708836686
KIDINS220	290.10488525911	0.19962966413016	0.116911648131535	1.70752587377402	0.0877243528886063	0.362311627683139
MBOAT2	84.6793141873705	0.599214480397168	0.328052905868222	1.82657879164732	0.0677631245657302	0.316862573824698
ASAP2	21.4701204988339	0.621346830597814	0.414524568120893	1.49893849094272	0.13388958971493	0.440796320477008
ITGB1BP1	55.6636716442649	0.560606980753645	0.250906443203251	2.23432676178633	0.025461580710444	0.19343391547257
CPSF3	36.0163857001586	-0.361922851559636	0.190236107554383	-1.90249294002282	0.0571067409594323	0.291031021496723
IAH1	29.4704270239675	0.118381332173574	0.260254509966314	0.454867553261217	0.649204527120306	0.861648887430211
ADAM17	236.29383134537	0.20574770847149	0.122945334506669	1.67348935441165	0.0942310005194047	0.373984686465087
AC080162.1	4.51506489437191	0.0188277587208033	0.593670600579831	0.0317141504100328	0.97470001016816	0.992264775273047
AC073195.1	2.69349693923475	-0.155466084802438	0.664103509315381	-0.234099176742353	0.814907985041968	0.93549665314741
YWHAQ	117.697006072728	0.16382393790471	0.141585971598497	1.15706334501327	0.247246481041365	0.578245129664398
AC082651.4	2.58452770619344	0.398228867841909	0.782400193994777	0.508983600590169	0.610763719177991	0.845520864130301
TAF1B	70.3526755445229	-0.240280641162896	0.195023988551589	-1.23205685078754	0.217927848251116	0.548478316218442
AC010969.2	4.09517566226632	0.0127192374526316	0.420299090556371	0.0302623482620305	0.975857824544151	0.992440558190181
GRHL1	2.58688889932479	-0.614269078943766	0.667217305203609	-0.920643205973673	0.357236736862649	0.67900093307022
AC104794.2	3.57179342839861	-0.843634332501475	0.513541494907844	-1.64277734295428	0.100429009607564	0.385388685752327
KLF11	6.19854971746506	-0.07047326785478	0.398429977481994	-0.176877423481432	0.859604672452802	0.952229731323374
HPCAL1	109.013743201352	-0.0918678586286838	0.158670829915592	-0.57898391706626	0.562600025197326	0.818754996300722
ODC1	7.82793481826894	-0.0917423355350477	0.450723517306368	-0.203544594440782	0.838709393796988	0.944194135886408
NOL10	138.335418235213	-0.332393924451157	0.199656766357227	-1.66482674499714	0.0959473264678917	0.377083111676716
PDIA6	82.1072773506657	-0.000256281168380958	0.337641184154062	-0.000759034088282369	0.99939437847799	0.999790570501172
KCNF1	7.02743562649411	-0.750843695610471	0.524606153852184	-1.43125216907393	0.15235795681174	0.465278705947268
PQLC3	18.2687192829296	-0.0865256345333741	0.329674135606445	-0.262458061425437	0.792968314435718	0.926414602536359
ROCK2	247.627245925724	0.0680540881079096	0.103661711572326	0.656501682980871	0.511501385052199	0.788740449238756
E2F6	22.5825163047797	0.124740707364928	0.213419752199269	0.584485297539182	0.558893854108276	0.815880264311872
GREB1	9.11291365798138	0.060632873889306	0.318605656241058	0.190306960035358	0.849068599998879	0.948478523112191
LPIN1	61.5015239523928	0.389827451120149	0.187903798347979	2.07461187345574	0.0380225207818442	0.237172178133711
MIR3681HG	4.18245631030603	0.429827330996516	0.528898376222388	0.812684156957565	0.416399166958475	0.726096946552835
LINC00276	16.1924922708174	-0.726180613135277	0.536241984761147	-1.35420320260588	0.175671557559613	0.498344448534329
FAM84A	6.73553559073117	-0.197824415388755	0.580931643146559	-0.340529591945204	0.73345774175468	0.901920951040099
AC068286.1	3.33935270334404	-1.62667171709843	0.691184665531723	-2.35345458054548	0.018599880010277	0.163486376473587
NBAS	338.488031399063	-0.135735144597701	0.117559952975246	-1.15460359724949	0.248252792912991	0.578930427222674
DDX1	60.1965993704816	0.150734464656803	0.145104712289995	1.03879786037243	0.298898756672081	0.62929910726392
FAM49A	311.560412809688	-0.27375809203072	0.365820648437885	-0.748339639109253	0.45425532081392	0.749961411305224
VSNL1	58.584115100731	-0.481355525974466	0.493597539576131	-0.975198390145589	0.329461860536524	0.656971161646715
SMC6	84.2166928035136	0.479237845371535	0.146823149138486	3.26404826611851	0.00109832453128724	0.0375379307644229
GEN1	17.2162021242128	-0.273295997269751	0.372468462221685	-0.733742652034501	0.463105598164605	0.75673233993204
KCNS3	3.71497188017461	-0.0340069297996018	0.642489680828836	-0.0529299237238045	0.957787742123189	0.986435954511486
RDH14	13.2690083691517	-0.162398776984527	0.289303866457545	-0.561343265034999	0.574563552727675	0.826724912553233
LINC01376	49.2890089185701	-0.599598963070104	0.499247643754911	-1.20100509350517	0.229749225532272	0.560256566884222
LINC00954	3.48405169000064	1.06905910486697	0.659326983576612	1.62143994026713	0.104923320841859	0.392794743360814
TTC32	21.0986464294465	-0.095280403290637	0.223056589928901	-0.427157984083804	0.669264261828336	0.871234647781174
WDR35	36.4935805278136	0.0862174310281382	0.201443428894663	0.427998230079882	0.668652408982312	0.870836144174713
LAPTM4A	73.5490221721671	0.0565923011876281	0.153010417561567	0.369859138282901	0.71148744872562	0.892028454488985
PUM2	540.572320814219	0.0595939519127465	0.0876839034873762	0.679645288845132	0.496729086063373	0.780544139769652
RHOB	58.0353429834276	-0.221642217695644	0.44082370761763	-0.502791056527968	0.615111182199969	0.847839459386052
HS1BP3	38.9677345613728	-0.459333695083376	0.210560002125991	-2.1814859918577	0.0291474894481933	0.206901457995073
LDAH	83.2746435855065	0.236114803633185	0.192715703825023	1.22519752644324	0.220500806243218	0.552199531653091
TDRD15	4.17095393334242	-0.215057052310872	1.22771562770146	-0.175168457139789	0.860947268651004	0.952624907163155
AC018742.1	27.0187780502665	-0.826355025942449	0.82523658587254	-1.00135529627389	0.316655068278716	0.643985814480596
KLHL29	11.2821075099343	0.24614883656522	0.443067471752878	0.555556099822443	0.578514349346691	0.828915439063647
ATAD2B	336.534222481565	-0.245699480496879	0.101403635230586	-2.42298493479226	0.0153935650427988	0.149310677971183
UBXN2A	75.2657048841944	0.353968792475902	0.151846691990685	2.33109320878466	0.0197484453222664	0.16902838362037
WDCP	6.66543051892072	0.617000751422938	0.373001693695315	1.65414999945532	0.0980970391813468	0.380842889806352
FKBP1B	3.9835194372123	-0.0283472225150397	0.52860203231933	-0.053626775498122	0.957232523439019	0.986339063965223
SF3B6	16.7970274236904	0.60053993042645	0.331696435393304	1.8105106547629	0.0702166335697002	0.323811481618543
FAM228B	96.0916402896228	-0.778721480399141	0.193235712343259	-4.02990457072365	5.57995013360065e-05	0.00804628809265213
TP53I3	7.10560841620616	1.07884701304362	0.422570247985893	2.55305956390863	0.0106781233494663	0.122855217047317
ITSN2	548.302416844228	0.301367739956331	0.148551559212804	2.02870802267792	0.0424880382718202	0.251833142292948
AC009228.1	2.81245096252759	-0.606140826061255	0.663811482769087	-0.913121935662728	0.361178414762251	0.682210875488428
NCOA1	778.186187087458	0.245025078110939	0.123383104621502	1.98588841529474	0.0470457153462377	0.264971613812925
PTRHD1	3.40502644220667	0.595991212946203	0.744154024557629	0.800897654622639	0.42319089801197	0.731346525980364
CENPO	6.23141263192159	0.236955678255416	0.44343272452029	0.534366692290826	0.593087858599213	0.836111377369545
ADCY3	29.3759532155435	-0.534873372432987	0.345284402276728	-1.5490806097992	0.121362343479773	0.42184280133775
DNAJC27	27.6430004334634	0.0722252300499343	0.245677055362937	0.293984433927851	0.768769797996682	0.915495625557409
DNAJC27-AS1	15.2484130636816	0.372662149509251	0.331733801861764	1.12337707950709	0.261277380067072	0.594062491004143
EFR3B	27.7303166766628	0.120092058386959	0.265462828211282	0.45238747434491	0.650989868888951	0.862544956014202
POMC	2.52580261353514	0.733168286627175	0.647561645577943	1.13219844262522	0.257551014728305	0.590398170174301
DNMT3A	249.617566234155	-0.0843940035217932	0.211551576091678	-0.398928739179992	0.689945712448196	0.881707295085934
AC012074.1	6.3851762419638	-1.28025618993161	0.360540544811141	-3.55093541726976	0.000383864598555292	0.0224405169371648
DTNB	592.322745292197	-0.777065343264527	0.18636660633104	-4.16955246737841	3.05198351551004e-05	0.00570817490962122
ASXL2	263.851094172534	-0.0136688293746211	0.100188388792548	-0.136431272519254	0.891480352908694	0.963998287629663
KIF3C	69.596059922365	-0.617507557950519	0.251670699799149	-2.45363309452922	0.0141421194286583	0.143220209689002
RAB10	542.088480547637	-0.242132509373589	0.112773466588249	-2.14706984451979	0.031787721600444	0.215913403856412
HADHA	92.1436731481798	0.167134874949143	0.116818591024329	1.4307215442646	0.152510036122396	0.465461491015763
HADHB	111.332538589918	0.0327924509965752	0.143550764777907	0.228438009698587	0.819305743038175	0.937862573171619
ADGRF3	7.84405349375592	1.8078688626383	0.49413697147283	3.65863913653282	0.000253558071703128	0.0180240505336012
SELENOI	78.6354667008275	-0.273362107722922	0.13272054059255	-2.05968199422981	0.039428951859417	0.241757781096228
CENPA	10.4179747748832	-0.0877052484204092	0.405991508255023	-0.216027297707215	0.828966469421519	0.940849742001525
DPYSL5	60.9991987414198	1.07737787956349	0.399278175107925	2.69831397439209	0.00696916761999359	0.0976023133484576
MAPRE3	32.7696007315374	0.0672253055799346	0.205103604052291	0.327762673359925	0.743091111970746	0.905726865933266
TMEM214	23.8296209131178	-0.110436042477827	0.234301130311237	-0.471342337662342	0.637396286300045	0.856652281360115
AGBL5	9.40098348398275	0.315055076164764	0.389370137490516	0.80914031619191	0.418434440526878	0.726957787844432
OST4	19.2787200708678	0.503911908718232	0.63291377741191	0.79617781552933	0.425928690029374	0.733105745149858
EMILIN1	9.86985806545216	0.0939836699859929	0.453523716067628	0.207229890425352	0.835830324763785	0.943440207786526
KHK	2.76291056682628	1.23908506328492	0.549086172933221	2.25663133468782	0.024031120703397	0.188136090263772
CGREF1	3.60703108186291	-0.238462423231147	0.596667801771008	-0.399656932255019	0.689409217325835	0.881707295085934
ABHD1	3.14716753142874	-0.501872013302023	0.55638878514074	-0.902016767241406	0.36704796083588	0.68814675272611
PREB	14.374113132848	-0.195529285430241	0.329000457726011	-0.59431311063122	0.552302711315313	0.812028269632197
SLC5A6	18.9358844003793	-0.0866329732182671	0.45540681034123	-0.190232054618055	0.849127293770708	0.948478523112191
ATRAID	14.8381113132686	0.117364114916443	0.334389183842434	0.350980595627597	0.725602905951915	0.898532231865376
CAD	22.5524526153729	0.0812306006525206	0.220121777338066	0.369025734912933	0.712108542780752	0.892364291706709
SLC30A3	3.00588573177305	-0.262233568909264	0.653458610786926	-0.401300961653057	0.688198555664364	0.881248446807382
UCN	8.24515376709263	0.33154800669077	0.447844806901463	0.740318971173686	0.459106472301255	0.753450151432182
MPV17	36.2308464550239	0.0674405941156944	0.181303439295046	0.371976363922939	0.709910447526258	0.891529468509866
GTF3C2	64.2646583298546	-0.378434391384325	0.135589815584294	-2.79102371924873	0.00525416217743228	0.083530686463145
AC074117.1	48.0821751365674	0.459348985609022	0.441159613142831	1.04123081969496	0.297768435180193	0.627755375357305
EIF2B4	27.6104043946887	-0.342164400803471	0.210943513434785	-1.62206647282972	0.104789115947979	0.392794743360814
SNX17	25.0207449521457	-0.258976006509584	0.240020947152096	-1.07897252128364	0.280599977515806	0.610952582623932
ZNF513	9.31716724535649	-0.153582851576124	0.414867982254927	-0.370196925637299	0.711235767114807	0.892028454488985
PPM1G	55.1195650968104	-0.130565268522947	0.167266447355275	-0.780582541133462	0.435048063509221	0.737467838064613
NRBP1	50.4539977184486	-0.36136075936227	0.139967669182808	-2.58174449479692	0.0098302333142595	0.117104297884503
KRTCAP3	3.87149541317549	0.227116768739224	0.508935978566503	0.446258033041668	0.655410867204735	0.864796223947988
IFT172	49.5571849512897	0.372615297127784	0.184714749812951	2.01724712024951	0.043669730968057	0.255290886713263
FNDC4	2.72341766727313	-1.00888720427821	0.637518654182988	-1.5825218566681	0.113530486763649	0.408327424202088
ZNF512	83.101569810846	-0.0164357901468595	0.140725429197365	-0.116793320443945	0.907023837039647	0.969449057009171
GPN1	13.314615277517	0.223081052677074	0.328777924495038	0.678515910153331	0.497444639527275	0.780902984663812
SUPT7L	31.2343324881237	0.365610296968894	0.171571775817704	2.13094662701025	0.0330935394791799	0.220606362980862
SLC4A1AP	33.239101656829	0.0302653461845127	0.177791485761507	0.170229446336431	0.864829694846031	0.954401341812227
MRPL33	35.9050923405191	-0.0712801118586456	0.216373053473129	-0.329431556815819	0.741829518822872	0.905220187241777
RBKS	31.7628984429361	-0.979521406565113	0.372631562937909	-2.62865925484774	0.00857222070135027	0.108782894713791
BABAM2	570.755801220756	-0.241816820517416	0.13202242561862	-1.83163443168334	0.0670059033899353	0.3144874095558
FOSL2	30.4188193466542	-0.861806300414157	0.745036122049074	-1.15673089519999	0.247382322992622	0.578384149541584
PLB1	113.15701417344	-0.193441890585043	0.421320739688913	-0.45913213464847	0.646139281680029	0.860579240021756
AC092164.1	4.63436599007016	-0.890994368632477	0.503239118406902	-1.77051889656966	0.0766407393162081	0.338116967944845
PPP1CB	147.232058524555	-0.0888983234363539	0.247677200989408	-0.358928165698044	0.719648828497135	0.896143014415258
SPDYA	13.9752671036819	0.327590450975581	0.326821162374807	1.00235385185948	0.316172722049469	0.643523482262536
TRMT61B	36.1108089163128	-0.0304411246733096	0.184434007861455	-0.165051581464177	0.868903382615943	0.956377732537198
WDR43	115.395323529958	-0.468852889491295	0.224379747639448	-2.08955083702424	0.0366581667518839	0.233018853122906
CLIP4	75.4507540145929	0.254565366951047	0.275671618835702	0.923436979208098	0.355779528203625	0.677204660578106
ALK	10.7076697501196	0.197788514968514	0.328275372987024	0.602507928538191	0.546836087168098	0.808796053122221
AC016907.2	2.58189425225996	-0.299224452071818	0.601354332993567	-0.497584262147519	0.618777098572137	0.84979108403372
YPEL5	59.7714503701264	0.327744574365481	0.223445301078223	1.46677765334051	0.142436550602247	0.452978746622267
LBH	4.51388426296932	-0.0853495072322208	0.512332933244615	-0.166589929504825	0.867692718058608	0.955749704941465
LCLAT1	69.3067832534286	-0.604162442571282	0.325286080634819	-1.85732645366262	0.0632647230033716	0.307200309660476
CAPN13	3.17070322566732	-0.305332110324093	0.637748114445702	-0.478765994611325	0.632105110842149	0.854908752412772
GALNT14	7.16227230699828	0.317332033942069	0.492840115950213	0.64388434234953	0.519650435816781	0.793949497687809
EHD3	10.1234677643283	0.605185335710809	0.376405995220857	1.60779940647788	0.107879118491504	0.39848688291775
AL121652.1	3.49498337573927	0.737370520818946	0.572136735797503	1.28880121600848	0.19746720318517	0.523827138941482
MEMO1	51.3811508191536	0.16636774999448	0.210953797704162	0.788645437081875	0.430319266486121	0.734549517797283
DPY30	36.6143755543696	0.27989197786417	0.17246060455678	1.62293283491315	0.104603763513062	0.39252207457138
SPAST	118.287562954435	0.163408703105716	0.159141251108072	1.0268154986085	0.304507349993126	0.633998688249207
SLC30A6	69.4081100184792	0.185734044116718	0.160937975543768	1.15407220383611	0.248470568103689	0.578930427222674
NLRC4	53.5598812622372	0.0721243015598884	0.249740143514261	0.288797389738706	0.772736429728389	0.917313587486373
YIPF4	137.586902890969	0.00894742882902232	0.149428715054939	0.0598775732343861	0.952253141805563	0.985106311220043
BIRC6	726.001664974287	-0.155918651520925	0.111112045344467	-1.40325606497072	0.160540494465752	0.477271475889642
TTC27	153.089033599139	0.205466291511483	0.153872124249319	1.33530548508296	0.181776384144343	0.507238524203742
LINC00486	627.929799391437	0.130436103337674	0.923483726890686	0.1412435320077	0.887677557193129	0.963162806950577
LTBP1	33.193855902507	-0.0290251645699037	0.416206431051825	-0.0697374245192514	0.944402653820575	0.983235961046368
RASGRP3	151.01044411015	0.94491265735876	0.318501677789408	2.96674310765651	0.00300972315658496	0.0628614142389296
AC020594.1	7.31259350376749	0.22384944414007	0.35525764311107	0.630104512825595	0.528626207299032	0.798835202138433
FAM98A	23.9077273885275	0.372484057012692	0.249359978338012	1.49376038406525	0.13523825946168	0.443308613662979
LINC01317	5.85239866345368	-0.420169028631136	0.464289428215685	-0.904972207198193	0.365480111294451	0.686958312713082
AC068599.1	6.76863210326733	0.0694360657120475	0.554637842946556	0.125191720318187	0.900371771904817	0.967247014379998
AC012593.1	64.6217490822641	-0.12674550066246	0.559264396118079	-0.226628946062392	0.820712282154432	0.93847731874435
CRIM1	49.0195407029268	0.122468966016137	0.346799501157375	0.35314054837859	0.723983075473533	0.897627558609954
FEZ2	322.857867753728	0.0482575996187591	0.173867136391204	0.277554462679932	0.781354392551737	0.921957843157138
STRN	169.299770581327	0.0156638782596749	0.112833509767374	0.138822928507398	0.889590075090131	0.963400174535353
HEATR5B	298.81196506834	-0.229321298707667	0.243567545839518	-0.941510076464633	0.346443527929222	0.66923978774896
GPATCH11	43.2968882394793	0.149264315808927	0.195201084069303	0.764669502326807	0.44446837103335	0.74402383701669
EIF2AK2	152.720830214504	-0.212761833486442	0.181251841001934	-1.17384646859488	0.24045652739305	0.57181597004212
CEBPZOS	63.7918429171379	0.149155544122845	0.180993041385466	0.824095462350868	0.409885318253551	0.72181389999806
CEBPZ	58.6157050605177	-0.0234551142347131	0.211750180400867	-0.110767859514027	0.911800432864212	0.971539081913937
NDUFAF7	41.3635517222868	-0.0929238365051888	0.16326348768707	-0.569164837904834	0.56924428041857	0.823899305901287
PRKD3	318.610905061273	-0.620955926925229	0.230550337483177	-2.69336377341256	0.00707350449909314	0.0981667567559755
QPCT	5.37308897733972	-0.295227961291091	0.561517264199094	-0.52576827127868	0.599049222205474	0.839289744925796
CDC42EP3	39.3584926475183	1.14933943557911	0.355043902956201	3.23717553240422	0.00120719132336851	0.039457917879562
RMDN2	55.5244370945088	0.301447557239447	0.208189423520035	1.44794846992041	0.147631462569982	0.459976222123598
RMDN2-AS1	4.00080108829097	0.0335050532044409	0.597630128237298	0.0560631929706483	0.955291465553979	0.985690556847867
CYP1B1	4.36607669844209	0.340996130502452	0.744034170925573	0.45830708296402	0.646731836159586	0.860698490928389
CYP1B1-AS1	24.2308899058875	0.363759374920809	0.410232417269734	0.886715334058137	0.375232180549207	0.693952662232264
ATL2	119.285569457245	-0.207649330154363	0.143714234811352	-1.44487656652061	0.148492559553574	0.460425927439501
HNRNPLL	94.1997888034964	0.294214977385821	0.132407612182013	2.22203974935655	0.0262806194310648	0.195526043561718
GALM	64.7800992636428	0.734574066739865	0.25020293257452	2.93591309734581	0.0033256747581973	0.0655651582211789
SRSF7	120.96782422238	0.279357298943076	0.263199746652239	1.06138893557594	0.288513183123139	0.619235983990555
GEMIN6	7.13281071271282	0.608626431392156	0.377752371445013	1.61117832050659	0.10714086160652	0.396921895176002
DHX57	58.757784463826	-0.427598240182727	0.227793578720457	-1.87713035013803	0.0605002306043057	0.299945642298557
ARHGEF33	3.30098460483419	0.038567509996189	0.511190629927681	0.0754464337533831	0.939859515665552	0.981787868053631
SOS1	437.782402569326	0.534868580836982	0.238082188891358	2.24657116656909	0.0246674466127554	0.190361778370912
MAP4K3	367.47674738696	0.194708746255697	0.124904397698033	1.5588622165764	0.119028994714756	0.416518315420124
AC007388.1	89.1055187056379	0.128299835501091	0.242521919781993	0.529023667701551	0.596789031638415	0.838166114182146
TMEM178A	23.8531134446812	-0.667485224465743	0.348593121790176	-1.91479746082745	0.0555183384356829	0.286895277220025
THUMPD2	103.593119539723	-0.242278916792996	0.128133963539516	-1.89082511849621	0.0586476929475473	0.294815643731346
SLC8A1-AS1	37.7560351560999	0.251449178616258	0.502478531800981	0.500417754595435	0.616780954363118	0.848585227624896
SLC8A1	2967.38685213937	0.208436566002246	0.160453804202719	1.29904408959294	0.193928798814533	0.520080714682885
C2orf91	4.11320592700193	-1.14871824584164	1.31299063291528	-0.874886855278696	0.38163547192636	0.698921083815151
PKDCC	40.3219770297935	1.46139426538336	0.779252481899941	1.87537967388985	0.0607405094134763	0.300454426135964
AC083949.1	17.3286005849146	-2.06983558241881	0.546558753514972	-3.78703217011437	0.000152457367884772	0.0133223658376829
EML4	503.779059342223	-0.968501249628938	0.280143406106048	-3.45716239796953	0.000545895766510025	0.0266205777976708
COX7A2L	44.2520086514392	-0.447344694952068	0.203932213615989	-2.19359505308186	0.0282645343765026	0.203690297474834
KCNG3	3.11226336298954	-1.78996613452882	0.656036684066225	-2.72845433495321	0.00636318997050484	0.0926394801378979
MTA3	136.084711215189	-0.0636162030196289	0.120086302537594	-0.52975403251935	0.596282479876496	0.83795970252733
HAAO	26.9094117042957	-0.285423656392497	0.316935135951362	-0.900574357386171	0.367814673639563	0.688671059718983
ZFP36L2	460.600436396777	0.836904736591545	0.441215894360643	1.89681456921285	0.0578524157739718	0.292761840652977
THADA	360.552828174169	0.112661957323273	0.126229365218568	0.892517815709504	0.372115447896018	0.692332267952029
PLEKHH2	25.3934387851059	0.323881691414583	0.451311460545653	0.717645616672348	0.472975823311074	0.76492068623181
DYNC2LI1	33.1332022210098	-0.469702037262653	0.271258087226872	-1.73156878773465	0.0833503675010044	0.352614672906596
LRPPRC	171.769603639195	0.00593420026941099	0.136611791575722	0.0434384191947424	0.965352052501766	0.98913144934217
PPM1B	264.360789509361	0.19579470210713	0.13890600089644	1.40954818973661	0.158673134588406	0.473579722216255
SLC3A1	2.65356816532684	-0.439019791557025	0.600585503052147	-0.730986328051455	0.46478750392087	0.757775253663212
PREPL	109.146080037693	-0.20734834755101	0.192955015215829	-1.07459423803564	0.282556432680656	0.613256338408084
CAMKMT	463.782539704968	0.427528822541897	0.161912572845264	2.64049181004909	0.00827857935453659	0.107593107302179
SRBD1	211.74794747516	0.0627852527833146	0.151527762451742	0.41434818126685	0.678619132781793	0.875583492922806
PRKCE	420.760627596969	0.156220479222372	0.244241508182938	0.639614782862226	0.522423069363503	0.795618799271521
EPAS1	8.34044273351757	0.759393810927736	0.352490632717466	2.1543659332826	0.0312114859641528	0.214124652914924
ATP6V1E2	11.3448952790751	-0.169465253595851	0.37077861925385	-0.457052388664914	0.647633390628143	0.861238979546658
RHOQ	261.878279565401	0.39473501397454	0.186833305464978	2.1127657779867	0.0346208201246098	0.22614056838081
AC018682.1	24.2600642543415	0.311443170760858	0.496807743343223	0.62688872090646	0.530732181230526	0.800241707284841
PIGF	91.6343045235656	0.131468481020967	0.138065332145187	0.952219351362705	0.340985748884265	0.665965526812999
CRIPT	16.0122698088227	0.615579522328553	0.255585168163091	2.40851034804863	0.0160177721906211	0.152377233802401
SOCS5	89.6447804729605	0.373252397387011	0.177635786505235	2.10122298400728	0.0356213967154943	0.228923415818888
MCFD2	43.8048096795603	0.16659802450606	0.194915573582873	0.854718899283985	0.392706785209708	0.709628050466665
TTC7A	488.501060592421	0.16323210111345	0.333597948492239	0.489307868502219	0.624623751228187	0.851330292316679
STPG4	6.74413937805799	0.264295862484543	0.650970723724229	0.406002686222962	0.684740626681353	0.879476901351175
AC073283.3	7.81627803428739	2.23735343704343	0.532694549778894	4.20006819662806	2.66834597461233e-05	0.00538685685354736
AC106869.1	51.1534008044104	2.08495847672354	0.428643788394295	4.8640818627836	1.14989317767458e-06	0.000870526630158542
MSH2	54.1218257957411	-0.211244750318984	0.201350235181916	-1.04914081738285	0.294113312417974	0.62518175815254
KCNK12	5.18442712414028	-0.0935073363125421	0.591413389890557	-0.158108250355721	0.874371499543561	0.957944214203327
MSH6	37.2999900945362	-0.189540988370787	0.196503937874431	-0.964565852578012	0.334762309805131	0.660929720706091
FBXO11	671.163739657493	0.151604853771039	0.15170959487532	0.999309594726909	0.317644738928819	0.645006609092025
AC079807.1	2.44149076188605	0.256823929695949	0.598903351529726	0.428823664185492	0.668051556115306	0.870704020929831
AC092650.1	3.75678724553194	-0.689167862597864	0.631196123529747	-1.09184425712872	0.274901562441585	0.606393437780891
FOXN2	235.40804132532	0.803962667484653	0.201854294159753	3.98288612502033	6.80833828151099e-05	0.00903754192114838
PPP1R21	268.996475045631	0.383087238134887	0.11148077780686	3.43635239788679	0.000589603523843953	0.027438373656022
AC009975.1	3.54922017406811	-0.785167332359108	0.738983028181233	-1.06249711078148	0.288010068942209	0.61872310639245
NRXN1	324.367278150597	-0.480986848167778	0.373143430617451	-1.28901330882839	0.197393459771014	0.523827138941482
AC007402.1	10.6321581108073	-0.690680221358501	0.413936505161732	-1.66856561995816	0.0952034971231625	0.375945135218856
ASB3	15.021334607311	0.00512622851766895	0.278478168191312	0.0184080086096634	0.985313363579402	0.995703773473652
GPR75-ASB3	106.916827099877	0.882644453620831	0.262857595273375	3.35788072892803	0.000785424955513997	0.0323155414441234
CHAC2	3.104408477422	1.02875811201229	0.657152630171104	1.5654781930104	0.117470826678163	0.414283404942433
ERLEC1	41.4608742569598	0.153897778294103	0.176707021062809	0.870920563135977	0.383797528179142	0.701059038986655
PSME4	312.798613909566	0.0030546214090612	0.113984038179603	0.0267986768835833	0.97862030853417	0.992887766678849
ACYP2	356.40934801869	0.00134791065709878	0.16147908480291	0.00834727704051549	0.993339913867226	0.99828652984236
SPTBN1	129.559787353672	0.440238905791692	0.211356678890578	2.08291930069363	0.0372585800146041	0.234468894431056
EML6	46.6959372558287	-0.0304760681890489	0.326161463567012	-0.0934385928237881	0.925555131974203	0.976437447966932
RTN4	1047.88676066804	0.231106322694231	0.150143549556551	1.53923577387643	0.123746747063428	0.425660898571878
CLHC1	39.4342415100283	-0.228621793218259	0.341392512178624	-0.669674304686093	0.503065435226584	0.784329556992973
RPS27A	116.13055814241	-0.162988445670369	0.4690864764846	-0.34745927209803	0.728246310886937	0.899676992360102
MTIF2	43.9964386023043	0.0387119288702803	0.197671066443758	0.195840137693064	0.844735292990636	0.946086032337541
AC012358.3	23.5109112852129	0.0731088908197955	0.303963886315014	0.240518344814255	0.809928443491511	0.93284090696067
CCDC88A	790.836434630064	0.034095146189985	0.188039266621251	0.181319289330454	0.856116966271674	0.950770276469191
CFAP36	19.6641342560646	-0.493599149303749	0.33852927129658	-1.45806933448693	0.144821432886506	0.455491014126331
PPP4R3B	173.096384774514	-0.266152029183138	0.111734154175776	-2.38201140149536	0.0172183643390788	0.158001972398783
AC015982.1	2.64369372903932	0.898327597612102	0.657592054076406	1.36608645442624	0.171911829350542	0.494257051941075
PNPT1	83.6501300116519	0.102623789538021	0.204199597331597	0.502566072015175	0.615269388099161	0.847905964290273
EFEMP1	7.35026958576143	0.282695326697739	0.528943834845104	0.534452446696016	0.59302854139946	0.836111377369545
CCDC85A	19.6771872454488	-0.133304276410786	0.5085286103715	-0.262137220388449	0.793215652085364	0.926504552079333
VRK2	269.446803920653	-0.213223702553319	0.216906000212875	-0.983023532516657	0.325595856846678	0.652786926445386
FANCL	105.547498009882	-0.43357329906406	0.226028368425957	-1.91822514175291	0.0550824695974352	0.286137633781892
LINC01122	49.1122010570231	-0.227791750030522	0.441464092749456	-0.515991569352392	0.605860297454663	0.84293386900146
BCL11A	17.2648241758103	0.111815163950244	0.467960986795134	0.238941209001243	0.811151170713923	0.933893991010532
PAPOLG	114.967479699898	-0.539798280916609	0.266697608087374	-2.02400870704383	0.042969255873118	0.253163074569741
REL	356.761240896783	-0.22307279366397	0.187623676635801	-1.18893733277053	0.234464327955451	0.565020593597562
PUS10	53.7328853336566	0.676889357822174	0.243551751750658	2.77924241134244	0.00544858477100705	0.0850484763070286
PEX13	58.2418647657053	0.307255882254067	0.167887886907345	1.83012537660705	0.0672311931092878	0.315186509145587
KIAA1841	48.2857221799924	-0.0390840046207533	0.17047753221519	-0.229261909841693	0.818665356598884	0.937635376646742
C2orf74	22.6820351313857	-0.000907126925137344	0.334273743459728	-0.00271372473275524	0.997834763591042	0.999158440376552
USP34	748.489714780596	-0.0303866681377222	0.0834089690273029	-0.364309360157364	0.715627011050071	0.894297505307785
AC016727.1	11.0958914649871	0.755929437283734	0.321012216808867	2.35483074382126	0.0185311442329445	0.163486376473587
XPO1	362.328224654855	0.597522190519028	0.290160880899695	2.05927893748566	0.0394675249975546	0.241786283538889
FAM161A	12.3566143628642	0.37004544612811	0.327633241128354	1.12945025008357	0.258707945164293	0.591269973929126
CCT4	124.339482970657	0.812398360239912	0.421087233619819	1.9292875570134	0.0536951736051385	0.283526874221608
COMMD1	287.441911835604	-0.268693885716354	0.148229362083929	-1.81269002267052	0.0698796442058985	0.322969381233672
AC018462.1	6.564701560601	0.158382059711623	0.455677278471392	0.347575065061241	0.728159335223216	0.899676992360102
B3GNT2	26.323645206852	0.456840968871307	0.271412817922052	1.68319599777528	0.0923371553479951	0.370941063710266
EHBP1	280.562490505168	0.100113005846583	0.121671142965328	0.822816350752221	0.410612437044325	0.721904604816475
WDPCP	285.765192085871	-0.0376091765437675	0.159021982049164	-0.236503004547761	0.813042376111586	0.934631265488094
MDH1	53.7311485560183	0.110403083740017	0.288224525766475	0.383045417271214	0.701686089340325	0.88727485207131
UGP2	163.431651870801	0.0950871616758203	0.164536231479432	0.577910171035531	0.563324768046145	0.818828035473853
VPS54	258.764812875489	0.100989522314454	0.0892931237085452	1.13098879421092	0.258059807922379	0.590714577530124
PELI1	822.519324056146	-0.405763846251561	0.198141280536419	-2.04785113507421	0.0405745881144136	0.245565627891878
AC012368.1	99.7897221605461	-0.19666986724234	0.312682070464508	-0.6289771170767	0.529364037266348	0.799310816512016
AC008074.1	7.00450312975238	-0.152219163116504	0.477237594292231	-0.318958868574161	0.74975770308221	0.908191079333632
LGALSL	4.24560343143982	-0.0360669034674789	0.499435192222596	-0.0722153825543877	0.942430503627771	0.982128175058715
AFTPH	301.574141897066	0.15412243072174	0.0962555023294773	1.60118047271924	0.109336952577458	0.401149955062579
SERTAD2	170.766433123475	0.721406904598603	0.216869900517207	3.32645011077213	0.000879597639415512	0.0340613500214585
LINC01800	6.86919250003823	0.0672694056105108	0.479800728655369	0.140202800022901	0.888499759659755	0.963400174535353
SLC1A4	67.6819714033909	0.368301816824245	0.276463465348544	1.33218982971192	0.182797817690171	0.507935723554209
LINC02576	6.09266446873983	1.00843669942769	0.535413464521622	1.8834728041976	0.0596363220400352	0.297714712432941
CEP68	49.8880292820641	-0.726487179106074	0.185484325560923	-3.91670388810001	8.97678981147965e-05	0.0102755194371626
RAB1A	484.464187680108	-0.310854127892706	0.185659097603095	-1.6743274738804	0.0940662578519832	0.373918931514014
ACTR2	367.863649351199	-0.252589665367618	0.137089589915595	-1.84251528889346	0.0653998122439642	0.31090064589823
SPRED2	192.751944976834	0.167873461225769	0.171064663541322	0.981345052511201	0.326422612802042	0.653492632610831
MEIS1	61.3786473342471	0.518426040302596	0.397993637294943	1.30259881496147	0.192711762571117	0.518730835541509
ETAA1	19.739840597999	0.125108462029512	0.23328437639768	0.536291645250344	0.591757003844444	0.835334029014426
C1D	44.6296807767117	0.269403293201683	0.151312480670944	1.7804433051861	0.0750034399606925	0.334499877597893
WDR92	9.72962435372537	0.63165791028104	0.312103484777883	2.02387330192925	0.042983189584575	0.253163074569741
AC017083.3	7.07481810189759	0.0484205159224271	0.381204420460508	0.127019817514009	0.898924713484782	0.966608346989888
PNO1	18.785853845783	-0.188935665041346	0.317884915662855	-0.594352407843501	0.552276432936177	0.812028269632197
AC017083.1	6.97790051310199	0.0252814977184913	0.375983307610671	0.0672410109883658	0.946389836937186	0.983831890042087
CNRIP1	36.5245658052493	0.163344561815057	0.300739990581422	0.543142139159019	0.587031941039882	0.832941576780803
PLEK	113.964338479695	0.175589097742291	0.315557818174215	0.556440334003547	0.577909872387075	0.828611115323173
FBXO48	4.05889723490228	0.783862292364843	0.528424095798739	1.48339619369551	0.137969178124099	0.446909176732309
APLF	62.3706169098721	0.454534762662909	0.178866197322056	2.54119989952322	0.0110472737858037	0.125353463209863
ARHGAP25	555.995016142362	-0.55045695896745	0.237302747174969	-2.31964006114765	0.0203603567929442	0.172103892657848
ANTXR1	36.0429120224298	-0.537675074973265	0.265380766673058	-2.0260514042288	0.0427595172326512	0.252603141014269
GFPT1	100.557785128444	0.023070419571895	0.13320027559636	0.173200989777272	0.862493445669978	0.953351822228729
NFU1	36.9676894343334	0.00163880921217483	0.188903445338213	0.00867538021469488	0.993078134893534	0.99828652984236
AAK1	613.469599951973	-0.106967984105121	0.157341698062431	-0.679845110497523	0.496602539907663	0.780544139769652
ANXA4	180.599529814763	-0.284605563412641	0.218257513614047	-1.3039897628263	0.192237072830575	0.518003473879292
GMCL1	51.6219997292918	0.281635794895335	0.168289692772255	1.67351779099431	0.094225407171701	0.373984686465087
SNRNP27	5.81937781442917	-0.0371732983136145	0.461745393868243	-0.080506051185909	0.935834783708177	0.980315100326934
MXD1	60.9762925555606	0.0354386325955836	0.322492665931016	0.109889731889792	0.912496825988767	0.971624081553038
PCBP1	91.8048036367198	0.577360500319413	0.295003576733127	1.9571305091047	0.0503321262750779	0.274227680435752
C2orf42	23.5500469241197	-0.0903244545411644	0.264819001933913	-0.34107995982745	0.733043387365567	0.901920951040099
PCYOX1	23.5254046316397	0.189171630829149	0.315022748266667	0.600501493527111	0.548172065829006	0.809743666622213
SNRPG	28.748878405637	0.344615415777985	0.191343567033089	1.80102953614527	0.0716982247072752	0.3273649475277
FAM136A	14.8604154148017	-0.345477316811215	0.278257699729614	-1.24157325079205	0.214394056172032	0.544416242302561
TGFA	74.0154277303158	-0.0376493871397442	0.417230127520281	-0.0902365017682337	0.928099278416062	0.978031122946659
ADD2	20.5581907207293	-0.393896922228459	0.31157416181785	-1.26421562022443	0.206152645817055	0.535365171370681
AC007040.2	5.75993174370703	-0.41112415692432	0.485178357305091	-0.84736705735989	0.396790560327867	0.712331737482124
AC007881.2	24.2297421828141	0.517570058963297	0.500628290029157	1.03384101392503	0.301210494335056	0.631303161128066
NAGK	118.719306960048	0.0417727836937973	0.203936283808357	0.204832523735953	0.837702975458756	0.943978779097579
MCEE	36.4191517103856	0.282605584475926	0.184849138860194	1.52884447403169	0.126303004084874	0.4294529047494
MPHOSPH10	41.7335997017187	-0.275931853057878	0.228536290260681	-1.20738746893605	0.227282959147142	0.557255875151436
PAIP2B	15.132183656002	0.812714717534121	0.423091068679491	1.92089783429058	0.0547445888626289	0.285429690071992
ZNF638	784.391624517442	0.353015014475	0.141371451516302	2.49707427269565	0.0125222725757203	0.134480295804144
DYSF	80.797267556863	0.643311186793562	0.422522957121712	1.52254729820101	0.127872003537266	0.431493203823878
EXOC6B	657.110880999029	0.199110893596564	0.130073720367707	1.53075419872435	0.12583015313754	0.428915408947535
SPR	7.50059758919805	1.64015937275262	0.774544021549903	2.11758057272274	0.0342106049183588	0.224818910186142
SFXN5	111.563725898444	0.313234781306083	0.207948248947021	1.50631122354815	0.131987298281495	0.437412911173699
RAB11FIP5	5.91675931248706	0.00821476225683816	0.478268897608329	0.0171760327671684	0.98629618245035	0.996205584229391
SMYD5	12.2597297395453	0.175919996676998	0.37567172873713	0.468281170021433	0.639583532317584	0.857679414282244
PRADC1	6.03739759405386	0.0810748638377654	0.519789318709671	0.155976394511196	0.876051627921642	0.958472266663891
CCT7	32.9533189497283	0.25700228079981	0.282324224814639	0.910308993032908	0.362659577158508	0.683644006194842
FBXO41	20.6125143384861	-0.00144990800417377	0.233982973209194	-0.0061966389446529	0.995055829098533	0.99828652984236
ALMS1	125.806249683244	-0.447521614687883	0.135431387427734	-3.30441578712085	0.000951745644377821	0.0348142135610994
TPRKB	18.055846419196	0.215659603891815	0.256555365383338	0.840596740471916	0.400573885388153	0.715405124283506
DUSP11	23.6125193419896	0.0883085862999799	0.237318508365006	0.372109983786673	0.709810963258787	0.891529468509866
STAMBP	74.0132608160115	0.0357451624045583	0.162728017710315	0.219662003553629	0.826134398659123	0.940008645145528
DGUOK	57.2493199005375	-0.170908908225056	0.15428786494935	-1.1077274825286	0.267979526649219	0.599597755725701
DGUOK-AS1	4.88282586650961	0.0561648843282378	0.421066346593561	0.133387255435191	0.893887124030965	0.964710391857751
TET3	273.585486433357	-0.0782034455279076	0.178644812665156	-0.43775939732708	0.661560706927668	0.8677659393306
BOLA3	7.28534754055673	-0.130928874910229	0.597244599057703	-0.219221530201865	0.826477484692969	0.940243113362104
MOB1A	143.322391858355	0.0711277581707632	0.154580486867597	0.460134132141054	0.645419946024841	0.860579240021756
MTHFD2	92.9192159511377	-0.681618889304895	0.376550772758157	-1.81016462750077	0.0702702612326908	0.323811481618543
AC006030.1	37.3494475786724	0.0825825715753949	0.294041329278872	0.280853619380399	0.778822675696687	0.920930448382083
DCTN1	9.29952610390029	-0.0853732993077306	0.300439949147411	-0.284160943143557	0.776287045061036	0.91946858099946
WDR54	3.62540500921346	0.580478523980259	0.594872414847869	0.975803398328208	0.329161900386608	0.656632455040005
RTKN	27.9739048100128	0.466471281131169	0.324506194129298	1.43748036114622	0.150581549147729	0.463123143539663
MOGS	27.3864242391775	-0.266399779762335	0.293063721720341	-0.909016572227078	0.363341378125993	0.684417990321679
CCDC142	25.8398908510603	-0.236174398885212	0.216001663317034	-1.09339157513139	0.274221910985837	0.60560005166811
TTC31	21.5981880161785	-0.228119458798063	0.195045532394993	-1.16957028442001	0.242173941504001	0.573218699476162
PCGF1	3.80178333218592	0.609507942748447	0.530063365558463	1.14987750965638	0.250194325236299	0.581011085644601
AUP1	53.34377568495	0.606197832410112	0.274691158795992	2.20683415901392	0.0273256476491993	0.200066552735264
HTRA2	12.4602524961264	0.787179004922206	0.298563569546292	2.63655410510543	0.00837528426012874	0.108015484652989
LOXL3	96.1335342227337	-0.103306995390138	0.241386546655194	-0.427973293547736	0.668670564175102	0.870836144174713
DOK1	30.8617434480636	0.143006920767025	0.24475625261868	0.584283013148692	0.559029918848933	0.815924593988282
M1AP	10.2908643144362	-0.226409083094587	0.492782883855812	-0.459449973836416	0.645911068529182	0.860579240021756
SEMA4F	8.07616549068614	-0.182820791353578	0.440651975693412	-0.414887034299326	0.678224601818869	0.875447459176428
HK2	128.254658419978	-0.151486240645344	0.366353581874194	-0.413497364678052	0.679242252816546	0.875742522382332
POLE4	14.1112763823497	0.10241266704762	0.414510305544832	0.247069049135001	0.80485478650835	0.930941213360164
TACR1	2.8247762055611	0.65769312081667	0.766179596378893	0.858405945453325	0.390668345746345	0.708095200330968
AC007681.1	9.35221166327047	-0.0923532646094094	0.477741492302997	-0.193312211933303	0.846714462972893	0.947181653777065
MRPL19	53.3868665596389	-0.0346135385416868	0.231658307066194	-0.14941634936405	0.881225111615458	0.960246809281731
GCFC2	78.0325090287934	0.374496504502058	0.15781311524968	2.3730379056871	0.0176424532460993	0.15986775185159
LRRTM4	332.164433003533	-0.665866187011028	0.455285383653864	-1.46252484906755	0.14359744003168	0.454760267625949
CTNNA2	204.161896723506	-0.196192233413696	0.389353025288475	-0.503892921515983	0.614336625010664	0.847069560084369
SUCLG1	50.4313780387312	0.0101001550299152	0.168690613080566	0.0598738414987644	0.952256113967273	0.985106311220043
DNAH6	12.4237827136033	-0.147632236557031	0.540244395145513	-0.273269353432657	0.7846461714847	0.923892035340995
TRABD2A	3.31597732777666	-0.366531432061068	0.596646056253248	-0.61431970968311	0.539004080678346	0.804321956908503
TMSB10	200.994592971597	0.270367198260235	0.555216605986467	0.486958054469331	0.626288056476624	0.852217800225809
KCMF1	167.674122683282	-0.17489708529782	0.119470029701362	-1.4639410882797	0.143210045522433	0.454293588781722
TCF7L1	4.51038141332781	0.00310657358912936	0.485437545796066	0.00639953299045897	0.994893946282828	0.99828652984236
TGOLN2	141.529813187219	-0.105549720105299	0.13696593021817	-0.770627556335878	0.440927722801267	0.740577326925577
RETSAT	12.0844878575916	-0.340559534388607	0.312960565569893	-1.08818672975126	0.276512681819872	0.607309800806261
ELMOD3	91.1837231193751	0.263225167140112	0.132780245265747	1.98241211720382	0.047433134513414	0.265585905708481
CAPG	41.9963247195352	0.394662283150402	0.272838207755626	1.44650665461009	0.148035146881138	0.459976222123598
SH2D6	3.37671560072056	2.95890507275501	0.967147140893384	3.05941562317165	0.00221769247926914	0.0532985425851016
MAT2A	155.423979433251	0.318048671427565	0.189069397585489	1.68217953560548	0.092534031149824	0.370970036064381
GGCX	25.277334241889	-0.02090429363283	0.268609440759528	-0.077824121049954	0.937967958813127	0.981191990078041
VAMP8	29.3558007369363	0.0909006628312854	0.416024842265433	0.21849816067784	0.827040991267348	0.940530843381321
VAMP5	7.06287120385478	-0.27473637202049	0.375836161474395	-0.731000367135261	0.46477892868799	0.757775253663212
RNF181	4.14511754303443	0.255238236425642	0.616224639110442	0.414196739672879	0.67873002933826	0.875599127693501
TMEM150A	12.1650779766485	0.203705764455806	0.311409247605836	0.654141667345874	0.513020538913999	0.789323960949522
USP39	98.5030483184988	0.204429427325193	0.162245197524964	1.26000294889307	0.207668298454029	0.536781688377769
C2orf68	26.3715268043604	0.0780899042541691	0.234314899714262	0.333269050962601	0.73893119906041	0.904435087480194
GNLY	31.1461621475541	1.8713408906285	0.801521859257559	2.33473469128078	0.0195572847992651	0.168631463067012
ATOH8	19.3138942237053	1.35557443343217	0.502372986400262	2.69834260624859	0.0069685681798612	0.0976023133484576
ST3GAL5	129.231877867099	0.0788853826960515	0.132064666179218	0.597323909402083	0.550291144414075	0.811290965683886
POLR1A	52.369287361228	-0.463074203778079	0.271971936935678	-1.7026543583708	0.0886327709749664	0.363781183337481
PTCD3	101.258743102886	-0.0653123867733665	0.116300313785179	-0.561583925680602	0.574399534790824	0.826724912553233
IMMT	99.5961143317835	-0.526233661920628	0.1731398530244	-3.03935606232996	0.00237084463944752	0.0551380662221104
MRPL35	18.7938964194707	0.267295600262451	0.3173255485756	0.842338732138896	0.399598376756338	0.714660881463231
REEP1	12.1090608750481	-0.0881415519180214	0.351256052469237	-0.250932478738543	0.801866313190111	0.929854256463842
KDM3A	130.491907284556	0.541658248093317	0.383611094227177	1.41199839171634	0.157950434733879	0.472540512212143
CHMP3	16.8176360656245	0.019043963727742	0.2571472578133	0.0740585915233393	0.940963763915859	0.981821761206621
RNF103-CHMP3	17.507312036457	-0.00955400443510972	0.321795000746125	-0.029689723000536	0.976314508167651	0.99257221299714
AC015971.1	2.99513534984374	-0.0612084764756281	0.749761308799505	-0.0816372834357554	0.934935152337834	0.980041378004758
RMND5A	88.1746411595408	0.868806083372076	0.235421188788651	3.69043282740384	0.000223872802288546	0.016534917558297
PLGLB1	34.3328920901612	1.27376833850803	0.325623739299893	3.91177971620465	9.16184613973287e-05	0.0102755194371626
CYTOR	18.1353691761299	-0.470614814693406	0.52451638876618	-0.897235672274099	0.369593173965742	0.690183799582547
RGPD2	3.31353140352103	0.154463273778953	0.58058491491951	0.266047687099082	0.790202483013253	0.925429149590207
KRCC1	157.931230128004	0.256040055706616	0.158782783188629	1.61251774635068	0.106849321363288	0.396423811507361
THNSL2	8.01199199455804	0.625715805645188	0.560823348770426	1.11570926391891	0.264546603867298	0.596042844579383
EIF2AK3	70.8117691845993	-0.263354758789116	0.158406684451632	-1.66252301600018	0.0964079524413688	0.377968101479742
RPIA	34.5081371461319	0.0703980635111813	0.208441760161949	0.337734931121698	0.735562948675619	0.903145505861279
IGKC	3.21652640492758	1.85466830580245	0.838221465330934	2.21262325353385	0.0269236304936472	0.198177291834862
MAL	67.4589431822822	0.644132676756137	0.374321760210747	1.72079944375524	0.0852872234060351	0.357524497761283
MRPS5	97.5879430798529	0.405318961871604	0.139552152453695	2.90442644377049	0.00367926645658686	0.0694237565942836
ZNF514	13.1001165840559	0.513200195763896	0.309095677890291	1.6603279582125	0.096848494239272	0.378897748010132
ZNF2	13.0886294557391	-0.140737461792643	0.278575100179926	-0.505204742641188	0.613415039604359	0.84694152268397
AC092835.1	30.1603513763972	1.12827051265985	0.281253835083265	4.01157378823234	6.03153188148227e-05	0.00837829579977276
KCNIP3	9.88890364810962	0.846833286584998	0.556806413416805	1.52087559729864	0.12829105880995	0.432425405485631
FAHD2A	21.4340690000132	-0.594118915740026	0.236705439343655	-2.50995041511264	0.0120748115409424	0.132003409055169
LINC00342	10.2259615363148	-1.01394527501309	0.347726753689397	-2.91592540480445	0.00354635278820871	0.0683146661148449
ANKRD36C	149.820646953337	-0.00116290428133153	0.235393505161613	-0.00494025644646873	0.996058261688728	0.998690325811803
GPAT2	3.79257604059188	0.318565280694977	0.643941004397437	0.494711904537081	0.62080349708842	0.850227680704367
STARD7	88.8339519807889	0.0244588597655572	0.153375995690647	0.159469933058428	0.873298645100169	0.957944214203327
TMEM127	44.0108617072373	-0.144920103056579	0.20628464882504	-0.702524903728986	0.482351876520775	0.772161418645563
CIAO1	37.8452658674724	-0.373916754892292	0.184319949957777	-2.02862877826272	0.0424961150887313	0.251833142292948
SNRNP200	57.8324858850548	-0.0574974699408939	0.152308958801308	-0.377505501931119	0.705797976392771	0.889946116158379
AC021188.1	3.16955854841083	0.888243161276589	0.758919753808539	1.1704045873349	0.241838190474483	0.573031618462308
ITPRIPL1	7.56260693363609	0.126268726044773	0.379978210703871	0.332305175633289	0.739658832163111	0.904435087480194
NCAPH	3.59776165172561	0.317207233470502	0.807641381632789	0.392757529126618	0.69449857584632	0.883795842737361
ARID5A	100.428008020573	-0.0724157553477243	0.221616114830582	-0.326762137325093	0.743847798778276	0.906108517729301
KANSL3	65.6289824600163	-0.292269391757152	0.135256813613609	-2.16084782680216	0.0307070962163307	0.212776981799375
LMAN2L	24.5176468420703	0.44941601210253	0.211093853029143	2.12898673103704	0.0332553582260631	0.221229955580326
CNNM4	26.3756357659765	0.0240824382166128	0.274560507720757	0.0877126809552157	0.930105040527518	0.978806677650548
CNNM3	10.5377010887586	0.416865562019189	0.378892322386814	1.1002217183847	0.271235530007356	0.602696970918898
ANKRD23	38.8770372378566	0.269211446985021	0.194020391389699	1.38754202615898	0.16527654538245	0.484501872920749
SEMA4C	27.2957981727542	-0.520440397102766	0.249509986904199	-2.08584996360323	0.0369922159272481	0.233641725015702
FAM178B	9.73592495824232	0.211914840882833	0.434942046302758	0.487225465287211	0.626098560920549	0.852209033548112
FAHD2B	7.27005890448845	-0.414229774653063	0.3612777987788	-1.14656858531925	0.251559966177091	0.582643430039667
ANKRD36	177.721446905524	0.361718192193346	0.234378028251751	1.54331101294536	0.122755332818729	0.424069202284348
AC092683.1	77.5022752936135	-0.183963509945666	0.276992342511457	-0.664146554658118	0.50659651619015	0.786172204406439
AC092683.2	4.4167570071911	0.21872586363351	0.62454958257745	0.350213769627147	0.726178273673367	0.898806317785053
ANKRD36B	53.7968406564665	0.293239343590558	0.261106986466849	1.12306203506274	0.261411148645939	0.594073695640441
COX5B	30.5670552272561	0.784930204447091	0.49626917327092	1.58166222429977	0.113726700763684	0.408478298427193
ACTR1B	29.9696765981239	0.15194317952788	0.271594154319692	0.55944937367477	0.575855073168493	0.827419517625944
C2orf92	19.0796756870296	-0.38067883613978	0.327243236685523	-1.16329015687376	0.244711797935802	0.576054311652049
TMEM131	369.241689130193	0.17383452806326	0.136525086058819	1.27327902205729	0.202919048041961	0.532227285973878
INPP4A	347.698717335368	-0.214085413984582	0.162775085557563	-1.31522224824065	0.18843522003754	0.513597259188667
COA5	18.5917219761687	-0.061785810991844	0.237449690065529	-0.260205902879018	0.794704951216685	0.927012917285965
UNC50	27.2659929994295	0.0913449136548551	0.2077256146781	0.439738324021363	0.660126642229605	0.866716743843084
MGAT4A	1267.25702472534	-0.365613613751394	0.186107225608897	-1.96453207313792	0.0494684205820802	0.271855562084728
AC109826.1	25.7358531577384	-0.529001768010932	0.31309416794663	-1.68959317089901	0.09110581334019	0.36833943702776
KIAA1211L	78.5283310080288	-0.502930074453197	0.207191358025761	-2.42736994074176	0.0152087388255172	0.14870705920532
TSGA10	91.7970528613461	0.440740052355938	0.217891703938168	2.02274820192791	0.0430991145128857	0.253521248189433
AC079447.1	78.7157349039327	-0.198271904053348	0.195116225285655	-1.01617332829739	0.309546855047424	0.637059797780759
MITD1	77.2096197217795	0.735329042899746	0.234737039153683	3.13256504193326	0.00173286028550027	0.0469474792675552
LYG1	8.16423193095802	0.990165237571744	0.402853460520995	2.4578794390675	0.0139760083373612	0.142402922096895
TXNDC9	22.2560894848092	0.239421457008823	0.230891499805814	1.03694357397385	0.299762154921748	0.629731979959479
EIF5B	126.251454677665	-0.560512311686994	0.198241077333258	-2.8274276917126	0.00469236112160967	0.0787661194482173
REV1	193.389885576873	-0.234954106031634	0.108833386600467	-2.15884218410076	0.0308624125462678	0.213100540643331
AFF3	83.4853825003558	-0.688181665270108	0.341764535118675	-2.0136134518204	0.0440501330168103	0.255835467590151
LONRF2	31.271187851723	-0.461190184429443	0.417341260205549	-1.10506731158644	0.269130423487742	0.600221496837223
CHST10	11.0960739581695	-0.560458952393024	0.301167753707996	-1.86095272648755	0.0627508528491348	0.305682384346346
PDCL3	4.17975397355559	-0.220076453623657	0.521235718661071	-0.422220591844666	0.672864012640278	0.873290735032197
NPAS2	20.4459952191194	-0.0938418822054028	0.414385835649636	-0.226460158944106	0.820843542890255	0.93847731874435
RPL31	86.7199659676453	-0.419811617635771	0.297469264435045	-1.41127729089282	0.158162867796074	0.472754818937183
TBC1D8	300.156421331612	-0.26881705452476	0.490417188563456	-0.548139544847901	0.583596089252742	0.831201873725281
CNOT11	36.5335563316591	-0.152315056413575	0.145454992819266	-1.04716279215546	0.295024502772491	0.626244973820498
RNF149	728.225632276658	-1.08259704542029	0.356108481518932	-3.04007655420792	0.00236518021466327	0.0550941440464871
CREG2	26.6789748920425	-0.770743745122204	0.414843119931552	-1.8579161810599	0.0631809181773879	0.307003299783001
MAP4K4	1109.66606456167	0.111343963516834	0.148340295529959	0.750598231714775	0.452894485666857	0.749111309513288
IL1R2	5.03553289464426	-0.262433344889638	1.42750554128753	-0.183840508705093	0.854138576346339	0.950053619996967
IL18R1	7.64709388504843	1.17399727463671	0.964892482530677	1.21671304926907	0.223713412388207	0.553538324645615
SLC9A2	2.60982326393176	-0.431024571568815	0.730086213659497	-0.590374894778988	0.55493933795071	0.813558463718199
MFSD9	8.86793729738906	-0.174572643199207	0.392940105330743	-0.44427290783227	0.656845286128547	0.865084004737401
TMEM182	47.9082207522452	0.861868756924986	0.211513438804853	4.0747706708138	4.60597137035965e-05	0.00718958891944489
LINC01102	10.7357514380801	0.289588346435517	0.555510213514454	0.521301569962911	0.602156707502254	0.841024331385858
POU3F3	24.8239411790478	0.407956508814971	0.353656465345628	1.1535389531654	0.248689238730365	0.578930427222674
AC010884.1	7.91416119479825	1.79936551072521	0.637640420002209	2.82191256118766	0.00477381911175179	0.0791680122355245
MRPS9	60.1205421907411	0.226354499622576	0.158086717814638	1.43183755568879	0.152190316476154	0.465278705947268
TGFBRAP1	62.3135085942947	0.0303048719101524	0.170666913747597	0.177567351777222	0.859062766529108	0.95205939062757
AC012360.3	3.54558363818072	0.218899182545719	0.492032403445724	0.444887737093652	0.656400885083812	0.864975265539948
C2orf49	29.0359217506364	0.117646308410294	0.25242874759348	0.466057489615865	0.641174350650239	0.85861877330005
FHL2	2.80824373066286	-0.395571291488963	0.649601710706967	-0.608944350005574	0.542561326188815	0.805700376601103
NCK2	956.671227940419	-0.196138791327785	0.331609900532945	-0.591474473508065	0.554202553754658	0.813177717453171
AC010978.1	15.4869164209074	0.0201386018975846	0.557163414378959	0.0361448748748732	0.971166840711515	0.991031641531933
UXS1	70.548588364174	0.0703001798474497	0.175612147112739	0.400315018085387	0.688924507891888	0.881518294092037
RGPD3	2.55086198897906	-0.280190246332836	0.654477343381078	-0.42811298078762	0.668568866534242	0.870836144174713
ST6GAL2	6.68117395838473	-1.0319849152019	0.607186570555829	-1.69961749031637	0.0892028982791978	0.364638521286537
SULT1C2	11.5127512427114	0.880522531965852	0.894835535490104	0.98400487804006	0.325113114453893	0.652510295061824
SULT1C4	3.47822050935965	0.590866247660971	0.726031206451403	0.813830373144602	0.415742132501126	0.725652521010007
GCC2	217.380526919723	-0.0596366463502804	0.159549784270847	-0.373780802166696	0.708567403589008	0.890817622183752
GCC2-AS1	23.8918377064331	0.539099363400478	0.240626051388195	2.24040314957737	0.0250647620019817	0.192101071465864
LIMS1	595.474618256809	-0.1082397689782	0.207872811214962	-0.520701905870069	0.602574446522544	0.841425776519214
RANBP2	216.149874975468	-0.0145444397276295	0.188162111833747	-0.0772973877997309	0.93838696892559	0.981462424231825
CCDC138	51.8346650253308	0.442425288340298	0.19443216997501	2.27547369551635	0.0228775288970244	0.183419561006577
SH3RF3	1664.14542306394	-0.614084023743467	0.293136087698696	-2.09487691728581	0.0361819352800455	0.231249760268117
SEPT10	69.4880048699534	0.303673989643335	0.209229609895679	1.45139108080709	0.146670991940203	0.458452825963379
SOWAHC	4.59992011679558	1.563171296417	0.566384451809813	2.75991209049273	0.00578169171605045	0.0880317439025362
NPHP1	11.5872816081346	-0.0983306388073847	0.34187085694089	-0.287625098223527	0.773633730762316	0.917858902796271
SMIM37	15.1398017433816	0.784915346516405	0.428195398819293	1.83307748911066	0.0667910482519421	0.313982691155373
LINC01106	3.65093319080606	-0.771739175674063	0.553754073962624	-1.3936496577832	0.16342342525099	0.481680763427144
BUB1	5.23589015297055	0.890654402995199	1.18295128457383	0.752908775373677	0.451504734474808	0.748274210232384
MIR4435-2HG	50.511224131524	-0.360273700348161	0.379316248763546	-0.949797699208884	0.342215055190769	0.666707782288299
BCL2L11	44.8492744767372	0.776014932818794	0.347268004299277	2.23462836544544	0.0254417570253485	0.193380342932129
ANAPC1	132.664882641643	-0.202739003267394	0.132885804487552	-1.52566336223209	0.127093723340302	0.429824897273957
MERTK	779.736393832814	-0.753613794593606	0.363475634771684	-2.07335436683943	0.0381393124854366	0.237347854641182
TMEM87B	103.234839963748	-0.339491508241242	0.205485730513587	-1.65214152531528	0.0985057034914054	0.381695546449332
FBLN7	2.48540968214706	-1.01616462129554	0.809485216564179	-1.25532202503784	0.209361882817855	0.538740358216373
[truncated: 13,142 more rows]
