# Supplementary material for: Integrative analysis reveals generalizable human neurodegenerative disease-associated glial states
Source: bioRxiv. 2025 Sep 25:2025.09.25.678630. Preprint. [Version 1] doi: 10.1101/2025.09.25.678630 (PMC12485690; doi:10.1101/2025.09.25.678630)
Supplement: Supplement 10 [file media-10.zip › DAM_replication_DESeq_results/Rexach_2024_INS_PSP.csv]

	baseMean	log2FoldChange	lfcSE	stat	pvalue	padj
AL627309.1	27.1144818459468	-0.828034997021308	0.36652745087124	-2.25913501172439	0.0238749878528886	0.128302464739451
AL669831.5	66.380671723353	-0.368682237020048	0.209601555286058	-1.75896708646499	0.0785830991322296	0.264149766715083
LINC00115	2.94964593556098	0.238614052322754	0.55287390111444	0.431588562675458	0.666040472558967	0.837778021543258
NOC2L	33.1367446065692	0.0931612161141906	0.299535336575575	0.311019117741674	0.755786088049305	0.884887260681832
KLHL17	6.16990411917782	1.01886247129785	0.500885972781526	2.03412059163863	0.0419394382965104	0.181324985428313
HES4	4.62713377697305	-0.533735698068287	0.62875303047017	-0.848879722566377	0.395948223144267	0.648460942556712
ISG15	8.07384281829969	-0.213317776454464	0.565246211480174	-0.377389130828249	0.705884443117601	0.857649872135052
AGRN	15.9273999941557	0.794789148292392	0.374573132127809	2.12185306452039	0.0338500789083781	0.158665914452347
C1orf159	35.1688937317507	-0.249401882665155	0.196464625779947	-1.26944930505964	0.204280860517846	0.456694688170694
SDF4	43.001792381396	-0.322837179467404	0.244310196812215	-1.32142327123393	0.186360270866149	0.433264120379672
B3GALT6	8.21751505860572	0.243232034914656	0.339465929397313	0.716513834971567	0.47367412787889	0.707727635200751
UBE2J2	55.8312621358522	0.153956487110646	0.183626082251367	0.838423851465146	0.401792698398011	0.653047022766853
SCNN1D	8.69834278732792	0.294284726298631	0.441707337356093	0.666243689905893	0.505255351356078	0.731281698965134
ACAP3	72.3763321686981	-0.204236254928587	0.311842242790412	-0.654934537094941	0.512509902649272	0.73615144186694
PUSL1	3.54936960018989	0.0683562390002844	0.473278952572051	0.144431182981622	0.88515999449304	0.949442109248539
INTS11	43.0291012286171	0.125011728880346	0.192276338225732	0.650166994201767	0.515584358443616	0.73915264388473
CPTP	4.59496037880224	0.495381445383389	0.483865232359016	1.02380045569347	0.305929535114456	0.56957287468124
DVL1	20.0666390182732	0.538776816195892	0.321108297395404	1.67786637893214	0.0933731873080502	0.293124444725572
AURKAIP1	18.6237962211939	0.244093971417588	0.391021992813727	0.624246144471645	0.53246594654779	0.752193980762119
CCNL2	77.2884783828321	-0.23075002763044	0.130227846830371	-1.77189466958633	0.0764120434266568	0.259426671061677
MRPL20	44.2598307253252	-0.454882740062625	0.205536248956389	-2.21315092774289	0.0268872419816801	0.137336367983228
AL391244.3	2.43845798397567	0.318949338310241	0.695589544405896	0.458530955324604	0.646571028222136	0.827592859532351
ANKRD65	9.63701615321583	0.0922544403519166	0.546405919080444	0.168838654799299	0.865923552639832	0.94086018775769
VWA1	19.6963548214731	0.670888786294314	0.48855961219897	1.3731973940185	0.169690989626544	0.40927940010112
ATAD3C	10.988874879818	2.20524144091988	0.632733707842117	3.4852599341367	0.000491659177214801	0.010623228980786
ATAD3B	27.8117480618459	-0.581389956196072	0.256916309285719	-2.26295464780907	0.023638485130883	0.127512696134739
ATAD3A	16.3113518220601	-0.134099545814882	0.270130804398651	-0.496424486327675	0.619594952654946	0.811670424263232
SSU72	56.0975761729222	-0.12628430661702	0.206075970041959	-0.612804620506251	0.540005535357708	0.758292155617848
FNDC10	3.70672454077227	-0.981242737486134	0.635601941961404	-1.54380072291491	0.122636616161835	0.340078348765293
AL691432.2	4.33917525203354	-0.222333594858918	0.444640749024319	-0.500029732647734	0.617054141938915	0.810699727461544
MIB2	29.4300700690824	0.0390132656321248	0.301795845853365	0.129270386481994	0.897143702957624	0.955582790972406
CDK11B	48.6817651740687	-0.324828207891974	0.173660268845614	-1.87048085351492	0.061417073370376	0.22739268597186
FO704657.1	2.03908921185736	0.339145850322623	0.64044503440449	0.529547161901214	0.596425937162618	0.796845399202764
SLC35E2B	33.3170889645639	0.220996000856752	0.202563361708733	1.09099690582014	0.275274244097936	0.537141384378944
CDK11A	31.2561992093157	-0.657450757431333	0.33023713774036	-1.99084440329736	0.0464979960058098	0.192390678138143
SLC35E2A	37.4694803596415	0.23031601489469	0.335511462724485	0.686462432682429	0.492421546311036	0.722341118347682
NADK	41.8606745620612	-0.0870200976409696	0.2061105903044	-0.422201001474265	0.672878310585102	0.841769569081956
GNB1	478.060040844961	-0.248197617221225	0.139465860255261	-1.77962991636057	0.0751365468912946	0.256877784166768
CFAP74	38.1896481701093	0.149484882841521	0.462327747248053	0.323330978361801	0.746444595539458	0.880845007991804
GABRD	8.99156802388624	-0.660251803609436	0.511053914591228	-1.2919415833798	0.196377375565793	0.446804878465962
PRKCZ	53.3604303067691	0.51083497110029	0.233912480578252	2.18387223220181	0.0289716379610233	0.144213761887331
FAAP20	27.0727891477319	0.643729354860595	0.27841297980686	2.31213844737828	0.0207700549986091	0.116868861908481
SKI	354.183750326975	-0.236284580332542	0.16208318171716	-1.4577982603085	0.14489615795887	0.374621714659032
MORN1	19.2927517818028	-1.03142920204901	0.424447316888735	-2.43005235516519	0.0150966419151728	0.0959776362017784
RER1	51.949862785584	-0.133545495729464	0.19633073782378	-0.680206763391933	0.496373550464315	0.725344372017117
PEX10	9.74340635740883	-0.312049934229269	0.466066450660596	-0.669539577000176	0.503151343274954	0.729667264617863
PLCH2	4.73290780639991	0.199822029935405	0.571743410729155	0.349495991008568	0.726716980014454	0.869540291164561
PANK4	8.8506751269813	0.302540124024065	0.312362451442509	0.968554711447923	0.332767408841427	0.593729148265103
AL139246.5	2.11139050485904	-0.306538935510274	0.707985506427091	-0.432973461642243	0.665034049685768	0.837305769838254
TNFRSF14-AS1	3.7204739304582	-0.325522937643693	0.548961852268482	-0.592979159295915	0.55319509972805	0.769062942602051
TNFRSF14	27.1611787769061	0.240135326008123	0.297705438859503	0.80662055395451	0.419885128203312	0.667732319368849
FAM213B	4.64868786500484	-0.0329107316015989	0.482369812377561	-0.0682271791416313	0.945604791550063	0.97652563006934
TTC34	2.58863585294011	-0.533779083526571	0.479736505201885	-1.1126505440772	0.265858543644923	0.528126721778716
PRDM16	5.46510264361887	0.551436123049691	0.55038734425406	1.00190552854563	0.316389222221972	0.578772157985765
TPRG1L	14.3870702194712	0.142726399461205	0.310061545686086	0.460316351533978	0.645289166037363	0.826772335578883
WRAP73	15.5171219390625	-0.058617015788353	0.24894022800288	-0.235466225200351	0.81384689033145	0.916726219676577
LRRC47	18.9415691067347	0.2899162931522	0.262889438831191	1.10280692309729	0.270111020997528	0.531435461432589
CEP104	46.375554921096	0.341166553507901	0.182793580198097	1.8664033667822	0.0619849524421557	0.228643258715046
DFFB	23.0372400302626	0.387217693951324	0.264743565695172	1.46261418265088	0.143572980222137	0.373042085782017
C1orf174	10.5986529161192	-0.334602086675249	0.336504404681557	-0.994346825836919	0.320054046109733	0.581494622165272
LINC01134	4.37791193692157	2.7823689837736	0.657200424136374	4.23366888028093	2.29909384950604e-05	0.00157961864704001
AJAP1	15.9719957661259	1.11023540233976	0.424377420832362	2.61615097278779	0.00889272283622949	0.0680197769675464
NPHP4	52.3486911294288	-0.0657625898429247	0.159879247869212	-0.411326615050886	0.680833056290176	0.843845103186213
KCNAB2	37.2830495041374	-0.478877979467791	0.309502232761221	-1.54725209959064	0.121802467315276	0.338484238157495
CHD5	22.871812562026	0.267062271241365	0.417563199717331	0.639573294347186	0.522450049071374	0.744625604467571
RPL22	35.7964540448077	-0.207554352525946	0.221666286050872	-0.936337032679442	0.349099686811101	0.607201766774729
RNF207	3.65214561417221	0.109533924651532	0.567622466602621	0.192969678080438	0.8469827151302	0.932832004222811
ICMT	10.0688265963008	0.34298738196296	0.378529375299783	0.906105059062656	0.364880247850509	0.621981265214771
GPR153	3.98707244873214	1.01531857485728	0.567052212727757	1.79052043545193	0.0733702850428083	0.253159099959381
ACOT7	27.1189709679257	0.388925801958492	0.281109344875383	1.38353921364978	0.166499592152454	0.405128317966478
TNFRSF25	22.5098170458225	-0.257213303651175	0.372565169714506	-0.690384728793289	0.489952277641069	0.720523573806256
PLEKHG5	19.6239750947766	-1.01942268930487	0.384873494671864	-2.64872147190601	0.00807968901297519	0.063742581755613
NOL9	39.7310798352426	-0.454005695427636	0.165159716310706	-2.74888880635724	0.00597976679289283	0.0526845032680912
TAS1R1	2.48420997856073	-0.555939430409571	0.976535914689099	-0.569297474928576	0.56915428013288	0.779312569024915
ZBTB48	23.2256882732945	-0.78497566275792	0.224290992268346	-3.49980913107183	0.000465591405389383	0.0103373169450709
KLHL21	37.211375058892	1.29176622993495	0.34325966312869	3.76323340226159	0.000167730522049477	0.00548538335679554
PHF13	11.7903740872177	0.0362409221718967	0.288854743017738	0.125464175499695	0.900156084701336	0.957049403775534
THAP3	11.8946806478742	0.631780994065329	0.293481897090559	2.15270856679239	0.0313415898027391	0.151136588491786
DNAJC11	73.526976930021	-0.448886772187615	0.128290978199614	-3.49897380538459	0.00046705246267776	0.0103373169450709
CAMTA1-DT	2.36997959433516	-0.0655048302587441	0.539028105505059	-0.121523960605667	0.903276037525871	0.958724786763518
CAMTA1	315.016023668148	0.232475611279983	0.152311870714237	1.52631315070738	0.126931895107951	0.347134800430525
VAMP3	32.0092464402124	0.359193560947774	0.175494890932	2.04674654082638	0.0406829770370029	0.177741378961575
PER3	63.8824937574629	-0.0265590202235408	0.326237327491167	-0.081410120747939	0.935115800635726	0.972660412428899
Z98884.1	8.65212981589317	0.557919515675838	0.48756411271894	1.14429979795797	0.252499327063785	0.513022303301452
PARK7	43.1730596251371	-0.0630252233413781	0.269880263243676	-0.233530316681485	0.815349630942895	0.917266139018485
AL034417.4	7.92028855105288	2.44486407609491	0.521345194874899	4.68953027692443	2.73832916384529e-06	0.000432391393799637
AL034417.3	2.12089101399495	2.34042501895799	0.83947638528733	2.78795813673416	0.00530413975059481	0.0490781743609378
ERRFI1	19.1994916657576	0.771223087990908	0.325919335637918	2.36630050340954	0.0179668544449812	0.106328211137374
SLC45A1	4.98932538626016	0.159774306133295	0.378072823260781	0.422601933551538	0.672585715652015	0.841685898891694
RERE	1097.2567206144	0.249457742253801	0.14115760621223	1.76722848274107	0.0771899714390251	0.261331511258338
AL096855.1	2.44100597078333	-0.132670641365976	0.606844132292314	-0.21862391725668	0.826943020189875	0.923509118933085
ENO1	120.053341472492	-0.329925054783273	0.302155750004406	-1.09190394284558	0.274875324490814	0.536697240202991
SLC2A5	529.462366021568	-1.17469765397151	0.285433494173315	-4.11548636705627	3.86363834707681e-05	0.00226507441026729
GPR157	5.3937582122308	-0.281043392272259	0.39896783469267	-0.704426191371419	0.481167399894481	0.71330437393272
MIR34AHG	125.159439949008	-0.129703452655331	0.320786581679042	-0.404329420440358	0.685970493713653	0.847187620941688
LINC01759	6.30457639336554	-0.0842352431081428	0.373215292471572	-0.225701477960095	0.821433608500476	0.920887435696609
H6PD	47.8107319716328	-0.350832436494133	0.22863802051161	-1.53444486489647	0.124920247403092	0.343975334077946
SPSB1	29.4805103508656	0.0808847603899131	0.351680583130973	0.229994956417	0.818095688870597	0.919258825969956
SLC25A33	48.0197446843919	-0.251629426467483	0.197738596496834	-1.27253571596737	0.203182842439194	0.455409819260263
TMEM201	6.98345504934322	-0.206875748558902	0.392444782302858	-0.52714613083899	0.598092113927016	0.797610619221016
PIK3CD	216.789512628633	-0.592693024016499	0.182824947969874	-3.24186075586447	0.00118752028700076	0.0188760216209107
PIK3CD-AS2	4.76774958969373	-0.00735901735976072	0.553255787324153	-0.0133012930517238	0.989387416573725	0.99625595427315
CLSTN1	123.756279690272	-0.121404587669979	0.178119634903302	-0.681590144376209	0.495498148627719	0.724876587434929
CTNNBIP1	43.31811842426	0.235736150694145	0.215623312370072	1.09327766141331	0.274271907818493	0.535974987349768
LZIC	29.4006171381237	0.501497841170993	0.221227167165015	2.2668908506925	0.0233968942825638	0.126681534433638
NMNAT1	37.0547863991992	0.152490482812746	0.206507686676523	0.7384252144164	0.460256097059886	0.697553382395811
RBP7	4.68463207322746	-0.3971350291806	0.481327451641107	-0.825082857473744	0.40932455137131	0.6585772167265
UBE4B	247.216375118819	0.197127430721155	0.138343772925843	1.42491003788673	0.154183207665414	0.388476125985155
KIF1B	309.858868959706	0.356367609640626	0.16928793675832	2.10509748340419	0.0352828232674291	0.162751892368751
AL139424.2	2.71148993811597	-0.117948148325467	0.624929562378188	-0.188738308164862	0.850297925570639	0.934342572800452
PGD	36.3508566572328	-0.76128147908213	0.248490016802901	-3.06363003583346	0.00218669148299245	0.0280356647881198
DFFA	39.4293558924946	0.598428830007768	0.277034134627462	2.16012669634555	0.0307628628753647	0.150052931981528
PEX14	108.459201937086	-0.125799090099371	0.163142682351698	-0.771098576325825	0.440648504408692	0.682765462073409
CASZ1	5.04922127645838	0.602369167765841	0.409067157948273	1.47254345909141	0.14087418030609	0.369787390444198
AL109811.4	3.14453007278851	-0.126614866204385	0.469699673756506	-0.269565582602517	0.787494481498732	0.901893628650215
SRM	30.0848193035679	-0.381048592948573	0.320383283679988	-1.18935229257835	0.234301065734699	0.491247153006743
EXOSC10	37.7507811848581	-0.226074379373023	0.176224694525696	-1.28287570582259	0.199535625438276	0.450980671466895
AL109811.1	6.23613810994528	0.0890810549155202	0.346771016342757	0.256887256192918	0.797265808624647	0.907181585828801
MTOR	98.9482264131079	-0.225327716858814	0.137760251464458	-1.63565117269656	0.101912613936961	0.307662574161206
UBIAD1	14.2489937460979	-0.0391887371669143	0.25749738907703	-0.152190813690895	0.879036439178156	0.946915701131246
DISP3	3.94876004165298	0.0619553309774204	0.512037195465391	0.120997715646632	0.903692844551525	0.958842346918155
FBXO2	13.3791542921879	0.865564997113506	0.557943609154179	1.55134852861864	0.120818182994479	0.33721520385402
FBXO44	22.8729770979413	-0.534697684579246	0.383764148705405	-1.39329764487642	0.163529802537944	0.401330778122654
FBXO6	5.64009892308806	-0.523609657110253	0.418638225713519	-1.25074497489526	0.211027536062998	0.465193946467158
MAD2L2	9.48550295191517	-0.502032277369417	0.529970929917502	-0.94728266972599	0.34349475932548	0.602355916806632
AGTRAP	15.4867545795332	0.243795746096868	0.330238011204394	0.738242533643337	0.460367080434522	0.697586604276145
MTHFR	102.140625326912	-0.312174153586103	0.207860240798931	-1.50184639633934	0.133136782891928	0.357836434947861
CLCN6	50.0582221748452	0.0609771997801284	0.202828001295544	0.3006350178015	0.763692825685646	0.888932093503169
NPPA-AS1	3.71814920118884	0.331126328422147	0.543034046632321	0.609770843054242	0.54201361846394	0.7599251170892
KIAA2013	27.3635896873329	0.0759925909957358	0.266421647028347	0.285234296249397	0.775464646613313	0.8949866418034
PLOD1	41.016179425532	0.932002570115168	0.408317762543234	2.28254231290388	0.02245734233154	0.123479911415786
MFN2	40.3928290343624	-0.608191982616247	0.188537135137074	-3.22584716360555	0.00125600408139349	0.0194975429960686
MIIP	22.0624487696806	-0.35082728726333	0.288756246603569	-1.21495999269231	0.224381350581587	0.480444759002264
TNFRSF8	4.7555550533182	-1.43459212593884	0.674716290996573	-2.12621533684907	0.0334853336580306	0.157474557716316
TNFRSF1B	367.261642421087	-0.877794907751227	0.389131506643717	-2.25577958290312	0.0240844386181684	0.128897414059996
VPS13D	375.522934302832	-0.106722858320145	0.111057841051652	-0.960966441536619	0.336569041488806	0.596757672317164
DHRS3	140.088777714154	0.0145953469767362	0.255836949837688	0.0570494097353645	0.954505835924312	0.980161377595456
PDPN	58.3844983224619	-0.78076384704039	0.383909881305671	-2.0337164659191	0.0419801910087039	0.181362297890609
PRDM2	260.336663267008	0.0178774576936023	0.10678317351026	0.167418302958421	0.867040924739946	0.94111951111413
KAZN	196.394255616362	0.386031715720851	0.265217241388202	1.45553024268061	0.145522524014919	0.375368078164616
TMEM51-AS1	8.51690116430904	0.0944710474224014	0.497133218578297	0.190031653271069	0.849284326723775	0.933777692685553
TMEM51	174.978554534845	-0.00426800603723145	0.318922727993043	-0.0133825709572024	0.989322571959486	0.996254698492244
FHAD1	28.3249031515343	-0.951877496009145	0.594306343988699	-1.60166134122109	0.10923051826083	0.318817974390889
EFHD2	61.7920131865319	-0.935611160620216	0.220554363546157	-4.24208864235151	2.21449187715393e-05	0.00154177845580517
CASP9	18.4074159239228	-0.264650865812256	0.233023449476563	-1.13572632456835	0.256071119747048	0.516860467831145
DNAJC16	66.5184784819065	-0.140313285773297	0.16817699910025	-0.834319119284895	0.404101180717546	0.655055049828923
AGMAT	3.0815519982969	-1.64919756160236	0.682624753900162	-2.41596507038413	0.0156935667457883	0.0980495532813035
DDI2	132.802827235655	-0.69599722899152	0.143863732726327	-4.83789219007351	1.31223281108859e-06	0.000293658956938611
PLEKHM2	122.865078832173	-0.32085520028678	0.119832302731021	-2.67753513013082	0.00741660745193538	0.0602912069198587
SLC25A34	5.14752116867271	-0.459897019876304	0.454259941644849	-1.01240936678467	0.311342361614272	0.57462764226906
UQCRHL	4.25988172487543	0.943678592405711	0.506244786264788	1.86407567644978	0.0623110777710069	0.229191751836798
AL450998.2	16.0615196734038	0.325953064261397	0.336307515677038	0.969211358851747	0.332439744846796	0.593393937436958
SPEN	248.217872380671	0.320341803278065	0.177148441913763	1.80832413662441	0.0705560674292926	0.247096086805247
ZBTB17	27.9019112047267	-0.212619503546783	0.178590446995905	-1.19054242331146	0.233833266249162	0.49100383799086
FAM131C	2.10471384953716	1.14149715082803	0.977530358084344	1.16773575509717	0.242913369557084	0.502474307950841
EPHA2	4.50219429665511	-1.81828039709267	0.60413919813495	-3.00970439048801	0.00261502065658202	0.0312943457489361
AL451042.1	3.14188250402242	-1.88739436205278	0.619342541009479	-3.04741598885889	0.00230818036619979	0.0290189770758586
ARHGEF19	3.71646224519737	-0.247783544064977	0.521247636431851	-0.475366268825994	0.634525932487345	0.819973256617459
FBXO42	215.611449186944	0.0875801162966049	0.17077787514262	0.5128305772833	0.608069838648245	0.804579273792108
SZRD1	44.0570989294427	-0.270441265218823	0.175833713288238	-1.5380512653765	0.124036080558961	0.342043594295189
SPATA21	3.34467336923086	0.41050429375298	0.542846998130419	0.756206251792438	0.449525545037221	0.689299310399035
NECAP2	31.4723337044741	-0.00607659150385903	0.218611369416905	-0.0277963196519326	0.9778246013223	0.991303545153626
LINC01772	7.59178658967312	0.235547290969201	0.42671470287081	0.552001816165481	0.580947108957323	0.786155534020082
NBPF1	121.113448923563	0.785523727950956	0.290596303668128	2.70314425213079	0.00686869300160954	0.0574776046315243
CROCC	91.8470234859783	0.392494068626123	0.248498733408905	1.57946104288698	0.114230345389592	0.327499063323413
BX284668.5	6.93583087391411	0.638149186394742	0.458205292205246	1.3927145697586	0.163706120977923	0.401511881183524
AL049569.1	3.95121260066616	-0.265588948769786	0.777512348748705	-0.341588077922123	0.732660910537192	0.873784808070395
ATP13A2	45.4888778545347	0.144079361620834	0.249581954874734	0.577282767470703	0.563748452842279	0.775624861811739
SDHB	69.8069104529383	-0.414938554030685	0.144008654153451	-2.88134457244868	0.00395982480853905	0.0400598710824521
PADI2	500.216349676388	0.0368932089557986	0.353407977336209	0.104392688682012	0.916857724568397	0.964679051631972
PADI1	3.07603089687733	-0.316351944785077	0.602079312361001	-0.525432344693146	0.599282673494428	0.798213786637397
RCC2	123.484612395602	-0.200542887389628	0.165876514131093	-1.208989038865	0.226667056506082	0.482831036193605
ARHGEF10L	149.632580007871	0.0752206605505309	0.239086961239561	0.314616322699258	0.753052984373166	0.88469889007092
IGSF21	564.031042587078	-0.723238419097045	0.298564905939976	-2.42238255303337	0.0154191090274559	0.0972384633313595
IFFO2	4.50485101651187	0.587865101671836	0.41089703289994	1.43068714203879	0.152519899931913	0.385981297646755
UBR4	152.013623381082	-0.336449166396542	0.112524565884068	-2.9900063488641	0.00278971648621681	0.032299267373678
AL035413.1	52.5528115811892	0.0418561045498608	0.221485584676994	0.188978910798652	0.850109345704899	0.934330367421417
EMC1	21.6873694924139	-0.334422664731083	0.287361134663495	-1.1637713816891	0.244516672760411	0.504060228818507
MRTO4	14.3432508665821	-0.821245685920754	0.399396988884116	-2.05621401457044	0.0397618920103149	0.174716085785837
AKR7A2	8.63867096029543	-0.40933968706091	0.378592981933105	-1.08121308792047	0.279602337481026	0.542209781708377
PQLC2	10.3453401258065	-0.0630693597667137	0.313863945380666	-0.20094490206647	0.840741656955822	0.92974750338341
CAPZB	658.36610966794	-0.257379608474636	0.203701836252015	-1.2635114793772	0.206405423790132	0.45915094627555
NBL1	19.4200379170387	-0.144044176055668	0.344595151732422	-0.418009874287257	0.675939897775901	0.842437624207136
TMCO4	56.174184800413	0.302710583113583	0.20157106422445	1.50175613884994	0.133160099635319	0.357836434947861
OTUD3	31.8861096089068	-0.0386744450651364	0.231431655842091	-0.167109572475792	0.867283834180886	0.94111951111413
Z98257.1	2.24288728275277	0.658148201916585	0.735856149168478	0.894397910053883	0.371109030290839	0.627106853116386
PLA2G2C	4.38275527410147	-1.11380053293621	0.674348954754859	-1.65166791626614	0.0986022665498917	0.301327449376522
LINC01141	154.406918848605	0.853073856029781	0.417685834253436	2.04238158460545	0.0411136950041854	0.178901675622379
CAMK2N1	107.017156891177	0.914089960019309	0.339220629757625	2.69467679684585	0.00704569370645321	0.0583046972591598
MUL1	13.6769791195941	0.106696400047284	0.28841701186326	0.36993795670371	0.711428719181009	0.861243779352459
PINK1	21.625593453416	-0.424881913441041	0.301214031343602	-1.41056481182435	0.158372973361277	0.393983266270352
PINK1-AS	4.28832993114322	-0.845744255025496	0.537686015050462	-1.57293333163244	0.11573425613824	0.329812101583687
DDOST	28.3033054091625	-0.388770795958429	0.266713304325223	-1.4576355571838	0.144941023344446	0.374621714659032
KIF17	2.72442229898763	0.603134796193754	0.546765840551803	1.10309524015813	0.269985807672347	0.531435461432589
SH2D5	2.00511575023133	-0.913058070976122	0.740601467408489	-1.23286019695734	0.217627927771532	0.472704033352891
HP1BP3	399.991838391394	1.08590715463242	0.193774422433076	5.60397570018538	2.0949009019072e-08	1.7704606929269e-05
EIF4G3	1287.04304854388	-0.33255553653218	0.121498196569602	-2.73712323245613	0.00619790707372716	0.0539818121430562
ECE1	22.3412540779148	0.798584030728042	0.288632276737598	2.76678699885686	0.00566117301255112	0.0509961329739007
NBPF3	11.904057628439	0.278232845445467	0.504960499121392	0.550999228513081	0.581634203427756	0.786473871100199
RAP1GAP	25.746735436041	-1.19328136399524	0.455210491955681	-2.62138370068898	0.00875736361304647	0.0672426019998054
USP48	161.467208744165	0.302122695323047	0.110431736497248	2.73583215211486	0.00622227550851403	0.0541210137928219
HSPG2	3.86450931036446	0.085703888707361	0.466179346128158	0.183843169842621	0.854136488645444	0.936003295894448
CDC42	167.611655474642	-0.231113471069023	0.131890509821107	-1.75231312232017	0.079719980861891	0.266158034996062
ZBTB40	84.817272397866	0.460865166283282	0.202162939143164	2.27967187376968	0.0226271566524652	0.123978457139163
C1QA	199.603493265454	-0.342945001783037	0.342519508502682	-1.0012422453898	0.316709707231652	0.579112590613263
C1QC	214.433335472448	-0.334573644974332	0.459060606822705	-0.728822382059779	0.466110318568764	0.702078667344201
C1QB	352.075734389642	-0.58265835542625	0.360293999624585	-1.61717474072108	0.105840567106761	0.314192246300437
EPHB2	110.869460798766	0.23899625541637	0.2353751429077	1.01538443042004	0.309922611861008	0.573374398156065
KDM1A	80.9596029855093	-0.0252019877422919	0.136823611227785	-0.184193265446966	0.853861842489728	0.935890411601007
AL031428.1	29.01235562433	-0.0271968904090204	0.203558010089073	-0.133607566693738	0.893712900484572	0.953973957576907
LUZP1	165.465777548817	-0.535640700632544	0.139040026306237	-3.85242088096841	0.000116955772282224	0.00441472812723143
LINC01355	24.250603384322	0.490887276391597	0.215657641620605	2.27623409355087	0.0228320023640072	0.124838854112451
HNRNPR	140.590919644795	-0.228853799275023	0.109903210864605	-2.08232132141215	0.0373131296552187	0.168130125133478
ZNF436	3.8445288861586	0.298076295779647	0.508009406536215	0.586753496971709	0.557369272857802	0.771226436223215
ZNF436-AS1	4.47170093369336	0.165570458173365	0.485331298938789	0.341149352072277	0.732991149681147	0.873910218415036
ASAP3	4.83765898986676	-0.0393774973091253	0.511511686779671	-0.0769825955630352	0.938637390603666	0.973694107927053
ID3	2.59263696913898	0.151281303154139	0.757012301687116	0.199839953481582	0.841605753168031	0.930136455720135
RPL11	108.868133930366	-0.917792646744797	0.528154213368409	-1.7377361072089	0.0822573233824364	0.271218895134891
ELOA	36.9764591326792	-0.158008960188874	0.203634799150928	-0.775942819438057	0.437782748573074	0.681222484990286
ELOA-AS1	30.8500262601078	0.152656786674485	0.19272569391501	0.792093589460911	0.428306107701886	0.673810580154688
PITHD1	28.0388679344618	0.03547450249777	0.220057948656749	0.161205276675117	0.871931725289658	0.944135651943215
LYPLA2	18.7628686648972	-0.548407024335561	0.29986896495241	-1.8288222138046	0.0674262460755215	0.24048715192391
GALE	16.7371354152133	-0.846928621309975	0.401575338654524	-2.10901551909936	0.0349432420969405	0.162188411095874
HMGCL	37.8593779153784	-0.264679073957952	0.21033478020727	-1.25837045921331	0.208257810217007	0.461567430256001
FUCA1	16.0448844989368	-0.323567424136398	0.307570768800203	-1.05200967373654	0.292795111353774	0.556611460584408
PNRC2	32.2595572281716	0.156484230269917	0.212022975430058	0.738053175381166	0.460482136358647	0.697693458367173
SRSF10	119.981088755409	-0.0549966525659264	0.151590450386948	-0.362797606482089	0.716756079992574	0.864802087612516
IFNLR1	56.1282678091945	-0.165268236395821	0.324342754331782	-0.509548106712944	0.610368087365399	0.806054298480777
AL590683.1	2.90322971252494	0.558435552175273	0.686799867618023	0.813097932170625	0.416161911941765	0.664611718887526
AL138902.1	4.78856587304981	0.0100585195773322	0.502793972189986	0.020005250925187	0.984039183772122	0.994386131711411
STPG1	18.6002990692949	1.15889367880118	0.240536708673153	4.81794934832967	1.45041177075596e-06	0.000307036491741785
NIPAL3	79.4785632975409	0.745368418134025	0.182511506046475	4.083953030031	4.42759840395974e-05	0.00245082434622012
RCAN3	25.6263144681651	-0.160356816310277	0.320836893106279	-0.49980790786787	0.617210341905381	0.810784067584721
NCMAP	21.8996010774976	-0.0340084491754967	0.48287435549441	-0.0704291888532283	0.943852059580017	0.976001222082049
SRRM1	168.725304969635	-0.286267752596756	0.159109288747318	-1.79918944299588	0.0719887188316553	0.250211511093384
CLIC4	118.675662584221	-0.150783479556535	0.337797967227422	-0.446371778948629	0.655328714709045	0.831970492540417
RUNX3	19.3741583377598	-0.062764590584508	0.557248299604664	-0.11263307690492	0.910321460324608	0.961207376191444
SYF2	20.890921504507	0.0289224834566145	0.239504680821547	0.120759574958639	0.903881470217286	0.958863075725027
RSRP1	285.307907176646	0.0426063938949059	0.201795058915563	0.21113695312398	0.832780405708919	0.926395757380359
RHD	5.11734540894665	0.959356564744174	0.86686408884571	1.10669778237281	0.268424614499288	0.530516223332241
TMEM50A	46.8373091997363	0.16451023554431	0.192735437799388	0.853554683158702	0.393351776677655	0.646400555423238
RHCE	2.6025426739928	0.282902908523264	0.684173599831026	0.413495797840101	0.679243400537826	0.843360467862532
MACO1	115.795370759134	-0.13467084973178	0.173912320101136	-0.774360606847547	0.438717572349095	0.681864412255452
LDLRAP1	27.7130288486798	1.18875045228962	0.270426778872154	4.39583112755119	1.10349702287725e-05	0.00101492828075445
MAN1C1	158.633615797404	-0.0967939022980948	0.195472951602734	-0.49517798500742	0.620474489211103	0.811804299130705
AL031280.1	5.64413357728002	0.581525798726128	0.670859928301689	0.866836390419512	0.38603166013001	0.640420371016993
SELENON	4.86567037271251	-0.576520441492858	0.479797222815174	-1.20159186856099	0.229521693468077	0.486003964338662
MTFR1L	21.6584112444879	-0.669435634424031	0.191456360487266	-3.49654423974363	0.000471326334183374	0.0103685718375647
AL033528.2	4.71468525197288	0.0675953281296973	0.433634869428381	0.155880748747908	0.876127020073909	0.945854545035576
PAQR7	11.1258652759817	-1.14878582142562	0.286964765150449	-4.00322952827791	6.24836275110213e-05	0.00312717579859473
STMN1	85.0521192074124	0.3983749452996	0.45265914566099	0.880077093588549	0.37881754721892	0.634216382776491
PAFAH2	22.8563808765421	-0.0446630887976882	0.234904862718322	-0.190132670225922	0.849205169867577	0.933777692685553
EXTL1	3.60665348863672	0.0496007259282652	0.767925236795245	0.0645905663098951	0.948499996020213	0.97786448496547
PDIK1L	29.3795901040178	-0.648986046566853	0.233924913002772	-2.77433488479769	0.00553147051810095	0.050261302590517
ZNF593	6.22640505147918	-0.290156052111278	0.583296112310798	-0.497442115569381	0.618877312554734	0.811506459121389
CNKSR1	4.06176327162331	1.05243317244276	0.634504297743116	1.6586698879522	0.0971823303618994	0.298971171468805
CEP85	28.7657360214765	-0.181553242515891	0.188227379084748	-0.964542158524917	0.334774182610538	0.595198653144679
SH3BGRL3	48.2765605515967	0.245596728479891	0.480858699130124	0.510746148347064	0.609528821879008	0.805761096602081
UBXN11	10.9225381311368	-1.06270422133514	0.376521882494125	-2.82242353165682	0.00476621868588946	0.045360155355078
DHDDS	34.1851191201688	-0.526344015789312	0.233313842186328	-2.2559485149148	0.0240738556737846	0.128897414059996
AL513365.2	10.3482646504949	0.657810464291637	0.434809368891482	1.51287095300794	0.130312441472317	0.353540768213343
HMGN2	33.8898336321901	-0.537769122281277	0.228690127015959	-2.35151875290072	0.0186969471434986	0.109123575634466
RPS6KA1	177.02094978586	-0.479117923365616	0.136992098931178	-3.49741282237245	0.000469794229656783	0.01035067033414
ARID1A	432.565732270609	-0.055238499037266	0.0855295024135107	-0.645841463805128	0.518382032065881	0.741390900421075
PIGV	7.30552050935061	0.879113637216758	0.348399450373616	2.52329226201137	0.0116261730230344	0.0809440001803703
ZDHHC18	17.2141210319234	0.770104194327531	0.291254807767566	2.64409092584699	0.00819106493960239	0.0642528954826597
GPN2	19.4393801643492	-0.228651556040936	0.210942472689789	-1.08395219381537	0.278385995880734	0.541190943841115
GPATCH3	8.67758624937387	-0.296041878854598	0.285320697911171	-1.03757589625259	0.299467544473741	0.563164355844076
NUDC	69.2398512861447	1.06779536558239	0.345094019355143	3.09421579538734	0.00197333897074681	0.0262886967006158
TRNP1	2.47196696447452	-0.678288011117303	0.631747308240723	-1.0736698079588	0.282970697846459	0.545433244956907
SLC9A1	21.4199283160086	-0.379173126018186	0.220637777257227	-1.71853220573434	0.0856995853345292	0.27754476003006
WDTC1	80.8544983965393	0.633931940583935	0.216834004343108	2.92358176248423	0.00346029335140053	0.0370003381226549
TMEM222	34.6333234499978	0.060556086990124	0.192245274296214	0.314993891068648	0.752766292169949	0.884561095704918
MAP3K6	9.75476951105956	0.419318717865847	0.490454937495419	0.854958704273955	0.392574009672878	0.64617756241732
WASF2	510.231404271448	-0.304075856681831	0.178951765199039	-1.69920568452412	0.0892804356984708	0.284596163799123
FO393419.2	2.56427083074179	0.00293125446301607	0.840268248287108	0.00348847462580129	0.997216605600721	0.999060981102491
AHDC1	56.8719490551025	0.0957198706941627	0.229943016998694	0.416276484250472	0.677207698109317	0.842855818833522
FGR	44.5710496787591	-1.18882844023216	0.436311638726944	-2.72472319028868	0.00643554171650852	0.0553050537756685
IFI6	14.5023563031835	-0.51436558542443	0.463550910577677	-1.10962048328937	0.267162600878781	0.52929077308285
FAM76A	21.6336335080355	-0.187972972113847	0.241934435004467	-0.776958319762859	0.43718336150034	0.680763156849188
STX12	177.139038204753	-0.392731392611029	0.129098137326529	-3.04211509742924	0.00234922048123801	0.0293231385168076
PPP1R8	28.699988606694	-0.181884636236563	0.173804960138889	-1.04648702828283	0.295336230820597	0.558951559237
THEMIS2	88.4299552049209	-0.854091331591652	0.43991676669691	-1.94148392661764	0.0521996071807685	0.205350790177483
RPA2	48.2570128973805	-0.26769720700164	0.185429754648987	-1.44365831421383	0.148835112786455	0.379847188302349
AL512288.1	1.94342408734986	-0.921336920178325	0.881462379671091	-1.04523680355152	0.295913537527134	0.559368355902323
XKR8	6.83159174327035	-0.286678191362094	0.375009900306199	-0.764454994729523	0.444596146695518	0.686032174742443
EYA3	228.606879169007	-0.0311252444274101	0.133345126135916	-0.233418688251754	0.815436302800797	0.917266139018485
PTAFR	145.237747239014	-0.286912726690693	0.209895675813489	-1.36693014555307	0.17164720198457	0.411585627560217
DNAJC8	44.0231590251153	-0.0272758644439339	0.165251611563265	-0.165056571526938	0.868899454987829	0.942382033266451
ATP5IF1	35.5764994411889	0.507165906189606	0.34953314098563	1.45098088484392	0.146785183031119	0.376705077369132
AL353622.1	4.84743706070676	0.0834701257722693	0.415801076157461	0.200745333666861	0.840897710050185	0.92974750338341
SESN2	24.1043486658584	-0.958703031634595	0.319597239764893	-2.99972250179586	0.00270225674729028	0.0316447138840312
MED18	2.90797980595417	-0.306172313278319	0.461048840737331	-0.664077829126896	0.506640499353486	0.732084071798945
PHACTR4	269.896758084007	-0.0401955376887578	0.124335695224869	-0.323282365663872	0.746481407758021	0.880845007991804
RCC1	68.5507839827899	-0.77688450567306	0.280902784520228	-2.76567036172302	0.00568059246613357	0.0510508289065056
TRNAU1AP	72.0714831157823	0.280961069295555	0.16685360134548	1.6838777648785	0.0922052943165231	0.29113199670666
SNHG12	33.2148570737851	-1.33033920847621	0.409977900509909	-3.24490468101234	0.00117489944313808	0.0187421586321365
TAF12	41.1940399125637	-0.185217332628484	0.164311037918928	-1.12723609426575	0.259642673591832	0.521582775303417
RAB42	3.73360706922592	-1.55528152436768	0.730883711805403	-2.1279466202987	0.0333415096143337	0.157033899010384
LINC01715	2.15400135849305	0.365094009175373	0.664839294805459	0.549146255385227	0.582905083946517	0.787461647412226
GMEB1	47.5046478918752	-0.0448136145671538	0.169151767071598	-0.264931400617206	0.791062308171602	0.903879248103907
YTHDF2	107.059966607662	-0.329122206226476	0.139859222628267	-2.35323920755125	0.0186106574952802	0.108870835509951
OPRD1	4.86049844802309	1.09179710860119	0.602998996405212	1.81061181711736	0.0702009616689142	0.246240081898098
EPB41	359.634770974952	-0.00312230622519585	0.166994146450834	-0.0186970998178975	0.985082741861589	0.994734812819042
SRSF4	199.987624598734	-0.455971067388796	0.149737730933784	-3.0451314077307	0.00232578666454106	0.0291467584800286
MECR	23.8690387332933	-0.23968645764022	0.252534390352664	-0.949124027446313	0.34255753533163	0.601655319090703
PTPRU	5.06725750055343	-0.146983863822152	0.540687036207443	-0.271846473059803	0.785740069972707	0.900938237163113
MATN1-AS1	2.82956082822352	-0.868364710897159	0.57779037530276	-1.50290615422962	0.132863245801811	0.357372616356831
LAPTM5	435.95953759881	-0.784819303319135	0.19920411672832	-3.93977451976805	8.15582277762195e-05	0.00356874200590636
SDC3	21.4090922535588	-0.664864618793757	0.368238836651739	-1.80552552479018	0.0709924849992752	0.248085536557789
PUM1	449.623150608423	-0.114037426805708	0.093802125648238	-1.21572326871732	0.224090357134613	0.48014983511335
NKAIN1	13.6115560451274	0.808891953623233	0.595725516861618	1.3578266008893	0.174518712056052	0.415397838330043
SNRNP40	54.8698251193371	-0.211672382857097	0.144502567935083	-1.46483474918031	0.142966008707548	0.372180132568865
ZCCHC17	52.1871420591711	-0.460150259508749	0.137751233565564	-3.34044383921787	0.000836445960570639	0.0152655954425186
AL451070.1	3.49952656744635	-0.0828505176433092	0.547218507520324	-0.151402988942643	0.879657831808355	0.947230208890471
FABP3	3.43148690383753	0.975111739573266	0.643002761223031	1.51649697074169	0.129393735722191	0.35196264457165
PEF1	21.8549236623272	-0.158893814291394	0.264139808488357	-0.601551940242274	0.547472427970299	0.76425420372667
COL16A1	17.673360181248	-0.00191423822141489	0.428441857308166	-0.00446790664535384	0.996435138128976	0.998602548703884
ADGRB2	19.3740828727731	-0.334434469715636	0.341033890205718	-0.980648783949005	0.326765968393841	0.588070810168346
AL136115.2	7.44016566725687	1.95101161815598	0.726685361866826	2.68480930060832	0.00725712001891829	0.0594240427423334
PTP4A2	93.9209981016672	0.291358341263808	0.200387224750664	1.4539766276335	0.145952786203552	0.375673742339572
KHDRBS1	231.715627897511	0.347205469771848	0.241990295835201	1.43479088107029	0.151346697224926	0.384067068204838
AL445248.1	6.64369393245791	0.770842660664355	0.45185811278203	1.70593962763749	0.0880193206568475	0.281737363728957
TMEM39B	28.6066469479133	-0.452301473578998	0.195550152063968	-2.31296917340694	0.0207243340648949	0.116756576634142
KPNA6	142.623007999362	-0.213701190253188	0.0995789868985827	-2.14604704174019	0.0318692257709488	0.15290395764224
TXLNA	52.4122624034176	-0.186566374768565	0.193530618784286	-0.964014769035157	0.335038521384181	0.595362433766065
CCDC28B	2.86658964407967	0.0852961892064522	0.587014003297685	0.145305203499885	0.884469906530685	0.94919773192636
TMEM234	5.96372612505639	0.124912827820227	0.360325881313055	0.346666266006304	0.728842056197794	0.871284402498355
EIF3I	14.5663380394422	-0.172054119988041	0.340849933262227	-0.504779679260415	0.613713589885364	0.808014681535498
HDAC1	47.0586108379674	-0.27488467882937	0.193658734623207	-1.4194282502372	0.155774201146071	0.390369998552743
MARCKSL1	46.7633178984733	0.536064167355921	0.625198996446094	0.857429667039047	0.391207469402325	0.644809028639249
TSSK3	4.27079046317551	0.241938997106453	0.456133877848577	0.53041225143722	0.595826133488661	0.796685083417432
FAM229A	7.29556365257666	0.674656899676815	0.40055589751338	1.68430150165066	0.092123415348537	0.290950262386055
BSDC1	79.3500405261164	0.227064477742408	0.139846618969626	1.62366798293296	0.104446687720849	0.312219843943982
ZBTB8A	4.27703501166953	-0.222831036196101	0.445204960559045	-0.500513372349426	0.616713642649589	0.810544083045031
ZBTB8OS	119.70503646262	0.119635596994087	0.199797654668947	0.598783790492016	0.549317072969443	0.765642134359492
RBBP4	102.581038842412	0.0362231927276179	0.12449426157762	0.290962750158836	0.771079808598061	0.892358540313876
SYNC	11.4713822949063	-0.074793343502811	0.484131997405755	-0.154489568761402	0.877223735405115	0.945942714608737
KIAA1522	4.17663089187172	0.593558078004444	0.546264707354051	1.08657592191791	0.277224270953382	0.539698871048394
YARS	88.5266712643627	-1.01332538219568	0.359883907725905	-2.81570073137988	0.00486709812521305	0.0460961862947174
S100PBP	129.928052738966	-0.340284848853925	0.171337732617196	-1.98604734436513	0.0470280671700634	0.193765037406376
HPCA	11.9770474338871	-0.711804468143965	0.667971426595027	-1.06562113258703	0.286594942329744	0.548772738246601
TMEM54	3.82315004290781	0.560412171165282	0.584634463693404	0.958568483330425	0.337776176104838	0.597698902594239
RNF19B	45.6652408182872	-0.288842149711714	0.239354957303889	-1.20675231867036	0.22752754378119	0.48367742886855
AL020995.1	8.04961059033383	-0.726452022058696	0.61778238565226	-1.17590277568646	0.239633729576152	0.498388525466067
AK2	59.2764987410645	-0.551788801482553	0.155835762730348	-3.54083550408995	0.000398862167141797	0.00943761842738485
AZIN2	75.9176440444667	0.156719782502811	0.411969149069084	0.380416307524353	0.703636411297625	0.856120959135617
TRIM62	21.0031592132445	0.164726622833043	0.238442623179427	0.690843862714455	0.489663667574982	0.720376586449036
ZNF362	76.063897774242	-0.0389045079822041	0.167016816196258	-0.232937669800197	0.81580980662257	0.917354146920003
A3GALT2	3.31359329688784	-1.91113935954566	0.578516783644332	-3.30351584185087	0.00095480574525151	0.0165453893798284
AL513327.1	28.3394114155848	-0.517718147163385	0.532864792046464	-0.97157506911855	0.33126199033393	0.592579545344412
PHC2	575.87430870977	-0.861590825144774	0.226875149432175	-3.79764300894643	0.000146078500752324	0.00502927409733
AL513327.2	5.9516172700126	0.575839878437143	0.43716332174729	1.3172191027728	0.187765192492659	0.434505539833884
ZSCAN20	6.99188591985297	0.227495551236834	0.369994195862087	0.6148624864419	0.538645538738366	0.757032331270098
CSMD2	42.5149638609334	0.707671271956539	0.29127281654009	2.42958227397488	0.0151162336547358	0.0960242498789279
SMIM12	46.663487916124	0.417347926906359	0.266527756092777	1.56587041073907	0.117378958218951	0.332012711065688
DLGAP3	6.51854970618604	-0.48227143658529	0.499273503132142	-0.965946387220248	0.334071008978673	0.594789375452316
AC114490.3	10.5296663038794	-1.11777704366262	0.297813561917782	-3.75327784424809	0.000174537215442206	0.00558321227600705
ZMYM1	53.2115195108914	0.391352835884471	0.156415889696827	2.50200178922366	0.012349330076379	0.0839272258769967
SFPQ	262.252132197302	-0.117297334937904	0.134515595761704	-0.871998033192354	0.3832094505196	0.637720094368458
ZMYM4	418.594064711124	-0.0974417187692567	0.0958723390594334	-1.01636947346044	0.309453476663759	0.573068768404988
ZMYM4-AS1	4.22956961244698	0.852567497493623	0.847222983995565	1.00630827255518	0.314267302294088	0.576598417713386
KIAA0319L	242.644099370235	-0.110903507081961	0.122493447827262	-0.905383178032146	0.365262424443439	0.622412257033229
NCDN	36.0788931454026	0.0860976422364216	0.426654290490151	0.201797202455202	0.840075268677198	0.92969121044354
AC004865.2	3.35040303468617	-0.176823619636955	0.443166407872643	-0.399000502961792	0.689892833665257	0.84908636387227
TFAP2E	11.0037233416176	-0.327773399285952	0.311586910828684	-1.05194855077262	0.292823155116882	0.556611460584408
PSMB2	39.9551980664288	-0.428165858335859	0.199811520395324	-2.14284870806617	0.0321252487144168	0.153708619765223
C1orf216	13.6297072254516	0.16891900094285	0.328940569248753	0.513524377150053	0.607584563224627	0.804276844931028
CLSPN	8.64227475195354	-0.806149253891731	0.644079833028377	-1.25162939833301	0.210704937107561	0.464820847738338
AGO4	303.09047564755	-0.607078226627435	0.225527413976732	-2.69181566853806	0.00710642107536609	0.0586620345212349
AGO1	75.9444691836447	-0.497569694380591	0.137544231199266	-3.61752499572112	0.000297433614193293	0.00781761336633881
AGO3	356.756578412364	0.0438661187224031	0.114303666897757	0.383768254448396	0.701150219004925	0.854537253812079
AL138787.2	7.00205500153578	0.495159854883789	0.565945862808994	0.874924418434887	0.381615031750028	0.636770288918213
ADPRHL2	29.7029501378091	-0.0700306338323148	0.288682892949717	-0.242586712072727	0.808325576012631	0.913632646330779
COL8A2	31.2176378659973	0.269659112462876	0.294288729192754	0.916307985027361	0.359505381080161	0.617177709106937
TRAPPC3	30.9685586820907	0.200418436498769	0.158484351687202	1.264594481191	0.20601673242228	0.458677105371663
MAP7D1	69.8182971650849	0.177040223472437	0.177403551539205	0.997951968471793	0.318302650137667	0.580331821974692
THRAP3	184.257842307174	-0.43404237637907	0.124734817875759	-3.47972108967518	0.000501936028994061	0.0107709971153315
SH3D21	2.04625304882471	-0.919886458625284	0.633451726298779	-1.4521808378361	0.146451329329774	0.37633859480822
EVA1B	8.39526898178667	1.69916823400272	0.595870016997917	2.85157531933456	0.0043503178502514	0.0426723413426351
AL591845.1	5.97111237930534	1.1251881004875	0.501290812348585	2.2445815338524	0.0247950093216372	0.130691056871954
STK40	79.1920948598883	0.0459440980170066	0.209465199787287	0.219340005230765	0.826385200872708	0.923083583262334
LSM10	16.7125245351604	0.28088959410591	0.352552102989571	0.796732147458553	0.42560660936281	0.671687387894023
OSCP1	7.81305660945857	0.418994083627521	0.400608147490143	1.04589506292513	0.295609484041008	0.559190625203081
MRPS15	13.0396112054205	0.469523235968985	0.387856624099173	1.21055876526407	0.226064555784546	0.482268999913512
CSF3R	397.371512753369	-0.973016644240851	0.253227021559091	-3.84246767288141	0.000121803461241802	0.00448331548979936
GRIK3	6.76110720439767	-0.584264451306058	0.561859826598343	-1.03987582604608	0.298397594862202	0.56202937639971
LINC01137	7.45286318042589	-0.285544143583763	0.3334130868529	-0.856427521424027	0.391761347113201	0.64543794676916
ZC3H12A	3.93402974334897	-0.0880168070005779	0.5920289621921	-0.148669765537617	0.881814219664338	0.948091588212515
MEAF6	42.6530316992424	0.263698633627028	0.170059743901829	1.55062349017327	0.120991939436303	0.337300510357978
SNIP1	18.8794634080425	-0.27357504497108	0.206836491544236	-1.32266334111827	0.185947359706954	0.432940299518349
GNL2	26.1354607095235	-0.162328713952261	0.223809356391675	-0.725299051699069	0.46826858738858	0.703958885118862
C1orf109	9.44927634660253	-0.517968223992933	0.379726021574353	-1.36405775365466	0.17254938956329	0.412858742555206
CDCA8	4.21394097037392	1.04076279471041	0.759017051114675	1.37119817424651	0.170313187199949	0.409824282256098
EPHA10	3.78772650225491	1.06842004978631	0.667019647612856	1.60178197690277	0.109203829898028	0.318799477329969
MANEAL	3.37119867415924	0.756537793682194	0.590589001613208	1.28098862595763	0.200197661197934	0.451626780337794
YRDC	7.11028750641301	-0.398239879899791	0.502217809158034	-0.792962480895367	0.427799682580058	0.673786650675308
C1orf122	27.2514594531481	0.730309857760965	0.345961248330154	2.1109585576013	0.0347758741264976	0.16165105881056
MTF1	49.4321793912191	-0.0446046663258828	0.161909324011278	-0.275491646934279	0.782938542415699	0.898915505074212
AL929472.2	4.84846497956135	-1.26396762075693	0.68986617069451	-1.83219249537117	0.0669227465634446	0.239129750209024
INPP5B	110.613906277007	-0.763749154282683	0.20217660884816	-3.77763361762725	0.00015832556543629	0.00528820891803726
SF3A3	59.0666737804161	-0.812105713913793	0.215240726413344	-3.77301139726801	0.000161288916942736	0.00535294678794059
FHL3	16.8798009001486	-0.729001020309432	0.366818176060687	-1.98736340750144	0.046882139684908	0.193520083837703
UTP11	11.5312762527421	-0.111639023805368	0.274363344888438	-0.406902109502869	0.684079886561019	0.845617403679864
AL139158.2	2.07608744581692	0.545797859962887	0.726022217116317	0.751764680329946	0.452192585716663	0.690822734920921
RRAGC	34.4287912021283	0.29737114221256	0.173335891829324	1.7155774206612	0.086239414070827	0.278220684850742
AL139260.1	110.606545118552	0.841768171491791	0.247424142634511	3.40212625384432	0.000668637408979446	0.012979188366373
MYCBP	2.19519056260126	-0.372720856705311	0.676021904261201	-0.551344348986212	0.581397642209101	0.786357629529059
RHBDL2	12.4655442174689	0.473685744992529	0.475515413479575	0.996152241472768	0.319176180127311	0.581151126735178
AKIRIN1	77.11531935132	-0.0786110110030037	0.126048593729212	-0.623656390581258	0.532853268537293	0.752605396414814
NDUFS5	36.0814348302482	-0.176926617210087	0.510535347137125	-0.346551160859321	0.728928542485606	0.871307946389132
MACF1	851.124823013233	-0.159022916912428	0.0915574708676004	-1.73686445688728	0.0824110984466092	0.271508969559847
PABPC4	97.3079709669654	-0.265458776225859	0.266393789238741	-0.996490109564664	0.319012070237447	0.581016635306314
HPCAL4	14.8691991924254	0.0166949029527961	0.420711165140797	0.0396825763994377	0.968346192753906	0.987124559737745
PPIE	20.3992835796324	-0.286466199673801	0.25779848124659	-1.11120204544491	0.266481391015992	0.528525387961899
BMP8B	2.15989131760539	1.09784186146892	0.64779070400965	1.69474778608828	0.0901232763502714	0.286480435946402
AL033527.5	2.183869913978	0.822701577658674	0.664297282450217	1.23845392626656	0.215547795775365	0.470337960833137
AL033527.4	2.37064614683749	1.48639075235189	0.700014239143299	2.12337216764474	0.033722677574209	0.158258161833429
TRIT1	70.9438687489079	-0.0372357617966784	0.159320161910893	-0.233716570144488	0.815205022869652	0.917266139018485
MYCL	2.34411301237009	1.30784436749118	0.658837868631436	1.98507770994992	0.0471358263149713	0.194111424524179
MFSD2A	12.9140794413913	-0.068619640856963	0.309032156660676	-0.222046927408622	0.824277352253429	0.922177451131185
CAP1	182.142312396188	-0.0345411609298185	0.174967086050136	-0.197415192248906	0.84350264186203	0.931116121821485
PPT1	98.1493950318101	-0.0944801085713278	0.198643247446735	-0.475627084160826	0.634340076385554	0.819973256617459
RLF	286.094684904491	0.26143995046287	0.212939015683261	1.22776913203991	0.219533646345252	0.474823603681062
AL050341.2	5.73247686650452	-0.0686246413748758	0.473070383763033	-0.145062222726779	0.884661744634467	0.94919773192636
ZMPSTE24	47.2710510439377	-0.211587636303204	0.166856070672245	-1.26808473584893	0.204767691926569	0.457456630637436
COL9A2	45.7847814866503	1.18382566874441	0.343283622377656	3.44853523901019	0.000563635918800383	0.0116175745631684
SMAP2	884.953441765485	-0.0444918684903304	0.28079258336918	-0.158451010195784	0.874101421099844	0.944965602951394
ZFP69B	6.48751451365471	0.263109984901033	0.37850170861789	0.695135527556235	0.486970371844389	0.717894055575403
ZFP69	6.02370875016501	-0.0479366229157971	0.417740017575142	-0.114752288263057	0.908641467590945	0.960639439010321
AL603839.3	36.1119090291721	0.333505979094475	0.226504984170411	1.47240017837118	0.140912845035676	0.369810641226985
EXO5	4.31184972863321	-0.499951152864366	0.437661499902679	-1.14232381183983	0.253319447012733	0.513613669778212
ZNF684	13.4276315497048	-0.134190973835488	0.25754011993427	-0.521048813170299	0.602332767456759	0.800640034128988
RIMS3	14.8754011447222	0.0726034896818595	0.424057936001236	0.171211250911828	0.86405766116954	0.940175991042598
NFYC-AS1	3.81101453970805	0.605533283980696	0.508405634953484	1.19104361232365	0.233636464288781	0.490802630157403
NFYC	140.171144716185	0.0551228746387297	0.129291220297017	0.42634661899004	0.669855292545866	0.840176005005427
CITED4	7.26953765105954	0.826700103818209	0.580653896786338	1.42373987050397	0.15452178752897	0.389028110369235
CTPS1	27.9532795365487	-0.581330471897329	0.29966687526947	-1.93992236003588	0.0523891262026094	0.205753238121264
SLFNL1-AS1	9.27705722266685	-0.264338635750985	0.325281601227372	-0.812645519308708	0.416421325515374	0.664687188118844
SLFNL1	4.54608126221896	1.41769929243877	0.695684999187273	2.03784657437631	0.0415652789339329	0.180265806893704
SCMH1	255.4094602524	-0.174824518363377	0.16845636402015	-1.03780299058613	0.299361784253936	0.563164355844076
AC093151.3	5.18043940666065	1.04743922093715	0.628906980960782	1.66549148387092	0.0958147412577248	0.296510849822651
HIVEP3	798.529121003285	-0.808133701748114	0.252267234035414	-3.20348262761174	0.0013577623143557	0.0205898805947551
FOXJ3	269.592398518758	-0.0826365092061879	0.0769546302556711	-1.07383414008539	0.282897025571635	0.545358344275124
RIMKLA	5.63893045081308	-0.0573818580083808	0.482018790602622	-0.119044857020287	0.905239817674018	0.959452859997952
PPCS	25.4671220744983	-0.387380999825809	0.209882422180878	-1.84570482749605	0.0649350758927062	0.234873730295877
CCDC30	111.940929740596	1.54218704657047	0.330975009439236	4.65952716243853	3.1693657387056e-06	0.000477385714392531
PPIH	26.577373763741	-0.762288451457398	0.202186162851056	-3.77023056725673	0.000163096797541019	0.00537876070206331
YBX1	97.4400935444099	-0.154481790546197	0.335608083576842	-0.46030414076968	0.645297929435705	0.826772335578883
P3H1	26.9462920534431	0.195006692791927	0.201607489653231	0.967259168433388	0.333414490128323	0.594104746953746
AC098484.3	4.1415901119393	-0.151470387797555	0.446542158897558	-0.339207362125699	0.73445352353715	0.874418338974241
SVBP	21.2032178357042	-0.1922502458982	0.29074430619061	-0.661234775040315	0.508461763103145	0.733274921690143
ERMAP	66.6129113462118	-0.218911798642942	0.272573854519789	-0.803128381585287	0.421900534904603	0.66873134466059
AL512353.1	3.50618808230901	-0.122810590845969	0.57352501248527	-0.214132929118106	0.830443397579411	0.924846852202579
ZNF691	18.6097304874696	-0.248781243230626	0.219328224168237	-1.13428740953921	0.256674008707563	0.51754387262247
SLC2A1	11.850402625205	0.504117360278533	0.504328257724259	0.999581825046493	0.317512922369356	0.579458816637838
SLC2A1-AS1	2.96601586767645	0.533297916778974	0.646690791995276	0.824656734532366	0.409566501458638	0.6585772167265
EBNA1BP2	9.92596048262378	-0.634799514168151	0.380694765181311	-1.66747634122528	0.0954197249883079	0.295931497117768
TMEM125	8.04458213376404	-0.131098426493058	0.577909231299218	-0.226849510948858	0.820540762952005	0.92049348694093
AL139289.2	5.74718711210478	0.763708326734419	0.463539004686067	1.64756000900429	0.0994429924962797	0.303068964485257
ELOVL1	38.9057803423118	0.297486194963756	0.336237878479487	0.884749202882879	0.376291912000664	0.632197855157701
MED8	15.2178199913451	-0.0568322478267309	0.248288581375096	-0.228895938395463	0.818949797464979	0.919630722386301
SZT2	58.241927209686	-0.327465825224401	0.14564005438611	-2.24845992130879	0.0245468779733421	0.130101379592923
HYI	13.880390836784	-0.257106623287108	0.33340021997855	-0.771165127916381	0.440609061119433	0.682765462073409
PTPRF	28.9622066642381	0.431706267337086	0.306387155579972	1.40902208031499	0.158828639229871	0.394678082730954
KDM4A-AS1	3.5673961000591	-0.219767262185614	0.593367725066323	-0.370372793971983	0.71110474202577	0.861164051206385
ST3GAL3	5.45957802537839	-0.00228147605070508	0.437471423434707	-0.00521514304361321	0.995838936745035	0.998388284423102
AL451062.1	2.19650452156137	0.881209644276485	0.626058837861822	1.40755084184432	0.159264112396774	0.39538388600562
AL357079.1	3.37369992274137	0.403032146053802	0.571493832127986	0.705225714428259	0.480669781158733	0.713034974791725
IPO13	28.1784867807499	0.218777234138806	0.304619142355211	0.718199232153615	0.472634451340333	0.707001165072857
DPH2	6.56747967289513	0.0883332525885393	0.469007497537664	0.188340811292565	0.850609494976089	0.93448332553478
ATP6V0B	133.436945868595	-0.0493487266312745	0.202015853728008	-0.244281454750166	0.807012845439426	0.913260435028038
B4GALT2	10.4672929109712	0.064876434774038	0.365589622874132	0.177456991979158	0.859149444457843	0.937879863932551
CCDC24	9.86035884113067	-0.402895467687684	0.391170085335522	-1.0299751509426	0.30302167055755	0.566724403191879
SLC6A9	12.3957859794604	1.0632690968382	0.449659767998592	2.36460802702172	0.0180491626096574	0.106702285708534
AL139220.2	12.412735919622	-0.784462523338778	0.487174370497268	-1.61022945960409	0.107347772329773	0.316202989000562
DMAP1	20.9689703904764	-0.398395639350228	0.226896410876927	-1.75584813268081	0.0791143432457625	0.265021885224784
ERI3	145.699376962355	0.265547073023096	0.105315103480074	2.52145289942519	0.0116871320564576	0.0811879927558349
RNF220	561.869426942326	1.09601199610536	0.31934615033462	3.43205012791583	0.000599036822852933	0.0120106358888471
TMEM53	6.83555563299844	-0.0195496680211599	0.339811024601912	-0.0575309998963756	0.954122212648706	0.98008684991095
ARMH1	41.8772535887499	-0.294181666266464	0.36724760808994	-0.801044471866018	0.423105900677574	0.669625574268964
KIF2C	3.38289498494659	-0.753524200584353	0.814381434345729	-0.925271830625327	0.354824527688704	0.613434083019927
AL592166.1	2.1562479821495	0.16334275752867	0.607715854536208	0.268781464741163	0.788097857632535	0.902188902354112
RPS8	122.546906945279	-0.919560013243007	0.436147808420185	-2.10836784110836	0.0349991839074306	0.162320943641478
PLK3	54.0789053825502	-1.19392329234201	0.301627731721025	-3.95826764843448	7.54953330403634e-05	0.00345799529847161
BTBD19	30.3692346675414	-1.08794489778244	0.334726901629153	-3.25024637245256	0.00115305068186876	0.018525680955358
PTCH2	13.4492753776004	-0.336292267657211	0.263602230502893	-1.27575653292327	0.202041597425223	0.453997615419571
EIF2B3	153.707182868828	-0.360413187020509	0.168492939290521	-2.13904029770097	0.0324324048750837	0.154752854818211
HECTD3	14.2924723136912	-0.601218386724333	0.259014949054132	-2.32117253818691	0.0202775336883243	0.115161526656696
UROD	14.1959844800914	-0.297951704136702	0.343303945022579	-0.867894786694356	0.385451933191579	0.639792301852739
ZSWIM5	52.813082292497	0.398800356291171	0.26087164855195	1.52872249056131	0.126333254343293	0.345927437258508
MUTYH	18.7721474075883	-0.0160586110708575	0.211081622673669	-0.0760777317676965	0.939357256263076	0.974050201253173
TOE1	7.20945020631114	0.0707500739187235	0.338979470724297	0.20871492237436	0.834670790317632	0.92709722888744
TESK2	77.4553231246414	0.608363797259933	0.258603272766909	2.35249844578835	0.0186477676988024	0.108954880817788
CCDC163	2.97417530163072	0.184936446574975	0.774226389165465	0.238866110950205	0.811209404504167	0.915313794501321
MMACHC	4.50906668003136	0.468590594351168	0.496970642617984	0.942893913979882	0.345735168193818	0.604120625739672
PRDX1	56.7065424062346	0.642512074118988	0.336530549737019	1.90922361913674	0.0562332506364228	0.215324827968605
AKR1A1	86.2408263375251	-0.726590232291481	0.243285251497049	-2.98657739349356	0.00282119418486428	0.0324717170506238
NASP	140.253547640749	-0.373826550871204	0.198693832900995	-1.88141999886566	0.0599148085048574	0.224001306737134
CCDC17	3.0744712900652	0.285277982262746	0.556950418749965	0.512214324038093	0.608501019234453	0.805013805110016
GPBP1L1	302.398357462101	0.0676148312452663	0.123960416526945	0.545455018139352	0.585440609552091	0.789009198122322
TMEM69	19.0094670735592	0.430021997517868	0.225020999580429	1.9110305185724	0.0560006590809557	0.214906987874368
IPP	11.2791833987842	-0.221234078851482	0.348353993171988	-0.63508409028702	0.525373572768361	0.746887693386722
MAST2	141.605077913781	0.471494618298206	0.1449442383089	3.25293798359458	0.00114218422251301	0.0184456864388313
POMGNT1	24.7276597892404	0.163965768764672	0.20691977835778	0.792412257861417	0.42812033435537	0.673810580154688
LURAP1	17.7196479610372	-0.468360022580218	0.365182363523661	-1.28253735492862	0.19965420974227	0.451069465467516
RAD54L	2.81419242013607	0.273972757013965	0.672428673491079	0.407437647760569	0.683686580805738	0.845495966781347
LRRC41	45.432323429783	-0.138420466404743	0.167792126320584	-0.824952096621484	0.409398787565828	0.6585772167265
UQCRH	45.9115717891913	0.26691046245367	0.319215931766862	0.836143926076368	0.403073939405863	0.654180818565359
NSUN4	41.8590778708296	-0.546158733895813	0.182613815557252	-2.99078540267719	0.002782609663814	0.0322646783002564
FAAH	17.7797143873071	-0.100290166813799	0.385165429207918	-0.260382057185254	0.794569082035599	0.905647963975658
MKNK1-AS1	5.58932107388889	0.07735828819987	0.57497450190661	0.134542119595479	0.892973907213982	0.953845786956081
MKNK1	454.529940357871	-0.563156137819022	0.292577509983221	-1.92481007118872	0.0542531235847528	0.210787859868649
ATPAF1	47.666932014057	0.187561994178624	0.150082872067548	1.24972284708283	0.211400808325556	0.465207428775738
EFCAB14	95.6284134635698	-0.184439742112562	0.147484708349924	-1.25056857877739	0.211091920349003	0.465193946467158
CYP4X1	3.37706497740857	-0.551473627583472	0.456084564768015	-1.20914775500893	0.226606085234105	0.482766806091698
TAL1	110.593328173868	0.460201094014281	0.282932723641518	1.62653894569426	0.103835055420543	0.311068300470989
STIL	8.20391246829745	-0.309661432420477	0.497169332721791	-0.622849021529973	0.533383740729872	0.75312396599734
CMPK1	70.051712884438	0.086177951113826	0.124400176575387	0.692747819868261	0.488467823519723	0.719496798818661
SLC5A9	4.72741729941618	-0.640722700276213	0.77130874455875	-0.830695496189089	0.406145671293242	0.656547572042658
AL109659.2	2.59678292672978	-2.31980469641135	0.733959478593645	-3.16067135048978	0.00157405991206521	0.0225596052355915
SPATA6	506.224922775494	-0.977897925547853	0.313568651613098	-3.1186087018496	0.0018170710147534	0.025123051585271
AGBL4	94.7576734846877	-0.168850408869867	0.368886557281595	-0.457729905134421	0.647146500171238	0.827825406270002
ELAVL4	72.2756469450972	0.749011443371593	0.485434383011617	1.54297155204531	0.122837678409798	0.34027448846852
FAF1	711.923573569219	0.0569832620055741	0.0703264352122499	0.810268028424799	0.417786146400175	0.66574716589385
CDKN2C	4.89871036054205	2.77163928878609	0.769696460133903	3.60095106622149	0.000317055252239244	0.00814208283004549
RNF11	65.5619433963473	0.0724701934156512	0.143975141458098	0.50335212510795	0.614716724752967	0.808895367138936
EPS15	561.460877304978	-0.257260178854761	0.162904818271525	-1.57920546233302	0.114288937469346	0.327540469348209
AC104170.1	4.67193846838278	0.497403142000326	0.55836773322944	0.890816414343084	0.373027667745713	0.628860757089291
OSBPL9	250.310696904512	0.0969267142045413	0.116177895336978	0.834295662900431	0.404114395247157	0.655055049828923
NRDC	315.206921845623	-0.00257079435066057	0.0842986132259273	-0.0304962828246133	0.97567125788017	0.990402427079631
RAB3B	2.84306983768562	-0.409989379842809	0.570526160901059	-0.718616266772576	0.472377387866563	0.706864919930463
TXNDC12	52.1455368790419	-0.357890538575764	0.167666422532532	-2.13453912339737	0.0327986746391296	0.155552902882823
BTF3L4	92.6662063927133	-0.564293242964199	0.147296312756844	-3.83100725607254	0.00012761974138539	0.00464701325096962
ZFYVE9	75.1757030274685	0.491846735646753	0.189770043625853	2.59180388142012	0.00954741809084845	0.0715942098578942
CC2D1B	23.3611123546572	-0.648742046096095	0.183146705043123	-3.54219883968616	0.000396806239358648	0.00941813596902004
ORC1	2.28427758928558	-0.870372710624498	0.833052199498599	-1.04479972701394	0.296115541099789	0.559426933489143
PRPF38A	27.0699859419503	0.266443615180504	0.206852367341765	1.28808588755613	0.197716067313828	0.44861271646453
TUT4	398.4902580029	-0.056188422187478	0.0994561547682079	-0.564956712014761	0.572103207983893	0.780640995919748
GPX7	5.44669314547797	-0.480791000688642	0.476267213403748	-1.00949842264506	0.312735657723541	0.575314858678497
SHISAL2A	47.769050015539	-1.25010084064735	0.334440116288725	-3.73789141840904	0.000185570052502661	0.00573363880168478
COA7	6.15061745254933	-0.58380783350758	0.39869999070484	-1.46427852299544	0.143117862871226	0.372353649207401
ZYG11B	138.968703567041	0.095528609739024	0.108313735719708	0.881962099305953	0.377797303331979	0.633743481768346
ECHDC2	87.5525047751844	-0.033931918065418	0.145837446016052	-0.232669448021486	0.816018095107758	0.917491776578001
SCP2	106.305404359758	0.156743954948421	0.169936670913011	0.92236686823562	0.356337245554586	0.614711606405068
CPT2	10.6591501288889	-0.165587650399924	0.278984640076199	-0.593536799569675	0.552821962891016	0.768817120799695
AL606760.2	4.29764001269574	1.34629146071306	0.492567036516846	2.73321469141189	0.00627194352794769	0.0543418115958521
C1orf123	22.6647216660676	0.663995098887997	0.242535088515163	2.73772798382732	0.00618652230161172	0.0539818121430562
MAGOH	28.1505164204782	0.0463190415919442	0.189568847717657	0.244338888744693	0.806968367145893	0.913260435028038
LRP8	67.4672091523834	-0.551448051296508	0.369068063702815	-1.49416355824423	0.135132874900759	0.360807309582478
LINC01771	4.58847865605404	0.245895749744436	0.532885743935417	0.461441786617277	0.644481677525487	0.826477414987093
AC119428.2	6.84686536691611	0.903970782059191	0.584217926652823	1.54731777444478	0.121786637749801	0.338484238157495
GLIS1	5.81092330826558	1.17126063592775	0.521416401408964	2.24630570262614	0.0246844335535857	0.130503426127884
NDC1	53.3807514011246	0.0689577624396853	0.173400531196652	0.397679072629142	0.690866765491048	0.849750932900226
YIPF1	54.5815702961936	-0.193717874029325	0.200066878133843	-0.968265591167616	0.332911744613088	0.593767787699423
HSPB11	53.7109171214296	-0.198868336146246	0.18009010318657	-1.1042713210077	0.269475459520382	0.531316735102249
LRRC42	10.615886675806	0.159343219932932	0.265234282111143	0.600764044016608	0.547997155718355	0.76461881574134
TMEM59	108.977463665786	0.474308428482454	0.137836440923285	3.44109602152624	0.000579362892168247	0.0118019762104234
TCEANC2	36.0327606447631	0.460311012552469	0.193438824824015	2.37962060083464	0.0173304710211893	0.103856858663707
MRPL37	14.74345320876	-0.223442387067091	0.247313043541702	-0.903479993886425	0.366271201460233	0.622939422769425
SSBP3	123.143656623711	0.875614658865584	0.219116447356416	3.99611562449854	6.43902938389161e-05	0.00317193066976925
ACOT11	50.0640206005777	0.374269054314136	0.346578696859593	1.07989630553017	0.280188358636187	0.542396290982281
MROH7-TTC4	3.92943561838312	-0.463167258410388	0.689339558529966	-0.671900013105448	0.501647352051204	0.728225091493289
DHCR24	38.9028631113068	1.52861287244018	0.451645212476059	3.38454350940609	0.000712967182798761	0.0136202816079788
USP24	367.663078068822	0.245507572149684	0.119151758815385	2.06046116809803	0.0393544744772106	0.17356076652182
AC119674.2	2.12573193606057	1.2644427489713	0.697278637099521	1.81339665622199	0.0697706649189302	0.245277707799605
PLPP3	14.6683283069866	0.359101022696276	0.414471828699657	0.866406346175326	0.386267364993577	0.640616129568993
PRKAA2	13.4831805593174	0.406818681979345	0.446099604154702	0.911945848394576	0.361797224539543	0.619354555448968
DAB1	165.993917013343	0.143548297729331	0.311922000137936	0.460205749084232	0.645368544792761	0.826772335578883
MYSM1	143.471777655875	0.0120689708151	0.0994436155859662	0.121364963894205	0.9034019664668	0.958793482703416
JUN	53.205536618035	1.35651844599393	0.404190827447245	3.35613367220953	0.000790403557156275	0.0146702271597785
LINC01135	37.1450913955145	0.824904953212021	0.32060252082219	2.5729833661212	0.0100826053419081	0.0740478259170136
LINC01358	15.489832783796	0.386955068808156	0.405829740649587	0.953491156633274	0.340341274731908	0.599893907757248
FGGY	141.399352755061	-0.222433824383822	0.247512285144329	-0.898677915135071	0.368824243801163	0.625221693369452
HOOK1	8.95800759023957	0.424468822001957	0.366865677521886	1.15701426437374	0.247266532540078	0.506860799822079
CYP2J2	15.2987746488917	1.09042642576412	0.410318716770184	2.6575108109798	0.00787200655826927	0.0626919078471216
LINC01748	5.85749459504863	0.377025977510704	0.475146662037442	0.793493899113183	0.427490122411875	0.673502239523486
AC099792.1	3.88571316999794	-0.202669195445555	0.571778189200183	-0.354454225910669	0.722998502469811	0.867745062027924
NFIA	784.501823810557	0.368033817052366	0.248496398866344	1.48104285909719	0.138595152940376	0.366585208951574
TM2D1	116.272083607579	0.00716722357680342	0.106621321286875	0.0672212976757181	0.946405530377485	0.976771816666445
AC099791.2	3.99189052481774	-0.251877662122389	0.488070389244407	-0.51606831242585	0.605806698566131	0.802874791359933
PATJ	69.9150027340854	0.188559627682526	0.154139854833999	1.22330222696521	0.221215566358023	0.477322983349849
KANK4	3.17736097566171	1.92345883260301	0.872054784614044	2.20566283969681	0.0274076156274578	0.139055981175961
USP1	20.8522957222506	-0.226134103430983	0.224017544742331	-1.00944818269072	0.312759740600452	0.575314858678497
DOCK7	178.504160569023	0.326496125035591	0.149957218967308	2.17726180362661	0.0294610393515584	0.145677771919875
AC103923.1	3.84620223131781	0.0570809513193612	0.449770999585159	0.126911142274644	0.899010727694318	0.956456324754722
ATG4C	327.468821374203	0.932033833613824	0.230375183838626	4.04572149692432	5.21622180829088e-05	0.00276600164668337
ALG6	27.5652301831048	-0.331012659358527	0.233968755853999	-1.41477291765011	0.157135087040563	0.392302870508711
ITGB3BP	101.560411738045	1.26934460843474	0.445710936506472	2.84790994446759	0.00440073755125506	0.0429517468787604
EFCAB7	41.8654424798968	1.04810144619679	0.347786664446484	3.01363322215037	0.00258139677042418	0.0311433766382336
PGM1	40.554566036212	0.345730117809359	0.420679767017039	0.821836810124875	0.411169780599885	0.660045642466282
ROR1	26.8702135300213	0.831451864647598	0.520429930206249	1.59762499500767	0.110126460308583	0.320299108936865
CACHD1	13.210110680166	-0.146222616639983	0.368249558850302	-0.397074791064242	0.69131230889868	0.84989854959173
RAVER2	7.87672208894926	0.327039883579358	0.538313504828832	0.607526804818591	0.54350135944055	0.761329589165359
JAK1	253.235233602574	0.277266516955667	0.178967524575644	1.54925603185887	0.121320184730152	0.337863234452948
AK4	11.0958499177042	0.385827715187652	0.426012667842421	0.905671930230879	0.365109523933576	0.62223770908548
DNAJC6	253.939123763006	0.89175477435983	0.314018789483819	2.83981342589622	0.00451399265235661	0.043678632237623
AL139294.1	5.25657835481386	1.39894999738191	0.781283728028697	1.79057869400619	0.0733609285949905	0.253159099959381
LEPR	146.334633341595	0.845563561465114	0.355748052742364	2.37686068819463	0.0174606812318397	0.104397546372812
PDE4B	1441.84796359726	0.203975896849205	0.289470683193722	0.704651312522374	0.481027257371542	0.713249866890962
SGIP1	128.502726586379	1.07549154566385	0.313277237184302	3.43303444364563	0.000596866268667351	0.0120106358888471
TCTEX1D1	6.59647193262042	-1.21061186187067	0.566682387711522	-2.13631460606987	0.0326537791437936	0.155222537780661
WDR78	12.3282422077694	0.639929158061505	0.369551716249101	1.73163627693763	0.0833383429243248	0.273227235546101
MIER1	168.148929161318	-0.0856718071881362	0.0986745352354483	-0.868226102952639	0.385270567106051	0.639792301852739
SLC35D1	63.9932362919968	0.238863943522029	0.212391149160177	1.12464170219206	0.260740894750126	0.522315360135642
IL12RB2	10.7370229779429	0.451721090818915	0.594777554185354	0.759479048326936	0.447566042673382	0.688039456180425
SERBP1	103.478903585696	-0.10421230595944	0.13232239231707	-0.787563647653277	0.430951985274564	0.675965039483933
GADD45A	3.86759745773869	-0.809402178707761	0.642533659834782	-1.25970393351204	0.2077761858784	0.461283156432134
GNG12	7.01544969753199	-0.00701240957006839	0.40177334969892	-0.0174536453832076	0.986074712832028	0.995095044547685
GNG12-AS1	6.83375778673844	-0.37362582870136	0.504392658689223	-0.740743986386143	0.458848683623526	0.696607389537774
WLS	68.6269729670852	0.142349359025208	0.285755324834263	0.498151203683676	0.618377472741819	0.811296742922998
LRRC7	241.763555214199	0.734362636081297	0.316825255703029	2.31787909221997	0.0204558930365095	0.115850167901996
LRRC40	53.7558589967519	-0.00176273920967653	0.177253532544151	-0.00994473387568428	0.992065381165481	0.997413785761971
SRSF11	320.78156967428	-0.15840387659412	0.142128483940798	-1.11451182903	0.265059672617283	0.52735741012227
ANKRD13C	143.221142403591	-0.0921364595348754	0.170283387090521	-0.541077207290319	0.588454367667072	0.790849148035748
HHLA3	8.55674878408151	0.355277215751134	0.327816920798959	1.08376716761675	0.278468045991956	0.541216121645657
CTH	3.49371236189483	-0.230231341444414	0.556153630300722	-0.413970760776881	0.678895520465885	0.843169612946808
PTGER3	2.28826627629061	0.605603773118648	0.7644558784724	0.792202388879286	0.428242675895264	0.673810580154688
ZRANB2-AS1	4.0288939819851	0.589815378376282	0.708212845747658	0.83282219733478	0.404945013916248	0.655451915994836
ZRANB2	211.012319336275	-0.179380722845082	0.154873071319452	-1.15824346554786	0.246764695141646	0.506627647364859
NEGR1	233.568609791828	0.819627089237789	0.369796863088985	2.2164252081299	0.0266623948641309	0.136715684303309
AL583808.1	2.19717428533397	0.409727724556715	0.691444527576558	0.592567745084003	0.553470470646117	0.769160723618698
LRRIQ3	4.58711015835882	0.996199341159043	0.513833993557543	1.93875717381373	0.0525309131610443	0.206084837131921
ERICH3	12.2417479665477	0.27608024468144	0.447426405378425	0.617040571058689	0.537207965765353	0.755942797957006
CRYZ	35.7177681407291	2.07283063188327	0.586004847184419	3.53722437935899	0.000404355982656162	0.00946821594664988
TYW3	43.6682596548605	0.480127909687048	0.227098574925711	2.11418283819751	0.0344996540838685	0.160653115702676
SLC44A5	18.2805146657649	0.529206017930186	0.38362968215124	1.37947099130237	0.167749584256055	0.407168775843872
ACADM	77.1650245724738	-0.086571291764089	0.129476809745552	-0.668623917551099	0.503735411588277	0.730243866604697
RABGGTB	39.2704841143049	-0.806735720747215	0.315824097608364	-2.55438304694407	0.010637615936196	0.0765449029124988
MSH4	38.2499276491972	1.82025535542539	0.384603508336852	4.73281006534952	2.21432675476116e-06	0.000396335612857161
AC092813.1	2.81544518851635	2.21812142898114	0.771032859288992	2.87681828635239	0.00401706847271851	0.0404938079955826
ST6GALNAC3	2180.53939416396	-0.799961472442952	0.22209563939479	-3.60187833774154	0.00031592621917286	0.00812641087576823
ST6GALNAC5	51.2304604494872	1.26464881028909	0.537956367125009	2.35083900400275	0.0187311363890682	0.109235909006859
PIGK	79.9697658219442	0.317530635655038	0.129883858841516	2.44472745487557	0.0144961641300262	0.093796947995399
AK5	201.967161782213	1.22713901379258	0.32007487815292	3.83391230475231	0.00012612112105873	0.00461609196585281
AC118549.1	286.31272017437	0.086793204368425	0.0867490092204465	1.00050945997396	0.317064021868258	0.579219580474199
USP33	252.438733927726	0.130377794011792	0.105666572658449	1.23386034704861	0.217254947604104	0.472483514399318
MIGA1	145.432598681727	-0.0231557944051503	0.119538424068661	-0.193710052525454	0.846402920161612	0.932608971254952
NEXN	12.7723279692939	0.289694800800228	0.415182177164999	0.697753460368553	0.485331388664759	0.716493846332434
FUBP1	208.772456825055	-0.0888863421701099	0.12695257513345	-0.700153912409214	0.483831190113892	0.715222760510911
GIPC2	40.1046753232725	0.802771823699688	0.462229959838127	1.73673689169957	0.0824336228173636	0.271508969559847
AC103591.3	8.01291718217396	-0.303220066118682	0.717131261604497	-0.422823661933609	0.672423922493591	0.841685898891694
IFI44L	183.10279869733	-1.57382146219199	0.545899604930896	-2.88298699610016	0.00393923702370352	0.0400134134544668
IFI44	78.0209609955809	-1.00109945663014	0.352247314252523	-2.84203574058327	0.0044826465967228	0.0435341964895615
ADGRL2	74.883344736313	0.95474232817655	0.423520443894931	2.25430045217228	0.0241772729131567	0.128953687499013
LINC01362	5.09811544526928	0.0464929923403226	0.510572683969688	0.0910604773816746	0.927444536603193	0.969660192610894
LINC01725	14.8813169487812	0.564929675190361	0.458658726773623	1.23169939262747	0.218061396805805	0.472982292651587
TTLL7	425.478957908298	1.40817909989111	0.322396636405894	4.36784674799842	1.25477486315126e-05	0.00111682092223094
AL359504.2	2.68554068734964	0.70160467631719	0.817562103963909	0.858166826612308	0.39080035097827	0.644508677165554
PRKACB	306.174643338999	0.819024241494038	0.250664742623478	3.26740902179565	0.0010853674489225	0.0178970714271938
SAMD13	11.6193526296937	0.721551861531249	0.391993045887055	1.84072617895152	0.0656616955580684	0.236131878080152
RPF1	29.738108866203	-0.265091769820315	0.231082974708162	-1.14717135762643	0.251310806787187	0.511337029266304
GNG5	34.415242163318	-0.00949891873868195	0.284934083127375	-0.033337249915573	0.973405649121138	0.989435416840381
SPATA1	26.4362055116379	0.172339202593205	0.374548136818358	0.460125643814865	0.64542603841648	0.826772335578883
CTBS	88.9841755362528	0.224735339063744	0.166225476668857	1.35199094367133	0.17637821243065	0.418567595474342
SSX2IP	31.6861359893302	0.0580714069141985	0.32716826044287	0.17749706782556	0.859117968203916	0.937879863932551
MCOLN2	6.20104296937271	-1.54262485562594	0.563046851649479	-2.7397806259048	0.00614802049065615	0.0538203366392858
C1orf52	53.6112894553164	0.0952864091281761	0.165501678389789	0.575742856841354	0.564789002876028	0.776460657005557
BCL10	17.388153087099	0.332814690208711	0.23329474079334	1.42658462456952	0.153699658643693	0.387776639177556
AL078459.1	21.0524634213778	0.154603364930453	0.520334963480455	0.297122768564947	0.766372782079022	0.89052960694814
DDAH1	20.6436398771351	0.47281278724162	0.37993904339621	1.24444380081401	0.213336270860612	0.467531153194109
ZNHIT6	100.637836769634	-0.190107461432436	0.148348563657031	-1.28149175661686	0.200020993538642	0.45142326232284
COL24A1	9.25573898480812	0.354715268400741	0.550970329726518	0.643801034761363	0.519704462690425	0.742315817086091
AL136382.1	3.33043136498317	-0.460922251584889	0.686607016991507	-0.67130431262486	0.502026687877537	0.728440833264726
ODF2L	70.5229805295918	-0.338944821920073	0.235044635645511	-1.44204449078031	0.149289822910507	0.380883562849037
CLCA4	8.04937622792837	1.78820132496796	0.510603880051534	3.50213031046195	0.000461553817829861	0.0102994879719441
AL356270.1	4.16711955966261	-0.439319905916452	0.411924896215305	-1.06650486521414	0.286195480565399	0.548376520488536
SH3GLB1	142.476910626625	0.11730681116856	0.180584036560976	0.649596793839252	0.515952704627736	0.739333984448727
SELENOF	109.271279773206	-0.353815209516462	0.16032376022466	-2.20687943584072	0.027322483464139	0.138918112127795
HS2ST1	138.315295882583	-0.154115544811172	0.239862799076041	-0.642515410496458	0.52053858666838	0.742915174941707
LMO4	124.439863126481	-0.222864496831489	0.123088234118967	-1.81060763790051	0.0702016090492757	0.246240081898098
PKN2-AS1	18.0897358112859	0.316381487499099	0.295442535096927	1.07087318146421	0.284226455984702	0.547046004791788
PKN2	693.089922609835	0.123407113249384	0.150700808648523	0.81888819546552	0.412850205476102	0.661548534040828
GTF2B	81.8192166986778	-0.406203981799476	0.137750485796962	-2.94883883312182	0.00318970269893358	0.0350889696480298
KYAT3	103.726229054775	-0.278489012845792	0.15993143542351	-1.74130252822613	0.081630563284546	0.269890834498188
GBP3	18.6430902619361	0.320978047079261	0.335036539518435	0.958038927755819	0.338043129412829	0.597800586347281
GBP1	11.7114727284693	-0.387362708962331	0.372629064216077	-1.03953970895225	0.298553800310898	0.562255984836525
GBP2	44.5076245479347	-0.298768232697058	0.385831041838784	-0.774349910450948	0.438723896036779	0.681864412255452
GBP4	10.5846971286754	0.0328988584513246	0.405081386851347	0.0812154286007653	0.935270629799632	0.972660412428899
GBP5	3.38478403052401	-0.0280877327058337	0.470769108858272	-0.0596634999563868	0.952423642737718	0.979766006104999
LRRC8B	133.667503956051	-0.119943818358997	0.177040505688709	-0.67749364978597	0.498092797780126	0.72620704005054
LRRC8C-DT	40.9953776519269	0.386065013457774	0.250554794859732	1.54084065193765	0.123355572855897	0.341045719870743
AC093423.3	18.8955831312961	-0.950031952648689	0.501314153049744	-1.895083046966	0.0580814002571257	0.219610218447471
LRRC8D	20.1228248738684	0.513354887928666	0.284404805333973	1.80501481796639	0.0710723632948734	0.248293615302005
ZNF326	99.7577587562054	-0.0810555098067415	0.126834615833914	-0.639064574554957	0.522780924398609	0.744690659334747
ZNF644	426.194512899817	-0.00857591841525576	0.0933425016957946	-0.0918758149765996	0.926796707026145	0.969371063334751
HFM1	4.90152445332624	0.425594755881552	0.581185423208342	0.732287388648056	0.463993175167436	0.699932005922529
CDC7	14.3863195369407	-0.704999687889659	0.274571154840012	-2.56763930027701	0.0102393639635256	0.0748431102877601
TGFBR3	7.01885784509354	0.49831821026744	0.453385570530521	1.09910469732052	0.271722401264742	0.533330883214483
EPHX4	6.56497223187638	0.816002063989276	0.466613645408027	1.74877454189264	0.0803299990582911	0.266886412565881
BTBD8	75.1885180427635	0.62500300218189	0.241630415335968	2.58660732471478	0.00969259800362041	0.0724056021586617
GLMN	67.8510368970495	-0.277877129446596	0.14656890705762	-1.89588047714209	0.0579758510314428	0.219288823961758
RPAP2	158.196133484277	-0.200223752967994	0.105673226095027	-1.89474439616277	0.0581262729373439	0.219690917063419
EVI5	474.274742966805	0.00473634256141123	0.0885770720503335	0.053471428347957	0.95735629494651	0.981241053212423
RPL5	100.109453114777	-0.458355778548212	0.285578204838565	-1.60500966384082	0.108491677954638	0.317786487501757
FAM69A	168.573748371814	0.517401982886891	0.175080635477455	2.95522106985679	0.00312445079509184	0.0345897679894796
MTF2	164.635190151977	-0.0702536721698682	0.119249687440951	-0.589130870507778	0.555773486211871	0.770186806573687
TMED5	81.5223860540636	-0.0972751883436992	0.222917462323519	-0.43637311913467	0.662566038814036	0.835877989693313
CCDC18	85.1855636570945	-0.0230788342290647	0.201029974262969	-0.114802950722538	0.908601310184672	0.960639439010321
DR1	66.0394985730495	-0.401947252902972	0.205389147164455	-1.95700336873755	0.0503470722925839	0.201607077572425
FNBP1L	281.453644183442	0.119117562130054	0.155882178034188	0.764151255982125	0.444777110486315	0.686176229640351
BCAR3	191.507118588479	-0.588078886546736	0.222557009366939	-2.64237414143693	0.00823270566066269	0.0644826670871405
AL109613.1	4.94138992383993	-0.0109687905404214	0.421527750870149	-0.0260215146399704	0.979240178058918	0.992255590389753
DNTTIP2	22.0268474423663	0.474216141946709	0.373817214572344	1.26857759209731	0.204591760512049	0.457193998348252
GCLM	20.8587202277638	-0.0414955025353928	0.222808330484078	-0.186238559596218	0.852257686701876	0.935509073375943
ARHGAP29	3.78911647174321	-0.336346028873171	0.49735461098824	-0.676270052477957	0.498869202946529	0.726646406751765
ABCD3	91.6463202084242	-0.095952403503965	0.13482585476524	-0.711676582143968	0.476665072152441	0.709517137520714
F3	8.80593928570133	-2.48724634590842	0.653655352010974	-3.80513421676484	0.000141727317909893	0.00494467357474048
SLC44A3	3.08989294747983	-0.890983551020358	0.825674008825809	-1.07909845955721	0.280543837898884	0.542557928479755
CNN3	15.1745295809899	0.379971311382126	0.336007749831678	1.13084091534338	0.258122055394081	0.519472430806316
AC105942.1	2.80494433136645	-0.234645981442724	0.559436036640442	-0.419433082737812	0.674899650412248	0.842262139658666
ALG14	33.4691324799703	-0.0376570066462685	0.208789236171888	-0.180358946355199	0.856870781817171	0.937090253921111
AC092802.1	3.80735947406706	0.350592090767398	0.52005357650728	0.674146100719086	0.50021843281579	0.727839657259832
AL356479.1	3.66426054984248	0.77109700183298	0.735787663334681	1.04798848942135	0.294643910181241	0.558297885378863
PTBP2	384.434907010026	0.2235356946559	0.125477704378044	1.78147740081714	0.0748344935797704	0.256296735645488
DPYD	1965.95551208002	0.0957357868012584	0.338819778177457	0.282556665718365	0.777516702831828	0.896355998188789
DPYD-AS1	18.397453318526	0.116169838150854	0.627498714139645	0.185131595544595	0.853125820269464	0.935541895311247
MIR137HG	28.2928148711637	0.854076207673315	0.502578078424218	1.69939009347798	0.0892457072962858	0.284596163799123
SNX7	63.0660997962372	-0.488139605921453	0.16823515923088	-2.90153145248043	0.00371343499310501	0.0387032329787026
PLPPR5	9.84412847426293	0.818866546147115	0.549634443608993	1.48983848386629	0.136266709588891	0.362598608070321
AL445433.2	5.28312749596764	-0.507616413472654	0.590101884747749	-0.860218254835171	0.389668743764706	0.643695125073723
PLPPR4	20.0306305207333	0.219029755292526	0.441039648293594	0.496621462809441	0.619456014979608	0.811635072493588
LINC01708	2.05478026994258	-0.0577266607659462	1.03874734890544	-0.0555733411274401	0.95568170237277	0.980639619495648
PALMD	2.85035726440222	1.01997510936441	0.945755012698412	1.07847708515362	0.280820902563631	0.542758721611262
FRRS1	46.4189008857231	-0.781920366674091	0.494449111503721	-1.58139705074221	0.113787281393403	0.326880205946754
AGL	57.0965743679136	-0.0450118999021618	0.188508368834159	-0.238779318820383	0.811276707614383	0.915313794501321
AC118553.2	2.44883159811157	1.55278603553939	0.754570681432015	2.05784040348948	0.0396054561663434	0.174324099703785
MFSD14A	5.08112359440617	0.16722048835539	0.547654784283661	0.305339226743206	0.760107802866178	0.887393794545294
AC093019.2	3.86075867807821	-0.084618842252615	0.503680700284434	-0.168000962127057	0.866582522169793	0.94107557780172
SASS6	18.3693106793115	0.159798481698728	0.228961028350987	0.697928738570148	0.48522176075626	0.716399517648144
TRMT13	93.2206985198114	0.352880286196096	0.14319651020764	2.46430786395847	0.0137278142132015	0.0904695875682801
LRRC39	8.31486624804792	-0.501045147614659	0.450702685872136	-1.11169771851949	0.266268141095132	0.528387437326481
DBT	44.5431794644838	0.112827856817789	0.164872728704679	0.684333047097724	0.493764883552387	0.723059797300478
RTCA	54.9073766577602	-0.575202462857021	0.175719661481953	-3.27340980517479	0.0010625829682618	0.0177424707712957
CDC14A	169.504489229259	0.411652330375464	0.223906893273916	1.83849779860002	0.0659890859463625	0.236819938453555
GPR88	5.67339993325868	-0.699017156268566	0.918523768074399	-0.761022393284381	0.446643692068905	0.687431070569797
EXTL2	30.8983018616749	-0.39559486341559	0.223254357421824	-1.77194688598234	0.0764033744255492	0.259426671061677
SLC30A7	138.133830716206	-0.375926753793501	0.148182088568884	-2.53692438420954	0.011183110621944	0.0790262856840688
DPH5	33.6706316753319	0.264517160333686	0.184931197921089	1.43035444158296	0.152615316891625	0.386160384284817
AC093157.1	38.0829463115211	-0.0657914510189065	0.314769553947067	-0.209014659117795	0.834436795033729	0.927063024836557
OLFM3	32.0984203343408	0.789770376054897	0.460649832166714	1.71447012656041	0.0864424189564038	0.278666928638885
AC114485.1	2.5115960404758	1.37345072190994	1.11128678993847	1.23591023878363	0.216491930723915	0.471696024829825
COL11A1	9.27502749570135	0.03407360526962	0.376079670628673	0.0906020929359488	0.927808768852113	0.969690190632113
RNPC3	157.030227918612	-0.00250678432245007	0.172908337127347	-0.0144977643304951	0.98843286288274	0.995933344924335
AMY2B	30.2600507627249	-0.211526474115866	0.2139728217399	-0.98856701704384	0.322875030254269	0.583978449247561
PRMT6	3.40345891513726	0.132912175969512	0.63859418600461	0.208132455450436	0.835125546229534	0.927354163291689
NTNG1	10.0909227430969	0.0617741779843521	0.364634944926774	0.169413762569459	0.865471199007508	0.940781786999696
VAV3	30.0523918615454	0.104772119362097	0.510317865172991	0.205307567130891	0.837331832272768	0.927956149811759
SLC25A24	60.7756193099865	0.358567891027388	0.17759582236325	2.01901084302525	0.0434860925288808	0.185363167201338
FAM102B	255.594861366138	-0.395309635110401	0.165247808380305	-2.39222316462211	0.0167466563238378	0.101683646442869
HENMT1	12.7826704059353	-0.339044369714709	0.28498315650512	-1.18969967864967	0.234164451742587	0.491199704034984
PRPF38B	261.721853224955	-0.451624914469976	0.18313165282595	-2.46612154425978	0.0136584978534296	0.0901645043716709
STXBP3	185.506253397794	0.321153396911458	0.164479542482566	1.95254310696723	0.0508737582771891	0.202273754392084
AL449266.1	33.9315728996026	0.610713731776207	0.240914407694804	2.53498218566436	0.0112453044551592	0.0792432273009757
GPSM2	42.5265347226948	1.29516127409415	0.251493507613611	5.1498795590541	2.60653784214093e-07	0.000107451092887204
WDR47	43.9456449538704	0.109585775200517	0.197945599705494	0.553615616429766	0.579841936222574	0.785270504964695
TAF13	18.1030506602553	0.355572108763503	0.229711447889977	1.54790765558105	0.12164453119496	0.338327765223928
AL356488.3	2.82133680952346	-0.22816310203578	0.644282421255284	-0.354135227826392	0.723237542580325	0.867857840906913
TMEM167B	22.5994015015365	-0.329190351198194	0.241181278114757	-1.36490839492757	0.172281843393955	0.412499447274581
AL356488.2	3.5040338011132	-0.408129464443634	0.522440832034063	-0.781197485760501	0.434686352252177	0.678683090776579
KIAA1324	11.124085347516	0.75985842521107	0.398270020894595	1.90789762057479	0.0564044498906181	0.215769403549825
SARS	58.579767194067	-0.734232676328662	0.229634232918457	-3.1974007838343	0.00138672106767812	0.0208590235470519
CELSR2	25.1172033094572	0.906935408044165	0.286075765799129	3.17026297390384	0.00152301032365609	0.0220840436233155
PSRC1	34.2646718337232	-0.160249086588891	0.283745491775296	-0.564763463152379	0.572234661590473	0.780705101359934
SORT1	541.046388810878	0.610948634252163	0.220573243091028	2.76982205860768	0.00560869246313866	0.0506983078101946
PSMA5	39.0542937662446	-1.10715521674558	0.260012352341264	-4.25808699769944	2.06183713853278e-05	0.00150226412907516
ATXN7L2	2.69980937967396	0.0941753293229403	0.558173531247795	0.168720521577603	0.866016476305528	0.94086018775769
CYB561D1	22.7810478961633	0.187560894741376	0.233249967682888	0.8041197030148	0.421327846562846	0.668375367107809
AMIGO1	3.17842513545219	0.436715151685091	0.728669211537715	0.599332515728897	0.548951168919332	0.765608979800688
GNAI3	159.211843227508	-0.338093710955398	0.117135655744702	-2.8863432641917	0.00389746818500867	0.0398145470946489
AMPD2	38.9223504159408	-0.870639807631054	0.275921052079205	-3.15539463578564	0.0016028114664872	0.022887913967659
GSTM4	19.3844402657358	-0.94791268763369	0.267905584971926	-3.53823414219985	0.000402812693820971	0.00946821594664988
GSTM2	5.54615300820463	0.0430228964160452	0.533723732689836	0.0806089251441386	0.935752968068057	0.972827863338606
GSTM5	4.72502225531075	1.26083314705436	0.715274958741931	1.76272513338366	0.0779468596499437	0.262758243257235
GSTM3	20.1681948501475	-1.75097873649157	0.438338011787008	-3.99458566085386	6.48074878046064e-05	0.0031735491882198
CSF1	10.3827756853903	1.38679585872239	0.544439913607768	2.54719726467645	0.010859202861694	0.0776400788810756
AHCYL1	122.639911173142	-0.0550006502156138	0.137829889334361	-0.399047336403121	0.689858325495205	0.84908636387227
STRIP1	37.2711436537752	-0.0890839249675566	0.174823567972613	-0.509564734324105	0.610356435696638	0.806054298480777
SLC6A17	9.17675637273062	-0.0612673681239812	0.360416016301317	-0.169990692291433	0.865017456591697	0.940483895442564
KCNC4	11.5966567558793	0.192082779855346	0.330758725824433	0.580733824562209	0.561419861288383	0.77369949213359
RBM15-AS1	9.62549437960453	0.0440998819602489	0.301170127101989	0.146428473449875	0.883583150994058	0.948802194795559
RBM15	28.1139765618456	0.177627228724318	0.189068302722774	0.939487085705576	0.347480719686323	0.605684374528346
SLC16A4	11.5018312019502	1.52898124281862	0.508521709277499	3.00671773677269	0.00264084851306969	0.0314716049826946
AL355488.1	13.8925446624406	0.827022859437936	0.307630079347002	2.68836799442186	0.00718022189359802	0.0589817388375527
LAMTOR5	17.0874240152428	0.34367879310769	0.352229343590236	0.975724479978327	0.329201017685148	0.590984866151484
KCNA2	7.83560160436899	0.573967724994483	0.418040803961675	1.37299450090787	0.169754056251097	0.40927940010112
AL365361.1	4.33726766907555	0.989517847401993	0.510091379280759	1.9398834945951	0.0523938504223249	0.205753238121264
CD53	379.134358255836	0.0545191432437475	0.155781129226113	0.349972705388558	0.726359181825536	0.869359170939262
LRIF1	31.999157654323	0.898080624168081	0.384061245040572	2.33837867206104	0.0193676131272474	0.111829583353605
DRAM2	189.62003269012	-0.236314888892974	0.134357026380457	-1.75885768879555	0.0786016833337906	0.264149766715083
CEPT1	180.44034194387	-0.173771637302232	0.154284229597908	-1.12630848762126	0.26003496640278	0.522036107740554
AL355816.2	2.76808112586079	-0.707501478365353	0.663685850656032	-1.06601862562839	0.286415222332506	0.548561999720974
DENND2D	23.1500938292369	-0.610015524216597	0.394934741513505	-1.544598284463	0.122443461420077	0.339662975588011
CHI3L2	3.06772768835032	-2.22227460693836	0.715236939580835	-3.10704674767039	0.00188966514008653	0.0256958371696662
OVGP1	5.08269804412644	0.10351035612389	0.495411844880152	0.208937992084002	0.834496645241507	0.927063024836557
WDR77	27.7074124962989	-0.638549325963573	0.24836776543412	-2.57098309374994	0.0101410277403825	0.0743027126066848
ATP5PB	41.573525978042	0.0652345653882252	0.246808031988171	0.264312975808469	0.791538762464238	0.90405966956201
C1orf162	81.6966422605061	-0.683772369591963	0.384849181622172	-1.77672813726615	0.0756129805031603	0.258026548908478
TMIGD3	171.195094681888	0.33832845438081	0.251894326691567	1.34313646053282	0.179227791382669	0.422513672236195
RAP1A	878.166973601712	-0.0943562056167752	0.0850673203070546	-1.10919452118854	0.267346275627461	0.529353206904673
LINC01160	2.11128305660552	0.0212708618194716	0.576404663205493	0.0369026539465874	0.970562623646935	0.988384368469817
INKA2	15.3337167854021	0.120356488738608	0.515965311396203	0.233264690629925	0.815555875151577	0.917266139018485
AL049557.1	2.47896586169337	-0.919170389849012	0.559698184819588	-1.64226080194506	0.100535966822945	0.304996404611091
DDX20	17.8063938147152	-0.0874688256883461	0.23692208278417	-0.36918815105989	0.711987487110007	0.861590110898282
KCND3	20.866458750859	0.304009103140819	0.472282118381444	0.643702336609075	0.519768474446584	0.742315817086091
AL445426.1	14.6306681718083	-1.42116592071655	0.477481753506495	-2.97637744328428	0.00291675636781326	0.033229809819487
CTTNBP2NL	302.848724351147	0.160676901954472	0.20273213513002	0.792557636959841	0.428035598633918	0.673810580154688
WNT2B	180.956370822699	0.312874937219605	0.280619531248363	1.11494355302979	0.264874611482022	0.52735741012227
ST7L	100.887384291683	0.209719951288933	0.151273336890741	1.3863642833529	0.165635696838751	0.40409331739278
CAPZA1	266.613728359947	-0.52107603330086	0.12739754778698	-4.0901574822472	4.31080388982666e-05	0.00242441361215052
MOV10	29.8967551313069	-0.115659217147153	0.208903962611578	-0.553647789641031	0.579819913191473	0.785270504964695
RHOC	12.877493372413	0.174371875350681	0.35205125801874	0.495302520240957	0.620386592193989	0.811757097119849
LINC01356	19.86745747543	0.115186258231986	0.370745621819132	0.310688114580566	0.756037733607765	0.884887260681832
AL390729.1	77.4929041220937	0.123642190003675	0.289421118774852	0.427205141515118	0.669229916767802	0.839948939303457
SLC16A1	16.6741366751188	0.339414666967787	0.359283384416871	0.944699036162411	0.344812549254631	0.603716334231862
SLC16A1-AS1	148.297059289305	-0.318593633614012	0.159225609030585	-2.00089442617748	0.045403768375488	0.189841548833517
AL357055.3	9.49619741909652	0.000976531307103812	0.337380820603774	0.00289444819464313	0.997690567698123	0.999060981102491
LRIG2	79.1948948691912	-0.290832273343243	0.146094743767549	-1.99071004091691	0.0465127741915517	0.192401005468882
MAGI3	197.672701887297	0.288232017034577	0.220513390204217	1.30709530504087	0.191180345611299	0.439172409048714
PHTF1	63.8487580209618	0.331577983774478	0.308900535376483	1.0734134318361	0.283085660628145	0.545520589708438
RSBN1	95.3339222668059	0.223842434635802	0.13283146851628	1.68516118308492	0.0919574779248868	0.290802115733346
PTPN22	21.7693753375003	0.162167416828897	0.488530970403649	0.331949101803937	0.739927692625998	0.87726217203021
AP4B1	21.3450426660784	0.247086557988753	0.301929773721565	0.818357709288425	0.413152962558511	0.661898257156789
DCLRE1B	4.40977990004394	0.204694982739876	0.613891710551056	0.333438258281958	0.738803487917003	0.876636618559298
HIPK1	99.7937012816279	0.116167672869663	0.14586797201573	0.79638916798772	0.425805872211014	0.671794640768007
OLFML3	20.2590225144909	0.0453109746533137	0.512145059632968	0.0884729312546451	0.929500797685997	0.970537803555777
SYT6	121.734104619586	0.629369698753203	0.478592821692841	1.31504207799659	0.188495761263232	0.435514174069104
AL121999.1	10.8686573641076	-1.29586294641106	0.886610056235168	-1.46159288099405	0.143852806382575	0.373387576956339
TRIM33	242.095161396481	-0.0235461840608857	0.0960927919104149	-0.245035903242745	0.806428631821904	0.913031549399402
BCAS2	29.7800595131651	0.466409270652851	0.27750515361578	1.68072291478456	0.0928167475352277	0.292373687942759
DENND2C	5.57360935561367	-0.475136562449581	0.430031932268298	-1.10488669979313	0.269208686217414	0.531060832337966
NRAS	18.2613946191851	-0.411270502286159	0.265992023113836	-1.54617607502518	0.122062049939939	0.338861220951563
CSDE1	165.76045744653	-0.297669608990106	0.109847343236982	-2.70984805110781	0.0067314038306683	0.0567494831803991
SIKE1	28.581888874628	0.488422380769548	0.202115745996503	2.4165478961644	0.0156684647005132	0.0980362796554553
SLC22A15	70.2217438956017	0.532276396394134	0.297167301669225	1.79116744475005	0.0732664287293501	0.253024384048781
ATP1A1	110.652701766123	-0.196790868110295	0.277618530546646	-0.708853503845019	0.478415391318865	0.711243912404861
LINC01762	25.3512310851311	0.0608594293166344	0.288993815516865	0.210590767168451	0.833206617484011	0.926804066100052
AL390066.1	12.813385530335	0.104777729982156	0.369415807498145	0.283630878417898	0.776693270923127	0.895860419600975
CD58	201.898319390208	-0.973646228451601	0.251804337209679	-3.86667775162601	0.000110328057347422	0.00431784040231947
PTGFRN	11.8410172779358	-0.461724508223487	0.329606857113007	-1.40083404898698	0.161263704176161	0.398327960567576
TTF2	52.7933700227609	-0.266717469690941	0.167192433677908	-1.59527236863341	0.110651341742436	0.321050799850947
TRIM45	2.01869182508558	-0.809185671365768	0.666976002473646	-1.21321557052233	0.225047412596604	0.481278869396014
AL358072.1	3.7186564809984	0.372842559206511	0.572684430536785	0.651043645200972	0.515018313232907	0.73873500783571
MAN1A2	250.299508057281	0.163889242585529	0.112801900953322	1.45289433245763	0.146253094794456	0.376014234359946
GDAP2	148.027594040251	0.121764107548877	0.146039697196387	0.833774034638917	0.404408329693519	0.655124765734124
WDR3	23.4108296631405	-0.299369422199627	0.243433972188086	-1.22977668034075	0.218780743036736	0.47369735171672
WARS2	35.6327823080458	-0.720366136764044	0.231169451083365	-3.11618223510105	0.00183209014889985	0.0252742378535771
AL359915.2	104.136078252201	0.440032731077507	0.186932212918751	2.3539695176495	0.0185741341652073	0.108869332267565
ZNF697	8.08658963281585	0.948659853612287	0.32325956054862	2.93466913090604	0.00333903525657762	0.0361979150825526
PHGDH	17.9301369882071	0.631490054932738	0.456921686851146	1.38205314631621	0.166955383270362	0.405752365447978
NOTCH2	174.239559186442	0.308940685529551	0.185389366619289	1.66644231631679	0.0956253483530656	0.296329111475509
SEC22B	63.389643095165	0.0938363574880661	0.159272305460018	0.589156772842858	0.555756111834636	0.770186806573687
NBPF26	39.0467704192553	-0.136633269508038	0.388029780960401	-0.352120574791609	0.724747838842024	0.868909757803483
LINC00623	211.708985824568	-0.569423479924256	0.15514727614163	-3.6702125495548	0.00024234886584108	0.00674315272362436
FCGR1B	78.5749065693212	-1.36624110674815	0.487545674582519	-2.80228331000588	0.0050742291349433	0.0474554026262011
AC244453.3	54.4674661487178	-0.34203347669368	0.399561801688368	-0.856021459630026	0.391985909555163	0.645670387627972
AC244453.1	2.75425141238946	-0.650323433131466	0.611826485973773	-1.06292134786617	0.287817621005932	0.54998233353489
FAM72B	3.33339310607218	-1.13570901532674	0.531733239141102	-2.13586236805739	0.0326906337379598	0.155228486664183
SRGAP2C	826.449304794449	-0.0376008470619498	0.191349754133311	-0.196503242098517	0.844216295309164	0.931510056069455
SRGAP2-AS1	50.8399898017135	0.449576073471698	0.339921344557756	1.32258853605267	0.185972248672772	0.432940299518349
AC244021.1	870.314393416546	-0.0376173562602207	0.284778672717284	-0.13209330565834	0.894910490825646	0.954401393519857
AC239800.2	3.13788095117362	-0.0630275101560421	0.550052324609659	-0.114584571932805	0.908774408968876	0.960639439010321
AC239800.3	12.9195203256147	-0.284060558881173	0.282976356732444	-1.00383142309572	0.31545987549196	0.577501338036876
AC239798.2	4.35059910113032	-2.1878907522943	0.916633005148165	-2.38687756169183	0.0169921493170538	0.102614502332941
NBPF15	66.946334814409	0.174439058627804	0.193074462896474	0.903480740077668	0.366270805603569	0.622939422769425
LINC01632	23.2178807034008	-0.0836686924425752	0.274876509405707	-0.304386477489364	0.760833468747509	0.887846862926827
FP700111.1	55.7570279024833	0.166034099791412	0.37545426467051	0.442221904010384	0.658328637128621	0.833418304559549
SRGAP2B	1261.64606390347	0.0643852275979004	0.18001111000486	0.357673632456142	0.720587567686141	0.866641400982987
FAM72D	4.46540428755163	-0.456581298919868	0.562031401299067	-0.81237684916632	0.416575426144478	0.664865415237213
NBPF20	8.34093012609157	0.374902465986035	0.346438395405781	1.08216199750872	0.279180551425848	0.541955814953385
GPR89A	36.9017923004486	0.602320510904285	0.316889912669321	1.90072478429698	0.0573380704766129	0.217957018688702
PDZK1	2.12802937867699	0.935185907920382	0.739010812419509	1.26545632648946	0.205707794667375	0.458362267013233
RNF115	212.066504269162	-0.0903044457855942	0.115272091932143	-0.783402506816254	0.433390784542939	0.677361807794194
POLR3C	51.2514606232133	-0.0450588084446414	0.169312057722692	-0.266128762775071	0.790140044007932	0.903470349590092
NUDT17	5.49533310702133	0.994297776272194	0.566087060914308	1.75643968026096	0.079013362477282	0.26492815137128
PIAS3	13.459971480892	-0.277729236990109	0.261648997796159	-1.0614572932799	0.28848213142791	0.550945327353795
ANKRD35	2.25259685652837	-0.273137226296629	0.649422888063863	-0.420584539468478	0.674058485237723	0.841769569081956
ITGA10	10.1034037549346	1.24723410525776	0.452952640097855	2.75356404808307	0.0058950234367342	0.0522990543561202
PEX11B	12.975053655722	-0.97066381393953	0.296042177424312	-3.27880244087076	0.00104248589254726	0.0174845198145105
RBM8A	25.8393773226751	0.075269181033482	0.233267558925585	0.322673162869997	0.74694277877231	0.881088752218993
LIX1L	30.8161775165227	0.0744245530678351	0.237957373844322	0.312764222707071	0.754459798764112	0.884794270622812
ANKRD34A	2.17367443689357	0.715816564384609	0.634321399903854	1.12847613921445	0.259118888294915	0.52086454319772
POLR3GL	7.51687070771675	0.0190000900023536	0.378170209259763	0.050242164869477	0.959929411256549	0.982316058749271
TXNIP	348.792675601011	0.372222459104864	0.304804616921477	1.22118379591591	0.222016438068703	0.478191599387629
NBPF10	4.75352682961524	-0.783956357203447	0.537702986571587	-1.45797285263744	0.144848025960231	0.374621714659032
NBPF12	76.8417668819432	-0.00529266975852315	0.157530175472238	-0.0335978154195345	0.97319786432898	0.989430461105496
PRKAB2	32.3441384280079	0.440189038783209	0.176017745918781	2.50082192841126	0.0123905462219948	0.0841343331458815
AC242426.2	55.9595725011919	0.102632071064572	0.244168410704115	0.420333124864964	0.674242114567496	0.84186216520802
FMO5	27.2620031103587	0.47060026054758	0.318302207949623	1.47846998479527	0.139282025244085	0.367377155320524
CHD1L	173.841574566844	0.0270078753651557	0.114669589138737	0.235527793968803	0.813799109049931	0.916726219676577
LINC00624	7.89470189695064	-0.225066459124639	0.514708102007725	-0.437270092012775	0.661915482614846	0.835797681376879
BCL9	18.0380289625413	0.475119082347322	0.2436906517211	1.94968120029113	0.0512141284057387	0.202849385961036
ACP6	37.5787439157651	1.11942100381158	0.261865904553313	4.27478715001508	1.91319982627939e-05	0.00144087861916667
GPR89B	45.1988297913747	0.635797769478819	0.380301958823715	1.67182354633502	0.0945591222504336	0.294551983885045
NBPF11	64.6881850735214	0.138350194263752	0.212590143080447	0.65078367349985	0.515186140811255	0.738843806262776
AC239809.3	23.7794378160206	0.647445862850945	0.399871981161208	1.61913285589752	0.105418680871377	0.313772303980642
NBPF14	55.1142769231996	0.398154469806193	0.274538667002941	1.4502673672628	0.146983975332998	0.376965287097481
PDE4DIP	266.410568913393	0.782646721071171	0.282247257685413	2.77291169270985	0.00555571947774452	0.0503485849022929
NBPF9	50.684256935691	-0.0705920018150522	0.188384664141128	-0.374722656628612	0.707866740469152	0.858992368847259
AC245297.3	472.074889814622	-0.0446921990361002	0.130990885785278	-0.341185562401344	0.732963891452565	0.873910218415036
AC245297.2	3.07125786625024	-0.167282941169601	0.502162990814898	-0.333124790614574	0.739040086881954	0.876784150664927
NBPF19	100.09732909374	0.195964455496109	0.273000358608862	0.717817575385954	0.472869775108118	0.707016051875562
FCGR1A	121.000884660316	-1.05219022412361	0.417671969881299	-2.51917844624009	0.0117629025689639	0.0814254833154309
HIST2H2BF	80.5402711488855	-0.00357502396146125	0.369694885713918	-0.00967020129195869	0.992284415940447	0.997438837750383
AC239868.3	4.22021776075475	0.817552413829547	0.48614914842145	1.68169051922477	0.0926288674201677	0.292050025117042
AC239868.2	2.05965407122829	0.120085468678718	0.640970557713305	0.187349430069189	0.851386669438935	0.934836310565433
HIST2H2BE	24.1936078635996	0.887478285610135	0.44422604359109	1.99780786924564	0.0457374938820199	0.190451313573057
HIST2H2AC	2.51574978818408	-0.307787137824556	0.536310076364302	-0.573897734517826	0.566037006210156	0.777281840255139
BOLA1	4.16580636197909	0.14176298639317	0.577198570531939	0.24560522778586	0.805987841989739	0.91279908202908
SV2A	25.0606841908566	0.0936903971649689	0.384760618322024	0.243503084004702	0.8076156963086	0.913590237587236
SF3B4	12.1511279607476	-0.036798764680585	0.345840764376347	-0.106403780210653	0.915261993932085	0.963896396604234
OTUD7B	63.1534115903933	0.796658894643415	0.263218171586427	3.02661054835963	0.00247312369541322	0.0302904477628211
VPS45	182.73480340226	-0.0714187067202142	0.125414712756556	-0.569460353976537	0.569043768547469	0.779312569024915
PLEKHO1	178.011529338241	-0.519341233644217	0.201186950003384	-2.58138628591706	0.00984044042924631	0.0730917493239182
ANP32E	21.1069373411828	-0.586033699732612	0.272236014111974	-2.15266779321699	0.0313447963978376	0.151136588491786
APH1A	24.7635952527809	-0.612632322112657	0.238065962845347	-2.57337216454852	0.0100712844732731	0.0740341019586216
C1orf54	35.0674783026215	-0.0369040481080508	0.328166701387755	-0.112455188024838	0.910462499069815	0.961207376191444
MRPS21	38.5459987832561	-0.265472903233483	0.315137511628705	-0.842403374518814	0.399562204790909	0.651518886025773
PRPF3	48.2330171759767	-0.214656760386299	0.173590195283648	-1.23657191603217	0.216246051475987	0.471270784136245
RPRD2	240.650845906144	0.0437113066711476	0.146990232546612	0.29737558689341	0.766179779940441	0.890458461165772
TARS2	15.7168552094879	-0.478286235407077	0.272150245030178	-1.75743452060476	0.0788437736216024	0.264642749899808
ECM1	3.69188676929612	1.07907274328505	0.550580389918312	1.95988226795572	0.0500095526279018	0.200731043702396
FALEC	2.6536636507148	1.09616630184789	0.544164668857797	2.01440182463287	0.0439673629542003	0.18674043840438
AL356356.1	26.7727812284389	-1.35196728197617	0.383369675007509	-3.52653683927839	0.00042103258700304	0.00969922864029797
ADAMTSL4	8.74842585720805	-1.29677807209418	0.394176138407837	-3.28984417304443	0.00100242879887161	0.0171243698302331
MCL1	73.2065494521444	-0.612289811755277	0.229670300215011	-2.66595119692041	0.00767708366633014	0.0615901895685875
ENSA	138.607996320307	0.0551132110807942	0.14612106784348	0.377174981638033	0.706043571401423	0.857776682643346
GOLPH3L	65.9980381013855	0.156321019253191	0.176275160968442	0.886801171500144	0.37518595679408	0.631287649106257
HORMAD1	8.63492564354491	0.610919934324056	0.433867717964005	1.40807879689897	0.159107738716033	0.395058286097107
CTSS	195.624187191699	0.246761973301909	0.17490308952649	1.41084971094542	0.158288933071969	0.393899306842318
CTSK	9.41609189454482	-0.0261594493765168	0.343831747281818	-0.0760821232574416	0.939353762487114	0.974050201253173
ARNT	134.855291386895	0.0779715909467028	0.107291467521735	0.726726856736372	0.467393297784736	0.703402441137274
SETDB1	80.6212680417904	-0.566976699369234	0.154352727346652	-3.67325352208318	0.0002394816703609	0.00671105611127639
CERS2	38.5025206087656	0.50209884435577	0.218901873445027	2.29371652445844	0.0218067869525512	0.121092987455411
MINDY1	13.1375530583184	0.0843549932608856	0.272969409551605	0.309027276717387	0.757300777834	0.885637677101127
PRUNE1	17.6536115588072	0.00463217405392359	0.260102421247227	0.0178090385768486	0.985791194162629	0.995095044547685
BNIPL	4.92551746879364	1.48932926485355	0.710594886745819	2.09589077072305	0.0360918816213674	0.165218972997873
C1orf56	22.8921991278656	0.403254118165274	0.475566425955393	0.847944884576646	0.396468666033941	0.648789522409522
CDC42SE1	150.388864558862	0.227968678742743	0.178234584329425	1.27903728448905	0.200883926652939	0.452393144194693
MLLT11	13.561184395273	0.304965255635219	0.462763496094414	0.659008885119581	0.509890063088492	0.734556710443547
GABPB2	53.4382900538008	0.389686728103988	0.241539950414097	1.61334275110973	0.106670063408977	0.315250435058365
SEMA6C	5.05468404351074	-0.451014395479853	0.510491197287072	-0.883491033492253	0.376971024990664	0.632930192642686
SCNM1	45.931244362478	-0.00854163316430193	0.205754289887046	-0.0415137549209355	0.966886327466252	0.986234211208499
LYSMD1	3.20458833753272	-0.393471381559399	0.535544254073392	-0.734713104597098	0.462514237636119	0.698697054272855
VPS72	18.5377165191217	-0.152474998945453	0.207324967579562	-0.735439637230091	0.462071789433309	0.69827846628138
PIP5K1A	183.066206508149	-0.571968317536489	0.223860647760201	-2.5550194876108	0.0106181853068413	0.0764401989116126
PSMD4	52.210158994483	0.196709108592716	0.153444093352071	1.2819594700291	0.199856864306133	0.451237319255015
ZNF687	8.97221530031168	-0.316178842839398	0.321832941342714	-0.9824315731021	0.325887278151015	0.58712181854349
PI4KB	83.8146071486228	0.0572043274228633	0.133071576270598	0.429876379509772	0.667285568487951	0.838792202725385
RFX5	12.5520784602678	-0.365870184705349	0.266749273734685	-1.37158830681298	0.170191636004196	0.409715744709549
SELENBP1	4.93914641715297	-1.72465000873364	0.559241626887994	-3.0839085036119	0.00204300416599688	0.0268712512681285
PSMB4	20.6678575523547	0.0365308327029229	0.291386044775805	0.125369191002369	0.900231277665656	0.957049403775534
POGZ	346.407534294681	0.124535106980167	0.133560321803734	0.932425927837836	0.35111645050198	0.609512322375167
CGN	3.66737108277861	0.688150472664636	0.562136804404776	1.22416904083214	0.220888465525579	0.476876765774284
TUFT1	6.29132897053975	-0.163025453968414	0.335234622419398	-0.486302556674651	0.626752666802507	0.814996395929493
SNX27	231.197824755561	0.234268356899617	0.12783184362261	1.83262910289577	0.0668577471220324	0.238951998326862
CELF3	4.10916169834337	-0.0590217371179816	0.498506567833604	-0.118397110341949	0.905753015289092	0.959532496967229
MRPL9	9.49313930493673	-0.0487069613357064	0.335478541846512	-0.145186517944241	0.884563610267871	0.94919773192636
TDRKH	7.77975493387353	-0.350768480489496	0.34992873816432	-1.00239975238839	0.316150561677204	0.57856291456465
THEM4	33.3648891218683	-0.331567549329417	0.193228530925068	-1.71593474184201	0.0861739871219469	0.278128162030592
S100A10	3.85780543824667	0.357051012441639	0.798804135951261	0.446981927574077	0.654888108685687	0.831970492540417
S100A11	61.4398424546708	0.0664682224450166	0.530932621960081	0.125191445572945	0.900371989408646	0.95707003393753
TCHH	2.03939665199162	0.272295966204504	0.80122493340552	0.339849591358996	0.733969799709389	0.874278527294319
FLG-AS1	50.3840210254464	0.00755587960841785	0.325570798865396	0.023208099850324	0.981484277602517	0.993663233286592
S100A9	26.1373927169613	-1.68513493401534	1.31033513015956	-1.28603354609758	0.198431354413775	0.449454477572555
S100A8	38.280253963303	-3.6122866811987	1.19604912267926	-3.02018254326113	0.00252622379726777	0.0307030982091868
S100A6	28.6206161539216	1.08218321585342	0.610388930376136	1.7729404351854	0.0762385774844182	0.259223594823826
S100A4	17.4511157660777	3.25319911048789	0.753596599912343	4.31689727749076	1.58237751952899e-05	0.00127696956131102
S100A13	12.26642127467	-0.242356918441766	0.315656504524618	-0.767786866317734	0.442613818518718	0.684385078701155
S100A1	6.08450367299153	0.868154756487273	0.728072983954026	1.19240072852654	0.233104154780728	0.490144508005383
CHTOP	48.4268725948323	0.212013636160198	0.167939562384344	1.26244008945901	0.206790471340179	0.459681103099745
SNAPIN	11.761950867749	0.399536467023393	0.334166212988295	1.19562197342012	0.231844112626655	0.488741491629195
ILF2	23.128332920539	-0.200447732352954	0.291122599572474	-0.688533740243182	0.491116730586753	0.721363674134222
INTS3	73.79964992937	0.540925585612274	0.169428764308146	3.19264316080636	0.00140977042964333	0.0210124203428761
SLC27A3	5.86859377537165	-0.178284172438139	0.353136087165004	-0.504859681346685	0.613657394204272	0.808014043894252
GATAD2B	329.125094722765	-0.1478968014878	0.15874647424752	-0.931654086737052	0.351515321502378	0.610001939884209
AL358472.5	4.51860469320556	0.142321558111533	0.49812927894725	0.28571209147215	0.775098642927884	0.894707805438302
DENND4B	121.7472434395	-0.252126793772455	0.167329414891638	-1.50676911131095	0.131869849643438	0.355732942081016
CRTC2	24.9696060385844	0.0707515413161767	0.246277230162471	0.287284136131876	0.773894768469111	0.894250453910924
SLC39A1	28.8967082640744	-0.324289426891651	0.328705930635906	-0.986563966960649	0.323856442088566	0.585292148304067
CREB3L4	3.24305630488909	0.446200538995696	0.524543494915359	0.850645453276845	0.394966332180533	0.647733207036019
JTB	44.1536537147956	0.252205001051617	0.241131462905895	1.04592324042774	0.295596473374123	0.559190625203081
RAB13	7.53668744877206	-0.622998434235049	0.519480283282347	-1.19927253118948	0.230421992369694	0.487106937391972
RPS27	32.4877749140438	-1.32497535116866	0.766160183329858	-1.72937119416739	0.0837426820980949	0.27375398895381
NUP210L	14.460025795653	0.242341090690608	0.481260634423378	0.503554775430509	0.6145742794763	0.808813415777219
TPM3	137.679078158184	-0.680103935139544	0.222452140505127	-3.05730452220067	0.00223337257168968	0.0284228135808227
C1orf43	75.0396143294354	0.0685377290153601	0.132795177229183	0.516116100339057	0.605773323609733	0.802874791359933
UBAP2L	85.0553340480256	-0.226559716398225	0.105058200421021	-2.156516249948	0.0310433762886827	0.150726146671799
HAX1	16.5185212143546	0.0564401935056107	0.40355756380581	0.13985661171443	0.888773283108594	0.951584545136772
ATP8B2	15.4849710355002	0.0287887267944423	0.275405281096288	0.104532224944434	0.916746996544737	0.964679051631972
IL6R-AS1	2.36177794058184	0.522784608434817	0.592559720178905	0.882247966967749	0.377642727780277	0.633671617807847
IL6R	172.891688319118	-0.103111844188776	0.191789955894461	-0.537629010382155	0.590833197897781	0.793161542983009
SHE	4.59518546214632	-0.506220822027777	0.538057696830799	-0.940829998361618	0.346791985256003	0.605224648956694
TDRD10	11.3334515858379	0.36616673886696	0.451639242141559	0.810750494422694	0.417508969353354	0.665609404123783
UBE2Q1	30.5544872050741	0.0962507042498643	0.233673114566796	0.411903202592658	0.680410373328741	0.843779963441635
ADAR	159.018903175271	-0.203375073190669	0.1037023211915	-1.9611429219131	0.049862352967785	0.200517346673597
KCNN3	14.146265818022	0.488111859777605	0.384669450331375	1.26891246330354	0.204472286643237	0.456992205773478
PMVK	26.1882988855875	0.432784448875486	0.29768140594242	1.4538511315658	0.145987583868608	0.375701577345448
PBXIP1	18.8539125146338	0.499563174709704	0.280850175054395	1.77875329653239	0.0752802171405032	0.257312808532835
PYGO2	19.4520100788149	0.531173703745701	0.27865472883434	1.90620739137531	0.0566233036520348	0.216026315564814
SHC1	2.53142319239955	-0.416980032359332	0.513671016565129	-0.811764765603554	0.416926623368546	0.665154858444676
CKS1B	4.74165863330289	1.34507667000249	0.602801648883167	2.23137523345293	0.0256562839789367	0.133523484561476
FLAD1	25.6759772067955	0.226704814485015	0.214316366697354	1.05780448772331	0.290144586421343	0.55321815233815
ZBTB7B	28.1029699361156	-0.622004183849531	0.244727497777664	-2.54161951353183	0.011034021602708	0.0783654847925831
ADAM15	26.8927561580907	-0.53510159809833	0.249614829283747	-2.14370916837661	0.0320561971217189	0.15356584951429
EFNA3	1.94428228341403	0.446440624994595	0.617747922247102	0.722690613625433	0.469869983561109	0.705030008858695
EFNA1	9.81029064651039	0.241031818722404	0.531889210581711	0.453161699705837	0.650432309397162	0.829454748185164
SLC50A1	12.4544687934719	-0.214594606643848	0.318577090192605	-0.673603385962591	0.50056349992839	0.727936058891406
DPM3	11.3276413882461	-0.210906485826284	0.426982819173989	-0.493946070791065	0.621344266606853	0.812462081983158
KRTCAP2	4.95324700994422	-0.125176101241113	0.950037432129544	-0.131759125491009	0.895174817740337	0.954459128770922
TRIM46	4.68816745893278	-0.189008156097271	0.52698545211469	-0.358659153376659	0.719850088854999	0.866153440503385
THBS3	6.58782654585735	-0.521074988317272	0.358345859616781	-1.45411192660218	0.145915277493241	0.375673742339572
MTX1	7.70665668874392	0.0463787264814914	0.351197909647595	0.132058663242129	0.894937891440356	0.954401393519857
GBA	23.3526814627536	0.12101672269433	0.236486207926908	0.511728458734193	0.608841065852568	0.80516419128109
FAM189B	13.2299966627821	0.0673069465608356	0.264849959700568	0.254132364743159	0.799393300496205	0.908351755760675
SCAMP3	41.9809993714789	-0.168040514551901	0.201581964481852	-0.833608874602615	0.404501423052261	0.655141739071363
CLK2	36.627762533047	-0.0727711822119308	0.173551536071903	-0.419305895291998	0.674992588654638	0.842262139658666
HCN3	3.763965364842	0.875404258295821	0.485289846746594	1.80387919542223	0.0712502470979102	0.248748634006856
FDPS	56.3777427710684	0.374470421972129	0.168794047051181	2.21850490887622	0.0265204252569399	0.136259647815133
RUSC1-AS1	2.73610438056874	-0.83385805760259	0.56881422486887	-1.46595851711483	0.142659588432747	0.371840674342594
RUSC1	17.5247938194533	0.0270523766340036	0.298375076180326	0.0906656714773797	0.927758248442195	0.969690190632113
ASH1L	811.166016769116	-0.257253730300153	0.135626375929837	-1.89678245500888	0.0578566558651492	0.219024773834597
ASH1L-AS1	2.90915109572577	-0.0832482327064435	0.543717360490322	-0.153109388729782	0.878312012042467	0.946595884582681
MSTO1	11.1001325820232	-0.653801492881723	0.391462273084048	-1.67015198611834	0.0948892968252945	0.295044361066143
YY1AP1	134.22420594322	-0.33109335447582	0.109838779616171	-3.01435754869836	0.00257524114075636	0.0311034328989578
DAP3	172.084156831611	-0.290426347677819	0.102631930555067	-2.82978548787982	0.00465792227175469	0.0446277384630197
GON4L	155.82839722658	-0.484033597277982	0.107545501588933	-4.50073308624367	6.77194994221929e-06	0.000752358835779185
SYT11	98.1822173905892	0.0313644075181078	0.273537977975089	0.114661984965628	0.908713046735871	0.960639439010321
RIT1	25.5535767527266	-0.240274410466129	0.199643837365363	-1.20351528821002	0.228776978829387	0.485345527270089
KHDC4	66.5782799181566	-0.415740880102117	0.16567048593523	-2.50944444180995	0.0120921235775819	0.0829348142919529
ARHGEF2	145.19540021862	0.0607377823506321	0.150604538942431	0.40329317281632	0.686732563581725	0.847594201741863
AL355388.2	2.09856546725825	0.709738078642959	0.604586278085102	1.17392356454219	0.240425642834168	0.499240150450325
SSR2	29.4457448608633	-0.269766118460329	0.300464140000369	-0.897831330088171	0.369275478961517	0.625373013830504
UBQLN4	29.3775832058197	0.129740528503165	0.275648707104562	0.470673451967074	0.637873945544612	0.822005211990486
LAMTOR2	18.6921072585154	-0.205886386794312	0.320103312412759	-0.643187304881216	0.520102569829055	0.742631187345925
MEX3A	2.30430420795642	0.816903293419621	0.618285881707667	1.32123879517252	0.186421754468165	0.433278454561394
LMNA	18.1724588191852	-0.238463934375689	0.34513649073828	-0.690926461776303	0.489611755790993	0.720376586449036
SEMA4A	7.57153800665606	-1.05711979492756	0.44996322886447	-2.34934707352713	0.0188063676315318	0.109517378791058
SLC25A44	17.9010750587689	-0.429907533775049	0.220104897768575	-1.95319385499121	0.0507966289526601	0.202273754392084
PAQR6	7.70465151048205	-0.049060153216972	0.650286952141685	-0.0754438529873543	0.939861568966934	0.974254332839268
SMG5	69.2259580542557	-0.0074760108485921	0.16875985544942	-0.0442996992897567	0.964665511372835	0.984744680594044
TMEM79	16.4740381271745	1.52144024680626	0.520579300490199	2.92259074721873	0.00347132449234217	0.0370424374472344
GLMP	13.7637898197277	-0.491599512156662	0.254125469812495	-1.93447556641759	0.0530546833637607	0.207464207412209
CCT3	110.835232551651	1.15041035367833	0.391279253014511	2.9401261242841	0.00328078672082731	0.0357644564939177
C1orf61	20.2063100581902	0.0525247930394001	0.327769781326994	0.160249040734477	0.872684899595521	0.944399822833665
MEF2D	75.4343281456456	0.0733997307426226	0.241654255756023	0.303738622409067	0.761327030826455	0.887893682094731
IQGAP3	2.88237886533469	1.1281169789361	0.961928967541249	1.17276536730112	0.240889909929573	0.499740489875084
NAXE	7.62979050941259	-0.186176239141759	0.439201851555968	-0.423896753809641	0.671641111687751	0.841325764334976
GPATCH4	20.446993457396	-0.472596368115946	0.306772116746087	-1.54054538309657	0.123427469344929	0.341063910264299
HAPLN2	53.9325514299104	0.694435109412303	0.504664260266088	1.37603385872056	0.168811150906554	0.40821829261878
BCAN	12.7633618271684	0.310997517345563	0.366522409448345	0.848508875115295	0.396154631895954	0.648595559014435
NES	2.61284079338669	-0.887138467517756	0.64341824921444	-1.37878971975209	0.167959597243747	0.407478254734908
ISG20L2	21.653779303871	-0.333091041413432	0.25426878891464	-1.3099957837344	0.190197261929755	0.437723130966976
RRNAD1	27.3707401164672	0.231220879469935	0.182513687479153	1.26686870811453	0.205202239285214	0.457917920947995
MRPL24	13.6019308701369	-0.401777883308071	0.360013945430405	-1.11600644477185	0.26441937594285	0.526859806511261
HDGF	35.1892403944231	0.0434155800948016	0.220057775450061	0.19729173398217	0.843599247550838	0.931157145778176
PRCC	44.3962595826368	-0.118785441183955	0.142370039616282	-0.834342966428242	0.404087746312769	0.655055049828923
ARHGEF11	212.025501393207	0.0806438428942893	0.145049203169255	0.555975773270453	0.578227416656788	0.784576221908063
ETV3	21.9882427790693	-0.123669443002682	0.200778183831573	-0.615950601019604	0.537927123490204	0.756479550630122
CD1D	5.00459516575662	-2.05268776124698	0.480905058630056	-4.2683846310422	1.96893614976269e-05	0.00145487664085059
MNDA	78.5033412670733	-0.865809167324435	0.333778492916052	-2.59396331908716	0.00948766085983984	0.0713167981618959
IFI16	698.792684476553	-0.527662652384117	0.212579130928485	-2.48219404265808	0.0130576148210569	0.0872643072405534
AIM2	4.68063015462678	0.188223529775966	0.59448949911214	0.316613716570393	0.751536726545511	0.883646537666849
CADM3	15.1069896079676	-0.506490784443228	0.3870829675629	-1.30848119624619	0.190710148340772	0.43855204214544
DUSP23	9.83684410052922	0.126433471213021	0.416702719415908	0.303414077523281	0.761574318713555	0.888067783483886
SLAMF8	17.7774377956434	-0.555328754144718	0.54569787754544	-1.01764873384261	0.308844918645207	0.572574550666607
TAGLN2	11.6509777455157	-0.371977041085348	0.404103733455382	-0.920498897410999	0.357312108943054	0.615425419086634
KCNJ10	23.7001404412036	1.40849267721506	0.380106186419781	3.70552421280392	0.000210953975181925	0.00619787549792797
KCNJ9	5.67334556427251	0.693457893590624	0.639219506685573	1.08485095704648	0.277987672218902	0.540617862856499
IGSF8	28.0058795198648	0.0367017590830601	0.40506865624931	0.090606267645826	0.92780545155956	0.969690190632113
ATP1A2	24.0725686798553	-0.311701303080392	0.289605114580823	-1.07629764595681	0.281794161126783	0.543901618291161
PEA15	73.4073816932663	0.669038029927698	0.27954078009036	2.39334679437982	0.0166954522807231	0.101527274835997
DCAF8	32.6999284132258	-0.266250375026009	0.218320805950777	-1.21953734032128	0.222640312350385	0.478872874199283
AL139011.2	12.9491412501922	0.85405356382349	0.391477103446365	2.18161817461312	0.0291377244011689	0.144781279975573
COPA	260.484482417132	0.00709367432926573	0.193667758371515	0.0366280602869262	0.970781569664037	0.988384368469817
NCSTN	37.2373985975689	-0.0607170174428486	0.257614339073701	-0.235689588014269	0.813673549880025	0.916662794596951
AL138930.1	2.59430789123733	-0.786173372552608	0.654211134027187	-1.20171200345229	0.229475128888107	0.486003964338662
CD84	175.738768066756	-0.387351222865152	0.219309500983642	-1.76623092537174	0.0773571147296041	0.261784230339004
AL121985.1	2.84360681952065	-1.19548088406227	0.767959164723696	-1.55669850556753	0.119542083645873	0.335475947745001
CD48	6.18641472856054	-1.90083952849143	0.959804620303058	-1.9804442365481	0.0476536334214796	0.195009831028795
CD244	4.01075057938391	-0.816873358633042	0.746307817027465	-1.09455286410725	0.273712575502103	0.535361155605
F11R	15.4566597248976	-0.448059020890522	0.309128224103602	-1.44942773242329	0.147218168623761	0.377318817325135
AL591806.3	4.93100387834676	-0.985129581418235	0.470221955395203	-2.09503101698064	0.036168235327754	0.165362290693822
USF1	27.4528339850687	-0.711897634971145	0.285198749961869	-2.49614570563976	0.0125551018528978	0.0848105521887209
ARHGAP30	93.3821298745375	-0.692059334151601	0.179839465171908	-3.84820614034892	0.000118985913073509	0.00444560353896119
PFDN2	41.1357880131758	-0.00259075022438751	0.240632088837341	-0.0107664369989273	0.991409792101347	0.997074627200025
NIT1	24.5372531602067	-0.144161761691839	0.240745006883329	-0.598815167791634	0.549296146539961	0.765642134359492
DEDD	16.8580873406331	-0.427352039626076	0.264255547859226	-1.61719230906643	0.105836775969309	0.314192246300437
UFC1	20.6847929431377	0.0514740846105384	0.295280961290228	0.174322395814558	0.861612099390932	0.938997741544382
USP21	8.44713372336911	1.10052732730172	0.419034690652438	2.6263394221328	0.00863087048819462	0.0665039774705207
PPOX	11.2679060592543	0.219448617397065	0.305541054959826	0.718229559775263	0.472615754555204	0.707001165072857
B4GALT3	12.6028510145209	-0.236491451057041	0.261729910243008	-0.903570596258815	0.366223138584449	0.622939422769425
ADAMTS4	16.0328035697879	0.100314300753349	0.503757444814227	0.199132145412447	0.842159376336231	0.930561054880131
NDUFS2	71.7266354494861	0.303090305856152	0.178886265294775	1.6943184841872	0.0902047799992705	0.286624316164011
FCER1G	61.6001873194017	-0.511399205368107	0.410638407616414	-1.24537597039831	0.21299358193572	0.467261860654353
TOMM40L	15.0945072696219	-0.618613946878209	0.239109621245037	-2.58715623259785	0.00967717036390441	0.0723248443466424
MPZ	6.62085186948925	-0.520201813977533	0.361799729631776	-1.43781703349246	0.150485975038924	0.38287523127899
SDHC	81.3065384013534	0.0253960702448828	0.134124095873423	0.189347559657362	0.849820422228449	0.934206099242712
AL592295.4	34.7673829696589	-0.785070283970379	0.184915151190155	-4.24557035438953	2.1803807910827e-05	0.00152847796717203
AL592295.3	6.22023754713605	-0.902885713854631	0.506877640381674	-1.78126956473118	0.0748684240225823	0.256296735645488
FCGR2A	267.580157853375	-0.424731127711154	0.358367699323396	-1.18518250532359	0.235945295459671	0.49374685134842
HSPA6	101.580522710452	2.159634965373	0.88249913741677	2.447180822969	0.014397858513354	0.0934686298646723
FCGR3A	233.090774568953	-1.13993512182531	0.402322958378474	-2.83338322630086	0.00460581324681144	0.0442910156607129
FCGR2B	20.6586452375701	-0.529570284065347	0.424889785853205	-1.24637094535454	0.212628242858571	0.466828510774984
DUSP12	37.1170179967001	0.26227771391305	0.196053615759124	1.33778565061146	0.180966320835459	0.425204352165511
ATF6	691.530994599632	-0.481215621159518	0.187259645045462	-2.56977749286394	0.0101763853962779	0.0744572990344204
OLFML2B	58.0603822736387	-0.201510391795092	0.266480538190891	-0.756191777317491	0.449534222046552	0.689299310399035
NOS1AP	73.9582827606569	-0.112062319940369	0.383861517207867	-0.291934239085721	0.77033690419748	0.892176035102021
UHMK1	97.6012936828953	0.294935769824424	0.165131164408267	1.78606970332523	0.0740879728879243	0.254491219054656
UAP1	10.8460854938346	-0.180957422172597	0.299658885448798	-0.603878045870651	0.545924725912578	0.763427140815974
DDR2	6.93007518966848	-1.41949439018579	0.480118247378617	-2.95655163688538	0.00311100135308464	0.0345396463215
HSD17B7	45.3556614442678	0.942857416738438	0.253978117973482	3.71235689224566	0.000205338166327043	0.00610019734807537
RGS4	13.1403710750399	-0.234408762321481	0.505472136849372	-0.463742203047155	0.642832456682161	0.825252170416211
RGS5	12.2894299832544	0.566410196611216	0.302238868432491	1.87404816444954	0.0609237868752138	0.226258983892436
NUF2	7.15642240991953	1.11598313184074	0.676687161206495	1.64918620570694	0.0991094930709628	0.302405572449675
PBX1	148.486478282097	0.952290723952284	0.301172740777555	3.16194195229522	0.00156720801669726	0.0225025789015239
MGST3	95.8181662223319	0.832949400428659	0.200817630021001	4.14779021314787	3.35699791295696e-05	0.00207036898844373
ALDH9A1	26.890300745199	0.233141586878554	0.20022177372254	1.16441674920747	0.244255163130795	0.503770835563449
TMCO1	41.2862886782601	-0.38873349950875	0.175786376573071	-2.21139719179069	0.0270083441444615	0.137768059597196
AL451074.2	5.05124209134531	0.877130669300244	0.463165842863613	1.89377235565821	0.0582552324921868	0.220001980952292
UCK2	72.7246197083375	-0.0066772767251986	0.227595973170108	-0.0293382902702234	0.976594788816343	0.990826254326944
FAM78B	9.29404067049666	0.217649303530148	0.403423404018785	0.539505892226354	0.589537832391332	0.791965538496717
LINC01675	2.39356962040889	0.951708888426699	0.64906394784703	1.46627908017932	0.14257227227642	0.371789621863808
POGK	56.4023342685474	-0.057910283342196	0.144778601537535	-0.399992006603145	0.689162404247526	0.848709816651374
TADA1	16.9387647896694	0.0298370558629076	0.226367346741362	0.131808126447664	0.895136058662052	0.954459128770922
ILDR2	9.68427463305333	1.48669763283354	0.505074975764242	2.94351869360381	0.00324504224982416	0.0355487163618194
DUSP27	8.92307803337187	0.0219308691523508	0.468983963716837	0.0467625139643202	0.96270250585376	0.983611711074821
POU2F1	349.980610819693	-0.00833100466260571	0.140500833979203	-0.0592950548879936	0.952717099814315	0.979766006104999
CD247	27.639909715823	1.50639169539452	0.565974314710792	2.66159021043962	0.00777724977199731	0.0621057509603164
CREG1	112.4988580228	-0.196142478007709	0.183494683824823	-1.06892730579029	0.285102426802368	0.547923339983796
RCSD1	495.533480360501	-0.211358064355078	0.284783205461048	-0.742171800520685	0.457983251729503	0.695926630938273
MPZL1	362.94430627561	-0.369369701885676	0.230571871274997	-1.60197208724189	0.10916178204731	0.318799477329969
ADCY10	17.2479846829892	1.32419891869186	0.548385810703886	2.4147213382348	0.0157472520606411	0.0981284551858662
MPC2	40.1847479760432	-0.787908098906838	0.35669908129697	-2.20888737936183	0.0271824752517256	0.138340959979949
DCAF6	507.401749024688	-0.343621498376742	0.268046649187135	-1.28194662913635	0.199861369097871	0.451237319255015
GPR161	25.3305779493583	1.00453635675034	0.327895612935264	3.06358583988942	0.00218701451459192	0.0280356647881198
TIPRL	46.7282546515195	-0.0500227027757943	0.154523476641688	-0.323722348622713	0.746148249459203	0.880845007991804
SFT2D2	142.363174941083	-0.12749166148025	0.157162657325238	-0.811208359861302	0.417246025593745	0.665514172221308
TBX19	45.62065799523	0.0762419379766833	0.306061966814922	0.249106214568592	0.803278622429727	0.910781674895894
LINC00970	8.01455271119584	-0.863538348191152	0.572037881067534	-1.50958245383963	0.131150001311644	0.354891133278097
ATP1B1	192.765348905432	0.816323576107523	0.360004801986832	2.26753524286985	0.0233575485023819	0.126563817810381
NME7	79.9977037162767	0.14813521459898	0.189693834048358	0.780917394295571	0.434851080888894	0.678683090776579
BLZF1	60.9696770017049	0.291823617896681	0.173705818924201	1.67998757729597	0.0929597327703398	0.292588751024186
CCDC181	3.33546273795656	0.154606223966722	0.543565189539939	0.28442995788155	0.776080903554237	0.895499952429075
SLC19A2	19.3618903826349	-0.784687652580444	0.271198254345255	-2.89340967357953	0.00381083883232142	0.0391454362677476
C1orf112	53.747731827016	-0.0999357083676755	0.220358696051187	-0.453513794365808	0.65017881261061	0.82933401999391
SELL	28.1359877241983	-0.625646957994857	0.552634093561073	-1.13211791542448	0.257584863834736	0.519046422944576
METTL18	3.25190524409808	0.275088890051902	0.524948457215141	0.524030285775583	0.600257475327353	0.799102009943315
SCYL3	38.1552657142246	-0.198617370966207	0.195453209624588	-1.0161888430878	0.309539468278353	0.573098882929638
KIFAP3	81.7834969524173	0.164170861878374	0.173965204185664	0.943699417632755	0.345323271702947	0.603780001023512
GORAB	19.5453970048758	-0.0772243445985101	0.227732655072426	-0.33910088377071	0.734533732688288	0.874418338974241
PRRX1	3.78937401958183	0.602939331763841	0.678909335675049	0.888099927458399	0.374487001681445	0.630513876352975
FMO4	21.344350898351	-0.00802567417880768	0.26979629317905	-0.0297471625137617	0.976268698300654	0.990714336882221
PRRC2C	481.336027133718	-0.130892908010209	0.128478769765595	-1.01879017248545	0.308302592298939	0.57222276165437
MYOCOS	16.3685473358774	2.28981815370192	0.641177070171146	3.57127267993335	0.000355250801769776	0.0088193404274541
VAMP4	32.9611397224226	0.414632293099874	0.172892089536207	2.39821436719371	0.016475220238645	0.100814189468115
METTL13	14.3476524919514	0.48790302600394	0.262376177392106	1.85955535618159	0.0629484605377979	0.230830057483227
DNM3	595.872063367637	0.884805398381675	0.256421628326435	3.45058801847744	0.000559366734249443	0.0116021807984814
PIGC	38.6758006200039	-0.361197705815082	0.203910005043614	-1.7713584271543	0.0765011171800992	0.259604862585393
SUCO	128.356928554147	-0.168705773170065	0.120311887664554	-1.40223693971488	0.160844504211823	0.397583561928883
AL031599.1	1.98488342548735	-0.0377601104217035	0.906737583836978	-0.0416439233299636	0.966782557839694	0.986234211208499
TNFSF4	2.0340645282089	-0.0057724642393359	0.604480544022933	-0.00954946242093922	0.992380747173321	0.997438837750383
AL645568.1	84.128809204151	-0.352151930465735	0.239335728208292	-1.47137217289707	0.141190494670578	0.37025775323053
PRDX6	42.6396838030906	0.403825920917785	0.266228682488403	1.51683852071565	0.129307458801329	0.351911282509176
SLC9C2	2.53765888367329	0.964899819751906	0.662362676380816	1.45675451555358	0.145184155434198	0.37498924894917
KLHL20	108.684434587023	-0.24088133903215	0.125958283797773	-1.91238981486035	0.0558262134050272	0.214395104925166
CENPL	5.22211207890414	-0.242122719459799	0.432427967884412	-0.559914569458462	0.575537710544714	0.783433943737342
DARS2	15.1215200226907	0.330325776015177	0.23251601237361	1.42065818454002	0.155416154463409	0.389909362535123
ZBTB37	87.781740838551	0.568800369839876	0.185893277641776	3.05982215739924	0.0022146845768828	0.0283054625653425
RC3H1	316.303393721016	0.0235658182102737	0.106631968252857	0.221001436964869	0.825091314106101	0.922361766607584
RABGAP1L	942.58577775288	-0.0436738096520369	0.0915474886357356	-0.477061799322683	0.633318115822027	0.819380077287637
Z99127.1	2.36040437339842	-0.5292616748839	0.686184686685129	-0.771310822222943	0.440522719195258	0.682765462073409
CACYBP	68.9694766954895	2.22729516566727	0.568131926197988	3.9203837400454	8.84080789369481e-05	0.00374300690958727
MRPS14	20.5843808631488	0.2612854383473	0.224965064945379	1.16144894946573	0.245459372493699	0.505217875410911
KIAA0040	19.1050541706346	-0.853929816937876	0.317676323415978	-2.68804992375748	0.0071870650462732	0.0590070094076885
TNR	38.0052410153654	0.673183666888563	0.383459095945476	1.75555534868387	0.0791643620729843	0.265088261944306
AL513329.1	10.3242059183846	0.218922903546264	0.418729239515551	0.522826884025454	0.601094729318727	0.799537143141535
COP1	691.926725866147	0.0574017577298698	0.0910393387386903	0.630515978313833	0.528357052065718	0.749023820869635
AL359265.3	10.5741074288899	-0.385586031121005	0.361124003140877	-1.06773858222486	0.285638449438831	0.548147287818116
PAPPA2	9.76560728707013	0.259189853961197	0.401423205108675	0.645677306799012	0.518488360142751	0.741475274934836
ASTN1	55.6394498898668	0.35056698976048	0.384424633836976	0.911926445143331	0.361807439317811	0.619354555448968
BRINP2	34.8283485027203	0.108963582733474	0.434589875835849	0.250727384120267	0.802024887330029	0.909944016527296
SEC16B	16.6678161797762	0.187075316853011	0.362064381883574	0.516690749528539	0.605372054564537	0.802874791359933
RASAL2	912.550384887169	0.433390419002406	0.214810867653875	2.01754419474125	0.0436387538451757	0.185660260452112
RALGPS2	230.563320931471	-0.409144997227874	0.26915543883376	-1.52010674203978	0.128484150414832	0.350359890742323
ANGPTL1	6.2767889713615	-0.0278431965979354	0.651451864038731	-0.0427402209356178	0.965908617178006	0.985537581455967
FAM20B	55.025443115523	-0.0944345581676392	0.142589524300627	-0.662282580931674	0.507790138218526	0.732731440235189
TOR3A	19.6774413256439	-0.396090721790441	0.237380584269466	-1.66858937941114	0.0951987851173383	0.295538836477032
ABL2	269.120202331906	-0.813235072640816	0.195363914353961	-4.16266778504138	3.14550850016317e-05	0.00197889119096611
SOAT1	254.234546599007	-0.317153648188754	0.114022100037842	-2.78151032197703	0.00541066100522877	0.0496576043484292
AL359853.2	2.44271691321514	1.66575802486855	0.660493330229371	2.5219906827675	0.0116692799040201	0.0811359386136151
TOR1AIP2	93.5964205821319	0.178684532050739	0.13327775623752	1.34069282898413	0.180020203765033	0.423680362376689
AL353708.3	2.19470983249166	1.56048330257521	0.780803884115342	1.99855986160116	0.0456559969401708	0.190213082996749
TOR1AIP1	63.5663991798659	-0.066249419024071	0.181159671681506	-0.365696285542751	0.714591718139831	0.863607411252927
CEP350	518.779284245916	0.031862399497373	0.155498759865336	0.204904524801138	0.837646719948062	0.92811825350024
QSOX1	66.887441372367	-0.412968874802204	0.137462331079618	-3.00423302557711	0.00266251314992007	0.0314716049826946
ACBD6	298.053920343266	0.18636051691649	0.135956713342908	1.37073420160176	0.170457828965954	0.409920462197063
XPR1	303.969871126684	0.272274923565669	0.137424069637675	1.98127536379569	0.0475604016213568	0.194881949097189
KIAA1614	4.81787205782488	0.588725406708073	0.489396141682798	1.20296290993167	0.228990673791338	0.485535856110085
AL162431.2	20.8046374336282	-0.00185266804644101	0.301016362791778	-0.00615470876486059	0.995089283903647	0.998312730627351
STX6	174.025194934049	-0.246264634185192	0.17098651339609	-1.44025765128458	0.149794517906888	0.381705846664188
MR1	76.4567040718024	-0.671841853424637	0.226430530804909	-2.9670992292267	0.0030062391942762	0.0339284848547094
IER5	64.3626507298068	1.81480630491268	0.607215164555941	2.98873679520151	0.00280133335971844	0.0323426828315117
CACNA1E	37.7251284573129	0.588564423519886	0.363904250146412	1.61736067463649	0.105800449209615	0.314192246300437
LINC01344	4.08991186117085	0.896331160639023	0.798711078689253	1.12222202064603	0.261768052042786	0.523647584249073
GLUL	261.723724767437	-0.468454498269588	0.320001703382373	-1.4639125145838	0.143217853565605	0.372534619975802
RNASEL	16.2955946899189	0.169682286162933	0.224416971852363	0.756102734843787	0.449587602401815	0.689299310399035
RGS16	64.369166159256	-0.258445266532398	0.641453410054028	-0.40290574885342	0.687017562008231	0.847812360868043
NPL	428.165724593679	-0.401812116615388	0.230480632802885	-1.74336607691906	0.0812696899424838	0.269192608184723
DHX9	178.058455578344	-0.240848046760823	0.103576340865676	-2.32531912932866	0.0200549021612598	0.11444810286198
LAMC1	8.34843129951502	0.703924741392055	0.463417828669849	1.51898502354244	0.128766265765436	0.350865116231615
NMNAT2	23.0683670024714	0.741699096665418	0.454057821258231	1.63349041012026	0.102365896014529	0.30846836822767
SMG7	171.753473249107	-0.0906055202726418	0.143081623799511	-0.633243584092951	0.526574588108754	0.747850491634055
NCF2	41.6005334956609	-1.19892223552072	0.323485864699292	-3.7062584995336	0.000210343615495805	0.00619367055778532
ARPC5	122.418786767772	-0.128790745941058	0.216554033573601	-0.59472799382093	0.552025306377171	0.768050130952872
RGL1	303.806399776253	-0.427276419278239	0.301564705398037	-1.41686481086795	0.156522456477976	0.391637753273756
COLGALT2	94.8436231307121	1.51939585455912	0.312942227495607	4.85519601083701	1.20267720616174e-06	0.000280635384610056
TSEN15	103.919627047924	0.192617630185441	0.180379203011572	1.06784832713272	0.285588934428144	0.548119414091752
C1orf21	19.1067314972442	0.366249721884571	0.340197556953418	1.07657951798496	0.281668158619661	0.543844817411728
EDEM3	178.003861527517	0.278613378191142	0.141479218022179	1.96928836677246	0.0489199863099811	0.198018497557068
FAM129A	458.697684225929	-0.959979076676802	0.449271885535606	-2.13674415778844	0.0326188062980392	0.155202291803308
RNF2	87.067376804809	-0.112909574616774	0.124290784381386	-0.908430783333951	0.363650667943364	0.620946216164201
TRMT1L	66.527582364914	0.591098600409963	0.168422704905893	3.5096135092964	0.000448758469421426	0.0101002894015613
SWT1	67.0184108061751	0.613336979680737	0.187096994820023	3.27817654297832	0.00104480029001102	0.0174858937425456
IVNS1ABP	115.250358469193	0.475182646645895	0.149608905487875	3.17616551699463	0.00149235776745889	0.0218279966640929
TPR	133.680502162889	-0.016045614698764	0.146022107687165	-0.109884831501952	0.912500712396982	0.96238629635082
ODR4	103.502717082875	-0.192527542853289	0.142606723209632	-1.3500593697134	0.176996939813609	0.419576572724577
AL596220.1	40.5543440863423	0.371661714996228	0.232834100653152	1.59625121042679	0.110432718281432	0.320713483848469
PTGS2	2.31901393490674	-0.981131579568923	0.814487453966161	-1.20459999081789	0.228357760270557	0.484784430768164
PLA2G4A	356.610130582382	-0.3073244184823	0.187190375134265	-1.64177468132038	0.100636707969762	0.305163381793713
ERVMER61-1	45.8454056924155	-0.642100134766317	0.641554841890254	-1.00084995520329	0.316899354115615	0.579124756548342
BRINP3	29.0053365564038	0.418697969783407	0.443653034285769	0.943750943701903	0.345296934357375	0.603780001023512
RGS18	71.88820326926	-0.327536652077976	0.240671590060767	-1.36092777712266	0.173536514402373	0.414240553644114
AL390957.1	18.0660635680921	-0.76856976827079	0.245450253702387	-3.13126491693382	0.00174055073504998	0.0243226826624067
RGS1	186.377383109463	0.00608645728030597	0.598571048126293	0.0101683121817509	0.991887000507684	0.997298450767193
AL136454.1	12.1336098685085	-0.482365156988657	0.542957344057042	-0.888403411922504	0.374323790728768	0.630411612867227
RGS2	22.4375077457177	0.533517727012519	0.608455301469985	0.876839639203698	0.380573745375376	0.635709929761704
UCHL5	67.4406863495267	0.242205300759955	0.133988847318464	1.80765269354309	0.0706605715898254	0.247328611398887
TROVE2	82.2392413285516	0.35492235249739	0.152942729785825	2.32062258202406	0.0203072223298227	0.115216457007125
GLRX2	14.4703212262055	0.580535227583339	0.303977371665436	1.90979751026431	0.0561592899941575	0.215199431937005
CDC73	253.418865267943	-0.0606886286841586	0.100247521033193	-0.605387824643203	0.544921338964034	0.762568588071431
B3GALT2	5.91965740076076	0.497543936435462	0.431511694503552	1.15302538209973	0.248899966516269	0.508545451346987
LINC01031	2.96824764270118	-0.465920104345321	0.663212110758535	-0.702520501039154	0.482354621175417	0.714208436321257
KCNT2	16.2273794886106	0.570235160296912	0.466284366282403	1.2229343326333	0.221354499835929	0.47741349020074
ASPM	8.84776557719617	-0.00600045602703515	1.0640280434001	-0.0056393777064942	0.995500451445008	0.998312730627351
ZBTB41	54.135331535687	0.267815990323159	0.159305902810492	1.68114291811113	0.0927351577920568	0.292234207767566
CRB1	27.2819008628699	0.61979173903294	0.287908078512289	2.15274174394688	0.0313389808278757	0.151136588491786
DENND1B	110.287926811381	0.304042359915358	0.189089295229399	1.60793004990844	0.107850499633699	0.316824959897501
NEK7	335.223503470064	0.30786050145103	0.16990340593459	1.81197369033056	0.0699902618423976	0.245718837239166
PTPRC	1233.21396902931	-0.416023260091931	0.152344432320394	-2.73080711749936	0.00631794361374321	0.0545647080538605
AL157402.2	8.65099909058877	0.424081308604073	0.720563862447871	0.58854090623335	0.556169285315878	0.77039454014265
MIR181A1HG	353.608607219002	-0.680705497949289	0.272799360139026	-2.49526061059081	0.0125864650999236	0.0849125649398379
LINC01222	2.0110499324769	-1.6899442702438	0.944612451162658	-1.78903450633513	0.0736092585448972	0.253532698001788
LINC00862	99.903563471718	1.94435713665006	0.402148913533955	4.83491828826212	1.33200338111173e-06	0.000293884971339651
AC104461.1	7.70158949511959	1.58220476240903	0.568484775405658	2.78319636841637	0.00538262173433728	0.049540992637129
ZNF281	40.81646897098	0.980826178490648	0.325631583084718	3.0120732430167	0.00259469984114873	0.0312034786205201
KIF14	4.39968130542893	0.4633714513595	0.927456390287377	0.499615352497515	0.617345945588951	0.810805037020812
DDX59	31.5773193637949	-0.431325914775587	0.265021707249648	-1.6275116451849	0.103628477383883	0.3106276498696
AL445483.1	2.65812933197594	-0.403292155464384	0.495923280594123	-0.813214808107485	0.416094910776617	0.66457246913904
CAMSAP2	290.686554788265	0.463303496102982	0.129107606140177	3.58850659503326	0.000332577581958703	0.00837592897328471
KIF21B	33.8868273102479	-0.259931026901127	0.309779118773259	-0.839085048503162	0.40142158561472	0.652945194602393
AL358473.1	3.31870035555923	0.860609936174173	0.544313594215013	1.58109212285118	0.113856975569483	0.326940672794446
TMEM9	16.0811078353917	0.12161010325524	0.292344377796603	0.415982356739044	0.677422913680555	0.8428865960808
PHLDA3	20.8086952887443	0.8203151057646	0.478068808076619	1.71589338585991	0.0861815575165333	0.278128162030592
CSRP1	71.48207942036	1.04864636452385	0.370437319805154	2.83083347292176	0.00464268860826061	0.0445090067615682
AC096677.1	19.7281233561045	0.269336811487218	0.343779341163592	0.783458396818123	0.433357975226343	0.677361807794194
NAV1	164.268938822178	0.586533144066808	0.221361212804037	2.64966538914857	0.00805715255279539	0.0636934891723526
IPO9-AS1	23.644016865411	0.734833111640887	0.333597838538912	2.20275141727327	0.0276122740838993	0.139756469636279
IPO9	137.215626549901	-0.179238656821464	0.122450614639919	-1.46376281857414	0.14325876480908	0.372534619975802
SHISA4	9.18001322082317	0.311304474947606	0.435430752394812	0.714934517682714	0.474649506753983	0.708334240573606
AL513217.1	2.32756798041532	-1.20839994777285	0.674924994323454	-1.79042109558285	0.0733862414883848	0.253159099959381
LMOD1	2.57613221304989	-0.73454232897208	0.866739000764759	-0.847478108547053	0.396728684019203	0.648789522409522
TIMM17A	23.020611738318	-0.659183773801828	0.295306424722127	-2.23220261605245	0.0256015746040497	0.133436076977362
RNPEP	54.6161960896993	-0.422274796483607	0.164080102237544	-2.57358930622963	0.0100649667610064	0.0740223963902182
GPR37L1	9.363232736587	0.709690596911131	0.39733319386666	1.78613467957397	0.0740774542373389	0.254491219054656
ARL8A	56.3983958722436	-0.108676503420739	0.194118901872085	-0.559845035041213	0.575585142577279	0.783433943737342
PTPN7	25.995856220966	-1.23349282416294	0.429694710584933	-2.8706260369922	0.00409659847981217	0.0409735613771803
UBE2T	4.69444446133394	-0.107081428411096	0.485688722117098	-0.220473368095377	0.825502511281812	0.922623918324028
PPP1R12B	334.892185466048	0.413463437462605	0.119867140416783	3.44934763626609	0.000561942753258172	0.0116175745631684
KDM5B	76.0103355825369	0.431415121028767	0.206353046049321	2.09066514543068	0.0365580915079583	0.166332414601268
RABIF	12.6020491615673	-0.0853339655723396	0.282871166975474	-0.301670779969379	0.76290304531005	0.888673126470995
KLHL12	42.6391505451534	0.170418103048237	0.17710503207172	0.962243144956067	0.335927481088636	0.59615996275671
ADIPOR1	37.6396633893062	-0.499059552069515	0.207637065891986	-2.40351861034835	0.0162381404706508	0.099988392481425
CYB5R1	20.8198925838397	-0.364199147520193	0.207118562431558	-1.75840901580486	0.0786779401914216	0.264253185789119
TMEM183A	17.0656800451315	-0.277332951063911	0.224531313936921	-1.23516380054598	0.216769548614455	0.472026280367259
PPFIA4	14.267884101628	0.110916867740008	0.529260775858816	0.209569408501937	0.834003757888945	0.927063024836557
ADORA1	22.3819120320488	1.07127303988932	0.373490996855161	2.86827004910312	0.00412723092320168	0.0411350347599466
MYBPH	8.78543595610812	2.83542646453116	1.34003237596991	2.11593877534405	0.0343500150481505	0.160242104148087
CHI3L1	56.6013499920107	1.80689342290433	0.825412709056719	2.1890787518516	0.0285911166144783	0.142818827093687
CHIT1	5.43384131851371	-2.10222978655693	0.531454022068841	-3.95561929962141	7.63366420442521e-05	0.00346612608006727
BTG2	92.0832029183103	-0.287138931357467	0.29026231050681	-0.989239460183827	0.322545996152902	0.583697452197991
PRELP	3.48470047551154	2.08682076850728	0.705412617952636	2.95829804485777	0.00309342867775831	0.0344655478215391
ATP2B4	181.80018177987	-0.185768631659616	0.287538570207687	-0.646065087982585	0.518237203941185	0.741251442635013
SNRPE	13.1883675156363	-0.384146119485653	0.363160204810925	-1.0577869336913	0.290152591101835	0.55321815233815
SOX13	5.55450653756813	1.1113519234414	0.44855540130747	2.47762465952251	0.0132260197593795	0.0879022484220109
PLEKHA6	40.4375764175391	0.523498683398475	0.240248048856713	2.17899244505705	0.02933222945884	0.145224201792898
AL606489.1	4.92687142551301	0.519559921055695	0.528251845749106	0.983545869714692	0.325338851317794	0.586471013336391
PPP1R15B	36.9513826193269	0.159118056089464	0.230397006219559	0.690625536765138	0.489800895133654	0.720376586449036
PIK3C2B	83.3812629479341	0.313083079322323	0.224085047075179	1.39716185175571	0.162364905543695	0.399850062150916
MDM4	273.339763865767	-0.216495840693544	0.109166159459765	-1.98317722053177	0.0473476374299928	0.194483035205422
AL512306.3	5.81357320555442	-0.0480273747613908	0.39640247034763	-0.121158111651707	0.903565801692163	0.958837439608978
LRRN2	8.33134185372757	0.297321649139351	0.511037051405182	0.581800572623483	0.560701018311754	0.773389227071729
NFASC	174.628694212945	0.859035501299122	0.272325859468513	3.15443969579556	0.00160806607932683	0.0229365375624772
CNTN2	151.90802411633	1.0213281530281	0.376431174031834	2.71318696081671	0.00666394971467056	0.0563665077107529
TMEM81	2.67842313164341	1.39949905748585	0.689518694836764	2.02967529084497	0.0423895561374752	0.182476613600866
RBBP5	37.866774350647	0.219770771995766	0.173628161131585	1.26575533924599	0.205600689007364	0.458337098804661
DSTYK	73.4145375133803	0.141378545031357	0.11944301289392	1.18364851661034	0.23655222655006	0.49473840172319
TMCC2	37.9266386368556	1.22057985380951	0.382516127539921	3.1909239008024	0.00141818628923293	0.021057713953397
NUAK2	14.2688778058833	-0.14919995080131	0.386039355937763	-0.38648896415982	0.699134574230717	0.853220871402632
CDK18	157.938682513096	1.37867863193384	0.297370610180707	4.6362302955764	3.54820636643788e-06	0.000514654191946754
MFSD4A	12.214433383997	0.401994596631527	0.521865912506375	0.770302460838762	0.441120496982277	0.683294035916877
ELK4	100.246868642563	0.127246236008677	0.158567466261115	0.802473792443271	0.422278942391662	0.668906651757684
SLC45A3	9.71293743192957	1.38076148930892	0.50855120616835	2.71508841698004	0.0066258078235468	0.0561651945648596
NUCKS1	218.874512698017	-0.296138575875471	0.127285577945223	-2.32656818357626	0.0199882595668021	0.114234252504179
RAB29	59.5064306518632	-0.264997397818389	0.234321161171667	-1.1309153492298	0.258090722224322	0.519472430806316
SLC41A1	16.5473031993676	0.397220928899004	0.295061312813581	1.34623182250249	0.178227765280218	0.42110677875032
RAB7B	2.83957706347727	0.526470670418238	0.632633440942295	0.832189126192998	0.405302200613976	0.655827611540689
RHEX	5.49172636715648	0.315677214433417	0.922348759499965	0.342253633652151	0.732160025768928	0.873514030487429
FAM72A	6.62397967455813	-1.22230020724895	0.481282585998479	-2.53967262229765	0.01109562748934	0.0786128469563593
SRGAP2	2387.25213576045	0.0783744562874979	0.148833894673182	0.52659010542993	0.598478264594684	0.797656570472908
IKBKE	66.7070845618644	-1.01928352402982	0.398205720443361	-2.55969081231418	0.0104765325092945	0.0758036405349182
C1orf147	4.63887518585482	-0.152986733799067	0.793634588977585	-0.19276722048639	0.84714127622558	0.932832004222811
RASSF5	50.0769690794666	-0.379587425719699	0.238721504055623	-1.59008476099101	0.11181570048587	0.323291426377105
EIF2D	24.274051702887	0.241249211115469	0.219626260149794	1.0984533951037	0.272006557645776	0.53367466208961
MAPKAPK2	93.1031728129811	0.0184872996650916	0.143846823963896	0.128520735846985	0.897736889467956	0.955889639309103
IL10	2.77296489992211	-0.860600142936993	0.721430663976679	-1.19290762911737	0.232905551043796	0.489924191902923
PFKFB2	41.6981835867776	-0.617362489336717	0.247713176016518	-2.49224728076455	0.0126937628039724	0.0854913879090545
YOD1	19.9884758541881	0.62349334979052	0.251829888243042	2.47585127460639	0.0132918934561084	0.0882651593853068
CD55	97.2958101360484	-0.74241352013149	0.29667660851445	-2.50243362241796	0.0123342752089825	0.0838612939013502
CR1	25.4116487183981	-1.16301138230815	0.575814615036009	-2.01976704296646	0.0434075571913705	0.185176839515257
CR1L	5.30955044850517	-0.329122478706117	0.608792865114488	-0.540614875051505	0.58877306287506	0.791141707834776
CD46	111.214777839834	0.0798830690814475	0.117837520161862	0.677908606458453	0.497829642745157	0.726117444469543
MIR29B2CHG	271.259808734623	0.34743968849515	0.257557910061202	1.34897696759766	0.177344364209383	0.419845501680244
PLXNA2	44.954613030268	-0.738505456916588	0.289807296180289	-2.54826385205003	0.0108260555085471	0.0775003977677814
CAMK1G	4.06035265883404	-0.57929355910364	0.648645586198774	-0.893081786771178	0.371813375762002	0.627770697489951
AL031316.1	4.28796429604284	1.93054219318404	0.6346978884666	3.04167105053419	0.00235268849544231	0.0293340927955385
G0S2	4.78826531539292	-2.07324865201001	1.28766649465361	-1.61008200540912	0.107379954915564	0.316202989000562
HSD11B1	5.5911651970282	1.3542293671142	0.610860189265804	2.21692195843022	0.026628424948919	0.136675713245353
TRAF3IP3	119.357129807162	0.818299667886414	0.246402613003012	3.32098616128073	0.000896999848878977	0.0159676166280559
UTP25	21.3595988382293	-0.21205480777794	0.222470747401198	-0.953180632757644	0.340498557424422	0.599893907757248
SYT14	33.8334822862228	0.499914021003601	0.300813339251552	1.66187451077611	0.0965379383920704	0.297936520226819
SERTAD4	2.12423207587544	1.09224792506887	0.698571785812342	1.56354428743316	0.117924627332779	0.332784955353627
HHAT	31.8743044531891	-0.129687094379176	0.371341083746215	-0.34923982305122	0.72690927161841	0.869634727634557
KCNH1	16.813147239065	0.887121554570578	0.488901925765867	1.81451842960303	0.0695979480130961	0.24483535944872
RCOR3	177.270976132738	-0.0136526411547122	0.150763037928513	-0.0905569517721302	0.9278446388372	0.969690190632113
TRAF5	22.516722260678	0.0152479104024717	0.224815546859751	0.0678240923079221	0.945925665030681	0.976598269472459
LINC00467	13.3062080946166	-1.11562934765141	0.411934373751645	-2.70826961462562	0.00676350522586591	0.0568708048111591
SLC30A1	23.669538634093	0.206279814029088	0.271593584432025	0.759516519731034	0.447543635788106	0.688039456180425
LPGAT1	239.575139886748	0.0362580865946401	0.143964333316338	0.251854648713365	0.801153414861766	0.909491140213752
INTS7	61.8430360622121	0.391849366473963	0.193251957474741	2.02766052977848	0.042594906646467	0.183111806882253
DTL	5.28066999834751	-0.843517905264761	0.994725273182726	-0.847990825211305	0.396443080325848	0.648789522409522
PPP2R5A	108.501597273818	0.416185392286859	0.134760252753302	3.08833935662576	0.00201278481252223	0.0266078262347348
AL360091.3	16.9542430229183	0.658966607740432	0.258223716043423	2.55192132557499	0.0107130706851871	0.0768407748550625
TMEM206	47.3793537412388	0.0108546177459027	0.16213476748384	0.0669481192365766	0.946623005327185	0.976889008816079
NENF	33.796036028024	-0.00389260890098783	0.262029514895084	-0.0148556123631585	0.988147372213628	0.995868222669457
AC092803.2	2.65760228888511	0.790785236406594	0.634728035521752	1.24586467298008	0.212814081479931	0.467008625798984
ATF3	8.54114056148664	0.682377911811286	0.549402442730263	1.24203654505102	0.21422307877773	0.468550595233568
BATF3	35.657056398177	0.16227053452955	0.324803907035768	0.499595389755212	0.61736000474044	0.810805037020812
NSL1	190.714889000478	0.0679538170525159	0.143262525335288	0.474330721823298	0.635264086976139	0.820531985692713
TATDN3	73.3752849777096	-0.237460024392562	0.184394343774844	-1.28778366804198	0.197821278989049	0.448637957751464
SPATA45	2.23280013552559	0.202087285110092	0.555973697750295	0.363483535152513	0.716243710137935	0.864526206354584
FLVCR1-DT	8.81799589539879	0.136285325712536	0.32951899380231	0.413588680093804	0.679175364831722	0.843360467862532
FLVCR1	45.0018474967643	-0.432458209293806	0.243959254559824	-1.77266572679971	0.0762841134921393	0.259273299599558
ANGEL2	69.8494823820176	-0.138159093735628	0.14933955215043	-0.925133976539981	0.354896221484517	0.613490323279072
RPS6KC1	357.536025624045	-0.0479307803157338	0.131742718968036	-0.363821095322641	0.715991608856725	0.864478710860259
PROX1	58.7143306132012	1.00493095151544	0.279640208098061	3.59365685768279	0.00032606920048087	0.00827856406083118
SMYD2	44.5443394832118	0.210502907111587	0.194157123762721	1.08418842961869	0.278281260718424	0.541054480470908
PTPN14	89.3665967149143	0.320685271147443	0.414296934930163	0.774046931342855	0.438903038415463	0.681864412255452
CENPF	12.5964043194813	1.16564717649448	0.704480265336635	1.65462005658523	0.098001592479754	0.300018555050879
KCNK2	3.09473209363091	0.0266593292456743	0.498517760758058	0.053477190471881	0.95735170400539	0.981241053212423
KCTD3	73.5662250277239	0.312711762847594	0.157552424157695	1.98481086228542	0.0471655185242405	0.194127127609624
USH2A	3.99699870244496	0.667843806091986	0.459039428431195	1.45487242430219	0.145704583245991	0.375384696163371
ESRRG	103.210477147539	-0.431061958389424	0.534157214704644	-0.806994544907111	0.419669626020053	0.667626523685723
GPATCH2	165.805038971022	-0.77576553017229	0.18976119709961	-4.08811465162225	4.34893217372676e-05	0.00242441361215052
SPATA17	2.15669536368444	0.110967623531214	0.661678704562009	0.167706203579074	0.866814415566935	0.94111951111413
RRP15	54.3683095384951	-0.705582163978488	0.250431243287318	-2.81746859823308	0.0048403847630896	0.045898684814648
TGFB2	12.117554608292	0.116032941136864	0.411121434403887	0.28223520212491	0.777763167638032	0.896367353060431
LYPLAL1	171.691282308799	0.575248998847499	0.157647509478595	3.64895709897406	0.00026330706660461	0.00713370724168039
AC096642.1	5.98354359030403	0.83647901962165	0.483296179333703	1.73077929309283	0.083491136461302	0.273461350251974
ZC3H11B	14.3995451019404	-0.128063649788865	0.523950788416179	-0.244419232913041	0.806906147699376	0.913260435028038
SLC30A10	39.7769228019867	0.269245010375514	0.743245021899789	0.362256056135168	0.717160693303803	0.864910482762652
EPRS	87.9645149680404	-0.334578377967189	0.223737936304337	-1.49540298571487	0.134809301803476	0.36045152085912
BPNT1	12.9453452679966	-0.467837200717382	0.294684310211897	-1.58758774900834	0.112379590267568	0.324174673902216
IARS2	49.0292140993536	0.0517045836296907	0.159164453973826	0.324850067579746	0.745294549260302	0.880755330817736
RAB3GAP2	205.433280140397	-0.0825431579920457	0.11167229361163	-0.739155213191119	0.459812753055218	0.697218737451358
MARK1	25.6481296897021	0.467614709490081	0.364966120572527	1.2812551169312	0.200104072240794	0.45148930798498
C1orf115	6.58419689935539	0.32151286350285	0.474595385102675	0.677446249152408	0.498122862773256	0.72620704005054
MARC2	6.5896578991957	-0.306350204970199	0.457318599721823	-0.669883545424448	0.502932029883022	0.729475748773063
MARC1	4.27994183497713	0.992311696848243	0.571394780782963	1.73664816379406	0.082449292575563	0.271508969559847
HLX-AS1	9.02420219772902	-0.363493092554124	0.509661059999769	-0.713205542040603	0.475718577384341	0.709186478371308
HLX	13.4523860572643	-1.03919906946671	0.481933518284831	-2.15631208463181	0.0310593042742782	0.150726146671799
DUSP10	86.8671022827355	1.58571584461045	0.350779734194246	4.52054577284203	6.16804063266855e-06	0.000710458503755535
AL356108.1	18.4747932435668	0.591661720900583	0.449814310377679	1.31534659358393	0.188393445591455	0.435467112104618
AL513314.2	19.9913951574735	-0.386553599719908	0.217064795473439	-1.78082124683922	0.0749416572949226	0.256412051277671
TAF1A	20.5520334712964	-0.0833065136909375	0.217014229131332	-0.383875813233068	0.70107049374267	0.854518307226808
MIA3	107.356760529212	0.285000512411997	0.146064694846337	1.95119370024237	0.0510340081079674	0.202340606684715
AL592148.3	4.27970665098792	-0.637953915987965	0.472918102887335	-1.34897334674445	0.177345527265763	0.419845501680244
AIDA	189.969703152084	-0.312613368736897	0.282304863929071	-1.10736090191999	0.268137922933065	0.530384200718213
BROX	80.2693789577662	0.107617864352747	0.201843270972923	0.533175388181181	0.593912176881208	0.795590409683951
FAM177B	79.5183926493438	0.397318180279374	0.464257969109478	0.855813376863502	0.392101014842317	0.645670387627972
AC093152.1	287.609657207843	-0.570967475637447	0.215807003597257	-2.64573190915989	0.0081514390754976	0.0640382613428636
DISP1	20.6299863281435	-0.45720095017582	0.266026801527937	-1.71862739975772	0.0856822392372739	0.27754476003006
TLR5	204.061355330346	-0.122526949327906	0.316118433006916	-0.387598243362246	0.69831336909064	0.852905576110246
AL359979.1	8.60487320981035	-1.87029075152592	0.810610109658242	-2.30726304698376	0.0210401602443106	0.118049466413727
SUSD4	14.0195261203664	0.0344619050692857	0.355252452316265	0.0970068041602308	0.922720990998278	0.967174595114621
CAPN2	20.5551885300189	-0.110171498677157	0.243667958635698	-0.4521378161249	0.651169702269339	0.829989697807096
TP53BP2	51.7508430858474	-0.238324472071434	0.171633448369403	-1.3885665896457	0.164964582803516	0.40317689529376
FBXO28	159.182631779222	-0.00668763655115325	0.140775706171363	-0.0475056153723892	0.962110254970506	0.983446875895427
DEGS1	48.7286291036149	0.335213617514138	0.192079710103516	1.74517973467101	0.0809535876458106	0.268502636136274
NVL	99.974913222239	-0.0607455880238609	0.169728255564718	-0.357899088880334	0.720418832590285	0.866624808632213
CNIH4	39.0674656731507	-0.616826306567439	0.285849434001847	-2.15787135881981	0.030937834872077	0.1504629566194
WDR26	212.516045388924	-0.0887559973849746	0.131096220552555	-0.677029414050827	0.498387292043671	0.726440296877576
CNIH3	42.6471518602347	-0.194517118279345	0.230456311680925	-0.844052032511309	0.398640330350315	0.650531845750985
DNAH14	22.379141192562	-1.26454406010522	0.473021498657751	-2.67333316496923	0.00751016220219519	0.0606426241739112
LBR	81.2297505562106	-0.0879001841995226	0.154776913217939	-0.567915345848456	0.570092451258862	0.779865530367554
ENAH	56.3367304857619	0.910811029221483	0.276184833260366	3.2978314502985	0.000974346027346567	0.016772670899323
SRP9	45.4155667297009	-0.190176358549573	0.220222613818197	-0.863564169239094	0.387827354508385	0.641884977939892
EPHX1	25.0121967807025	0.311543683313879	0.28701029088981	1.08547913856332	0.277709498383898	0.540345210804093
AL591895.1	24.906962963349	-0.255685648227894	0.242550510748713	-1.05415423549773	0.291812308671342	0.555301240930099
TMEM63A	103.505532103486	0.210422234649426	0.181203952061312	1.16124528331605	0.24554216414426	0.505243399621677
AL117348.2	10.7587260010683	-0.365501569995991	0.374139175463549	-0.976913389364117	0.328612032519988	0.590130401172258
SDE2	11.7443969886155	-0.270821171145763	0.263454218931626	-1.02796293125998	0.303967264958005	0.567809111085995
H3F3A	65.6138841051246	-0.164618198808312	0.316266802008572	-0.520504200133691	0.602712201230101	0.800872561902582
ACBD3	95.9362430096967	-0.00337940136355504	0.154431629982786	-0.0218828316707642	0.982541419838768	0.994347912770483
LIN9	15.0434547651987	0.437683655029855	0.270640475127007	1.61721433139096	0.105832023843539	0.314192246300437
PARP1	70.8874776713039	-0.208693766539804	0.177295092708884	-1.17709838073452	0.23915624134273	0.497725856335043
STUM	4.85405515308335	0.0451198534255498	0.443926431654185	0.101638132375722	0.919043910903743	0.965658550035947
ITPKB	186.230091349758	0.870810295959889	0.216847774990337	4.01576772461093	5.92525917659499e-05	0.00303330669939086
PSEN2	10.2272834822859	-0.371081748082673	0.332829486585374	-1.11493050657784	0.264880202618504	0.52735741012227
COQ8A	41.0416600018947	0.219048388627514	0.1834779935851	1.19386736440365	0.232529855418678	0.489342116799366
CDC42BPA	240.587854980396	0.683208840783392	0.26850140835263	2.54452609755445	0.0109426134456705	0.0778809812023756
ZNF678	86.9806305764138	0.0978313447197451	0.151347243270713	0.646403215582563	0.51801825847322	0.741141293175905
SNAP47	13.7919896705717	0.107501414703687	0.259119473811955	0.414872001406202	0.678235607227167	0.84313421250114
JMJD4	8.29311679788203	-0.546613674839209	0.345064739064695	-1.58409020962506	0.113173192010511	0.325533979589542
ARF1	109.071810983293	-0.249679044210236	0.175873532809331	-1.41965104255294	0.155709297599847	0.390369998552743
C1orf35	16.7452781600365	0.320196705284067	0.238626705079499	1.34183097896521	0.179650805141136	0.423073586811742
MRPL55	11.4482380298875	-0.600385090583648	0.373831401278147	-1.60603172588205	0.108266939379181	0.317543831749647
GUK1	58.4615836866654	0.000887442939506785	0.292377526123253	0.00303526386338148	0.997578213544029	0.999060981102491
GJC2	11.2285831049216	1.2364569641278	0.494762715333929	2.49909082840505	0.0124512393623714	0.0843271355864882
IBA57	7.84870194710879	-0.129995769428254	0.313119378021189	-0.415163603893774	0.678022140647045	0.843087540342591
OBSCN	10.8352709503398	0.138503961381517	0.444259109157562	0.311763920033422	0.755219945958557	0.884855680885624
TRIM11	20.2256371632271	0.0324428178602963	0.215296086994456	0.15068930565901	0.880220809746367	0.947461784157914
HIST3H2A	6.16519846037364	0.00779298786992022	0.524112344698734	0.0148689263833305	0.988136750335673	0.995868222669457
HIST3H2BB	2.5894705237401	0.193227280568555	0.616564967362807	0.313393220174401	0.753981934502917	0.884794270622812
RNF187	32.3571345039507	-0.173721354947576	0.239731758651992	-0.724648898937747	0.468667452127514	0.704085958589156
RHOU	60.5501564457168	-0.0441390468425463	0.350702376236887	-0.125858989939469	0.899843545749877	0.956961924247918
RAB4A	49.3596322237554	-0.00988826381399983	0.170104591163157	-0.0581304934004715	0.953644685232852	0.979933033508649
AL117350.1	3.36294556416408	-0.162092694710101	0.494979184159452	-0.327473760306424	0.743309586095678	0.87923352907843
CCSAP	50.817549451561	0.289872016193735	0.240911908480172	1.20322825892018	0.228888002241823	0.48544957421042
NUP133	73.6178618565853	-0.142746761038758	0.134011135473336	-1.06518581858565	0.286791849810673	0.548814357107768
ABCB10	58.0318412698209	0.39067159184267	0.146021443268673	2.67543987442894	0.00746312585402558	0.0604185356606257
TAF5L	44.5728595381316	-0.0889057446881346	0.150855037464189	-0.589345547769591	0.555629496247535	0.770186806573687
URB2	19.4880852541865	-0.250219526259467	0.298215149552207	-0.839057058755032	0.401437291363909	0.652945194602393
LINC01736	59.6198858390152	1.23201721937916	0.470649710273492	2.61769463039346	0.00885259875428593	0.0677790613323016
GALNT2	679.557005473472	0.407218490796442	0.203206256225501	2.00396630674867	0.0450736697874695	0.18909454665793
AL136988.2	3.68410075689411	0.047215137358614	0.656552958662668	0.071913676932911	0.942670605613596	0.97560152791665
PGBD5	52.7768546399914	0.632784196037753	0.348439450862701	1.81605209878228	0.0693623806590807	0.24433588779503
COG2	59.5517703140924	0.115133886583268	0.147754059530678	0.77922655356459	0.435846270832101	0.679694557748618
AGT	10.6211072490085	-0.389492612463145	0.355397930222669	-1.09593382330368	0.273107735914251	0.534512295648549
C1orf198	25.6905481439339	0.889036416711384	0.361294173023644	2.46069957140771	0.0138666426740635	0.0908114370774265
TTC13	138.47322028756	0.127223941755296	0.123650198747944	1.02890204013855	0.303525709606014	0.567322543965901
ARV1	25.6527017856768	0.345368279038474	0.203135321102364	1.70018821524611	0.0890955282400685	0.284416778427393
FAM89A	45.1770020203177	-0.589225028152582	0.293507814168936	-2.00752756726756	0.0446935183485913	0.188539685398895
C1orf131	25.2910715857505	-0.191842148780335	0.242759127262922	-0.790257202451377	0.429377575412479	0.674557724988248
GNPAT	75.4828723085484	0.0527406711369829	0.128844730332914	0.409335104359406	0.682293757052688	0.844911597172361
EXOC8	12.7320605827356	0.573556212017399	0.348391453751179	1.64629816788512	0.0997023865086219	0.303505224379627
SPRTN	15.5839910919348	-0.88959751596939	0.327172136022652	-2.71905036530311	0.00654696384318023	0.0559510030569658
EGLN1	193.021949133764	0.255069422504239	0.252985732503725	1.00823639333291	0.313340990405641	0.575988964835474
AL445524.1	4.50841968324293	2.2521989319567	0.683933731177418	3.29300753755698	0.000991218172335869	0.0169698717700999
TSNAX-DISC1	9.7462943322781	-0.200411737938531	0.36888233987599	-0.543294477057115	0.586927066303732	0.790152328433135
DISC1	1441.94949740696	0.125483116039179	0.188442852349127	0.665894802986197	0.505478342572261	0.731281698965134
SIPA1L2	560.692682726501	-0.557196170519701	0.255523714470428	-2.18060453478648	0.0292126794329829	0.144781973577425
MAP10	2.02383688928341	-0.321594672650647	0.620006471044542	-0.518695671206217	0.603972980841541	0.801914813037251
NTPCR	31.8789692564785	-0.137078928151005	0.213241803642024	-0.642833280387764	0.520332285797817	0.742756083198724
PCNX2	727.537805753298	-0.450062262663071	0.163673790215317	-2.74975157641919	0.00596404612443928	0.0526051703487282
MAP3K21	24.6747034536181	0.262930917856352	0.279284718221631	0.94144398422723	0.346477382379145	0.604877766072586
KCNK1	35.41889640548	1.36610841734504	0.344666033034403	3.96357136013076	7.38367786425838e-05	0.00342790853660365
SLC35F3	64.247935052289	0.528628636446211	0.371746577353819	1.422013459301	0.155022343717137	0.389438776134706
AL355472.3	3.57674791663998	-0.219784997314347	0.470841505239359	-0.466791892534231	0.640648776940363	0.823617933986446
AL355472.1	6.73674987887791	0.106059384531359	0.592595850145037	0.178974227553907	0.857957938365286	0.937733726494836
COA6	16.2460211927915	0.339976614255719	0.327741905555327	1.03733031538845	0.299581942114117	0.563244253866736
TARBP1	71.8102271993661	-0.6621484071739	0.277362398191797	-2.38730416051574	0.0169724427616395	0.102535023471301
IRF2BP2	98.6602707309917	1.01149744868257	0.330532466268741	3.06020603694695	0.0022118477265846	0.0283054625653425
AL160408.3	2.49820400850326	0.138337765885407	0.800867373749637	0.172734925182073	0.862859790087447	0.939896083139387
TOMM20	64.1705082344993	0.0689465997637484	0.210006546135858	0.328306907724416	0.742679621774418	0.878843026093775
ARID4B	503.394111644635	-0.0119493823200832	0.107564268795112	-0.111090629387761	0.911544479412548	0.962066913441032
TBCE	12.0935710812223	0.49101864386951	0.366622657730217	1.33930250495001	0.180472213607393	0.424425345467619
TBCE.1	2.21166726376202	0.741593534792128	0.616925390985662	1.20207977435859	0.229332621763879	0.485932032994881
B3GALNT2	59.2401809472094	-0.133381550295419	0.154926936348537	-0.860931955662973	0.389275520422269	0.643283085910023
GNG4	2.98457419421203	-0.511744439008326	0.611956437234449	-0.836243248491673	0.403018072618027	0.6541579222424
LYST	573.31857691799	0.521159868974533	0.156372289130571	3.33281473253464	0.000859721703994115	0.0154270291257098
GPR137B	70.7114958568056	-0.0946446773514288	0.210519764683442	-0.449576207220951	0.653016047153073	0.831193335390662
ERO1B	94.4735403292453	0.608566154454327	0.18273046104232	3.33040343127786	0.000867202381609425	0.0155076772921366
EDARADD	3.12070070253756	-0.372693626608123	0.469203982852989	-0.794310449672579	0.427014722134479	0.673091730955586
LGALS8	80.382272993825	-0.25341285969291	0.229546584073686	-1.10397138217297	0.269605551955648	0.531375310944292
AL359921.1	15.6552389982075	-0.375935511713806	0.337291317948926	-1.11457215679276	0.265033807399363	0.52735741012227
HEATR1	67.6428830869026	-0.530069760188261	0.180947112489543	-2.92941817581584	0.0033959721000009	0.0365872785051678
ACTN2	19.9230248591695	1.01495025141226	0.479720547039947	2.11571144424577	0.0343693566486932	0.160284600149383
MTR	167.161156006179	-0.260501132070899	0.126204829614507	-2.06411381297054	0.0390069266055454	0.172668085821059
RYR2	153.366511443739	-0.0166053031468458	0.351652221451127	-0.0472208111705436	0.962337241106363	0.983491899262048
CHRM3	83.9866703427266	0.753355440480838	0.423795298698871	1.77763991906889	0.0754630131091494	0.2576003705284
FMN2	61.3058640679054	-0.025819506288568	0.383125681784421	-0.0673917398810562	0.946269844860895	0.976696127017587
GREM2	2.47262880605421	-0.0536099616508229	0.5681424239076	-0.0943600748595775	0.924823129896589	0.968276589348354
RGS7	94.7299324372951	0.0874753129631543	0.395648726117805	0.221093377000052	0.825019727052499	0.922361766607584
FH	13.8035492460374	-0.124192970276445	0.31896237376634	-0.389365581933574	0.697005728782288	0.852804259147616
KMO	13.521250239319	-0.0344322545292647	0.535532822152614	-0.0642953206693508	0.948735079312573	0.977881611528189
OPN3	24.0521322022124	0.623759805096608	0.262079467884362	2.38004071868702	0.0173107250995666	0.10378969918168
PLD5	55.0059095970202	1.77076790227317	0.37441645747673	4.72940723334315	2.25176313720315e-06	0.000396335612857161
AL591686.2	2.20174136951529	-0.286652968210939	0.610980702485648	-0.469168612109598	0.638949119181482	0.82271395298191
CEP170	868.486418787145	-0.270725345841571	0.0938188885593329	-2.88561663859788	0.00390647678802907	0.0398145470946489
SDCCAG8	1199.91627465728	0.0633314307117296	0.158356051576828	0.399930599943026	0.689207633426245	0.848709816651374
AKT3	1053.91393848595	0.397090428318489	0.210749339626902	1.88418349979874	0.0595401586563542	0.22313315439038
AL591885.1	3.04500081666339	0.0374681023907033	0.733203752427894	0.0511018966646492	0.959244324649571	0.981986133089785
ZBTB18	42.2653884817528	0.310654975010682	0.200349938355279	1.5505618697012	0.12100671587559	0.337300510357978
AL645465.1	28.2193561603664	1.15292325185544	0.338570663171168	3.40526624798726	0.000660995746930174	0.0129351418882587
ADSS	76.5369185839392	0.131349970572024	0.180886575674218	0.726145486929827	0.467749586335814	0.703600659684129
CATSPERE	37.1481547053451	0.0451448190991769	0.221328696263507	0.203971829506595	0.838375512910275	0.92833479958574
DESI2	81.5167559152032	-0.0522515197779813	0.124291960655549	-0.420393398755581	0.674198089683041	0.84186216520802
COX20	51.1113055357173	0.254400601205986	0.266666494945141	0.954002868858054	0.340082190204202	0.599812395133919
HNRNPU	421.475083158632	0.527856227336855	0.266465212875076	1.9809573701627	0.0475960544678938	0.194977037981056
EFCAB2	95.9608738059871	0.555142394100866	0.233201951076026	2.38052208199529	0.0172881248437924	0.10378969918168
KIF26B	139.353336198414	1.52188683379482	0.432778700440197	3.51654744618172	0.000437198512107292	0.00997594509378044
SMYD3	890.433326432104	0.204979897777162	0.117063016594059	1.75102183201013	0.0799421494619973	0.266396638891702
TFB2M	16.9159247777039	-0.27725130222938	0.249370700211781	-1.11180384060325	0.266222500210185	0.528363799036176
CNST	94.6398166126901	0.149409208070212	0.120445883665014	1.24046753217197	0.214802516015195	0.469365520069469
SCCPDH	29.4746251298972	0.225517583227141	0.223892012229874	1.00726051358902	0.313809599784652	0.576299544900835
AHCTF1	146.017001046467	0.297460699441264	0.162058082931491	1.83551905625721	0.0664288181888325	0.238016339645028
ZNF670-ZNF695	2.1769954172654	-0.184268356425311	0.572260560587543	-0.322000796693244	0.747452090960166	0.881117469113115
ZNF669	2.89993677748973	0.810808540990956	0.504496035779679	1.60716533627045	0.108018103847124	0.317051451520554
ZNF124	261.709095955957	0.0268486696988339	0.313999082891747	0.0855055672506221	0.931859469656976	0.971681993754679
AL390728.6	62.796079085224	0.343479162416102	0.208602911519564	1.64656935952636	0.0996465927328607	0.303395147622353
AL390728.5	4.477725424715	-0.294098012909506	0.496864554272848	-0.591907815480846	0.553912320005816	0.76933180245568
ZNF496	40.2789504562938	-0.488837104016695	0.178698368075435	-2.73554319091677	0.00622774129250634	0.054126596566951
NLRP3	57.2486300652637	-0.276395625968686	0.266724930390204	-1.03625718662419	0.300082173993301	0.563577805375947
AL390860.1	9.83099260429472	0.115868601315902	0.592502282357361	0.195558067481025	0.844956083778875	0.931866872176576
TRIM58	2.47386304577364	-0.703925223278599	0.912752107228875	-0.771211830357449	0.440581383081433	0.682765462073409
OR2L5	2.22344573956199	1.16923159767551	0.976171170159687	1.19777312977215	0.231005350597153	0.487629540103006
OR2L2	2.81135128843472	1.51727967055336	0.83063450640682	1.82665138379195	0.0677522022935496	0.241542614685584
OR2L3	2.91340127826686	1.73891001685781	0.903082874569754	1.92552651126981	0.0541635225519254	0.210735581622919
SH3BP5L	16.3690797881311	0.410857597028096	0.247698902827255	1.65869768633827	0.0971767258573471	0.298971171468805
ZNF672	17.2705173804413	-0.134321304847807	0.229422948606102	-0.585474581613994	0.558228653021918	0.771753287546068
ZNF692	32.3763900219944	0.760631582777949	0.229499215818144	3.31431016034789	0.000918695395080207	0.0161157484478516
PGBD2	8.62769455893807	1.07480685314066	0.335995723640206	3.19887063292388	0.00137967063852466	0.0207812889927777
SH3YL1	83.0652313228127	0.419946279422632	0.137693177620738	3.04986991134254	0.00228940507238391	0.028922201982979
ACP1	36.4056824882311	0.409803827316503	0.167770400413867	2.44264677383837	0.0145799996453755	0.0941061781808026
TMEM18	8.85463315902629	-0.702772072666402	0.45687268507225	-1.53822300091166	0.123994098958583	0.342043594295189
SNTG2	3.31334188456545	-0.57207681858738	0.502558249983746	-1.13832937496476	0.25498297241889	0.515460830554749
MYT1L	63.2889122148012	0.539837224141911	0.334655851399331	1.61311156486473	0.106720271759624	0.315250435058365
LINC01250	21.9410354409147	0.39244971044016	0.538890732716934	0.72825470288112	0.466457685225577	0.702399273196065
AC019118.2	5.15324287634299	0.768680571914093	0.425559443084897	1.80628249332666	0.0708742249809308	0.247822485340688
EIPR1	88.1862263332272	-0.169170325116077	0.207497880768098	-0.815287001919522	0.41490804720027	0.663285494376184
TRAPPC12	209.875093557987	0.19146087309921	0.134946235930303	1.41879372758567	0.15595916189808	0.390583576520131
ADI1	18.559988813876	0.401546417891544	0.235491708314697	1.70514036678922	0.0881682486196664	0.281868492781036
AC231981.1	5.16340675825346	2.02014876564728	0.618050388053873	3.26858263451359	0.00108087610083037	0.0178706540517316
AC108488.2	16.4671624837911	-0.530387019016092	0.262751546205369	-2.01858762270246	0.0435300985470042	0.185500270331562
RNASEH1	4.83025631739836	-0.626572548288459	0.449671432436242	-1.39340083245626	0.163498614142251	0.401317109141079
RNASEH1-AS1	5.18194820162611	0.0587107803370322	0.397039728973303	0.147871298645229	0.882444339521383	0.94824632056496
RPS7	53.5008589082946	-0.658993468237417	0.494861151313864	-1.33167347343347	0.182967509631451	0.428364375784887
COLEC11	2.63006199890616	2.84372193128142	1.2097236595097	2.35072027311922	0.0187371137887922	0.109235909006859
NRIR	11.5782324665538	-0.95842414500706	0.502783648954719	-1.9062357079424	0.0566196313622322	0.216026315564814
CMPK2	10.0940120921973	-1.64839895807674	0.667060494465755	-2.47113863248181	0.0134683595457676	0.0891347073445073
RSAD2	15.0079281489065	-1.27728110923636	0.511879746627195	-2.49527573156086	0.0125859287081424	0.0849125649398379
RNF144A	111.590277211762	1.31693428209278	0.288883520974691	4.55870337515082	5.14704067669762e-06	0.000653254031188845
LINC00299	4.94770567694557	0.25704326844639	0.576885760046563	0.445570485958335	0.655907533906137	0.832303889723745
ID2	94.2040261402337	-1.37957678612763	0.494625166252619	-2.78913585529742	0.00528488907242928	0.0490158598695114
KIDINS220	290.10488525911	0.288800493979388	0.112494227134321	2.56724723869211	0.0102509493572609	0.0748629937909054
MBOAT2	84.6793141873705	0.943604617845021	0.311870909290948	3.02562563462667	0.00248119300303323	0.030335279473526
ASAP2	21.4701204988339	1.15740404633299	0.397894337884614	2.90882260975682	0.00362792648362393	0.0380907964919363
ITGB1BP1	55.6636716442649	0.742424545646861	0.241486790938729	3.07438987764441	0.00210933577773504	0.027443523960669
CPSF3	36.0163857001586	-0.391250074190194	0.187917460701689	-2.08203150856368	0.0373395917867457	0.168130125133478
IAH1	29.4704270239675	0.299077272607068	0.253354691466025	1.18046865789803	0.237813868905109	0.496480403063065
ADAM17	236.29383134537	0.0761614041182352	0.118260866064188	0.644011892124122	0.51956772248997	0.742315817086091
AC080162.1	4.51506489437191	0.261752004270816	0.582171388471897	0.449613308819369	0.652989290023154	0.831193335390662
AC073195.1	2.69349693923475	0.622685705578676	0.64586495494397	0.964111306569801	0.334990124677402	0.595362433766065
YWHAQ	117.697006072728	0.335596231440804	0.137630906056123	2.43837842136965	0.0147533205355966	0.0947563617015668
AC082651.1	2.2296671514403	1.90882362321651	0.776527811909928	2.45815229530751	0.0139653937128147	0.0912673727623035
AC082651.4	2.58452770619344	0.412856980503675	0.756053557049219	0.546068432129337	0.585018898333043	0.788755403282976
TAF1B	70.3526755445229	-0.412210111251998	0.189719010656474	-2.17274014778831	0.0297998802750202	0.146751060832503
AC010969.2	4.09517566226632	-0.561432524582831	0.437290881764548	-1.28388802052617	0.19918113940563	0.45043634311956
GRHL1	2.58688889932479	0.238312681927699	0.641683648341216	0.371386558694068	0.710349635471336	0.860605339494082
AC104794.2	3.57179342839861	-0.485570197917376	0.505151991080309	-0.961235838898593	0.336433600177722	0.596720147960146
KLF11	6.19854971746506	-0.55397315522122	0.408363072721641	-1.35657015099118	0.174917831395663	0.416047347223363
HPCAL1	109.013743201352	0.0118523358322797	0.152804335281103	0.0775654421746335	0.938173732680336	0.973694107927053
ODC1	7.82793481826894	0.0508533487718836	0.440480590453039	0.115449692617739	0.908088693232368	0.960513215023176
NOL10	138.335418235213	-0.431272700098974	0.191183131191565	-2.25580937717167	0.0240825718282699	0.128897414059996
ATP6V1C2	2.20438185699573	-1.04115593771208	0.540786521603443	-1.92526236531383	0.0541965433826918	0.210735581622919
PDIA6	82.1072773506657	0.0103935541726572	0.321772360501685	0.0323009538682946	0.974232048526168	0.989646912662112
KCNF1	7.02743562649411	-0.225100391766604	0.509499837429045	-0.441806601749804	0.658629160923632	0.833529310540369
PQLC3	18.2687192829296	-0.103784647533859	0.320677207060455	-0.323642108789768	0.746209004108823	0.880845007991804
ROCK2	247.627245925724	0.237908675697705	0.100099746576185	2.37671606407751	0.0174675280581998	0.10439863679195
E2F6	22.5825163047797	0.275089943454852	0.212425640753737	1.29499406229289	0.195322277808893	0.445309777598066
GREB1	9.11291365798138	0.124851788781968	0.322500458252444	0.387136779459203	0.698654950377534	0.853034278851447
LPIN1	61.5015239523928	0.525733112349806	0.182165789847359	2.88601450793989	0.00390154171930216	0.0398145470946489
MIR3681HG	4.18245631030603	0.962850965224443	0.511559960032657	1.88218594192355	0.0598107737182522	0.223772574706573
LINC00276	16.1924922708174	0.920708183902999	0.510978266440457	1.80185390333091	0.0715683943543902	0.249359185400695
FAM84A	6.73553559073117	0.566847367962845	0.562775895728633	1.00723462441287	0.313822037827988	0.576299544900835
AC068286.1	3.33935270334404	-0.556766811920256	0.658182589554969	-0.845915435558262	0.397599920979199	0.649620899678334
NBAS	338.488031399063	0.0131591729418717	0.112405961491833	0.117068283276309	0.906805943156106	0.959999668820734
DDX1	60.1965993704816	0.126202398369029	0.144192135527322	0.875237736839784	0.381444564168378	0.636581115233918
FAM49A	311.560412809688	-0.405380677118139	0.343469557747233	-1.18025212999071	0.237899951114226	0.496480403063065
VSNL1	58.584115100731	0.27462260117084	0.467735437423097	0.587132338494219	0.557114830168736	0.771226436223215
SMC6	84.2166928035136	0.381077090492312	0.143855972845737	2.64901820170481	0.00807259837783095	0.0637385350749606
GEN1	17.2162021242128	-0.665173233086471	0.363645587574911	-1.82917999231723	0.067372648691705	0.240408323862314
KCNS3	3.71497188017461	0.552667969663065	0.618435469791082	0.893655032189156	0.371506492010674	0.627590768612878
RDH14	13.2690083691517	-0.0836981277373633	0.289379541140301	-0.289233051540377	0.772403040720732	0.893327322059262
LINC01376	49.2890089185701	-0.649178801163212	0.471323509108332	-1.37735289799432	0.168403167986496	0.407717006788685
LINC00954	3.48405169000064	0.714329421718258	0.643146133173125	1.1106798049052	0.266706197973249	0.528854758386196
TTC32	21.0986464294465	0.0116201496825745	0.22410138663235	0.0518521989408213	0.958646462719595	0.981549201059659
WDR35	36.4935805278136	0.0103367169863323	0.198825803255897	0.0519888103911166	0.958537609371681	0.981532988025061
LAPTM4A	73.5490221721671	-0.259618824281226	0.151714831465936	-1.71122903260461	0.0870388411800189	0.279799599237635
PUM2	540.572320814219	0.11360799446202	0.0841451135456839	1.35014369432564	0.176969894997208	0.419576572724577
RHOB	58.0353429834276	0.15713232508299	0.416761223998928	0.377032017458982	0.706149811246201	0.857839223976095
HS1BP3	38.9677345613728	-0.44065009603781	0.206279422446388	-2.13618057880851	0.0326646978227048	0.155222537780661
LDAH	83.2746435855065	-0.0849861800423331	0.186693385399832	-0.455217949261151	0.648952448598398	0.828646894953856
TDRD15	4.17095393334242	-1.83033585540602	1.17958479396933	-1.55167806906606	0.120739272755121	0.33721520385402
AC018742.1	27.0187780502665	-2.07778474830688	0.78203318363639	-2.65690100085696	0.00788625980558724	0.0627735060236403
LINC01830	2.17062444487796	0.130974516875173	0.65887859268168	0.198783991967469	0.842431718655677	0.930561054880131
KLHL29	11.2821075099343	0.45019308034193	0.432765980266075	1.04026910817976	0.298214892109295	0.561832640169899
ATAD2B	336.534222481565	-0.359332820483694	0.097749437371109	-3.67606024287868	0.000236863611229953	0.00667350444229714
UBXN2A	75.2657048841944	0.450710104804845	0.147677044196721	3.0519984148955	0.00227323301279671	0.0288108374963272
MFSD2B	2.23322703914675	0.118162154314319	0.65388472805951	0.180707927932468	0.856596835650496	0.93700220881232
WDCP	6.66543051892072	0.721560364712382	0.371833248742901	1.94054826229726	0.0523130948044944	0.205539159797443
FKBP1B	3.9835194372123	0.740081790590239	0.508249224210501	1.45613953811707	0.145354049529236	0.375057022875224
SF3B6	16.7970274236904	0.308813674593008	0.326523959965207	0.945761146060807	0.344270427097229	0.60317595800001
FAM228B	96.0916402896228	-0.802298468235611	0.185747819482311	-4.31928875650685	1.56532860265388e-05	0.00127696956131102
TP53I3	7.10560841620616	0.703325482112624	0.418948065199126	1.67878918781576	0.0931931365517377	0.292735208358326
AC008073.3	1.95259128308956	-0.675305011633968	0.621803390372022	-1.08604266572097	0.277460116396143	0.539994126394034
ITSN2	548.302416844228	0.232035707445215	0.140434962519477	1.65226453072919	0.0984806365576962	0.3010146303608
AC009228.1	2.81245096252759	-1.04343105024425	0.654005785377614	-1.59544620792886	0.110612489946508	0.320997527790302
NCOA1	778.186187087458	0.239572940489488	0.116813395959208	2.0509029681249	0.0402763970524319	0.176533228826622
PTRHD1	3.40502644220667	0.360382140101193	0.727334465276144	0.495483381176455	0.620258950128641	0.81173594262426
CENPO	6.23141263192159	-0.10753985174607	0.442964050180098	-0.242773316936999	0.808181007257672	0.913606407877765
ADCY3	29.3759532155435	-0.186720137889868	0.331541713643862	-0.563187466933469	0.573307236276226	0.781827966942377
DNAJC27	27.6430004334634	-0.108323940634109	0.242910925723787	-0.445940997965994	0.655639866441743	0.832233895779103
DNAJC27-AS1	15.2484130636816	0.499277066020209	0.324609349987106	1.5380859055355	0.124027611708044	0.342043594295189
EFR3B	27.7303166766628	0.794571942599363	0.256568163634903	3.09692337249621	0.0019554041305172	0.0261360116933038
POMC	2.52580261353514	-0.191155037466591	0.686645139312837	-0.278389850189416	0.780713110062256	0.897670457607644
DNMT3A	249.617566234155	0.106700093945684	0.199751717590998	0.534163586839127	0.593228359561407	0.795064613230119
AC012074.1	6.3851762419638	-0.731503259664761	0.352312572493236	-2.07629053510092	0.0378670881658312	0.169482267462213
DTNB	592.322745292197	-0.762524631189796	0.175554193954674	-4.34352842283374	1.40212327382102e-05	0.00119162017141061
AC104699.1	2.10053602814217	-0.93641090357759	0.805840203646989	-1.16203051093713	0.245223071655808	0.504950807379753
ASXL2	263.851094172534	-0.0973054536246287	0.0973587778942924	-0.999452291094681	0.3175756394918	0.579458816637838
KIF3C	69.596059922365	-0.443426307318051	0.239834021469732	-1.8488882628106	0.0644739488510459	0.234190235115509
RAB10	542.088480547637	-0.206109793383113	0.107220661977949	-1.92229547533945	0.0545685890124173	0.21150956094108
HADHA	92.1436731481798	-0.0671447694583426	0.116255955326173	-0.577559827106993	0.563561335906878	0.775624861811739
HADHB	111.332538589918	-0.00505827323404227	0.139298592653499	-0.036312450382213	0.971033222518384	0.988384368469817
ADGRF3	7.84405349375592	1.6591535367557	0.485379439646557	3.41826085168309	0.000630226746684931	0.0124929432699901
SELENOI	78.6354667008275	-0.223769250495006	0.131081725629005	-1.70709722824622	0.0878039822270022	0.281277992144374
CENPA	10.4179747748832	0.418888726512768	0.390184631825065	1.07356541582236	0.283017504979668	0.545456350332986
DPYSL5	60.9991987414198	1.79650690259994	0.381070248428434	4.71437198261707	2.42457379718746e-06	0.000405434641224312
AC013472.2	1.99533696848051	-0.344796206717154	0.700601198984589	-0.492143329495984	0.622618023165728	0.812943780863479
MAPRE3	32.7696007315374	0.0220018320104827	0.202916250087506	0.108428142157144	0.913656078515556	0.96304487637158
TMEM214	23.8296209131178	-0.0257239252045043	0.230424069745391	-0.111637318240791	0.911110981281952	0.961762366696885
AGBL5	9.40098348398275	0.659626265820752	0.38073088958767	1.73252626424697	0.0831799049554965	0.273001765732376
OST4	19.2787200708678	0.234402391477739	0.60526176666978	0.387274406522401	0.698553070734386	0.852992896530359
EMILIN1	9.86985806545216	0.0554178910524555	0.448283096350626	0.123622531171932	0.901614152033553	0.957784237858748
KHK	2.76291056682628	0.73738874485659	0.564754523060384	1.30568010480148	0.191661366453691	0.439844023659109
CGREF1	3.60703108186291	0.101668877588167	0.582553654180872	0.174522770320827	0.861454637231176	0.938997741544382
ABHD1	3.14716753142874	-0.522814775944853	0.547052868292148	-0.955693327368954	0.339227194648465	0.599011000823124
PREB	14.374113132848	-0.44387047250823	0.326680768936663	-1.35872850413882	0.174232636209529	0.415013696591878
SLC5A6	18.9358844003793	-0.364390125628025	0.438485803461941	-0.83101920917641	0.405962777804008	0.656353278387841
ATRAID	14.8381113132686	-0.0048734377692561	0.328845510080664	-0.014819839772362	0.988175911469776	0.995868222669457
CAD	22.5524526153729	-0.0100967705519924	0.218343760649789	-0.0462425421360543	0.963116935002151	0.983906794496459
SLC30A3	3.00588573177305	0.276439198115444	0.645726898280869	0.428105440320689	0.66857435612663	0.839707690275394
UCN	8.24515376709263	0.422575024619052	0.43418482414994	0.973260697092263	0.330423750858991	0.591823468694956
MPV17	36.2308464550239	0.0824056345371444	0.178107486552723	0.462673614299481	0.643598333968385	0.825778983596378
GTF3C2	64.2646583298546	-0.364117290728223	0.133767297313914	-2.72202023992263	0.00648841684328109	0.0556023921696761
AC074117.1	48.0821751365674	0.0700186352216608	0.417515433848145	0.167703106388942	0.866816852259255	0.94111951111413
EIF2B4	27.6104043946887	-0.764219498403412	0.213476037425009	-3.57988422317363	0.000343746474498012	0.00860189859905967
SNX17	25.0207449521457	-0.424393169886181	0.239219249941794	-1.77407616648511	0.0760505524801444	0.258872643329305
ZNF513	9.31716724535649	-0.494562160791079	0.413860489473375	-1.19499728379579	0.232088091350838	0.488897804605252
PPM1G	55.1195650968104	-0.442867036551176	0.166450743820729	-2.66064918897661	0.00779901678789312	0.0622054979543512
NRBP1	50.4539977184486	-0.237718052539212	0.138391547965575	-1.71772088710465	0.0858475376676	0.277794190779375
KRTCAP3	3.87149541317549	0.312369697542775	0.503809422327797	0.620015592601474	0.535247521318963	0.754830070351239
IFT172	49.5571849512897	0.772970682403428	0.179235104150416	4.31260765611373	1.61340277813278e-05	0.00128948747548214
FNDC4	2.72341766727313	-0.471653256741993	0.620860408384154	-0.75967681361663	0.447447791582563	0.688039456180425
ZNF512	83.101569810846	-0.0173423723186941	0.138289678895726	-0.125406121824686	0.900202041862004	0.957049403775534
CCDC121	2.05861351209562	1.63143243800353	0.756879679629518	2.15547131454513	0.03112497100965	0.150802138265292
GPN1	13.314615277517	0.313783490920908	0.320964212223235	0.977627657449446	0.328258513188446	0.589772983328807
SUPT7L	31.2343324881237	0.422093723526123	0.170124748252349	2.48108360401523	0.0130983647329532	0.0874247479939119
SLC4A1AP	33.239101656829	0.0689751373196487	0.17755552045275	0.388470812643666	0.697667649538628	0.852905576110246
MRPL33	35.9050923405191	-0.213892224417111	0.212967475468792	-1.00434220740178	0.315213696007726	0.577320536415414
RBKS	31.7628984429361	-0.617193719280977	0.35436314734592	-1.74169837891887	0.0815612363256808	0.269775499797675
BABAM2	570.755801220756	-0.377705374310186	0.125162961600658	-3.01770882919248	0.00254693490495803	0.0308934802954894
FOSL2	30.4188193466542	-1.94535449538541	0.715766582007304	-2.71786158265427	0.00657053190919439	0.0560915696600361
PLB1	113.15701417344	0.192758657121518	0.39608278110095	0.486662552170855	0.626497487224143	0.814920130977847
AC092164.1	4.63436599007016	-0.660785936955535	0.503059917781296	-1.31353326631523	0.189003318927055	0.43610796744621
PPP1CB	147.232058524555	-0.17249052096414	0.235157766849002	-0.733509776331985	0.463247567314661	0.699364628067152
SPDYA	13.9752671036819	0.691801186799006	0.318202625167333	2.17409013025964	0.0296983670451032	0.146527533783163
TRMT61B	36.1108089163128	-0.0754495410348489	0.183430588764233	-0.411324749831261	0.680834423802198	0.843845103186213
WDR43	115.395323529958	-0.673223069315592	0.214927937893082	-3.13231995763387	0.00173430760451943	0.024257079129283
TOGARAM2	2.34030565638774	0.77677090675741	0.637127439819765	1.21917666421203	0.222777146998913	0.478872874199283
CLIP4	75.4507540145929	0.496989520939979	0.264547748297505	1.87863825769961	0.0602939035802921	0.224935460725238
ALK	10.7076697501196	0.404146900991612	0.323942186754669	1.24758959319394	0.212181391512387	0.466435798209591
AC016907.2	2.58189425225996	-0.234879578016016	0.589999355334173	-0.398101414675244	0.690555431631543	0.849632131608257
YPEL5	59.7714503701264	0.365440297993041	0.215431986949429	1.69631401152525	0.0898264283726305	0.285711878265433
LBH	4.51388426296932	-0.309442643902192	0.502189871107953	-0.6161865495604	0.537771404640624	0.756346655925245
LCLAT1	69.3067832534286	-0.392194638361363	0.308853764846204	-1.26983926699634	0.204141890323514	0.456545058529462
CAPN13	3.17070322566732	0.448442659174903	0.611979018714481	0.73277456491384	0.463695936970735	0.699787750736663
GALNT14	7.16227230699828	0.676355188860799	0.483068735015148	1.40012205269213	0.161476772309578	0.398540040685291
EHD3	10.1234677643283	0.655713941715078	0.374244572030071	1.75210007230884	0.0797566018530366	0.266174550883129
AL121652.1	3.49498337573927	-0.0240118646223633	0.580206408811372	-0.0413850385961002	0.966988940049717	0.98625442710325
MEMO1	51.3811508191536	0.10891090566621	0.205494168419488	0.529995116181999	0.596115316918251	0.796833149188612
DPY30	36.6143755543696	0.514041106665455	0.170377814499681	3.01706597290821	0.00255234256575347	0.0309222322448013
SPAST	118.287562954435	0.129873059779826	0.153818882302424	0.844324557790516	0.398488066772271	0.650376699936198
SLC30A6	69.4081100184792	0.156627315957996	0.157583535766302	0.993931981512813	0.320255983035007	0.58158471012017
NLRC4	53.5598812622372	-0.238265438091559	0.240990769275442	-0.988691138701798	0.322814279644609	0.583978449247561
YIPF4	137.586902890969	0.0421759436191226	0.143728170091743	0.293442430890209	0.769183996962405	0.891665683722043
AL133245.1	2.16671488109986	-0.665596309963781	0.588525190124353	-1.13095636539048	0.258073457474459	0.519472430806316
BIRC6	726.001664974287	-0.245109231058153	0.105436259904294	-2.32471477346259	0.0200872167893238	0.114549053878688
TTC27	153.089033599139	0.214961524904237	0.148215182367566	1.45033404453225	0.14696538974046	0.376965287097481
LINC00486	627.929799391437	0.710494847979392	0.864458727583291	0.821895627065592	0.411136301996579	0.660045642466282
LTBP1	33.193855902507	0.00116559632846071	0.399331567479036	0.00291886848770577	0.997671083205628	0.999060981102491
RASGRP3	151.01044411015	0.929470870566559	0.30055223531964	3.09254352934045	0.00198449126989178	0.0263896907834081
AC020594.1	7.31259350376749	0.0664049205171406	0.359050686575991	0.184945811273602	0.853271538547087	0.935551201373916
FAM98A	23.9077273885275	0.416742748356166	0.245561641435022	1.69710035297366	0.0896776895089741	0.28535466304247
LINC01317	5.85239866345368	-0.889100303820164	0.460601501159205	-1.93030266202465	0.0535693474129695	0.209163466406821
AC068599.1	6.76863210326733	-0.0190444306686949	0.537515793501649	-0.0354304578561867	0.971736498095405	0.988586325669861
AC012593.1	64.6217490822641	0.406454248849585	0.528516521012732	0.769047385823903	0.441865180633804	0.683703877383301
CRIM1	49.0195407029268	0.632741438229885	0.331252152039346	1.91015042267477	0.0561138483806676	0.215148959092567
FEZ2	322.857867753728	-0.0421463964574026	0.164856090630713	-0.255655683063678	0.798216717894765	0.907736107863629
STRN	169.299770581327	0.12534567958387	0.109551245851591	1.14417393074357	0.252551512170591	0.513061786817833
HEATR5B	298.81196506834	-0.269113163496784	0.22957538033851	-1.17222135535603	0.241108196668632	0.499994691661918
GPATCH11	43.2968882394793	0.0852988657602217	0.191115635213189	0.446320708743012	0.65536559943112	0.831970492540417
EIF2AK2	152.720830214504	-0.278303744162969	0.173064567040391	-1.60809199088116	0.107815033054176	0.316824959897501
CEBPZOS	63.7918429171379	0.146629263026675	0.176545929454044	0.830544569790511	0.406230959494023	0.656583572067053
CEBPZ	58.6157050605177	0.0357446212067324	0.204695552239154	0.174623340935961	0.861375606965416	0.938997741544382
NDUFAF7	41.3635517222868	0.035848331101913	0.16174914808623	0.221629180283546	0.824602564769716	0.922210264661784
PRKD3	318.610905061273	-0.819086276102926	0.217858855199477	-3.75971073268034	0.000170109934942378	0.00552857288562729
QPCT	5.37308897733972	-0.190810586105769	0.555939800338475	-0.343221668946164	0.731431704239893	0.872960100577092
CDC42EP3	39.3584926475183	0.919673892051024	0.339742831645094	2.70697070368727	0.00679002490541603	0.0570325684414703
RMDN2	55.5244370945088	0.204269591719894	0.201961574166218	1.0114280033873	0.311811623855691	0.574853370330634
RMDN2-AS1	4.00080108829097	0.344320092367922	0.584244969350604	0.589341989115692	0.55563188298645	0.770186806573687
CYP1B1	4.36607669844209	0.641448826904076	0.735646635732952	0.87195236917651	0.383234362500786	0.637720094368458
CYP1B1-AS1	24.2308899058875	0.897261448304441	0.394559550232506	2.27408371632546	0.0229609535577982	0.125222439356164
ATL2	119.285569457245	-0.131665701294443	0.139101472595736	-0.946544266120724	0.343871055545662	0.602745897406601
AC011247.1	1.96008119717086	0.254010034606077	0.643962982259341	0.39444819283693	0.693250169118623	0.850545418173812
HNRNPLL	94.1997888034964	0.153633809202824	0.130715945703064	1.17532569095908	0.239864439997479	0.498669734911812
GALM	64.7800992636428	0.243443367545846	0.240950183157058	1.01034730231835	0.312328925922567	0.575130201548962
SRSF7	120.96782422238	0.299296112531241	0.250462139795994	1.19497546725035	0.232096615311296	0.488897804605252
GEMIN6	7.13281071271282	0.200149358862027	0.380293967698192	0.526301692539254	0.598678607235385	0.797745864438781
DHX57	58.757784463826	-0.520039220838012	0.219703526094747	-2.36700443584936	0.0179327178774361	0.10620505775291
MORN2	1.9798183148225	-0.171774017971125	0.607969965426062	-0.282537012911068	0.777531769915607	0.896355998188789
ARHGEF33	3.30098460483419	0.808160564585198	0.496137402868859	1.62890473468055	0.103333187643713	0.310217398320959
SOS1	437.782402569326	0.545001990966175	0.224150832890551	2.43140738732963	0.0150402928506015	0.0957748729693791
CDKL4	2.26070278974522	0.139975120880803	0.683980122069372	0.204647936927334	0.837847199686453	0.928143439861982
MAP4K3	367.47674738696	0.316320943645857	0.119158362940813	2.65462646380076	0.00793962726949191	0.0630701121585145
AC007388.1	89.1055187056379	0.37500264470255	0.230859008260923	1.62437951859653	0.104294835525137	0.312080227608126
TMEM178A	23.8531134446812	0.31955825982473	0.332182001092177	0.961997515741546	0.336050851835382	0.596243809491591
THUMPD2	103.593119539723	-0.268625156904639	0.125749346347049	-2.13619525435364	0.0326635021107905	0.155222537780661
SLC8A1-AS1	37.7560351560999	0.164608346491466	0.47778511175573	0.344523808803032	0.730452393900376	0.87227753853098
SLC8A1	2967.38685213937	-0.0716804365920709	0.15045294121072	-0.476430942560819	0.6337673947514	0.81974785226494
C2orf91	4.11320592700193	0.577096639783101	1.22330985631873	0.471750175805614	0.637105118103885	0.821749170598038
PKDCC	40.3219770297935	2.79022065715109	0.735856119818824	3.79180193247299	0.00014955817529806	0.00509310612183501
AC083949.1	17.3286005849146	-1.6020104104433	0.517790856126907	-3.09393337384594	0.00197521838599584	0.0262886967006158
EML4	503.779059342223	-0.920814050685251	0.263026875324639	-3.50083636719154	0.000463800526384266	0.0103349007764005
COX7A2L	44.2520086514392	-0.543292413480377	0.199969914928568	-2.71687075365536	0.00659023373728575	0.0561067950943459
KCNG3	3.11226336298954	0.200689729522089	0.594500714838473	0.337576935591434	0.735682025590151	0.875184434331598
MTA3	136.084711215189	0.0856196126932946	0.116785959017049	0.733132761968377	0.463477459833246	0.699592831787223
OXER1	2.15911399299775	0.340773199563397	0.614715843901167	0.554358900855313	0.579333247405409	0.784988783029646
HAAO	26.9094117042957	0.239451706363029	0.302374935682992	0.791903289940897	0.428417068518397	0.673810580154688
ZFP36L2	460.600436396777	0.354837309195182	0.413526568758716	0.858076205986711	0.390850385050685	0.644508677165554
THADA	360.552828174169	0.131581204468754	0.120361868499774	1.0932133748738	0.274300125986791	0.535974987349768
PLEKHH2	25.3934387851059	0.99373846901895	0.426416980115705	2.33043831591628	0.0197829966462272	0.113226394761837
DYNC2LI1	33.1332022210098	-0.216098955732773	0.262723534966699	-0.822533678835296	0.410773226933624	0.659840299417065
LRPPRC	171.769603639195	0.0527674551384864	0.131817956310574	0.400305516906678	0.688931505023936	0.848657167397224
PPM1B	264.360789509361	0.196278964876355	0.132837946088965	1.47758205132818	0.139519681433502	0.367756319982469
SLC3A1	2.65356816532684	0.263920533212892	0.570648653085173	0.462492168843339	0.643728416911622	0.825813254518103
PREPL	109.146080037693	0.0101652232348761	0.185577549661798	0.0547761475103074	0.956316803395054	0.980844884825276
CAMKMT	463.782539704968	0.137990555839645	0.153312244565252	0.900062198103909	0.36808715162392	0.624711292544822
SRBD1	211.74794747516	-0.092720286327506	0.145070511674443	-0.639139445069181	0.522732221278198	0.744690659334747
PRKCE	420.760627596969	-0.0890527690848083	0.229939534701845	-0.387287767631087	0.698543180345388	0.852992896530359
EPAS1	8.34044273351757	0.211305742341932	0.35902695850548	0.588551186299584	0.556162387380639	0.77039454014265
ATP6V1E2	11.3448952790751	0.00229483607613102	0.364705941863496	0.00629229144007186	0.99497951093723	0.998312730627351
RHOQ	261.878279565401	0.304225020662212	0.177268411340762	1.71618292487206	0.0861285674101701	0.278128162030592
AC018682.1	24.2600642543415	0.342666488801625	0.476316807102349	0.719408770994709	0.471889094216452	0.706570699761109
PIGF	91.6343045235656	-0.0637919568850071	0.135832920829919	-0.469635464622624	0.638615482409118	0.822487176842788
CRIPT	16.0122698088227	0.55045670477965	0.254360342336472	2.16408226110774	0.030458036662119	0.149101607597529
SOCS5	89.6447804729605	0.210477841260326	0.172514550202269	1.22005848789882	0.2224427037246	0.478728861764938
LINC01119	2.27136283871669	-1.37429413440998	0.694701769137062	-1.97825051765319	0.0479004522848607	0.195610162941174
AC016722.2	2.07182499745803	0.0850901546716542	0.74347796550032	0.11444879151784	0.908882038019277	0.960639439010321
MCFD2	43.8048096795603	-0.0651060878461759	0.191301439127889	-0.340332451982502	0.733606181029763	0.874278527294319
TTC7A	488.501060592421	-0.1265754789981	0.312976966246542	-0.404424263280744	0.685900761001056	0.847168289922064
STPG4	6.74413937805799	0.109086071344976	0.635461668242526	0.171664282515531	0.863701467330796	0.940032202163337
AC073283.3	7.81627803428739	1.93523860143257	0.525807045136141	3.68051097704767	0.000232767038034556	0.00659366302135862
CALM2	1.99088012648004	-0.68322275679819	0.770179064509246	-0.887095986221771	0.375027224856456	0.631088352924737
AC106869.1	51.1534008044104	2.29333934935507	0.409547722274209	5.59968771556148	2.14738290236904e-08	1.7704606929269e-05
EPCAM	2.20367012749397	0.248040070911239	0.637136869261233	0.38930421841518	0.697051116126784	0.852804259147616
MSH2	54.1218257957411	-0.118199832903023	0.195581812453573	-0.604349818729089	0.545611091048035	0.763235903795894
KCNK12	5.18442712414028	0.642281740657445	0.570650946777615	1.12552470872837	0.260366752845585	0.522111638519208
MSH6	37.2999900945362	-0.138479892023806	0.193682768638018	-0.714983026097778	0.474619531777573	0.708334240573606
FBXO11	671.163739657493	0.131522652561515	0.143155879782717	0.918737342546749	0.358232972637288	0.615995556132065
AC079807.1	2.44149076188605	0.144912013950807	0.59133838142043	0.245057683559656	0.806411767650271	0.913031549399402
AC092650.1	3.75678724553194	-2.14442776955528	0.668567724807017	-3.20749520203698	0.00133896293993477	0.0203639363631826
FOXN2	235.40804132532	0.601833995764338	0.191806636859626	3.13771205010383	0.00170272060993789	0.0239220792418628
PPP1R21	268.996475045631	0.407179056108682	0.10752315283832	3.78689654609502	0.000152540572340891	0.00514988807267252
AC009975.1	3.54922017406811	-0.997060472460826	0.719380677582661	-1.38599840603344	0.165747390211864	0.404176971928526
NRXN1	324.367278150597	0.57570410984611	0.350562777534262	1.6422282875992	0.100542702420152	0.304996404611091
AC007402.1	10.6321581108073	-0.4367711825584	0.3972655573793	-1.09944387185165	0.271574503465739	0.533243243518525
ASB3	15.021334607311	0.235985601255335	0.275441327775583	0.85675451523965	0.391580568017875	0.645288196717864
GPR75-ASB3	106.916827099877	0.94160142699845	0.250675683343336	3.75625355614886	0.000172475951555253	0.00555398831697507
CHAC2	3.104408477422	1.65954449373717	0.637445414870039	2.60342996439234	0.00922961227226737	0.0700154364382898
ERLEC1	41.4608742569598	0.170044764994546	0.175366172643728	0.969655449685878	0.332218263758189	0.5932739514104
PSME4	312.798613909566	0.0621473512672708	0.109295260549202	0.568618904012709	0.56961479305488	0.779711266445709
ACYP2	356.40934801869	0.175234936304137	0.153063734156496	1.14484947900836	0.252271514933033	0.512677603964204
SPTBN1	129.559787353672	0.674613178542438	0.202415766537606	3.33280944504442	0.00085973804192433	0.0154270291257098
EML6	46.6959372558287	0.647636187707361	0.310675950413883	2.08460354541309	0.0371053024059635	0.167605121738587
RTN4	1047.88676066804	0.425863600045618	0.141478304581943	3.01009827127919	0.00261163176130375	0.0312943457489361
CLHC1	39.4342415100283	-0.396984469911839	0.328142226587622	-1.20979391783896	0.226357980658226	0.482477948955868
RPS27A	116.13055814241	-0.595029439079052	0.44189468310647	-1.34654129553237	0.178128011872793	0.420934576253931
MTIF2	43.9964386023043	-0.12763729643068	0.193780610665524	-0.658669079389934	0.51010829281806	0.734655365173753
AC012358.3	23.5109112852129	0.208718822255709	0.294395310548182	0.708974683961717	0.478340187120606	0.711199604332222
CCDC88A	790.836434630064	0.149232257178381	0.176858935080286	0.84379258028799	0.398785322382731	0.650531845750985
CFAP36	19.6641342560646	-0.156906007114733	0.327900807523547	-0.478516684053804	0.632282502353392	0.818841385529587
PPP4R3B	173.096384774514	-0.20286084895666	0.108564111364734	-1.86858112139033	0.0616811143017454	0.228100721325978
AC015982.1	2.64369372903932	1.25979632571453	0.645583040938046	1.95140864277354	0.0510084541755026	0.202317799746523
PNPT1	83.6501300116519	0.225559212435857	0.196703962745254	1.14669378942799	0.251508198167495	0.511602149242827
EFEMP1	7.35026958576143	0.322685801075296	0.517982602319898	0.622966485032658	0.533306546147168	0.75312396599734
CCDC85A	19.6771872454488	0.762535978064161	0.486075018201739	1.56876191844873	0.11670342487453	0.331387021743692
VRK2	269.446803920653	-0.114370842775423	0.205005384999353	-0.557891895258184	0.576918206214899	0.783954172480603
FANCL	105.547498009882	-0.111144416979784	0.215321386022057	-0.516179182352089	0.605729268553605	0.802874791359933
LINC01122	49.1122010570231	0.995547058478611	0.420220118261648	2.36910851055146	0.0178310211783464	0.105684050987059
BCL11A	17.2648241758103	0.819755002906975	0.449939254431303	1.82192372599963	0.0684665597322057	0.242763390268221
PAPOLG	114.967479699898	-0.811538258953031	0.254240067534189	-3.19201558913957	0.00141283707195505	0.0210231846988734
LINC01185	2.05405299405434	0.105876906534563	0.684374114321564	0.154706182362729	0.877052955858932	0.945938228362737
REL	356.761240896783	-0.53090108055706	0.177605915242111	-2.98920832582259	0.00279701353735845	0.0323426828315117
PUS10	53.7328853336566	0.451126524412918	0.235069973922896	1.91911589934021	0.054969667743433	0.212407460582358
PEX13	58.2418647657053	0.233620110230583	0.165081755757478	1.41517825006535	0.157016239890813	0.392165082571683
KIAA1841	48.2857221799924	0.174346405594537	0.166931425235277	1.04441931978241	0.296291428929476	0.559522727837983
C2orf74	22.6820351313857	0.0511874863335036	0.323381236904481	0.158288362130989	0.87422957820847	0.944965602951394
USP34	748.489714780596	-0.00783534659856697	0.0796852596314134	-0.09832868255446	0.921671303150453	0.966597697366985
AC016727.1	11.0958914649871	0.908536225663047	0.317325662087223	2.86310353750501	0.00419513453802262	0.0416456163105985
XPO1	362.328224654855	0.685585384627011	0.272928111238377	2.51196324745096	0.0120061591766571	0.0826709817592673
FAM161A	12.3566143628642	0.523656063711822	0.324760000511124	1.61244014930307	0.106866194011289	0.315562474870282
CCT4	124.339482970657	1.09821914342454	0.39663692753244	2.76882727550555	0.00562584513734988	0.0507362487487541
COMMD1	287.441911835604	-0.28043267383152	0.141192629369801	-1.98617077310057	0.0470143649481778	0.193765037406376
AC018462.1	6.564701560601	-0.10337911081694	0.454953065226586	-0.227230276524134	0.820244686121629	0.920466001791027
B3GNT2	26.323645206852	0.565440177068289	0.264730774493104	2.13590648140917	0.032687037206104	0.155228486664183
EHBP1	280.562490505168	0.0454709961521716	0.116729376702036	0.389542011076109	0.696875239531558	0.852804259147616
WDPCP	285.765192085871	0.111317117332537	0.151108462656086	0.736670305394397	0.461322869048967	0.697942893170775
MDH1	53.7311485560183	0.227096955419342	0.277094060012856	0.819566306866362	0.412463387754292	0.661477851985957
UGP2	163.431651870801	0.150016312021346	0.158130084041837	0.948689257520763	0.342778679254195	0.601773844056591
VPS54	258.764812875489	0.0393308631597777	0.0870876957074765	0.451623651771522	0.651540128200084	0.830259180692615
PELI1	822.519324056146	-0.720269036070517	0.186302415279591	-3.86612827852812	0.0001105767922745	0.00431784040231947
AC012368.1	99.7897221605461	-0.117284020387147	0.295693727170418	-0.39664020440837	0.691632800498668	0.850153637285323
AC008074.1	7.00450312975238	-0.0402781410236664	0.467218577019973	-0.0862083465956547	0.931300795787725	0.97142275709247
LGALSL	4.24560343143982	-0.265968770402141	0.508684424576111	-0.522856131527467	0.601074374428379	0.799537143141535
AFTPH	301.574141897066	-0.0118465739286752	0.0935795372819653	-0.126593636523124	0.899262033737592	0.956463916373525
SERTAD2	170.766433123475	0.499247217521858	0.206419361629807	2.41860653758444	0.0155800824430165	0.0977755539980885
LINC01800	6.86919250003823	-0.573759701601989	0.477050447175798	-1.20272332831616	0.229083403323273	0.485666736102189
SLC1A4	67.6819714033909	0.255124555054982	0.263767062174211	0.967234320130839	0.333426908971839	0.594104746953746
LINC02576	6.09266446873983	1.57167915288764	0.519743886225397	3.02394928452521	0.00249498259585172	0.0304414243173525
CEP68	49.8880292820641	-0.482588685810882	0.179667991089714	-2.68600256998427	0.00723125326036271	0.0592765998553542
RAB1A	484.464187680108	-0.34364462639986	0.175149736472846	-1.96200481553757	0.0497619236100906	0.200274184948607
ACTR2	367.863649351199	-0.357187255576781	0.130418704788316	-2.7387732162847	0.00616688962492926	0.0538785978664343
SPRED2	192.751944976834	-0.0598870445078659	0.163333084703175	-0.36665593267095	0.713875681180514	0.863141598154735
MEIS1	61.3786473342471	0.919556563104895	0.378175447960431	2.43156071623431	0.0150339283445637	0.0957748729693791
ETAA1	19.739840597999	0.0155499543983267	0.232359392123436	0.0669219963790669	0.946643801712612	0.976889008816079
C1D	44.6296807767117	0.398221980394306	0.149406249992276	2.66536360035067	0.00769051223809525	0.0615901895685875
WDR92	9.72962435372537	0.653531681614473	0.312072129058448	2.09416868973927	0.0362449558554258	0.165485145244783
AC017083.3	7.07481810189759	-0.051832133870919	0.387058033767934	-0.133913081111748	0.89347130622549	0.953962166977199
PNO1	18.785853845783	-0.253245394879737	0.311882377083501	-0.81199007538645	0.416797326322236	0.665033552786208
AC017083.1	6.97790051310199	0.664968155096927	0.362181748101831	1.83600680758205	0.0663566498380159	0.237906611424814
CNRIP1	36.5245658052493	0.620505913931537	0.289108557256626	2.14627308101693	0.0318511979544595	0.15290395764224
PLEK	113.964338479695	0.0569420313638256	0.298508349252967	0.190755238526246	0.848717359117397	0.933452041744999
FBXO48	4.05889723490228	0.933979350444965	0.524302360478382	1.7813754444912	0.0748511369698117	0.256296735645488
APLF	62.3706169098721	0.470536378565768	0.173649109436924	2.70969646830631	0.00673448068521454	0.0567494831803991
ARHGAP25	555.995016142362	-0.771959546151884	0.223067034952925	-3.46066170787985	0.00053884949223147	0.011299969606166
ANTXR1	36.0429120224298	-0.466514873640616	0.25553412470907	-1.82564608218864	0.0679035896802499	0.241752211895708
GFPT1	100.557785128444	0.223320449715917	0.129548225193665	1.72384028713685	0.0847366794890101	0.275852054072183
NFU1	36.9676894343334	-0.114979790703772	0.186694739515376	-0.615870543552743	0.537979964122362	0.756479550630122
AAK1	613.469599951973	-0.137868110972544	0.148529551899099	-0.928220069405468	0.353293425996295	0.611795223245783
ANXA4	180.599529814763	-0.074786033554489	0.206779400199201	-0.361670618458337	0.717598185837227	0.865036448615478
GMCL1	51.6219997292918	0.391263203871535	0.165079334480901	2.37015253969783	0.0177807477270673	0.105545817788749
SNRNP27	5.81937781442917	-0.163810796859419	0.455892221166346	-0.359319131263806	0.719356364014222	0.8661214805192
MXD1	60.9762925555606	0.254431410265468	0.306515872513702	0.830075807099009	0.406495924507358	0.656673059441864
PCBP1	91.8048036367198	0.706708409587916	0.280313121957415	2.52113923405726	0.0116975556146126	0.0812060500628063
AC016700.3	2.00023825527172	2.17108049549528	1.18112521862927	1.83814591480392	0.0660409069753344	0.236951627981817
C2orf42	23.5500469241197	-0.105591807715188	0.259529064634545	-0.406859277452709	0.684111346638353	0.845617403679864
PCYOX1	23.5254046316397	0.714687573260559	0.302689926669876	2.36112110212383	0.0182197797332291	0.107459657199185
SNRPG	28.748878405637	0.0311119609866281	0.192673659685661	0.161474905482078	0.871719374504127	0.943999284884519
FAM136A	14.8604154148017	-0.205039716484969	0.272625485937719	-0.752092988590985	0.451995140108121	0.690780865345729
TGFA	74.0154277303158	0.521190631524091	0.393736996670228	1.32370246111419	0.185601880775178	0.432592391361876
ADD2	20.5581907207293	0.155762862572829	0.301827022096597	0.516066657951449	0.605807854061564	0.802874791359933
AC007040.2	5.75993174370703	0.215721339145226	0.471565898806438	0.457457461812293	0.647342270710551	0.82788000053896
AC007881.2	24.2297421828141	0.473329147741797	0.475600305949704	0.995224649396783	0.319627015826471	0.581190621349003
NAGK	118.719306960048	-0.0801346484174771	0.194824465181859	-0.411317173860456	0.680839978242614	0.843845103186213
MCEE	36.4191517103856	0.234924256629355	0.182491745562725	1.28731442567417	0.197984717491867	0.448879570155824
MPHOSPH10	41.7335997017187	-0.342566148298471	0.222036153751779	-1.54283949937916	0.122869723075946	0.340303078498002
PAIP2B	15.132183656002	1.48412690293328	0.407137303410958	3.64527369636582	0.00026710737593171	0.00718941072847121
ZNF638	784.391624517442	0.415543884086721	0.133467037015648	3.11345702563249	0.00184909436380099	0.0254534826089126
DYSF	80.797267556863	0.917549853891456	0.40049898992365	2.29101664917151	0.0219624507467898	0.12174161038516
EXOC6B	657.110880999029	0.348221742757211	0.123211635712583	2.82620826144628	0.00471026286632054	0.0449642095069538
SPR	7.50059758919805	1.16940478386176	0.748069802105621	1.56322950153875	0.117998623409154	0.332933796056267
SFXN5	111.563725898444	0.412666416475633	0.198194441141137	2.08212911572917	0.0373306777219522	0.168130125133478
RAB11FIP5	5.91675931248706	-0.0895292046536465	0.468637432243049	-0.191041514172547	0.848493068481186	0.933378205037386
SMYD5	12.2597297395453	-0.357007440913581	0.372652133106008	-0.958017972251949	0.338053696040674	0.597800586347281
PRADC1	6.03739759405386	0.220610228709502	0.507907008277608	0.434351613807468	0.664033128685934	0.83638168053913
CCT7	32.9533189497283	0.608346631168531	0.27313550912542	2.22727038720252	0.0259292083984175	0.134302948802582
FBXO41	20.6125143384861	-0.232604424397671	0.234389215911449	-0.99238535140434	0.321009581960271	0.58208808448777
ALMS1	125.806249683244	-0.230585415789567	0.131004608665435	-1.76013209106593	0.0783854127783269	0.263782490047796
TPRKB	18.055846419196	0.405338737725955	0.251418317584295	1.61220845649026	0.106916585698928	0.315595372430806
DUSP11	23.6125193419896	-0.0142518684223078	0.235868234594159	-0.0604230088330035	0.951818733735826	0.979766006104999
STAMBP	74.0132608160115	0.116184211259267	0.158351141975337	0.733712493701893	0.463123982368804	0.699328820494246
DGUOK	57.2493199005375	-0.363829872883927	0.153038381618169	-2.37737663608913	0.0174362742822075	0.104331259217258
DGUOK-AS1	4.88282586650961	-0.429515996952697	0.429185666245111	-1.00076966854573	0.316938176692559	0.579124756548342
TET3	273.585486433357	-0.107756066241627	0.169460921302496	-0.635875607269226	0.524857502648472	0.746426943167346
BOLA3	7.28534754055673	-0.497580205535673	0.586235726170767	-0.848771549263668	0.396008424252594	0.648491738021835
MOB1A	143.322391858355	-0.136464773833464	0.148968710575046	-0.916063335090207	0.35963367693028	0.617201666505502
MTHFD2	92.9192159511377	-1.16837113876614	0.357256798193085	-3.27039581800952	0.00107397093714998	0.0178304486417662
AC006030.1	37.3494475786724	-0.140474770461812	0.284671254089399	-0.493463138423161	0.621685379381656	0.812532854102176
DCTN1	9.29952610390029	-0.233387572607822	0.306291770796508	-0.761977940187228	0.446073170355373	0.686933059734246
WDR54	3.62540500921346	-0.049106832554776	0.594788429074842	-0.0825618491455167	0.934199937636742	0.97244609895262
RTKN	27.9739048100128	0.537563446596926	0.313741255634269	1.7133973838097	0.0866394572803975	0.278968094371944
MOGS	27.3864242391775	-0.201641431625393	0.285020834629356	-0.707462076895571	0.479279371613143	0.711920287911994
CCDC142	25.8398908510603	-0.146659470856041	0.211812519205907	-0.692402278231114	0.488684735509489	0.719680960962315
TTC31	21.5981880161785	-0.133189920931151	0.193717938320785	-0.687545624766029	0.491738960023572	0.721871503024015
PCGF1	3.80178333218592	0.131914370262023	0.54196432614835	0.243400467332446	0.807695181813804	0.913590237587236
AUP1	53.34377568495	0.409670234860846	0.264870626833294	1.54668050496474	0.121940306315675	0.338778334846383
HTRA2	12.4602524961264	0.411911740970698	0.29974309258252	1.37421595747798	0.16937464816309	0.40895603076763
LOXL3	96.1335342227337	-0.331283314878209	0.230464589340646	-1.43745863876964	0.150587717256517	0.383071872494859
DOK1	30.8617434480636	0.00188351382595856	0.239569555560602	0.00786207505186151	0.993727036324619	0.997821135772857
M1AP	10.2908643144362	-0.418681236015105	0.480973550075022	-0.870487027716595	0.38403430537433	0.638088395597038
SEMA4F	8.07616549068614	0.527024424725576	0.423483486427475	1.24449817198677	0.21331627173146	0.467531153194109
AC019069.1	2.00505494112379	-0.634052255337671	0.611080188016771	-1.03759255785309	0.299459784143934	0.563164355844076
HK2	128.254658419978	-0.119246319812666	0.345803484741263	-0.344838398322934	0.73021586396188	0.87212805039363
POLE4	14.1112763823497	0.249873249725169	0.405107529897432	0.616807221007306	0.537361888505905	0.755974313735518
TACR1	2.8247762055611	-0.473701226011659	0.783898453589952	-0.604289017081601	0.545651506999822	0.763235903795894
AC007681.1	9.35221166327047	-0.156926469708277	0.472302623184643	-0.332258306443765	0.739694219837887	0.87726217203021
MRPL19	53.3868665596389	0.0542064795000201	0.223492078982935	0.242543179815151	0.808359302786122	0.913632646330779
GCFC2	78.0325090287934	0.429458648669388	0.15431603133604	2.7829814242319	0.00538618898488818	0.0495447154716813
LRRTM4	332.164433003533	0.716812217023845	0.427307554148737	1.67750888104903	0.0934430142697434	0.293284876484779
CTNNA2	204.161896723506	0.570107386849992	0.3662011598027	1.55681480407422	0.119514461351156	0.335475947745001
SUCLG1	50.4313780387312	0.110673793614218	0.166144594065626	0.666129369039252	0.50532841387626	0.731281698965134
DNAH6	12.4237827136033	0.37205474422192	0.521619504283438	0.713268467085066	0.475679646052098	0.709186478371308
TRABD2A	3.31597732777666	-0.632921176229205	0.593101366649259	-1.06713828667249	0.285909395120728	0.548240257043011
TMSB10	200.994592971597	-0.162753720291893	0.521332731202097	-0.312187803586806	0.754897800573289	0.884794270622812
KCMF1	167.674122683282	-0.209487129570094	0.115969165057411	-1.80640370624715	0.070855303087688	0.247811637166473
TCF7L1	4.51038141332781	0.0985660115999453	0.472493187391139	0.2086083233161	0.834754012463428	0.92709722888744
TGOLN2	141.529813187219	-0.112202538773847	0.132659369422024	-0.84579430207377	0.397667504659132	0.649620899678334
RETSAT	12.0844878575916	-0.62010656034464	0.31240309878914	-1.98495649610437	0.0471493118617619	0.194111424524179
ELMOD3	91.1837231193751	0.101847116055128	0.130662692990775	0.779465918877995	0.435705306166361	0.679610038942154
CAPG	41.9963247195352	0.123853625423171	0.263435762041326	0.470147350015986	0.638249746896004	0.822263851808023
SH2D6	3.37671560072056	3.35290100704143	0.934510209176918	3.5878698532299	0.000333390622522443	0.00838292793228583
MAT2A	155.423979433251	0.0750427480815445	0.181047106629213	0.414492943183196	0.678513134076254	0.84315101666338
GGCX	25.277334241889	-0.110451923802065	0.261941154231197	-0.421666935561324	0.673268141761553	0.841769569081956
VAMP8	29.3558007369363	-0.524139560331911	0.39966744404127	-1.31143921814604	0.189709416268902	0.437137977199537
VAMP5	7.06287120385478	-1.05355331779522	0.392815496252428	-2.68205640522438	0.00731711213596214	0.0597303604011709
RNF181	4.14511754303443	-0.226798709225437	0.610068932129518	-0.371759152582593	0.710072178876863	0.860402280484689
TMEM150A	12.1650779766485	-0.00324618607030841	0.311435083156158	-0.010423315309922	0.991683548232952	0.997229706450139
USP39	98.5030483184988	0.104892122685529	0.157538397294979	0.66581940965875	0.505526537056514	0.731283886138174
C2orf68	26.3715268043604	0.0510458475889901	0.229985103208372	0.221952843366299	0.824350593235052	0.922177451131185
GNLY	31.1461621475541	-0.690563267699048	0.768083179766207	-0.899073545536103	0.368613487962331	0.625130484890107
ATOH8	19.3138942237053	0.707315070838921	0.483444283072396	1.46307464087439	0.143446956028359	0.372838321915422
ST3GAL5	129.231877867099	-0.111989082508162	0.128489045643449	-0.871584670485658	0.383434996489783	0.637829396479614
POLR1A	52.369287361228	-0.549326720272352	0.261587682731195	-2.09997165973917	0.0357313342129838	0.164192241257375
PTCD3	101.258743102886	0.114686978901703	0.114050085101139	1.00558433428611	0.314615562803497	0.576870307050619
IMMT	99.5961143317835	-0.89941282924721	0.168470354134897	-5.33870088815173	9.3614940653532e-08	4.83432600714768e-05
MRPL35	18.7938964194707	0.219793313173996	0.310580154687643	0.707686276333551	0.479140101676178	0.711832813877335
REEP1	12.1090608750481	-0.0753254695071731	0.345173069204776	-0.218225221569895	0.827253634639386	0.923658459488666
KDM3A	130.491907284556	0.61319971381125	0.361843756655674	1.69465329311945	0.0901412109019992	0.286480435946402
CHMP3	16.8176360656245	-0.315981621053747	0.259687912198006	-1.21677446739538	0.223690037063437	0.47959620194209
RNF103-CHMP3	17.507312036457	0.258969830943789	0.311916029676305	0.830254960646102	0.406394646973558	0.656670131836033
AC015971.1	2.99513534984374	0.620172347363959	0.717187525804975	0.864728296365548	0.387187934764629	0.641295574805879
RMND5A	88.1746411595408	0.898624528178966	0.22548963318083	3.98521437771961	6.74192298888524e-05	0.00321988486649047
PLGLB1	34.3328920901612	1.59989849607067	0.313783356099987	5.09873600676531	3.41929026912153e-07	0.000119029293479531
CYTOR	18.1353691761299	-0.573819488392344	0.503292217465069	-1.14013185278823	0.254231373328164	0.514605822869322
RGPD2	3.31353140352103	-1.50493533132429	0.617185091475176	-2.438385748637	0.0147530214550352	0.0947563617015668
KRCC1	157.931230128004	0.455589323013058	0.151857252539523	3.0001156704352	0.00269877097346251	0.0316447138840312
THNSL2	8.01199199455804	0.427988990695197	0.543609998589258	0.78730890124517	0.431101060235877	0.675979881859729
EIF2AK3	70.8117691845993	-0.276080118656236	0.156033546573823	-1.76936386256923	0.0768331722279344	0.260348614092709
RPIA	34.5081371461319	0.120593825786758	0.20519889423024	0.587692376409434	0.556738793565708	0.770978889781366
IGKC	3.21652640492758	1.91741004464541	0.807468032092689	2.37459561052358	0.0175681856396368	0.104800315325556
MAL	67.4589431822822	0.907057317873889	0.356267771972564	2.54599879425451	0.0108965564727376	0.0778095955685687
MRPS5	97.5879430798529	0.491846134954669	0.136051071133853	3.61515812301667	0.000300164355623185	0.00786969651844878
ZNF514	13.1001165840559	0.794402969268365	0.302864773768688	2.62296258288225	0.008716884518049	0.0670677779839085
ZNF2	13.0886294557391	-0.242205203004108	0.280626647713266	-0.86308696974346	0.388089651589499	0.642144556701543
AC092835.1	30.1603513763972	1.27541123677226	0.273958979332998	4.65548251010966	3.23222845585816e-06	0.000482217702485887
KCNIP3	9.88890364810962	1.29888876762186	0.535704128754994	2.42463833653951	0.0153236439130033	0.0969095203460625
FAHD2A	21.4340690000132	-0.429018404939802	0.23538558707926	-1.82261968654581	0.0683610118636225	0.242498924556985
LINC00342	10.2259615363148	-0.520237655239917	0.338271464883902	-1.53792947158126	0.124065860375695	0.342043594295189
ANKRD36C	149.820646953337	0.0864686510819941	0.223565679597366	0.386770685186211	0.698925981301202	0.853220871402632
GPAT2	3.79257604059188	-0.578042285337813	0.643716348380345	-0.897976704789657	0.369197968928029	0.625309350552229
STARD7	88.8339519807889	0.122699793169246	0.149720680360392	0.819524683389735	0.412487125005334	0.661477851985957
TMEM127	44.0108617072373	-0.30698443525872	0.202487923362685	-1.51606293432555	0.12950343959267	0.352102970893882
CIAO1	37.8452658674724	-0.339416376215185	0.181755011266587	-1.86743888847912	0.0618403233986466	0.228379822604264
SNRNP200	57.8324858850548	-0.067928468580679	0.150045153897451	-0.452720176668317	0.650750248890754	0.829623971271649
AC021188.1	3.16955854841083	0.527704883535032	0.734374643315582	0.718577211697465	0.472401458458475	0.706864919930463
ITPRIPL1	7.56260693363609	-0.536604357229096	0.386045329527604	-1.39000349488939	0.164527816094208	0.402646537565559
NCAPH	3.59776165172561	0.366329528797846	0.775738372208955	0.472233348151522	0.636760238996606	0.821651494553693
ARID5A	100.428008020573	-0.0984734173834613	0.210909125697656	-0.46689974678775	0.640571606464368	0.823617933986446
KANSL3	65.6289824600163	-0.40080524591576	0.134610353147857	-2.97752168791587	0.0029058908452769	0.0331784111452352
LMAN2L	24.5176468420703	0.61596888797969	0.208611846928212	2.95270329585672	0.00315004573970596	0.0347993416872312
CNNM4	26.3756357659765	-0.062736721884235	0.266988872698857	-0.234978788629132	0.814225196559884	0.91683566414408
CNNM3	10.5377010887586	0.268028032123301	0.372494927211183	0.719548140239087	0.471803252004326	0.706509697222805
ANKRD23	38.8770372378566	0.371858523138387	0.190343161133146	1.95362166376059	0.0507459766836832	0.202273754392084
SEMA4C	27.2957981727542	-0.584245929069813	0.245992964900758	-2.37505137313792	0.0175465078661966	0.104750779620415
FAM178B	9.73592495824232	0.171469345554739	0.425171155767519	0.403294868969186	0.686731315948571	0.847594201741863
FAHD2B	7.27005890448845	-0.311147126912784	0.361422832493425	-0.860895048512033	0.38929584900563	0.643283085910023
[truncated: 13,666 more rows]
