# Supplementary material for: Integrative analysis reveals generalizable human neurodegenerative disease-associated glial states
Source: bioRxiv. 2025 Sep 25:2025.09.25.678630. Preprint. [Version 1] doi: 10.1101/2025.09.25.678630 (PMC12485690; doi:10.1101/2025.09.25.678630)
Supplement: Supplement 10 [file media-10.zip › DAM_replication_DESeq_results/Rexach_2024_INS_PiD.csv]

	baseMean	log2FoldChange	lfcSE	stat	pvalue	padj
AL627309.1	27.1144818459468	-0.327332802811464	0.392405770944282	-0.834169186716526	0.404185652086033	0.676966256441883
AL669831.5	66.380671723353	-0.390198264825648	0.229011059049817	-1.70384027061667	0.0884109322537763	0.31349646961462
LINC00115	2.94964593556098	-0.180304114730429	0.603236979470553	-0.298894333183417	0.765020671043168	0.900639888570816
NOC2L	33.1367446065692	-0.104476386215497	0.32537523181996	-0.321095080381861	0.748138338366429	0.892179057223971
KLHL17	6.16990411917782	0.769743179889821	0.533580831476227	1.44259901121301	0.149133462088276	0.410849663296686
HES4	4.62713377697305	-1.38267013268382	0.699465359790029	-1.97675283462054	0.0480695754145711	0.22336875092831
ISG15	8.07384281829969	-0.651598983072759	0.614583030387043	-1.0602293764317	0.289040259668543	0.574702373163679
AGRN	15.9273999941557	0.530161295786892	0.406037980464264	1.30569385450274	0.191656688707081	0.466989688399407
C1orf159	35.1688937317507	-0.246598649053444	0.21079231716828	-1.16986545034551	0.242055119529351	0.525894183497476
SDF4	43.001792381396	-0.306674552053065	0.263438467392913	-1.16412213860805	0.244374518037286	0.529111193708358
B3GALT6	8.21751505860572	0.766294207132671	0.344331226311801	2.2254566201869	0.0260506001764449	0.157395106652654
UBE2J2	55.8312621358522	-0.00934210344782978	0.199384668789098	-0.04685467295237	0.962629054132168	0.986207896922333
SCNN1D	8.69834278732792	0.178210057503102	0.477615102817927	0.37312483724167	0.709055533922597	0.873114007736015
ACAP3	72.3763321686981	-0.308293329252697	0.342583580001978	-0.899906905202278	0.368169795073996	0.645565589718052
PUSL1	3.54936960018989	0.448381603103814	0.479199736714459	0.935688333591451	0.349433679040691	0.629404631733892
INTS11	43.0291012286171	0.160773967693027	0.206101194464819	0.780072954504252	0.435347934638177	0.701010643236907
CPTP	4.59496037880224	0.858527780409999	0.491378357227147	1.74718273156083	0.0806056461593214	0.297670753292265
DVL1	20.0666390182732	0.164551611720179	0.349893064040902	0.470291150729821	0.638147018971426	0.832426935153985
AURKAIP1	18.6237962211939	0.125296526437782	0.423818672892815	0.295637107215119	0.767507232197256	0.902098043991511
CCNL2	77.2884783828321	-0.210597655851488	0.139181885632536	-1.51311109843347	0.130251440951139	0.381901058760883
MRPL20	44.2598307253252	-0.433551963182744	0.221426867100616	-1.95799167851542	0.050230989150781	0.229149565149736
AL391244.3	2.43845798397567	0.127523957824672	0.740470898282271	0.172220080654756	0.863264511661216	0.943904615491559
ANKRD65	9.63701615321583	-0.498952236603016	0.603810621741847	-0.826338952374936	0.408611843029021	0.680823296833752
VWA1	19.6963548214731	0.846974336533822	0.528736808014891	1.60188268282992	0.109181554565557	0.348872487422471
ATAD3C	10.988874879818	1.83844226481468	0.687590243443923	2.67374687518325	0.0075009044031684	0.0773119084876601
ATAD3B	27.8117480618459	-0.708926402591242	0.279012341633515	-2.5408424532074	0.0110585737499446	0.0968969127013373
ATAD3A	16.3113518220601	-0.065899764032341	0.286363189515707	-0.230126519207269	0.817993458489427	0.924533775181851
SSU72	56.0975761729222	-0.346252728670839	0.224153846452075	-1.54471018075913	0.122416381220609	0.370035222212267
FNDC10	3.70672454077227	-0.874093060232509	0.68008978255124	-1.28526127381814	0.198700998047913	0.47622352532623
AL691432.2	4.33917525203354	0.106085532734653	0.455286334197584	0.233008383442089	0.81575489588352	0.923763511946675
MIB2	29.4300700690824	-0.132207472106202	0.328046339907185	-0.403014623310864	0.686937466830991	0.861352626025311
CDK11B	48.6817651740687	-0.487806013494907	0.188665823711894	-2.58555579329419	0.00972221365163748	0.090420170085653
SLC35E2B	33.3170889645639	0.125648068658351	0.218241537320508	0.575729396892148	0.564798102118398	0.789853119089195
CDK11A	31.2561992093157	-0.28885658350709	0.358116538294349	-0.806599396059358	0.419897321812172	0.68820798328189
SLC35E2A	37.4694803596415	0.23308549445215	0.366391100563745	0.636165818693507	0.524668349465596	0.763326631401535
NADK	41.8606745620612	-0.0342534791273313	0.221754028796081	-0.154466096121437	0.877242241727663	0.949469313707385
GNB1	478.060040844961	-0.267635604403489	0.153353523489903	-1.74521979223458	0.0809466172985256	0.298202611317999
CFAP74	38.1896481701093	-0.188887561540668	0.511426453945854	-0.369334750057076	0.711878226867108	0.873767806595126
GABRD	8.99156802388624	-1.67213119515165	0.57026451349369	-2.93220278587465	0.00336566902507983	0.0479808676537285
PRKCZ	53.3604303067691	-0.119838588601318	0.25776192565392	-0.464919666848772	0.641988986056391	0.833864222173785
FAAP20	27.0727891477319	0.786406067644762	0.297849769027714	2.6402775809156	0.00828381473306089	0.08197728030933
SKI	354.183750326975	-0.486700187990495	0.178622103008394	-2.72474783239801	0.00643506145591304	0.0706022218805331
MORN1	19.2927517818028	-1.31867105579455	0.467532640070728	-2.8204898284643	0.00479503936139689	0.0591700822908805
RER1	51.949862785584	-0.044881484158329	0.210656606544822	-0.213055193921865	0.83128391230047	0.928959311841569
PEX10	9.74340635740883	-0.647458781120552	0.508624507298259	-1.27296025226893	0.203032146756844	0.481081335531356
PLCH2	4.73290780639991	0.0165289568971875	0.615900984336523	0.0268370360131723	0.978589713380863	0.992951806078251
PANK4	8.8506751269813	0.530913746993316	0.323761386702458	1.63983034666587	0.101040446548642	0.335347084873518
TNFRSF14-AS1	3.7204739304582	-0.422482888027155	0.590957151064838	-0.714912895572696	0.474662868115826	0.729553139281251
TNFRSF14	27.1611787769061	0.439850825806475	0.320460503018118	1.37255862006061	0.16988960343925	0.437786159439249
FAM213B	4.64868786500484	-0.476360667051353	0.527196645794211	-0.903573023181369	0.366221851201217	0.643931966175716
TTC34	2.58863585294011	-1.00117049916828	0.536876293374571	-1.86480668176901	0.0622085063871893	0.258326737220092
PRDM16	5.46510264361887	0.245691778889688	0.595503691413346	0.412578095538875	0.679915752465954	0.857167302336123
TPRG1L	14.3870702194712	0.180908970482427	0.329610490267175	0.548856835035152	0.583103702749836	0.801384790219287
WRAP73	15.5171219390625	0.0378708568898444	0.263019667140185	0.143984886383648	0.885512404189602	0.953255834471011
LRRC47	18.9415691067347	0.055278178474154	0.282920955367905	0.195383825147456	0.845092478255774	0.935278504003412
CEP104	46.375554921096	0.488833379994471	0.195081559046038	2.50578979573928	0.0122178231000136	0.102148017425349
DFFB	23.0372400302626	0.218634153207349	0.287240758540974	0.761152958646578	0.446565711835013	0.708787582031287
C1orf174	10.5986529161192	0.0911327871166798	0.348147561250435	0.261764829801938	0.793502755574299	0.914047426884944
LINC01134	4.37791193692157	2.87262197013751	0.680557075520058	4.22098612073404	2.43235914355906e-05	0.00276904885658855
AJAP1	15.9719957661259	0.193892973199079	0.472483213987934	0.410370077621489	0.681534492775046	0.857773997422451
NPHP4	52.3486911294288	-0.136135011328017	0.171846940902903	-0.792187574668184	0.428251312496521	0.695202436207766
KCNAB2	37.2830495041374	-0.596699249247758	0.337789664894272	-1.766481663773	0.077315075150137	0.290839143564776
CHD5	22.871812562026	-0.381497183813225	0.461132082668165	-0.827305663934371	0.408063834288089	0.680376006492231
RPL22	35.7964540448077	-0.220560112413262	0.238744489493022	-0.923833311845756	0.355573108486425	0.634499992409306
RNF207	3.65214561417221	-0.361378746603102	0.627852533411421	-0.575579021143005	0.56489976445728	0.789853119089195
ICMT	10.0688265963008	0.430584235864237	0.400575364827634	1.07491441978594	0.282413045429737	0.567885296726445
GPR153	3.98707244873214	0.732335221834608	0.612349722213052	1.19594276810958	0.231718893873644	0.514029301248911
ACOT7	27.1189709679257	-0.134154858967864	0.308886347041332	-0.434317865625548	0.664057632085386	0.847193849629662
TNFRSF25	22.5098170458225	-0.578416402087927	0.407634941747106	-1.41895687256068	0.155911589899995	0.419816066546003
PLEKHG5	19.6239750947766	-1.26660241832486	0.423630217977167	-2.98987740858734	0.00279089432563679	0.0424692773713232
NOL9	39.7310798352426	-0.488869704958245	0.176717430084606	-2.76639211380672	0.00566803360989453	0.0648169090283873
TAS1R1	2.48420997856073	-1.17107202890417	1.09201039747716	-1.07240007202281	0.283540375624736	0.568846538668891
ZBTB48	23.2256882732945	-0.349607385153148	0.233281373856072	-1.49865108977301	0.133964171386189	0.387755977625365
KLHL21	37.211375058892	1.34022407708371	0.373267012158637	3.59052376295745	0.000330014140075573	0.012011404074241
PHF13	11.7903740872177	-0.000262876323155574	0.305361139322416	-0.000860870259191741	0.999313124996177	0.999857605946756
THAP3	11.8946806478742	0.787045025563484	0.305208976961442	2.57870863891043	0.00991703924284271	0.0913605784343216
DNAJC11	73.526976930021	-0.466177855598404	0.137502064327816	-3.39033350428106	0.00069807643383279	0.0189476240557468
CAMTA1	315.016023668148	0.0531065167051369	0.167633047767896	0.316802190333424	0.751393702110313	0.893889778983198
VAMP3	32.0092464402124	0.341172082505329	0.185345802781808	1.84073271358058	0.0656607374725301	0.266461867078954
PER3	63.8824937574629	-0.78808444246426	0.361525249215615	-2.17988769573946	0.0292657872165357	0.167944747690267
Z98884.1	8.65212981589317	0.312225699790003	0.531992102220772	0.586899125920543	0.557271456871062	0.785273248269168
PARK7	43.1730596251371	-0.336774931751785	0.294876620449672	-1.14208760002139	0.253417609157412	0.538718015244484
AL034417.4	7.92028855105288	1.7989556418784	0.556847508665941	3.23060732764743	0.00123527517071639	0.0267190019425955
ERRFI1	19.1994916657576	0.551034568374678	0.352742899772839	1.56214219685084	0.1182544941341	0.362741348396356
SLC45A1	4.98932538626016	0.0905457251768067	0.401361796202324	0.225596272573893	0.821515440179118	0.925323997211106
RERE	1097.2567206144	0.14676554165008	0.155763824360902	0.942231241767834	0.34607426207528	0.627459035095415
AL096855.1	2.44100597078333	-0.165903579213113	0.646980509006238	-0.256427476413379	0.79762077383015	0.915270789283531
ENO1	120.053341472492	-0.657524779625244	0.332273492229664	-1.97886619005638	0.0478310737778251	0.222882718229446
SLC2A5	529.462366021568	-1.21078286928701	0.314606212562558	-3.84856630587436	0.000118811139816686	0.00689241175465305
GPR157	5.3937582122308	-0.206954060822516	0.422646293993087	-0.489662547060926	0.624372708622146	0.824995826969885
MIR34AHG	125.159439949008	0.0883742212427134	0.353003536559999	0.250349393391113	0.802317161870875	0.917461861873017
LINC01759	6.30457639336554	-0.251184798084668	0.402555935787017	-0.623974895795759	0.532644071930243	0.769208349538683
H6PD	47.8107319716328	-0.362102588931799	0.248728263093863	-1.45581601554928	0.145443487192411	0.404883221103199
SPSB1	29.4805103508656	0.387073617064165	0.383914092746497	1.00822976904824	0.313344169778824	0.598127089589156
SLC25A33	48.0197446843919	-0.428137677088147	0.215021846480019	-1.99113571061223	0.0464659694083183	0.21876282425726
TMEM201	6.98345504934322	0.239853127543183	0.404022143085964	0.593663321795086	0.552737319577255	0.782729629414464
PIK3CD	216.789512628633	-0.470403925413571	0.200741140607514	-2.34333592003095	0.0191121666730963	0.130703394578749
PIK3CD-AS2	4.76774958969373	-0.0806210573564047	0.592199892854668	-0.136138250494736	0.891711989482433	0.956055178639961
CLSTN1	123.756279690272	-0.390352022431662	0.19543003041531	-1.99740040771688	0.0457817035740295	0.216988619972241
CTNNBIP1	43.31811842426	0.199436183344474	0.233760898660818	0.853163144422421	0.393568838537544	0.666856063596347
LZIC	29.4006171381237	0.51939840989331	0.236157443592509	2.19937344337761	0.0278513793583408	0.163068380936184
NMNAT1	37.0547863991992	0.172570032162548	0.222553583728185	0.775408911740178	0.438098070810533	0.702525997025859
RBP7	4.68463207322746	-0.446382160023908	0.513132804888668	-0.869915460035258	0.384346606055488	0.659252008820038
UBE4B	247.216375118819	0.155889862079051	0.151492414506526	1.02902750997038	0.303466747808226	0.589529128632839
KIF1B	309.858868959706	0.109564301191674	0.186644154165326	0.587022410006072	0.557188656006237	0.785273248269168
AL139424.2	2.71148993811597	-0.0615901925641599	0.664208195204653	-0.0927272397552742	0.926120256043399	0.970147757198915
PGD	36.3508566572328	-0.531140443852685	0.266024995626242	-1.99658097015411	0.045870721790743	0.217040187073013
DFFA	39.4293558924946	0.302973335019237	0.304076946525952	0.996370617637003	0.319070103754899	0.602984351587844
PEX14	108.459201937086	-0.186371613835019	0.177547419303853	-1.04970049446939	0.293855836349359	0.58003749772652
CASZ1	5.04922127645838	-1.98520419952014e-05	0.450175073534969	-4.40984922583888e-05	0.999964814493884	0.999964814493884
AL109811.4	3.14453007278851	-0.369033817637227	0.50342868886612	-0.733040896950881	0.463533486109301	0.720349021161955
SRM	30.0848193035679	-0.500121167491871	0.347368270354236	-1.43974337950286	0.149940015537343	0.411872600734926
EXOSC10	37.7507811848581	-0.223262199788882	0.188778669822339	-1.18266645272475	0.236941364617388	0.519554610797635
AL109811.1	6.23613810994528	-0.352565741486397	0.378413719668677	-0.931693866160796	0.351494757332494	0.631358862643209
MTOR	98.9482264131079	-0.245324249084159	0.149228389708372	-1.64395159368523	0.100186201632569	0.33397606317013
UBIAD1	14.2489937460979	-0.0497297478014235	0.271651159492248	-0.183064736017968	0.854747224732962	0.939770380128637
DISP3	3.94876004165298	-0.795705266042418	0.575859405147073	-1.38177002742396	0.167042324794542	0.434568357339204
FBXO2	13.3791542921879	0.433601413937841	0.609015803187441	0.711970710231946	0.476482913588213	0.730648956313463
FBXO44	22.8729770979413	-0.39861739817246	0.414617780247798	-0.961409320010889	0.336346399960064	0.618862661537893
FBXO6	5.64009892308806	-0.20156908216456	0.431722555252679	-0.466894953048226	0.640575036336155	0.833259003129891
MAD2L2	9.48550295191517	-0.360839784471787	0.567637970175386	-0.635686482284293	0.524980788785435	0.763420488186734
AGTRAP	15.4867545795332	0.335999078685317	0.351989212412864	0.954572091519693	0.339794136185557	0.622332528847891
MTHFR	102.140625326912	-0.253444230126679	0.227260930038193	-1.11521250082047	0.264759370386216	0.54990371983439
CLCN6	50.0582221748452	-0.151358315470724	0.221877362378637	-0.68217105994089	0.495130791865226	0.744498510281074
NPPA-AS1	3.71814920118884	0.504314347730787	0.573582792796341	0.879235489740104	0.379273605431116	0.654947725802068
KIAA2013	27.3635896873329	0.129018965525056	0.286189250755226	0.450816951316611	0.652121482953362	0.839856322280422
PLOD1	41.016179425532	1.06671215581936	0.447221552068928	2.38519845674824	0.0170699100562875	0.123241988859189
MFN2	40.3928290343624	-0.591566230205064	0.203345640809423	-2.90916602810032	0.00362394348852156	0.0499125904517855
MIIP	22.0624487696806	0.177622394540448	0.302651302681105	0.586887923385558	0.557278981087921	0.785273248269168
TNFRSF8	4.7555550533182	-1.49200879264721	0.727942085102991	-2.04962568201579	0.0404009722889286	0.202821989862953
TNFRSF1B	367.261642421087	-0.810079539415601	0.429293747638625	-1.88700521233195	0.0591596245845108	0.251804029268559
VPS13D	375.522934302832	-0.142676543375134	0.121483529586597	-1.17445174552185	0.240214129230443	0.52362253536973
DHRS3	140.088777714154	0.132831768988739	0.28122509886023	0.4723325532717	0.636689438027968	0.83149991440954
PDPN	58.3844983224619	-0.710256685746133	0.419926998183653	-1.6913813325132	0.0907639952619133	0.316823726671024
PRDM2	260.336663267008	0.0364952774539778	0.116027007930976	0.314541227122643	0.753110009409278	0.894892200582766
KAZN	196.394255616362	0.214099451411893	0.292496328648959	0.731973123904899	0.464184972077307	0.721065421383246
TMEM51-AS1	8.51690116430904	-0.0298917053990524	0.542846110223936	-0.0550647869369855	0.956086849515389	0.983030761137614
TMEM51	174.978554534845	0.221939412199799	0.350909505219049	0.632469080771287	0.527080406155018	0.76529770134188
FHAD1	28.3249031515343	-1.19963274454388	0.655017100575337	-1.83145255824646	0.0670330226426266	0.269359606112529
EFHD2	61.7920131865319	-0.642881392364623	0.236910407775342	-2.71360552877971	0.00665553662845379	0.0718765888834753
CASP9	18.4074159239228	-0.252626189397012	0.247395383429736	-1.02114350678157	0.307186453027196	0.592347183556391
DNAJC16	66.5184784819065	-0.195510054365746	0.181927812720737	-1.07465731293026	0.282528181897136	0.568020077294454
AGMAT	3.0815519982969	-1.05758236052574	0.70824750235996	-1.49323839053686	0.135374796188787	0.389752764611983
DDI2	132.802827235655	-0.741690859718564	0.156547076652425	-4.73781354196291	2.16036445735066e-06	0.000726890627749918
PLEKHM2	122.865078832173	-0.174206293504452	0.128848695674993	-1.35202217292031	0.176368222247721	0.44678001615227
SLC25A34	5.14752116867271	0.0461689672089473	0.46822939861483	0.0986033071514298	0.921453244093118	0.968251696224334
UQCRHL	4.25988172487543	0.875368141437811	0.536712964630007	1.63098005661418	0.102894527739372	0.338753216895375
AL450998.2	16.0615196734038	0.235903598850678	0.365661974794853	0.64514118259911	0.518835697995134	0.758809758041746
SPEN	248.217872380671	0.357849374551254	0.194489288470526	1.83994387230989	0.0657764780535045	0.266559958785002
ZBTB17	27.9019112047267	-0.248537862398836	0.189282439594126	-1.31305293260046	0.189165112353027	0.463529530043241
EPHA2	4.50219429665511	-1.23663022898998	0.619986814177477	-1.99460730569019	0.0460857261659144	0.217536435804057
AL451042.1	3.14188250402242	-1.58270945671862	0.647512626720107	-2.44429126384088	0.0145137039896403	0.112821843727485
ARHGEF19	3.71646224519737	-0.382431071797792	0.556261328451144	-0.687502532061027	0.491766105697484	0.74213401837592
FBXO42	215.611449186944	0.118874056346367	0.18720049164512	0.635009317025294	0.52542233845129	0.763915846599864
SZRD1	44.0570989294427	-0.208398292126284	0.187635499797093	-1.11065492591564	0.266716910794838	0.551854731231259
SPATA21	3.34467336923086	0.161040380398094	0.582838500733297	0.276303607595382	0.782314885274797	0.90859012285802
NECAP2	31.4723337044741	0.226927597390418	0.231684793660069	0.979466946472838	0.327349312721202	0.610331741229535
LINC01772	7.59178658967312	0.225170485120919	0.459212452432302	0.49034054701318	0.623892939452209	0.824793765497765
NBPF1	121.113448923563	1.14353942326987	0.318461935105157	3.59081980360469	0.000329639487620864	0.012011404074241
CROCC	91.8470234859783	0.0927979725269478	0.273737169556198	0.339003916338429	0.734606779869801	0.885583504299487
BX284668.5	6.93583087391411	0.641219875778238	0.482141553637486	1.32994111571715	0.183537673220275	0.45583293390352
AL049569.1	3.95121260066616	-0.653439334342682	0.845809572022667	-0.772560817419042	0.439782340983019	0.703809790172698
ATP13A2	45.4888778545347	0.00133816098625769	0.271936232314877	0.0049208631555512	0.99607373510805	0.999241530727555
SDHB	69.8069104529383	-0.220303073065196	0.153241891580479	-1.437616508078	0.150542894362351	0.412820510987983
PADI2	500.216349676388	-0.278422272543417	0.390374492210995	-0.713218404631138	0.475710619237788	0.730204226062383
PADI1	3.07603089687733	-0.71787894236809	0.665440834569317	-1.07880205883775	0.280675976864389	0.566495511962253
RCC2	123.484612395602	-0.279626333220009	0.181074437782583	-1.54426177788693	0.122524928114939	0.370215513188643
ARHGEF10L	149.632580007871	-0.0319585884858198	0.263189072194448	-0.121428250114459	0.90335184207785	0.96118413498951
IGSF21	564.031042587078	-0.897143825230755	0.329765611993719	-2.72054996822362	0.00651734210749304	0.0708901414149081
IFFO2	4.50485101651187	0.294168417670413	0.439088022370629	0.669953181783921	0.502887636067155	0.749578824344635
UBR4	152.013623381082	-0.285398005563369	0.121203377422652	-2.35470340540221	0.0185374951099969	0.128417722624742
AL035413.1	52.5528115811892	0.0306403264746376	0.240699835021957	0.127296832055753	0.898705467563833	0.95936909016053
EMC1	21.6873694924139	-0.206878991003293	0.307540721587582	-0.672688123820954	0.501145724678894	0.748162602092082
MRTO4	14.3432508665821	-1.34294184166116	0.439466256326543	-3.05584745660949	0.0022442540359921	0.0374231832147097
AKR7A2	8.63867096029543	-0.325273488500435	0.402973185780999	-0.807183951631981	0.419560510318019	0.68820798328189
PQLC2	10.3453401258065	0.0691019841323699	0.330312215845808	0.209202024077206	0.834290532400103	0.930135488750667
CAPZB	658.36610966794	-0.111472004601117	0.224701150600863	-0.496090048061768	0.619830880333776	0.822073440700815
NBL1	19.4200379170387	-0.191097576286369	0.3736114777816	-0.511487434543106	0.609009784852108	0.81691934252071
TMCO4	56.174184800413	0.0805224752373609	0.220631679558393	0.364963342519676	0.715138770028936	0.875832412602776
OTUD3	31.8861096089068	0.0884154558537395	0.247688238501923	0.356962673675977	0.721119749374974	0.878380957800843
PLA2G2C	4.38275527410147	-0.661383296555084	0.711959400704441	-0.928962095170997	0.352908730573281	0.632428818748971
LINC01141	154.406918848605	0.753549352070292	0.461501153790366	1.6328222494815	0.102506386181646	0.337799844481113
CAMK2N1	107.017156891177	0.28733777832982	0.374682083433478	0.766884222743557	0.443150354956294	0.706263141369444
MUL1	13.6769791195941	0.173293789204229	0.30569042970304	0.56689307994553	0.570786825983155	0.792941302574171
PINK1	21.625593453416	-0.802441716123533	0.329680637318191	-2.43399710292679	0.0149331146092512	0.114424234968964
PINK1-AS	4.28832993114322	-1.15176235358229	0.59065342142057	-1.94997999133266	0.0511785039110999	0.231311560512825
DDOST	28.3033054091625	-0.494583520697739	0.2876182326217	-1.71958333861351	0.0855082069155059	0.307087229816811
KIF17	2.72442229898763	-0.588049432951984	0.643313522050109	-0.91409462539819	0.360667126393775	0.638473162718127
HP1BP3	399.991838391394	1.15667864420649	0.21329980172666	5.422783494608	5.86780477935202e-08	5.92296214427793e-05
EIF4G3	1287.04304854388	-0.227911773074586	0.13379060432634	-1.70349610290022	0.0884752666934976	0.313504332554703
ECE1	22.3412540779148	0.812090318616437	0.310117358852047	2.61865482674859	0.00882772216385938	0.0855527340297134
NBPF3	11.904057628439	0.348875702790644	0.549761400760958	0.634594757485236	0.525692748211014	0.764088883619369
RAP1GAP	25.746735436041	-1.51677901493271	0.497801052049261	-3.04695823499909	0.00231169827136091	0.0382947740992073
USP48	161.467208744165	0.170318478812681	0.119763701737809	1.42212102950482	0.154991118852615	0.419092645604493
HSPG2	3.86450931036446	0.662492836890923	0.467936271773464	1.41577577301306	0.156841165011106	0.421500191592678
CDC42	167.611655474642	-0.243137612846519	0.14289627148946	-1.70149724910389	0.088849653944019	0.313825667334142
ZBTB40	84.817272397866	0.560499487745795	0.219444880032038	2.55416981095191	0.0106441331315104	0.0946461887871202
C1QA	199.603493265454	0.3563682576	0.375565437673084	0.948884593342705	0.342679311210158	0.625396801102752
C1QC	214.433335472448	0.233160732594109	0.504986493961267	0.46171676942313	0.644284443789707	0.835340877155331
C1QB	352.075734389642	0.113555825965333	0.396452554916359	0.286429799876784	0.774548953358517	0.905220526192042
EPHB2	110.869460798766	0.237829050614449	0.258483876816509	0.920092400127833	0.357524475505823	0.636332206845381
KDM1A	80.9596029855093	-0.191366353671728	0.148020011711545	-1.29284109262641	0.196066024744941	0.472844433470135
AL031428.1	29.01235562433	-0.134610543772225	0.218132139621043	-0.617105503141727	0.537165139100124	0.77283036712206
LUZP1	165.465777548817	-0.584472596205253	0.151192473498512	-3.86575192984726	0.000110747462573685	0.00662777601117851
LINC01355	24.250603384322	0.461475093200176	0.228126647658988	2.02288990758329	0.0430844993105529	0.210136114556558
HNRNPR	140.590919644795	-0.194650829358988	0.11806315467231	-1.64870089994842	0.0992089257046269	0.332107526883431
ZNF436	3.8445288861586	0.350111269063172	0.531889524131914	0.658240580381013	0.510383552702754	0.754917305349788
ZNF436-AS1	4.47170093369336	0.100373608935354	0.520081378299745	0.19299596779161	0.846962125962148	0.936041077951292
ASAP3	4.83765898986676	0.0157070418073391	0.546667621699788	0.0287323433542675	0.977078060743811	0.992415571055346
ID3	2.59263696913898	0.563878436042131	0.779921315140631	0.722994006056182	0.469683566717368	0.726402337453286
RPL11	108.868133930366	-0.84502522453685	0.582242681955611	-1.45132820166776	0.146688491937105	0.407211970069014
ELOA	36.9764591326792	0.0513630354795611	0.216614557080261	0.237117191807796	0.812565875509506	0.92275256289578
ELOA-AS1	30.8500262601078	0.0269714795827826	0.206605076704294	0.130546064080438	0.896134412068399	0.957875359629162
PITHD1	28.0388679344618	-0.055490028742801	0.236043942502814	-0.235083468588225	0.814143949346964	0.923436477418712
LYPLA2	18.7628686648972	-0.295962355758037	0.318001158796245	-0.930695840475447	0.352010921943002	0.631556028736312
GALE	16.7371354152133	-0.657840476820903	0.432941482525351	-1.51946741851512	0.128644883142606	0.379838567796841
HMGCL	37.8593779153784	-0.051675111905017	0.225641755929985	-0.229013959282657	0.818858066492461	0.924714624611522
FUCA1	16.0448844989368	-0.0382094523814553	0.325961894424774	-0.117220610859695	0.906685234409476	0.963081601779334
PNRC2	32.2595572281716	0.13663728742585	0.22727623540639	0.601194784758427	0.547710257676962	0.779186414684477
SRSF10	119.981088755409	-0.173102145287704	0.16468266262148	-1.05112549513227	0.293200956040636	0.579399070139816
IFNLR1	56.1282678091945	-0.18177614453868	0.35661473635626	-0.509726957433089	0.61024276429935	0.817695390998755
AL590683.1	2.90322971252494	0.125951387905106	0.757549838105896	0.166261520456558	0.867951146752908	0.945646421025098
AL138902.1	4.78856587304981	-0.611677475118376	0.571383558226247	-1.0705199096334	0.284385352146962	0.570088523349286
STPG1	18.6002990692949	1.04122549079334	0.253405215213237	4.10893473489551	3.97488379061285e-05	0.00376111265867717
NIPAL3	79.4785632975409	0.711408950252957	0.198298314888898	3.58756931772993	0.000333775014936478	0.012055184148124
RCAN3	25.6263144681651	-0.141652766370655	0.34803864606018	-0.407002980772893	0.684005798928952	0.859391901218426
NCMAP	21.8996010774976	-0.343226805581757	0.532972954292872	-0.643985408297383	0.519584896131712	0.759217005328623
SRRM1	168.725304969635	-0.265755319827073	0.173984182649644	-1.52746827774701	0.126644609548229	0.375911788506124
CLIC4	118.675662584221	-0.00476088967564878	0.371335477998952	-0.012820993300463	0.989770607639791	0.996867219256201
RUNX3	19.3741583377598	-0.110226450223557	0.611233264571572	-0.180334508300718	0.856889966030216	0.940634450493983
SYF2	20.890921504507	0.123618810848289	0.254271602356684	0.486168371546583	0.626847794158454	0.826376547060061
RSRP1	285.307907176646	-0.0325187215927853	0.222267873913278	-0.146304191515653	0.883681257113367	0.952661288156173
RHD	5.11734540894665	0.763479695466559	0.941671740848704	0.810770528993951	0.417497461822386	0.686702135147302
TMEM50A	46.8373091997363	0.101836891398807	0.207460481291821	0.490873687194235	0.623515788556919	0.824439136716471
RHCE	2.6025426739928	-0.886796481431704	0.801980325021522	-1.10575840050428	0.268831104948169	0.55431012506424
MACO1	115.795370759134	-0.224167828023681	0.189976661952823	-1.17997561236942	0.23800991465055	0.520842335268676
LDLRAP1	27.7130288486798	0.95140393540331	0.292752623693531	3.24985622126923	0.00115463368903116	0.0255589308269309
MAN1C1	158.633615797404	-0.0398815390069716	0.214468820641826	-0.185954950876407	0.852480089064142	0.938856635766669
AL031280.1	5.64413357728002	0.720245263719848	0.718785861123883	1.00203037187415	0.316328924257887	0.600719458445838
SELENON	4.86567037271251	-1.02156646687483	0.526216071022657	-1.9413441039334	0.0522165533116124	0.23383934743896
MTFR1L	21.6584112444879	-0.565469918173823	0.200028672611123	-2.82694431149456	0.00469944996302777	0.0586115089705135
AL033528.2	4.71468525197288	-0.368665153665342	0.473415049408182	-0.77873560235614	0.436135479260749	0.701347778266574
PAQR7	11.1258652759817	-0.793539393593994	0.293809581440313	-2.70086288440256	0.00691598441742369	0.073719352113242
STMN1	85.0521192074124	-0.136623266958583	0.499998414937559	-0.273247400145549	0.784663045762854	0.910085170160912
PAFAH2	22.8563808765421	-0.0327830457640094	0.252845745361984	-0.129656307710759	0.896838352078048	0.958497175747422
EXTL1	3.60665348863672	-0.460022093739227	0.838103715576232	-0.5488844461487	0.583084752871453	0.801384790219287
PDIK1L	29.3795901040178	-0.772298709646451	0.253722819894215	-3.04386775288264	0.00233557786259627	0.0385217695180502
ZNF593	6.22640505147918	-0.563476573321058	0.633872092092766	-0.888943653380775	0.374033363074809	0.650876175109116
CNKSR1	4.06176327162331	1.25573639846937	0.663477086096177	1.89265978401452	0.058403127800602	0.250362898649183
CEP85	28.7657360214765	0.0367441864147001	0.196853330843338	0.186657681926359	0.851929037796476	0.938762228843266
SH3BGRL3	48.2765605515967	0.419848755239748	0.526778097247199	0.797012551269243	0.425443741922415	0.693171601898987
UBXN11	10.9225381311368	-1.03973892970407	0.405957779538801	-2.56119966683554	0.0104311387194212	0.093834975140525
DHDDS	34.1851191201688	-0.613858495180909	0.252774345729743	-2.42848416206455	0.0151620873250187	0.11536138903925
AL513365.2	10.3482646504949	0.352620796190322	0.475882203043425	0.740983365074791	0.458703526622466	0.71659410819137
HMGN2	33.8898336321901	-0.233552285571347	0.241952802809025	-0.965280347488644	0.33440441245072	0.617540823138963
RPS6KA1	177.02094978586	-0.604455566893383	0.14960083672661	-4.04045578968252	5.33474212786969e-05	0.00438985492163451
ARID1A	432.565732270609	-0.00600146732605618	0.0929281373229807	-0.0645818101916484	0.948506967835569	0.979595821820402
PIGV	7.30552050935061	0.961292812554565	0.362678222859589	2.65053910591905	0.00803634233430508	0.0803156826955202
ZDHHC18	17.2141210319234	1.00208671595684	0.306462238809298	3.26985379944447	0.00107603082365657	0.0245696338029553
GPN2	19.4393801643492	-0.0358178421968405	0.219324705814633	-0.163309655717093	0.870274631801959	0.94624791110451
GPATCH3	8.67758624937387	-0.721256288914961	0.313595713696258	-2.29995582660787	0.0214507227731781	0.139752751079471
NUDC	69.2398512861447	1.15786860445723	0.377881208696383	3.06410739092227	0.00218320524360611	0.036566272780354
TRNP1	2.47196696447452	-1.8616535515349	0.745848651150905	-2.49602053803036	0.0125595329485964	0.103688052548909
SLC9A1	21.4199283160086	-0.351197928730251	0.234775027297003	-1.49589133381706	0.13468197501463	0.389089827074321
WDTC1	80.8544983965393	0.706427701952878	0.236160307708246	2.99130581598667	0.00277787147412662	0.0423989435380556
TMEM222	34.6333234499978	0.218535751513704	0.203209791043792	1.07541939977985	0.282187000107611	0.567752240158099
MAP3K6	9.75476951105956	0.966070140609862	0.520388572517058	1.8564399597345	0.0633908734710088	0.26095737227421
WASF2	510.231404271448	-0.145847035748933	0.197015019655216	-0.740283842339383	0.45912778297036	0.716954490873367
FO393419.2	2.56427083074179	-0.40224627181146	0.911141557912953	-0.44147505765497	0.658869114662323	0.844130755212577
AHDC1	56.8719490551025	-0.0404447712642863	0.250846512436994	-0.161233141618602	0.87190977934819	0.946529240421637
FGR	44.5710496787591	-0.969562862003924	0.476279969819329	-2.03569942773725	0.0417805466012988	0.206664245700838
IFI6	14.5023563031835	-0.745504282300398	0.506659373826858	-1.47141120999996	0.141179943630478	0.398400211995858
FAM76A	21.6336335080355	-0.363175861084314	0.259724179310163	-1.39831363429051	0.162018905343902	0.428269595986736
STX12	177.139038204753	-0.294621222378018	0.139547193890408	-2.11126583175436	0.0347494691718787	0.185457071812272
PPP1R8	28.699988606694	-0.20248210370419	0.18456260991469	-1.09709167960825	0.272601317054607	0.558479697554477
THEMIS2	88.4299552049209	-0.95042645336877	0.483448411055451	-1.96593148645132	0.0493065253723111	0.226364493833281
RPA2	48.2570128973805	-0.376600831522968	0.200331897253742	-1.87988451507531	0.0601238187402585	0.253501076860147
XKR8	6.83159174327035	0.369372106480724	0.372120968656078	0.992612987692466	0.320898593029423	0.604438109956238
EYA3	228.606879169007	0.128593113715974	0.14508250675989	0.886344719207223	0.3754317982992	0.652260560685432
PTAFR	145.237747239014	-0.0728794929177949	0.229748644787972	-0.317214027464898	0.751081206778871	0.893737303032751
DNAJC8	44.0231590251153	0.110205130893495	0.174195907534214	0.632650516613598	0.526961890530732	0.765296674451821
ATP5IF1	35.5764994411889	0.152811426926246	0.382592228030886	0.399410692979131	0.689590616274307	0.863185476273916
AL353622.1	4.84743706070676	0.200943294928542	0.440709722692305	0.45595385030531	0.648423164660616	0.837823323141242
SESN2	24.1043486658584	-0.8181407979653	0.342623596428182	-2.38787055676941	0.0169463093158803	0.122943971898296
MED18	2.90797980595417	-0.810611337605616	0.513715436247914	-1.57793844686891	0.114579751334761	0.35655356636737
PHACTR4	269.896758084007	0.0723657901767759	0.135507335550695	0.534035961098968	0.593316654204491	0.806627230071851
RCC1	68.5507839827899	-0.677158329408796	0.30605840929697	-2.21251339234318	0.0269312118871597	0.159908031052347
TRNAU1AP	72.0714831157823	0.249138915641356	0.180407280703688	1.38098038321723	0.167284992348225	0.434900767366839
SNHG12	33.2148570737851	-0.690144935189994	0.442988431117141	-1.55792992934278	0.119249859458915	0.364343927559503
TAF12	41.1940399125637	-0.132471535600672	0.174104070101889	-0.760875581617056	0.446731384672384	0.708787582031287
RAB42	3.73360706922592	0.05449534056616	0.74431343122954	0.0732155813393539	0.941634567549111	0.976712934057925
GMEB1	47.5046478918752	-0.167831005608309	0.182746556900744	-0.91838121852804	0.358419319931882	0.63695151679444
YTHDF2	107.059966607662	-0.156582547414831	0.150253984022939	-1.04211910541371	0.297356461801299	0.583120604602184
OPRD1	4.86049844802309	0.207249424590955	0.673888982889732	0.307542384358681	0.758430567048804	0.897210502045936
EPB41	359.634770974952	-0.0135094484040864	0.183656014031605	-0.0735584319158837	0.941361748014444	0.976578158731531
SRSF4	199.987624598734	-0.412708867766641	0.163744499809925	-2.52044415687681	0.0117206834354837	0.0998196997477127
MECR	23.8690387332933	-0.253290069464291	0.272079704842891	-0.9309406947885	0.351884242387047	0.631533043536649
PTPRU	5.06725750055343	-0.325008265274084	0.585170287975263	-0.555408010202704	0.578615614880978	0.798397796857093
MATN1-AS1	2.82956082822352	-0.707438203876675	0.61471265638458	-1.15084372597346	0.249796532294056	0.534509286278125
LAPTM5	435.95953759881	-0.433140944216563	0.218687456074701	-1.98063918247148	0.0476317515583843	0.222695967096546
SDC3	21.4090922535588	-0.672022887021125	0.400000390039025	-1.68005557933471	0.0929465024646711	0.319813899681861
PUM1	449.623150608423	-0.0676480381334168	0.102220997615657	-0.661782214137334	0.508110806312151	0.753170930502896
NKAIN1	13.6115560451274	1.03905939798014	0.648055135290463	1.60335030369665	0.10885733631997	0.348211610650609
SNRNP40	54.8698251193371	-0.180911936557326	0.153259373863637	-1.18042982948823	0.237829303796616	0.520597584037092
ZCCHC17	52.1871420591711	-0.558663560608138	0.147379690155074	-3.79064143790984	0.000150258738989465	0.00766016015838213
AL451070.1	3.49952656744635	-0.0393109446252488	0.578091775468282	-0.068001217615326	0.945784665013077	0.978396018492587
FABP3	3.43148690383753	0.683668858994569	0.692841572039519	0.986760735188063	0.323759947794734	0.606722101164625
PEF1	21.8549236623272	-0.454665321133726	0.287322335212469	-1.58242247612776	0.113553157068064	0.355448522040846
COL16A1	17.673360181248	0.132929135817553	0.464435869284266	0.286216342468139	0.774712427613607	0.905226182010929
ADGRB2	19.3740828727731	-1.01050945431804	0.379084095785185	-2.66566037866875	0.00768372721943838	0.0781838090576439
AL136115.2	7.44016566725687	1.88062031078395	0.782565658016844	2.40314699670028	0.0162546520039858	0.119704127428185
PTP4A2	93.9209981016672	0.250909029837056	0.217708136741935	1.15250184762032	0.24911491095423	0.533991922104788
KHDRBS1	231.715627897511	0.392990464059188	0.266203399830888	1.47627890668881	0.139869034298841	0.396955397997892
AL445248.1	6.64369393245791	0.53655849993899	0.479637176134822	1.11867579628183	0.26327847449454	0.548774694702895
TMEM39B	28.6066469479133	-0.778438926158995	0.213147327993481	-3.65211674707366	0.000260087586780719	0.010574839258489
KPNA6	142.623007999362	-0.262787662074508	0.107236067107457	-2.45055296378205	0.0142636976487654	0.111903470964554
TXLNA	52.4122624034176	-0.178873210287166	0.208760659869793	-0.856833899637662	0.391536687855287	0.664677317055376
CCDC28B	2.86658964407967	-0.376147714627663	0.644592805352426	-0.58354314771169	0.559527719509721	0.786311999720645
TMEM234	5.96372612505639	-0.00775936467930602	0.385226703157471	-0.0201423333733285	0.983929829837972	0.994703983012401
EIF3I	14.5663380394422	-0.384128330828084	0.368064159442408	-1.04364503028497	0.296649650923663	0.582337918402072
HDAC1	47.0586108379674	-0.184948188116838	0.208665042413354	-0.886340069126029	0.375434303307149	0.652260560685432
MARCKSL1	46.7633178984733	-0.397489445343821	0.692180201781152	-0.574257172223334	0.565793786044722	0.790079798016092
TSSK3	4.27079046317551	-0.433455157799054	0.510764113663778	-0.848640588098141	0.39608131476495	0.669363445359366
FAM229A	7.29556365257666	0.583465543183728	0.424397814524482	1.37480807679812	0.16919095345461	0.436845015779063
BSDC1	79.3500405261164	0.0888434951089767	0.151589997375387	0.586077555559097	0.557823398295649	0.785674797543667
ZBTB8A	4.27703501166953	-0.0247957591148591	0.465064790333886	-0.0533167843066714	0.957479507279205	0.9837945996006
ZBTB8OS	119.70503646262	0.160489054722498	0.218491298614855	0.734532934446051	0.462623995296098	0.719674294953069
RBBP4	102.581038842412	0.051316919549393	0.133702507761539	0.383814188742951	0.701116170953893	0.868991482024632
SYNC	11.4713822949063	0.0393048371910886	0.519275854445772	0.0756916325967804	0.939664433117457	0.97588717894447
KIAA1522	4.17663089187172	0.847920904719438	0.571052271946687	1.48483938576922	0.137586375849352	0.392907453175224
YARS	88.5266712643627	-0.67691853658474	0.393615206304549	-1.71974691460724	0.0854784559301838	0.307053215003301
S100PBP	129.928052738966	-0.356565344013765	0.187383754555115	-1.90286156268093	0.0570586116269161	0.246062215506448
HPCA	11.9770474338871	-0.791407622653466	0.719444222738603	-1.10002637819639	0.271320628964485	0.557252528913629
TMEM54	3.82315004290781	1.01641036791279	0.599540237065205	1.69531635255741	0.0900154243368791	0.315444376068944
RNF19B	45.6652408182872	-0.296711024598933	0.260887135331717	-1.1373156603589	0.255406350381989	0.540627366298573
AL020995.1	8.04961059033383	-0.651545653328417	0.668136000014935	-0.975169207038466	0.329476333856393	0.61308276889987
AK2	59.2764987410645	-0.502695704394898	0.16651189656392	-3.0189777113128	0.00253629190160059	0.0404231533496154
AZIN2	75.9176440444667	-0.691583352446069	0.457257748465527	-1.51245846520239	0.130417271267687	0.381965682019297
TRIM62	21.0031592132445	0.0415192233567396	0.257207126113864	0.161423301072768	0.871760015725705	0.946529240421637
ZNF362	76.063897774242	-0.197269473370408	0.182104833156929	-1.08327423248789	0.278686719038543	0.564656493576353
A3GALT2	3.31359329688784	-2.38253511852609	0.652445836171986	-3.65169794400842	0.000260512188324179	0.010574839258489
AL513327.1	28.3394114155848	-1.07485821031728	0.584722607287884	-1.83823610874699	0.0660276211483719	0.267163071033538
PHC2	575.87430870977	-0.807255047184185	0.250059815525927	-3.22824779137889	0.00124551034283822	0.0268254226186537
AL513327.2	5.9516172700126	0.176811883517718	0.466434644607913	0.37907107793493	0.704635082824512	0.870636548129373
ZSCAN20	6.99188591985297	0.112899395777366	0.393346625221913	0.287022662807064	0.774094967570292	0.905220526192042
CSMD2	42.5149638609334	0.547341538297296	0.319002709724257	1.71578962062865	0.0862005545640208	0.308476151419012
SMIM12	46.663487916124	0.601416460067086	0.288450704790671	2.08498870024788	0.037070326247141	0.192747874212899
DLGAP3	6.51854970618604	-1.59102670343543	0.57221059929989	-2.78049149278618	0.00542766818016449	0.0634873641104282
AC114490.3	10.5296663038794	-1.11869193754687	0.316496801179187	-3.53460740639055	0.000408381425395752	0.0135302038553984
ZMYM1	53.2115195108914	0.361727114539624	0.167256595777301	2.16270762213322	0.0305636744885576	0.17216657784906
SFPQ	262.252132197302	-0.162046094834768	0.147105209542952	-1.10156598354495	0.270650403648911	0.556631046135312
ZMYM4	418.594064711124	0.032759098731336	0.104202586331753	0.314378940912655	0.75323324865815	0.894907769768758
ZMYM4-AS1	4.22956961244698	1.1317262616264	0.892433659107596	1.2681348916827	0.204749783126222	0.483260555933612
KIAA0319L	242.644099370235	-0.100949665142934	0.133461202725471	-0.75639708830279	0.449411153210299	0.711099539668987
NCDN	36.0788931454026	-0.452359314896678	0.468939728056695	-0.964642762879726	0.334723772846622	0.617747090147933
AC004865.2	3.35040303468617	-0.509007837671849	0.487564459201661	-1.04398060208347	0.296494364394114	0.582108554368682
TFAP2E	11.0037233416176	-0.322463481325773	0.331964252050693	-0.97138013907754	0.331359014978094	0.614690865692639
PSMB2	39.9551980664288	-0.182933257928333	0.21164638351803	-0.864334437884446	0.387404197289607	0.661444175818892
C1orf216	13.6297072254516	-0.116469357372501	0.35530982263836	-0.327796615662509	0.743065446385477	0.889668980208959
CLSPN	8.64227475195354	-0.0513009165192657	0.692297791921379	-0.0741023835665963	0.94092891866591	0.976327636801378
AGO4	303.09047564755	-0.408537713693549	0.247894483456608	-1.64803067820208	0.0993463760070032	0.33218734720207
AGO1	75.9444691836447	-0.391777975228356	0.146953436633919	-2.66600077005567	0.00767595171415018	0.0781838090576439
AGO3	356.756578412364	0.042853752793757	0.124884582689717	0.343146863053781	0.731487977393945	0.884056470763228
AL138787.2	7.00205500153578	0.278947985687768	0.606822204044951	0.45968651744837	0.645741248409731	0.836266754840034
ADPRHL2	29.7029501378091	-0.123499105390853	0.314159631920166	-0.393109403127376	0.694238679353368	0.865768699141566
COL8A2	31.2176378659973	0.424951027999891	0.317414424069352	1.33878927917605	0.180639281882036	0.45239032811406
TRAPPC3	30.9685586820907	0.243583830126548	0.16619945873337	1.46561145254585	0.142754169439596	0.401068389664238
MAP7D1	69.8182971650849	0.201597220711795	0.191186744237444	1.05445187382563	0.291676083353061	0.578045494508993
THRAP3	184.257842307174	-0.323283669261031	0.134800738928564	-2.39823365829138	0.0164743525191956	0.120559773558792
EVA1B	8.39526898178667	2.30772649426932	0.630410344895957	3.66067358023795	0.000251553067512552	0.010492465551536
AL591845.1	5.97111237930534	0.483251929908697	0.544563414009711	0.887411672316422	0.374857301529704	0.651856483571982
STK40	79.1920948598883	0.0381428441944778	0.228100867546128	0.167219198264401	0.867197579068744	0.945233499724991
LSM10	16.7125245351604	0.235378184876557	0.379100807882125	0.62088547421335	0.534674979190334	0.770681196107701
OSCP1	7.81305660945857	0.00151951172121968	0.435579070975284	0.00348848652855935	0.997216596103752	0.999332970229241
MRPS15	13.0396112054205	0.314112405746883	0.417831880416346	0.751767446356385	0.452190922016173	0.712752409967304
CSF3R	397.371512753369	-0.910117150584402	0.279258312257299	-3.25905124623775	0.00111785473661913	0.025111926657493
GRIK3	6.76110720439767	-0.709312017539664	0.615204425651682	-1.15296962759703	0.248922851139202	0.533919944623694
LINC01137	7.45286318042589	-0.472439580730611	0.35828295206942	-1.31862143594003	0.187295703681945	0.461391554563509
ZC3H12A	3.93402974334897	0.340726178079041	0.616694148046966	0.55250431540189	0.580602878613972	0.799827875998012
MEAF6	42.6530316992424	0.0136951736444979	0.183771857360272	0.0745226926539107	0.940594485242645	0.976317344283189
SNIP1	18.8794634080425	-0.281416415043686	0.21931274085033	-1.28317403700562	0.19943110982587	0.476906947588433
GNL2	26.1354607095235	-0.317988810028978	0.241645037406723	-1.31593354219709	0.188196349469536	0.462673751294466
C1orf109	9.44927634660253	-0.430438278653688	0.404703456113052	-1.06358933226764	0.287514777099382	0.57319338578889
CDCA8	4.21394097037392	1.40569323637177	0.809564725838986	1.73635682423662	0.0825007614708201	0.302017415239286
EPHA10	3.78772650225491	0.152318836751335	0.734287001985842	0.207437740746325	0.835668010687623	0.930904160522461
MANEAL	3.37119867415924	0.851381319872922	0.614219374750962	1.38611928387658	0.165710482904542	0.433486942235257
YRDC	7.11028750641301	-0.479544793404943	0.538669546871735	-0.890239287128532	0.373337413383082	0.65018423924928
C1orf122	27.2514594531481	0.394373059811443	0.376831809637386	1.04654928200179	0.29530750412649	0.581306795811327
MTF1	49.4321793912191	0.0706858925771123	0.171772987750085	0.411507615388015	0.680700358336741	0.857482833734867
AL929472.2	4.84846497956135	-0.634978488928139	0.719418220080729	-0.882627755600748	0.377437427184597	0.653640636509434
INPP5B	110.613906277007	-0.6693587836174	0.220663914300419	-3.03338579730854	0.00241826222867403	0.0392022573922414
SF3A3	59.0666737804161	-0.868525559209349	0.233612205417284	-3.71780899742789	0.000200958112801892	0.00919246763121889
FHL3	16.8798009001486	-0.563110088894222	0.393189307677289	-1.43216022892564	0.152097970844941	0.415463715779047
UTP11	11.5312762527421	-0.217519343468326	0.29116391026854	-0.747068354960987	0.455022300865787	0.71450464303349
RRAGC	34.4287912021283	0.330062743992636	0.182683972696567	1.80674165949336	0.0708025689093845	0.277734699907813
AL139260.1	110.606545118552	1.05127619610664	0.270869367321359	3.88111880831254	0.000103977027368634	0.00653243224642528
RHBDL2	12.4655442174689	-0.0529538938861736	0.523289148247781	-0.101194328343112	0.919396198934554	0.967311364607607
AKIRIN1	77.11531935132	-0.037673584326639	0.133929304811556	-0.28129455595732	0.778484485527799	0.906904177531461
NDUFS5	36.0814348302482	-0.635445216596943	0.561607162165205	-1.13147634041394	0.257854656131016	0.543859228880598
MACF1	851.124823013233	0.00789369518323721	0.100382339820004	0.0786362939675586	0.937321918499028	0.974519391132589
PABPC4	97.3079709669654	0.0856605416941613	0.291286920542711	0.294076169072621	0.768699700484637	0.902448799336116
HPCAL4	14.8691991924254	-1.38263744828887	0.478508648847323	-2.88947222086685	0.00385889100252812	0.0518433617296169
PPIE	20.3992835796324	-0.524195499252345	0.279709142568925	-1.87407352665698	0.0609202915836656	0.255333104924947
TRIT1	70.9438687489079	-0.0819568767463433	0.17171235550823	-0.477291668987764	0.633154442532706	0.830295462877854
MFSD2A	12.9140794413913	-0.00660138205158279	0.326982435075595	-0.0201887971445825	0.983892764649301	0.994703983012401
CAP1	182.142312396188	0.0518878391661594	0.191255052837378	0.271301795149324	0.786158925899544	0.910587606619107
PPT1	98.1493950318101	0.429853942848333	0.214513028879149	2.00385936972854	0.0450851269534196	0.21547787474802
RLF	286.094684904491	0.262784744853765	0.23426927206203	1.12172092626892	0.261981116155111	0.547502564486479
AL050341.2	5.73247686650452	-0.509932252011309	0.516143734123061	-0.987965596206829	0.323169497688778	0.606408398129358
ZMPSTE24	47.2710510439377	-0.0892020898662014	0.177359133328704	-0.502946130780202	0.615002146616342	0.819553773068219
COL9A2	45.7847814866503	0.764483932520415	0.377483595732389	2.02521100562575	0.0428457020609369	0.209554501422003
SMAP2	884.953441765485	0.0898764561340383	0.310001417321384	0.289922726517285	0.7718753547307	0.904237470797577
ZFP69B	6.48751451365471	0.00532019825270902	0.405375343858163	0.0131241288680115	0.989528760802277	0.996770339119638
ZFP69	6.02370875016501	-0.0827722208987161	0.446607417216042	-0.185335526701913	0.852965874409562	0.938964335017732
AL603839.3	36.1119090291721	0.327457432487825	0.244530420894013	1.33912758703244	0.18052914102039	0.452323634649964
EXO5	4.31184972863321	-0.35788554402343	0.455950142515356	-0.784922540102895	0.432498985613815	0.698875895536688
ZNF684	13.4276315497048	-0.0219659725951181	0.268474345751203	-0.081817771205127	0.934791624075279	0.973542258759991
RIMS3	14.8754011447222	-0.705951038381281	0.470930792391058	-1.49905474389762	0.133859430766348	0.387601002339505
NFYC-AS1	3.81101453970805	0.272722086360257	0.558413952573645	0.488386948612803	0.625275784620835	0.825540691920479
NFYC	140.171144716185	0.248102909486391	0.139093525501603	1.78371285501375	0.0744703362087733	0.284952074939863
CITED4	7.26953765105954	0.345958011239993	0.633520049276283	0.546088496544358	0.585005106789027	0.802388107789896
CTPS1	27.9532795365487	-0.530795893034167	0.323286695232284	-1.64187360897356	0.10061620019249	0.334599140591805
SLFNL1-AS1	9.27705722266685	-0.920452471389774	0.363164107643485	-2.53453590819436	0.0112596386491056	0.0977521699621289
SLFNL1	4.54608126221896	1.74044780310836	0.724794009807798	2.40129992736819	0.0163369400675848	0.120193201925802
SCMH1	255.4094602524	-0.0791408220631676	0.184640466589546	-0.428621220066004	0.668198900275339	0.849449011951097
AC093151.3	5.18043940666065	0.0670706759984482	0.705313006128931	0.0950934909970846	0.924240568080105	0.969356320998632
HIVEP3	798.529121003285	-0.887173521323878	0.278464991510997	-3.18594275176182	0.0014428314474471	0.0289349813851609
FOXJ3	269.592398518758	-0.103147943521905	0.0826224683689326	-1.2484248601884	0.211875509614691	0.49077410522944
RIMKLA	5.63893045081308	-0.414522516997291	0.527877765699396	-0.785262316263845	0.432299785356723	0.698746486039873
PPCS	25.4671220744983	-0.332030451088092	0.223663061787195	-1.4845117849813	0.137673199027288	0.393007146770772
CCDC30	111.940929740596	1.60105079857999	0.363528198256903	4.40419974642117	1.06175081465014e-05	0.00169291544705593
PPIH	26.577373763741	-0.5251023870284	0.211752500384014	-2.47979308898891	0.0131458641991205	0.106382431768511
YBX1	97.4400935444099	-0.0161529478584348	0.368415705846318	-0.0438443519158028	0.965028473339561	0.987063170629892
P3H1	26.9462920534431	-0.0646213803857349	0.217276116042748	-0.297415940429555	0.766148975293452	0.901343027478735
AC098484.3	4.1415901119393	-0.195238913587602	0.47304260082192	-0.41273008656804	0.679804379073998	0.857167302336123
SVBP	21.2032178357042	-0.167641577422955	0.312034385400375	-0.537253537644103	0.591092494593275	0.805752864824677
ERMAP	66.6129113462118	-0.37253544760861	0.299413455178129	-1.24421745638311	0.213419540762462	0.492694806018525
AL512353.1	3.50618808230901	-0.465815035036257	0.632574214291075	-0.736380055513795	0.461499438834598	0.718984892312898
ZNF691	18.6097304874696	-0.258280476273557	0.23166410915302	-1.1148920616916	0.264896678881703	0.54990371983439
SLC2A1	11.850402625205	0.111284762489688	0.551440770019195	0.201807281108023	0.840067389163568	0.93278529915852
SLC2A1-AS1	2.96601586767645	-0.583074792158521	0.736494078493335	-0.791689721866239	0.428541616797659	0.695450012854593
EBNA1BP2	9.92596048262378	-0.541686505758368	0.404393490339575	-1.33950352490468	0.180406807698096	0.452144744662974
TMEM125	8.04458213376404	-1.20719417539554	0.649313769881934	-1.85918462135039	0.0630009738839756	0.260201239928335
AL139289.2	5.74718711210478	0.671154345483651	0.497680830125042	1.34856378799044	0.177477118538403	0.448162283487318
ELOVL1	38.9057803423118	0.299261832147691	0.367284767034072	0.814795109975062	0.415189600493895	0.685089989219493
MED8	15.2178199913451	-0.175458472495479	0.265028507619528	-0.662036224221454	0.507948006596636	0.753142387237551
SZT2	58.241927209686	-0.27932103570518	0.15564386066307	-1.79461646938866	0.0727148273112978	0.281592834118576
HYI	13.880390836784	0.220161668972818	0.349483597377169	0.629962809771627	0.52871891681665	0.766574492879492
PTPRF	28.9622066642381	0.119056780940294	0.33393787977173	0.356523737354018	0.721448378597842	0.878552731448126
KDM4A-AS1	3.5673961000591	-0.255886239755193	0.631242546215426	-0.40536912679499	0.685206201080534	0.860114996730257
ST3GAL3	5.45957802537839	0.18753762235066	0.45810094005443	0.409380566493441	0.682260398923747	0.858124663574053
AL357079.1	3.37369992274137	-0.0313010084176715	0.624276959990696	-0.0501396181882766	0.960011128677132	0.984725187948002
IPO13	28.1784867807499	0.189042016547441	0.33043054075385	0.572108183814235	0.567248685144491	0.790202625979642
DPH2	6.56747967289513	-0.251960519495649	0.507513243571886	-0.496460974539988	0.61956921461083	0.822020459027566
ATP6V0B	133.436945868595	-0.0690801750153311	0.220733087240643	-0.31295795242523	0.754312607685357	0.895557687835332
B4GALT2	10.4672929109712	0.120582278488478	0.389150146169566	0.309860550420906	0.756667003458037	0.896260448442211
CCDC24	9.86035884113067	-0.518393595759365	0.424111388752336	-1.22230529409831	0.221592197980891	0.502761190136098
SLC6A9	12.3957859794604	1.19682414497133	0.483054060991288	2.47761946668101	0.0132262122292116	0.106690505787157
AL139220.2	12.412735919622	-0.65773288454547	0.527779824171999	-1.24622589652294	0.212681474300006	0.491820217992776
DMAP1	20.9689703904764	-0.268498315415718	0.239746231938341	-1.11992715482916	0.262744805468574	0.54824172132964
ERI3	145.699376962355	0.0518934367001516	0.114305724897949	0.453988081056147	0.649837405494528	0.838831934777836
RNF220	561.869426942326	0.900256366079524	0.352976250424451	2.55047291424557	0.0107576882832428	0.0951819562297868
TMEM53	6.83555563299844	-0.27419807615028	0.365975605332459	-0.749225008866898	0.453721598062707	0.713881843516251
ARMH1	41.8772535887499	-0.0645242880191405	0.39986690897446	-0.161364410435028	0.871806395653969	0.946529240421637
KIF2C	3.38289498494659	0.214487293106996	0.861642074163365	0.248928527910221	0.803416067654625	0.917989091224446
RPS8	122.546906945279	-0.748305591812228	0.479869771297119	-1.55939306155816	0.118903377512048	0.363553319650631
PLK3	54.0789053825502	-1.28501618262638	0.329469581901626	-3.90025742349126	9.60904621898143e-05	0.00621401374531884
BTBD19	30.3692346675414	-0.939011382485246	0.364032900845486	-2.57946844997895	0.00989524970952223	0.0912448086795835
PTCH2	13.4492753776004	-0.381300459809131	0.281803920288195	-1.35307010427386	0.17603323531737	0.44645212997325
EIF2B3	153.707182868828	-0.249337336514095	0.183440161481855	-1.35922981368918	0.174073776695145	0.444235035966464
HECTD3	14.2924723136912	-0.159517254702547	0.265974727009335	-0.599745910057647	0.548675586447388	0.779973434832401
UROD	14.1959844800914	-0.225683728841462	0.368304237012646	-0.61276441094462	0.540032126044525	0.774668538175287
ZSWIM5	52.813082292497	-0.145531718105901	0.287174120787122	-0.506771702502336	0.612315013535482	0.818360970342507
MUTYH	18.7721474075883	-0.165311051473015	0.225562579037009	-0.732883318584026	0.463629598171285	0.720350512664076
TOE1	7.20945020631114	-0.105511868715567	0.363679933960743	-0.290122876911202	0.771722234859487	0.904237470797577
TESK2	77.4553231246414	0.445016363337226	0.283924669785959	1.56737476765477	0.117027118262396	0.361171544559913
CCDC163	2.97417530163072	0.814515007913791	0.811797876121928	1.00334705457083	0.315693440162253	0.600190152875022
MMACHC	4.50906668003136	0.166978878117377	0.535430459937671	0.311859131318033	0.755147583046492	0.896127404569867
PRDX1	56.7065424062346	0.462481725285126	0.368458324664643	1.25518055727485	0.209413221916237	0.487803937389807
AKR1A1	86.2408263375251	-0.531563610007729	0.265239441236315	-2.00408961627292	0.0450604615291311	0.21547787474802
NASP	140.253547640749	-0.381130629719377	0.21764020974399	-1.75119583907634	0.0799121819613764	0.296163240928609
CCDC17	3.0744712900652	0.750176601065065	0.567751039930492	1.32131259707936	0.186397155401935	0.460097706217917
GPBP1L1	302.398357462101	0.112091831273363	0.135364434836772	0.828074459946062	0.40762833250518	0.679970920797746
TMEM69	19.0094670735592	0.39598111993779	0.238156749176776	1.6626911532281	0.0963742739980224	0.326589723053728
IPP	11.2791833987842	-0.475061069655649	0.383399604482699	-1.2390755339892	0.215317526623451	0.494932848125957
MAST2	141.605077913781	0.60523655043461	0.156823574428477	3.8593467381439	0.000113690531550927	0.00675054250279446
POMGNT1	24.7276597892404	-0.313179370169014	0.225601021740815	-1.38820014090545	0.165076109402316	0.43264970961753
LURAP1	17.7196479610372	-0.572515129602253	0.397496876769872	-1.44030095092723	0.149782272501492	0.411596650406987
RAD54L	2.81419242013607	0.148898781374473	0.735059147819202	0.202567074794227	0.839473426935798	0.932467695490787
LRRC41	45.432323429783	-0.294533835783948	0.181235830785305	-1.62514131177989	0.104132452062813	0.34053335997474
UQCRH	45.9115717891913	-0.0910228094142576	0.350174832471606	-0.259935326510475	0.794913660994549	0.914421432976561
NSUN4	41.8590778708296	-0.655974307894086	0.19722557931228	-3.32601029836722	0.00088098673562281	0.0218086564530096
FAAH	17.7797143873071	-0.554561306881604	0.4232116492959	-1.31036399353428	0.190072728291626	0.464645241394228
MKNK1-AS1	5.58932107388889	-0.97784478232114	0.63694559696238	-1.53520926588475	0.124732433024852	0.373068766953847
MKNK1	454.529940357871	-0.7607335789221	0.322958877822424	-2.35551220654285	0.0184971893067243	0.128386159164016
ATPAF1	47.666932014057	-0.0124531744115761	0.1611978591712	-0.0772539689770337	0.938421508851644	0.975198357276784
EFCAB14	95.6284134635698	0.130064641219759	0.156926037858211	0.828827662986543	0.407201932496655	0.679688637060973
CYP4X1	3.37706497740857	-1.47225516749513	0.527935968777082	-2.78870024883033	0.0052920020147572	0.0627456558382449
TAL1	110.593328173868	0.00462292770516791	0.312232997283375	0.0148060190479235	0.988186937602665	0.995919272745062
STIL	8.20391246829745	0.183406772284114	0.532639533294025	0.344335635678155	0.730593887593619	0.884056470763228
CMPK1	70.051712884438	-0.0768584085829696	0.133213625692362	-0.576956059738689	0.563969138918245	0.789337838081082
SLC5A9	4.72741729941618	-0.689840670659697	0.836883736048065	-0.824296901642831	0.409770878670016	0.68149785421001
AL109659.2	2.59678292672978	-1.31541405003399	0.758784021390117	-1.73358164240743	0.0829923400092576	0.302813504516012
SPATA6	506.224922775494	-0.911012188545159	0.34578045924287	-2.63465492104422	0.00842228595197552	0.0830761117907892
AGBL4	94.7576734846877	-1.1306450713165	0.409059277612102	-2.76401278053559	0.00570953029377054	0.0648683606958141
ELAVL4	72.2756469450972	0.266240669682031	0.536165049166751	0.49656476134689	0.619496008053753	0.822020459027566
FAF1	711.923573569219	0.140511509171019	0.0765139452224251	1.83641699251756	0.0662960083236992	0.267605401767297
CDKN2C	4.89871036054205	3.46915009806254	0.804030294322969	4.31470073025511	1.59819259808653e-05	0.00214143664846266
RNF11	65.5619433963473	-0.133811656491053	0.155716216141461	-0.859330259922906	0.3901583339896	0.663080854746497
EPS15	561.460877304978	-0.128276041785294	0.179230590650129	-0.715703950536538	0.474174170944326	0.729250494897718
AC104170.1	4.67193846838278	-0.366331259123502	0.627138921355868	-0.584130958307446	0.559132207732199	0.786274798669381
OSBPL9	250.310696904512	0.121571789437519	0.126338326308034	0.96227164780628	0.335913167016932	0.618516510008922
NRDC	315.206921845623	-0.0073655709606565	0.0911052608541642	-0.0808468236806529	0.935563770005616	0.973899693479205
RAB3B	2.84306983768562	-0.482452768357637	0.617483389561389	-0.781321046871129	0.434613694398791	0.700562014411399
TXNDC12	52.1455368790419	-0.4411808632088	0.180643167699541	-2.44227815990586	0.0145948964549486	0.113089615110901
BTF3L4	92.6662063927133	-0.483098163708072	0.158770101127186	-3.04275276187596	0.00234424849762152	0.0385848410543268
ZFYVE9	75.1757030274685	0.243710275039109	0.207007781087062	1.17730006939502	0.239075759237532	0.522118285102476
CC2D1B	23.3611123546572	-0.435596687520187	0.190148122163357	-2.29082823729368	0.0219733498034347	0.142057425010164
PRPF38A	27.0699859419503	0.0681941448037338	0.221936257444491	0.307269058192486	0.758638585198866	0.897233093787592
TUT4	398.4902580029	-0.0123671403788725	0.108440628130363	-0.114045266908683	0.909201909702006	0.964088949842291
GPX7	5.44669314547797	-0.51339147716417	0.513077749012675	-1.00061146317902	0.317014685955781	0.601342941625719
SHISAL2A	47.769050015539	-1.13269310455729	0.366304872918217	-3.09221413172458	0.00198669482243464	0.0344171010371658
COA7	6.15061745254933	-0.882798364099554	0.431525608600097	-2.04576123990282	0.0407798672376266	0.203710976524218
ZYG11B	138.968703567041	0.210647531466856	0.115769039956936	1.81954978243936	0.0688275950647668	0.273665603171122
ECHDC2	87.5525047751844	-0.143424428597411	0.158795091259781	-0.903204421872055	0.366417411477732	0.644133986669494
SCP2	106.305404359758	0.0965978364945549	0.18528146367542	0.521357261424581	0.602117918245859	0.812937249912243
CPT2	10.6591501288889	-0.562669943808949	0.306421148798249	-1.83626341071979	0.0663187084228246	0.267625683430167
AL606760.2	4.29764001269574	0.605555274433018	0.536462197201005	1.12879393476839	0.258984771853417	0.544388716844309
C1orf123	22.6647216660676	0.394001097368087	0.259896007015758	1.51599519320125	0.12952056785781	0.380642647114732
MAGOH	28.1505164204782	-0.119039443578945	0.202980131689029	-0.586458598624403	0.557567375646113	0.785444145130668
LRP8	67.4672091523834	-0.20159770896441	0.404072299561406	-0.498914944635481	0.617839305333613	0.82111939474598
LINC01771	4.58847865605404	0.116127827225768	0.579007587495434	0.200563567272222	0.841039848255121	0.933522787363887
AC119428.2	6.84686536691611	0.981642202161026	0.627719223895255	1.56382370460081	0.11785897581485	0.36221316428308
GLIS1	5.81092330826558	0.201377169858229	0.577639285971097	0.348620972896059	0.727373880338755	0.882443205613885
NDC1	53.3807514011246	0.261295240608212	0.184809678076509	1.41386123999436	0.157402648357488	0.422107877472231
YIPF1	54.5815702961936	-0.246220143169458	0.216478536555196	-1.13738824683286	0.255376018404773	0.540627366298573
HSPB11	53.7109171214296	-0.2456610456769	0.194189759107503	-1.26505664771386	0.205851021959775	0.484215284055362
LRRC42	10.615886675806	-0.0195119474198633	0.281138481833893	-0.0694033320966416	0.944668576687578	0.9780789663102
TMEM59	108.977463665786	0.342908752266082	0.148867198694565	2.30345405349931	0.0212533094654119	0.138884919557964
TCEANC2	36.0327606447631	0.554619196016031	0.206101895764062	2.69099512141771	0.00712392366169371	0.0749966014719653
MRPL37	14.74345320876	0.0239520406259492	0.256269792431592	0.0934641589969795	0.925534821998373	0.969861079651005
SSBP3	123.143656623711	0.742618760685149	0.240657214927854	3.08579470974006	0.00203008931430269	0.0348103989896455
ACOT11	50.0640206005777	0.774807786837341	0.378482983596186	2.04714034822766	0.0406443063490436	0.203505831488587
MROH7-TTC4	3.92943561838312	0.0434875776833846	0.730169625914684	0.0595581850298246	0.952507522727352	0.981730455546753
DHCR24	38.9028631113068	1.24122621966527	0.496873439329702	2.49807319413113	0.0124870408237506	0.103371396999676
USP24	367.663078068822	0.19645480342045	0.130491086477967	1.50550362268323	0.132194646180849	0.384420458207996
PLPP3	14.6683283069866	0.458942952547688	0.447849967782143	1.0247694218233	0.305471997779004	0.591073676469253
PRKAA2	13.4831805593174	-0.906414000119946	0.502888070809966	-1.80241698447937	0.0714798249609427	0.279369135191955
DAB1	165.993917013343	-0.332256232110559	0.344777522239485	-0.963682985922069	0.335204886988022	0.61812399725593
MYSM1	143.471777655875	0.00538115725032472	0.106488958663637	0.050532537061631	0.959698021690639	0.984693103341384
JUN	53.205536618035	1.52285629547361	0.44389888087071	3.43063783464945	0.000602163962938062	0.0173995506924527
LINC01135	37.1450913955145	0.721837943327715	0.350538087962381	2.05922827822688	0.0394723754304136	0.199646770040914
LINC01358	15.489832783796	0.638349786405734	0.43893007648482	1.45433138580516	0.14585445287035	0.405728875787245
FGGY	141.399352755061	-0.074097000177993	0.271550787246217	-0.272866084939053	0.784956157823709	0.910085170160912
HOOK1	8.95800759023957	-0.989767599852772	0.425981133680809	-2.32350102292185	0.0201522527671263	0.134889372601387
CYP2J2	15.2987746488917	0.919239426300261	0.44321568965517	2.07402275631408	0.0380771974775218	0.195366603526655
LINC01748	5.85749459504863	-0.95782701626829	0.550675353776036	-1.73936786838266	0.0819700763603158	0.300729083152785
AC099792.1	3.88571316999794	-0.208167279780026	0.61375734923459	-0.339168695966947	0.734482650058753	0.885583504299487
NFIA	784.501823810557	0.683311211214044	0.274281901263694	2.49127342367774	0.0127286122970579	0.104585229244054
TM2D1	116.272083607579	0.141115967466934	0.113046223071229	1.24830324829179	0.211920025096762	0.49077410522944
AC099791.2	3.99189052481774	-0.765641188436948	0.541032771177813	-1.41514752751514	0.157025245634544	0.421749480359413
PATJ	69.9150027340854	-0.075686847905527	0.167632026904036	-0.451505892420278	0.65162497916987	0.839656542979968
KANK4	3.17736097566171	0.761051913002861	0.970596056919376	0.784107773339202	0.432976874626226	0.6990859306932
USP1	20.8522957222506	0.00981032183949969	0.234350829686636	0.0418616902385951	0.966608956371202	0.987872012170772
DOCK7	178.504160569023	0.487709734294	0.162924886507623	2.99346370433827	0.00275830314650093	0.0422625534834638
AC103923.1	3.84620223131781	-0.305464201106993	0.491656593154451	-0.621295850315249	0.53440498352661	0.770538601616646
ATG4C	327.468821374203	0.994985118728026	0.25390583959442	3.91871695553509	8.90215786098254e-05	0.00602219215512713
ALG6	27.5652301831048	-0.538958876333066	0.254640315182899	-2.11654967496388	0.0342980850538275	0.183955829188807
ITGB3BP	101.560411738045	1.40148399924016	0.491332448036149	2.85241490734406	0.00433884272007446	0.0555678237817966
EFCAB7	41.8654424798968	1.04369345119127	0.380598440731289	2.74224310847384	0.00610211601783578	0.0677858683976901
PGM1	40.554566036212	0.332684099569202	0.461200060344722	0.721344440676219	0.470697620807073	0.726985354749034
ROR1	26.8702135300213	0.924642578956782	0.571705617117989	1.61734037810923	0.105804827888634	0.343406409230827
CACHD1	13.210110680166	-0.589312475053557	0.403758879751871	-1.45956536092957	0.144409565030723	0.403674196564379
RAVER2	7.87672208894926	-1.18316786642307	0.614713636148849	-1.9247464133634	0.0542610908815835	0.238481348308005
JAK1	253.235233602574	0.274454604805298	0.196449647946723	1.39707353855747	0.162391458186608	0.428825522333959
AK4	11.0958499177042	0.203099707819907	0.463259656815156	0.438414407194851	0.661085904456789	0.845505923116185
DNAJC6	253.939123763006	0.787509909839273	0.346835059680746	2.27056027889498	0.0231736103379805	0.146940922388626
AL139294.1	5.25657835481386	0.0901991233849355	0.865116713449165	0.104262375217926	0.91696113536163	0.966661869464365
LEPR	146.334633341595	1.27270274952473	0.390827218764371	3.25643324829952	0.00112821455055397	0.0251951275957782
PDE4B	1441.84796359726	-0.0215835652868393	0.319843449746744	-0.067481654865621	0.946198266027957	0.978444744292399
SGIP1	128.502726586379	0.615758269820606	0.346230882650897	1.77846142754825	0.0753281016278987	0.286773361912184
TCTEX1D1	6.59647193262042	-1.1023751259227	0.605145998703486	-1.82166804090999	0.0685053700099497	0.273245470843163
WDR78	12.3282422077694	0.188992036425014	0.403984089028152	0.46782049481123	0.639912963049851	0.833138594819829
MIER1	168.148929161318	-0.00488392371945986	0.105338158148282	-0.0463642407016922	0.963019937632748	0.986341397260193
SLC35D1	63.9932362919968	0.355034072420624	0.230109167514582	1.54289408047215	0.12285647731964	0.37047797711545
IL12RB2	10.7370229779429	1.41069135657656	0.641889487610539	2.19771687152553	0.0279692884924214	0.163341593218798
SERBP1	103.478903585696	-0.0394643375240228	0.141712069462776	-0.27848254332627	0.78064196366247	0.907880787450146
GADD45A	3.86759745773869	-1.17622775726295	0.695514342131182	-1.69116247647572	0.0908057754590325	0.316823726671024
GNG12	7.01544969753199	0.577369416728553	0.418116868082973	1.38088046860137	0.167315716228365	0.434905967281318
GNG12-AS1	6.83375778673844	-0.0671611217792205	0.541295525375511	-0.124074777327282	0.901256068598712	0.960303879989662
WLS	68.6269729670852	0.0703302897624645	0.31438395974737	0.223708263675347	0.822984315421178	0.925549746460293
LRRC7	241.763555214199	0.369820904542936	0.350279234045116	1.0557888353019	0.291064700149118	0.577362848808829
LRRC40	53.7558589967519	0.150493689225717	0.18963824817312	0.793582996444537	0.427438234471727	0.694403681130517
SRSF11	320.78156967428	-0.186605383059932	0.156080575785609	-1.19557082693142	0.231864081547642	0.514080254607242
ANKRD13C	143.221142403591	-0.0933649409750748	0.185930616580253	-0.502149364597927	0.615562458056163	0.819812548432286
HHLA3	8.55674878408151	0.283189525845159	0.346779946269614	0.816626015695226	0.414142183096372	0.684410552231876
CTH	3.49371236189483	-0.45756854763558	0.594093387760097	-0.770196331187501	0.441183439887737	0.704636968706775
ZRANB2-AS1	4.0288939819851	-0.139470961179111	0.779973697085335	-0.178814954530257	0.858083002523144	0.94116703601844
ZRANB2	211.012319336275	-0.214982611353815	0.169872616473755	-1.2655518930388	0.205673558549047	0.484215284055362
NEGR1	233.568609791828	-0.282770375443874	0.409490225793086	-0.69054242966658	0.489853137075105	0.740924790902298
LRRIQ3	4.58711015835882	1.13669087150203	0.539787491951715	2.10581180270051	0.0352207031959171	0.187246020747676
ERICH3	12.2417479665477	-0.752242637565569	0.499792178351849	-1.50511086437211	0.132295576275502	0.384469735199111
CRYZ	35.7177681407291	2.30174504209933	0.639458260531527	3.59952350945641	0.000318800811687182	0.0117159298295039
TYW3	43.6682596548605	0.577488540250426	0.244339136465987	2.3634713153323	0.0181046281537743	0.127206843221558
SLC44A5	18.2805146657649	0.112245571655536	0.420705518669516	0.266803183401334	0.789620703079079	0.912104510194494
ACADM	77.1650245724738	-0.0637743176083897	0.138245752249003	-0.461311227078586	0.644575331218672	0.835614814487775
RABGGTB	39.2704841143049	-0.763140104710584	0.343370123494955	-2.22250001526937	0.0262495330019521	0.15809235448789
MSH4	38.2499276491972	2.01460427365814	0.417391279476208	4.82665635991799	1.38844391934009e-06	0.000539036650839187
AC092813.1	2.81544518851635	2.30721716176548	0.806154926506802	2.86200218581188	0.00420974003677105	0.0547282567900981
ST6GALNAC3	2180.53939416396	-1.22046380250769	0.245425969971638	-4.97283886725082	6.5979499920016e-07	0.000317126176700273
ST6GALNAC5	51.2304604494872	-0.298179382019401	0.597392283457957	-0.49913497424743	0.617684300263339	0.82111939474598
PIGK	79.9697658219442	0.434612611417277	0.137323815835031	3.1648742701658	0.0015514997846898	0.0301944193316045
AK5	201.967161782213	0.422530214062114	0.354197512425429	1.19292259047435	0.232899691005767	0.514427026286241
AC118549.1	286.31272017437	0.214857931636752	0.0932914251455898	2.30308338951245	0.0212741516956156	0.138961143582103
USP33	252.438733927726	0.187254927502838	0.11459135095271	1.63411047994464	0.102235654723007	0.337557810267817
MIGA1	145.432598681727	-0.0578263198057633	0.129362299752209	-0.447010604453758	0.654867403234075	0.841638855136841
NEXN	12.7723279692939	0.852922026928141	0.436178806616449	1.95544124104625	0.0505310123918887	0.229963949090949
FUBP1	208.772456825055	-0.0924204731387676	0.138075933345562	-0.669345271832909	0.503275254083018	0.749935106984644
GIPC2	40.1046753232725	0.525846240492057	0.507094767338268	1.0369782422568	0.299745997331596	0.585909391375897
AC103591.3	8.01291718217396	-0.792329990799887	0.785071415712338	-1.00924575133201	0.312856789877198	0.597724246754656
IFI44L	183.10279869733	-1.70688268742501	0.602465884601714	-2.83316073333085	0.00460902041739944	0.0578642720342388
IFI44	78.0209609955809	-1.17166210333137	0.387564503693268	-3.02314090213654	0.00250165734486929	0.040124569765536
ADGRL2	74.883344736313	-0.275756945856025	0.470631969875079	-0.585929056050356	0.557923190529148	0.785742259120252
LINC01362	5.09811544526928	0.378397008100181	0.536993469859808	0.704658490910454	0.481022789043768	0.733672413509791
LINC01725	14.8813169487812	0.0163955230100389	0.505690667721646	0.0324220399081276	0.974135486420884	0.990837802911399
TTLL7	425.478957908298	0.868096819108122	0.356558395697144	2.4346553876843	0.0149059782580472	0.114424234968964
AL359504.2	2.68554068734964	-0.0910335553177222	0.901061572671643	-0.101029228277717	0.919527258064814	0.967325380861188
PRKACB	306.174643338999	0.671378737827746	0.276749268661606	2.42594584287293	0.0152685485710375	0.115822191339718
SAMD13	11.6193526296937	0.341158649694144	0.429307397593081	0.794672189687053	0.4268042136037	0.69396935117844
RPF1	29.738108866203	0.0505005630956981	0.243154382933395	0.2076892979944	0.835471574442233	0.930753815659616
GNG5	34.415242163318	0.119450038883903	0.30688097557427	0.389238983160735	0.697099368378422	0.867492523762446
SPATA1	26.4362055116379	-0.273024756929865	0.410486708114498	-0.665124476707075	0.505970880396147	0.75141306220427
CTBS	88.9841755362528	0.31995241856479	0.178894020777259	1.78850258479663	0.0736949590065913	0.283850260574612
SSX2IP	31.6861359893302	-0.137073660610645	0.358459348096597	-0.382396668795222	0.702167160894023	0.869118798624026
MCOLN2	6.20104296937271	-1.10040347030032	0.599732893458112	-1.83482260570251	0.0665319780159734	0.26812900695764
C1orf52	53.6112894553164	-0.275012508949426	0.180496774472941	-1.52364223544978	0.127598106512844	0.377705362797844
BCL10	17.388153087099	0.670311965678803	0.239744550967834	2.79594244362508	0.00517486154169511	0.0620368793371383
AL078459.1	21.0524634213778	0.963033380902268	0.565300315151159	1.70357835488692	0.0884598880978971	0.313504332554703
DDAH1	20.6436398771351	-0.474983984165121	0.422055873751932	-1.12540545862489	0.26041725903128	0.545740860760222
ZNHIT6	100.637836769634	-0.0918430617176473	0.159983729547196	-0.574077513867139	0.565915348917914	0.790079798016092
COL24A1	9.25573898480812	-1.33072159567293	0.630831737785483	-2.10947153728249	0.0349039003101691	0.186018991410162
AL136382.1	3.33043136498317	-0.760451643440978	0.757866308676579	-1.00341133354894	0.315662438017518	0.600190152875022
ODF2L	70.5229805295918	-0.609612907712663	0.257726685312614	-2.36534647924883	0.0180132098279395	0.127005453092851
CLCA4	8.04937622792837	1.71091497184347	0.54262616539104	3.15302703954667	0.00161586838578401	0.030813429759642
AL356270.1	4.16711955966261	-1.68250062838023	0.500785055264501	-3.35972611541209	0.000780197765231454	0.0201243174844454
SH3GLB1	142.476910626625	0.318625748773292	0.19618477600512	1.62411047004471	0.10435223382047	0.340883963813537
SELENOF	109.271279773206	-0.250156168312075	0.173251505480399	-1.44389030051099	0.14876983545506	0.410221103373713
HS2ST1	138.315295882583	0.174355378003573	0.262159922765265	0.665072586856415	0.506004067250164	0.75141306220427
LMO4	124.439863126481	-0.408534024735911	0.133768634041297	-3.05403451013627	0.00225786106188351	0.0375724635499979
PKN2-AS1	18.0897358112859	0.0726867374776166	0.321073877449468	0.226386332189408	0.820900957345191	0.925278150462557
PKN2	693.089922609835	0.239697322636282	0.165996709496861	1.44398839810023	0.148742238898095	0.410219715693271
GTF2B	81.8192166986778	-0.223174515954163	0.146795852146533	-1.52030532668858	0.128434255908279	0.379364625186744
KYAT3	103.726229054775	-0.313351072821405	0.173317917416839	-1.80795544679768	0.0706134350255974	0.27730680911012
GBP3	18.6430902619361	0.253171857748616	0.363118403364193	0.697215716424856	0.485667804759639	0.737427005816009
GBP1	11.7114727284693	-0.170759398847691	0.39193840004901	-0.435679175162063	0.663069517035404	0.846860865241084
GBP2	44.5076245479347	0.2620475359419	0.417944778728666	0.62699081141536	0.530665258299515	0.768144459870958
GBP4	10.5846971286754	-0.034791502733683	0.436575882639832	-0.0796917652054211	0.936482409037757	0.974320082130192
GBP5	3.38478403052401	-0.118624313989018	0.500594670547693	-0.236966793632127	0.812682551464268	0.922781593423999
LRRC8B	133.667503956051	-0.0892110670395308	0.19267577630832	-0.463011327883662	0.643356247439586	0.834637729627519
LRRC8C-DT	40.9953776519269	0.23939290146733	0.272673266900904	0.87794782447203	0.379972034041628	0.655462410096213
AC093423.3	18.8955831312961	-1.29483567632919	0.552816811472907	-2.34225090383788	0.0191678242695429	0.130906642880085
LRRC8D	20.1228248738684	0.478024073119478	0.302687815460217	1.57926434003521	0.114275437604699	0.356425187075094
ZNF326	99.7577587562054	-0.101579281906348	0.136260799923662	-0.745476923394374	0.455983456572059	0.71499990129556
ZNF644	426.194512899817	0.104516516002158	0.101541777630483	1.02929570902826	0.303340739064851	0.589511247616598
HFM1	4.90152445332624	-0.741254958359935	0.666346003142983	-1.1124175051154	0.265958681554088	0.551174431619278
CDC7	14.3863195369407	-0.287116367098897	0.283152054601293	-1.01400064888523	0.310582442667167	0.595522472892632
TGFBR3	7.01885784509354	0.670713968928323	0.480932733580319	1.39461076798656	0.16313324617479	0.429789538947711
EPHX4	6.56497223187638	-0.83289652851159	0.54646343011063	-1.52415785324001	0.127469283590823	0.377437424875428
BTBD8	75.1885180427635	0.132142636277925	0.266146171042176	0.496503991624154	0.619538871831912	0.822020459027566
GLMN	67.8510368970495	-0.314843276019024	0.157850740000172	-1.99456319317021	0.0460905413155945	0.217536435804057
RPAP2	158.196133484277	-0.29782104315073	0.11436054695314	-2.60422891535106	0.00920812320104464	0.0874107795529886
EVI5	474.274742966805	0.00523051294545319	0.0965757749294842	0.0541596787524853	0.956807945202396	0.9834382661265
RPL5	100.109453114777	-0.394694024902104	0.312772046147767	-1.26192231615109	0.20697674101282	0.485790549631856
FAM69A	168.573748371814	0.384961811052618	0.19237446760243	2.00110657017228	0.0453809064605943	0.216083720473592
MTF2	164.635190151977	0.00674838461210096	0.128672684240616	0.052446132230222	0.958173216467473	0.984039928815981
TMED5	81.5223860540636	0.0664128782049995	0.241465363945893	0.27504101258962	0.783284729421524	0.909278086956321
CCDC18	85.1855636570945	0.165403786046192	0.218041026985851	0.758590198976293	0.448097737459957	0.710257499397195
DR1	66.0394985730495	-0.267816084977795	0.221627180226217	-1.20840812351821	0.226890316630171	0.507961893257049
FNBP1L	281.453644183442	0.226781654615361	0.170396973328697	1.33090189447143	0.183221293814567	0.455600855583242
BCAR3	191.507118588479	-0.939057583664989	0.245572064586593	-3.82395931412573	0.000131325595194649	0.00741940610762009
AL109613.1	4.94138992383993	0.35268622034865	0.435194155744726	0.810411205419603	0.417703879808607	0.686820378817773
DNTTIP2	22.0268474423663	0.326243865082805	0.407296340418373	0.800998763572706	0.423132361641449	0.691305049055909
GCLM	20.8587202277638	-0.0422399343023371	0.238358858569234	-0.177211514419415	0.85934225160715	0.941873151565063
ARHGAP29	3.78911647174321	-0.408978029327869	0.533874452835174	-0.766056564714728	0.44364264608365	0.706552361875728
ABCD3	91.6463202084242	-0.109754591205072	0.144872682005128	-0.757593424005136	0.448694418125055	0.710922411717801
F3	8.80593928570133	-2.46427793918682	0.703290366435758	-3.50392676594685	0.000458451416231541	0.0144612768607537
SLC44A3	3.08989294747983	-1.17107463994314	0.901304021748174	-1.29931145505344	0.193837064758488	0.469506798513561
CNN3	15.1745295809899	0.271011282868552	0.360263092472706	0.752259358593842	0.451895103280976	0.71257485511115
AC105942.1	2.80494433136645	-0.598704366200224	0.609783450358827	-0.981831117010337	0.326183055560584	0.609494957946786
ALG14	33.4691324799703	-0.0472938936109689	0.22394401255718	-0.211186238341127	0.832741948805654	0.929417504861093
AC092802.1	3.80735947406706	0.282749211188056	0.552758262798085	0.511524169275676	0.608984068880719	0.81691934252071
AL356479.1	3.66426054984248	-0.772440384400201	0.843716562797084	-0.915521181472854	0.359918087909873	0.637880043903197
PTBP2	384.434907010026	0.243742779895893	0.137493867566816	1.77275382683845	0.076269507503224	0.288902761170293
DPYD	1965.95551208002	0.628604138342267	0.374293659004737	1.67944105709338	0.0930661172661787	0.32003499466891
DPYD-AS1	18.397453318526	0.454367877639511	0.680992330151911	0.667214383366335	0.504635204977196	0.750899144146088
MIR137HG	28.2928148711637	-0.0810177762450306	0.55741915441894	-0.145344442512896	0.88443892719235	0.952812939798008
SNX7	63.0660997962372	-0.310037988637723	0.179915305033196	-1.72324410411064	0.0848443911161972	0.30571844975972
PLPPR5	9.84412847426293	-0.406979367779295	0.614447178817611	-0.662350453886778	0.507746648927997	0.753040651525008
AL445433.2	5.28312749596764	-1.20988536562871	0.661106320264034	-1.83009196636556	0.0672361880335895	0.26988948118149
PLPPR4	20.0306305207333	-0.877562137389097	0.491124638304366	-1.78684201309657	0.0739630268230855	0.284015772033563
PALMD	2.85035726440222	0.435538056480968	1.01647805075749	0.428477581150324	0.66830345221443	0.849449011951097
FRRS1	46.4189008857231	0.881193113083411	0.537958214181018	1.63803263869654	0.101414885373336	0.336221322408077
AGL	57.0965743679136	0.136021590158071	0.202525094313924	0.671628326449419	0.501820340443919	0.748725046773885
AC118553.2	2.44883159811157	1.96064229272461	0.784375732452353	2.49962130597113	0.0124326126629821	0.103259565732426
MFSD14A	5.08112359440617	0.506216228206501	0.577548969126736	0.876490575287336	0.38076339775925	0.655874699143664
AC093019.2	3.86075867807821	0.367915782656503	0.504755692870918	0.728898728341021	0.466063612733147	0.723044224402327
SASS6	18.3693106793115	0.566330119193191	0.234203233412847	2.41811400696966	0.0156011879101708	0.117055295415211
TRMT13	93.2206985198114	0.448107768666132	0.153173671336114	2.92548820405847	0.00343916214149152	0.0484393990551842
LRRC39	8.31486624804792	-0.0446996218867079	0.479469176683942	-0.0932273106602077	0.925722978098663	0.969991114975215
DBT	44.5431794644838	0.0906753778636752	0.176408105205549	0.514009136700501	0.60724560275371	0.815748883976037
RTCA	54.9073766577602	-0.427171050761486	0.188260011034443	-2.26904826157338	0.0232653911579539	0.147168308920593
CDC14A	169.504489229259	0.478790264605133	0.245744088010359	1.94832872066875	0.0513756426981487	0.231787427322011
GPR88	5.67339993325868	-0.361292634269254	0.981931957886666	-0.367940600534924	0.712917525690364	0.874101891365925
EXTL2	30.8983018616749	0.0806693922369651	0.234131185970742	0.344547830749236	0.730434331652282	0.884056470763228
SLC30A7	138.133830716206	-0.20963868365553	0.159974784467608	-1.31044829566861	0.190044224597464	0.464645241394228
DPH5	33.6706316753319	0.113449172153243	0.197348182423987	0.574868087254571	0.565380514275414	0.789885657699131
AC093157.1	38.0829463115211	-0.266950986412576	0.342387095226331	-0.779675957810593	0.43558163376692	0.701163248656701
OLFM3	32.0984203343408	-0.454593562591209	0.512958127076086	-0.886219631965748	0.375499186640519	0.652278615628763
AC114485.1	2.5115960404758	-1.40449191708215	1.33439390377887	-1.05253172478139	0.292555663130558	0.578999731389566
COL11A1	9.27502749570135	-0.659825436109716	0.417493319574167	-1.58044549499073	0.11400487974655	0.356127065038685
RNPC3	157.030227918612	0.214554039874074	0.188498342315538	1.13822772783285	0.255025403321907	0.540546895440229
AMY2B	30.2600507627249	-0.187405991795982	0.229314939269004	-0.817242838139473	0.413789666069969	0.684327725649292
PRMT6	3.40345891513726	-0.365447703282005	0.702976724032949	-0.519857472926623	0.60316291801078	0.813802329495742
NTNG1	10.0909227430969	-0.324257559026266	0.398157698429995	-0.814394799610481	0.415418816847389	0.685318839168262
VAV3	30.0523918615454	1.23236176090108	0.552201928649311	2.23172302913798	0.025633274227533	0.155681269586473
SLC25A24	60.7756193099865	0.761115328184333	0.187796700273731	4.05286848530852	5.05934466352694e-05	0.00425575208613675
FAM102B	255.594861366138	-0.345423066710749	0.181103273915406	-1.9073264620942	0.0564783255612381	0.244814866110136
HENMT1	12.7826704059353	-0.342522310164738	0.3031127545082	-1.13001615758624	0.258469416202245	0.5442046873864
PRPF38B	261.721853224955	-0.267828958098635	0.201207619545829	-1.33110743372038	0.183153663322398	0.455600855583242
STXBP3	185.506253397794	0.405767242998732	0.17976409653053	2.2572207177634	0.0239942864755327	0.149524378934013
AL449266.1	33.9315728996026	0.491036094795029	0.259610680327441	1.89143256423695	0.0585666250215992	0.250921694808159
GPSM2	42.5265347226948	1.22200983506374	0.271308932823228	4.50412679872925	6.66464065380612e-06	0.0012504615951549
WDR47	43.9456449538704	0.00617439855572023	0.214247428878696	0.028819008881624	0.977008940280764	0.992414522410346
TAF13	18.1030506602553	0.271658361509206	0.24332864471908	1.11642573698149	0.264239941926581	0.549643764350921
AL356488.3	2.82133680952346	-0.597383549071642	0.71151306321371	-0.839596038298191	0.401134921273175	0.674243321824726
TMEM167B	22.5994015015365	-0.220635073865627	0.255650454936062	-0.863034153100991	0.388118689383424	0.661978303357301
AL356488.2	3.5040338011132	-0.343053148670107	0.549199634294667	-0.624641983075403	0.532206058744807	0.769055738062178
KIAA1324	11.124085347516	0.141760483684679	0.438886986575094	0.322999970427293	0.746695264460249	0.891617744415823
SARS	58.579767194067	-0.601480705204673	0.247810436704041	-2.42718068377006	0.0152166753992642	0.115660483042299
CELSR2	25.1172033094572	0.748261531240845	0.308080847585154	2.42878301947681	0.0151495958715987	0.115343854500246
PSRC1	34.2646718337232	-0.358715233260539	0.308443169768953	-1.1629864701794	0.244834991873124	0.529275644196313
SORT1	541.046388810878	0.358372260258704	0.243598853116751	1.47115741996923	0.141248549435824	0.398400211995858
PSMA5	39.0542937662446	-1.08420622748781	0.281274058356784	-3.85462574764906	0.000115906798003258	0.00679803483446625
ATXN7L2	2.69980937967396	-0.0153750191762283	0.602393651762041	-0.0255232091693785	0.979637636275652	0.993324632856131
CYB561D1	22.7810478961633	0.290698908179981	0.245782845181306	1.18274694055861	0.236909454691325	0.519554610797635
AMIGO1	3.17842513545219	-1.26946043290304	0.853337480701129	-1.487641714577	0.136845406230709	0.39190246488551
GNAI3	159.211843227508	-0.202775365733557	0.125735411383721	-1.61271485496417	0.106806471695261	0.345030251320235
AMPD2	38.9223504159408	-1.14044817678396	0.300041108405846	-3.80097308279954	0.000144128960060654	0.00758330566214005
GSTM4	19.3844402657358	-0.942223484976898	0.286971018533516	-3.28334021251297	0.00102584781588975	0.0238226407674643
GSTM2	5.54615300820463	-0.182703842347995	0.574145194082728	-0.31821888301249	0.75031891010707	0.893127249837354
GSTM5	4.72502225531075	1.65805422352042	0.763438613915183	2.17182389428449	0.0298689486713824	0.169761918856382
GSTM3	20.1681948501475	-2.32943121970975	0.48250213261554	-4.82781538618785	1.38038968791123e-06	0.000539036650839187
CSF1	10.3827756853903	0.695340791350324	0.595341127481883	1.1679703606089	0.242818720710079	0.527123008911988
AHCYL1	122.639911173142	-0.0490368804211961	0.148941486745918	-0.329235873043546	0.741977410226855	0.888928625434785
STRIP1	37.2711436537752	-0.140139586731069	0.187486655119808	-0.747464328282551	0.45478332752736	0.71450464303349
SLC6A17	9.17675637273062	-0.991082622756032	0.408399235901908	-2.42674945404177	0.0152347728289663	0.115681893381835
KCNC4	11.5966567558793	0.116865245250982	0.354217956477904	0.329924678051356	0.741456876192282	0.888586240496069
RBM15-AS1	9.62549437960453	0.0356532509530475	0.317527158775911	0.112284099068858	0.910598149174306	0.964649900688811
RBM15	28.1139765618456	0.402886264407056	0.196739831548635	2.04781238875596	0.0405783859712727	0.203374948155733
SLC16A4	11.5018312019502	1.42677314803553	0.546157335611466	2.61238484774382	0.00899129763655389	0.0863721773065556
AL355488.1	13.8925446624406	0.848807146579293	0.325680198090085	2.6062596115976	0.00915370521106341	0.0870579463572306
LAMTOR5	17.0874240152428	0.149652785296954	0.380800029117985	0.392995729657851	0.694322635409691	0.865768699141566
KCNA2	7.83560160436899	-0.29076422676796	0.466588321030466	-0.623170820319299	0.533172274686051	0.769567341374785
AL365361.1	4.33726766907555	-0.223592340195695	0.57691695148555	-0.387564171272744	0.69833858758455	0.868005651111545
CD53	379.134358255836	0.196309363472521	0.170803474959109	1.14932886183679	0.250420401332251	0.535160945175951
LRIF1	31.999157654323	0.793720024489284	0.419070032826108	1.89400329853372	0.0582245720440371	0.249880455022326
DRAM2	189.62003269012	-0.0879489698467979	0.14581747874895	-0.603144222498985	0.546412749700373	0.778253107985381
CEPT1	180.44034194387	0.0894469607845351	0.167436920098033	0.534212888842943	0.593194252827635	0.806559225783573
AL355816.2	2.76808112586079	0.405776766398252	0.659417443450137	0.61535643381708	0.538319355990492	0.773677586051452
DENND2D	23.1500938292369	-0.255963813610842	0.425381868268464	-0.601727136731882	0.547355783368414	0.778901683832815
CHI3L2	3.06772768835032	-2.16151069474969	0.771300471012745	-2.80242366753848	0.00507202174877477	0.0613382438484016
OVGP1	5.08269804412644	-0.53834765904355	0.548683441783105	-0.981162575808802	0.32651257608592	0.609662879983986
WDR77	27.7074124962989	-0.806627229151475	0.270017552480138	-2.98731405326255	0.00281440444525476	0.0427840338409662
ATP5PB	41.573525978042	0.000919701507201335	0.266771152387687	0.00344752983585261	0.997249274620007	0.999332970229241
C1orf162	81.6966422605061	-0.680993931582843	0.421873678627332	-1.614212893771	0.106481256198411	0.344696706730798
TMIGD3	171.195094681888	0.285088179241919	0.277189110698874	1.02849703771959	0.303716083560035	0.58986213714501
RAP1A	878.166973601712	0.00735035774629072	0.0929929782280267	0.0790420727064684	0.936999158546753	0.974398241392435
INKA2	15.3337167854021	-0.400505890540901	0.565861563540269	-0.707780694690001	0.479081456764608	0.732408353884586
AL049557.1	2.47896586169337	-1.7081479003843	0.645801199628959	-2.64500577169213	0.00816895236468034	0.0811329652678317
DDX20	17.8063938147152	-0.0775323448517434	0.250137260597667	-0.309959198667527	0.756591984036008	0.896260448442211
KCND3	20.866458750859	-0.759650507825458	0.525789784570505	-1.44477989135142	0.148519721064449	0.410054175170828
AL445426.1	14.6306681718083	-1.39552729404458	0.51529643696984	-2.70820287881451	0.00676486548955711	0.0724889089719633
CTTNBP2NL	302.848724351147	-0.00369499617946696	0.223493445977452	-0.0165329062036107	0.986809250317638	0.995601449842331
WNT2B	180.956370822699	0.136299920779354	0.30957374154445	0.440282564339466	0.659732467237759	0.844736514710098
ST7L	100.887384291683	0.294791745151654	0.163313704568923	1.80506434490465	0.0710646136933076	0.278249111955099
CAPZA1	266.613728359947	-0.32465397221013	0.138287576770182	-2.34767272514774	0.0188911119870519	0.129660166181302
MOV10	29.8967551313069	-0.223242929144838	0.224346438525997	-0.995081226212418	0.319696760674446	0.603182070331755
RHOC	12.877493372413	0.314178407733238	0.371512615331724	0.845673591602555	0.397734859216747	0.670419491166687
LINC01356	19.86745747543	-0.199573882619274	0.408929471297027	-0.488039861705915	0.625521606616649	0.825793237926819
AL390729.1	77.4929041220937	-0.148186472961725	0.319349333208701	-0.464026248224174	0.642628940065309	0.834239649676802
SLC16A1	16.6741366751188	0.494389472845143	0.385575219124405	1.28221277800955	0.199768014950985	0.47723059551481
SLC16A1-AS1	148.297059289305	-0.285513257003245	0.173933684015131	-1.64150640872074	0.100692337848222	0.334700678998498
AL357055.3	9.49619741909652	-0.50930506929202	0.370486854031536	-1.37469133857221	0.169227157624812	0.436845015779063
LRIG2	79.1948948691912	-0.393186602572896	0.158186346574417	-2.48559127312499	0.0129336416009349	0.10545410203541
MAGI3	197.672701887297	0.54654452945768	0.241953230459128	2.25888502674903	0.0238905376305781	0.149104103377804
PHTF1	63.8487580209618	0.43791084830432	0.338702154078012	1.29290836515748	0.196042753973884	0.472844433470135
RSBN1	95.3339222668059	0.21554839507192	0.142716258150573	1.51032824056041	0.130959689134016	0.382570066212259
PTPN22	21.7693753375003	0.398830204612269	0.531645153257818	0.750181210471524	0.45314557365824	0.713458753784537
AP4B1	21.3450426660784	-0.0995605773837166	0.330045190288129	-0.30165741029827	0.762913238265361	0.899421423388291
DCLRE1B	4.40977990004394	-0.0265553090433575	0.668394304467182	-0.0397300049774158	0.968308380043113	0.98801517502748
HIPK1	99.7937012816279	0.197167076702771	0.157067692442681	1.25530001514935	0.20936986967711	0.487777996119575
OLFML3	20.2590225144909	0.482706858440011	0.557697941778132	0.865534588313122	0.386745440134516	0.660912984704955
SYT6	121.734104619586	0.644998026377726	0.528152472668512	1.2212345104035	0.221997241253883	0.503085907169944
AL121999.1	10.8686573641076	-0.758593568830526	0.969212474652207	-0.782690677916357	0.433808777770204	0.699722883159547
TRIM33	242.095161396481	0.0414699606971372	0.103701961937369	0.3998956232109	0.689233396093617	0.863095099681866
BCAS2	29.7800595131651	0.252045851840109	0.302052605530354	0.834443561238475	0.404031078676659	0.676857110228291
DENND2C	5.57360935561367	-0.918052812850917	0.478626372035725	-1.91809909877342	0.0550984467325551	0.240416594229861
NRAS	18.2613946191851	-0.212107726148393	0.281240115109542	-0.754187310959455	0.450736755835322	0.712008890986188
CSDE1	165.76045744653	-0.280041927439236	0.118429180800294	-2.36463619478604	0.0180477900628485	0.127048537380174
SIKE1	28.581888874628	0.701796145085909	0.210519074000938	3.33364636157758	0.000857155616204234	0.0214502435558632
SLC22A15	70.2217438956017	0.0839079007576954	0.327908641077557	0.255888043944073	0.798037286899914	0.915454395102022
ATP1A1	110.652701766123	-0.353042983273543	0.305158309013956	-1.15691748461418	0.247306074465299	0.531978909999561
LINC01762	25.3512310851311	-0.112401658396064	0.314585171317137	-0.357301197400531	0.720866333678178	0.878380957800843
AL390066.1	12.813385530335	0.341653397700485	0.394053805932852	0.867022199904101	0.385929846160681	0.660267096126427
CD58	201.898319390208	-1.06657447300173	0.276757307459774	-3.85382587651006	0.000116286310159617	0.00679803483446625
PTGFRN	11.8410172779358	-0.806074642865386	0.359884190228124	-2.2398167653723	0.0251028210028075	0.153866274206972
TTF2	52.7933700227609	-0.395628613029688	0.180838386765601	-2.18774686119321	0.0286880465478373	0.165623361370197
AL358072.1	3.7186564809984	0.517926534026631	0.606472872021653	0.85399785863487	0.393106175869916	0.666346015484004
MAN1A2	250.299508057281	0.191625065472514	0.12250228997756	1.56425700701282	0.117757224328029	0.36221316428308
GDAP2	148.027594040251	0.177471668911407	0.158513298104136	1.11960113778477	0.262883770515453	0.548329407545733
WDR3	23.4108296631405	-0.296939241970863	0.260890459298354	-1.1381759331846	0.25504702602371	0.540546895440229
WARS2	35.6327823080458	-0.561415689645913	0.246364827859662	-2.27879805134244	0.0226790728044882	0.145132646379018
AL359915.2	104.136078252201	0.45175990659088	0.203704531145501	2.21772144218137	0.0265738313195004	0.158907733020756
ZNF697	8.08658963281585	0.80357586175584	0.340408622380838	2.36062135011617	0.0182443482105742	0.127592460164575
PHGDH	17.9301369882071	0.624177233938043	0.495721868789853	1.25912789657994	0.20798413973437	0.487159542315349
NOTCH2	174.239559186442	0.519357126221968	0.201978941359884	2.57134294657274	0.01013049525674	0.092279297235622
SEC22B	63.389643095165	0.0191199084039919	0.170764039885346	0.111966831054298	0.910849706141026	0.964649900688811
NBPF26	39.0467704192553	0.373616268878865	0.420218362472388	0.88910029224012	0.373949181883951	0.650875337729039
LINC00623	211.708985824568	-0.19212814539984	0.168401776285017	-1.14089144211084	0.253915101149467	0.539053357614144
FCGR1B	78.5749065693212	-1.11685806710265	0.534599562030181	-2.08914886286344	0.0366943249998542	0.19175880065917
AC244453.3	54.4674661487178	0.157678959281202	0.4375486441961	0.360368981535533	0.718571219677322	0.877410228801156
AC244453.1	2.75425141238946	-0.834114998938871	0.67653074508166	-1.23292992225829	0.217601910599489	0.498093320042375
FAM72B	3.33339310607218	-0.93216854034794	0.565655880249674	-1.64794280921555	0.0993644076004341	0.33218734720207
SRGAP2C	826.449304794449	-0.0403973317578045	0.210776821870692	-0.191659269739761	0.848009112476732	0.936794540493959
SRGAP2-AS1	50.8399898017135	0.215696322310375	0.371051797353007	0.581310544374397	0.561031175294804	0.787263487037871
AC244021.1	870.314393416546	0.121942889995806	0.314390252162669	0.387871090649183	0.698111432890045	0.868005651111545
AC239800.2	3.13788095117362	-0.668498465096168	0.613614096794488	-1.0894444384319	0.275957943887376	0.561787970473937
AC239800.3	12.9195203256147	-0.494252509205479	0.30526934955744	-1.61907020774282	0.105432158052785	0.343063130103048
AC239798.2	4.35059910113032	-2.22213982893753	0.980163813200037	-2.26711065947506	0.0233834665731019	0.147520444743057
NBPF15	66.946334814409	0.336719242522645	0.206753113079458	1.62860542947781	0.103396574142924	0.33966750468605
LINC01632	23.2178807034008	0.193660590652198	0.290055257763621	0.6676679200555	0.504345591856538	0.750899144146088
FP700111.1	55.7570279024833	0.0848808899900726	0.411078350770213	0.206483483820144	0.836413264772205	0.93125474240135
SRGAP2B	1261.64606390347	0.123374365606942	0.198465741367689	0.621640615436855	0.534178208004162	0.770337043470948
FAM72D	4.46540428755163	0.277497323419361	0.577822780219312	0.480246423157697	0.631052180500088	0.828927322299734
NBPF20	8.34093012609157	0.43531760876696	0.360766714384629	1.20664571150777	0.227568614609331	0.508770955814907
GPR89A	36.9017923004486	0.583871480253768	0.343932680094454	1.69763303706243	0.0895770434127816	0.314756559367121
RNF115	212.066504269162	-0.146911858930438	0.125467523428734	-1.17091542827722	0.241632772973408	0.525428955276514
POLR3C	51.2514606232133	-0.16563857894153	0.183236820476225	-0.903959032420676	0.366017125009762	0.643878853232579
NUDT17	5.49533310702133	1.20673599852289	0.602700298631559	2.00221569702687	0.0452615381784649	0.215776117619691
PIAS3	13.459971480892	-0.226887568319462	0.27548728651045	-0.823586348369854	0.410174635448889	0.681718348554515
ITGA10	10.1034037549346	1.15711342572464	0.486575218507611	2.37807718459986	0.0174031826738143	0.124823111731038
PEX11B	12.975053655722	-1.2703167156322	0.322509747616711	-3.9388475077718	8.18739444852199e-05	0.00576582973698007
RBM8A	25.8393773226751	-0.00638785435230374	0.250385790081923	-0.0255120482285106	0.979646538519237	0.993324632856131
LIX1L	30.8161775165227	0.15287839641762	0.25532805557392	0.598752832210248	0.549337720329124	0.78009842917961
POLR3GL	7.51687070771675	0.0071962661569238	0.399905687827187	0.0179949082395486	0.985642915390795	0.995372465946244
TXNIP	348.792675601011	0.627126928379371	0.335817639827143	1.86746273573412	0.0618369959977224	0.257571927483223
NBPF10	4.75352682961524	0.353979811210415	0.5316483047596	0.66581574330511	0.50552888080071	0.751213971339599
NBPF12	76.8417668819432	0.0388424676850845	0.169160728884615	0.229618706074382	0.818388069880046	0.924714624611522
PRKAB2	32.3441384280079	0.466917730413328	0.186124144345442	2.50863600773223	0.0121198300627107	0.101777654847653
AC242426.2	55.9595725011919	0.12032327505521	0.266432709584378	0.451608495229091	0.65155104892542	0.839656542979968
FMO5	27.2620031103587	0.244365030818035	0.347556300276797	0.703094809742825	0.481996666489339	0.73449190089725
CHD1L	173.841574566844	0.240483912373469	0.123094155956044	1.95365824238921	0.0507416477629111	0.230402547362148
LINC00624	7.89470189695064	0.0520768254980655	0.549256403602212	0.0948133242626355	0.924463103321069	0.969408951269777
BCL9	18.0380289625413	0.0521869908042422	0.264426514780661	0.197359144742088	0.843546498560559	0.934455482492349
ACP6	37.5787439157651	1.13353714004725	0.281533923036147	4.02628971962898	5.66638660940648e-05	0.00458795506165901
GPR89B	45.1988297913747	0.656535122774791	0.415030179310776	1.58189730651654	0.113673015939967	0.355677440451961
NBPF11	64.6881850735214	0.0374103992914649	0.230916805114534	0.162008127874926	0.871299453309756	0.946459191320507
AC239809.3	23.7794378160206	-0.430278320322986	0.44722783281939	-0.962100944412267	0.335998899769155	0.61859914170778
NBPF14	55.1142769231996	1.0196968448133	0.294628295854828	3.46096033259391	0.00053825211717207	0.0161379709031729
PDE4DIP	266.410568913393	0.956565251604681	0.311203185281502	3.07376433419025	0.00211376336392359	0.0357192980950525
NBPF9	50.684256935691	0.279236728530723	0.198757904641834	1.40490879612519	0.160048400608216	0.4256618362215
AC245297.3	472.074889814622	0.13619964650846	0.14364964240311	0.948137734490533	0.343059340430481	0.62548193141459
AC245297.2	3.07125786625024	0.317585797826989	0.507289295082932	0.626044745878325	0.531285592400789	0.768659006963237
NBPF19	100.09732909374	0.566174455710739	0.296294307231587	1.9108516157491	0.0560236523964188	0.24312241929899
FCGR1A	121.000884660316	-0.440171263784576	0.457377449024737	-0.962380774835206	0.335858367280435	0.618490822061915
HIST2H2BF	80.5402711488855	0.298852581911088	0.403184850016863	0.741229691290704	0.458554183582476	0.716581866620224
AC239868.3	4.22021776075475	0.839389405588631	0.509774976434543	1.64658809159184	0.0996427397998285	0.332677116495966
HIST2H2BE	24.1936078635996	1.00172701710985	0.483768436639213	2.07067460636529	0.0383892148526864	0.196001277189579
HIST2H2AC	2.51574978818408	-0.773715756845014	0.596837547327775	-1.29635905165346	0.194851812726217	0.470574993022259
BOLA1	4.16580636197909	0.371419182828124	0.607181582144513	0.611710225985945	0.540729494950541	0.775180057714694
SV2A	25.0606841908566	-0.566618572735126	0.425915429376399	-1.33035465177849	0.183401448391002	0.45583293390352
SF3B4	12.1511279607476	-0.0662922893237376	0.368149166100508	-0.18006910086451	0.857098320005954	0.940658572282557
OTUD7B	63.1534115903933	0.71168937113711	0.287472013476615	2.47568228479049	0.0132981858182025	0.106992932906225
VPS45	182.73480340226	-0.0298025246320354	0.136228215872544	-0.218769103310572	0.826829915865776	0.926306456242968
PLEKHO1	178.011529338241	-0.460389966026053	0.220737481574244	-2.08569003661122	0.0370067095365636	0.192628090591248
ANP32E	21.1069373411828	-0.184212622968988	0.288155688018758	-0.639281578078711	0.522639770450213	0.761698529870032
APH1A	24.7635952527809	-0.450185373479394	0.252514126676561	-1.78281262678038	0.0746168096382482	0.285152224818959
C1orf54	35.0674783026215	0.0465681054051054	0.356311827779706	0.1306948065555	0.896016740873308	0.957875359629162
MRPS21	38.5459987832561	-0.365583294458465	0.343063558258949	-1.06564304385404	0.286585033524765	0.572100014459474
PRPF3	48.2330171759767	-0.238034596676454	0.187347504569002	-1.27055119962264	0.203888357327613	0.482129254770794
RPRD2	240.650845906144	0.132174620856225	0.160821384874468	0.821872171784841	0.411149652548638	0.682439175192821
TARS2	15.7168552094879	-0.930343121253922	0.301754895324663	-3.08310862779194	0.00204850364206502	0.0350864181498943
ECM1	3.69188676929612	0.925446709918929	0.589125577486045	1.57088190580361	0.116210082252355	0.359715492144033
FALEC	2.6536636507148	0.66387761809697	0.583894242495686	1.13698264134172	0.255545542364598	0.540770797615987
AL356356.1	26.7727812284389	-1.34438876032993	0.420407477353908	-3.19782314242284	0.00138469174461371	0.0284472424765212
ADAMTSL4	8.74842585720805	-1.47109366010792	0.427675955997738	-3.4397389880756	0.000582275443621664	0.0169493151028664
MCL1	73.2065494521444	-0.499898135240991	0.248948285084186	-2.00804008379468	0.0446390323537072	0.214224909308235
ENSA	138.607996320307	-0.0973426342785049	0.159499277956732	-0.610301410297993	0.541662162892048	0.775361585657524
GOLPH3L	65.9980381013855	0.366070149310053	0.189399715646796	1.93279144089489	0.0532618951595504	0.236145931071963
HORMAD1	8.63492564354491	0.989167182950298	0.461284260726977	2.14437661799123	0.0320027222073346	0.176586449322614
CTSS	195.624187191699	0.733354356479779	0.189997342791647	3.85981375162695	0.000113473478380584	0.00675054250279446
CTSK	9.41609189454482	-0.030261498021392	0.364835552574355	-0.0829455841347166	0.933894807997042	0.973329816535384
ARNT	134.855291386895	0.0645407404008235	0.115161372671779	0.56043740104393	0.575181126675943	0.796227270871851
SETDB1	80.6212680417904	-0.403237231285756	0.165655248865947	-2.4341953185683	0.0149249390264046	0.114424234968964
CERS2	38.5025206087656	0.465140876807107	0.234450439562288	1.9839624855279	0.0472600221617873	0.221742793787302
MINDY1	13.1375530583184	-0.0627433769225169	0.291891219981667	-0.214954656486268	0.829802671026014	0.927920401920596
PRUNE1	17.6536115588072	0.221280835091163	0.273511450489245	0.809036823487083	0.4184939655997	0.687321524367616
BNIPL	4.92551746879364	1.95851481164578	0.745216972519916	2.62811353453633	0.00858598540756026	0.0840774574318316
C1orf56	22.8921991278656	1.05979264858384	0.508203485762854	2.08537067980359	0.0370356661673653	0.192633810182095
CDC42SE1	150.388864558862	0.353916310592609	0.194405877532879	1.82050211178802	0.0686825749522087	0.273536987383757
MLLT11	13.561184395273	-0.448599960716697	0.510687048080936	-0.878424393965834	0.379713451027912	0.655258874175247
GABPB2	53.4382900538008	0.198047656582476	0.264594498167895	0.748494991217876	0.454161645132663	0.714066611521667
SEMA6C	5.05468404351074	-1.0233781080737	0.568467528650799	-1.80024021864992	0.071822715824632	0.280150039597113
SCNM1	45.931244362478	-0.087506253071915	0.222626319000646	-0.393063378421403	0.694272671466488	0.865768699141566
LYSMD1	3.20458833753272	0.254565603623811	0.535234137879996	0.475615409420852	0.634348395271901	0.830840433343643
VPS72	18.5377165191217	-0.122525505168385	0.217868777408725	-0.562382121135814	0.573855697736934	0.795236053398766
PIP5K1A	183.066206508149	-0.61236004603432	0.246136245177915	-2.48789058105476	0.0128503262325489	0.105114418955712
PSMD4	52.210158994483	0.258131359264644	0.163011864256613	1.58351271204588	0.113304651584883	0.355259003861401
ZNF687	8.97221530031168	-0.55229109094637	0.346193756769379	-1.59532365950287	0.110639877492138	0.350934267075899
PI4KB	83.8146071486228	0.0191706633356128	0.143404985979712	0.133681986052597	0.893654050339918	0.956923351929134
RFX5	12.5520784602678	-0.183396938948727	0.279468467109826	-0.656234819066921	0.511673048841083	0.755312628692877
SELENBP1	4.93914641715297	-0.866579981957275	0.57268535993362	-1.51318689560655	0.130232191939778	0.381901058760883
PSMB4	20.6678575523547	-0.0924988338828221	0.314291434149354	-0.29430911514714	0.768521708062539	0.902379773693284
POGZ	346.407534294681	0.041629134279263	0.146542072210671	0.28407633146757	0.776351884835478	0.905534541891531
CGN	3.66737108277861	1.28846475409136	0.572810144223367	2.24937488814606	0.0244886548919595	0.151773525877674
TUFT1	6.29132897053975	-0.230531355504467	0.356273864899631	-0.647062213135988	0.517591679781009	0.758503254313226
SNX27	231.197824755561	0.268795462528176	0.13905665534573	1.93299243290358	0.0532371299907628	0.236145931071963
CELF3	4.10916169834337	-0.705603085046892	0.557094855683863	-1.26657619945301	0.205306867163645	0.483971862949518
MRPL9	9.49313930493673	-0.172720227804741	0.359422782336128	-0.480548914239985	0.630837130731881	0.828763991011836
TDRKH	7.77975493387353	-0.344968679461177	0.374039885427763	-0.922277791489165	0.356383695148607	0.635267372236498
THEM4	33.3648891218683	-0.413935460163249	0.20707032927295	-1.99900904014896	0.0456073757475863	0.216594939335914
S100A10	3.85780543824667	1.26294399349965	0.83748555524062	1.50801883757481	0.131549705849648	0.383494474597895
S100A11	61.4398424546708	0.546674298825974	0.581044228120874	0.94084799808432	0.346782759713562	0.627916499022129
FLG-AS1	50.3840210254464	0.141217666337734	0.354541156017366	0.398311067533207	0.690400903270489	0.863842663946655
S100A9	26.1373927169613	-0.987915003941294	1.4408607421299	-0.685642251922931	0.492938730708283	0.743014090459832
S100A8	38.280253963303	-1.85203394167312	1.30225910546363	-1.42217008420437	0.154976881120271	0.419092645604493
S100A6	28.6206161539216	1.90432342730063	0.666495332095686	2.85721945165437	0.0042737024829231	0.0551176569795048
S100A4	17.4511157660777	3.28783381394226	0.810790352903096	4.05509735305795	5.01134268287883e-05	0.00424374941944191
S100A13	12.26642127467	-0.204696973732601	0.334961266110783	-0.611106400776801	0.541129142623846	0.775245485189513
S100A1	6.08450367299153	0.427150133615307	0.792826644190259	0.538768640970146	0.590046504126176	0.805266919578078
CHTOP	48.4268725948323	0.11193968078255	0.180046000453329	0.621728227790132	0.53412058713037	0.770337043470948
SNAPIN	11.761950867749	0.630069973290455	0.347621463569189	1.81251746316593	0.0699062780999445	0.275494783110687
ILF2	23.128332920539	-0.164928696822445	0.312278440936918	-0.528146279735531	0.597397811580984	0.809465534197724
INTS3	73.79964992937	0.31008232493289	0.183988505458508	1.68533531026925	0.0919238968117521	0.317987876986563
SLC27A3	5.86859377537165	-0.399222928544368	0.381423008562273	-1.04666713748914	0.295253125375789	0.581306795811327
GATAD2B	329.125094722765	-0.147305185025158	0.174511589522583	-0.844099726718126	0.398613680419829	0.671496410239945
AL358472.5	4.51860469320556	-0.108801291266158	0.536077739184402	-0.202958047524396	0.839167822941706	0.932265023637858
DENND4B	121.7472434395	-0.212393966858748	0.182257966082527	-1.16534805816155	0.243878133331656	0.528338648844555
CRTC2	24.9696060385844	0.190635087199022	0.261495003427256	0.729019999237018	0.465989429020266	0.723044224402327
SLC39A1	28.8967082640744	-0.383893699590984	0.357146709081368	-1.07489076569798	0.282423636771028	0.567885296726445
CREB3L4	3.24305630488909	0.163075441482569	0.568857609560248	0.286671811613161	0.774363623142501	0.905220526192042
JTB	44.1536537147956	0.332959379219473	0.259166506769915	1.28473151631075	0.198886120989954	0.476506526443854
RAB13	7.53668744877206	0.0713424586603181	0.543658844098147	0.131226520886762	0.895596116730766	0.957710347017482
RPS27	32.4877749140438	-1.51106770563398	0.845399945073232	-1.78739981524731	0.0738728914734198	0.284015772033563
NUP210L	14.460025795653	-0.560683712278794	0.534982226311982	-1.04804175672151	0.294619368733428	0.580717182725472
TPM3	137.679078158184	-0.595674813041948	0.243200388443876	-2.44931686521304	0.0143127473358466	0.111936625729366
C1orf43	75.0396143294354	0.0753846085116901	0.142247164532373	0.529955087396723	0.596143070660037	0.808473626983505
UBAP2L	85.0553340480256	-0.204112444388812	0.111375927228943	-1.83264417605468	0.0668555040514402	0.268860341790931
HAX1	16.5185212143546	-0.168908034422344	0.436430957721153	-0.387021203317716	0.698740510825553	0.868048338156034
ATP8B2	15.4849710355002	0.220324808055507	0.291641238534868	0.755465204997632	0.449969902167936	0.711372041427996
IL6R	172.891688319118	-0.0988749154718042	0.210907744112472	-0.468806472175231	0.639207973307211	0.832902425243561
SHE	4.59518546214632	-0.303515811187098	0.570356343306379	-0.532151197666364	0.594621280286205	0.807530792431019
TDRD10	11.3334515858379	0.559639439548726	0.485608203952308	1.1524505455095	0.249135980735642	0.533991922104788
UBE2Q1	30.5544872050741	0.105791365968457	0.250100882859067	0.422994772185876	0.672299075287012	0.852179179482684
ADAR	159.018903175271	-0.288550828051241	0.112050757080468	-2.57517963795659	0.010018803722661	0.0917138495555076
KCNN3	14.146265818022	0.256258303123326	0.420278454255082	0.609734571279719	0.542037649576389	0.775490163657499
PMVK	26.1882988855875	0.404357712549442	0.321576795450996	1.25742192306615	0.208600894847822	0.487411442730073
PBXIP1	18.8539125146338	0.695833471204247	0.297718078235165	2.33722276903392	0.0194276038512666	0.131848207042594
PYGO2	19.4520100788149	0.72180962911202	0.295084785326281	2.44610927098088	0.014440722681077	0.112482805271857
SHC1	2.53142319239955	-1.54039354362305	0.626555720691645	-2.45851006183876	0.0139514867003219	0.110077884382269
CKS1B	4.74165863330289	1.72649478856605	0.628449129992995	2.74723077202016	0.00601008296008088	0.0671081608396642
FLAD1	25.6759772067955	-0.071401119209364	0.231947086877168	-0.307833653660741	0.758208912305378	0.897144672302885
ZBTB7B	28.1029699361156	-0.375039189597798	0.259842726953689	-1.44333148745256	0.148927113849909	0.410580012891747
ADAM15	26.8927561580907	-0.376146147606862	0.26495436604395	-1.41966389617625	0.155705553726525	0.419816066546003
EFNA1	9.81029064651039	0.276765629169191	0.575180143829029	0.481180778124113	0.630388021052745	0.828645289242947
SLC50A1	12.4544687934719	-0.0589564264986189	0.338334749801382	-0.174254718243482	0.861665284328238	0.943277714555263
DPM3	11.3276413882461	-0.197983585353012	0.457540509760082	-0.432712691291154	0.665223508605716	0.847824002003296
KRTCAP2	4.95324700994422	-0.475866017040414	1.03677830472114	-0.458985315253492	0.646244711383815	0.836727916211914
TRIM46	4.68816745893278	-0.343020553679529	0.568901339522486	-0.602952620866471	0.546540208520478	0.778253107985381
THBS3	6.58782654585735	0.0151887675912086	0.363139209358719	0.041826294709489	0.966637173203876	0.987872012170772
MTX1	7.70665668874392	-0.115496852510352	0.372613500814057	-0.309964218306701	0.756588166792489	0.896260448442211
GBA	23.3526814627536	0.373007367593625	0.249228737621431	1.49664669954799	0.1344852119602	0.388743908799043
FAM189B	13.2299966627821	0.350501377514889	0.274384706527175	1.27740857699799	0.201458038260716	0.478856790225
SCAMP3	41.9809993714789	-0.026447736672133	0.215389321406111	-0.122790380226262	0.902273092079488	0.960812062989877
CLK2	36.627762533047	-0.226361526005107	0.187010759867637	-1.21041979704977	0.226117849143757	0.507577024655331
HCN3	3.763965364842	0.934530583062991	0.50440973886706	1.85272113334293	0.0639223393311157	0.262494715001824
FDPS	56.3777427710684	0.388715130516064	0.180864753489607	2.1492033302022	0.0316182854223239	0.175554662555356
RUSC1-AS1	2.73610438056874	-0.911346925395765	0.617845138398282	-1.47504102364286	0.140201514573757	0.397452000030193
RUSC1	17.5247938194533	-0.24162669374178	0.323436015216187	-0.747061806274959	0.455026253649045	0.71450464303349
ASH1L	811.166016769116	-0.163098231580908	0.149294360130772	-1.09246076970385	0.274630624766242	0.560601432960459
ASH1L-AS1	2.90915109572577	-0.265814641243878	0.586996061426074	-0.452838883787562	0.650664761980139	0.83944403213542
MSTO1	11.1001325820232	-0.448271119016248	0.419085098874752	-1.06964222832036	0.284780379678857	0.570578235902814
YY1AP1	134.22420594322	-0.408082450447026	0.118491526284091	-3.44398003169123	0.000573218035617902	0.0168526102471663
DAP3	172.084156831611	-0.241863042227013	0.110341223281677	-2.19195541823558	0.0283827258892479	0.164589372918078
GON4L	155.82839722658	-0.472804951479128	0.116329963701889	-4.0643436689343	4.81678102207909e-05	0.00419142996869538
SYT11	98.1822173905892	-0.0828596682148363	0.300978558378243	-0.275300900706375	0.783085072533125	0.909185728335561
RIT1	25.5535767527266	-0.304848342592703	0.212690012812683	-1.43329881154873	0.151772461484	0.414776853443816
KHDC4	66.5782799181566	-0.513968160894064	0.179161843732306	-2.8687367253376	0.00412114676363755	0.0540161191682869
ARHGEF2	145.19540021862	-0.0286256680342654	0.164659591596596	-0.173847558813313	0.861985266912555	0.943418216010016
SSR2	29.4457448608633	-0.124284915864622	0.323735017222128	-0.38390939889998	0.701045599880428	0.868991482024632
UBQLN4	29.3775832058197	0.383514411177354	0.294411113016637	1.30264923510439	0.192694540621194	0.468237528413658
LAMTOR2	18.6921072585154	0.0971208436132396	0.340083707219073	0.285579231088177	0.775200412458915	0.905307323180905
LMNA	18.1724588191852	0.288440377172948	0.365633478044965	0.788878465711711	0.430183042939784	0.697142401065104
SEMA4A	7.57153800665606	-1.47563631502645	0.498091493495069	-2.96258083966065	0.00305071689596485	0.045034749112141
SLC25A44	17.9010750587689	-0.757259245551766	0.240510706413018	-3.14854692685223	0.0016408437594694	0.0311002904271142
PAQR6	7.70465151048205	0.076760853925888	0.697190272630121	0.110100293907301	0.912329835071415	0.964922680810816
SMG5	69.2259580542557	0.121784740061923	0.181386159246592	0.671411427243234	0.50195846722015	0.748857340839521
TMEM79	16.4740381271745	1.7335976601197	0.561780495771698	3.08589862618552	0.00202937998046822	0.0348103989896455
GLMP	13.7637898197277	0.260058642485911	0.251865883487072	1.03252826022092	0.301824715876169	0.587545387385071
CCT3	110.835232551651	1.05195793982574	0.430618546035742	2.44289975318069	0.0145697837396905	0.113019722115
C1orf61	20.2063100581902	-0.293521564644267	0.357190360015708	-0.821751081499956	0.41121858023255	0.682439175192821
MEF2D	75.4343281456456	-0.138340108532434	0.265464006086883	-0.521125671881697	0.602279228395235	0.812937249912243
IQGAP3	2.88237886533469	1.93193883081374	1.02428311559414	1.8861375350243	0.0592764233888819	0.251895685245877
NAXE	7.62979050941259	0.279714473695535	0.459182177006432	0.609157950160632	0.542419749317823	0.775595185987455
GPATCH4	20.446993457396	-0.318706914275919	0.328174301454746	-0.971151345072241	0.331472918539172	0.614826835673355
HAPLN2	53.9325514299104	0.252224025682693	0.557900160532823	0.452095273537485	0.651200348497504	0.839656542979968
BCAN	12.7633618271684	-0.288608176432882	0.402770719892512	-0.716556994286734	0.473647488369744	0.729250494897718
NES	2.61284079338669	0.163431340931841	0.615441133151195	0.265551540396783	0.79058461099156	0.912365975230428
ISG20L2	21.653779303871	-0.235167237727928	0.270741575753788	-0.868604081486875	0.385063721289952	0.659530520820267
RRNAD1	27.3707401164672	0.0831380499274764	0.195244683193522	0.425814667870221	0.670242897974403	0.850926355712765
MRPL24	13.6019308701369	-0.562793187512141	0.389308981614794	-1.44562086694677	0.148283570578902	0.409536476064003
HDGF	35.1892403944231	0.117178950516315	0.234870141650997	0.498909523759029	0.617843124413201	0.82111939474598
PRCC	44.3962595826368	-0.230634760408332	0.152179776669676	-1.51554145666117	0.129635339974965	0.380906012528809
ARHGEF11	212.025501393207	0.237994709032051	0.158096687187528	1.50537442160158	0.132227841380836	0.384420458207996
ETV3	21.9882427790693	0.0368041544142851	0.209055226487096	0.176049912899722	0.860254729940343	0.942414938573673
CD1D	5.00459516575662	-1.4346681109425	0.488874955210747	-2.93463204782915	0.00333943428697703	0.047790524139054
MNDA	78.5033412670733	-0.341848448327299	0.364041962960492	-0.93903583407608	0.347712346548003	0.628612070786925
IFI16	698.792684476553	-0.315671298661585	0.234208647079968	-1.34782085374416	0.177716008955839	0.448349410896349
AIM2	4.68063015462678	-0.592011048738581	0.664752733169015	-0.890573320272548	0.373158117543765	0.650021520677652
CADM3	15.1069896079676	-0.727521575413813	0.421254286549445	-1.72703661100531	0.0841610885658439	0.304874766482058
DUSP23	9.83684410052922	-0.102436644481157	0.44821794537088	-0.228542041966649	0.819224876030737	0.92489588601531
SLAMF8	17.7774377956434	0.188336957053249	0.58463673123009	0.322143558542727	0.747343940732604	0.892110896139417
TAGLN2	11.6509777455157	-0.00622656016386666	0.426612114432358	-0.0145953665009059	0.988354995856767	0.995919272745062
KCNJ10	23.7001404412036	0.813823093362697	0.416380348482093	1.95451849812191	0.0506399294084249	0.230252003355244
KCNJ9	5.67334556427251	0.0121936126684903	0.703478144543766	0.0173333212453933	0.986170703082604	0.995450911667947
IGSF8	28.0058795198648	-0.64053739811927	0.447339901882302	-1.4318807587341	0.152177949752235	0.415499443100617
ATP1A2	24.0725686798553	-0.86451945737651	0.320571516300005	-2.69680683846987	0.00700078666271046	0.0742554374786049
PEA15	73.4073816932663	0.3626851663871	0.30707678732825	1.18108949081653	0.237567174329406	0.520324690658402
DCAF8	32.6999284132258	-0.155567561813179	0.23313960596538	-0.6672721315154	0.504598324100756	0.750899144146088
AL139011.2	12.9491412501922	0.532532660754396	0.425991126763381	1.25010270706928	0.211262031037537	0.490149925212894
COPA	260.484482417132	0.132560628436687	0.21249332047487	0.623834331076605	0.53273639076499	0.769231517506457
NCSTN	37.2373985975689	0.211508158358323	0.277664491992201	0.761740029633546	0.446215179132733	0.70864726935652
AL138930.1	2.59430789123733	-0.388480795330228	0.669572185043569	-0.58019255280885	0.561784775157978	0.787663976355861
CD84	175.738768066756	-0.0567284384087274	0.240383609894543	-0.235991290893811	0.813439428200579	0.923063374745843
AL121985.1	2.84360681952065	-1.29928022734148	0.830961842326592	-1.56358590871472	0.117914846228869	0.36221316428308
CD48	6.18641472856054	-1.00510592793084	1.01855395626538	-0.986796940651194	0.323742194831717	0.606722101164625
CD244	4.01075057938391	-1.62511867679284	0.842174474137657	-1.92966983291304	0.0536477600934382	0.237023850474102
F11R	15.4566597248976	-0.124726938579457	0.323176749029288	-0.385940321988181	0.699540867082076	0.86853204333659
AL591806.3	4.93100387834676	-1.05876979223792	0.499678278660059	-2.11890297708582	0.0340986673110099	0.183598654772495
USF1	27.4528339850687	-0.747271624595455	0.307467630163798	-2.43040746825075	0.015081856573671	0.115112456193045
ARHGAP30	93.3821298745375	-0.474708933310803	0.194990149788144	-2.43452776371818	0.0149112358796407	0.114424234968964
PFDN2	41.1357880131758	-0.42507201922947	0.262776576661536	-1.61761761504708	0.105745030498773	0.343406409230827
NIT1	24.5372531602067	0.00774646974044448	0.25548136289782	0.0303210756846584	0.975810988333446	0.991636442862071
DEDD	16.8580873406331	-0.403539313202713	0.281535538469306	-1.43335124011958	0.151757485467513	0.414776853443816
UFC1	20.6847929431377	0.0030227425410125	0.317521715001292	0.00951979785382615	0.992404414997587	0.997877988596773
USP21	8.44713372336911	1.07384207272863	0.443480690380672	2.42139533021579	0.0154610528677838	0.116574999083364
PPOX	11.2679060592543	0.125591484427357	0.326483550412396	0.38467936368836	0.7004749862508	0.868903646014784
B4GALT3	12.6028510145209	-0.191572017957416	0.274136697445611	-0.698819310739759	0.484664958793193	0.736778327418448
ADAMTS4	16.0328035697879	-0.776246080867777	0.563013698048211	-1.37873391634835	0.167976808290633	0.435726718233419
NDUFS2	71.7266354494861	0.18582686664459	0.193857960226466	0.958572278525504	0.337774263404805	0.620224184160586
FCER1G	61.6001873194017	-0.134579353664601	0.447396297865268	-0.300805693535553	0.763562666560141	0.899689811568386
TOMM40L	15.0945072696219	-0.579339670977992	0.253388642715138	-2.28636794755356	0.0222327418350275	0.143062449691522
MPZ	6.62085186948925	-0.72148119760314	0.388256061792298	-1.85826125746133	0.0631319227163896	0.260364487350603
SDHC	81.3065384013534	-0.133639000978268	0.144738871402292	-0.923311061386047	0.355845125097463	0.634872259126332
AL592295.4	34.7673829696589	-0.773415866238943	0.197405796444823	-3.91789846178667	8.93243150026153e-05	0.00602219215512713
AL592295.3	6.22023754713605	-0.461630180236849	0.529662071210586	-0.871556045502286	0.383450618347728	0.658345610786082
FCGR2A	267.580157853375	-0.24550322049052	0.394962776935472	-0.621585715989205	0.534214315860575	0.770337043470948
HSPA6	101.580522710452	2.25821572339817	0.972614905011643	2.32179839293244	0.0202437938379022	0.135265349735074
FCGR3A	233.090774568953	-0.90086825949944	0.442955466355523	-2.03376711187573	0.0419750819498305	0.207220318161847
FCGR2B	20.6586452375701	0.181830765516464	0.457968223387174	0.397037952047475	0.691339474167831	0.864516929168742
DUSP12	37.1170179967001	0.387262865345224	0.207260426887927	1.86848435642098	0.0616945886317221	0.257315286558277
ATF6	691.530994599632	-0.471057033527186	0.206317754183888	-2.2831628591078	0.0224207769909076	0.143844484923446
OLFML2B	58.0603822736387	-0.22729055025078	0.291330216782502	-0.780181859475526	0.435283838447113	0.701010643236907
NOS1AP	73.9582827606569	-0.504922827056383	0.424459476458036	-1.18956662546395	0.234216769930419	0.516347716004146
UHMK1	97.6012936828953	0.430166262658788	0.178118322136447	2.41505903210373	0.015732659656355	0.117417025078046
UAP1	10.8460854938346	-0.346715948992753	0.321937821929949	-1.07696556718395	0.281495648842514	0.567287152136638
DDR2	6.93007518966848	-0.390840688136277	0.484945823932914	-0.805947115837717	0.420273342670794	0.688580723208671
HSD17B7	45.3556614442678	1.06261609815489	0.274798891282405	3.8668864098977	0.000110233740486768	0.00662777601117851
RGS4	13.1403710750399	-1.3585570700455	0.566018074122061	-2.4002008631133	0.0163860775472234	0.120292383297676
RGS5	12.2894299832544	0.414155465349584	0.322769057339961	1.28313249343902	0.199445661559999	0.476906947588433
NUF2	7.15642240991953	1.59282912613757	0.724458159751019	2.19864888634146	0.0279028980230303	0.163244891409081
PBX1	148.486478282097	0.457989038079943	0.332696766487923	1.37659600035989	0.168637188171155	0.436441777151536
MGST3	95.8181662223319	0.662656971479459	0.219614008672857	3.01737113895394	0.0025497742230912	0.0405256874777847
ALDH9A1	26.890300745199	0.193957282808688	0.213326992409749	0.909201787442553	0.36324362087525	0.64144931669773
TMCO1	41.2862886782601	-0.232836688042939	0.187091016633866	-1.24451025085078	0.213311828995338	0.492641001040027
AL451074.2	5.05124209134531	0.904504760427915	0.483298635301956	1.87152351436456	0.0612725537313592	0.25620760454198
UCK2	72.7246197083375	-0.183316893759562	0.248910960685616	-0.736475779349459	0.461441202297536	0.718984892312898
FAM78B	9.29404067049666	-0.451380558018685	0.449792968154021	-1.00352960134343	0.31560540196	0.600190152875022
LINC01675	2.39356962040889	0.584966606953753	0.698926012329931	0.836950688104619	0.402620286817586	0.675839663271072
POGK	56.4023342685474	0.2655062226418	0.150984739485125	1.75849707425536	0.078662968953381	0.293720348439739
TADA1	16.9387647896694	-0.236647288260071	0.243994024505104	-0.969889687831763	0.332101480754324	0.615224526952926
ILDR2	9.68427463305333	0.549742765002442	0.555962310362372	0.988813009004378	0.322754638200629	0.605981595205849
DUSP27	8.92307803337187	0.549416272388037	0.501037339596275	1.0965575396651	0.272834857297355	0.558479697554477
POU2F1	349.980610819693	-0.0164865336765692	0.154202483701454	-0.10691483872911	0.914856541064638	0.966362696264803
CD247	27.639909715823	1.33987219240925	0.620827048191936	2.15820524622988	0.030911877702718	0.173547387086405
CREG1	112.4988580228	0.00890003073495917	0.19912223981484	0.0446963169118384	0.964349369444696	0.987021802872999
RCSD1	495.533480360501	-0.237707314791885	0.314430704111681	-0.75599269309099	0.449653576646835	0.711154551542301
MPZL1	362.94430627561	-0.126811795541737	0.253628153672109	-0.499991005358496	0.617081410869016	0.821021936904022
ADCY10	17.2479846829892	1.44488146888373	0.593601344039588	2.43409399825647	0.0149291175811969	0.114424234968964
MPC2	40.1847479760432	-0.656445507224982	0.386516276788344	-1.69836445874814	0.0894389957552106	0.314553288330516
DCAF6	507.401749024688	-0.130526385338171	0.295469684422493	-0.44175897636771	0.658663627446018	0.844010323557901
GPR161	25.3305779493583	1.19946788840143	0.352989230883086	3.39802969456229	0.000678730525079637	0.0186330387921858
TIPRL	46.7282546515195	0.0616671365135691	0.162692823625999	0.379040299007475	0.704657938450984	0.870636548129373
SFT2D2	142.363174941083	0.0317693633769031	0.170510728644347	0.186318852951289	0.852194723803697	0.938856635766669
TBX19	45.62065799523	0.380713345343161	0.332322098787624	1.14561549392014	0.251954283503994	0.53699884664048
LINC00970	8.01455271119584	-0.754644768722251	0.622336921175633	-1.21259842224479	0.225283392413347	0.50683742117838
ATP1B1	192.765348905432	0.290051616421616	0.397945588808942	0.728872550867432	0.466079626852038	0.723044224402327
NME7	79.9977037162767	0.180729607536446	0.205637413884915	0.878875123558942	0.379468988134062	0.655066820777227
BLZF1	60.9696770017049	0.263928963623638	0.186844803680865	1.41255715130529	0.157785975336457	0.42261409031829
CCDC181	3.33546273795656	-0.761611888069576	0.61872419995626	-1.23093922643307	0.218345595074842	0.498788571971663
SLC19A2	19.3618903826349	-0.417274021291169	0.283319050223327	-1.47280608544414	0.140803330979012	0.398400211995858
C1orf112	53.747731827016	-0.213691283452975	0.240174620318805	-0.88973299164301	0.373609274529085	0.650508052627055
SELL	28.1359877241983	-0.153710486256622	0.595239868199411	-0.258232847745217	0.796227208555576	0.914833522897252
METTL18	3.25190524409808	-0.0464298820508075	0.562349950873349	-0.0825640368220896	0.934198198062521	0.973348122547801
SCYL3	38.1552657142246	-0.102982983773965	0.208453539361845	-0.494033270383583	0.621282683018775	0.822842854606025
KIFAP3	81.7834969524173	0.0342944434254491	0.189424263037047	0.181045674274272	0.85633172545281	0.940385892748917
GORAB	19.5453970048758	-0.154636697506282	0.243423996446493	-0.635256588354768	0.525261081680264	0.763754733287322
PRRX1	3.78937401958183	0.515272539413463	0.725967714975672	0.709773353255428	0.477844695796194	0.731310468109592
FMO4	21.344350898351	0.0927991993839856	0.289831848984033	0.320182891249809	0.748829691877813	0.892336874198978
PRRC2C	481.336027133718	-0.00159477081195987	0.140938131039457	-0.0113153963387906	0.990971812621126	0.997272341492904
MYOCOS	16.3685473358774	2.21566764361061	0.697525156976171	3.17646986843558	0.00149079275352191	0.029467484440046
VAMP4	32.9611397224226	0.22093520919294	0.184386113108329	1.19822043790867	0.230831210835532	0.513136063278273
METTL13	14.3476524919514	0.498314720471909	0.27599134131168	1.80554476130886	0.0709894777056159	0.278242734129105
DNM3	595.872063367637	0.608544303391463	0.283346736583867	2.14770182543232	0.0317374502703008	0.175713127890788
PIGC	38.6758006200039	-0.0875274192727354	0.216558786829046	-0.404173945349216	0.686084811762746	0.860861037117737
SUCO	128.356928554147	0.0222269211050344	0.128679991521486	0.172730203369054	0.862863501762301	0.943714737013071
AL645568.1	84.128809204151	-0.39739694276123	0.261819753634269	-1.5178264330519	0.129058159610954	0.379945778808496
PRDX6	42.6396838030906	0.378667261754964	0.288073050027349	1.31448346771423	0.188683557991094	0.46319561177702
SLC9C2	2.53765888367329	0.673159825504186	0.721502838829755	0.932996780159618	0.350821630809953	0.631003838452543
KLHL20	108.684434587023	-0.252788100146157	0.135609103382033	-1.86409388338784	0.0623085213573854	0.25846940325265
CENPL	5.22211207890414	0.34982411525354	0.444711015299409	0.786632449430143	0.431497057949036	0.697985464758019
DARS2	15.1215200226907	0.55584995373882	0.240303812741549	2.31311333514565	0.0207164087299451	0.136793346960357
ZBTB37	87.781740838551	0.412380605959999	0.202895117953267	2.03248165909533	0.0421049186843984	0.207522973242343
RC3H1	316.303393721016	0.146590307798482	0.115878223345779	1.2650375848537	0.20585785506006	0.484215284055362
RABGAP1L	942.58577775288	0.0554918983973055	0.100421099513344	0.552592021659069	0.580542806415167	0.799817891895545
CACYBP	68.9694766954895	2.19298300677173	0.625467002093761	3.50615300156633	0.000454633800554141	0.0144549146785767
MRPS14	20.5843808631488	0.134971458891268	0.239442032059024	0.563691586354379	0.572964044372673	0.794509441876238
KIAA0040	19.1050541706346	-0.543826979783488	0.339255725660489	-1.60300015194946	0.108934620546052	0.348337716935117
TNR	38.0052410153654	-0.833682815490786	0.429364808030357	-1.94166545533895	0.0521776132531879	0.233749896617283
AL513329.1	10.3242059183846	0.444284792366355	0.445179291047863	0.997990700152736	0.318283868246883	0.602151744445759
COP1	691.926725866147	0.18584409192717	0.0994417924734799	1.86887310963077	0.061640470283641	0.25724872121406
AL359265.3	10.5741074288899	-0.846227623775996	0.398865427434508	-2.12158679487192	0.0338724522566018	0.182939404143212
PAPPA2	9.76560728707013	0.308630526364465	0.431710577768217	0.714901469313005	0.474669929045296	0.729553139281251
ASTN1	55.6394498898668	-0.190192741222551	0.426089804539811	-0.446367735618469	0.655331634915499	0.841996473429943
BRINP2	34.8283485027203	-0.557738563593847	0.482860419724727	-1.1550720266362	0.248060932357878	0.532901614192769
SEC16B	16.6678161797762	0.293984105973534	0.391284951108315	0.751329958233311	0.452454103928808	0.712855114149401
RASAL2	912.550384887169	0.671881846487751	0.237084356307661	2.83393580644292	0.00459785670797463	0.0578642720342388
RALGPS2	230.563320931471	-0.160250148575017	0.295784953255519	-0.541779244722371	0.587970591132099	0.80420879037436
ANGPTL1	6.2767889713615	-0.479724561506917	0.702645029608893	-0.682740987684695	0.494770524976107	0.744294139956606
FAM20B	55.025443115523	-0.036247785085609	0.150880724305471	-0.240241324744851	0.810143179062359	0.921452664827463
TOR3A	19.6774413256439	-0.600522715202315	0.257660156379722	-2.33067744598162	0.0197703743315963	0.133293978007879
ABL2	269.120202331906	-0.617669347151958	0.214038324286765	-2.88578855777442	0.00390434365164738	0.0521610156342349
SOAT1	254.234546599007	-0.106546292965125	0.123407670734524	-0.863368478887575	0.38793490443478	0.661977052636876
AL359853.2	2.44271691321514	1.31991226863517	0.700385721372679	1.88455051032207	0.0594905492887754	0.252249016248357
TOR1AIP2	93.5964205821319	0.206152976296903	0.142525634343132	1.4464273549598	0.14805737390786	0.409293944325167
TOR1AIP1	63.5663991798659	-0.021784980614812	0.19560909333048	-0.111369978991756	0.91132296523107	0.964649900688811
CEP350	518.779284245916	0.0963555810654338	0.171064643469848	0.563269996131127	0.573251045788396	0.794689075653004
QSOX1	66.887441372367	-0.373369375869741	0.146461470331331	-2.54926688244417	0.0107949654682613	0.0951819562297868
ACBD6	298.053920343266	0.330550662584862	0.148478141660855	2.22625808006061	0.0259968996294033	0.157139806585426
XPR1	303.969871126684	0.273901144729149	0.150392673867046	1.82123994265366	0.068570391256277	0.273347209707393
KIAA1614	4.81787205782488	0.0464196683644811	0.540443361001904	0.0858918282915452	0.931552407583617	0.972465182241006
AL162431.2	20.8046374336282	-0.0939983252599481	0.327458106327216	-0.287054506954302	0.774070585045524	0.905220526192042
STX6	174.025194934049	-0.0843149153393757	0.186293930590474	-0.452590779915013	0.650843439172873	0.839531480023554
MR1	76.4567040718024	-0.320071007098349	0.244996052541299	-1.30643332322424	0.191405239854652	0.466677413307453
IER5	64.3626507298068	1.73511950014014	0.667764067952859	2.59840201563919	0.00936587707934349	0.0882443963026383
CACNA1E	37.7251284573129	-0.400525189143761	0.403723528365357	-0.992077897380551	0.321159527537383	0.604438109956238
LINC01344	4.08991186117085	1.2138030056237	0.85915749407051	1.41278288788817	0.157719571215687	0.422510974482787
GLUL	261.723724767437	-0.671777471945494	0.35270701848335	-1.90463312818145	0.0568277771482445	0.245660603481574
RNASEL	16.2955946899189	0.220594610786562	0.235567711097695	0.936438231532831	0.349047601385267	0.629372613351295
RGS16	64.369166159256	0.316657460840244	0.706116225319827	0.44844948959616	0.65382883186215	0.840875082241129
NPL	428.165724593679	-0.0190450779570047	0.253836113030547	-0.0750290324320903	0.940191612448742	0.976129267450743
DHX9	178.058455578344	-0.163361824883814	0.111160436788558	-1.46960402102908	0.141669030609148	0.399071775340115
LAMC1	8.34843129951502	0.672993162069348	0.501852229563948	1.3410185756355	0.179914421637328	0.451829988200463
NMNAT2	23.0683670024714	-0.383054836331611	0.504825210524713	-0.75878705806603	0.447979948726963	0.710173217848911
SMG7	171.753473249107	0.0410329062352468	0.154973182336345	0.264774237817427	0.791183384038448	0.912585951117259
NCF2	41.6005334956609	-0.843453924440065	0.350897320787393	-2.40370579788812	0.016229828939539	0.119637702031918
ARPC5	122.418786767772	0.0464290183896369	0.236452272358741	0.196356828913006	0.844330883978676	0.934752324062087
RGL1	303.806399776253	-0.479056288064545	0.332520022013809	-1.44068403810177	0.149673966354254	0.411515076188444
COLGALT2	94.8436231307121	1.02526108345252	0.345379265831635	2.96850791255175	0.00299249397588422	0.0445519678356568
TSEN15	103.919627047924	0.265753860068968	0.196235442336933	1.354260254438	0.175653361645852	0.44586212048279
C1orf21	19.1067314972442	-0.701942269801487	0.381321954565216	-1.84081262932223	0.0656490214250185	0.266461867078954
EDEM3	178.003861527517	0.35559994579682	0.153269218626579	2.32010020657307	0.0203354571727836	0.135302896327319
FAM129A	458.697684225929	-0.455808010346394	0.495579768800697	-0.919747009546919	0.35770498049354	0.636431292784552
RNF2	87.067376804809	0.0397397691439752	0.131505307363089	0.302191371137994	0.762506181776075	0.899081543358894
TRMT1L	66.527582364914	0.407827398391145	0.182625682459183	2.23313278230895	0.0255401893524634	0.155507409355626
SWT1	67.0184108061751	0.578316752037387	0.202717653508498	2.85281889380761	0.00433333099047121	0.0555678237817966
IVNS1ABP	115.250358469193	0.515517949655572	0.161193664570308	3.19812786085471	0.00138322935297449	0.0284472424765212
TPR	133.680502162889	0.143476916629093	0.157873190614402	0.90881115451406	0.363449817578088	0.64144931669773
ODR4	103.502717082875	-0.123333175446282	0.153475134666232	-0.803603630741223	0.421625925599328	0.689683121423443
AL596220.1	40.5543440863423	-0.0611796473919331	0.25477378790867	-0.240133209519437	0.810226989809404	0.921458960359062
PLA2G4A	356.610130582382	-0.121580041377238	0.205364144023202	-0.592021757038085	0.553836019226348	0.783192126262194
ERVMER61-1	45.8454056924155	-0.53375952704906	0.705109882331178	-0.756987726911991	0.449057215378511	0.710922411717801
BRINP3	29.0053365564038	-0.352570923938509	0.49166117990693	-0.717101407121972	0.4733115275863	0.729034571636233
RGS18	71.88820326926	-0.0179545658965029	0.260802452755282	-0.0688435469330118	0.945114154851284	0.97812531911164
AL390957.1	18.0660635680921	-0.344390524377868	0.255170780482778	-1.34964718031699	0.177129182618631	0.447881254847812
RGS1	186.377383109463	-0.30960876843397	0.66108265998012	-0.468335939174808	0.639544371396558	0.833138594819829
AL136454.1	12.1336098685085	-0.689613975764917	0.588703121706705	-1.17141212665165	0.241433160210605	0.525276068045638
RGS2	22.4375077457177	0.447324023066827	0.666676127209905	0.670976512896773	0.502235492032462	0.748975434340935
UCHL5	67.4406863495267	0.0846963750040942	0.143718345947727	0.589321943872772	0.555645327141311	0.784299680449518
TROVE2	82.2392413285516	0.462935644172	0.163458389468172	2.83213144139134	0.00462388369286679	0.0579554826106756
GLRX2	14.4703212262055	0.355387781166803	0.325126291532981	1.09307610741395	0.274360385304991	0.560246750393677
CDC73	253.418865267943	0.0313755001513736	0.108197982534543	0.289982302963522	0.771829776385607	0.904237470797577
B3GALT2	5.91965740076076	-0.467293339520931	0.486455823049572	-0.960607967628978	0.336749321001732	0.619293422515261
LINC01031	2.96824764270118	-0.640607578754137	0.725601842111482	-0.882863771252269	0.377309879954486	0.653494496956173
KCNT2	16.2273794886106	-0.378769318771537	0.517880719849569	-0.731383317149863	0.464545052384041	0.721328749681752
ASPM	8.84776557719617	1.55553985980736	1.15472575518377	1.34710761652649	0.177945575467997	0.448373100043424
ZBTB41	54.135331535687	0.273786529925657	0.16973058541663	1.61306537212257	0.106730306008545	0.345030251320235
CRB1	27.2819008628699	0.325553512139335	0.31355799875567	1.03825612304986	0.299150830177036	0.585048142561419
DENND1B	110.287926811381	0.565076827735775	0.204828865133533	2.75877536775584	0.00580184011250395	0.0653127592144404
NEK7	335.223503470064	0.533220446561077	0.186289575926192	2.86232036285454	0.00420551582338218	0.0547282567900981
PTPRC	1233.21396902931	-0.151716966393333	0.167695978794934	-0.90471439734914	0.365616711744262	0.643435957448953
AL157402.2	8.65099909058877	0.197793622287962	0.779054357980474	0.253889372752754	0.79958102516578	0.915968160587258
MIR181A1HG	353.608607219002	-0.71758467565923	0.300699396776828	-2.38638548447706	0.017014905555518	0.123099425690711
LINC00862	99.903563471718	2.17994382084191	0.442221626722449	4.92952784104814	8.24285887195872e-07	0.000356586074800934
AC104461.1	7.70158949511959	1.17354790448631	0.6108036441156	1.92131778484315	0.0546916563353928	0.239475409759087
ZNF281	40.81646897098	1.20094363123405	0.352798605364969	3.40404869228914	0.000663949166451936	0.0185307855679128
KIF14	4.39968130542893	1.60342275042062	0.993038245916453	1.61466364162123	0.106383555247339	0.344472499999992
DDX59	31.5773193637949	-0.36065194925949	0.286218520157396	-1.2600580460732	0.207648423332851	0.48677153039736
AL445483.1	2.65812933197594	-1.21861547867486	0.578905945811439	-2.10503189247219	0.035288532002283	0.187409211871823
CAMSAP2	290.686554788265	0.464160665522997	0.14126489253956	3.28574677811765	0.00101712402417647	0.023715224625684
KIF21B	33.8868273102479	-0.701106352104219	0.342576388414458	-2.0465693953665	0.0407003823487878	0.203515353085534
AL358473.1	3.31870035555923	-0.119999397841636	0.62039200840069	-0.193425118661639	0.846626045023948	0.935744576079101
TMEM9	16.0811078353917	0.164938180225234	0.310132644110075	0.531831083756188	0.594842992068216	0.807614575224611
PHLDA3	20.8086952887443	0.490992347749393	0.524658189568609	0.935832809839684	0.349359275774193	0.629372613351295
CSRP1	71.48207942036	0.577345572007053	0.408815341437433	1.41224047506889	0.157879166542681	0.422690244034633
AC096677.1	19.7281233561045	0.417050702192933	0.36976291448816	1.12788677785665	0.259367738581228	0.544529504079286
NAV1	164.268938822178	0.463378694985806	0.244027045851787	1.89888253315677	0.0575799223859724	0.247745838262577
IPO9-AS1	23.644016865411	0.593038335704427	0.361563734432578	1.64020414446464	0.100962727888833	0.335236110299304
IPO9	137.215626549901	-0.108802346798974	0.132390780141609	-0.821827220011815	0.411175239445793	0.682439175192821
SHISA4	9.18001322082317	0.0940032419894149	0.47247562487086	0.198958924103457	0.842294875992476	0.933802996656935
LMOD1	2.57613221304989	-1.19091366590466	0.944483767742278	-1.26091491095867	0.207339505344939	0.486265094552
TIMM17A	23.020611738318	-0.774247835122658	0.320324076474339	-2.41707661704499	0.0156457234922989	0.117250403247268
RNPEP	54.6161960896993	-0.243660816970428	0.174809247650004	-1.39386685913937	0.163357813655581	0.429857604546254
GPR37L1	9.363232736587	0.181466140570367	0.433019538821067	0.419071483620402	0.675163890626554	0.854451393177588
ARL8A	56.3983958722436	0.00509060458768349	0.208206134497217	0.0244498299724763	0.980493801618729	0.993502095449674
PTPN7	25.995856220966	-1.05450598157044	0.463968408394252	-2.27279694585236	0.0230384191847328	0.146528394504883
UBE2T	4.69444446133394	0.267002744271476	0.502935083270397	0.530889081221492	0.59549564456114	0.807993507868108
PPP1R12B	334.892185466048	0.316584727849994	0.131149950140002	2.41391420669272	0.0157821780167745	0.11758015740145
KDM5B	76.0103355825369	0.423818370952243	0.224335156710591	1.88921958183754	0.0588624119113594	0.251609317527526
RABIF	12.6020491615673	-0.22923159203061	0.303454353081811	-0.755407163227642	0.450004716517888	0.711372041427996
KLHL12	42.6391505451534	0.249295226863494	0.188777755631693	1.32057522365014	0.186643038622274	0.460309917252143
ADIPOR1	37.6396633893062	-0.618077473006973	0.224181314254324	-2.75704277612446	0.00583267207417244	0.0654651503892105
CYB5R1	20.8198925838397	-0.0924352433561548	0.212730197541267	-0.434518674003599	0.663911837287416	0.847150609166422
TMEM183A	17.0656800451315	-0.530017454179198	0.242607667896777	-2.18466901221237	0.0289131238294512	0.166517157817315
PPFIA4	14.267884101628	-0.47036961611496	0.582815189654812	-0.807064785654521	0.419629158940338	0.68820798328189
ADORA1	22.3819120320488	0.926316216741934	0.406893444605141	2.27655723881433	0.0228126788633606	0.145802773604957
MYBPH	8.78543595610812	3.75458464437832	1.45111818122767	2.58737344273495	0.00967107148939721	0.0900551620055124
CHI3L1	56.6013499920107	2.90942888024497	0.903523852666577	3.22009083839718	0.00128149982657949	0.0272118580149777
CHIT1	5.43384131851371	-1.52484020902635	0.552880729020294	-2.75799124293656	0.00581577558828183	0.0654209941918092
BTG2	92.0832029183103	-0.426581447187113	0.319111698761361	-1.33677783936753	0.181295164883763	0.453246205794719
PRELP	3.48470047551154	2.03500794570271	0.747186508498346	2.72356088146259	0.00645823111449299	0.0706022218805331
ATP2B4	181.80018177987	-0.0572969509210132	0.316267545170269	-0.181166078518004	0.856237219411965	0.940385892748917
SNRPE	13.1883675156363	-0.228361601466359	0.385696155308176	-0.592076426802583	0.553799411534107	0.783192126262194
SOX13	5.55450653756813	0.978594513027378	0.478567577197915	2.04484081173488	0.0408705547419513	0.203894915765366
PLEKHA6	40.4375764175391	0.117887622516669	0.262993143254052	0.448253597253634	0.653970185430462	0.84098544059815
AL606489.1	4.92687142551301	-0.171822195985627	0.579275395402133	-0.296615732947449	0.766759898011062	0.901888887940041
PPP1R15B	36.9513826193269	0.234055653648397	0.246819879541794	0.948285260015957	0.342984252687208	0.62548193141459
PIK3C2B	83.3812629479341	0.0514283204632355	0.246619040246958	0.208533454723271	0.834812463663568	0.930252469770356
MDM4	273.339763865767	-0.144079662659472	0.118644472627979	-1.21438158447758	0.224602044325191	0.5060377148076
AL512306.3	5.81357320555442	0.454247071689536	0.405546454057793	1.12008640969353	0.26267694138792	0.54824172132964
LRRN2	8.33134185372757	-0.534645134027523	0.567910564821457	-0.941424877692859	0.346487169718459	0.627819634567855
NFASC	174.628694212945	0.87978322968015	0.300231248995197	2.9303519624442	0.00338578274419896	0.0481353394647103
CNTN2	151.90802411633	0.874278443947964	0.415536007131935	2.10397758303139	0.0353804025029194	0.187579775894108
TMEM81	2.67842313164341	1.10249889788894	0.729971220795137	1.51033200553854	0.130958728918803	0.382570066212259
RBBP5	37.866774350647	0.162246067998922	0.185243104984743	0.875854828779106	0.381108958783486	0.656171337837248
DSTYK	73.4145375133803	0.0741797516636575	0.127460515803102	0.581982202066784	0.56057866921115	0.786920232757836
TMCC2	37.9266386368556	0.926060841570921	0.419844507763944	2.20572336768925	0.027403374735744	0.161733425752138
NUAK2	14.2688778058833	-0.465125166747887	0.420522625858946	-1.10606454479789	0.268698583421973	0.55412220806212
CDK18	157.938682513096	1.14777281425576	0.328115576836239	3.49807474952221	0.000468629768375471	0.0146299449958206
MFSD4A	12.214433383997	-0.0797842119883418	0.574090017485776	-0.138975090244133	0.889469833112628	0.955059889603885
ELK4	100.246868642563	0.132492692200425	0.171251330390871	0.773673944009769	0.439123632240783	0.703350356051803
SLC45A3	9.71293743192957	1.12261446595635	0.548187507262379	2.04786583255542	0.0405731475678556	0.203374948155733
NUCKS1	218.874512698017	-0.39558574015387	0.139251019391054	-2.84081037168539	0.00449990611571157	0.0571107112305021
RAB29	59.5064306518632	-0.28385326246301	0.255657821242678	-1.11028585428477	0.266875866749928	0.551942015907754
SLC41A1	16.5473031993676	0.0737867138343419	0.320723085854447	0.230063619018146	0.818042334463461	0.924533775181851
RAB7B	2.83957706347727	-0.599818248290949	0.729111418515106	-0.822670216182496	0.410695556874151	0.682434309331817
RHEX	5.49172636715648	0.128163125118661	1.01343884573252	0.126463600303404	0.899364960421278	0.95936909016053
FAM72A	6.62397967455813	-0.331811602545162	0.492249178354928	-0.674072435537749	0.500265262966637	0.747761274658423
SRGAP2	2387.25213576045	0.105799870172077	0.164233966923713	0.644202123067643	0.519444374375836	0.759217005328623
IKBKE	66.7070845618644	-0.931079383611213	0.435588356762638	-2.13752128392766	0.0325556164736069	0.178668711436098
C1orf147	4.63887518585482	0.229985811749513	0.839226730080579	0.274044907658543	0.784050110839509	0.909819261544487
RASSF5	50.0769690794666	-0.589542130542967	0.260434066647636	-2.26369053070392	0.0235931553076826	0.148236427413597
EIF2D	24.274051702887	0.207876548150902	0.234444443105163	0.886677224666213	0.375252703714458	0.652256963530215
MAPKAPK2	93.1031728129811	0.0873098644386733	0.154740958563414	0.56423241299034	0.572595971535049	0.794279346331378
IL10	2.77296489992211	-0.786325715569509	0.774164152419826	-1.01570928221317	0.309767846526933	0.594674142800088
PFKFB2	41.6981835867776	-0.696748866679648	0.269905975931718	-2.58145031533468	0.00983861522653621	0.0910268784421644
YOD1	19.9884758541881	0.600472780459322	0.266118283218746	2.2564131002068	0.0240447719723695	0.149678002542512
CD55	97.2958101360484	-0.754637677384597	0.324504775986414	-2.32550561109828	0.0200449402316155	0.134470731079703
CR1	25.4116487183981	0.168057727315702	0.623181914724533	0.269676836481991	0.787408882324124	0.911115722771215
CR1L	5.30955044850517	0.423753121190099	0.639093967532237	0.66305291978636	0.507296661910894	0.752815716749274
CD46	111.214777839834	0.0614118669704166	0.12656859782872	0.485206188769846	0.627530092477427	0.826815173371076
MIR29B2CHG	271.259808734623	0.31773989939072	0.283955043764534	1.11897959331267	0.263148844945508	0.548655557879363
PLXNA2	44.954613030268	-1.61579941959544	0.323970645200109	-4.98748711815356	6.11696969472284e-07	0.000317126176700273
CAMK1G	4.06035265883404	-0.908473219166047	0.703937296747789	-1.29055986003756	0.196856342366326	0.473815224695645
AL031316.1	4.28796429604284	0.808388399043558	0.70575929654926	1.1454165789896	0.252036633828862	0.53702317376904
G0S2	4.78826531539292	-1.31662980993534	1.37892239934367	-0.95482516678387	0.33966611819027	0.622173323919535
HSD11B1	5.5911651970282	1.35909274921575	0.643948387409192	2.11056161610064	0.0348100098181947	0.185714714114618
TRAF3IP3	119.357129807162	0.559631985227578	0.270839287216914	2.06628805952872	0.0388012882006421	0.197210575577684
UTP25	21.3595988382293	0.0739071881511932	0.231432269059558	0.319346945227303	0.749463437637698	0.892529821253086
SYT14	33.8334822862228	-0.201910061710862	0.332885553238508	-0.606544981440502	0.544152922228923	0.776972783427775
HHAT	31.8743044531891	-0.38637282705859	0.408606988716959	-0.945585459200819	0.344360063619837	0.625957915151111
KCNH1	16.813147239065	-0.0103954400518384	0.541366105166879	-0.0192022366243892	0.984679773364339	0.995196345271307
RCOR3	177.270976132738	0.0219545954852855	0.164534346975543	0.133434725872458	0.893849583673814	0.956991694697017
TRAF5	22.516722260678	0.0849108287899115	0.24008918743752	0.353663693463949	0.72359093467968	0.879567304269832
LINC00467	13.3062080946166	-1.10618458653201	0.452289418980452	-2.44574500333341	0.0144553197067575	0.112482805271857
SLC30A1	23.669538634093	0.242062526307141	0.290052530090733	0.834547198162417	0.403972702314352	0.676834202250925
LPGAT1	239.575139886748	0.0151719108010139	0.157507597389327	0.0963249459231609	0.923262499223036	0.968888099579705
INTS7	61.8430360622121	0.586721373825528	0.207409330532146	2.82880896592351	0.00467215785598017	0.0584154765461566
DTL	5.28066999834751	-0.185159014960123	1.0835497581483	-0.170881875583216	0.864316648228889	0.943996131489115
PPP2R5A	108.501597273818	0.431950568160704	0.144922942046152	2.9805534034987	0.00287728064661081	0.0433683589025261
AL360091.3	16.9542430229183	0.217083536886646	0.27984830319972	0.775718610420585	0.437915148981449	0.702455055697438
TMEM206	47.3793537412388	-0.0949979952253343	0.174251734087538	-0.545176756620457	0.585631955937839	0.802917716894173
NENF	33.796036028024	-0.136850360881357	0.284107839722085	-0.481684563914972	0.630030043210808	0.828350545697711
AC092803.2	2.65760228888511	1.24489591876148	0.650727563575404	1.91308312179284	0.0557374121212238	0.242157864254648
ATF3	8.54114056148664	0.571911110247673	0.588544123818	0.971738714401861	0.331180551578686	0.614585700631557
BATF3	35.657056398177	-0.225015165619392	0.355903758134574	-0.632235992108602	0.52723268185424	0.765429825892127
NSL1	190.714889000478	0.181324257406078	0.155854300750966	1.16342158369957	0.244658496650458	0.529275644196313
TATDN3	73.3752849777096	-0.357644421946907	0.200467029892269	-1.78405607215862	0.0744145542727023	0.284952074939863
FLVCR1-DT	8.81799589539879	0.227092624961188	0.345730709931555	0.656848288097247	0.51127847156086	0.755122325236661
FLVCR1	45.0018474967643	-0.288262567553681	0.263742213574964	-1.09297091143033	0.274406571621393	0.560246750393677
ANGEL2	69.8494823820176	-0.312903555993356	0.161545014016577	-1.93694344513317	0.0527522569643616	0.234987326477611
RPS6KC1	357.536025624045	0.00455796134639693	0.144198870408228	0.0316088561130425	0.974783980763286	0.991150932471008
PROX1	58.7143306132012	0.947236326185336	0.304508716209856	3.11070348978956	0.00186642248616236	0.0334431986544193
SMYD2	44.5443394832118	-0.27492321043734	0.213474947423352	-1.28784765498561	0.197798999797792	0.475075294406468
PTPN14	89.3665967149143	-0.817023933014796	0.459743837226428	-1.77712862437437	0.0755470795435331	0.286997910031789
CENPF	12.5964043194813	2.01103615121344	0.767421323904854	2.62051116977142	0.00877980538840835	0.0853789552895895
KCNK2	3.09473209363091	-0.216225314391527	0.539010274439648	-0.401152491232775	0.688307856381022	0.862458859410305
KCTD3	73.5662250277239	0.407677068228957	0.168591297867881	2.41813826327168	0.0156001479128826	0.117055295415211
USH2A	3.99699870244496	0.256877211374392	0.505642949366573	0.508020949755526	0.611438651283917	0.818179848191224
ESRRG	103.210477147539	-0.876856551488353	0.59059286585833	-1.48470562747822	0.137621820357499	0.392934561952271
GPATCH2	165.805038971022	-0.584097589827313	0.207244763181639	-2.8183949300344	0.00482644045128612	0.0593931945157956
RRP15	54.3683095384951	-0.439561558910952	0.270552666466778	-1.62468019499238	0.104230719482017	0.340711890095665
TGFB2	12.117554608292	0.347278846170263	0.436278566350643	0.796002538183712	0.426030560123394	0.693559188851035
LYPLAL1	171.691282308799	0.695006808732205	0.171663335749918	4.04866190963865	5.15112931306514e-05	0.00428534334775381
AC096642.1	5.98354359030403	1.34618594747357	0.507863136745402	2.6506864745106	0.00803283705065345	0.0803156826955202
ZC3H11B	14.3995451019404	0.598790120076404	0.561112960762194	1.06714719129466	0.285905374717027	0.571697474721409
SLC30A10	39.7769228019867	1.57532345645592	0.821214175857201	1.91828575634555	0.0550747875021722	0.240416594229861
EPRS	87.9645149680404	-0.303668256788873	0.243417206892145	-1.24752173712775	0.212206254987579	0.490988626787043
BPNT1	12.9453452679966	0.148773826241569	0.300619467296885	0.494890858464075	0.620677163893045	0.822625432292069
IARS2	49.0292140993536	0.0391904240819317	0.169249368055034	0.231554330348745	0.816884182525897	0.924190645417664
RAB3GAP2	205.433280140397	-0.0101561737393956	0.120710114408915	-0.0841368910064226	0.932947593835967	0.973048182919996
MARK1	25.6481296897021	0.0502092347547834	0.401254408460974	0.12513067444508	0.900420099444803	0.959885990684628
C1orf115	6.58419689935539	-0.461552240679042	0.527556711441343	-0.874886492142297	0.381635669532097	0.656725731594053
MARC2	6.5896578991957	-0.750192583820376	0.497928528642948	-1.50662703714717	0.131906283129786	0.384104960169923
MARC1	4.27994183497713	0.281362913778113	0.633222510414578	0.444334983596685	0.656800412005933	0.843192728351859
HLX-AS1	9.02420219772902	-1.27662848683887	0.575364361501811	-2.21881745248633	0.026499146186998	0.158711856177744
HLX	13.4523860572643	-0.503267626286439	0.515122333552572	-0.976986617558635	0.328575777657477	0.611926918759146
DUSP10	86.8671022827355	1.5077354114196	0.38508685176401	3.91531262236803	9.02871421447631e-05	0.00602219215512713
AL356108.1	18.4747932435668	0.565777712235206	0.490794758055044	1.15277863699545	0.249001255024683	0.53393683647199
AL513314.2	19.9913951574735	-0.264009356382456	0.229405633860892	-1.15084077029489	0.249797748477908	0.534509286278125
TAF1A	20.5520334712964	0.0390607995858831	0.226967678685386	0.172098511171838	0.863360083213962	0.943904615491559
MIA3	107.356760529212	0.263356468036427	0.158044503312604	1.66634373557125	0.0956449703602852	0.325210082242326
AL592148.3	4.27970665098792	-0.601521630176023	0.50449414102808	-1.19232629530685	0.233133327838916	0.514558559301607
AIDA	189.969703152084	-0.0101400609902274	0.310213339585003	-0.0326873789624667	0.973923888643009	0.990837802911399
BROX	80.2693789577662	0.283174970151277	0.21839712070453	1.29660578508443	0.194766860942471	0.470539190739165
FAM177B	79.5183926493438	0.377997777789834	0.509986777049488	0.741191330443365	0.458577439264156	0.716581866620224
AC093152.1	287.609657207843	-0.043659695846698	0.2365999001841	-0.184529646093368	0.853597972250417	0.938964335017732
DISP1	20.6299863281435	0.189376671500021	0.275241869023072	0.688037296695389	0.491429294803353	0.741921522845505
TLR5	204.061355330346	0.216177768192604	0.347755752594828	0.621636785529969	0.534180726928099	0.770337043470948
AL359979.1	8.60487320981035	-0.688560156894304	0.856908610006545	-0.803539781084759	0.421662813223487	0.689683121423443
SUSD4	14.0195261203664	-0.35297738227839	0.388710465798967	-0.908072751663298	0.363839785621669	0.641838307596142
CAPN2	20.5551885300189	-0.00223119297534188	0.258571005962925	-0.00862893721217064	0.993115189661219	0.998191521950379
TP53BP2	51.7508430858474	-0.203674629940506	0.183947439799993	-1.10724362438511	0.268188611111443	0.553447425492484
FBXO28	159.182631779222	0.0333394456601327	0.153363341567064	0.217388623118607	0.827905496650201	0.926887689314508
DEGS1	48.7286291036149	0.177876975916581	0.206950448506735	0.859514812362402	0.390056551432242	0.662982290664075
NVL	99.974913222239	-0.316148073155996	0.186089378551605	-1.69890444912375	0.0893371885904216	0.314351469311544
CNIH4	39.0674656731507	-0.270463594573073	0.307454447591972	-0.879686720069862	0.379029045438829	0.654824141600789
WDR26	212.516045388924	0.0523559150160565	0.14240835903794	0.367646361279313	0.713136940896425	0.874229327351046
CNIH3	42.6471518602347	-0.476755227607408	0.252469131818256	-1.88837036897884	0.0589762463803513	0.251804029268559
DNAH14	22.379141192562	-0.956012904389367	0.512836966454383	-1.86416535258561	0.0622984872945528	0.25846940325265
LBR	81.2297505562106	0.103851807908028	0.165653583641826	0.626921589167522	0.530710634780017	0.768144459870958
ENAH	56.3367304857619	0.664792884423949	0.302165179536974	2.20009759378182	0.0277999715709408	0.1629575569321
SRP9	45.4155667297009	-0.298490115843872	0.238502643708098	-1.25151701131326	0.210745911174472	0.489177348013594
EPHX1	25.0121967807025	0.602563578847506	0.305451088304607	1.97270071025777	0.0485296710057457	0.22456838285391
AL591895.1	24.906962963349	-0.523296289649951	0.264618312082248	-1.97755130977973	0.0479793467266727	0.223212549659019
TMEM63A	103.505532103486	0.191497718655136	0.197846406133022	0.96791102956089	0.33308880543044	0.615937665244539
AL117348.2	10.7587260010683	-0.501439753812844	0.404668891811332	-1.23913590582255	0.215295171851334	0.494932848125957
SDE2	11.7443969886155	-0.226836281245722	0.276647949767393	-0.819945643683416	0.412247094915281	0.683308975171446
H3F3A	65.6138841051246	-0.0561811830489458	0.345293596765286	-0.162705545585703	0.870750280433048	0.946416261355086
ACBD3	95.9362430096967	0.0621081086587678	0.166947403101604	0.37202201115383	0.709876461144932	0.873159659096024
LIN9	15.0434547651987	0.46352020326867	0.286292157779914	1.61904610612841	0.105437343275611	0.343063130103048
PARP1	70.8874776713039	-0.216724506641419	0.192454048645832	-1.12611040488034	0.260118790424034	0.545266316739624
STUM	4.85405515308335	-1.15531726541686	0.521125737482529	-2.21696451032721	0.0266255168067949	0.158997035787409
ITPKB	186.230091349758	0.874744475124008	0.238409395596574	3.66908557833942	0.000243419591017185	0.0102663399097248
PSEN2	10.2272834822859	-0.825954819124342	0.367224361492363	-2.24918307643791	0.0245008507316862	0.15178698073996
COQ8A	41.0416600018947	0.0774498990384966	0.197098592951037	0.392950035202619	0.694356385117674	0.865768699141566
CDC42BPA	240.587854980396	0.215546110317404	0.296820745667358	0.726182766749609	0.46772673513579	0.724708401216843
ZNF678	86.9806305764138	-0.0647787396992597	0.164325297372242	-0.394210390823258	0.693425714800093	0.865606005891983
SNAP47	13.7919896705717	-0.0426652678245434	0.277253862403166	-0.153885206340253	0.877700248788836	0.949511094432797
JMJD4	8.29311679788203	-0.759486665326903	0.373963828090982	-2.03090943101087	0.0422641829117153	0.207935817305036
ARF1	109.071810983293	-0.0887897016152542	0.190582770094227	-0.465885250651752	0.641297639111891	0.833397832120128
C1orf35	16.7452781600365	0.0812835631001986	0.257179715153209	0.316057442756617	0.751958907987992	0.894025113925889
MRPL55	11.4482380298875	-0.385150217428359	0.395067855336462	-0.974896368372829	0.329611667725627	0.613103290182814
GUK1	58.4615836866654	-0.137960122575452	0.319405603402253	-0.431927684129286	0.665793973193578	0.848294341216044
GJC2	11.2285831049216	1.09826445405077	0.527324782183221	2.08270972872497	0.0372776901283103	0.193363232509684
IBA57	7.84870194710879	-0.511324150494853	0.341861532839387	-1.49570542859259	0.134730435040468	0.389136752180227
OBSCN	10.8352709503398	-0.117557726255866	0.484283008314412	-0.242745923845306	0.808202229151666	0.920709785045653
TRIM11	20.2256371632271	-0.156900273065031	0.231514265223611	-0.67771319799014	0.49795355663826	0.746511916890056
HIST3H2A	6.16519846037364	0.0887332464618455	0.558872684256132	0.158771843680195	0.873848632870719	0.947639460700155
HIST3H2BB	2.5894705237401	-0.849085124134269	0.711389942908033	-1.19355795312956	0.232650929798889	0.514275727261737
RNF187	32.3571345039507	-0.273416110986797	0.259518911875963	-1.05354985118571	0.29208905930416	0.578409684400247
RHOU	60.5501564457168	-0.523209072575196	0.387376547753002	-1.35064725939167	0.176808454341959	0.447369118848864
RAB4A	49.3596322237554	-0.223149011968865	0.183782861530077	-1.21419924638808	0.224671648227954	0.5060377148076
AL117350.1	3.36294556416408	-0.2048285702962	0.534749073648592	-0.383036793123653	0.701692483688661	0.869118798624026
CCSAP	50.817549451561	0.0804937076331139	0.263756233060545	0.305182200621726	0.760227388027563	0.897597635823953
NUP133	73.6178618565853	-0.150249289609127	0.14358095279787	-1.04644304610964	0.295356527321613	0.581306795811327
ABCB10	58.0318412698209	0.17238942161364	0.157896818252391	1.0917852780167	0.274927491447243	0.560856527620951
TAF5L	44.5728595381316	-0.0947187109212323	0.160028395070848	-0.591886901567051	0.553926325533344	0.783192126262194
URB2	19.4880852541865	-0.259349455178393	0.321431451231147	-0.806857742716318	0.419748447044259	0.68820798328189
LINC01736	59.6198858390152	1.36433860286457	0.51538196740274	2.64723775598929	0.00811522749661319	0.0808372760040924
GALNT2	679.557005473472	0.446335336194778	0.2241162354934	1.99153504078879	0.046422096852927	0.218681845622501
AL136988.2	3.68410075689411	0.273742400290132	0.692643791123541	0.395213822455686	0.692685092465711	0.865496936992439
PGBD5	52.7768546399914	0.372201620692134	0.383569060984866	0.970364032324335	0.331865070320758	0.615026809024062
COG2	59.5517703140924	0.117152237740497	0.157762577196397	0.74258572484307	0.457732533757105	0.716407721068465
AGT	10.6211072490085	-0.551374048612941	0.385177138691435	-1.43148176053783	0.152292190716126	0.415499443100617
C1orf198	25.6905481439339	0.64233762177955	0.393957382203133	1.6304748960088	0.103001166710013	0.338778197112099
TTC13	138.47322028756	0.0405254514547695	0.133665811567545	0.303184868138783	0.761748980121644	0.898506999549594
ARV1	25.6527017856768	0.312585819728488	0.215836239091967	1.44825457042594	0.147545867889034	0.408258769317957
FAM89A	45.1770020203177	-0.336803469138734	0.316997664018785	-1.06247934091646	0.288018131832415	0.573875843410265
C1orf131	25.2910715857505	-0.269326491357712	0.262316243479921	-1.02672441395466	0.304550249902433	0.590608736938922
GNPAT	75.4828723085484	0.208238272102765	0.135875610618491	1.53256549247424	0.125382949284417	0.374073543865094
EXOC8	12.7320605827356	0.597564998211322	0.3710839752611	1.61032283269809	0.107327397154826	0.345974903198047
SPRTN	15.5839910919348	-0.487208320957457	0.343643317493402	-1.41777330201339	0.156256961169605	0.420527310534836
EGLN1	193.021949133764	0.255841137649165	0.278345831963532	0.919148441506694	0.358017934672956	0.636686580794366
AL445524.1	4.50841968324293	2.7849615713577	0.704624588869318	3.95240474906874	7.73697298980519e-05	0.00557835752564954
TSNAX-DISC1	9.7462943322781	-0.159199252285254	0.398515385752356	-0.399480817998286	0.689538954929026	0.863185476273916
DISC1	1441.94949740696	0.332092726526542	0.207942183766103	1.59704356524448	0.11025599651743	0.350225419571475
SIPA1L2	560.692682726501	-0.654486790947551	0.281987704485972	-2.32097634235719	0.0202881207077417	0.135302896327319
NTPCR	31.8789692564785	0.0527462864746156	0.22684291569675	0.232523401987692	0.816131513092012	0.923763511946675
PCNX2	727.537805753298	-0.645293862103112	0.180537716531781	-3.57428837862541	0.000351181711021184	0.0122912507943381
MAP3K21	24.6747034536181	-0.258539418020574	0.306765724884439	-0.84279108468838	0.399345294974471	0.672335257318571
KCNK1	35.41889640548	0.719878629788664	0.37914388850662	1.89869506435706	0.0576045808850213	0.247748800512486
SLC35F3	64.247935052289	-0.295450099841637	0.411764055549255	-0.717522804285416	0.473051570624611	0.729034571636233
AL355472.3	3.57674791663998	-0.828789412596784	0.526722992313916	-1.57348250349938	0.115607136517724	0.35817631553404
AL355472.1	6.73674987887791	-0.396015265420863	0.648511693609381	-0.610652466753199	0.5414296804627	0.775277737080173
COA6	16.2460211927915	0.0655161296322961	0.35492629035504	0.184590804943638	0.853549998596142	0.938964335017732
TARBP1	71.8102271993661	-1.00816568999913	0.305731319390082	-3.29755450638937	0.000975307426293174	0.0233657116163053
IRF2BP2	98.6602707309917	1.16303816583168	0.36292314763378	3.20464035819861	0.00135231337423268	0.0280484613688452
AL160408.3	2.49820400850326	0.335801452935283	0.85165264199987	0.394293913239964	0.693364056594106	0.865606005891983
TOMM20	64.1705082344993	-0.269823176685637	0.229371614777211	-1.17635818602802	0.239451773365236	0.522487289310136
ARID4B	503.394111644635	0.0303624276694767	0.117724287185805	0.257911331597664	0.796475339301783	0.914910333993498
TBCE	12.0935710812223	0.364690933662824	0.39470562093713	0.923956777704245	0.355508819888537	0.634499992409306
B3GALNT2	59.2401809472094	0.150388068225022	0.164422278834692	0.914645322342357	0.360377857388873	0.638259578748968
GNG4	2.98457419421203	-0.896369223991152	0.6740039677098	-1.32991683570785	0.18354567373961	0.45583293390352
LYST	573.31857691799	0.440258838426343	0.172304935788085	2.55511449171608	0.0106152875263598	0.0946461887871202
GPR137B	70.7114958568056	0.103309758591739	0.228654870228321	0.451815255404706	0.651402078710442	0.839656542979968
ERO1B	94.4735403292453	0.855512456885272	0.19694851142616	4.34383814678397	1.40014689146026e-05	0.00196292815588887
EDARADD	3.12070070253756	-0.817419421216441	0.512763776983575	-1.59414423933192	0.110903732243691	0.351369200649033
LGALS8	80.382272993825	-0.226927169190053	0.250179249553175	-0.907058317567701	0.364375958817106	0.642335125445314
AL359921.1	15.6552389982075	-0.412829967601186	0.362203643927432	-1.13977309318262	0.254380846267782	0.53952442623441
HEATR1	67.6428830869026	-0.503374636219289	0.195069077056461	-2.58049427318298	0.00986589926541911	0.0910851102303114
ACTN2	19.9230248591695	0.495725505707078	0.528538756902682	0.937917038690039	0.348287046146916	0.629060499309372
MTR	167.161156006179	-0.428678326281082	0.137726317473494	-3.11253748844031	0.0018548645450012	0.033275478762871
RYR2	153.366511443739	-0.894630585244647	0.389210985751648	-2.29857485527272	0.0215290927441414	0.140089490140292
CHRM3	83.9866703427266	-0.558106618241813	0.470436137470435	-1.18636000466033	0.235480159290874	0.517550456063742
FMN2	61.3058640679054	-0.535868612586814	0.422952703323846	-1.26697053447253	0.205165825953109	0.483833841124898
GREM2	2.47262880605421	-0.72290156848676	0.639636787928561	-1.13017509644473	0.258402451196876	0.5442046873864
RGS7	94.7299324372951	-1.0327907366519	0.439016516590673	-2.35250997997154	0.0186471893709256	0.128627377797351
FH	13.8035492460374	-0.356978096806378	0.34303936751436	-1.04063303110957	0.298045895010553	0.584037562325004
KMO	13.521250239319	1.05295784143565	0.568799397393655	1.85119366557085	0.0641416967328981	0.263118241732
OPN3	24.0521322022124	0.427625565470823	0.282786308427426	1.51218624355913	0.130486489603709	0.381998441432668
PLD5	55.0059095970202	1.50566775965971	0.412441776146594	3.65061894002841	0.00026160912769877	0.0105900573587364
CEP170	868.486418787145	-0.18226511206018	0.102895920524372	-1.77135411327613	0.0765018340896719	0.289213159643814
SDCCAG8	1199.91627465728	0.201048089166011	0.174660803365487	1.15107731839127	0.249700428251742	0.53445434026081
AKT3	1053.91393848595	0.430217285288103	0.232718524784986	1.8486593866371	0.0645070116071408	0.263704626518869
AL591885.1	3.04500081666339	-0.765137938528006	0.823606658611721	-0.929008927414124	0.352884459784277	0.632428818748971
ZBTB18	42.2653884817528	-0.110145101643354	0.218448637443925	-0.504215100319076	0.614110230273185	0.819084125842697
AL645465.1	28.2193561603664	1.3139021553797	0.366157672443947	3.58835074138954	0.000332776416130651	0.0120539897527134
ADSS	76.5369185839392	0.200296997030905	0.19571371617101	1.02341829152071	0.306110114566903	0.591479553586934
CATSPERE	37.1481547053451	-0.10507148870328	0.241337963353942	-0.435370744175809	0.663293342318152	0.846953678656319
DESI2	81.5167559152032	0.000411332475346088	0.132159327190195	0.00311239837619729	0.997516669397912	0.999364778095268
COX20	51.1113055357173	0.356234997791076	0.289344812090015	1.23117810621139	0.21825625802136	0.49873685955039
HNRNPU	421.475083158632	0.64951342765311	0.293830856335059	2.21050108812419	0.0270704050861789	0.160598486812006
EFCAB2	95.9608738059871	0.555760191834985	0.255501321894713	2.17517540697501	0.0296169743716812	0.169001930133852
KIF26B	139.353336198414	1.35263794468107	0.4783680522316	2.82760928195556	0.00468970057658907	0.0585381339077784
SMYD3	890.433326432104	0.277469868542533	0.128892544074094	2.1527224133541	0.0313405009184258	0.174715215171533
TFB2M	16.9159247777039	-0.202544446276599	0.262688795601484	-0.771043339754284	0.440681243135983	0.704206301036614
CNST	94.6398166126901	0.0349077254482357	0.129232287834548	0.270116129901894	0.787070913330527	0.910949449528934
SCCPDH	29.4746251298972	0.0892818999315336	0.240715839186292	0.370901641675675	0.710710792356026	0.873562402238999
AHCTF1	146.017001046467	0.283895389074377	0.176524398673305	1.6082501411025	0.107780405597617	0.346770743976523
ZNF669	2.89993677748973	-0.292505760590266	0.579815263520981	-0.50448095970085	0.613923438832029	0.81893608459911
ZNF124	261.709095955957	0.364798773616389	0.345901500516859	1.0546319488967	0.291593686013333	0.578045494508993
AL390728.6	62.796079085224	0.746847247780122	0.222452734876259	3.35733003325656	0.000786991127107249	0.0201746957896037
AL390728.5	4.477725424715	0.18151060106215	0.515279522923589	0.352256577230736	0.724645850035176	0.880284243852904
ZNF496	40.2789504562938	-0.759989393230369	0.195036729215351	-3.89664755088884	9.75333957262088e-05	0.00621401374531884
NLRP3	57.2486300652637	-0.515424248998299	0.294025609484343	-1.75299100613121	0.0796035508936815	0.295701021609723
AL390860.1	9.83099260429472	0.0429672314953103	0.646576302721212	0.0664534584927972	0.947016810499734	0.978910715271836
TRIM58	2.47386304577364	0.117853538917098	0.963528034446057	0.122314592522316	0.90264987561144	0.9609691774421
OR2L2	2.81135128843472	1.45000850200814	0.879593879582313	1.64849771657881	0.0992505788831417	0.332173522296562
OR2L3	2.91340127826686	0.678938106982817	0.989661241758847	0.686030813711765	0.492693677596233	0.742839232297829
SH3BP5L	16.3690797881311	0.402207379483995	0.261196555041019	1.53986479423832	0.123593313945326	0.371737458570954
ZNF672	17.2705173804413	-0.0546471206028088	0.240643742994557	-0.227087228293507	0.820355914989098	0.924950079963446
ZNF692	32.3763900219944	0.375033112083287	0.249337533382225	1.50411816061554	0.132550945023562	0.384952294334229
PGBD2	8.62769455893807	0.464972439972574	0.363749102009216	1.27827790475423	0.201151455661087	0.478572311465197
SH3YL1	83.0652313228127	0.210475805066044	0.148725215448145	1.41519919424443	0.157010100719014	0.421749480359413
ACP1	36.4056824882311	0.217905937793234	0.178957447223538	1.2176410715171	0.223360399568358	0.504309545163213
TMEM18	8.85463315902629	-0.227508259516875	0.481162584279108	-0.472830321704533	0.636334239450449	0.831442115513539
SNTG2	3.31334188456545	-1.18863804929866	0.566224223479792	-2.09923560315692	0.0357961369612214	0.189044056410831
MYT1L	63.2889122148012	-0.42501072874627	0.371419984916631	-1.14428610738776	0.25250500287079	0.537642841860024
LINC01250	21.9410354409147	-0.815907929174561	0.600124271132821	-1.35956495749525	0.173967633642566	0.44411464187862
AC019118.2	5.15324287634299	0.569809410448666	0.449077396914022	1.26884455633771	0.20449651008737	0.483052463771365
EIPR1	88.1862263332272	-0.243743671683462	0.226951771804492	-1.07398884681736	0.282827680368704	0.568240067626756
TRAPPC12	209.875093557987	0.12090395027867	0.147717537135092	0.818480680246516	0.413082769328179	0.683697389030728
ADI1	18.559988813876	0.271486657817604	0.252297919399642	1.07605587261133	0.281902269171113	0.567590725734018
AC231981.1	5.16340675825346	2.04182325119173	0.650561835444963	3.13855369304777	0.00169783826406559	0.0316382379055799
AC108488.2	16.4671624837911	-0.181098419684765	0.273590290380332	-0.661932919596713	0.508014213120475	0.753142387237551
RNASEH1	4.83025631739836	-0.786108228125677	0.487242811951826	-1.61338086236026	0.106661788317169	0.345004515468973
RNASEH1-AS1	5.18194820162611	-0.348613264637451	0.432166135381596	-0.80666492836055	0.419859555250707	0.68820798328189
RPS7	53.5008589082946	-0.549158279435026	0.542647379901609	-1.01199839854492	0.311538819135984	0.596259545005427
COLEC11	2.63006199890616	2.7142582297648	1.3055458549143	2.07902175136007	0.0376153512748655	0.19430054075639
NRIR	11.5782324665538	-0.76277695813704	0.544638159273516	-1.40052059362586	0.161357480942644	0.427422786671687
CMPK2	10.0940120921973	-1.56344265440018	0.725819988568432	-2.15403637130996	0.0312373197142062	0.174592552052597
RSAD2	15.0079281489065	-1.82687104675527	0.568197737741503	-3.21520295736622	0.00130352324454211	0.0274883641303789
RNF144A	111.590277211762	0.981836688167793	0.318112595703044	3.08644392403855	0.0020256615028281	0.0348103989896455
LINC00299	4.94770567694557	0.489112103443389	0.612594465337231	0.798427232237781	0.42462260536607	0.692542176254204
ID2	94.2040261402337	-1.02512191679615	0.543491011572568	-1.88618007468055	0.0592706926305969	0.251895685245877
KIDINS220	290.10488525911	0.319716271920751	0.122467113755807	2.61062959774041	0.00903757213339162	0.0865967491377911
MBOAT2	84.6793141873705	1.06714290651097	0.342643742413531	3.11443862652847	0.0018429529297671	0.0331010086709414
ASAP2	21.4701204988339	0.880011290317247	0.435703112590454	2.0197498362708	0.0434093428639884	0.211134230743221
ITGB1BP1	55.6636716442649	0.70851859849982	0.262388337142879	2.70026711634675	0.00692838240916342	0.073719352113242
CPSF3	36.0163857001586	-0.131285083819261	0.199001584419642	-0.65971878667265	0.509434308444077	0.754361355907264
IAH1	29.4704270239675	0.30121430085591	0.272602796047574	1.10495675474782	0.269178328139617	0.554633505386979
ADAM17	236.29383134537	0.15548376636468	0.128493676760618	1.21004994396996	0.226259728951421	0.507651060517122
AC080162.1	4.51506489437191	-0.207508904813487	0.637434707881449	-0.325537505642193	0.744774301653683	0.890588193124184
AC073195.1	2.69349693923475	-0.157003342172006	0.713389865167634	-0.220080701784448	0.82580830410516	0.925916926316281
YWHAQ	117.697006072728	0.36087775025899	0.148434127788802	2.43123165565038	0.015047590188629	0.115010380134292
AC082651.4	2.58452770619344	0.40625614915488	0.819232288138293	0.495898605361488	0.619965950177927	0.822073440700815
TAF1B	70.3526755445229	-0.293122685839807	0.204473599949833	-1.43354783166005	0.151701339883002	0.414776853443816
AC010969.2	4.09517566226632	-0.652134641630546	0.467926101463159	-1.3936701534524	0.163417233126218	0.429939240098013
GRHL1	2.58688889932479	-0.018627966760931	0.696623930950195	-0.0267403486060585	0.978666831094081	0.992963512001305
AC104794.2	3.57179342839861	-0.916327911258632	0.561824499061328	-1.63098603352042	0.10289326654538	0.338753216895375
KLF11	6.19854971746506	-0.132473524404362	0.423811202888865	-0.312576740542415	0.754602251597342	0.895707461891545
HPCAL1	109.013743201352	-0.122292693280201	0.166532184178866	-0.734348701923291	0.462736242729287	0.719774959026518
ODC1	7.82793481826894	-0.248012889723339	0.477793745503793	-0.519079397872466	0.603705374507278	0.814169221198184
NOL10	138.335418235213	-0.373881906768513	0.208501155672947	-1.79318865433524	0.0729427636229661	0.281848856448118
PDIA6	82.1072773506657	0.205708511867968	0.35209016716083	0.584249522009522	0.559052447908519	0.786274798669381
KCNF1	7.02743562649411	-1.75369842907618	0.596134304278229	-2.94178411893184	0.00326327334157758	0.0471015297367884
PQLC3	18.2687192829296	0.0373284428802378	0.344322773597002	0.108411193631727	0.913669522235376	0.965647789764472
ROCK2	247.627245925724	0.102819824463014	0.108728473890878	0.945656834714761	0.34432364559503	0.625957915151111
E2F6	22.5825163047797	0.241640742655599	0.225092367525531	1.0735181530675	0.283038698282497	0.56841892837581
GREB1	9.11291365798138	0.00231208231381106	0.344460106293864	0.0067121918375029	0.994644485977865	0.998495300431716
LPIN1	61.5015239523928	0.422864263051415	0.197048765609478	2.14598788144388	0.0318739455586574	0.176196936730059
MIR3681HG	4.18245631030603	-0.186714512185989	0.581858343171623	-0.320893417405061	0.74829116250883	0.892206315059122
LINC00276	16.1924922708174	-0.986347721233216	0.579359199456159	-1.70248046835037	0.0886653368116403	0.313704415179311
FAM84A	6.73553559073117	-0.788928186077089	0.633414771270665	-1.24551592709854	0.212942164674737	0.4921626187361
AC068286.1	3.33935270334404	-0.293728075471301	0.702323815441819	-0.418223145809917	0.675783974502985	0.854608020429326
NBAS	338.488031399063	-0.0948376033355833	0.122965954490026	-0.771250902161504	0.440558228079577	0.70413448967875
DDX1	60.1965993704816	0.0354114110735134	0.154011081625153	0.229927682474831	0.818147965034782	0.924584142304198
FAM49A	311.560412809688	-0.362252440163713	0.378763034707143	-0.956409171353811	0.338865552965779	0.621232998844274
VSNL1	58.584115100731	-0.956654124382117	0.519369609128043	-1.84195245075702	0.0654821054002309	0.266165839043256
SMC6	84.2166928035136	0.425240657122166	0.15405943888664	2.76023760825889	0.00577593354941967	0.0651876346280056
GEN1	17.2162021242128	-0.307000578426437	0.388833988058118	-0.789541521201974	0.429795571897672	0.696680922502543
KCNS3	3.71497188017461	0.77623512442281	0.654813442944603	1.18542942694058	0.23584770258573	0.517982312859086
RDH14	13.2690083691517	-0.181464913021092	0.308220022792005	-0.588751215373019	0.556028175969562	0.784679151118943
LINC01376	49.2890089185701	-0.872626970379702	0.519750804811809	-1.67893337018624	0.0931650300757537	0.320156995092371
LINC00954	3.48405169000064	0.670743445626248	0.689150831677225	0.973289757183956	0.330409311725459	0.613756273933895
TTC32	21.0986464294465	0.122147783115608	0.237096298030586	0.515182160709446	0.606425733746002	0.815267043715578
WDR35	36.4935805278136	0.117705655733496	0.21149833594936	0.556532301803443	0.577847018759537	0.79784622570109
LAPTM4A	73.5490221721671	0.0364580543202052	0.160400158892012	0.22729437783631	0.820194844550423	0.924950079963446
PUM2	540.572320814219	0.103559891968991	0.0916519155506077	1.12992610516479	0.258507362928289	0.5442046873864
RHOB	58.0353429834276	-0.527056320159781	0.460416821925057	-1.14473732292425	0.252317985734564	0.537320200000989
HS1BP3	38.9677345613728	-0.267546831572712	0.221114602811057	-1.20999168834331	0.226282082255469	0.507651060517122
LDAH	83.2746435855065	0.0765910098075836	0.201932897572131	0.379289411128393	0.704472961961819	0.870636548129373
TDRD15	4.17095393334242	-1.2881652370625	1.28524709173772	-1.00227049362223	0.316212969281541	0.600699117558217
AC018742.1	27.0187780502665	-1.00845816820023	0.853002558961395	-1.18224518508845	0.237108428474266	0.519771060594884
KLHL29	11.2821075099343	-0.0385790960368488	0.473834148499538	-0.0814189862824681	0.935108750367115	0.973710899285346
ATAD2B	336.534222481565	-0.250234290738375	0.105951156013221	-2.36178915034349	0.0181869828354212	0.127592460164575
UBXN2A	75.2657048841944	0.250433419098322	0.159974860874639	1.56545483289758	0.11747630005593	0.361746727505967
WDCP	6.66543051892072	0.709587062887869	0.389814816958008	1.82031834609383	0.0687105391067422	0.273536987383757
FKBP1B	3.9835194372123	-0.287068353178702	0.575989382800244	-0.498391744276749	0.618207954545136	0.821438055267039
SF3B6	16.7970274236904	0.322623162186852	0.349216954803963	0.923847361214062	0.355565792619082	0.634499992409306
FAM228B	96.0916402896228	-0.903189477108562	0.203102945305128	-4.44695410867465	8.70964352645969e-06	0.00148170010601778
TP53I3	7.10560841620616	0.714066060115784	0.443383220983588	1.61049409702903	0.107290033101718	0.345928107153559
ITSN2	548.302416844228	0.408965850573523	0.154268936053936	2.65099287668996	0.0080255534034322	0.0803156826955202
AC009228.1	2.81245096252759	-1.18484637099811	0.706025143986247	-1.6781928817838	0.0933094509214346	0.320435109186083
NCOA1	778.186187087458	0.299505395224611	0.128330082178973	2.33386739990482	0.019602666234013	0.132546921596311
PTRHD1	3.40502644220667	0.282468182888617	0.781492086010874	0.361447272397186	0.717765114845581	0.87720410072459
CENPO	6.23141263192159	0.469934710777523	0.458363109917061	1.0252454890241	0.305247369368427	0.591006853617826
ADCY3	29.3759532155435	-0.27009420817892	0.362639090536575	-0.744801691895041	0.456391611953618	0.715176415401093
DNAJC27	27.6430004334634	0.116996803204761	0.258827405267391	0.452026334243444	0.651250011263779	0.839656542979968
DNAJC27-AS1	15.2484130636816	0.467283743713639	0.348299013395085	1.34161661601833	0.179720335805308	0.451492550925529
EFR3B	27.7303166766628	0.497188891369813	0.278375831767954	1.78603468631664	0.0740936421067175	0.28422899294092
POMC	2.52580261353514	0.977798559267897	0.678602093908026	1.44090118207095	0.149612602095369	0.411421069438063
DNMT3A	249.617566234155	-0.0235195287965122	0.220289259091742	-0.106766570887222	0.914974168412583	0.966419524515865
AC012074.1	6.3851762419638	-1.03556803755292	0.387667160797811	-2.67128130074713	0.00755622938315959	0.0776706511136587
DTNB	592.322745292197	-0.534517591664856	0.193203741559767	-2.76660062248072	0.00566441011781313	0.0648169090283873
ASXL2	263.851094172534	0.0994406691484705	0.104646471299442	0.950253438206477	0.341983491576402	0.62467994281075
KIF3C	69.596059922365	-0.663859360301709	0.2638054539831	-2.51647322023993	0.011853590796137	0.100478745293566
RAB10	542.088480547637	-0.0958175304346342	0.117427371299751	-0.815972710400248	0.414515743929004	0.684649599523187
HADHA	92.1436731481798	0.135989936958236	0.12276541205176	1.10772191194129	0.267981933170218	0.553171704175905
HADHB	111.332538589918	0.0857882262443848	0.150247534453702	0.570979261365649	0.56801370085453	0.790828824282847
ADGRF3	7.84405349375592	1.35918692255597	0.518383712923188	2.62197073069957	0.00874229386996842	0.0851235186399948
SELENOI	78.6354667008275	-0.347412548457322	0.141031910652845	-2.46336128362105	0.0137641144505082	0.108940123834367
CENPA	10.4179747748832	0.10282043923851	0.425008748693439	0.241925465192425	0.808837917765914	0.920870935189164
DPYSL5	60.9991987414198	1.31929280521655	0.419122214469978	3.14775203906796	0.00164531196665555	0.0311007097217625
MAPRE3	32.7696007315374	0.118846238180283	0.215399203546937	0.551748735479358	0.58112051464086	0.799885399234459
TMEM214	23.8296209131178	0.0822558531315133	0.245146544700444	0.335537477112009	0.737219678913853	0.887043773132577
AGBL5	9.40098348398275	0.421896146043057	0.409115734266384	1.03123911085842	0.302428704010462	0.588191780015722
OST4	19.2787200708678	0.315877518954557	0.659308282420444	0.479104430168709	0.63186433825359	0.829393840095154
EMILIN1	9.86985806545216	0.66908105340558	0.468617508601966	1.42777647254722	0.153356206818948	0.416720446418824
KHK	2.76291056682628	1.2008117935382	0.569002035111296	2.11038224723278	0.0348254443475364	0.185731614253627
CGREF1	3.60703108186291	-1.0239584520199	0.6668451606337	-1.5355265546905	0.12465453942731	0.373068766953847
ABHD1	3.14716753142874	-1.10221299041284	0.626639804581764	-1.75892591302668	0.0785900931529433	0.293520621714039
PREB	14.374113132848	-0.47276807638671	0.350328112692057	-1.34950082296787	0.177176156178297	0.447925226364268
SLC5A6	18.9358844003793	-0.312680861936318	0.475157138733341	-0.658057801193628	0.510500990318864	0.754917305349788
ATRAID	14.8381113132686	0.169126225918367	0.349323858058384	0.484153091799702	0.628277224594053	0.827195257180744
CAD	22.5524526153729	-0.144893001830949	0.234470963908891	-0.617957121067026	0.53660360407517	0.772311327880433
SLC30A3	3.00588573177305	-0.221104630404589	0.699504622132967	-0.316087447328631	0.751936134261548	0.894025113925889
UCN	8.24515376709263	0.165345860970396	0.473175745532467	0.34943858076312	0.726760073323169	0.881932697778801
MPV17	36.2308464550239	-0.103759849899238	0.192429540567867	-0.53920957038633	0.589742257445418	0.805221932083642
GTF3C2	64.2646583298546	-0.523856252230774	0.144476197470178	-3.62590005415188	0.000287956720567429	0.0111507741844283
AC074117.1	48.0821751365674	0.392428548286247	0.458522963206748	0.855853642621823	0.392078739405409	0.665382226081914
EIF2B4	27.6104043946887	-0.455878529135153	0.222874624265138	-2.04544833508199	0.0408106778209242	0.203797649368936
SNX17	25.0207449521457	-0.146028694723929	0.251934187286436	-0.579630324477966	0.562163938862689	0.787830821762307
ZNF513	9.31716724535649	-0.1571128903789	0.435294654223349	-0.360934573522894	0.718148357319317	0.877256894587238
PPM1G	55.1195650968104	-0.242013247382664	0.176562669772687	-1.3706931804681	0.170470621580617	0.438588900824489
NRBP1	50.4539977184486	-0.35019242375367	0.148690545718533	-2.35517612812166	0.0185139281192229	0.128386159164016
KRTCAP3	3.87149541317549	-0.190280139496784	0.555997817314902	-0.342231810217727	0.732176447868671	0.884182772147037
IFT172	49.5571849512897	0.671126370311656	0.192625201367846	3.48410470460737	0.000493786274266048	0.015226920526807
FNDC4	2.72341766727313	-1.04481397515429	0.686779566750299	-1.5213236178504	0.128178646240835	0.37897927801845
ZNF512	83.101569810846	-0.0468838564220088	0.148578338832643	-0.315549741573152	0.752344290252399	0.894413073077228
GPN1	13.314615277517	0.285822739971172	0.344593354372571	0.829449367912487	0.406850176097556	0.679477764363177
SUPT7L	31.2343324881237	0.165213640442449	0.182078931361353	0.907373737352217	0.364209192657834	0.642190681964862
SLC4A1AP	33.239101656829	0.151872544726793	0.186907697769954	0.812553717898331	0.41647397609451	0.68578928461631
MRPL33	35.9050923405191	-0.643406416872527	0.233440227441488	-2.7561934115824	0.00584784064624198	0.0655867816479628
RBKS	31.7628984429361	-1.02397214912188	0.389712468904461	-2.62750676672065	0.00860131311065213	0.0840774574318316
BABAM2	570.755801220756	-0.284368695065222	0.137276766192026	-2.0714990814064	0.0383121802078914	0.195834569614585
FOSL2	30.4188193466542	-1.47058801989422	0.771707614316204	-1.90562849531721	0.0566984223890978	0.245417613891747
PLB1	113.15701417344	0.09512433189722	0.436426740722985	0.217961740244507	0.827458921589177	0.926668308563737
AC092164.1	4.63436599007016	-0.451468129792644	0.530007306656453	-0.851814916742804	0.394316825862085	0.667824503397968
PPP1CB	147.232058524555	-0.0424860169721006	0.25715314426186	-0.165216789761812	0.868773350549594	0.945910608537635
SPDYA	13.9752671036819	0.541133301197325	0.340838495547066	1.58765312095623	0.112364799065342	0.353409934077346
TRMT61B	36.1108089163128	-0.118016081186808	0.195992734119346	-0.602145185213572	0.54707749928284	0.778779748839285
WDR43	115.395323529958	-0.590293319988173	0.234140753408121	-2.52110455525552	0.0116987085479732	0.0998196997477127
CLIP4	75.4507540145929	0.825111709590503	0.288308158283424	2.86190898829637	0.00421097808338051	0.0547282567900981
ALK	10.7076697501196	0.0673351984920116	0.351594883753928	0.191513590223735	0.848123234137569	0.936800029798142
AC016907.2	2.58189425225996	-0.80676363754282	0.659608937510114	-1.22309385404659	0.221294249684999	0.50260644510433
YPEL5	59.7714503701264	0.296194793508712	0.233976337929666	1.2659177253973	0.205542539655462	0.484150527834994
LBH	4.51388426296932	-0.824858470090437	0.560220649386598	-1.47238141077734	0.140917910131074	0.398400211995858
LCLAT1	69.3067832534286	-0.49161663763951	0.338984307341138	-1.45026370540737	0.14698499608902	0.407473499282713
CAPN13	3.17070322566732	-0.375653463575804	0.690398380122258	-0.544111160152609	0.586364981136291	0.803379981846402
GALNT14	7.16227230699828	0.495591658314836	0.522897266953641	0.947780165695099	0.343241379865527	0.625543780999512
EHD3	10.1234677643283	0.0351826075677014	0.409546753382346	0.0859062055238796	0.931540978455505	0.972465182241006
AL121652.1	3.49498337573927	0.640114975814549	0.59278181078026	1.07984921968504	0.280209329173836	0.566139505340412
MEMO1	51.3811508191536	0.0767031910745419	0.220927338357136	0.347187413042332	0.728450526353873	0.883346902092262
DPY30	36.6143755543696	0.340679764979983	0.182648403188603	1.86522169935533	0.0621503351750456	0.258326737220092
SPAST	118.287562954435	0.213858763652364	0.166850285131232	1.28174047460667	0.199933701575472	0.4773200717404
SLC30A6	69.4081100184792	0.19521317901546	0.169363152305792	1.15263076033797	0.249061971987807	0.533991407231292
NLRC4	53.5598812622372	0.22208490378809	0.259571574973462	0.855582525978801	0.392228738772091	0.665513787816662
YIPF4	137.586902890969	-0.0448893340202225	0.15661849361174	-0.286615794757316	0.774406519158521	0.905220526192042
BIRC6	726.001664974287	-0.18791242695035	0.115618427793482	-1.6252809395229	0.104102710872924	0.34053335997474
TTC27	153.089033599139	0.186047594768747	0.161095937948629	1.1548869396575	0.248136728372547	0.532964057049647
LINC00486	627.929799391437	0.305776704761792	0.955794425641851	0.319918903645469	0.74902980733883	0.892366404874004
LTBP1	33.193855902507	-0.118044016895948	0.438203837955028	-0.269381522185716	0.787636103947362	0.911115722771215
RASGRP3	151.01044411015	0.92230904990122	0.330856553180412	2.78764026595627	0.00530934642542526	0.0627485288264207
AC020594.1	7.31259350376749	0.293974355313938	0.372984525808203	0.78816769858465	0.430598620457278	0.69744263075991
FAM98A	23.9077273885275	0.215153299294404	0.264303247674416	0.814039559436072	0.41562228875439	0.685321136800393
LINC01317	5.85239866345368	-0.393517778324655	0.480505134155574	-0.8189668545711	0.41280532463968	0.683697389030728
AC068599.1	6.76863210326733	0.341063498940852	0.581330666644491	0.586694489918296	0.557408909068466	0.785383239550125
AC012593.1	64.6217490822641	-0.337654731518769	0.585977523477273	-0.576224715096714	0.564463301813416	0.789664497159469
CRIM1	49.0195407029268	0.266598414628059	0.364273628162825	0.731863066707901	0.464252150815489	0.721095795598822
FEZ2	322.857867753728	0.166506161298327	0.180829049608832	0.920793211370143	0.357158399950829	0.63597969347942
STRN	169.299770581327	-0.00567634152048674	0.118733287194948	-0.0478074990980984	0.961869659976057	0.985701803949325
HEATR5B	298.81196506834	-0.27577042605838	0.25281384718522	-1.09080427804392	0.275359013639871	0.561282321239624
GPATCH11	43.2968882394793	0.17701122378201	0.204630382534018	0.865029042070933	0.387022848828187	0.661165852883626
EIF2AK2	152.720830214504	-0.308094766232845	0.189304072272747	-1.6275126178424	0.103628270978361	0.33998605652944
CEBPZOS	63.7918429171379	-0.00288907356421718	0.191109150710509	-0.015117400467095	0.987938518982943	0.995919272745062
CEBPZ	58.6157050605177	0.167143749845116	0.221353574561815	0.755098489717133	0.450189889300211	0.711565095133789
NDUFAF7	41.3635517222868	-0.0686128759860162	0.172726702713643	-0.397233750821765	0.691195095761616	0.864407776073893
PRKD3	318.610905061273	-0.583036362609831	0.239096353257125	-2.43849960347506	0.0147483748744342	0.113583491339679
QPCT	5.37308897733972	-0.154255521901382	0.595750672578498	-0.258926307600696	0.795692099653799	0.914540053200321
CDC42EP3	39.3584926475183	0.859280985352368	0.371133306165108	2.31528933425904	0.0205971030667215	0.136302769900888
RMDN2	55.5244370945088	0.246269430650073	0.217947502003798	1.12994839759981	0.258497968874296	0.5442046873864
RMDN2-AS1	4.00080108829097	-0.117220714518077	0.633602455400839	-0.185006723883226	0.853223761719412	0.938964335017732
CYP1B1	4.36607669844209	0.899450766988357	0.775804595072515	1.1593779834525	0.24630214701729	0.53074196641001
CYP1B1-AS1	24.2308899058875	0.92131739144985	0.428858233404124	2.14830291151638	0.0316896997590708	0.175585519418044
ATL2	119.285569457245	-0.182502878783953	0.150666413472569	-1.21130432840084	0.225778790476211	0.507286375472629
HNRNPLL	94.1997888034964	0.326510745092695	0.139064065914699	2.34791599788959	0.018878778443299	0.129634278643987
GALM	64.7800992636428	0.925831130949446	0.260143072055279	3.55893056707161	0.00037236794824553	0.0127710175007613
SRSF7	120.96782422238	0.171625670728759	0.2745422822087	0.625133838576798	0.531883220577497	0.768909224170694
GEMIN6	7.13281071271282	0.129538658147899	0.402312843093492	0.321984894023867	0.747464138445252	0.892143722134975
DHX57	58.757784463826	-0.616312671625007	0.239740246269032	-2.57075180832755	0.0101478023481906	0.092279297235622
ARHGEF33	3.30098460483419	-0.0812336612621905	0.559049178033017	-0.145306825327973	0.884468626088224	0.952812939798008
SOS1	437.782402569326	0.76618597717676	0.246951680795994	3.10257445791472	0.00191845281134382	0.033775923275066
MAP4K3	367.47674738696	0.310069224095217	0.130427851241223	2.37732371686284	0.0174387762522434	0.124957055383484
AC007388.1	89.1055187056379	0.203904443895536	0.253709606652121	0.803692247156898	0.421574732703897	0.689683121423443
TMEM178A	23.8531134446812	-0.485805910451082	0.369439996334512	-1.31497919897987	0.188516893394019	0.462915063716972
THUMPD2	103.593119539723	-0.172043419875862	0.134506323596292	-1.27907309690683	0.200871316374184	0.478206383839861
SLC8A1-AS1	37.7560351560999	-0.169027034554741	0.525671233916036	-0.321545147706787	0.747797304252045	0.892143722134975
SLC8A1	2967.38685213937	0.150526657037196	0.166090540924584	0.906292773804289	0.364780909283169	0.642624333308084
C2orf91	4.11320592700193	-1.02694476237021	1.40456132578051	-0.731149821314878	0.464687645821784	0.72146811647546
PKDCC	40.3219770297935	1.94399581099969	0.812437381343501	2.39279463948959	0.0167205968913509	0.121714691121127
AC083949.1	17.3286005849146	-2.35881771384356	0.574268362589733	-4.10751813526029	3.99933384880143e-05	0.00376111265867717
EML4	503.779059342223	-0.93556603091509	0.290131484647083	-3.22462773060675	0.00126136573378411	0.0269750544847814
COX7A2L	44.2520086514392	-0.765238023608729	0.216773135734738	-3.53013310904511	0.000415350643254382	0.0136713567163361
KCNG3	3.11226336298954	-1.27040631249074	0.700620135965116	-1.8132597784115	0.069791763750665	0.275186743476255
MTA3	136.084711215189	0.00683349846292563	0.126500630014702	0.0540194816589564	0.956919642783292	0.983486309488313
HAAO	26.9094117042957	0.162159524188437	0.330053847459596	0.491312328083944	0.623205561792054	0.82424488217099
ZFP36L2	460.600436396777	0.283030851784201	0.456735060032476	0.61968278013095	0.535466654859335	0.771411729629971
THADA	360.552828174169	0.110881877068852	0.131688028652559	0.842004229263683	0.3997855861457	0.672423190383475
PLEKHH2	25.3934387851059	0.524999258717816	0.469834101720119	1.1174141187192	0.263817301149223	0.549066358309331
DYNC2LI1	33.1332022210098	-0.515837667237118	0.287119491997102	-1.79659577846538	0.0723998150868251	0.281144272718334
LRPPRC	171.769603639195	0.00399541808393289	0.143269294145052	0.0278874695919683	0.977751902374975	0.992633871118378
PPM1B	264.360789509361	0.136287083787115	0.145356619857766	0.937604932754176	0.348447475468545	0.629127887947296
SLC3A1	2.65356816532684	-1.26804253212456	0.680411991104784	-1.86363930780474	0.0623723737161968	0.258518368053046
PREPL	109.146080037693	-0.188148076771352	0.203023168551738	-0.926732047940648	0.354065673697716	0.633452483216013
CAMKMT	463.782539704968	0.411561102709066	0.168164717983297	2.44736891093853	0.0143903462162336	0.112253597145797
SRBD1	211.74794747516	-0.0894768929594444	0.158372835103689	-0.564976265663633	0.572089907811558	0.793926650899171
PRKCE	420.760627596969	-0.00698402466383126	0.253465369326761	-0.0275541573287972	0.978017744920342	0.992677706589905
EPAS1	8.34044273351757	0.620977362632102	0.368448234710339	1.6853856366561	0.0919141930054196	0.317987876986563
ATP6V1E2	11.3448952790751	0.0874184417887212	0.391924312451099	0.223049295518324	0.823497140496767	0.925549746460293
RHOQ	261.878279565401	0.463340042232453	0.194339253099028	2.38418144993257	0.0171171601605391	0.123241988859189
AC018682.1	24.2600642543415	0.383706908853443	0.519026250259969	0.739282278422821	0.459735608032682	0.717244393737541
PIGF	91.6343045235656	0.0482893681713763	0.145113334775319	0.332770025898333	0.739307885816032	0.887711813854697
CRIPT	16.0122698088227	0.510732708687651	0.268693370858858	1.90080130021494	0.0573280437180689	0.24706208628616
SOCS5	89.6447804729605	0.326458805954642	0.186160550849412	1.75364116868519	0.0794920121009362	0.295576757175902
MCFD2	43.8048096795603	-0.0643235759547739	0.205145634181966	-0.31355079142322	0.75386223864278	0.895325719830549
TTC7A	488.501060592421	-0.326136403476833	0.345565200519664	-0.943776754680119	0.34528374165984	0.626485337934661
STPG4	6.74413937805799	-0.463023947362882	0.694086617302402	-0.667098220626187	0.504709396657724	0.750899144146088
AC073283.3	7.81627803428739	2.14220983846567	0.548684335995268	3.90426643869808	9.45116149406833e-05	0.00619480676111206
AC106869.1	51.1534008044104	2.0434650559227	0.448315668327154	4.55809421862878	5.16198811128996e-06	0.00118443444290014
MSH2	54.1218257957411	-0.214320962644769	0.212327845520418	-1.00938697945842	0.312789080452334	0.597670301253002
KCNK12	5.18442712414028	0.0550718052775233	0.632005319725004	0.0871381989339678	0.930561662489606	0.972121685376894
MSH6	37.2999900945362	-0.0446830040497755	0.206102207881178	-0.216800220187531	0.828364040355636	0.927048557319413
FBXO11	671.163739657493	0.263632704136348	0.157502429425859	1.67383262021649	0.0941634994666416	0.321835111833955
AC079807.1	2.44149076188605	0.0420588132660477	0.629507646757081	0.0668122356935844	0.946731182501393	0.978795277176756
AC092650.1	3.75678724553194	-1.09251793130805	0.675094882817001	-1.61831760114851	0.105594169395186	0.343311957394409
FOXN2	235.40804132532	0.690639221417493	0.210532614800821	3.28043815002672	0.00103645987219795	0.0240322188743478
PPP1R21	268.996475045631	0.456349813530222	0.116791483097271	3.90738948960983	9.32986908390142e-05	0.00614189338258049
AC009975.1	3.54922017406811	-0.10911254085387	0.74988844064273	-0.14550503106882	0.884312143806121	0.952812939798008
NRXN1	324.367278150597	-0.391167219098371	0.38795746337373	-1.00827347332547	0.313323193987974	0.598127089589156
AC007402.1	10.6321581108073	-0.524045767607334	0.431324645688671	-1.21496829092764	0.22437818548809	0.505777892880031
ASB3	15.021334607311	0.16353593609774	0.29431704195164	0.555645486966437	0.578453229331405	0.798319236651791
GPR75-ASB3	106.916827099877	0.970955227636718	0.274402094200713	3.53843956790835	0.000402499402169839	0.0134234437186201
CHAC2	3.104408477422	0.388260199128501	0.711352323619196	0.545805764931114	0.585199460080859	0.802581976909809
ERLEC1	41.4608742569598	0.263978038135752	0.185757525282149	1.42108933532999	0.155290789972182	0.419129520641432
PSME4	312.798613909566	0.239068932945959	0.118916938410153	2.01038587220765	0.0443903645751892	0.213817871469911
ACYP2	356.40934801869	0.268236969628632	0.168257526887697	1.59420487505243	0.110890154980697	0.351369200649033
SPTBN1	129.559787353672	0.519326182525917	0.221940394818901	2.33993538197352	0.0192870765752868	0.131367924587283
EML6	46.6959372558287	0.187637486216707	0.341922657415199	0.548771724094485	0.583162117339416	0.801384790219287
RTN4	1047.88676066804	0.450414651011669	0.155978258282587	2.88767585925756	0.00388099587841111	0.0520507163107924
CLHC1	39.4342415100283	-0.326731920186572	0.357933916311313	-0.912827494956908	0.361333275287653	0.639278700763069
RPS27A	116.13055814241	-0.345957354164631	0.485906427953743	-0.711983489540429	0.476475000008062	0.730648956313463
MTIF2	43.9964386023043	-0.0950198139691901	0.207522919006882	-0.457876240484257	0.647041357550167	0.837299689552392
AC012358.3	23.5109112852129	-0.365217442432851	0.323261448482932	-1.12978966142365	0.258564865611211	0.5442046873864
CCDC88A	790.836434630064	0.353295942621536	0.195060019097981	1.81121658992595	0.0701073311468891	0.275999766223361
CFAP36	19.6641342560646	-0.752459431310482	0.362215799001608	-2.07737882606038	0.037766608891239	0.194630437448009
PPP4R3B	173.096384774514	-0.217394426119789	0.117344687763829	-1.85261412563748	0.0639376863434864	0.262494715001824
AC015982.1	2.64369372903932	0.440466145238792	0.70842879553868	0.621750764526543	0.53410576568188	0.770337043470948
PNPT1	83.6501300116519	0.0404175554372002	0.214589273017263	0.188348442906318	0.850603512879408	0.938148164797875
EFEMP1	7.35026958576143	0.357296205232863	0.552925489797366	0.646192320350077	0.51815481241651	0.758809758041746
CCDC85A	19.6771872454488	-0.261994617634599	0.538125396860555	-0.486865364770155	0.626353745017014	0.826282056707867
VRK2	269.446803920653	-0.20579083657168	0.225749368218323	-0.911589867098359	0.361984658490916	0.64013930777291
FANCL	105.547498009882	-0.133398058491912	0.236263694960086	-0.564615136974168	0.572335567187766	0.794001541395453
LINC01122	49.1122010570231	0.250331374662022	0.464287422480383	0.539173284782659	0.589767292224441	0.805221932083642
BCL11A	17.2648241758103	0.322653459832446	0.493712411666424	0.653525113422602	0.513417804632398	0.756450472254552
PAPOLG	114.967479699898	-0.813144360255532	0.277804060411616	-2.92704274750597	0.0034220184241603	0.0483604571063624
REL	356.761240896783	-0.350802407560752	0.194744986807258	-1.80134242894759	0.0716489242265548	0.279813350970923
PUS10	53.7328853336566	0.4080201492279	0.255074941951567	1.59960890750834	0.109685371158929	0.349410099877413
PEX13	58.2418647657053	0.225739189714592	0.176459688470486	1.27926775611614	0.200802783020393	0.478206383839861
KIAA1841	48.2857221799924	0.107217097156141	0.179242709014888	0.59816713184822	0.549728420247969	0.780363570819553
C2orf74	22.6820351313857	0.202812481685567	0.35093850520948	0.577914588097152	0.563321785754625	0.788869326499332
USP34	748.489714780596	0.035908055464098	0.087022332854041	0.412630347709996	0.679877463223994	0.857167302336123
AC016727.1	11.0958914649871	0.582636517936152	0.341193725320858	1.70764136236163	0.0877029085761084	0.311720512558484
XPO1	362.328224654855	0.941049935688138	0.300851829897615	3.12795151024474	0.00176029219589033	0.0321502824342285
FAM161A	12.3566143628642	0.585598930770092	0.344652512800722	1.69909955395766	0.0893004274333416	0.314351469311544
CCT4	124.339482970657	1.09129192068459	0.436696934522088	2.49896858533912	0.0124555351946667	0.103336579935588
COMMD1	287.441911835604	-0.18458517297984	0.154567063519499	-1.19420767126468	0.232396743057104	0.514275727261737
AC018462.1	6.564701560601	-0.381498275458817	0.490824752169444	-0.777259650766582	0.437005595372285	0.70170248991905
B3GNT2	26.323645206852	0.743102077477211	0.283090561809806	2.62496238916105	0.00866585390756429	0.0844878905437417
EHBP1	280.562490505168	0.180416503069359	0.127007136655872	1.4205225613282	0.155455605119725	0.4194143473125
WDPCP	285.765192085871	0.000645066910318211	0.166093327266527	0.00388376174367971	0.996901214257027	0.999332970229241
MDH1	53.7311485560183	-0.0386222974950709	0.303209364308851	-0.127378313605545	0.898640979649597	0.95936909016053
UGP2	163.431651870801	0.290613115636881	0.171868573538063	1.690903168941	0.0908552979732504	0.316823726671024
VPS54	258.764812875489	0.117014343622858	0.0936491958999042	1.24949651193938	0.211483528482615	0.490547880407476
PELI1	822.519324056146	-0.519209848635763	0.205194454898657	-2.53033079715626	0.011395503312904	0.0982570134741911
AC012368.1	99.7897221605461	-0.401895987432568	0.32592082643084	-1.23310925488786	0.217535005021457	0.498093320042375
AC008074.1	7.00450312975238	-1.10908958530393	0.529372747289074	-2.09510140252515	0.0361619793005929	0.190076851721319
LGALSL	4.24560343143982	-0.59705872677368	0.549459303600735	-1.08662956994452	0.277200551380452	0.562914907249386
AFTPH	301.574141897066	0.178957696186458	0.100635136628296	1.77828243874157	0.0753574791126252	0.286773361912184
SERTAD2	170.766433123475	0.674940518687508	0.225722057559227	2.99013984714546	0.00278849748884849	0.0424692773713232
LINC01800	6.86919250003823	-0.402752123426925	0.507045674252476	-0.794311329094152	0.427014210296493	0.694012683351138
SLC1A4	67.6819714033909	0.0974481960034363	0.288683295893258	0.337560909791844	0.735694104152282	0.886235620945741
LINC02576	6.09266446873983	1.12331557281556	0.560915254864253	2.00264757122254	0.0452151299501373	0.215776117619691
CEP68	49.8880292820641	-0.822150821204529	0.19705900740981	-4.17210475182572	3.01798823396162e-05	0.00310852788098047
RAB1A	484.464187680108	-0.211211374529428	0.192615293506861	-1.09654519474542	0.272840256443463	0.558479697554477
ACTR2	367.863649351199	-0.293291157219957	0.142754799447171	-2.05450995942518	0.0399263604437543	0.201240021131453
SPRED2	192.751944976834	0.0488672411589962	0.178421248105328	0.273886892272764	0.784171545020511	0.909819261544487
MEIS1	61.3786473342471	0.362152547584636	0.418018492995908	0.866355325548197	0.386295334945138	0.660597265578665
ETAA1	19.739840597999	0.185995022760451	0.244966002624175	0.759268717977176	0.447691826363702	0.709865110794095
C1D	44.6296807767117	0.259899444793145	0.159610998861347	1.62833041987863	0.103454842592013	0.339701716752531
WDR92	9.72962435372537	0.39787029708508	0.333304181187132	1.19371528934315	0.232589357661107	0.514275727261737
AC017083.3	7.07481810189759	0.418858096634889	0.396417672108602	1.05660803265133	0.290690512987888	0.576894714791024
PNO1	18.785853845783	-0.450186321948412	0.337761094273858	-1.33285428541216	0.182579627011281	0.454752119193585
AC017083.1	6.97790051310199	0.153741334645719	0.396647545209204	0.387601881072101	0.698310676655431	0.868005651111545
CNRIP1	36.5245658052493	0.665574895088788	0.313618939022378	2.12224075868485	0.0338175254401213	0.182812296968757
PLEK	113.964338479695	0.329672096833511	0.327389262590632	1.006972843962	0.31394782430724	0.598680117842571
FBXO48	4.05889723490228	0.725287912588018	0.553234878204273	1.31099455432421	0.189859603441273	0.464639703517637
APLF	62.3706169098721	0.298912060485491	0.188466764621823	1.58602001305263	0.112734769774683	0.354113895827781
ARHGAP25	555.995016142362	-0.680228011801823	0.24591991830146	-2.76605496821924	0.00567389699550981	0.0648169090283873
ANTXR1	36.0429120224298	-0.817389953732716	0.281478411674228	-2.90391703175706	0.00368525806044536	0.0504433466827237
GFPT1	100.557785128444	0.330847811722114	0.1386169364292	2.38677769286222	0.0169967656156263	0.12307414069163
NFU1	36.9676894343334	-0.0244864178497628	0.199101874517681	-0.122984366214937	0.902119477931512	0.96077575507555
AAK1	613.469599951973	0.0229092830070454	0.163372355340216	0.140227414603516	0.888480312180032	0.954685998631599
ANXA4	180.599529814763	-0.221608547536199	0.227562091118709	-0.973837718078429	0.330137121985894	0.613614734737809
GMCL1	51.6219997292918	0.377170256986216	0.176289833328556	2.13948955458636	0.0323960409826115	0.17836671146099
SNRNP27	5.81937781442917	0.00863169410712479	0.487956454148015	0.0176894762509002	0.985886576070943	0.995419355047356
MXD1	60.9762925555606	0.140218495775165	0.335252537081797	0.418247381498424	0.6757662566184	0.854608020429326
PCBP1	91.8048036367198	0.668437266992442	0.306963216895282	2.17758099407876	0.0294372457990143	0.168382825327872
C2orf42	23.5500469241197	0.0334195526490255	0.277033775723305	0.120633495182205	0.903981337254442	0.96151608200699
PCYOX1	23.5254046316397	0.642706347542199	0.328907533602252	1.95406392946725	0.0506936572082423	0.230383087579933
SNRPG	28.748878405637	0.136148708449677	0.202170142303564	0.673436279454394	0.500669774447253	0.74786986996905
FAM136A	14.8604154148017	-0.725775502960628	0.300794285638943	-2.41286333421842	0.0158277531487662	0.117647525982066
TGFA	74.0154277303158	0.587228277868033	0.43321277786211	1.35551929185003	0.175252166361103	0.445515958843764
ADD2	20.5581907207293	-0.590147879266163	0.334629675847497	-1.76358500713223	0.0778018737659506	0.291945023715058
AC007040.2	5.75993174370703	-0.22875211088172	0.515616261345966	-0.443647976277135	0.657297113565006	0.843544295345631
AC007881.2	24.2297421828141	0.69226463025651	0.52168390102372	1.32698101071943	0.184514964307228	0.456924187563002
NAGK	118.719306960048	0.0834640045743487	0.212877405754514	0.392075449616282	0.695002466614867	0.866307100272964
MCEE	36.4191517103856	0.282269521823174	0.194417261693638	1.45187479426581	0.14653642224168	0.406960210619017
MPHOSPH10	41.7335997017187	-0.503995607381189	0.241025687897641	-2.09104519844883	0.0365240124943852	0.191093283901457
PAIP2B	15.132183656002	1.05580529112945	0.442694870379941	2.38495036146074	0.0170814259896599	0.123241988859189
ZNF638	784.391624517442	0.456881552631832	0.146973442982571	3.10859937251394	0.00187976420054595	0.0335235686224572
DYSF	80.797267556863	0.91635450372638	0.441898745551894	2.07367527731252	0.0381094787746969	0.195383375072678
EXOC6B	657.110880999029	0.334333722326152	0.13554060837383	2.4666683021227	0.0136376622590429	0.108451458676823
SPR	7.50059758919805	1.41917826403942	0.804503151722389	1.764043137682	0.0777247167270292	0.291872503959313
SFXN5	111.563725898444	0.474487730394977	0.216813574934236	2.18845951199734	0.0286361473935717	0.165488514383996
RAB11FIP5	5.91675931248706	-0.0588695168623214	0.505042155853292	-0.116563570347625	0.907205907525289	0.963290012469999
SMYD5	12.2597297395453	-0.258988697184724	0.396585502826618	-0.653046304866949	0.513726426986814	0.756573468632172
PRADC1	6.03739759405386	0.332683304101236	0.540726272465886	0.615252709257298	0.538387843248352	0.773702575419828
CCT7	32.9533189497283	0.241112854896404	0.296678384725315	0.812707859117012	0.416385574197001	0.685789025499154
FBXO41	20.6125143384861	-0.278834917319999	0.249962925448809	-1.11550509668324	0.26463403560935	0.54990371983439
ALMS1	125.806249683244	-0.194692103932119	0.141968985065495	-1.37137068242265	0.170259431871821	0.438356152225727
TPRKB	18.055846419196	0.682538293151507	0.263736581275416	2.58795457896204	0.00965477106065968	0.089958700695045
DUSP11	23.6125193419896	0.2493613647022	0.248023700998908	1.00539328982635	0.314707509676814	0.599442508948514
STAMBP	74.0132608160115	0.135624236492022	0.171028484540849	0.7929920963524	0.427782427638333	0.694693766166174
DGUOK	57.2493199005375	-0.545276424277082	0.165010737222803	-3.30449056500385	0.000951491784947051	0.0230830002032621
DGUOK-AS1	4.88282586650961	-0.550152093074026	0.460675892028263	-1.19422809527066	0.23238875584765	0.514275727261737
TET3	273.585486433357	0.0622207453884319	0.185974434917242	0.334566121500086	0.73795240459624	0.88733929034141
BOLA3	7.28534754055673	-0.549066766307621	0.631723085549635	-0.869157355283133	0.384761068941297	0.659385098453896
MOB1A	143.322391858355	-0.0559715431838073	0.161447616537975	-0.346685472254351	0.72882762557959	0.883583635238744
MTHFD2	92.9192159511377	-0.96458723288275	0.390314675238383	-2.47130659971633	0.0134620345651388	0.107684843369669
AC006030.1	37.3494475786724	-0.318319829246418	0.31045739339721	-1.02532532971166	0.305209707926676	0.591006853617826
DCTN1	9.29952610390029	-0.305521675057111	0.324803473464875	-0.940635491972815	0.346891687143454	0.628038626693655
WDR54	3.62540500921346	-0.0725158803547363	0.638424212467694	-0.113585730206631	0.90956619977981	0.964308409757932
RTKN	27.9739048100128	0.260785563171503	0.342940044372855	0.760440687667168	0.446991210224687	0.709125514879713
MOGS	27.3864242391775	-0.254000212076528	0.308919464625998	-0.82222145627515	0.410950869323096	0.682439175192821
CCDC142	25.8398908510603	-0.199602117575275	0.227449104739956	-0.877568270947829	0.380178054335205	0.655537629050147
TTC31	21.5981880161785	-0.302827443597565	0.208454269582445	-1.45272842913776	0.146299170388793	0.406653526536944
PCGF1	3.80178333218592	0.67448330478245	0.549889290219101	1.22658018037359	0.219980422235104	0.500785381606031
AUP1	53.34377568495	0.56754888706568	0.286287713652357	1.98244234733336	0.0474297539618671	0.222194896267522
HTRA2	12.4602524961264	0.055166700592348	0.323984163484358	0.170275917190043	0.864793149970519	0.944107944603334
LOXL3	96.1335342227337	-0.0343858590915179	0.251662834549397	-0.136634633211081	0.891319599875577	0.955837528275098
DOK1	30.8617434480636	0.122956385439229	0.256266966219797	0.479798029582055	0.631371014099837	0.829105682956256
M1AP	10.2908643144362	-0.217079126974862	0.519542544561472	-0.417827431549597	0.676073293089646	0.854887734313541
SEMA4F	8.07616549068614	-0.086398196064471	0.464305454538971	-0.186080510620448	0.852381625256841	0.938856635766669
HK2	128.254658419978	-0.158425016340813	0.380919481591525	-0.415901585497533	0.677482019285944	0.855678460028385
POLE4	14.1112763823497	0.106141730642496	0.438301736176094	0.242165891398277	0.808651623258258	0.920870935189164
TACR1	2.8247762055611	0.31748310883366	0.807584937722288	0.393126585209834	0.694225989472523	0.865768699141566
AC007681.1	9.35221166327047	-0.095946362019412	0.506421498694661	-0.189459496223444	0.849732697472871	0.937672383385813
MRPL19	53.3868665596389	0.0173434461857328	0.242246448478742	0.0715942227208945	0.942924837879188	0.977170321330526
GCFC2	78.0325090287934	0.431564869709371	0.165424705837302	2.60882960332311	0.00908524698220198	0.0867337481447164
LRRTM4	332.164433003533	-0.730264147063466	0.473045627320349	-1.54374991520411	0.122648928916133	0.370220780047681
CTNNA2	204.161896723506	-0.0621284495598756	0.404854692900634	-0.153458637504603	0.878036606382426	0.949686227684834
SUCLG1	50.4313780387312	0.022961143392366	0.178107041428453	0.128917662144142	0.897422800922273	0.958918745854914
DNAH6	12.4237827136033	-0.488248491539753	0.575400245601243	-0.848537162214062	0.396138885384945	0.669363445359366
TRABD2A	3.31597732777666	-0.653516202347628	0.632802883365207	-1.03273265581893	0.301729026896389	0.587477367154281
TMSB10	200.994592971597	-0.131182819665487	0.574827854021643	-0.228212357400043	0.819481155085627	0.924917194867795
KCMF1	167.674122683282	-0.228651778394182	0.125369772178524	-1.82381904681605	0.0681794333862228	0.272604292659275
TCF7L1	4.51038141332781	-0.179047901133841	0.514702613307605	-0.347866703033108	0.72794029246619	0.88286959053433
TGOLN2	141.529813187219	-0.0839713953652547	0.143678045672505	-0.58444138053392	0.558923393112249	0.786274798669381
RETSAT	12.0844878575916	-0.245330108440637	0.326386618280858	-0.751654923026067	0.452258604971146	0.712776885382337
ELMOD3	91.1837231193751	0.163100482095017	0.139777974161856	1.16685395587544	0.243269353067104	0.527689771817724
CAPG	41.9963247195352	0.280357795194408	0.284516642168266	0.985382763756228	0.324436092840221	0.607430058327413
SH2D6	3.37671560072056	3.09928200783423	0.987571746436745	3.13828541472226	0.00169939313881508	0.0316382379055799
MAT2A	155.423979433251	0.175521556486601	0.197345717415076	0.889411530108999	0.373781950551145	0.650659061082419
GGCX	25.277334241889	-0.224689968595776	0.282442523494416	-0.795524575463645	0.426308421282884	0.693559188851035
VAMP8	29.3558007369363	-0.290161286895775	0.433612891185857	-0.669171264955324	0.503386234099847	0.750026665076341
VAMP5	7.06287120385478	-0.432804847807269	0.398075695909859	-1.08724258289126	0.276929616177418	0.562817626649971
RNF181	4.14511754303443	-0.0637647065855394	0.652289962528076	-0.0977551552968973	0.92212671764839	0.968549075641263
TMEM150A	12.1650779766485	0.102754489705941	0.3282597486068	0.313027991223572	0.75425939612368	0.895557687835332
USP39	98.5030483184988	0.237987302072227	0.169567289901635	1.40349770412845	0.160468476123557	0.426098602960091
C2orf68	26.3715268043604	0.0507554062514739	0.246838504367712	0.205621916165333	0.837086256706216	0.93170951662002
GNLY	31.1461621475541	1.89856454047751	0.830706027206765	2.28548304490026	0.0222845194928863	0.143334710977822
ATOH8	19.3138942237053	0.802695219257485	0.524999827299085	1.52894377772852	0.126278382270256	0.375246702286417
ST3GAL5	129.231877867099	-0.021494721805984	0.138703865228066	-0.154968441367088	0.876846196845307	0.949258420308508
POLR1A	52.369287361228	-0.558375899326367	0.285167673549859	-1.95806169884378	0.0502227733436606	0.229149565149736
PTCD3	101.258743102886	0.0170409485104464	0.122569466215191	0.139030943322607	0.889425697262853	0.955059889603885
IMMT	99.5961143317835	-0.652166093665779	0.181408545627611	-3.59501307620051	0.000324375284091957	0.0118919277879814
MRPL35	18.7938964194707	0.0452158698743647	0.336451916392533	0.134390287798546	0.893093961182032	0.956678776161901
REEP1	12.1090608750481	-0.746788764087274	0.383262310206172	-1.94850561665076	0.0513544934193194	0.231761068513238
KDM3A	130.491907284556	0.633921350190489	0.398455989722764	1.59094446197573	0.11162207516297	0.351877959617432
CHMP3	16.8176360656245	-0.132478906266435	0.272319868575594	-0.486482704913835	0.626624964752826	0.826282056707867
RNF103-CHMP3	17.507312036457	0.101469116682092	0.339643238584047	0.298752058498532	0.765129232950533	0.900639888570816
AC015971.1	2.99513534984374	0.407419131585409	0.772143180437518	0.527647128029486	0.597744276387356	0.809593531512743
RMND5A	88.1746411595408	0.995886826544912	0.245551999732181	4.05570643949593	4.9983003949747e-05	0.00424374941944191
PLGLB1	34.3328920901612	1.42125230403287	0.340049982277752	4.1795394150969	2.92100091652985e-05	0.00309278845294955
CYTOR	18.1353691761299	-0.0501295648393098	0.545227916437461	-0.09194240303552	0.926743801369133	0.970187920661691
RGPD2	3.31353140352103	-0.261299528940028	0.618382116527071	-0.422553502044215	0.672621057694595	0.852373236906081
KRCC1	157.931230128004	0.362476282130524	0.165846502424327	2.1856130628737	0.0288439261075259	0.16630841020337
THNSL2	8.01199199455804	0.291181271731495	0.593352699568253	0.490738934774157	0.62361110500598	0.824493166337368
EIF2AK3	70.8117691845993	-0.0931066828880693	0.166494562794242	-0.559217558372357	0.576013251428829	0.796843525683268
RPIA	34.5081371461319	0.0473662384080609	0.219900362811721	0.215398636920922	0.829456532644994	0.92780742913548
IGKC	3.21652640492758	0.0895329320975151	0.907742033944582	0.0986325726356979	0.921430006886942	0.968251696224334
MAL	67.4589431822822	0.85059085741332	0.391812144831101	2.17091498728296	0.0299375992068011	0.170024452209368
MRPS5	97.5879430798529	0.4846285981338	0.146352037976399	3.3113894745487	0.000928339038320655	0.0226709377084081
ZNF514	13.1001165840559	0.660975350625244	0.325117499736444	2.03303529081352	0.0420489576924494	0.207314642924577
ZNF2	13.0886294557391	0.0738619057662454	0.291281462099033	0.253575717568779	0.799823358158568	0.915968160587258
AC092835.1	30.1603513763972	1.2162678366408	0.293995826320876	4.13702416072167	3.51839075272805e-05	0.00350473384125364
KCNIP3	9.88890364810962	1.25683290022327	0.579356997232731	2.16935828207214	0.0300554936102409	0.170438287922344
FAHD2A	21.4340690000132	-0.277447950134878	0.249809586901415	-1.11063772041851	0.26672431960573	0.551854731231259
LINC00342	10.2259615363148	-0.766651110007913	0.366559014212579	-2.09148071738131	0.0364849931878593	0.191082421949975
ANKRD36C	149.820646953337	0.0443718205229958	0.245840630402721	0.180490183621432	0.856767760182408	0.940568493106281
GPAT2	3.79257604059188	-0.815173077718327	0.699432130872395	-1.16547845278651	0.24382537719773	0.528299947932289
STARD7	88.8339519807889	0.162610053705127	0.16093135772669	1.01043113040336	0.312288779491047	0.597167011979538
TMEM127	44.0108617072373	-0.100652609792919	0.216392743438592	-0.465138563306224	0.641832231471648	0.833743615208684
CIAO1	37.8452658674724	-0.439324108776756	0.196153720275517	-2.23969297222445	0.025110862133639	0.153866274206972
SNRNP200	57.8324858850548	-0.0448924240158447	0.160457390080153	-0.279777852509129	0.779647944538301	0.907352000634467
AC021188.1	3.16955854841083	0.229867144346684	0.795634185891694	0.288910592861296	0.772649797310778	0.904595760478861
ITPRIPL1	7.56260693363609	-0.170759833402949	0.401302589210056	-0.425513908941085	0.670462084404143	0.850999055622482
NCAPH	3.59776165172561	1.21263427157837	0.830987507044471	1.45926895566851	0.144491096337085	0.403716495596936
ARID5A	100.428008020573	-0.306068788960176	0.231114819823982	-1.32431485437965	0.185398499206579	0.458754482184476
KANSL3	65.6289824600163	-0.440718585816924	0.144048791332012	-3.05950908537047	0.00221700063143081	0.037050338366991
LMAN2L	24.5176468420703	0.18677032211356	0.226601824442196	0.824222499414183	0.40981314507308	0.68149785421001
CNNM4	26.3756357659765	-0.0117846434751146	0.288520417074746	-0.0408450937184858	0.967419389745668	0.987988736082078
CNNM3	10.5377010887586	0.586190598359892	0.394196862222468	1.4870503916621	0.137001502320785	0.39190246488551
ANKRD23	38.8770372378566	0.39165035047888	0.203171278305953	1.9276856145439	0.0538942424855669	0.237627468105407
SEMA4C	27.2957981727542	-0.750899299176533	0.266558519595737	-2.8170148165414	0.00484722894896817	0.0594369822782083
FAM178B	9.73592495824232	0.0555104967349475	0.462334857674523	0.120065566793205	0.90443120874452	0.961724343816334
FAHD2B	7.27005890448845	-0.42364048861246	0.384527254722155	-1.10171771548044	0.270584412762561	0.556570926998769
ANKRD36	177.721446905524	0.344762142439933	0.244679750267748	1.40903422560578	0.158825048088851	0.423598741080377
AC092683.1	77.5022752936135	-0.188952145668618	0.289491608901033	-0.652703359471859	0.513947536277619	0.756688088360793
AC092683.2	4.4167570071911	0.691256460897242	0.656662545706354	1.05268141972933	0.292487027081551	0.578970594462251
ANKRD36B	53.7968406564665	0.577613709905383	0.272850766533066	2.11695835509183	0.0342633823481162	0.183879404518655
COX5B	30.5670552272561	0.478086239688344	0.519850640388965	0.919660768967463	0.357750059734509	0.636431292784552
ACTR1B	29.9696765981239	0.242228862201824	0.28501244908423	0.849888708300731	0.395386963992662	0.668972426343027
C2orf92	19.0796756870296	0.0146566850622884	0.343845009297145	0.0426258478849183	0.965999790579703	0.987649571714096
TMEM131	369.241689130193	0.401548790806514	0.142136886789263	2.82508502808187	0.00472680707764279	0.0587524148318032
INPP4A	347.698717335368	-0.269025680823345	0.169262514622737	-1.58939905520704	0.111970327778785	0.35260872148473
COA5	18.5917219761687	-0.119482527088303	0.251882823023582	-0.474357582839688	0.635244935429237	0.831254963976782
UNC50	27.2659929994295	0.197143613717214	0.216897465871725	0.908925389814405	0.363389510574755	0.64144931669773
MGAT4A	1267.25702472534	-0.311546701384745	0.192731157011008	-1.61648332431767	0.105989855934597	0.343663764405846
AC109826.1	25.7358531577384	-0.464459604290545	0.326827395840014	-1.42111588625179	0.155283072346221	0.419129520641432
KIAA1211L	78.5283310080288	-0.221577678136548	0.217318097098545	-1.01960067336717	0.307917885523293	0.593101139808687
TSGA10	91.7970528613461	0.359529836978952	0.227920956221809	1.57743211918198	0.114696129775302	0.356724498764364
AC079447.1	78.7157349039327	-0.158975305452803	0.205219625540674	-0.774659368147488	0.43854096644633	0.703012045840538
MITD1	77.2096197217795	0.834362289204681	0.244923735573651	3.40662078850982	0.000657724401289853	0.0184418614072772
LYG1	8.16423193095802	1.34490305472977	0.414392378514761	3.2454821190247	0.00117251927822439	0.0257664940371489
TXNDC9	22.2560894848092	0.324600388461095	0.241445281707566	1.34440559850842	0.178817264423317	0.449970450495836
EIF5B	126.251454677665	-0.666101191489754	0.206715316178504	-3.22231174643372	0.00127160696832975	0.0271057545095079
REV1	193.389885576873	-0.0342740775190937	0.11382830295365	-0.301103298825864	0.76333572559482	0.899689811568386
AFF3	83.4853825003558	-0.671246861914962	0.359975075193705	-1.86470372026107	0.0622229450261988	0.258326737220092
LONRF2	31.271187851723	-0.604020752556178	0.441582774768248	-1.36785397227775	0.171357789577916	0.439825104593868
CHST10	11.0960739581695	-0.455245204570949	0.318697414013286	-1.42845591006889	0.153160676388599	0.41648811084766
PDCL3	4.17975397355559	-0.114142418214068	0.547441115226076	-0.208501727472425	0.834837233950175	0.930252469770356
NPAS2	20.4459952191194	-0.215595394434901	0.438437694400539	-0.491735535489659	0.622906313650626	0.823993053903908
RPL31	86.7199659676453	-0.742898776844766	0.309763587824045	-2.39827664078696	0.0164724192978167	0.120559773558792
TBC1D8	300.156421331612	-0.569330894021449	0.507414818682058	-1.12202259977391	0.261852830963459	0.547461159019295
CNOT11	36.5335563316591	-0.389347367705373	0.156693836053366	-2.48476505210308	0.0129636962050187	0.105471963589569
RNF149	728.225632276658	-1.00273256541849	0.368358863278173	-2.72216217765136	0.00648563056485035	0.0707119193082502
CREG2	26.6789748920425	-1.09090326016005	0.441595382824437	-2.4703683566224	0.0134973987291111	0.107900799449562
MAP4K4	1109.66606456167	0.339996780018356	0.153993090137024	2.20787036428598	0.0272533112565013	0.161275948466358
IL1R2	5.03553289464426	0.969277889921274	1.46567339833689	0.661319152698769	0.508407661290431	0.753170930502896
IL18R1	7.64709388504843	-0.888758151355769	1.01790937893843	-0.873121094809683	0.382597077038149	0.657677516119069
SLC9A2	2.60982326393176	-0.517951519113617	0.778271747544334	-0.665514996205246	0.505721155132721	0.751213971339599
MFSD9	8.86793729738906	-0.251067110899299	0.41099867362964	-0.610870854355946	0.541285081343071	0.775245485189513
TMEM182	47.9082207522452	0.861863179391709	0.220825282726947	3.90291894455498	9.50395371852326e-05	0.006202558760869
LINC01102	10.7357514380801	-0.258130209626571	0.599029668820328	-0.430913898029304	0.666530977605244	0.848506423705029
POU3F3	24.8239411790478	0.893989049984172	0.37085986449138	2.41058452418474	0.0159269803521946	0.118055157370205
AC010884.1	7.91416119479825	1.64920518124604	0.663409174472126	2.485954739107	0.012920439702172	0.10545410203541
MRPS9	60.1205421907411	0.301180608112877	0.166050140967719	1.81379314921165	0.0697095776312381	0.275077590543283
TGFBRAP1	62.3135085942947	-0.162674195154584	0.180351431685405	-0.901984495683648	0.367065103877508	0.644739632911344
AC012360.3	3.54558363818072	0.194153633891342	0.517484165439153	0.375187584197049	0.707520963283642	0.872643768742068
C2orf49	29.0359217506364	0.163510026313343	0.264927566928773	0.617187664571364	0.537110951090446	0.77283036712206
FHL2	2.80824373066286	-0.263536359496768	0.704152673548615	-0.374260255476504	0.708210698457598	0.872712475408684
NCK2	956.671227940419	-0.132031931067744	0.343174992576362	-0.38473645785354	0.700432681030728	0.868903646014784
AC010978.1	15.4869164209074	-0.284614487774025	0.581432425923558	-0.489505701925616	0.624483718729936	0.825070504824604
UXS1	70.548588364174	0.224181033700619	0.183591825523313	1.22108396199891	0.222054231399295	0.503085907169944
RGPD3	2.55086198897906	-0.485995442492065	0.688792073254614	-0.705576416110143	0.480451594862819	0.733022732549168
ST6GAL2	6.68117395838473	-0.911397362036849	0.648952348961793	-1.40441338026578	0.160195788790318	0.42582943084168
SULT1C2	11.5127512427114	1.66709408505733	0.935085529690454	1.78282524124739	0.0746147555515868	0.285152224818959
SULT1C4	3.47822050935965	0.2357818479074	0.76234970617741	0.309283057364398	0.7571062178696	0.896672031026686
GCC2	217.380526919723	-0.192791746009984	0.166596078307351	-1.15724060235262	0.247174073469764	0.531887137824854
GCC2-AS1	23.8918377064331	0.556274019142701	0.252478546467715	2.20325262057001	0.0275769483557684	0.162089508949802
LIMS1	595.474618256809	0.0972979022563328	0.215520490650478	0.451455460047771	0.651661319368444	0.839656542979968
RANBP2	216.149874975468	-0.00675509735779583	0.195985004726281	-0.0344674194193082	0.972504422440489	0.990028202795095
CCDC138	51.8346650253308	0.523360954493757	0.203873426102527	2.56708765089651	0.0102556685064269	0.0929270358203527
SH3RF3	1664.14542306394	-0.724149167027041	0.303335152492258	-2.38729062911864	0.0169730675307741	0.122988345846302
SEPT10	69.4880048699534	-0.0788415742710662	0.220702470014294	-0.357230140043109	0.720919524011219	0.878380957800843
SOWAHC	4.59992011679558	1.4914178332826	0.588598683077914	2.53384500536705	0.0112818620828734	0.0978342919798318
NPHP1	11.5872816081346	0.325143019025671	0.357619145795105	0.909187952738858	0.363250922312318	0.64144931669773
SMIM37	15.1398017433816	0.313346737785546	0.45455204702526	0.689352825130129	0.490601262736774	0.741454930887909
LINC01106	3.65093319080606	-0.960430098654297	0.597161550921714	-1.60832541407243	0.107763927452489	0.346770743976523
BUB1	5.23589015297055	2.52229833732111	1.2116596512808	2.08168880977005	0.0373709034204145	0.193645738770875
MIR4435-2HG	50.511224131524	0.00682245056065622	0.394302385475799	0.0173025850513779	0.986195223340037	0.995450911667947
BCL2L11	44.8492744767372	0.598776853388017	0.361857830270182	1.65472957415607	0.0979793652239087	0.330156456216906
ANAPC1	132.664882641643	-0.254733967246628	0.139967763115077	-1.81994740486918	0.06876701480602	0.273568410714122
MERTK	779.736393832814	-0.466333979929656	0.376158852721332	-1.23972618630653	0.215076688062968	0.494905187532127
TMEM87B	103.234839963748	-0.290278377062693	0.214646741740006	-1.35235398734492	0.176262101433727	0.446733257082031
FBLN7	2.48540968214706	-0.222673686490954	0.834657788086577	-0.266784411131447	0.789635157494844	0.912104510194494
[truncated: 13,142 more rows]
